# Supplementary material for: lncRScan-SVM: A Tool for Predicting Long Non-Coding RNAs Using Support Vector Machine
Source: PLoS One. 2015 Oct 5;10(10):e0139654. doi: 10.1371/journal.pone.0139654 (PMC4593643; doi:10.1371/journal.pone.0139654)
Supplement: S1 Dataset — (ZIP) [file pone.0139654.s001.zip]

Archive with 14 entries (13 files):
- datasets/
- datasets/m2_Testing_A_lnc.gtf
- datasets/m2_Testing_A_pc.gtf
- datasets/m2_Testing_B_lnc.gtf
- datasets/m2_Testing_B_pc.gtf
- datasets/m2_Training_A_lnc.gtf
- datasets/m2_Training_A_pc.gtf
- datasets/Readme.txt
- datasets/v19_Testing_A_lnc.gtf
- datasets/v19_Testing_A_pc.gtf
- datasets/v19_Testing_B_lnc.gtf
- datasets/v19_Testing_B_pc.gtf
- datasets/v19_Training_A_lnc.gtf
- datasets/v19_Training_A_pc.gtf
