# Supplementary material for: lncRScan-SVM: A Tool for Predicting Long Non-Coding RNAs Using Support Vector Machine
Source: PLoS One. 2015 Oct 5;10(10):e0139654. doi: 10.1371/journal.pone.0139654 (PMC4593643; doi:10.1371/journal.pone.0139654)
Supplement: S1 Dataset — (ZIP) [file pone.0139654.s001.zip › datasets/m2_Testing_A_lnc.gtf]

chr1	HAVANA	exon	3466587	3466687	.	+	.	gene_id "ENSMUSG00000089699.1"; transcript_id "ENSMUST00000161581.1"; gene_type "antisense"; gene_status "NOVEL"; gene_name "Gm1992"; transcript_type "antisense"; transcript_status "KNOWN"; transcript_name "Gm1992-001"; exon_number 1; exon_id "ENSMUSE00000869502.1"; level 2; tag "basic"; havana_gene "OTTMUSG00000026352.1"; havana_transcript "OTTMUST00000065165.1";
chr1	HAVANA	exon	3513405	3513553	.	+	.	gene_id "ENSMUSG00000089699.1"; transcript_id "ENSMUST00000161581.1"; gene_type "antisense"; gene_status "NOVEL"; gene_name "Gm1992"; transcript_type "antisense"; transcript_status "KNOWN"; transcript_name "Gm1992-001"; exon_number 2; exon_id "ENSMUSE00000864479.1"; level 2; tag "basic"; havana_gene "OTTMUSG00000026352.1"; havana_transcript "OTTMUST00000065165.1";
chr1	HAVANA	exon	6214233	6214590	.	-	.	gene_id "ENSMUSG00000090031.1"; transcript_id "ENSMUST00000159618.1"; gene_type "antisense"; gene_status "PUTATIVE"; gene_name "4732440D04Rik"; transcript_type "antisense"; transcript_status "PUTATIVE"; transcript_name "4732440D04Rik-001"; exon_number 1; exon_id "ENSMUSE00000850919.1"; level 2; tag "basic"; havana_gene "OTTMUSG00000033728.1"; havana_transcript "OTTMUST00000084958.1";
chr1	HAVANA	exon	6213293	6213347	.	-	.	gene_id "ENSMUSG00000090031.1"; transcript_id "ENSMUST00000159618.1"; gene_type "antisense"; gene_status "PUTATIVE"; gene_name "4732440D04Rik"; transcript_type "antisense"; transcript_status "PUTATIVE"; transcript_name "4732440D04Rik-001"; exon_number 2; exon_id "ENSMUSE00000851504.1"; level 2; tag "basic"; havana_gene "OTTMUSG00000033728.1"; havana_transcript "OTTMUST00000084958.1";
chr1	HAVANA	exon	9944020	9944118	.	-	.	gene_id "ENSMUSG00000098234.1"; transcript_id "ENSMUST00000182580.1"; gene_type "lincRNA"; gene_status "NOVEL"; gene_name "Snhg6"; transcript_type "lincRNA"; transcript_status "KNOWN"; transcript_name "Snhg6-001"; exon_number 1; exon_id "ENSMUSE00001269731.1"; level 2; havana_gene "OTTMUSG00000043382.1"; havana_transcript "OTTMUST00000113823.1";
chr1	HAVANA	exon	9942610	9942717	.	-	.	gene_id "ENSMUSG00000098234.1"; transcript_id "ENSMUST00000182580.1"; gene_type "lincRNA"; gene_status "NOVEL"; gene_name "Snhg6"; transcript_type "lincRNA"; transcript_status "KNOWN"; transcript_name "Snhg6-001"; exon_number 2; exon_id "ENSMUSE00001273290.1"; level 2; havana_gene "OTTMUSG00000043382.1"; havana_transcript "OTTMUST00000113823.1";
chr1	HAVANA	exon	9942323	9942391	.	-	.	gene_id "ENSMUSG00000098234.1"; transcript_id "ENSMUST00000182580.1"; gene_type "lincRNA"; gene_status "NOVEL"; gene_name "Snhg6"; transcript_type "lincRNA"; transcript_status "KNOWN"; transcript_name "Snhg6-001"; exon_number 3; exon_id "ENSMUSE00001211290.1"; level 2; havana_gene "OTTMUSG00000043382.1"; havana_transcript "OTTMUST00000113823.1";
chr1	HAVANA	exon	9941959	9942155	.	-	.	gene_id "ENSMUSG00000098234.1"; transcript_id "ENSMUST00000182580.1"; gene_type "lincRNA"; gene_status "NOVEL"; gene_name "Snhg6"; transcript_type "lincRNA"; transcript_status "KNOWN"; transcript_name "Snhg6-001"; exon_number 4; exon_id "ENSMUSE00001265929.1"; level 2; havana_gene "OTTMUSG00000043382.1"; havana_transcript "OTTMUST00000113823.1";
chr1	HAVANA	exon	9942610	9943223	.	-	.	gene_id "ENSMUSG00000098234.1"; transcript_id "ENSMUST00000182819.1"; gene_type "lincRNA"; gene_status "NOVEL"; gene_name "Snhg6"; transcript_type "lincRNA"; transcript_status "KNOWN"; transcript_name "Snhg6-004"; exon_number 1; exon_id "ENSMUSE00001264981.1"; level 2; tag "basic"; havana_gene "OTTMUSG00000043382.1"; havana_transcript "OTTMUST00000113824.1";
chr1	HAVANA	exon	9942323	9942391	.	-	.	gene_id "ENSMUSG00000098234.1"; transcript_id "ENSMUST00000182819.1"; gene_type "lincRNA"; gene_status "NOVEL"; gene_name "Snhg6"; transcript_type "lincRNA"; transcript_status "KNOWN"; transcript_name "Snhg6-004"; exon_number 2; exon_id "ENSMUSE00001211290.1"; level 2; tag "basic"; havana_gene "OTTMUSG00000043382.1"; havana_transcript "OTTMUST00000113824.1";
chr1	HAVANA	exon	9942023	9942155	.	-	.	gene_id "ENSMUSG00000098234.1"; transcript_id "ENSMUST00000182819.1"; gene_type "lincRNA"; gene_status "NOVEL"; gene_name "Snhg6"; transcript_type "lincRNA"; transcript_status "KNOWN"; transcript_name "Snhg6-004"; exon_number 3; exon_id "ENSMUSE00001226326.1"; level 2; tag "basic"; havana_gene "OTTMUSG00000043382.1"; havana_transcript "OTTMUST00000113824.1";
chr1	HAVANA	exon	9944020	9944117	.	-	.	gene_id "ENSMUSG00000098234.1"; transcript_id "ENSMUST00000182742.1"; gene_type "lincRNA"; gene_status "NOVEL"; gene_name "Snhg6"; transcript_type "lincRNA"; transcript_status "KNOWN"; transcript_name "Snhg6-002"; exon_number 1; exon_id "ENSMUSE00001304266.1"; level 2; tag "NAGNAG_splice_site"; havana_gene "OTTMUSG00000043382.1"; havana_transcript "OTTMUST00000113827.1";
chr1	HAVANA	exon	9942610	9942717	.	-	.	gene_id "ENSMUSG00000098234.1"; transcript_id "ENSMUST00000182742.1"; gene_type "lincRNA"; gene_status "NOVEL"; gene_name "Snhg6"; transcript_type "lincRNA"; transcript_status "KNOWN"; transcript_name "Snhg6-002"; exon_number 2; exon_id "ENSMUSE00001273290.1"; level 2; tag "NAGNAG_splice_site"; havana_gene "OTTMUSG00000043382.1"; havana_transcript "OTTMUST00000113827.1";
chr1	HAVANA	exon	9942323	9942391	.	-	.	gene_id "ENSMUSG00000098234.1"; transcript_id "ENSMUST00000182742.1"; gene_type "lincRNA"; gene_status "NOVEL"; gene_name "Snhg6"; transcript_type "lincRNA"; transcript_status "KNOWN"; transcript_name "Snhg6-002"; exon_number 3; exon_id "ENSMUSE00001211290.1"; level 2; tag "NAGNAG_splice_site"; havana_gene "OTTMUSG00000043382.1"; havana_transcript "OTTMUST00000113827.1";
chr1	HAVANA	exon	9942025	9942149	.	-	.	gene_id "ENSMUSG00000098234.1"; transcript_id "ENSMUST00000182742.1"; gene_type "lincRNA"; gene_status "NOVEL"; gene_name "Snhg6"; transcript_type "lincRNA"; transcript_status "KNOWN"; transcript_name "Snhg6-002"; exon_number 4; exon_id "ENSMUSE00001286732.1"; level 2; tag "NAGNAG_splice_site"; havana_gene "OTTMUSG00000043382.1"; havana_transcript "OTTMUST00000113827.1";
chr1	HAVANA	exon	9982387	9982439	.	+	.	gene_id "ENSMUSG00000087199.1"; transcript_id "ENSMUST00000134692.1"; gene_type "processed_transcript"; gene_status "PUTATIVE"; gene_name "Gm15818"; transcript_type "processed_transcript"; transcript_status "PUTATIVE"; transcript_name "Gm15818-001"; exon_number 1; exon_id "ENSMUSE00000793282.1"; level 2; tag "basic"; havana_gene "OTTMUSG00000026412.1"; havana_transcript "OTTMUST00000065318.1";
chr1	HAVANA	exon	9991764	9992366	.	+	.	gene_id "ENSMUSG00000087199.1"; transcript_id "ENSMUST00000134692.1"; gene_type "processed_transcript"; gene_status "PUTATIVE"; gene_name "Gm15818"; transcript_type "processed_transcript"; transcript_status "PUTATIVE"; transcript_name "Gm15818-001"; exon_number 2; exon_id "ENSMUSE00000752515.1"; level 2; tag "basic"; havana_gene "OTTMUSG00000026412.1"; havana_transcript "OTTMUST00000065318.1";
chr1	HAVANA	exon	16253592	16253641	.	+	.	gene_id "ENSMUSG00000089982.1"; transcript_id "ENSMUST00000161626.1"; gene_type "antisense"; gene_status "NOVEL"; gene_name "Gm7568"; transcript_type "antisense"; transcript_status "KNOWN"; transcript_name "Gm7568-003"; exon_number 1; exon_id "ENSMUSE00000851730.1"; level 2; tag "basic"; havana_gene "OTTMUSG00000034215.1"; havana_transcript "OTTMUST00000086849.1";
chr1	HAVANA	exon	16253831	16254045	.	+	.	gene_id "ENSMUSG00000089982.1"; transcript_id "ENSMUST00000161626.1"; gene_type "antisense"; gene_status "NOVEL"; gene_name "Gm7568"; transcript_type "antisense"; transcript_status "KNOWN"; transcript_name "Gm7568-003"; exon_number 2; exon_id "ENSMUSE00000862210.1"; level 2; tag "basic"; havana_gene "OTTMUSG00000034215.1"; havana_transcript "OTTMUST00000086849.1";
chr1	HAVANA	exon	16258712	16258861	.	+	.	gene_id "ENSMUSG00000089982.1"; transcript_id "ENSMUST00000161626.1"; gene_type "antisense"; gene_status "NOVEL"; gene_name "Gm7568"; transcript_type "antisense"; transcript_status "KNOWN"; transcript_name "Gm7568-003"; exon_number 3; exon_id "ENSMUSE00000866988.1"; level 2; tag "basic"; havana_gene "OTTMUSG00000034215.1"; havana_transcript "OTTMUST00000086849.1";
chr1	HAVANA	exon	16253629	16253641	.	+	.	gene_id "ENSMUSG00000089982.1"; transcript_id "ENSMUST00000159190.1"; gene_type "antisense"; gene_status "NOVEL"; gene_name "Gm7568"; transcript_type "antisense"; transcript_status "KNOWN"; transcript_name "Gm7568-002"; exon_number 1; exon_id "ENSMUSE00001025413.1"; level 2; tag "basic"; havana_gene "OTTMUSG00000034215.1"; havana_transcript "OTTMUST00000086848.1";
chr1	HAVANA	exon	16253831	16253901	.	+	.	gene_id "ENSMUSG00000089982.1"; transcript_id "ENSMUST00000159190.1"; gene_type "antisense"; gene_status "NOVEL"; gene_name "Gm7568"; transcript_type "antisense"; transcript_status "KNOWN"; transcript_name "Gm7568-002"; exon_number 2; exon_id "ENSMUSE00000856646.1"; level 2; tag "basic"; havana_gene "OTTMUSG00000034215.1"; havana_transcript "OTTMUST00000086848.1";
chr1	HAVANA	exon	16258712	16258857	.	+	.	gene_id "ENSMUSG00000089982.1"; transcript_id "ENSMUST00000159190.1"; gene_type "antisense"; gene_status "NOVEL"; gene_name "Gm7568"; transcript_type "antisense"; transcript_status "KNOWN"; transcript_name "Gm7568-002"; exon_number 3; exon_id "ENSMUSE00000850995.1"; level 2; tag "basic"; havana_gene "OTTMUSG00000034215.1"; havana_transcript "OTTMUST00000086848.1";
chr1	HAVANA	exon	17727099	17727646	.	-	.	gene_id "ENSMUSG00000085125.1"; transcript_id "ENSMUST00000127328.1"; gene_type "lincRNA"; gene_status "NOVEL"; gene_name "Gm16070"; transcript_type "lincRNA"; transcript_status "KNOWN"; transcript_name "Gm16070-003"; exon_number 1; exon_id "ENSMUSE00000843166.1"; level 2; tag "basic"; havana_gene "OTTMUSG00000029756.3"; havana_transcript "OTTMUST00000073850.1";
chr1	HAVANA	exon	17712450	17712594	.	-	.	gene_id "ENSMUSG00000085125.1"; transcript_id "ENSMUST00000127328.1"; gene_type "lincRNA"; gene_status "NOVEL"; gene_name "Gm16070"; transcript_type "lincRNA"; transcript_status "KNOWN"; transcript_name "Gm16070-003"; exon_number 2; exon_id "ENSMUSE00000819647.1"; level 2; tag "basic"; havana_gene "OTTMUSG00000029756.3"; havana_transcript "OTTMUST00000073850.1";
chr1	HAVANA	exon	17709686	17709895	.	-	.	gene_id "ENSMUSG00000085125.1"; transcript_id "ENSMUST00000127328.1"; gene_type "lincRNA"; gene_status "NOVEL"; gene_name "Gm16070"; transcript_type "lincRNA"; transcript_status "KNOWN"; transcript_name "Gm16070-003"; exon_number 3; exon_id "ENSMUSE00000736518.1"; level 2; tag "basic"; havana_gene "OTTMUSG00000029756.3"; havana_transcript "OTTMUST00000073850.1";
chr1	HAVANA	exon	17707670	17707726	.	-	.	gene_id "ENSMUSG00000085125.1"; transcript_id "ENSMUST00000127328.1"; gene_type "lincRNA"; gene_status "NOVEL"; gene_name "Gm16070"; transcript_type "lincRNA"; transcript_status "KNOWN"; transcript_name "Gm16070-003"; exon_number 4; exon_id "ENSMUSE00000738273.1"; level 2; tag "basic"; havana_gene "OTTMUSG00000029756.3"; havana_transcript "OTTMUST00000073850.1";
chr1	HAVANA	exon	17692904	17697153	.	-	.	gene_id "ENSMUSG00000085125.1"; transcript_id "ENSMUST00000127328.1"; gene_type "lincRNA"; gene_status "NOVEL"; gene_name "Gm16070"; transcript_type "lincRNA"; transcript_status "KNOWN"; transcript_name "Gm16070-003"; exon_number 5; exon_id "ENSMUSE00000744642.1"; level 2; tag "basic"; havana_gene "OTTMUSG00000029756.3"; havana_transcript "OTTMUST00000073850.1";
chr1	HAVANA	exon	20381093	20381219	.	+	.	gene_id "ENSMUSG00000089914.1"; transcript_id "ENSMUST00000161509.1"; gene_type "antisense"; gene_status "NOVEL"; gene_name "4930486I03Rik"; transcript_type "antisense"; transcript_status "KNOWN"; transcript_name "4930486I03Rik-001"; exon_number 1; exon_id "ENSMUSE00000863922.1"; level 2; tag "mRNA_start_NF"; tag "basic"; havana_gene "OTTMUSG00000026247.1"; havana_transcript "OTTMUST00000064910.1…
chr1	HAVANA	exon	20391892	20392300	.	+	.	gene_id "ENSMUSG00000089914.1"; transcript_id "ENSMUST00000161509.1"; gene_type "antisense"; gene_status "NOVEL"; gene_name "4930486I03Rik"; transcript_type "antisense"; transcript_status "KNOWN"; transcript_name "4930486I03Rik-001"; exon_number 2; exon_id "ENSMUSE00000854418.1"; level 2; tag "mRNA_start_NF"; tag "basic"; havana_gene "OTTMUSG00000026247.1"; havana_transcript "OTTMUST00000064910.1…
chr1	ENSEMBL	exon	21959842	21961060	.	+	.	gene_id "ENSMUSG00000097109.1"; transcript_id "ENSMUST00000181002.1"; gene_type "lincRNA"; gene_status "KNOWN"; gene_name "Gm26580"; transcript_type "lincRNA"; transcript_status "KNOWN"; transcript_name "Gm26580-201"; exon_number 1; exon_id "ENSMUSE00001159547.1"; level 3; tag "basic";
chr1	ENSEMBL	exon	21961130	21961347	.	+	.	gene_id "ENSMUSG00000097109.1"; transcript_id "ENSMUST00000181002.1"; gene_type "lincRNA"; gene_status "KNOWN"; gene_name "Gm26580"; transcript_type "lincRNA"; transcript_status "KNOWN"; transcript_name "Gm26580-201"; exon_number 2; exon_id "ENSMUSE00001117558.1"; level 3; tag "basic";
chr1	ENSEMBL	exon	21961873	21962530	.	+	.	gene_id "ENSMUSG00000097109.1"; transcript_id "ENSMUST00000181002.1"; gene_type "lincRNA"; gene_status "KNOWN"; gene_name "Gm26580"; transcript_type "lincRNA"; transcript_status "KNOWN"; transcript_name "Gm26580-201"; exon_number 3; exon_id "ENSMUSE00001136509.1"; level 3; tag "basic";
chr1	HAVANA	exon	36558359	36558405	.	+	.	gene_id "ENSMUSG00000087589.2"; transcript_id "ENSMUST00000149224.2"; gene_type "processed_transcript"; gene_status "NOVEL"; gene_name "D430040D24Rik"; transcript_type "processed_transcript"; transcript_status "KNOWN"; transcript_name "D430040D24Rik-001"; exon_number 1; exon_id "ENSMUSE00000852680.1"; level 2; tag "basic"; havana_gene "OTTMUSG00000021816.2"; havana_transcript "OTTMUST00000051775.…
chr1	HAVANA	exon	36564306	36564368	.	+	.	gene_id "ENSMUSG00000087589.2"; transcript_id "ENSMUST00000149224.2"; gene_type "processed_transcript"; gene_status "NOVEL"; gene_name "D430040D24Rik"; transcript_type "processed_transcript"; transcript_status "KNOWN"; transcript_name "D430040D24Rik-001"; exon_number 2; exon_id "ENSMUSE00000733916.1"; level 2; tag "basic"; havana_gene "OTTMUSG00000021816.2"; havana_transcript "OTTMUST00000051775.…
chr1	HAVANA	exon	36564814	36565613	.	+	.	gene_id "ENSMUSG00000087589.2"; transcript_id "ENSMUST00000149224.2"; gene_type "processed_transcript"; gene_status "NOVEL"; gene_name "D430040D24Rik"; transcript_type "processed_transcript"; transcript_status "KNOWN"; transcript_name "D430040D24Rik-001"; exon_number 3; exon_id "ENSMUSE00000749564.1"; level 2; tag "basic"; havana_gene "OTTMUSG00000021816.2"; havana_transcript "OTTMUST00000051775.…
chr1	HAVANA	exon	38235420	38235504	.	+	.	gene_id "ENSMUSG00000085391.1"; transcript_id "ENSMUST00000127620.1"; gene_type "antisense"; gene_status "NOVEL"; gene_name "Gm16150"; transcript_type "antisense"; transcript_status "KNOWN"; transcript_name "Gm16150-001"; exon_number 1; exon_id "ENSMUSE00000829606.1"; level 2; tag "basic"; havana_gene "OTTMUSG00000030948.1"; havana_transcript "OTTMUST00000076609.1";
chr1	HAVANA	exon	38239121	38239274	.	+	.	gene_id "ENSMUSG00000085391.1"; transcript_id "ENSMUST00000127620.1"; gene_type "antisense"; gene_status "NOVEL"; gene_name "Gm16150"; transcript_type "antisense"; transcript_status "KNOWN"; transcript_name "Gm16150-001"; exon_number 2; exon_id "ENSMUSE00000831300.1"; level 2; tag "basic"; havana_gene "OTTMUSG00000030948.1"; havana_transcript "OTTMUST00000076609.1";
chr1	HAVANA	exon	38239797	38239967	.	+	.	gene_id "ENSMUSG00000085391.1"; transcript_id "ENSMUST00000127620.1"; gene_type "antisense"; gene_status "NOVEL"; gene_name "Gm16150"; transcript_type "antisense"; transcript_status "KNOWN"; transcript_name "Gm16150-001"; exon_number 3; exon_id "ENSMUSE00000737192.1"; level 2; tag "basic"; havana_gene "OTTMUSG00000030948.1"; havana_transcript "OTTMUST00000076609.1";
chr1	HAVANA	exon	38245577	38245603	.	+	.	gene_id "ENSMUSG00000085391.1"; transcript_id "ENSMUST00000127620.1"; gene_type "antisense"; gene_status "NOVEL"; gene_name "Gm16150"; transcript_type "antisense"; transcript_status "KNOWN"; transcript_name "Gm16150-001"; exon_number 4; exon_id "ENSMUSE00000774196.1"; level 2; tag "basic"; havana_gene "OTTMUSG00000030948.1"; havana_transcript "OTTMUST00000076609.1";
chr1	HAVANA	exon	38307902	38308009	.	+	.	gene_id "ENSMUSG00000085280.1"; transcript_id "ENSMUST00000129696.1"; gene_type "antisense"; gene_status "NOVEL"; gene_name "Gm16151"; transcript_type "antisense"; transcript_status "KNOWN"; transcript_name "Gm16151-001"; exon_number 1; exon_id "ENSMUSE00000782803.1"; level 2; tag "basic"; havana_gene "OTTMUSG00000030949.2"; havana_transcript "OTTMUST00000076611.2";
chr1	HAVANA	exon	38308270	38308481	.	+	.	gene_id "ENSMUSG00000085280.1"; transcript_id "ENSMUST00000129696.1"; gene_type "antisense"; gene_status "NOVEL"; gene_name "Gm16151"; transcript_type "antisense"; transcript_status "KNOWN"; transcript_name "Gm16151-001"; exon_number 2; exon_id "ENSMUSE00000819037.1"; level 2; tag "basic"; havana_gene "OTTMUSG00000030949.2"; havana_transcript "OTTMUST00000076611.2";
chr1	HAVANA	exon	38311612	38311930	.	+	.	gene_id "ENSMUSG00000085280.1"; transcript_id "ENSMUST00000129696.1"; gene_type "antisense"; gene_status "NOVEL"; gene_name "Gm16151"; transcript_type "antisense"; transcript_status "KNOWN"; transcript_name "Gm16151-001"; exon_number 3; exon_id "ENSMUSE00000729717.1"; level 2; tag "basic"; havana_gene "OTTMUSG00000030949.2"; havana_transcript "OTTMUST00000076611.2";
chr1	HAVANA	exon	38384949	38385161	.	+	.	gene_id "ENSMUSG00000087131.1"; transcript_id "ENSMUST00000143261.1"; gene_type "antisense"; gene_status "NOVEL"; gene_name "Gm16152"; transcript_type "antisense"; transcript_status "KNOWN"; transcript_name "Gm16152-001"; exon_number 1; exon_id "ENSMUSE00000818431.1"; level 2; tag "basic"; havana_gene "OTTMUSG00000030950.1"; havana_transcript "OTTMUST00000076612.1";
chr1	HAVANA	exon	38389310	38389401	.	+	.	gene_id "ENSMUSG00000087131.1"; transcript_id "ENSMUST00000143261.1"; gene_type "antisense"; gene_status "NOVEL"; gene_name "Gm16152"; transcript_type "antisense"; transcript_status "KNOWN"; transcript_name "Gm16152-001"; exon_number 2; exon_id "ENSMUSE00000816873.1"; level 2; tag "basic"; havana_gene "OTTMUSG00000030950.1"; havana_transcript "OTTMUST00000076612.1";
chr1	HAVANA	exon	38389565	38389680	.	+	.	gene_id "ENSMUSG00000087131.1"; transcript_id "ENSMUST00000143261.1"; gene_type "antisense"; gene_status "NOVEL"; gene_name "Gm16152"; transcript_type "antisense"; transcript_status "KNOWN"; transcript_name "Gm16152-001"; exon_number 3; exon_id "ENSMUSE00000795750.1"; level 2; tag "basic"; havana_gene "OTTMUSG00000030950.1"; havana_transcript "OTTMUST00000076612.1";
chr1	HAVANA	exon	38390824	38391165	.	+	.	gene_id "ENSMUSG00000087131.1"; transcript_id "ENSMUST00000143261.1"; gene_type "antisense"; gene_status "NOVEL"; gene_name "Gm16152"; transcript_type "antisense"; transcript_status "KNOWN"; transcript_name "Gm16152-001"; exon_number 4; exon_id "ENSMUSE00000762406.1"; level 2; tag "basic"; havana_gene "OTTMUSG00000030950.1"; havana_transcript "OTTMUST00000076612.1";
chr1	HAVANA	exon	38393549	38393974	.	+	.	gene_id "ENSMUSG00000087131.1"; transcript_id "ENSMUST00000143261.1"; gene_type "antisense"; gene_status "NOVEL"; gene_name "Gm16152"; transcript_type "antisense"; transcript_status "KNOWN"; transcript_name "Gm16152-001"; exon_number 5; exon_id "ENSMUSE00000813153.1"; level 2; tag "basic"; havana_gene "OTTMUSG00000030950.1"; havana_transcript "OTTMUST00000076612.1";
chr1	ENSEMBL	exon	39650176	39651424	.	+	.	gene_id "ENSMUSG00000097083.1"; transcript_id "ENSMUST00000181841.1"; gene_type "lincRNA"; gene_status "KNOWN"; gene_name "D930019O06Rik"; transcript_type "lincRNA"; transcript_status "KNOWN"; transcript_name "D930019O06Rik-201"; exon_number 1; exon_id "ENSMUSE00001189954.1"; level 3; tag "basic";
chr1	ENSEMBL	exon	39654977	39657390	.	+	.	gene_id "ENSMUSG00000097083.1"; transcript_id "ENSMUST00000181841.1"; gene_type "lincRNA"; gene_status "KNOWN"; gene_name "D930019O06Rik"; transcript_type "lincRNA"; transcript_status "KNOWN"; transcript_name "D930019O06Rik-201"; exon_number 2; exon_id "ENSMUSE00001123203.1"; level 3; tag "basic";
chr1	HAVANA	exon	42663556	42663602	.	-	.	gene_id "ENSMUSG00000060424.8"; transcript_id "ENSMUST00000176154.1"; gene_type "antisense"; gene_status "NOVEL"; gene_name "2610017I09Rik"; transcript_type "antisense"; transcript_status "KNOWN"; transcript_name "2610017I09Rik-002"; exon_number 1; exon_id "ENSMUSE00001293178.1"; level 2; tag "basic"; havana_gene "OTTMUSG00000039880.2"; havana_transcript "OTTMUST00000103639.1";
chr1	HAVANA	exon	42652562	42652589	.	-	.	gene_id "ENSMUSG00000060424.8"; transcript_id "ENSMUST00000176154.1"; gene_type "antisense"; gene_status "NOVEL"; gene_name "2610017I09Rik"; transcript_type "antisense"; transcript_status "KNOWN"; transcript_name "2610017I09Rik-002"; exon_number 2; exon_id "ENSMUSE00000959240.1"; level 2; tag "basic"; havana_gene "OTTMUSG00000039880.2"; havana_transcript "OTTMUST00000103639.1";
chr1	HAVANA	exon	42648162	42648456	.	-	.	gene_id "ENSMUSG00000060424.8"; transcript_id "ENSMUST00000176154.1"; gene_type "antisense"; gene_status "NOVEL"; gene_name "2610017I09Rik"; transcript_type "antisense"; transcript_status "KNOWN"; transcript_name "2610017I09Rik-002"; exon_number 3; exon_id "ENSMUSE00000958757.1"; level 2; tag "basic"; havana_gene "OTTMUSG00000039880.2"; havana_transcript "OTTMUST00000103639.1";
chr1	HAVANA	exon	42692941	42693115	.	-	.	gene_id "ENSMUSG00000060424.8"; transcript_id "ENSMUST00000181725.1"; gene_type "antisense"; gene_status "NOVEL"; gene_name "2610017I09Rik"; transcript_type "antisense"; transcript_status "KNOWN"; transcript_name "2610017I09Rik-008"; exon_number 1; exon_id "ENSMUSE00001116450.1"; level 2; tag "basic"; havana_gene "OTTMUSG00000039880.2"; havana_transcript "OTTMUST00000112078.1";
chr1	HAVANA	exon	42666841	42667003	.	-	.	gene_id "ENSMUSG00000060424.8"; transcript_id "ENSMUST00000181725.1"; gene_type "antisense"; gene_status "NOVEL"; gene_name "2610017I09Rik"; transcript_type "antisense"; transcript_status "KNOWN"; transcript_name "2610017I09Rik-008"; exon_number 2; exon_id "ENSMUSE00000947032.1"; level 2; tag "basic"; havana_gene "OTTMUSG00000039880.2"; havana_transcript "OTTMUST00000112078.1";
chr1	HAVANA	exon	42648198	42648456	.	-	.	gene_id "ENSMUSG00000060424.8"; transcript_id "ENSMUST00000181725.1"; gene_type "antisense"; gene_status "NOVEL"; gene_name "2610017I09Rik"; transcript_type "antisense"; transcript_status "KNOWN"; transcript_name "2610017I09Rik-008"; exon_number 3; exon_id "ENSMUSE00001152295.1"; level 2; tag "basic"; havana_gene "OTTMUSG00000039880.2"; havana_transcript "OTTMUST00000112078.1";
chr1	HAVANA	exon	42692941	42693153	.	-	.	gene_id "ENSMUSG00000060424.8"; transcript_id "ENSMUST00000181593.1"; gene_type "antisense"; gene_status "NOVEL"; gene_name "2610017I09Rik"; transcript_type "antisense"; transcript_status "KNOWN"; transcript_name "2610017I09Rik-007"; exon_number 1; exon_id "ENSMUSE00001126047.1"; level 2; tag "basic"; havana_gene "OTTMUSG00000039880.2"; havana_transcript "OTTMUST00000112079.1";
chr1	HAVANA	exon	42666841	42667003	.	-	.	gene_id "ENSMUSG00000060424.8"; transcript_id "ENSMUST00000181593.1"; gene_type "antisense"; gene_status "NOVEL"; gene_name "2610017I09Rik"; transcript_type "antisense"; transcript_status "KNOWN"; transcript_name "2610017I09Rik-007"; exon_number 2; exon_id "ENSMUSE00000947032.1"; level 2; tag "basic"; havana_gene "OTTMUSG00000039880.2"; havana_transcript "OTTMUST00000112079.1";
chr1	HAVANA	exon	42663556	42663602	.	-	.	gene_id "ENSMUSG00000060424.8"; transcript_id "ENSMUST00000181593.1"; gene_type "antisense"; gene_status "NOVEL"; gene_name "2610017I09Rik"; transcript_type "antisense"; transcript_status "KNOWN"; transcript_name "2610017I09Rik-007"; exon_number 3; exon_id "ENSMUSE00001293178.1"; level 2; tag "basic"; havana_gene "OTTMUSG00000039880.2"; havana_transcript "OTTMUST00000112079.1";
chr1	HAVANA	exon	42648198	42648456	.	-	.	gene_id "ENSMUSG00000060424.8"; transcript_id "ENSMUST00000181593.1"; gene_type "antisense"; gene_status "NOVEL"; gene_name "2610017I09Rik"; transcript_type "antisense"; transcript_status "KNOWN"; transcript_name "2610017I09Rik-007"; exon_number 4; exon_id "ENSMUSE00001152295.1"; level 2; tag "basic"; havana_gene "OTTMUSG00000039880.2"; havana_transcript "OTTMUST00000112079.1";
chr1	HAVANA	exon	42667586	42667672	.	-	.	gene_id "ENSMUSG00000060424.8"; transcript_id "ENSMUST00000176052.1"; gene_type "antisense"; gene_status "NOVEL"; gene_name "2610017I09Rik"; transcript_type "antisense"; transcript_status "KNOWN"; transcript_name "2610017I09Rik-001"; exon_number 1; exon_id "ENSMUSE00000954367.1"; level 2; tag "basic"; havana_gene "OTTMUSG00000039880.2"; havana_transcript "OTTMUST00000103641.1";
chr1	HAVANA	exon	42666841	42667003	.	-	.	gene_id "ENSMUSG00000060424.8"; transcript_id "ENSMUST00000176052.1"; gene_type "antisense"; gene_status "NOVEL"; gene_name "2610017I09Rik"; transcript_type "antisense"; transcript_status "KNOWN"; transcript_name "2610017I09Rik-001"; exon_number 2; exon_id "ENSMUSE00000947032.1"; level 2; tag "basic"; havana_gene "OTTMUSG00000039880.2"; havana_transcript "OTTMUST00000103641.1";
chr1	HAVANA	exon	42648203	42648456	.	-	.	gene_id "ENSMUSG00000060424.8"; transcript_id "ENSMUST00000176052.1"; gene_type "antisense"; gene_status "NOVEL"; gene_name "2610017I09Rik"; transcript_type "antisense"; transcript_status "KNOWN"; transcript_name "2610017I09Rik-001"; exon_number 3; exon_id "ENSMUSE00000947755.1"; level 2; tag "basic"; havana_gene "OTTMUSG00000039880.2"; havana_transcript "OTTMUST00000103641.1";
chr1	HAVANA	exon	42694747	42694825	.	-	.	gene_id "ENSMUSG00000060424.8"; transcript_id "ENSMUST00000177136.2"; gene_type "antisense"; gene_status "NOVEL"; gene_name "2610017I09Rik"; transcript_type "antisense"; transcript_status "KNOWN"; transcript_name "2610017I09Rik-004"; exon_number 1; exon_id "ENSMUSE00000951540.1"; level 2; tag "basic"; havana_gene "OTTMUSG00000039880.2"; havana_transcript "OTTMUST00000112081.1";
chr1	HAVANA	exon	42693027	42694490	.	-	.	gene_id "ENSMUSG00000060424.8"; transcript_id "ENSMUST00000177136.2"; gene_type "antisense"; gene_status "NOVEL"; gene_name "2610017I09Rik"; transcript_type "antisense"; transcript_status "KNOWN"; transcript_name "2610017I09Rik-004"; exon_number 2; exon_id "ENSMUSE00000961695.2"; level 2; tag "basic"; havana_gene "OTTMUSG00000039880.2"; havana_transcript "OTTMUST00000112081.1";
chr1	HAVANA	exon	42694925	42695188	.	+	.	gene_id "ENSMUSG00000093436.1"; transcript_id "ENSMUST00000176807.1"; gene_type "sense_overlapping"; gene_status "NOVEL"; gene_name "Gm20646"; transcript_type "sense_overlapping"; transcript_status "KNOWN"; transcript_name "Gm20646-001"; exon_number 1; exon_id "ENSMUSE00000960849.1"; level 2; tag "basic"; havana_gene "OTTMUSG00000039882.1"; havana_transcript "OTTMUST00000103643.1";
chr1	HAVANA	exon	42740573	42740968	.	+	.	gene_id "ENSMUSG00000093436.1"; transcript_id "ENSMUST00000176807.1"; gene_type "sense_overlapping"; gene_status "NOVEL"; gene_name "Gm20646"; transcript_type "sense_overlapping"; transcript_status "KNOWN"; transcript_name "Gm20646-001"; exon_number 2; exon_id "ENSMUSE00000949983.1"; level 2; tag "basic"; havana_gene "OTTMUSG00000039882.1"; havana_transcript "OTTMUST00000103643.1";
chr1	HAVANA	exon	56971491	56971771	.	+	.	gene_id "ENSMUSG00000087022.2"; transcript_id "ENSMUST00000135238.2"; gene_type "antisense"; gene_status "NOVEL"; gene_name "9130024F11Rik"; transcript_type "antisense"; transcript_status "KNOWN"; transcript_name "9130024F11Rik-001"; exon_number 1; exon_id "ENSMUSE00000802798.2"; level 2; tag "basic"; havana_gene "OTTMUSG00000040158.1"; havana_transcript "OTTMUST00000104378.1";
chr1	HAVANA	exon	56974258	56975197	.	+	.	gene_id "ENSMUSG00000087022.2"; transcript_id "ENSMUST00000135238.2"; gene_type "antisense"; gene_status "NOVEL"; gene_name "9130024F11Rik"; transcript_type "antisense"; transcript_status "KNOWN"; transcript_name "9130024F11Rik-001"; exon_number 2; exon_id "ENSMUSE00000762723.2"; level 2; tag "basic"; havana_gene "OTTMUSG00000040158.1"; havana_transcript "OTTMUST00000104378.1";
chr1	ENSEMBL	exon	57377405	57377504	.	-	.	gene_id "ENSMUSG00000097519.1"; transcript_id "ENSMUST00000181949.1"; gene_type "lincRNA"; gene_status "KNOWN"; gene_name "4930558J18Rik"; transcript_type "lincRNA"; transcript_status "KNOWN"; transcript_name "4930558J18Rik-201"; exon_number 1; exon_id "ENSMUSE00001154617.1"; level 3; tag "basic";
chr1	ENSEMBL	exon	57375248	57375519	.	-	.	gene_id "ENSMUSG00000097519.1"; transcript_id "ENSMUST00000181949.1"; gene_type "lincRNA"; gene_status "KNOWN"; gene_name "4930558J18Rik"; transcript_type "lincRNA"; transcript_status "KNOWN"; transcript_name "4930558J18Rik-201"; exon_number 2; exon_id "ENSMUSE00001184643.1"; level 3; tag "basic";
chr1	ENSEMBL	exon	57362566	57362763	.	-	.	gene_id "ENSMUSG00000097519.1"; transcript_id "ENSMUST00000181949.1"; gene_type "lincRNA"; gene_status "KNOWN"; gene_name "4930558J18Rik"; transcript_type "lincRNA"; transcript_status "KNOWN"; transcript_name "4930558J18Rik-201"; exon_number 3; exon_id "ENSMUSE00001186654.1"; level 3; tag "basic";
chr1	ENSEMBL	exon	57359222	57360663	.	-	.	gene_id "ENSMUSG00000097519.1"; transcript_id "ENSMUST00000181949.1"; gene_type "lincRNA"; gene_status "KNOWN"; gene_name "4930558J18Rik"; transcript_type "lincRNA"; transcript_status "KNOWN"; transcript_name "4930558J18Rik-201"; exon_number 4; exon_id "ENSMUSE00001166656.1"; level 3; tag "basic";
chr1	HAVANA	exon	57916836	57917111	.	-	.	gene_id "ENSMUSG00000091283.1"; transcript_id "ENSMUST00000172128.1"; gene_type "antisense"; gene_status "NOVEL"; gene_name "Gm17234"; transcript_type "antisense"; transcript_status "KNOWN"; transcript_name "Gm17234-001"; exon_number 1; exon_id "ENSMUSE00000892219.1"; level 2; tag "basic"; havana_gene "OTTMUSG00000036137.1"; havana_transcript "OTTMUST00000092910.1";
chr1	HAVANA	exon	57909835	57909950	.	-	.	gene_id "ENSMUSG00000091283.1"; transcript_id "ENSMUST00000172128.1"; gene_type "antisense"; gene_status "NOVEL"; gene_name "Gm17234"; transcript_type "antisense"; transcript_status "KNOWN"; transcript_name "Gm17234-001"; exon_number 2; exon_id "ENSMUSE00000898482.1"; level 2; tag "basic"; havana_gene "OTTMUSG00000036137.1"; havana_transcript "OTTMUST00000092910.1";
chr1	HAVANA	exon	58315234	58315656	.	-	.	gene_id "ENSMUSG00000089822.1"; transcript_id "ENSMUST00000161126.1"; gene_type "antisense"; gene_status "NOVEL"; gene_name "Gm15759"; transcript_type "antisense"; transcript_status "KNOWN"; transcript_name "Gm15759-001"; exon_number 1; exon_id "ENSMUSE00000856165.1"; level 2; tag "basic"; havana_gene "OTTMUSG00000026037.1"; havana_transcript "OTTMUST00000064271.1";
chr1	HAVANA	exon	58298830	58298968	.	-	.	gene_id "ENSMUSG00000089822.1"; transcript_id "ENSMUST00000161126.1"; gene_type "antisense"; gene_status "NOVEL"; gene_name "Gm15759"; transcript_type "antisense"; transcript_status "KNOWN"; transcript_name "Gm15759-001"; exon_number 2; exon_id "ENSMUSE00000853345.1"; level 2; tag "basic"; havana_gene "OTTMUSG00000026037.1"; havana_transcript "OTTMUST00000064271.1";
chr1	HAVANA	exon	58289409	58289502	.	-	.	gene_id "ENSMUSG00000089822.1"; transcript_id "ENSMUST00000161126.1"; gene_type "antisense"; gene_status "NOVEL"; gene_name "Gm15759"; transcript_type "antisense"; transcript_status "KNOWN"; transcript_name "Gm15759-001"; exon_number 3; exon_id "ENSMUSE00000864671.1"; level 2; tag "basic"; havana_gene "OTTMUSG00000026037.1"; havana_transcript "OTTMUST00000064271.1";
chr1	HAVANA	exon	58276124	58276212	.	-	.	gene_id "ENSMUSG00000089822.1"; transcript_id "ENSMUST00000161126.1"; gene_type "antisense"; gene_status "NOVEL"; gene_name "Gm15759"; transcript_type "antisense"; transcript_status "KNOWN"; transcript_name "Gm15759-001"; exon_number 4; exon_id "ENSMUSE00000869226.1"; level 2; tag "basic"; havana_gene "OTTMUSG00000026037.1"; havana_transcript "OTTMUST00000064271.1";
chr1	HAVANA	exon	58262468	58262616	.	-	.	gene_id "ENSMUSG00000089822.1"; transcript_id "ENSMUST00000161126.1"; gene_type "antisense"; gene_status "NOVEL"; gene_name "Gm15759"; transcript_type "antisense"; transcript_status "KNOWN"; transcript_name "Gm15759-001"; exon_number 5; exon_id "ENSMUSE00000857435.1"; level 2; tag "basic"; havana_gene "OTTMUSG00000026037.1"; havana_transcript "OTTMUST00000064271.1";
chr1	HAVANA	exon	58254117	58256945	.	-	.	gene_id "ENSMUSG00000089822.1"; transcript_id "ENSMUST00000161126.1"; gene_type "antisense"; gene_status "NOVEL"; gene_name "Gm15759"; transcript_type "antisense"; transcript_status "KNOWN"; transcript_name "Gm15759-001"; exon_number 6; exon_id "ENSMUSE00000855318.1"; level 2; tag "basic"; havana_gene "OTTMUSG00000026037.1"; havana_transcript "OTTMUST00000064271.1";
chr1	HAVANA	exon	58505148	58505227	.	+	.	gene_id "ENSMUSG00000085054.2"; transcript_id "ENSMUST00000160947.1"; gene_type "lincRNA"; gene_status "NOVEL"; gene_name "Gm15834"; transcript_type "lincRNA"; transcript_status "KNOWN"; transcript_name "Gm15834-003"; exon_number 1; exon_id "ENSMUSE00000866909.1"; level 2; havana_gene "OTTMUSG00000026620.1"; havana_transcript "OTTMUST00000065875.1";
chr1	HAVANA	exon	58510571	58512616	.	+	.	gene_id "ENSMUSG00000085054.2"; transcript_id "ENSMUST00000160947.1"; gene_type "lincRNA"; gene_status "NOVEL"; gene_name "Gm15834"; transcript_type "lincRNA"; transcript_status "KNOWN"; transcript_name "Gm15834-003"; exon_number 2; exon_id "ENSMUSE00000853729.1"; level 2; havana_gene "OTTMUSG00000026620.1"; havana_transcript "OTTMUST00000065875.1";
chr1	HAVANA	exon	58505152	58505227	.	+	.	gene_id "ENSMUSG00000085054.2"; transcript_id "ENSMUST00000129740.2"; gene_type "lincRNA"; gene_status "NOVEL"; gene_name "Gm15834"; transcript_type "lincRNA"; transcript_status "KNOWN"; transcript_name "Gm15834-002"; exon_number 1; exon_id "ENSMUSE00000872108.1"; level 2; havana_gene "OTTMUSG00000026620.1"; havana_transcript "OTTMUST00000065874.1";
chr1	HAVANA	exon	58510571	58510644	.	+	.	gene_id "ENSMUSG00000085054.2"; transcript_id "ENSMUST00000129740.2"; gene_type "lincRNA"; gene_status "NOVEL"; gene_name "Gm15834"; transcript_type "lincRNA"; transcript_status "KNOWN"; transcript_name "Gm15834-002"; exon_number 2; exon_id "ENSMUSE00000775747.1"; level 2; havana_gene "OTTMUSG00000026620.1"; havana_transcript "OTTMUST00000065874.1";
chr1	HAVANA	exon	58512139	58512266	.	+	.	gene_id "ENSMUSG00000085054.2"; transcript_id "ENSMUST00000129740.2"; gene_type "lincRNA"; gene_status "NOVEL"; gene_name "Gm15834"; transcript_type "lincRNA"; transcript_status "KNOWN"; transcript_name "Gm15834-002"; exon_number 3; exon_id "ENSMUSE00000771606.1"; level 2; havana_gene "OTTMUSG00000026620.1"; havana_transcript "OTTMUST00000065874.1";
chr1	HAVANA	exon	58515712	58517530	.	+	.	gene_id "ENSMUSG00000085054.2"; transcript_id "ENSMUST00000129740.2"; gene_type "lincRNA"; gene_status "NOVEL"; gene_name "Gm15834"; transcript_type "lincRNA"; transcript_status "KNOWN"; transcript_name "Gm15834-002"; exon_number 4; exon_id "ENSMUSE00000731172.1"; level 2; havana_gene "OTTMUSG00000026620.1"; havana_transcript "OTTMUST00000065874.1";
chr1	HAVANA	exon	58505155	58505231	.	+	.	gene_id "ENSMUSG00000085054.2"; transcript_id "ENSMUST00000139825.1"; gene_type "lincRNA"; gene_status "NOVEL"; gene_name "Gm15834"; transcript_type "lincRNA"; transcript_status "KNOWN"; transcript_name "Gm15834-001"; exon_number 1; exon_id "ENSMUSE00000736751.1"; level 2; tag "basic"; havana_gene "OTTMUSG00000026620.1"; havana_transcript "OTTMUST00000065873.1";
chr1	HAVANA	exon	58510571	58512266	.	+	.	gene_id "ENSMUSG00000085054.2"; transcript_id "ENSMUST00000139825.1"; gene_type "lincRNA"; gene_status "NOVEL"; gene_name "Gm15834"; transcript_type "lincRNA"; transcript_status "KNOWN"; transcript_name "Gm15834-001"; exon_number 2; exon_id "ENSMUSE00000765154.1"; level 2; tag "basic"; havana_gene "OTTMUSG00000026620.1"; havana_transcript "OTTMUST00000065873.1";
chr1	HAVANA	exon	58515712	58515777	.	+	.	gene_id "ENSMUSG00000085054.2"; transcript_id "ENSMUST00000139825.1"; gene_type "lincRNA"; gene_status "NOVEL"; gene_name "Gm15834"; transcript_type "lincRNA"; transcript_status "KNOWN"; transcript_name "Gm15834-001"; exon_number 3; exon_id "ENSMUSE00000770714.1"; level 2; tag "basic"; havana_gene "OTTMUSG00000026620.1"; havana_transcript "OTTMUST00000065873.1";
chr1	HAVANA	exon	58517063	58517169	.	+	.	gene_id "ENSMUSG00000085054.2"; transcript_id "ENSMUST00000139825.1"; gene_type "lincRNA"; gene_status "NOVEL"; gene_name "Gm15834"; transcript_type "lincRNA"; transcript_status "KNOWN"; transcript_name "Gm15834-001"; exon_number 4; exon_id "ENSMUSE00000725525.1"; level 2; tag "basic"; havana_gene "OTTMUSG00000026620.1"; havana_transcript "OTTMUST00000065873.1";
chr1	HAVANA	exon	58517625	58517765	.	+	.	gene_id "ENSMUSG00000085054.2"; transcript_id "ENSMUST00000139825.1"; gene_type "lincRNA"; gene_status "NOVEL"; gene_name "Gm15834"; transcript_type "lincRNA"; transcript_status "KNOWN"; transcript_name "Gm15834-001"; exon_number 5; exon_id "ENSMUSE00000746606.1"; level 2; tag "basic"; havana_gene "OTTMUSG00000026620.1"; havana_transcript "OTTMUST00000065873.1";
chr1	HAVANA	exon	58520435	58520748	.	+	.	gene_id "ENSMUSG00000085054.2"; transcript_id "ENSMUST00000139825.1"; gene_type "lincRNA"; gene_status "NOVEL"; gene_name "Gm15834"; transcript_type "lincRNA"; transcript_status "KNOWN"; transcript_name "Gm15834-001"; exon_number 6; exon_id "ENSMUSE00000783596.1"; level 2; tag "basic"; havana_gene "OTTMUSG00000026620.1"; havana_transcript "OTTMUST00000065873.1";
chr1	HAVANA	exon	58523019	58523230	.	+	.	gene_id "ENSMUSG00000085054.2"; transcript_id "ENSMUST00000139825.1"; gene_type "lincRNA"; gene_status "NOVEL"; gene_name "Gm15834"; transcript_type "lincRNA"; transcript_status "KNOWN"; transcript_name "Gm15834-001"; exon_number 7; exon_id "ENSMUSE00000820191.1"; level 2; tag "basic"; havana_gene "OTTMUSG00000026620.1"; havana_transcript "OTTMUST00000065873.1";
chr1	ENSEMBL	exon	59492246	59492605	.	-	.	gene_id "ENSMUSG00000097819.1"; transcript_id "ENSMUST00000180778.1"; gene_type "lincRNA"; gene_status "KNOWN"; gene_name "Gm26813"; transcript_type "lincRNA"; transcript_status "KNOWN"; transcript_name "Gm26813-201"; exon_number 1; exon_id "ENSMUSE00001100531.1"; level 3; tag "basic";
chr1	ENSEMBL	exon	59488480	59491706	.	-	.	gene_id "ENSMUSG00000097819.1"; transcript_id "ENSMUST00000180778.1"; gene_type "lincRNA"; gene_status "KNOWN"; gene_name "Gm26813"; transcript_type "lincRNA"; transcript_status "KNOWN"; transcript_name "Gm26813-201"; exon_number 2; exon_id "ENSMUSE00001177751.1"; level 3; tag "basic";
chr1	HAVANA	exon	61306636	61306793	.	+	.	gene_id "ENSMUSG00000085248.1"; transcript_id "ENSMUST00000128274.1"; gene_type "lincRNA"; gene_status "NOVEL"; gene_name "Gm11587"; transcript_type "lincRNA"; transcript_status "KNOWN"; transcript_name "Gm11587-001"; exon_number 1; exon_id "ENSMUSE00000844146.1"; level 2; tag "basic"; havana_gene "OTTMUSG00000002370.1"; havana_transcript "OTTMUST00000004701.1";
chr1	HAVANA	exon	61306885	61307005	.	+	.	gene_id "ENSMUSG00000085248.1"; transcript_id "ENSMUST00000128274.1"; gene_type "lincRNA"; gene_status "NOVEL"; gene_name "Gm11587"; transcript_type "lincRNA"; transcript_status "KNOWN"; transcript_name "Gm11587-001"; exon_number 2; exon_id "ENSMUSE00000723585.1"; level 2; tag "basic"; havana_gene "OTTMUSG00000002370.1"; havana_transcript "OTTMUST00000004701.1";
chr1	HAVANA	exon	61307524	61307746	.	+	.	gene_id "ENSMUSG00000085248.1"; transcript_id "ENSMUST00000128274.1"; gene_type "lincRNA"; gene_status "NOVEL"; gene_name "Gm11587"; transcript_type "lincRNA"; transcript_status "KNOWN"; transcript_name "Gm11587-001"; exon_number 3; exon_id "ENSMUSE00000764030.1"; level 2; tag "basic"; havana_gene "OTTMUSG00000002370.1"; havana_transcript "OTTMUST00000004701.1";
chr1	HAVANA	exon	61378432	61378556	.	+	.	gene_id "ENSMUSG00000085447.1"; transcript_id "ENSMUST00000141000.1"; gene_type "lincRNA"; gene_status "KNOWN"; gene_name "9530026F06Rik"; transcript_type "lincRNA"; transcript_status "KNOWN"; transcript_name "9530026F06Rik-001"; exon_number 1; exon_id "ENSMUSE00000820451.1"; level 2; tag "basic"; havana_gene "OTTMUSG00000002371.1"; havana_transcript "OTTMUST00000004702.1";
chr1	HAVANA	exon	61379010	61379168	.	+	.	gene_id "ENSMUSG00000085447.1"; transcript_id "ENSMUST00000141000.1"; gene_type "lincRNA"; gene_status "KNOWN"; gene_name "9530026F06Rik"; transcript_type "lincRNA"; transcript_status "KNOWN"; transcript_name "9530026F06Rik-001"; exon_number 2; exon_id "ENSMUSE00000824465.1"; level 2; tag "basic"; havana_gene "OTTMUSG00000002371.1"; havana_transcript "OTTMUST00000004702.1";
chr1	HAVANA	exon	61379996	61380229	.	+	.	gene_id "ENSMUSG00000085447.1"; transcript_id "ENSMUST00000141000.1"; gene_type "lincRNA"; gene_status "KNOWN"; gene_name "9530026F06Rik"; transcript_type "lincRNA"; transcript_status "KNOWN"; transcript_name "9530026F06Rik-001"; exon_number 3; exon_id "ENSMUSE00000777780.1"; level 2; tag "basic"; havana_gene "OTTMUSG00000002371.1"; havana_transcript "OTTMUST00000004702.1";
chr1	HAVANA	exon	61394108	61394207	.	+	.	gene_id "ENSMUSG00000085447.1"; transcript_id "ENSMUST00000141000.1"; gene_type "lincRNA"; gene_status "KNOWN"; gene_name "9530026F06Rik"; transcript_type "lincRNA"; transcript_status "KNOWN"; transcript_name "9530026F06Rik-001"; exon_number 4; exon_id "ENSMUSE00000832999.1"; level 2; tag "basic"; havana_gene "OTTMUSG00000002371.1"; havana_transcript "OTTMUST00000004702.1";
chr1	HAVANA	exon	61395631	61395904	.	+	.	gene_id "ENSMUSG00000085447.1"; transcript_id "ENSMUST00000141000.1"; gene_type "lincRNA"; gene_status "KNOWN"; gene_name "9530026F06Rik"; transcript_type "lincRNA"; transcript_status "KNOWN"; transcript_name "9530026F06Rik-001"; exon_number 5; exon_id "ENSMUSE00000812012.1"; level 2; tag "basic"; havana_gene "OTTMUSG00000002371.1"; havana_transcript "OTTMUST00000004702.1";
chr1	HAVANA	exon	61440101	61440478	.	+	.	gene_id "ENSMUSG00000086408.1"; transcript_id "ENSMUST00000141758.1"; gene_type "lincRNA"; gene_status "NOVEL"; gene_name "Gm11588"; transcript_type "lincRNA"; transcript_status "KNOWN"; transcript_name "Gm11588-001"; exon_number 1; exon_id "ENSMUSE00000740558.1"; level 2; tag "basic"; havana_gene "OTTMUSG00000002373.1"; havana_transcript "OTTMUST00000004704.1";
chr1	HAVANA	exon	61459117	61459281	.	+	.	gene_id "ENSMUSG00000086408.1"; transcript_id "ENSMUST00000141758.1"; gene_type "lincRNA"; gene_status "NOVEL"; gene_name "Gm11588"; transcript_type "lincRNA"; transcript_status "KNOWN"; transcript_name "Gm11588-001"; exon_number 2; exon_id "ENSMUSE00000755748.1"; level 2; tag "basic"; havana_gene "OTTMUSG00000002373.1"; havana_transcript "OTTMUST00000004704.1";
chr1	HAVANA	exon	61469361	61469475	.	+	.	gene_id "ENSMUSG00000086408.1"; transcript_id "ENSMUST00000141758.1"; gene_type "lincRNA"; gene_status "NOVEL"; gene_name "Gm11588"; transcript_type "lincRNA"; transcript_status "KNOWN"; transcript_name "Gm11588-001"; exon_number 3; exon_id "ENSMUSE00000841011.1"; level 2; tag "basic"; havana_gene "OTTMUSG00000002373.1"; havana_transcript "OTTMUST00000004704.1";
chr1	HAVANA	exon	61851134	61851540	.	-	.	gene_id "ENSMUSG00000085842.1"; transcript_id "ENSMUST00000130699.1"; gene_type "antisense"; gene_status "KNOWN"; gene_name "4930448K12Rik"; transcript_type "antisense"; transcript_status "KNOWN"; transcript_name "4930448K12Rik-002"; exon_number 1; exon_id "ENSMUSE00000828139.1"; level 2; tag "basic"; havana_gene "OTTMUSG00000002499.3"; havana_transcript "OTTMUST00000005224.1";
chr1	HAVANA	exon	61848421	61848535	.	-	.	gene_id "ENSMUSG00000085842.1"; transcript_id "ENSMUST00000130699.1"; gene_type "antisense"; gene_status "KNOWN"; gene_name "4930448K12Rik"; transcript_type "antisense"; transcript_status "KNOWN"; transcript_name "4930448K12Rik-002"; exon_number 2; exon_id "ENSMUSE00000801489.1"; level 2; tag "basic"; havana_gene "OTTMUSG00000002499.3"; havana_transcript "OTTMUST00000005224.1";
chr1	HAVANA	exon	61786744	61786954	.	-	.	gene_id "ENSMUSG00000085842.1"; transcript_id "ENSMUST00000130699.1"; gene_type "antisense"; gene_status "KNOWN"; gene_name "4930448K12Rik"; transcript_type "antisense"; transcript_status "KNOWN"; transcript_name "4930448K12Rik-002"; exon_number 3; exon_id "ENSMUSE00000828199.1"; level 2; tag "basic"; havana_gene "OTTMUSG00000002499.3"; havana_transcript "OTTMUST00000005224.1";
chr1	HAVANA	exon	63114471	63114544	.	+	.	gene_id "ENSMUSG00000084799.1"; transcript_id "ENSMUST00000138611.1"; gene_type "antisense"; gene_status "KNOWN"; gene_name "Gm11602"; transcript_type "antisense"; transcript_status "KNOWN"; transcript_name "Gm11602-001"; exon_number 1; exon_id "ENSMUSE00000794993.1"; level 2; tag "basic"; havana_gene "OTTMUSG00000002611.1"; havana_transcript "OTTMUST00000005066.1";
chr1	HAVANA	exon	63144119	63144185	.	+	.	gene_id "ENSMUSG00000084799.1"; transcript_id "ENSMUST00000138611.1"; gene_type "antisense"; gene_status "KNOWN"; gene_name "Gm11602"; transcript_type "antisense"; transcript_status "KNOWN"; transcript_name "Gm11602-001"; exon_number 2; exon_id "ENSMUSE00000813401.1"; level 2; tag "basic"; havana_gene "OTTMUSG00000002611.1"; havana_transcript "OTTMUST00000005066.1";
chr1	HAVANA	exon	63156220	63156321	.	+	.	gene_id "ENSMUSG00000084799.1"; transcript_id "ENSMUST00000138611.1"; gene_type "antisense"; gene_status "KNOWN"; gene_name "Gm11602"; transcript_type "antisense"; transcript_status "KNOWN"; transcript_name "Gm11602-001"; exon_number 3; exon_id "ENSMUSE00000769517.1"; level 2; tag "basic"; havana_gene "OTTMUSG00000002611.1"; havana_transcript "OTTMUST00000005066.1";
chr1	HAVANA	exon	63156958	63158290	.	+	.	gene_id "ENSMUSG00000084799.1"; transcript_id "ENSMUST00000138611.1"; gene_type "antisense"; gene_status "KNOWN"; gene_name "Gm11602"; transcript_type "antisense"; transcript_status "KNOWN"; transcript_name "Gm11602-001"; exon_number 4; exon_id "ENSMUSE00000742833.1"; level 2; tag "basic"; havana_gene "OTTMUSG00000002611.1"; havana_transcript "OTTMUST00000005066.1";
chr1	HAVANA	exon	63272821	63273115	.	-	.	gene_id "ENSMUSG00000087561.1"; transcript_id "ENSMUST00000153049.1"; gene_type "lincRNA"; gene_status "NOVEL"; gene_name "Gm11608"; transcript_type "lincRNA"; transcript_status "KNOWN"; transcript_name "Gm11608-002"; exon_number 1; exon_id "ENSMUSE00000735045.1"; level 2; tag "basic"; havana_gene "OTTMUSG00000002658.1"; havana_transcript "OTTMUST00000005181.1";
chr1	HAVANA	exon	63271248	63271316	.	-	.	gene_id "ENSMUSG00000087561.1"; transcript_id "ENSMUST00000153049.1"; gene_type "lincRNA"; gene_status "NOVEL"; gene_name "Gm11608"; transcript_type "lincRNA"; transcript_status "KNOWN"; transcript_name "Gm11608-002"; exon_number 2; exon_id "ENSMUSE00000819662.1"; level 2; tag "basic"; havana_gene "OTTMUSG00000002658.1"; havana_transcript "OTTMUST00000005181.1";
chr1	HAVANA	exon	63270877	63271028	.	-	.	gene_id "ENSMUSG00000087561.1"; transcript_id "ENSMUST00000153049.1"; gene_type "lincRNA"; gene_status "NOVEL"; gene_name "Gm11608"; transcript_type "lincRNA"; transcript_status "KNOWN"; transcript_name "Gm11608-002"; exon_number 3; exon_id "ENSMUSE00000784293.1"; level 2; tag "basic"; havana_gene "OTTMUSG00000002658.1"; havana_transcript "OTTMUST00000005181.1";
chr1	HAVANA	exon	63269433	63269526	.	-	.	gene_id "ENSMUSG00000087561.1"; transcript_id "ENSMUST00000153049.1"; gene_type "lincRNA"; gene_status "NOVEL"; gene_name "Gm11608"; transcript_type "lincRNA"; transcript_status "KNOWN"; transcript_name "Gm11608-002"; exon_number 4; exon_id "ENSMUSE00000789700.1"; level 2; tag "basic"; havana_gene "OTTMUSG00000002658.1"; havana_transcript "OTTMUST00000005181.1";
chr1	HAVANA	exon	63266848	63267114	.	-	.	gene_id "ENSMUSG00000087561.1"; transcript_id "ENSMUST00000153049.1"; gene_type "lincRNA"; gene_status "NOVEL"; gene_name "Gm11608"; transcript_type "lincRNA"; transcript_status "KNOWN"; transcript_name "Gm11608-002"; exon_number 5; exon_id "ENSMUSE00000768437.1"; level 2; tag "basic"; havana_gene "OTTMUSG00000002658.1"; havana_transcript "OTTMUST00000005181.1";
chr1	HAVANA	exon	63272883	63273120	.	-	.	gene_id "ENSMUSG00000087561.1"; transcript_id "ENSMUST00000151616.1"; gene_type "lincRNA"; gene_status "NOVEL"; gene_name "Gm11608"; transcript_type "lincRNA"; transcript_status "KNOWN"; transcript_name "Gm11608-001"; exon_number 1; exon_id "ENSMUSE00000729610.1"; level 2; havana_gene "OTTMUSG00000002658.1"; havana_transcript "OTTMUST00000005180.1";
chr1	HAVANA	exon	63270877	63271028	.	-	.	gene_id "ENSMUSG00000087561.1"; transcript_id "ENSMUST00000151616.1"; gene_type "lincRNA"; gene_status "NOVEL"; gene_name "Gm11608"; transcript_type "lincRNA"; transcript_status "KNOWN"; transcript_name "Gm11608-001"; exon_number 2; exon_id "ENSMUSE00000784293.1"; level 2; havana_gene "OTTMUSG00000002658.1"; havana_transcript "OTTMUST00000005180.1";
chr1	HAVANA	exon	63269433	63269526	.	-	.	gene_id "ENSMUSG00000087561.1"; transcript_id "ENSMUST00000151616.1"; gene_type "lincRNA"; gene_status "NOVEL"; gene_name "Gm11608"; transcript_type "lincRNA"; transcript_status "KNOWN"; transcript_name "Gm11608-001"; exon_number 3; exon_id "ENSMUSE00000789700.1"; level 2; havana_gene "OTTMUSG00000002658.1"; havana_transcript "OTTMUST00000005180.1";
chr1	HAVANA	exon	63266848	63267114	.	-	.	gene_id "ENSMUSG00000087561.1"; transcript_id "ENSMUST00000151616.1"; gene_type "lincRNA"; gene_status "NOVEL"; gene_name "Gm11608"; transcript_type "lincRNA"; transcript_status "KNOWN"; transcript_name "Gm11608-001"; exon_number 4; exon_id "ENSMUSE00000768437.1"; level 2; havana_gene "OTTMUSG00000002658.1"; havana_transcript "OTTMUST00000005180.1";
chr1	HAVANA	exon	63964727	63964798	.	+	.	gene_id "ENSMUSG00000044689.5"; transcript_id "ENSMUST00000133244.1"; gene_type "lincRNA"; gene_status "NOVEL"; gene_name "Gm13749"; transcript_type "lincRNA"; transcript_status "KNOWN"; transcript_name "Gm13749-001"; exon_number 1; exon_id "ENSMUSE00000865130.1"; level 2; tag "basic"; havana_gene "OTTMUSG00000013918.1"; havana_transcript "OTTMUST00000033148.1";
chr1	HAVANA	exon	63967640	63968999	.	+	.	gene_id "ENSMUSG00000044689.5"; transcript_id "ENSMUST00000133244.1"; gene_type "lincRNA"; gene_status "NOVEL"; gene_name "Gm13749"; transcript_type "lincRNA"; transcript_status "KNOWN"; transcript_name "Gm13749-001"; exon_number 2; exon_id "ENSMUSE00000726770.1"; level 2; tag "basic"; havana_gene "OTTMUSG00000013918.1"; havana_transcript "OTTMUST00000033148.1";
chr1	ENSEMBL	exon	64029463	64029843	.	+	.	gene_id "ENSMUSG00000097272.1"; transcript_id "ENSMUST00000181595.1"; gene_type "lincRNA"; gene_status "KNOWN"; gene_name "Gm26649"; transcript_type "lincRNA"; transcript_status "KNOWN"; transcript_name "Gm26649-201"; exon_number 1; exon_id "ENSMUSE00001187900.1"; level 3; tag "basic";
chr1	ENSEMBL	exon	64030113	64032927	.	+	.	gene_id "ENSMUSG00000097272.1"; transcript_id "ENSMUST00000181595.1"; gene_type "lincRNA"; gene_status "KNOWN"; gene_name "Gm26649"; transcript_type "lincRNA"; transcript_status "KNOWN"; transcript_name "Gm26649-201"; exon_number 2; exon_id "ENSMUSE00001100320.1"; level 3; tag "basic";
chr1	HAVANA	exon	64690464	64690608	.	-	.	gene_id "ENSMUSG00000087213.1"; transcript_id "ENSMUST00000122813.1"; gene_type "antisense"; gene_status "NOVEL"; gene_name "2810408I11Rik"; transcript_type "antisense"; transcript_status "KNOWN"; transcript_name "2810408I11Rik-002"; exon_number 1; exon_id "ENSMUSE00000754273.1"; level 2; tag "basic"; havana_gene "OTTMUSG00000021537.1"; havana_transcript "OTTMUST00000051076.1";
chr1	HAVANA	exon	64688789	64688924	.	-	.	gene_id "ENSMUSG00000087213.1"; transcript_id "ENSMUST00000122813.1"; gene_type "antisense"; gene_status "NOVEL"; gene_name "2810408I11Rik"; transcript_type "antisense"; transcript_status "KNOWN"; transcript_name "2810408I11Rik-002"; exon_number 2; exon_id "ENSMUSE00000842090.1"; level 2; tag "basic"; havana_gene "OTTMUSG00000021537.1"; havana_transcript "OTTMUST00000051076.1";
chr1	HAVANA	exon	64685832	64685903	.	-	.	gene_id "ENSMUSG00000087213.1"; transcript_id "ENSMUST00000122813.1"; gene_type "antisense"; gene_status "NOVEL"; gene_name "2810408I11Rik"; transcript_type "antisense"; transcript_status "KNOWN"; transcript_name "2810408I11Rik-002"; exon_number 3; exon_id "ENSMUSE00000788408.1"; level 2; tag "basic"; havana_gene "OTTMUSG00000021537.1"; havana_transcript "OTTMUST00000051076.1";
chr1	HAVANA	exon	64683348	64683429	.	-	.	gene_id "ENSMUSG00000087213.1"; transcript_id "ENSMUST00000122813.1"; gene_type "antisense"; gene_status "NOVEL"; gene_name "2810408I11Rik"; transcript_type "antisense"; transcript_status "KNOWN"; transcript_name "2810408I11Rik-002"; exon_number 4; exon_id "ENSMUSE00000803641.1"; level 2; tag "basic"; havana_gene "OTTMUSG00000021537.1"; havana_transcript "OTTMUST00000051076.1";
chr1	HAVANA	exon	67249200	67249242	.	+	.	gene_id "ENSMUSG00000086204.1"; transcript_id "ENSMUST00000140506.1"; gene_type "lincRNA"; gene_status "NOVEL"; gene_name "Gm15668"; transcript_type "lincRNA"; transcript_status "KNOWN"; transcript_name "Gm15668-001"; exon_number 1; exon_id "ENSMUSE00000817135.1"; level 2; tag "basic"; havana_gene "OTTMUSG00000025119.1"; havana_transcript "OTTMUST00000061794.1";
chr1	HAVANA	exon	67250549	67250670	.	+	.	gene_id "ENSMUSG00000086204.1"; transcript_id "ENSMUST00000140506.1"; gene_type "lincRNA"; gene_status "NOVEL"; gene_name "Gm15668"; transcript_type "lincRNA"; transcript_status "KNOWN"; transcript_name "Gm15668-001"; exon_number 2; exon_id "ENSMUSE00000736351.1"; level 2; tag "basic"; havana_gene "OTTMUSG00000025119.1"; havana_transcript "OTTMUST00000061794.1";
chr1	HAVANA	exon	67251063	67251162	.	+	.	gene_id "ENSMUSG00000086204.1"; transcript_id "ENSMUST00000140506.1"; gene_type "lincRNA"; gene_status "NOVEL"; gene_name "Gm15668"; transcript_type "lincRNA"; transcript_status "KNOWN"; transcript_name "Gm15668-001"; exon_number 3; exon_id "ENSMUSE00000808535.1"; level 2; tag "basic"; havana_gene "OTTMUSG00000025119.1"; havana_transcript "OTTMUST00000061794.1";
chr1	HAVANA	exon	67321970	67322119	.	+	.	gene_id "ENSMUSG00000086204.1"; transcript_id "ENSMUST00000140506.1"; gene_type "lincRNA"; gene_status "NOVEL"; gene_name "Gm15668"; transcript_type "lincRNA"; transcript_status "KNOWN"; transcript_name "Gm15668-001"; exon_number 4; exon_id "ENSMUSE00000757827.1"; level 2; tag "basic"; havana_gene "OTTMUSG00000025119.1"; havana_transcript "OTTMUST00000061794.1";
chr1	HAVANA	exon	67323347	67323609	.	+	.	gene_id "ENSMUSG00000086204.1"; transcript_id "ENSMUST00000140506.1"; gene_type "lincRNA"; gene_status "NOVEL"; gene_name "Gm15668"; transcript_type "lincRNA"; transcript_status "KNOWN"; transcript_name "Gm15668-001"; exon_number 5; exon_id "ENSMUSE00000805486.1"; level 2; tag "basic"; havana_gene "OTTMUSG00000025119.1"; havana_transcript "OTTMUST00000061794.1";
chr1	HAVANA	exon	67792481	67792689	.	+	.	gene_id "ENSMUSG00000085075.1"; transcript_id "ENSMUST00000147834.1"; gene_type "lincRNA"; gene_status "NOVEL"; gene_name "Gm15669"; transcript_type "lincRNA"; transcript_status "KNOWN"; transcript_name "Gm15669-001"; exon_number 1; exon_id "ENSMUSE00000769710.1"; level 2; tag "basic"; havana_gene "OTTMUSG00000025128.1"; havana_transcript "OTTMUST00000061811.1";
chr1	HAVANA	exon	67805008	67805324	.	+	.	gene_id "ENSMUSG00000085075.1"; transcript_id "ENSMUST00000147834.1"; gene_type "lincRNA"; gene_status "NOVEL"; gene_name "Gm15669"; transcript_type "lincRNA"; transcript_status "KNOWN"; transcript_name "Gm15669-001"; exon_number 2; exon_id "ENSMUSE00000768029.1"; level 2; tag "basic"; havana_gene "OTTMUSG00000025128.1"; havana_transcript "OTTMUST00000061811.1";
chr1	HAVANA	exon	68024243	68024340	.	+	.	gene_id "ENSMUSG00000087329.2"; transcript_id "ENSMUST00000124160.2"; gene_type "lincRNA"; gene_status "NOVEL"; gene_name "Gm15671"; transcript_type "lincRNA"; transcript_status "KNOWN"; transcript_name "Gm15671-001"; exon_number 1; exon_id "ENSMUSE00000724567.1"; level 2; tag "basic"; havana_gene "OTTMUSG00000025139.1"; havana_transcript "OTTMUST00000061856.1";
chr1	HAVANA	exon	68024651	68024708	.	+	.	gene_id "ENSMUSG00000087329.2"; transcript_id "ENSMUST00000124160.2"; gene_type "lincRNA"; gene_status "NOVEL"; gene_name "Gm15671"; transcript_type "lincRNA"; transcript_status "KNOWN"; transcript_name "Gm15671-001"; exon_number 2; exon_id "ENSMUSE00000786338.1"; level 2; tag "basic"; havana_gene "OTTMUSG00000025139.1"; havana_transcript "OTTMUST00000061856.1";
chr1	HAVANA	exon	68025344	68025896	.	+	.	gene_id "ENSMUSG00000087329.2"; transcript_id "ENSMUST00000124160.2"; gene_type "lincRNA"; gene_status "NOVEL"; gene_name "Gm15671"; transcript_type "lincRNA"; transcript_status "KNOWN"; transcript_name "Gm15671-001"; exon_number 3; exon_id "ENSMUSE00000754280.1"; level 2; tag "basic"; havana_gene "OTTMUSG00000025139.1"; havana_transcript "OTTMUST00000061856.1";
chr1	HAVANA	exon	69106601	69106740	.	-	.	gene_id "ENSMUSG00000087514.1"; transcript_id "ENSMUST00000140116.1"; gene_type "sense_intronic"; gene_status "NOVEL"; gene_name "Gm16076"; transcript_type "sense_intronic"; transcript_status "KNOWN"; transcript_name "Gm16076-001"; exon_number 1; exon_id "ENSMUSE00000834631.1"; level 2; tag "basic"; havana_gene "OTTMUSG00000029885.1"; havana_transcript "OTTMUST00000074159.1";
chr1	HAVANA	exon	69091913	69092252	.	-	.	gene_id "ENSMUSG00000087514.1"; transcript_id "ENSMUST00000140116.1"; gene_type "sense_intronic"; gene_status "NOVEL"; gene_name "Gm16076"; transcript_type "sense_intronic"; transcript_status "KNOWN"; transcript_name "Gm16076-001"; exon_number 2; exon_id "ENSMUSE00000834391.1"; level 2; tag "basic"; havana_gene "OTTMUSG00000029885.1"; havana_transcript "OTTMUST00000074159.1";
chr1	ENSEMBL	exon	72244021	72244163	.	+	.	gene_id "ENSMUSG00000097131.1"; transcript_id "ENSMUST00000180722.1"; gene_type "lincRNA"; gene_status "KNOWN"; gene_name "D230017M19Rik"; transcript_type "lincRNA"; transcript_status "KNOWN"; transcript_name "D230017M19Rik-201"; exon_number 1; exon_id "ENSMUSE00001132973.1"; level 3; tag "basic";
chr1	ENSEMBL	exon	72264743	72264892	.	+	.	gene_id "ENSMUSG00000097131.1"; transcript_id "ENSMUST00000180722.1"; gene_type "lincRNA"; gene_status "KNOWN"; gene_name "D230017M19Rik"; transcript_type "lincRNA"; transcript_status "KNOWN"; transcript_name "D230017M19Rik-201"; exon_number 2; exon_id "ENSMUSE00001159934.1"; level 3; tag "basic";
chr1	ENSEMBL	exon	72269468	72269548	.	+	.	gene_id "ENSMUSG00000097131.1"; transcript_id "ENSMUST00000180722.1"; gene_type "lincRNA"; gene_status "KNOWN"; gene_name "D230017M19Rik"; transcript_type "lincRNA"; transcript_status "KNOWN"; transcript_name "D230017M19Rik-201"; exon_number 3; exon_id "ENSMUSE00001178731.1"; level 3; tag "basic";
chr1	ENSEMBL	exon	72272148	72274869	.	+	.	gene_id "ENSMUSG00000097131.1"; transcript_id "ENSMUST00000180722.1"; gene_type "lincRNA"; gene_status "KNOWN"; gene_name "D230017M19Rik"; transcript_type "lincRNA"; transcript_status "KNOWN"; transcript_name "D230017M19Rik-201"; exon_number 4; exon_id "ENSMUSE00001131217.1"; level 3; tag "basic";
chr1	ENSEMBL	exon	72264693	72266027	.	+	.	gene_id "ENSMUSG00000097131.1"; transcript_id "ENSMUST00000181382.1"; gene_type "lincRNA"; gene_status "KNOWN"; gene_name "D230017M19Rik"; transcript_type "lincRNA"; transcript_status "KNOWN"; transcript_name "D230017M19Rik-202"; exon_number 1; exon_id "ENSMUSE00001182575.1"; level 3;
chr1	ENSEMBL	exon	72266489	72267178	.	+	.	gene_id "ENSMUSG00000097131.1"; transcript_id "ENSMUST00000181382.1"; gene_type "lincRNA"; gene_status "KNOWN"; gene_name "D230017M19Rik"; transcript_type "lincRNA"; transcript_status "KNOWN"; transcript_name "D230017M19Rik-202"; exon_number 2; exon_id "ENSMUSE00001118620.1"; level 3;
chr1	HAVANA	exon	75374887	75375012	.	-	.	gene_id "ENSMUSG00000085653.1"; transcript_id "ENSMUST00000152799.1"; gene_type "antisense"; gene_status "NOVEL"; gene_name "Gm15179"; transcript_type "antisense"; transcript_status "KNOWN"; transcript_name "Gm15179-001"; exon_number 1; exon_id "ENSMUSE00000820429.1"; level 2; tag "basic"; havana_gene "OTTMUSG00000019417.1"; havana_transcript "OTTMUST00000046349.1";
chr1	HAVANA	exon	75373381	75373496	.	-	.	gene_id "ENSMUSG00000085653.1"; transcript_id "ENSMUST00000152799.1"; gene_type "antisense"; gene_status "NOVEL"; gene_name "Gm15179"; transcript_type "antisense"; transcript_status "KNOWN"; transcript_name "Gm15179-001"; exon_number 2; exon_id "ENSMUSE00000811009.1"; level 2; tag "basic"; havana_gene "OTTMUSG00000019417.1"; havana_transcript "OTTMUST00000046349.1";
chr1	HAVANA	exon	75369740	75369948	.	-	.	gene_id "ENSMUSG00000085653.1"; transcript_id "ENSMUST00000152799.1"; gene_type "antisense"; gene_status "NOVEL"; gene_name "Gm15179"; transcript_type "antisense"; transcript_status "KNOWN"; transcript_name "Gm15179-001"; exon_number 3; exon_id "ENSMUSE00000767849.1"; level 2; tag "basic"; havana_gene "OTTMUSG00000019417.1"; havana_transcript "OTTMUST00000046349.1";
chr1	HAVANA	exon	75368212	75368431	.	-	.	gene_id "ENSMUSG00000085653.1"; transcript_id "ENSMUST00000152799.1"; gene_type "antisense"; gene_status "NOVEL"; gene_name "Gm15179"; transcript_type "antisense"; transcript_status "KNOWN"; transcript_name "Gm15179-001"; exon_number 4; exon_id "ENSMUSE00000773799.1"; level 2; tag "basic"; havana_gene "OTTMUSG00000019417.1"; havana_transcript "OTTMUST00000046349.1";
chr1	HAVANA	exon	75370256	75370451	.	-	.	gene_id "ENSMUSG00000085653.1"; transcript_id "ENSMUST00000130095.1"; gene_type "antisense"; gene_status "NOVEL"; gene_name "Gm15179"; transcript_type "antisense"; transcript_status "KNOWN"; transcript_name "Gm15179-002"; exon_number 1; exon_id "ENSMUSE00000763429.1"; level 2; tag "basic"; havana_gene "OTTMUSG00000019417.1"; havana_transcript "OTTMUST00000046350.1";
chr1	HAVANA	exon	75369740	75369948	.	-	.	gene_id "ENSMUSG00000085653.1"; transcript_id "ENSMUST00000130095.1"; gene_type "antisense"; gene_status "NOVEL"; gene_name "Gm15179"; transcript_type "antisense"; transcript_status "KNOWN"; transcript_name "Gm15179-002"; exon_number 2; exon_id "ENSMUSE00000767849.1"; level 2; tag "basic"; havana_gene "OTTMUSG00000019417.1"; havana_transcript "OTTMUST00000046350.1";
chr1	HAVANA	exon	75368272	75368431	.	-	.	gene_id "ENSMUSG00000085653.1"; transcript_id "ENSMUST00000130095.1"; gene_type "antisense"; gene_status "NOVEL"; gene_name "Gm15179"; transcript_type "antisense"; transcript_status "KNOWN"; transcript_name "Gm15179-002"; exon_number 3; exon_id "ENSMUSE00000821044.1"; level 2; tag "basic"; havana_gene "OTTMUSG00000019417.1"; havana_transcript "OTTMUST00000046350.1";
chr1	HAVANA	exon	75396207	75396363	.	-	.	gene_id "ENSMUSG00000086053.1"; transcript_id "ENSMUST00000132100.1"; gene_type "antisense"; gene_status "NOVEL"; gene_name "Gm15178"; transcript_type "antisense"; transcript_status "KNOWN"; transcript_name "Gm15178-001"; exon_number 1; exon_id "ENSMUSE00000831723.1"; level 2; tag "basic"; havana_gene "OTTMUSG00000019415.1"; havana_transcript "OTTMUST00000046345.1";
chr1	HAVANA	exon	75392131	75392445	.	-	.	gene_id "ENSMUSG00000086053.1"; transcript_id "ENSMUST00000132100.1"; gene_type "antisense"; gene_status "NOVEL"; gene_name "Gm15178"; transcript_type "antisense"; transcript_status "KNOWN"; transcript_name "Gm15178-001"; exon_number 2; exon_id "ENSMUSE00000827648.1"; level 2; tag "basic"; havana_gene "OTTMUSG00000019415.1"; havana_transcript "OTTMUST00000046345.1";
chr1	ENSEMBL	exon	82724787	82725117	.	-	.	gene_id "ENSMUSG00000097564.1"; transcript_id "ENSMUST00000181720.1"; gene_type "lincRNA"; gene_status "KNOWN"; gene_name "C430014B12Rik"; transcript_type "lincRNA"; transcript_status "KNOWN"; transcript_name "C430014B12Rik-201"; exon_number 1; exon_id "ENSMUSE00001095372.1"; level 3; tag "basic";
chr1	ENSEMBL	exon	82698290	82698342	.	-	.	gene_id "ENSMUSG00000097564.1"; transcript_id "ENSMUST00000181720.1"; gene_type "lincRNA"; gene_status "KNOWN"; gene_name "C430014B12Rik"; transcript_type "lincRNA"; transcript_status "KNOWN"; transcript_name "C430014B12Rik-201"; exon_number 2; exon_id "ENSMUSE00001179258.1"; level 3; tag "basic";
chr1	ENSEMBL	exon	82695634	82695759	.	-	.	gene_id "ENSMUSG00000097564.1"; transcript_id "ENSMUST00000181720.1"; gene_type "lincRNA"; gene_status "KNOWN"; gene_name "C430014B12Rik"; transcript_type "lincRNA"; transcript_status "KNOWN"; transcript_name "C430014B12Rik-201"; exon_number 3; exon_id "ENSMUSE00001153187.1"; level 3; tag "basic";
chr1	ENSEMBL	exon	82691928	82692418	.	-	.	gene_id "ENSMUSG00000097564.1"; transcript_id "ENSMUST00000181720.1"; gene_type "lincRNA"; gene_status "KNOWN"; gene_name "C430014B12Rik"; transcript_type "lincRNA"; transcript_status "KNOWN"; transcript_name "C430014B12Rik-201"; exon_number 4; exon_id "ENSMUSE00001120825.1"; level 3; tag "basic";
chr1	HAVANA	exon	85105946	85106690	.	+	.	gene_id "ENSMUSG00000072109.5"; transcript_id "ENSMUST00000162353.1"; gene_type "antisense"; gene_status "KNOWN"; gene_name "A530040E14Rik"; transcript_type "antisense"; transcript_status "KNOWN"; transcript_name "A530040E14Rik-001"; exon_number 1; exon_id "ENSMUSE00000856673.1"; level 2; tag "basic"; havana_gene "OTTMUSG00000029171.5"; havana_transcript "OTTMUST00000072351.3";
chr1	HAVANA	exon	85111809	85111959	.	+	.	gene_id "ENSMUSG00000072109.5"; transcript_id "ENSMUST00000162353.1"; gene_type "antisense"; gene_status "KNOWN"; gene_name "A530040E14Rik"; transcript_type "antisense"; transcript_status "KNOWN"; transcript_name "A530040E14Rik-001"; exon_number 2; exon_id "ENSMUSE00000997713.1"; level 2; tag "basic"; havana_gene "OTTMUSG00000029171.5"; havana_transcript "OTTMUST00000072351.3";
chr1	HAVANA	exon	85112451	85112585	.	+	.	gene_id "ENSMUSG00000072109.5"; transcript_id "ENSMUST00000162353.1"; gene_type "antisense"; gene_status "KNOWN"; gene_name "A530040E14Rik"; transcript_type "antisense"; transcript_status "KNOWN"; transcript_name "A530040E14Rik-001"; exon_number 3; exon_id "ENSMUSE00000629349.1"; level 2; tag "basic"; havana_gene "OTTMUSG00000029171.5"; havana_transcript "OTTMUST00000072351.3";
chr1	HAVANA	exon	85113047	85114032	.	+	.	gene_id "ENSMUSG00000072109.5"; transcript_id "ENSMUST00000162353.1"; gene_type "antisense"; gene_status "KNOWN"; gene_name "A530040E14Rik"; transcript_type "antisense"; transcript_status "KNOWN"; transcript_name "A530040E14Rik-001"; exon_number 4; exon_id "ENSMUSE00000867257.1"; level 2; tag "basic"; havana_gene "OTTMUSG00000029171.5"; havana_transcript "OTTMUST00000072351.3";
chr1	HAVANA	exon	85106634	85106690	.	+	.	gene_id "ENSMUSG00000072109.5"; transcript_id "ENSMUST00000093501.3"; gene_type "antisense"; gene_status "KNOWN"; gene_name "A530040E14Rik"; transcript_type "antisense"; transcript_status "KNOWN"; transcript_name "A530040E14Rik-003"; exon_number 1; exon_id "ENSMUSE00000695459.1"; level 2; tag "basic"; havana_gene "OTTMUSG00000029171.5"; havana_transcript "OTTMUST00000072353.2";
chr1	HAVANA	exon	85107185	85107290	.	+	.	gene_id "ENSMUSG00000072109.5"; transcript_id "ENSMUST00000093501.3"; gene_type "antisense"; gene_status "KNOWN"; gene_name "A530040E14Rik"; transcript_type "antisense"; transcript_status "KNOWN"; transcript_name "A530040E14Rik-003"; exon_number 2; exon_id "ENSMUSE00000695458.1"; level 2; tag "basic"; havana_gene "OTTMUSG00000029171.5"; havana_transcript "OTTMUST00000072353.2";
chr1	HAVANA	exon	85111490	85111566	.	+	.	gene_id "ENSMUSG00000072109.5"; transcript_id "ENSMUST00000093501.3"; gene_type "antisense"; gene_status "KNOWN"; gene_name "A530040E14Rik"; transcript_type "antisense"; transcript_status "KNOWN"; transcript_name "A530040E14Rik-003"; exon_number 3; exon_id "ENSMUSE00000695457.1"; level 2; tag "basic"; havana_gene "OTTMUSG00000029171.5"; havana_transcript "OTTMUST00000072353.2";
chr1	HAVANA	exon	85111809	85111959	.	+	.	gene_id "ENSMUSG00000072109.5"; transcript_id "ENSMUST00000093501.3"; gene_type "antisense"; gene_status "KNOWN"; gene_name "A530040E14Rik"; transcript_type "antisense"; transcript_status "KNOWN"; transcript_name "A530040E14Rik-003"; exon_number 4; exon_id "ENSMUSE00000997713.1"; level 2; tag "basic"; havana_gene "OTTMUSG00000029171.5"; havana_transcript "OTTMUST00000072353.2";
chr1	HAVANA	exon	85112451	85112585	.	+	.	gene_id "ENSMUSG00000072109.5"; transcript_id "ENSMUST00000093501.3"; gene_type "antisense"; gene_status "KNOWN"; gene_name "A530040E14Rik"; transcript_type "antisense"; transcript_status "KNOWN"; transcript_name "A530040E14Rik-003"; exon_number 5; exon_id "ENSMUSE00000629349.1"; level 2; tag "basic"; havana_gene "OTTMUSG00000029171.5"; havana_transcript "OTTMUST00000072353.2";
chr1	HAVANA	exon	85113047	85114035	.	+	.	gene_id "ENSMUSG00000072109.5"; transcript_id "ENSMUST00000093501.3"; gene_type "antisense"; gene_status "KNOWN"; gene_name "A530040E14Rik"; transcript_type "antisense"; transcript_status "KNOWN"; transcript_name "A530040E14Rik-003"; exon_number 6; exon_id "ENSMUSE00000582252.3"; level 2; tag "basic"; havana_gene "OTTMUSG00000029171.5"; havana_transcript "OTTMUST00000072353.2";
chr1	HAVANA	exon	85106644	85106690	.	+	.	gene_id "ENSMUSG00000072109.5"; transcript_id "ENSMUST00000162453.1"; gene_type "antisense"; gene_status "KNOWN"; gene_name "A530040E14Rik"; transcript_type "antisense"; transcript_status "KNOWN"; transcript_name "A530040E14Rik-005"; exon_number 1; exon_id "ENSMUSE00000848706.1"; level 2; tag "mRNA_end_NF"; havana_gene "OTTMUSG00000029171.5"; havana_transcript "OTTMUST00000072489.2";
chr1	HAVANA	exon	85111490	85111566	.	+	.	gene_id "ENSMUSG00000072109.5"; transcript_id "ENSMUST00000162453.1"; gene_type "antisense"; gene_status "KNOWN"; gene_name "A530040E14Rik"; transcript_type "antisense"; transcript_status "KNOWN"; transcript_name "A530040E14Rik-005"; exon_number 2; exon_id "ENSMUSE00000695457.1"; level 2; tag "mRNA_end_NF"; havana_gene "OTTMUSG00000029171.5"; havana_transcript "OTTMUST00000072489.2";
chr1	HAVANA	exon	85111809	85111959	.	+	.	gene_id "ENSMUSG00000072109.5"; transcript_id "ENSMUST00000162453.1"; gene_type "antisense"; gene_status "KNOWN"; gene_name "A530040E14Rik"; transcript_type "antisense"; transcript_status "KNOWN"; transcript_name "A530040E14Rik-005"; exon_number 3; exon_id "ENSMUSE00000997713.1"; level 2; tag "mRNA_end_NF"; havana_gene "OTTMUSG00000029171.5"; havana_transcript "OTTMUST00000072489.2";
chr1	HAVANA	exon	85112451	85112585	.	+	.	gene_id "ENSMUSG00000072109.5"; transcript_id "ENSMUST00000162453.1"; gene_type "antisense"; gene_status "KNOWN"; gene_name "A530040E14Rik"; transcript_type "antisense"; transcript_status "KNOWN"; transcript_name "A530040E14Rik-005"; exon_number 4; exon_id "ENSMUSE00000629349.1"; level 2; tag "mRNA_end_NF"; havana_gene "OTTMUSG00000029171.5"; havana_transcript "OTTMUST00000072489.2";
chr1	HAVANA	exon	85113047	85113463	.	+	.	gene_id "ENSMUSG00000072109.5"; transcript_id "ENSMUST00000162453.1"; gene_type "antisense"; gene_status "KNOWN"; gene_name "A530040E14Rik"; transcript_type "antisense"; transcript_status "KNOWN"; transcript_name "A530040E14Rik-005"; exon_number 5; exon_id "ENSMUSE00000850515.1"; level 2; tag "mRNA_end_NF"; havana_gene "OTTMUSG00000029171.5"; havana_transcript "OTTMUST00000072489.2";
chr1	HAVANA	exon	85106652	85106690	.	+	.	gene_id "ENSMUSG00000072109.5"; transcript_id "ENSMUST00000161666.1"; gene_type "antisense"; gene_status "KNOWN"; gene_name "A530040E14Rik"; transcript_type "antisense"; transcript_status "KNOWN"; transcript_name "A530040E14Rik-006"; exon_number 1; exon_id "ENSMUSE00000851610.1"; level 2; tag "basic"; havana_gene "OTTMUSG00000029171.5"; havana_transcript "OTTMUST00000073666.1";
chr1	HAVANA	exon	85112451	85112585	.	+	.	gene_id "ENSMUSG00000072109.5"; transcript_id "ENSMUST00000161666.1"; gene_type "antisense"; gene_status "KNOWN"; gene_name "A530040E14Rik"; transcript_type "antisense"; transcript_status "KNOWN"; transcript_name "A530040E14Rik-006"; exon_number 2; exon_id "ENSMUSE00000629349.1"; level 2; tag "basic"; havana_gene "OTTMUSG00000029171.5"; havana_transcript "OTTMUST00000073666.1";
chr1	HAVANA	exon	85113047	85113583	.	+	.	gene_id "ENSMUSG00000072109.5"; transcript_id "ENSMUST00000161666.1"; gene_type "antisense"; gene_status "KNOWN"; gene_name "A530040E14Rik"; transcript_type "antisense"; transcript_status "KNOWN"; transcript_name "A530040E14Rik-006"; exon_number 3; exon_id "ENSMUSE00000850765.1"; level 2; tag "basic"; havana_gene "OTTMUSG00000029171.5"; havana_transcript "OTTMUST00000073666.1";
chr1	HAVANA	exon	85106654	85106690	.	+	.	gene_id "ENSMUSG00000072109.5"; transcript_id "ENSMUST00000159087.1"; gene_type "antisense"; gene_status "KNOWN"; gene_name "A530040E14Rik"; transcript_type "antisense"; transcript_status "KNOWN"; transcript_name "A530040E14Rik-002"; exon_number 1; exon_id "ENSMUSE00000855926.1"; level 2; tag "basic"; havana_gene "OTTMUSG00000029171.5"; havana_transcript "OTTMUST00000072352.2";
chr1	HAVANA	exon	85111490	85111566	.	+	.	gene_id "ENSMUSG00000072109.5"; transcript_id "ENSMUST00000159087.1"; gene_type "antisense"; gene_status "KNOWN"; gene_name "A530040E14Rik"; transcript_type "antisense"; transcript_status "KNOWN"; transcript_name "A530040E14Rik-002"; exon_number 2; exon_id "ENSMUSE00000695457.1"; level 2; tag "basic"; havana_gene "OTTMUSG00000029171.5"; havana_transcript "OTTMUST00000072352.2";
chr1	HAVANA	exon	85111809	85111959	.	+	.	gene_id "ENSMUSG00000072109.5"; transcript_id "ENSMUST00000159087.1"; gene_type "antisense"; gene_status "KNOWN"; gene_name "A530040E14Rik"; transcript_type "antisense"; transcript_status "KNOWN"; transcript_name "A530040E14Rik-002"; exon_number 3; exon_id "ENSMUSE00000997713.1"; level 2; tag "basic"; havana_gene "OTTMUSG00000029171.5"; havana_transcript "OTTMUST00000072352.2";
chr1	HAVANA	exon	85112192	85112311	.	+	.	gene_id "ENSMUSG00000072109.5"; transcript_id "ENSMUST00000159087.1"; gene_type "antisense"; gene_status "KNOWN"; gene_name "A530040E14Rik"; transcript_type "antisense"; transcript_status "KNOWN"; transcript_name "A530040E14Rik-002"; exon_number 4; exon_id "ENSMUSE00001027059.1"; level 2; tag "basic"; havana_gene "OTTMUSG00000029171.5"; havana_transcript "OTTMUST00000072352.2";
chr1	HAVANA	exon	85112451	85112585	.	+	.	gene_id "ENSMUSG00000072109.5"; transcript_id "ENSMUST00000159087.1"; gene_type "antisense"; gene_status "KNOWN"; gene_name "A530040E14Rik"; transcript_type "antisense"; transcript_status "KNOWN"; transcript_name "A530040E14Rik-002"; exon_number 5; exon_id "ENSMUSE00000629349.1"; level 2; tag "basic"; havana_gene "OTTMUSG00000029171.5"; havana_transcript "OTTMUST00000072352.2";
chr1	HAVANA	exon	85113047	85113774	.	+	.	gene_id "ENSMUSG00000072109.5"; transcript_id "ENSMUST00000159087.1"; gene_type "antisense"; gene_status "KNOWN"; gene_name "A530040E14Rik"; transcript_type "antisense"; transcript_status "KNOWN"; transcript_name "A530040E14Rik-002"; exon_number 6; exon_id "ENSMUSE00000867669.1"; level 2; tag "basic"; havana_gene "OTTMUSG00000029171.5"; havana_transcript "OTTMUST00000072352.2";
chr1	ENSEMBL	exon	85111812	85111959	.	+	.	gene_id "ENSMUSG00000072109.5"; transcript_id "ENSMUST00000161150.2"; gene_type "antisense"; gene_status "KNOWN"; gene_name "A530040E14Rik"; transcript_type "antisense"; transcript_status "KNOWN"; transcript_name "A530040E14Rik-201"; exon_number 1; exon_id "ENSMUSE00000888684.1"; level 3; tag "basic"; havana_gene "OTTMUSG00000029171.5";
chr1	ENSEMBL	exon	85112451	85112585	.	+	.	gene_id "ENSMUSG00000072109.5"; transcript_id "ENSMUST00000161150.2"; gene_type "antisense"; gene_status "KNOWN"; gene_name "A530040E14Rik"; transcript_type "antisense"; transcript_status "KNOWN"; transcript_name "A530040E14Rik-201"; exon_number 2; exon_id "ENSMUSE00000629349.1"; level 3; tag "basic"; havana_gene "OTTMUSG00000029171.5";
chr1	ENSEMBL	exon	85113047	85114025	.	+	.	gene_id "ENSMUSG00000072109.5"; transcript_id "ENSMUST00000161150.2"; gene_type "antisense"; gene_status "KNOWN"; gene_name "A530040E14Rik"; transcript_type "antisense"; transcript_status "KNOWN"; transcript_name "A530040E14Rik-201"; exon_number 3; exon_id "ENSMUSE00000855117.2"; level 3; tag "basic"; havana_gene "OTTMUSG00000029171.5";
chr1	HAVANA	exon	85246851	85247393	.	+	.	gene_id "ENSMUSG00000090252.1"; transcript_id "ENSMUST00000162347.1"; gene_type "antisense"; gene_status "NOVEL"; gene_name "Gm16028"; transcript_type "antisense"; transcript_status "KNOWN"; transcript_name "Gm16028-001"; exon_number 1; exon_id "ENSMUSE00000871532.1"; level 2; tag "basic"; havana_gene "OTTMUSG00000029251.1"; havana_transcript "OTTMUST00000072490.1";
chr1	HAVANA	exon	85255119	85255465	.	+	.	gene_id "ENSMUSG00000090252.1"; transcript_id "ENSMUST00000162347.1"; gene_type "antisense"; gene_status "NOVEL"; gene_name "Gm16028"; transcript_type "antisense"; transcript_status "KNOWN"; transcript_name "Gm16028-001"; exon_number 2; exon_id "ENSMUSE00000851807.1"; level 2; tag "basic"; havana_gene "OTTMUSG00000029251.1"; havana_transcript "OTTMUST00000072490.1";
chr1	HAVANA	exon	85326729	85326921	.	+	.	gene_id "ENSMUSG00000089652.1"; transcript_id "ENSMUST00000161923.1"; gene_type "lincRNA"; gene_status "NOVEL"; gene_name "Gm16025"; transcript_type "lincRNA"; transcript_status "KNOWN"; transcript_name "Gm16025-001"; exon_number 1; exon_id "ENSMUSE00000851882.1"; level 2; tag "basic"; havana_gene "OTTMUSG00000029168.2"; havana_transcript "OTTMUST00000072347.2";
chr1	HAVANA	exon	85340384	85342615	.	+	.	gene_id "ENSMUSG00000089652.1"; transcript_id "ENSMUST00000161923.1"; gene_type "lincRNA"; gene_status "NOVEL"; gene_name "Gm16025"; transcript_type "lincRNA"; transcript_status "KNOWN"; transcript_name "Gm16025-001"; exon_number 2; exon_id "ENSMUSE00000856281.1"; level 2; tag "basic"; havana_gene "OTTMUSG00000029168.2"; havana_transcript "OTTMUST00000072347.2";
chr1	HAVANA	exon	85326738	85326921	.	+	.	gene_id "ENSMUSG00000089652.1"; transcript_id "ENSMUST00000161282.1"; gene_type "lincRNA"; gene_status "NOVEL"; gene_name "Gm16025"; transcript_type "lincRNA"; transcript_status "KNOWN"; transcript_name "Gm16025-002"; exon_number 1; exon_id "ENSMUSE00000855350.1"; level 2; havana_gene "OTTMUSG00000029168.2"; havana_transcript "OTTMUST00000072348.2";
chr1	HAVANA	exon	85526971	85527161	.	-	.	gene_id "ENSMUSG00000089714.1"; transcript_id "ENSMUST00000161449.1"; gene_type "lincRNA"; gene_status "NOVEL"; gene_name "Gm16092"; transcript_type "lincRNA"; transcript_status "KNOWN"; transcript_name "Gm16092-001"; exon_number 1; exon_id "ENSMUSE00000985527.1"; level 2; tag "basic"; havana_gene "OTTMUSG00000030127.3"; havana_transcript "OTTMUST00000074898.2";
chr1	HAVANA	exon	85511133	85513346	.	-	.	gene_id "ENSMUSG00000089714.1"; transcript_id "ENSMUST00000161449.1"; gene_type "lincRNA"; gene_status "NOVEL"; gene_name "Gm16092"; transcript_type "lincRNA"; transcript_status "KNOWN"; transcript_name "Gm16092-001"; exon_number 2; exon_id "ENSMUSE00000852715.1"; level 2; tag "basic"; havana_gene "OTTMUSG00000030127.3"; havana_transcript "OTTMUST00000074898.2";
chr1	HAVANA	exon	85611647	85611896	.	-	.	gene_id "ENSMUSG00000073628.5"; transcript_id "ENSMUST00000161763.1"; gene_type "antisense"; gene_status "NOVEL"; gene_name "Gm10552"; transcript_type "antisense"; transcript_status "KNOWN"; transcript_name "Gm10552-001"; exon_number 1; exon_id "ENSMUSE00000864205.1"; level 2; tag "basic"; havana_gene "OTTMUSG00000030252.4"; havana_transcript "OTTMUST00000074624.4";
chr1	HAVANA	exon	85610192	85610302	.	-	.	gene_id "ENSMUSG00000073628.5"; transcript_id "ENSMUST00000161763.1"; gene_type "antisense"; gene_status "NOVEL"; gene_name "Gm10552"; transcript_type "antisense"; transcript_status "KNOWN"; transcript_name "Gm10552-001"; exon_number 2; exon_id "ENSMUSE00000695359.2"; level 2; tag "basic"; havana_gene "OTTMUSG00000030252.4"; havana_transcript "OTTMUST00000074624.4";
chr1	HAVANA	exon	85604085	85604440	.	-	.	gene_id "ENSMUSG00000073628.5"; transcript_id "ENSMUST00000161763.1"; gene_type "antisense"; gene_status "NOVEL"; gene_name "Gm10552"; transcript_type "antisense"; transcript_status "KNOWN"; transcript_name "Gm10552-001"; exon_number 3; exon_id "ENSMUSE00000861473.1"; level 2; tag "basic"; havana_gene "OTTMUSG00000030252.4"; havana_transcript "OTTMUST00000074624.4";
chr1	ENSEMBL	exon	85609853	85610224	.	-	.	gene_id "ENSMUSG00000073628.5"; transcript_id "ENSMUST00000113396.2"; gene_type "antisense"; gene_status "NOVEL"; gene_name "Gm10552"; transcript_type "antisense"; transcript_status "KNOWN"; transcript_name "Gm10552-201"; exon_number 1; exon_id "ENSMUSE00001069204.1"; level 3; tag "basic"; havana_gene "OTTMUSG00000030252.4";
chr1	HAVANA	exon	85650395	85650585	.	-	.	gene_id "ENSMUSG00000090246.1"; transcript_id "ENSMUST00000161540.1"; gene_type "antisense"; gene_status "NOVEL"; gene_name "Gm17017"; transcript_type "antisense"; transcript_status "KNOWN"; transcript_name "Gm17017-001"; exon_number 1; exon_id "ENSMUSE00001008346.1"; level 2; tag "basic"; havana_gene "OTTMUSG00000034234.1"; havana_transcript "OTTMUST00000086934.1";
chr1	HAVANA	exon	85641222	85643435	.	-	.	gene_id "ENSMUSG00000090246.1"; transcript_id "ENSMUST00000161540.1"; gene_type "antisense"; gene_status "NOVEL"; gene_name "Gm17017"; transcript_type "antisense"; transcript_status "KNOWN"; transcript_name "Gm17017-001"; exon_number 2; exon_id "ENSMUSE00000855585.1"; level 2; tag "basic"; havana_gene "OTTMUSG00000034234.1"; havana_transcript "OTTMUST00000086934.1";
chr1	HAVANA	exon	86301328	86301375	.	-	.	gene_id "ENSMUSG00000087538.1"; transcript_id "ENSMUST00000126385.1"; gene_type "antisense"; gene_status "NOVEL"; gene_name "Gm16341"; transcript_type "antisense"; transcript_status "KNOWN"; transcript_name "Gm16341-001"; exon_number 1; exon_id "ENSMUSE00000845046.1"; level 2; tag "basic"; havana_gene "OTTMUSG00000033935.1"; havana_transcript "OTTMUST00000085604.1";
chr1	HAVANA	exon	86291575	86291652	.	-	.	gene_id "ENSMUSG00000087538.1"; transcript_id "ENSMUST00000126385.1"; gene_type "antisense"; gene_status "NOVEL"; gene_name "Gm16341"; transcript_type "antisense"; transcript_status "KNOWN"; transcript_name "Gm16341-001"; exon_number 2; exon_id "ENSMUSE00000763120.1"; level 2; tag "basic"; havana_gene "OTTMUSG00000033935.1"; havana_transcript "OTTMUST00000085604.1";
chr1	HAVANA	exon	86282232	86282452	.	-	.	gene_id "ENSMUSG00000087538.1"; transcript_id "ENSMUST00000126385.1"; gene_type "antisense"; gene_status "NOVEL"; gene_name "Gm16341"; transcript_type "antisense"; transcript_status "KNOWN"; transcript_name "Gm16341-001"; exon_number 3; exon_id "ENSMUSE00000844855.1"; level 2; tag "basic"; havana_gene "OTTMUSG00000033935.1"; havana_transcript "OTTMUST00000085604.1";
chr1	HAVANA	exon	86275509	86275538	.	-	.	gene_id "ENSMUSG00000087538.1"; transcript_id "ENSMUST00000126385.1"; gene_type "antisense"; gene_status "NOVEL"; gene_name "Gm16341"; transcript_type "antisense"; transcript_status "KNOWN"; transcript_name "Gm16341-001"; exon_number 4; exon_id "ENSMUSE00000806663.1"; level 2; tag "basic"; havana_gene "OTTMUSG00000033935.1"; havana_transcript "OTTMUST00000085604.1";
chr1	HAVANA	exon	88218191	88218584	.	-	.	gene_id "ENSMUSG00000092220.1"; transcript_id "ENSMUST00000173165.1"; gene_type "processed_transcript"; gene_status "PUTATIVE"; gene_name "Gm20528"; transcript_type "processed_transcript"; transcript_status "PUTATIVE"; transcript_name "Gm20528-001"; exon_number 1; exon_id "ENSMUSE00000938616.1"; level 2; havana_gene "OTTMUSG00000037044.1"; havana_transcript "OTTMUST00000095278.1";
chr1	HAVANA	exon	88055393	88055532	.	-	.	gene_id "ENSMUSG00000092220.1"; transcript_id "ENSMUST00000173165.1"; gene_type "processed_transcript"; gene_status "PUTATIVE"; gene_name "Gm20528"; transcript_type "processed_transcript"; transcript_status "PUTATIVE"; transcript_name "Gm20528-001"; exon_number 2; exon_id "ENSMUSE00000935490.1"; level 2; havana_gene "OTTMUSG00000037044.1"; havana_transcript "OTTMUST00000095278.1";
chr1	HAVANA	exon	88754890	88754958	.	+	.	gene_id "ENSMUSG00000097398.1"; transcript_id "ENSMUST00000181016.1"; gene_type "lincRNA"; gene_status "NOVEL"; gene_name "2410088K16Rik"; transcript_type "lincRNA"; transcript_status "KNOWN"; transcript_name "2410088K16Rik-001"; exon_number 1; exon_id "ENSMUSE00001118166.1"; level 2; tag "basic"; havana_gene "OTTMUSG00000042874.1"; havana_transcript "OTTMUST00000112661.1";
chr1	HAVANA	exon	88755084	88755290	.	+	.	gene_id "ENSMUSG00000097398.1"; transcript_id "ENSMUST00000181016.1"; gene_type "lincRNA"; gene_status "NOVEL"; gene_name "2410088K16Rik"; transcript_type "lincRNA"; transcript_status "KNOWN"; transcript_name "2410088K16Rik-001"; exon_number 2; exon_id "ENSMUSE00001121233.1"; level 2; tag "basic"; havana_gene "OTTMUSG00000042874.1"; havana_transcript "OTTMUST00000112661.1";
chr1	HAVANA	exon	88755534	88755739	.	+	.	gene_id "ENSMUSG00000097398.1"; transcript_id "ENSMUST00000181016.1"; gene_type "lincRNA"; gene_status "NOVEL"; gene_name "2410088K16Rik"; transcript_type "lincRNA"; transcript_status "KNOWN"; transcript_name "2410088K16Rik-001"; exon_number 3; exon_id "ENSMUSE00001136399.1"; level 2; tag "basic"; havana_gene "OTTMUSG00000042874.1"; havana_transcript "OTTMUST00000112661.1";
chr1	HAVANA	exon	88754954	88755051	.	+	.	gene_id "ENSMUSG00000097398.1"; transcript_id "ENSMUST00000180596.1"; gene_type "lincRNA"; gene_status "NOVEL"; gene_name "2410088K16Rik"; transcript_type "lincRNA"; transcript_status "KNOWN"; transcript_name "2410088K16Rik-002"; exon_number 1; exon_id "ENSMUSE00001144120.1"; level 2; havana_gene "OTTMUSG00000042874.1"; havana_transcript "OTTMUST00000112662.1";
chr1	HAVANA	exon	88755207	88755290	.	+	.	gene_id "ENSMUSG00000097398.1"; transcript_id "ENSMUST00000180596.1"; gene_type "lincRNA"; gene_status "NOVEL"; gene_name "2410088K16Rik"; transcript_type "lincRNA"; transcript_status "KNOWN"; transcript_name "2410088K16Rik-002"; exon_number 2; exon_id "ENSMUSE00001134858.1"; level 2; havana_gene "OTTMUSG00000042874.1"; havana_transcript "OTTMUST00000112662.1";
chr1	HAVANA	exon	88755534	88755709	.	+	.	gene_id "ENSMUSG00000097398.1"; transcript_id "ENSMUST00000180596.1"; gene_type "lincRNA"; gene_status "NOVEL"; gene_name "2410088K16Rik"; transcript_type "lincRNA"; transcript_status "KNOWN"; transcript_name "2410088K16Rik-002"; exon_number 3; exon_id "ENSMUSE00001184630.1"; level 2; havana_gene "OTTMUSG00000042874.1"; havana_transcript "OTTMUST00000112662.1";
chr1	ENSEMBL	exon	91989051	91990832	.	+	.	gene_id "ENSMUSG00000096941.1"; transcript_id "ENSMUST00000181260.1"; gene_type "lincRNA"; gene_status "KNOWN"; gene_name "Gm26720"; transcript_type "lincRNA"; transcript_status "KNOWN"; transcript_name "Gm26720-201"; exon_number 1; exon_id "ENSMUSE00001183238.1"; level 3; tag "basic";
chr1	ENSEMBL	exon	91990873	91992628	.	+	.	gene_id "ENSMUSG00000096941.1"; transcript_id "ENSMUST00000181260.1"; gene_type "lincRNA"; gene_status "KNOWN"; gene_name "Gm26720"; transcript_type "lincRNA"; transcript_status "KNOWN"; transcript_name "Gm26720-201"; exon_number 2; exon_id "ENSMUSE00001116478.1"; level 3; tag "basic";
chr1	HAVANA	exon	92572374	92572749	.	-	.	gene_id "ENSMUSG00000097001.1"; transcript_id "ENSMUST00000181755.1"; gene_type "antisense"; gene_status "NOVEL"; gene_name "1700054K02Rik"; transcript_type "antisense"; transcript_status "KNOWN"; transcript_name "1700054K02Rik-001"; exon_number 1; exon_id "ENSMUSE00001107861.1"; level 2; tag "basic"; havana_gene "OTTMUSG00000042863.1"; havana_transcript "OTTMUST00000112649.1";
chr1	ENSEMBL	exon	92910579	92910764	.	-	.	gene_id "ENSMUSG00000097251.1"; transcript_id "ENSMUST00000181575.1"; gene_type "lincRNA"; gene_status "KNOWN"; gene_name "5033417F24Rik"; transcript_type "lincRNA"; transcript_status "KNOWN"; transcript_name "5033417F24Rik-201"; exon_number 1; exon_id "ENSMUSE00001128433.1"; level 3; tag "basic";
chr1	ENSEMBL	exon	92908380	92909978	.	-	.	gene_id "ENSMUSG00000097251.1"; transcript_id "ENSMUST00000181575.1"; gene_type "lincRNA"; gene_status "KNOWN"; gene_name "5033417F24Rik"; transcript_type "lincRNA"; transcript_status "KNOWN"; transcript_name "5033417F24Rik-201"; exon_number 2; exon_id "ENSMUSE00001127030.1"; level 3; tag "basic";
chr1	ENSEMBL	exon	96872221	96872668	.	+	.	gene_id "ENSMUSG00000097814.1"; transcript_id "ENSMUST00000181489.1"; gene_type "lincRNA"; gene_status "KNOWN"; gene_name "Gm5101"; transcript_type "lincRNA"; transcript_status "KNOWN"; transcript_name "Gm5101-201"; exon_number 1; exon_id "ENSMUSE00001113459.1"; level 3; tag "basic";
chr1	ENSEMBL	exon	96877834	96881230	.	+	.	gene_id "ENSMUSG00000097814.1"; transcript_id "ENSMUST00000181489.1"; gene_type "lincRNA"; gene_status "KNOWN"; gene_name "Gm5101"; transcript_type "lincRNA"; transcript_status "KNOWN"; transcript_name "Gm5101-201"; exon_number 2; exon_id "ENSMUSE00001190287.1"; level 3; tag "basic";
chr1	HAVANA	exon	96997122	96997577	.	-	.	gene_id "ENSMUSG00000090974.1"; transcript_id "ENSMUST00000167383.1"; gene_type "processed_transcript"; gene_status "KNOWN"; gene_name "Slco6b1"; transcript_type "processed_transcript"; transcript_status "KNOWN"; transcript_name "Slco6b1-001"; exon_number 1; exon_id "ENSMUSE00001084622.1"; level 2; tag "basic"; havana_gene "OTTMUSG00000036859.1"; havana_transcript "OTTMUST00000094675.1";
chr1	HAVANA	exon	96995024	96995284	.	-	.	gene_id "ENSMUSG00000090974.1"; transcript_id "ENSMUST00000167383.1"; gene_type "processed_transcript"; gene_status "KNOWN"; gene_name "Slco6b1"; transcript_type "processed_transcript"; transcript_status "KNOWN"; transcript_name "Slco6b1-001"; exon_number 2; exon_id "ENSMUSE00001298723.1"; level 2; tag "basic"; havana_gene "OTTMUSG00000036859.1"; havana_transcript "OTTMUST00000094675.1";
chr1	HAVANA	exon	96988542	96988733	.	-	.	gene_id "ENSMUSG00000090974.1"; transcript_id "ENSMUST00000167383.1"; gene_type "processed_transcript"; gene_status "KNOWN"; gene_name "Slco6b1"; transcript_type "processed_transcript"; transcript_status "KNOWN"; transcript_name "Slco6b1-001"; exon_number 3; exon_id "ENSMUSE00001300335.1"; level 2; tag "basic"; havana_gene "OTTMUSG00000036859.1"; havana_transcript "OTTMUST00000094675.1";
chr1	HAVANA	exon	96987817	96987913	.	-	.	gene_id "ENSMUSG00000090974.1"; transcript_id "ENSMUST00000167383.1"; gene_type "processed_transcript"; gene_status "KNOWN"; gene_name "Slco6b1"; transcript_type "processed_transcript"; transcript_status "KNOWN"; transcript_name "Slco6b1-001"; exon_number 4; exon_id "ENSMUSE00001209604.1"; level 2; tag "basic"; havana_gene "OTTMUSG00000036859.1"; havana_transcript "OTTMUST00000094675.1";
chr1	HAVANA	exon	96965278	96965393	.	-	.	gene_id "ENSMUSG00000090974.1"; transcript_id "ENSMUST00000167383.1"; gene_type "processed_transcript"; gene_status "KNOWN"; gene_name "Slco6b1"; transcript_type "processed_transcript"; transcript_status "KNOWN"; transcript_name "Slco6b1-001"; exon_number 5; exon_id "ENSMUSE00001222354.1"; level 2; tag "basic"; havana_gene "OTTMUSG00000036859.1"; havana_transcript "OTTMUST00000094675.1";
chr1	HAVANA	exon	96961075	96961184	.	-	.	gene_id "ENSMUSG00000090974.1"; transcript_id "ENSMUST00000167383.1"; gene_type "processed_transcript"; gene_status "KNOWN"; gene_name "Slco6b1"; transcript_type "processed_transcript"; transcript_status "KNOWN"; transcript_name "Slco6b1-001"; exon_number 6; exon_id "ENSMUSE00001274133.1"; level 2; tag "basic"; havana_gene "OTTMUSG00000036859.1"; havana_transcript "OTTMUST00000094675.1";
chr1	HAVANA	exon	96953017	96953161	.	-	.	gene_id "ENSMUSG00000090974.1"; transcript_id "ENSMUST00000167383.1"; gene_type "processed_transcript"; gene_status "KNOWN"; gene_name "Slco6b1"; transcript_type "processed_transcript"; transcript_status "KNOWN"; transcript_name "Slco6b1-001"; exon_number 7; exon_id "ENSMUSE00001312638.1"; level 2; tag "basic"; havana_gene "OTTMUSG00000036859.1"; havana_transcript "OTTMUST00000094675.1";
chr1	HAVANA	exon	96947480	96947675	.	-	.	gene_id "ENSMUSG00000090974.1"; transcript_id "ENSMUST00000167383.1"; gene_type "processed_transcript"; gene_status "KNOWN"; gene_name "Slco6b1"; transcript_type "processed_transcript"; transcript_status "KNOWN"; transcript_name "Slco6b1-001"; exon_number 8; exon_id "ENSMUSE00001263018.1"; level 2; tag "basic"; havana_gene "OTTMUSG00000036859.1"; havana_transcript "OTTMUST00000094675.1";
chr1	HAVANA	exon	96941875	96942028	.	-	.	gene_id "ENSMUSG00000090974.1"; transcript_id "ENSMUST00000167383.1"; gene_type "processed_transcript"; gene_status "KNOWN"; gene_name "Slco6b1"; transcript_type "processed_transcript"; transcript_status "KNOWN"; transcript_name "Slco6b1-001"; exon_number 9; exon_id "ENSMUSE00001259308.1"; level 2; tag "basic"; havana_gene "OTTMUSG00000036859.1"; havana_transcript "OTTMUST00000094675.1";
chr1	HAVANA	exon	96929692	96929879	.	-	.	gene_id "ENSMUSG00000090974.1"; transcript_id "ENSMUST00000167383.1"; gene_type "processed_transcript"; gene_status "KNOWN"; gene_name "Slco6b1"; transcript_type "processed_transcript"; transcript_status "KNOWN"; transcript_name "Slco6b1-001"; exon_number 10; exon_id "ENSMUSE00001257138.1"; level 2; tag "basic"; havana_gene "OTTMUSG00000036859.1"; havana_transcript "OTTMUST00000094675.1";
chr1	HAVANA	exon	96924289	96924353	.	-	.	gene_id "ENSMUSG00000090974.1"; transcript_id "ENSMUST00000167383.1"; gene_type "processed_transcript"; gene_status "KNOWN"; gene_name "Slco6b1"; transcript_type "processed_transcript"; transcript_status "KNOWN"; transcript_name "Slco6b1-001"; exon_number 11; exon_id "ENSMUSE00001207788.1"; level 2; tag "basic"; havana_gene "OTTMUSG00000036859.1"; havana_transcript "OTTMUST00000094675.1";
chr1	HAVANA	exon	96921918	96922055	.	-	.	gene_id "ENSMUSG00000090974.1"; transcript_id "ENSMUST00000167383.1"; gene_type "processed_transcript"; gene_status "KNOWN"; gene_name "Slco6b1"; transcript_type "processed_transcript"; transcript_status "KNOWN"; transcript_name "Slco6b1-001"; exon_number 12; exon_id "ENSMUSE00001250559.1"; level 2; tag "basic"; havana_gene "OTTMUSG00000036859.1"; havana_transcript "OTTMUST00000094675.1";
chr1	HAVANA	exon	96911814	96911972	.	-	.	gene_id "ENSMUSG00000090974.1"; transcript_id "ENSMUST00000167383.1"; gene_type "processed_transcript"; gene_status "KNOWN"; gene_name "Slco6b1"; transcript_type "processed_transcript"; transcript_status "KNOWN"; transcript_name "Slco6b1-001"; exon_number 13; exon_id "ENSMUSE00000881717.1"; level 2; tag "basic"; havana_gene "OTTMUSG00000036859.1"; havana_transcript "OTTMUST00000094675.1";
chr1	HAVANA	exon	96910211	96910260	.	-	.	gene_id "ENSMUSG00000090974.1"; transcript_id "ENSMUST00000167383.1"; gene_type "processed_transcript"; gene_status "KNOWN"; gene_name "Slco6b1"; transcript_type "processed_transcript"; transcript_status "KNOWN"; transcript_name "Slco6b1-001"; exon_number 14; exon_id "ENSMUSE00000913877.1"; level 2; tag "basic"; havana_gene "OTTMUSG00000036859.1"; havana_transcript "OTTMUST00000094675.1";
chr1	HAVANA	exon	96906176	96906340	.	-	.	gene_id "ENSMUSG00000090974.1"; transcript_id "ENSMUST00000167383.1"; gene_type "processed_transcript"; gene_status "KNOWN"; gene_name "Slco6b1"; transcript_type "processed_transcript"; transcript_status "KNOWN"; transcript_name "Slco6b1-001"; exon_number 15; exon_id "ENSMUSE00000907380.1"; level 2; tag "basic"; havana_gene "OTTMUSG00000036859.1"; havana_transcript "OTTMUST00000094675.1";
chr1	HAVANA	exon	98033116	98035675	.	-	.	gene_id "ENSMUSG00000089706.1"; transcript_id "ENSMUST00000160588.1"; gene_type "processed_transcript"; gene_status "NOVEL"; gene_name "B230216N24Rik"; transcript_type "retained_intron"; transcript_status "KNOWN"; transcript_name "B230216N24Rik-004"; exon_number 1; exon_id "ENSMUSE00000852996.1"; level 2; havana_gene "OTTMUSG00000034776.1"; havana_transcript "OTTMUST00000088380.1";
chr1	HAVANA	exon	98031116	98032024	.	-	.	gene_id "ENSMUSG00000089706.1"; transcript_id "ENSMUST00000160588.1"; gene_type "processed_transcript"; gene_status "NOVEL"; gene_name "B230216N24Rik"; transcript_type "retained_intron"; transcript_status "KNOWN"; transcript_name "B230216N24Rik-004"; exon_number 2; exon_id "ENSMUSE00000862374.1"; level 2; havana_gene "OTTMUSG00000034776.1"; havana_transcript "OTTMUST00000088380.1";
chr1	HAVANA	exon	98047702	98047759	.	-	.	gene_id "ENSMUSG00000089706.1"; transcript_id "ENSMUST00000159324.1"; gene_type "processed_transcript"; gene_status "NOVEL"; gene_name "B230216N24Rik"; transcript_type "sense_intronic"; transcript_status "KNOWN"; transcript_name "B230216N24Rik-001"; exon_number 1; exon_id "ENSMUSE00000852633.1"; level 2; tag "basic"; havana_gene "OTTMUSG00000034776.1"; havana_transcript "OTTMUST00000088377.1";
chr1	HAVANA	exon	98033116	98033215	.	-	.	gene_id "ENSMUSG00000089706.1"; transcript_id "ENSMUST00000159324.1"; gene_type "processed_transcript"; gene_status "NOVEL"; gene_name "B230216N24Rik"; transcript_type "sense_intronic"; transcript_status "KNOWN"; transcript_name "B230216N24Rik-001"; exon_number 2; exon_id "ENSMUSE00000864008.1"; level 2; tag "basic"; havana_gene "OTTMUSG00000034776.1"; havana_transcript "OTTMUST00000088377.1";
chr1	HAVANA	exon	98031127	98032108	.	-	.	gene_id "ENSMUSG00000089706.1"; transcript_id "ENSMUST00000159324.1"; gene_type "processed_transcript"; gene_status "NOVEL"; gene_name "B230216N24Rik"; transcript_type "sense_intronic"; transcript_status "KNOWN"; transcript_name "B230216N24Rik-001"; exon_number 3; exon_id "ENSMUSE00000871846.1"; level 2; tag "basic"; havana_gene "OTTMUSG00000034776.1"; havana_transcript "OTTMUST00000088377.1";
chr1	HAVANA	exon	98047702	98047793	.	-	.	gene_id "ENSMUSG00000089706.1"; transcript_id "ENSMUST00000161661.1"; gene_type "processed_transcript"; gene_status "NOVEL"; gene_name "B230216N24Rik"; transcript_type "sense_intronic"; transcript_status "KNOWN"; transcript_name "B230216N24Rik-002"; exon_number 1; exon_id "ENSMUSE00000864704.1"; level 2; havana_gene "OTTMUSG00000034776.1"; havana_transcript "OTTMUST00000088378.1";
chr1	HAVANA	exon	98040239	98040313	.	-	.	gene_id "ENSMUSG00000089706.1"; transcript_id "ENSMUST00000161661.1"; gene_type "processed_transcript"; gene_status "NOVEL"; gene_name "B230216N24Rik"; transcript_type "sense_intronic"; transcript_status "KNOWN"; transcript_name "B230216N24Rik-002"; exon_number 2; exon_id "ENSMUSE00000850971.1"; level 2; havana_gene "OTTMUSG00000034776.1"; havana_transcript "OTTMUST00000088378.1";
chr1	HAVANA	exon	98033116	98033215	.	-	.	gene_id "ENSMUSG00000089706.1"; transcript_id "ENSMUST00000161661.1"; gene_type "processed_transcript"; gene_status "NOVEL"; gene_name "B230216N24Rik"; transcript_type "sense_intronic"; transcript_status "KNOWN"; transcript_name "B230216N24Rik-002"; exon_number 3; exon_id "ENSMUSE00000864008.1"; level 2; havana_gene "OTTMUSG00000034776.1"; havana_transcript "OTTMUST00000088378.1";
chr1	HAVANA	exon	98031717	98032168	.	-	.	gene_id "ENSMUSG00000089706.1"; transcript_id "ENSMUST00000161661.1"; gene_type "processed_transcript"; gene_status "NOVEL"; gene_name "B230216N24Rik"; transcript_type "sense_intronic"; transcript_status "KNOWN"; transcript_name "B230216N24Rik-002"; exon_number 4; exon_id "ENSMUSE00000870087.1"; level 2; havana_gene "OTTMUSG00000034776.1"; havana_transcript "OTTMUST00000088378.1";
chr1	HAVANA	exon	104912127	104912333	.	-	.	gene_id "ENSMUSG00000089866.1"; transcript_id "ENSMUST00000159213.1"; gene_type "antisense"; gene_status "PUTATIVE"; gene_name "Gm15699"; transcript_type "antisense"; transcript_status "PUTATIVE"; transcript_name "Gm15699-001"; exon_number 1; exon_id "ENSMUSE00000848522.1"; level 2; tag "basic"; havana_gene "OTTMUSG00000025410.1"; havana_transcript "OTTMUST00000062567.1";
chr1	HAVANA	exon	104911431	104911503	.	-	.	gene_id "ENSMUSG00000089866.1"; transcript_id "ENSMUST00000159213.1"; gene_type "antisense"; gene_status "PUTATIVE"; gene_name "Gm15699"; transcript_type "antisense"; transcript_status "PUTATIVE"; transcript_name "Gm15699-001"; exon_number 2; exon_id "ENSMUSE00000865581.1"; level 2; tag "basic"; havana_gene "OTTMUSG00000025410.1"; havana_transcript "OTTMUST00000062567.1";
chr1	HAVANA	exon	107387273	107387412	.	-	.	gene_id "ENSMUSG00000087210.1"; transcript_id "ENSMUST00000147509.1"; gene_type "lincRNA"; gene_status "PUTATIVE"; gene_name "Gm15391"; transcript_type "lincRNA"; transcript_status "PUTATIVE"; transcript_name "Gm15391-001"; exon_number 1; exon_id "ENSMUSE00000751598.1"; level 2; tag "basic"; havana_gene "OTTMUSG00000020995.1"; havana_transcript "OTTMUST00000049641.1";
chr1	HAVANA	exon	107385200	107385316	.	-	.	gene_id "ENSMUSG00000087210.1"; transcript_id "ENSMUST00000147509.1"; gene_type "lincRNA"; gene_status "PUTATIVE"; gene_name "Gm15391"; transcript_type "lincRNA"; transcript_status "PUTATIVE"; transcript_name "Gm15391-001"; exon_number 2; exon_id "ENSMUSE00000771658.1"; level 2; tag "basic"; havana_gene "OTTMUSG00000020995.1"; havana_transcript "OTTMUST00000049641.1";
chr1	ENSEMBL	exon	113963819	113964134	.	-	.	gene_id "ENSMUSG00000097648.1"; transcript_id "ENSMUST00000180837.1"; gene_type "lincRNA"; gene_status "KNOWN"; gene_name "9330185C12Rik"; transcript_type "lincRNA"; transcript_status "KNOWN"; transcript_name "9330185C12Rik-201"; exon_number 1; exon_id "ENSMUSE00001163201.1"; level 3; tag "basic";
chr1	ENSEMBL	exon	113909335	113909363	.	-	.	gene_id "ENSMUSG00000097648.1"; transcript_id "ENSMUST00000180837.1"; gene_type "lincRNA"; gene_status "KNOWN"; gene_name "9330185C12Rik"; transcript_type "lincRNA"; transcript_status "KNOWN"; transcript_name "9330185C12Rik-201"; exon_number 2; exon_id "ENSMUSE00001201617.1"; level 3; tag "basic";
chr1	ENSEMBL	exon	113891385	113892048	.	-	.	gene_id "ENSMUSG00000097648.1"; transcript_id "ENSMUST00000180837.1"; gene_type "lincRNA"; gene_status "KNOWN"; gene_name "9330185C12Rik"; transcript_type "lincRNA"; transcript_status "KNOWN"; transcript_name "9330185C12Rik-201"; exon_number 3; exon_id "ENSMUSE00001124603.1"; level 3; tag "basic";
chr1	HAVANA	exon	119526133	119526359	.	-	.	gene_id "ENSMUSG00000098447.1"; transcript_id "ENSMUST00000185095.1"; gene_type "antisense"; gene_status "NOVEL"; gene_name "RP23-386K20.2"; transcript_type "antisense"; transcript_status "KNOWN"; transcript_name "RP23-386K20.2-001"; exon_number 1; exon_id "ENSMUSE00001317837.1"; level 2; tag "basic"; havana_gene "OTTMUSG00000044567.1"; havana_transcript "OTTMUST00000117292.1";
chr1	HAVANA	exon	119520745	119520869	.	-	.	gene_id "ENSMUSG00000098447.1"; transcript_id "ENSMUST00000185095.1"; gene_type "antisense"; gene_status "NOVEL"; gene_name "RP23-386K20.2"; transcript_type "antisense"; transcript_status "KNOWN"; transcript_name "RP23-386K20.2-001"; exon_number 2; exon_id "ENSMUSE00001316552.1"; level 2; tag "basic"; havana_gene "OTTMUSG00000044567.1"; havana_transcript "OTTMUST00000117292.1";
chr1	HAVANA	exon	119520392	119520478	.	-	.	gene_id "ENSMUSG00000098447.1"; transcript_id "ENSMUST00000185095.1"; gene_type "antisense"; gene_status "NOVEL"; gene_name "RP23-386K20.2"; transcript_type "antisense"; transcript_status "KNOWN"; transcript_name "RP23-386K20.2-001"; exon_number 3; exon_id "ENSMUSE00001315695.1"; level 2; tag "basic"; havana_gene "OTTMUSG00000044567.1"; havana_transcript "OTTMUST00000117292.1";
chr1	HAVANA	exon	119520093	119520257	.	-	.	gene_id "ENSMUSG00000098447.1"; transcript_id "ENSMUST00000185095.1"; gene_type "antisense"; gene_status "NOVEL"; gene_name "RP23-386K20.2"; transcript_type "antisense"; transcript_status "KNOWN"; transcript_name "RP23-386K20.2-001"; exon_number 4; exon_id "ENSMUSE00001317101.1"; level 2; tag "basic"; havana_gene "OTTMUSG00000044567.1"; havana_transcript "OTTMUST00000117292.1";
chr1	ENSEMBL	exon	121087405	121087556	.	+	.	gene_id "ENSMUSG00000097881.1"; transcript_id "ENSMUST00000181433.1"; gene_type "lincRNA"; gene_status "KNOWN"; gene_name "B230209K01Rik"; transcript_type "lincRNA"; transcript_status "KNOWN"; transcript_name "B230209K01Rik-202"; exon_number 1; exon_id "ENSMUSE00001096340.1"; level 3; tag "basic";
chr1	ENSEMBL	exon	121099039	121099087	.	+	.	gene_id "ENSMUSG00000097881.1"; transcript_id "ENSMUST00000181433.1"; gene_type "lincRNA"; gene_status "KNOWN"; gene_name "B230209K01Rik"; transcript_type "lincRNA"; transcript_status "KNOWN"; transcript_name "B230209K01Rik-202"; exon_number 2; exon_id "ENSMUSE00001194737.1"; level 3; tag "basic";
chr1	ENSEMBL	exon	121113758	121113861	.	+	.	gene_id "ENSMUSG00000097881.1"; transcript_id "ENSMUST00000181433.1"; gene_type "lincRNA"; gene_status "KNOWN"; gene_name "B230209K01Rik"; transcript_type "lincRNA"; transcript_status "KNOWN"; transcript_name "B230209K01Rik-202"; exon_number 3; exon_id "ENSMUSE00001187767.1"; level 3; tag "basic";
chr1	ENSEMBL	exon	121117309	121117465	.	+	.	gene_id "ENSMUSG00000097881.1"; transcript_id "ENSMUST00000181433.1"; gene_type "lincRNA"; gene_status "KNOWN"; gene_name "B230209K01Rik"; transcript_type "lincRNA"; transcript_status "KNOWN"; transcript_name "B230209K01Rik-202"; exon_number 4; exon_id "ENSMUSE00001199486.1"; level 3; tag "basic";
chr1	ENSEMBL	exon	121119858	121120956	.	+	.	gene_id "ENSMUSG00000097881.1"; transcript_id "ENSMUST00000181433.1"; gene_type "lincRNA"; gene_status "KNOWN"; gene_name "B230209K01Rik"; transcript_type "lincRNA"; transcript_status "KNOWN"; transcript_name "B230209K01Rik-202"; exon_number 5; exon_id "ENSMUSE00001137810.1"; level 3; tag "basic";
chr1	ENSEMBL	exon	121087527	121087556	.	+	.	gene_id "ENSMUSG00000097881.1"; transcript_id "ENSMUST00000181183.1"; gene_type "lincRNA"; gene_status "KNOWN"; gene_name "B230209K01Rik"; transcript_type "lincRNA"; transcript_status "KNOWN"; transcript_name "B230209K01Rik-201"; exon_number 1; exon_id "ENSMUSE00001176806.1"; level 3;
chr1	ENSEMBL	exon	121087767	121088932	.	+	.	gene_id "ENSMUSG00000097881.1"; transcript_id "ENSMUST00000181183.1"; gene_type "lincRNA"; gene_status "KNOWN"; gene_name "B230209K01Rik"; transcript_type "lincRNA"; transcript_status "KNOWN"; transcript_name "B230209K01Rik-201"; exon_number 2; exon_id "ENSMUSE00001154625.1"; level 3;
chr1	HAVANA	exon	121492976	121493203	.	-	.	gene_id "ENSMUSG00000085857.1"; transcript_id "ENSMUST00000152863.1"; gene_type "antisense"; gene_status "NOVEL"; gene_name "Gm15392"; transcript_type "antisense"; transcript_status "KNOWN"; transcript_name "Gm15392-001"; exon_number 1; exon_id "ENSMUSE00000844127.1"; level 2; tag "basic"; havana_gene "OTTMUSG00000021026.1"; havana_transcript "OTTMUST00000049716.1";
chr1	HAVANA	exon	121489296	121489845	.	-	.	gene_id "ENSMUSG00000085857.1"; transcript_id "ENSMUST00000152863.1"; gene_type "antisense"; gene_status "NOVEL"; gene_name "Gm15392"; transcript_type "antisense"; transcript_status "KNOWN"; transcript_name "Gm15392-001"; exon_number 2; exon_id "ENSMUSE00000757115.1"; level 2; tag "basic"; havana_gene "OTTMUSG00000021026.1"; havana_transcript "OTTMUST00000049716.1";
chr1	HAVANA	exon	130281179	130281258	.	-	.	gene_id "ENSMUSG00000086633.1"; transcript_id "ENSMUST00000155992.1"; gene_type "lincRNA"; gene_status "NOVEL"; gene_name "Gm16081"; transcript_type "lincRNA"; transcript_status "KNOWN"; transcript_name "Gm16081-001"; exon_number 1; exon_id "ENSMUSE00000727858.1"; level 2; tag "basic"; havana_gene "OTTMUSG00000029963.1"; havana_transcript "OTTMUST00000074315.1";
chr1	HAVANA	exon	130269950	130270553	.	-	.	gene_id "ENSMUSG00000086633.1"; transcript_id "ENSMUST00000155992.1"; gene_type "lincRNA"; gene_status "NOVEL"; gene_name "Gm16081"; transcript_type "lincRNA"; transcript_status "KNOWN"; transcript_name "Gm16081-001"; exon_number 2; exon_id "ENSMUSE00000748346.1"; level 2; tag "basic"; havana_gene "OTTMUSG00000029963.1"; havana_transcript "OTTMUST00000074315.1";
chr1	HAVANA	exon	130422824	130423062	.	+	.	gene_id "ENSMUSG00000087691.1"; transcript_id "ENSMUST00000143266.1"; gene_type "antisense"; gene_status "NOVEL"; gene_name "Gm15674"; transcript_type "antisense"; transcript_status "KNOWN"; transcript_name "Gm15674-001"; exon_number 1; exon_id "ENSMUSE00000727206.1"; level 2; tag "basic"; havana_gene "OTTMUSG00000025170.1"; havana_transcript "OTTMUST00000061935.1";
chr1	HAVANA	exon	130425914	130425981	.	+	.	gene_id "ENSMUSG00000087691.1"; transcript_id "ENSMUST00000143266.1"; gene_type "antisense"; gene_status "NOVEL"; gene_name "Gm15674"; transcript_type "antisense"; transcript_status "KNOWN"; transcript_name "Gm15674-001"; exon_number 2; exon_id "ENSMUSE00000736988.1"; level 2; tag "basic"; havana_gene "OTTMUSG00000025170.1"; havana_transcript "OTTMUST00000061935.1";
chr1	HAVANA	exon	130435347	130435490	.	+	.	gene_id "ENSMUSG00000087691.1"; transcript_id "ENSMUST00000143266.1"; gene_type "antisense"; gene_status "NOVEL"; gene_name "Gm15674"; transcript_type "antisense"; transcript_status "KNOWN"; transcript_name "Gm15674-001"; exon_number 3; exon_id "ENSMUSE00000760032.1"; level 2; tag "basic"; havana_gene "OTTMUSG00000025170.1"; havana_transcript "OTTMUST00000061935.1";
chr1	HAVANA	exon	130435928	130437914	.	+	.	gene_id "ENSMUSG00000087691.1"; transcript_id "ENSMUST00000143266.1"; gene_type "antisense"; gene_status "NOVEL"; gene_name "Gm15674"; transcript_type "antisense"; transcript_status "KNOWN"; transcript_name "Gm15674-001"; exon_number 4; exon_id "ENSMUSE00000691838.2"; level 2; tag "basic"; havana_gene "OTTMUSG00000025170.1"; havana_transcript "OTTMUST00000061935.1";
chr1	HAVANA	exon	130436105	130437191	.	-	.	gene_id "ENSMUSG00000086825.1"; transcript_id "ENSMUST00000130486.1"; gene_type "lincRNA"; gene_status "NOVEL"; gene_name "Gm15675"; transcript_type "lincRNA"; transcript_status "KNOWN"; transcript_name "Gm15675-001"; exon_number 1; exon_id "ENSMUSE00000819762.1"; level 2; tag "basic"; havana_gene "OTTMUSG00000025171.1"; havana_transcript "OTTMUST00000061936.1";
chr1	HAVANA	exon	130435672	130435820	.	-	.	gene_id "ENSMUSG00000086825.1"; transcript_id "ENSMUST00000130486.1"; gene_type "lincRNA"; gene_status "NOVEL"; gene_name "Gm15675"; transcript_type "lincRNA"; transcript_status "KNOWN"; transcript_name "Gm15675-001"; exon_number 2; exon_id "ENSMUSE00000722706.1"; level 2; tag "basic"; havana_gene "OTTMUSG00000025171.1"; havana_transcript "OTTMUST00000061936.1";
chr1	HAVANA	exon	130429781	130432225	.	-	.	gene_id "ENSMUSG00000086825.1"; transcript_id "ENSMUST00000130486.1"; gene_type "lincRNA"; gene_status "NOVEL"; gene_name "Gm15675"; transcript_type "lincRNA"; transcript_status "KNOWN"; transcript_name "Gm15675-001"; exon_number 3; exon_id "ENSMUSE00000767155.1"; level 2; tag "basic"; havana_gene "OTTMUSG00000025171.1"; havana_transcript "OTTMUST00000061936.1";
chr1	HAVANA	exon	130824028	130824084	.	-	.	gene_id "ENSMUSG00000086706.1"; transcript_id "ENSMUST00000125056.1"; gene_type "antisense"; gene_status "NOVEL"; gene_name "Gm15848"; transcript_type "antisense"; transcript_status "KNOWN"; transcript_name "Gm15848-001"; exon_number 1; exon_id "ENSMUSE00000785961.1"; level 2; tag "mRNA_start_NF"; tag "basic"; havana_gene "OTTMUSG00000026759.1"; havana_transcript "OTTMUST00000066183.1";
chr1	HAVANA	exon	130818459	130818689	.	-	.	gene_id "ENSMUSG00000086706.1"; transcript_id "ENSMUST00000125056.1"; gene_type "antisense"; gene_status "NOVEL"; gene_name "Gm15848"; transcript_type "antisense"; transcript_status "KNOWN"; transcript_name "Gm15848-001"; exon_number 2; exon_id "ENSMUSE00000828488.1"; level 2; tag "mRNA_start_NF"; tag "basic"; havana_gene "OTTMUSG00000026759.1"; havana_transcript "OTTMUST00000066183.1";
chr1	HAVANA	exon	130817190	130817422	.	-	.	gene_id "ENSMUSG00000086706.1"; transcript_id "ENSMUST00000125056.1"; gene_type "antisense"; gene_status "NOVEL"; gene_name "Gm15848"; transcript_type "antisense"; transcript_status "KNOWN"; transcript_name "Gm15848-001"; exon_number 3; exon_id "ENSMUSE00000764866.1"; level 2; tag "mRNA_start_NF"; tag "basic"; havana_gene "OTTMUSG00000026759.1"; havana_transcript "OTTMUST00000066183.1";
chr1	HAVANA	exon	130809977	130810287	.	-	.	gene_id "ENSMUSG00000086706.1"; transcript_id "ENSMUST00000125056.1"; gene_type "antisense"; gene_status "NOVEL"; gene_name "Gm15848"; transcript_type "antisense"; transcript_status "KNOWN"; transcript_name "Gm15848-001"; exon_number 4; exon_id "ENSMUSE00000821459.1"; level 2; tag "mRNA_start_NF"; tag "basic"; havana_gene "OTTMUSG00000026759.1"; havana_transcript "OTTMUST00000066183.1";
chr1	ENSEMBL	exon	132036805	132038198	.	+	.	gene_id "ENSMUSG00000097454.1"; transcript_id "ENSMUST00000181695.1"; gene_type "lincRNA"; gene_status "KNOWN"; gene_name "Gm26892"; transcript_type "lincRNA"; transcript_status "KNOWN"; transcript_name "Gm26892-201"; exon_number 1; exon_id "ENSMUSE00001151467.1"; level 3; tag "basic";
chr1	ENSEMBL	exon	132067704	132067945	.	+	.	gene_id "ENSMUSG00000097454.1"; transcript_id "ENSMUST00000181695.1"; gene_type "lincRNA"; gene_status "KNOWN"; gene_name "Gm26892"; transcript_type "lincRNA"; transcript_status "KNOWN"; transcript_name "Gm26892-201"; exon_number 2; exon_id "ENSMUSE00001132694.1"; level 3; tag "basic";
chr1	ENSEMBL	exon	132203254	132203803	.	-	.	gene_id "ENSMUSG00000097540.1"; transcript_id "ENSMUST00000181254.1"; gene_type "lincRNA"; gene_status "KNOWN"; gene_name "1700037F24Rik"; transcript_type "lincRNA"; transcript_status "KNOWN"; transcript_name "1700037F24Rik-201"; exon_number 1; exon_id "ENSMUSE00001155478.1"; level 3; tag "basic";
chr1	ENSEMBL	exon	132201069	132201491	.	-	.	gene_id "ENSMUSG00000097540.1"; transcript_id "ENSMUST00000181254.1"; gene_type "lincRNA"; gene_status "KNOWN"; gene_name "1700037F24Rik"; transcript_type "lincRNA"; transcript_status "KNOWN"; transcript_name "1700037F24Rik-201"; exon_number 2; exon_id "ENSMUSE00001132858.1"; level 3; tag "basic";
chr1	HAVANA	exon	133906531	133906689	.	+	.	gene_id "ENSMUSG00000090208.1"; transcript_id "ENSMUST00000160564.1"; gene_type "antisense"; gene_status "PUTATIVE"; gene_name "Gm15851"; transcript_type "antisense"; transcript_status "PUTATIVE"; transcript_name "Gm15851-001"; exon_number 1; exon_id "ENSMUSE00000851847.1"; level 2; tag "mRNA_start_NF"; tag "basic"; havana_gene "OTTMUSG00000026874.1"; havana_transcript "OTTMUST00000066471.1";
chr1	HAVANA	exon	133913677	133913829	.	+	.	gene_id "ENSMUSG00000090208.1"; transcript_id "ENSMUST00000160564.1"; gene_type "antisense"; gene_status "PUTATIVE"; gene_name "Gm15851"; transcript_type "antisense"; transcript_status "PUTATIVE"; transcript_name "Gm15851-001"; exon_number 2; exon_id "ENSMUSE00000870359.1"; level 2; tag "mRNA_start_NF"; tag "basic"; havana_gene "OTTMUSG00000026874.1"; havana_transcript "OTTMUST00000066471.1";
chr1	HAVANA	exon	133914473	133914822	.	+	.	gene_id "ENSMUSG00000090208.1"; transcript_id "ENSMUST00000160564.1"; gene_type "antisense"; gene_status "PUTATIVE"; gene_name "Gm15851"; transcript_type "antisense"; transcript_status "PUTATIVE"; transcript_name "Gm15851-001"; exon_number 3; exon_id "ENSMUSE00000850047.1"; level 2; tag "mRNA_start_NF"; tag "basic"; havana_gene "OTTMUSG00000026874.1"; havana_transcript "OTTMUST00000066471.1";
chr1	ENSEMBL	exon	134646449	134646520	.	-	.	gene_id "ENSMUSG00000097435.1"; transcript_id "ENSMUST00000181197.1"; gene_type "lincRNA"; gene_status "KNOWN"; gene_name "Gm26783"; transcript_type "lincRNA"; transcript_status "KNOWN"; transcript_name "Gm26783-201"; exon_number 1; exon_id "ENSMUSE00001142902.1"; level 3; tag "basic";
chr1	ENSEMBL	exon	134642254	134644558	.	-	.	gene_id "ENSMUSG00000097435.1"; transcript_id "ENSMUST00000181197.1"; gene_type "lincRNA"; gene_status "KNOWN"; gene_name "Gm26783"; transcript_type "lincRNA"; transcript_status "KNOWN"; transcript_name "Gm26783-201"; exon_number 2; exon_id "ENSMUSE00001131048.1"; level 3; tag "basic";
chr1	HAVANA	exon	135109563	135109589	.	-	.	gene_id "ENSMUSG00000097993.1"; transcript_id "ENSMUST00000182012.1"; gene_type "processed_transcript"; gene_status "KNOWN"; gene_name "Ptprv"; transcript_type "processed_transcript"; transcript_status "KNOWN"; transcript_name "Ptprv-008"; exon_number 1; exon_id "ENSMUSE00001246855.1"; level 2; havana_gene "OTTMUSG00000043508.4"; havana_transcript "OTTMUST00000114111.1";
chr1	HAVANA	exon	135108919	135109065	.	-	.	gene_id "ENSMUSG00000097993.1"; transcript_id "ENSMUST00000182012.1"; gene_type "processed_transcript"; gene_status "KNOWN"; gene_name "Ptprv"; transcript_type "processed_transcript"; transcript_status "KNOWN"; transcript_name "Ptprv-008"; exon_number 2; exon_id "ENSMUSE00001282851.1"; level 2; havana_gene "OTTMUSG00000043508.4"; havana_transcript "OTTMUST00000114111.1";
chr1	HAVANA	exon	135108629	135108695	.	-	.	gene_id "ENSMUSG00000097993.1"; transcript_id "ENSMUST00000182012.1"; gene_type "processed_transcript"; gene_status "KNOWN"; gene_name "Ptprv"; transcript_type "processed_transcript"; transcript_status "KNOWN"; transcript_name "Ptprv-008"; exon_number 3; exon_id "ENSMUSE00001271137.1"; level 2; havana_gene "OTTMUSG00000043508.4"; havana_transcript "OTTMUST00000114111.1";
chr1	HAVANA	exon	135110252	135110464	.	-	.	gene_id "ENSMUSG00000097993.1"; transcript_id "ENSMUST00000183089.1"; gene_type "processed_transcript"; gene_status "KNOWN"; gene_name "Ptprv"; transcript_type "retained_intron"; transcript_status "KNOWN"; transcript_name "Ptprv-007"; exon_number 1; exon_id "ENSMUSE00001210238.1"; level 2; havana_gene "OTTMUSG00000043508.4"; havana_transcript "OTTMUST00000114112.1";
chr1	HAVANA	exon	135110016	135110161	.	-	.	gene_id "ENSMUSG00000097993.1"; transcript_id "ENSMUST00000183089.1"; gene_type "processed_transcript"; gene_status "KNOWN"; gene_name "Ptprv"; transcript_type "retained_intron"; transcript_status "KNOWN"; transcript_name "Ptprv-007"; exon_number 2; exon_id "ENSMUSE00001246228.1"; level 2; havana_gene "OTTMUSG00000043508.4"; havana_transcript "OTTMUST00000114112.1";
chr1	HAVANA	exon	135111302	135111546	.	-	.	gene_id "ENSMUSG00000097993.1"; transcript_id "ENSMUST00000182718.1"; gene_type "processed_transcript"; gene_status "KNOWN"; gene_name "Ptprv"; transcript_type "retained_intron"; transcript_status "KNOWN"; transcript_name "Ptprv-006"; exon_number 1; exon_id "ENSMUSE00001208823.1"; level 2; havana_gene "OTTMUSG00000043508.4"; havana_transcript "OTTMUST00000114104.1";
chr1	HAVANA	exon	135111046	135111181	.	-	.	gene_id "ENSMUSG00000097993.1"; transcript_id "ENSMUST00000182718.1"; gene_type "processed_transcript"; gene_status "KNOWN"; gene_name "Ptprv"; transcript_type "retained_intron"; transcript_status "KNOWN"; transcript_name "Ptprv-006"; exon_number 2; exon_id "ENSMUSE00001279272.1"; level 2; havana_gene "OTTMUSG00000043508.4"; havana_transcript "OTTMUST00000114104.1";
chr1	HAVANA	exon	135110650	135110717	.	-	.	gene_id "ENSMUSG00000097993.1"; transcript_id "ENSMUST00000182718.1"; gene_type "processed_transcript"; gene_status "KNOWN"; gene_name "Ptprv"; transcript_type "retained_intron"; transcript_status "KNOWN"; transcript_name "Ptprv-006"; exon_number 3; exon_id "ENSMUSE00001246861.1"; level 2; havana_gene "OTTMUSG00000043508.4"; havana_transcript "OTTMUST00000114104.1";
chr1	HAVANA	exon	135110413	135110500	.	-	.	gene_id "ENSMUSG00000097993.1"; transcript_id "ENSMUST00000182718.1"; gene_type "processed_transcript"; gene_status "KNOWN"; gene_name "Ptprv"; transcript_type "retained_intron"; transcript_status "KNOWN"; transcript_name "Ptprv-006"; exon_number 4; exon_id "ENSMUSE00001253504.1"; level 2; havana_gene "OTTMUSG00000043508.4"; havana_transcript "OTTMUST00000114104.1";
chr1	HAVANA	exon	135110275	135110330	.	-	.	gene_id "ENSMUSG00000097993.1"; transcript_id "ENSMUST00000182718.1"; gene_type "processed_transcript"; gene_status "KNOWN"; gene_name "Ptprv"; transcript_type "retained_intron"; transcript_status "KNOWN"; transcript_name "Ptprv-006"; exon_number 5; exon_id "ENSMUSE00001207852.1"; level 2; havana_gene "OTTMUSG00000043508.4"; havana_transcript "OTTMUST00000114104.1";
chr1	HAVANA	exon	135128037	135128262	.	-	.	gene_id "ENSMUSG00000097993.1"; transcript_id "ENSMUST00000182387.1"; gene_type "processed_transcript"; gene_status "KNOWN"; gene_name "Ptprv"; transcript_type "retained_intron"; transcript_status "KNOWN"; transcript_name "Ptprv-005"; exon_number 1; exon_id "ENSMUSE00001222217.1"; level 2; havana_gene "OTTMUSG00000043508.4"; havana_transcript "OTTMUST00000114105.1";
chr1	HAVANA	exon	135127016	135127082	.	-	.	gene_id "ENSMUSG00000097993.1"; transcript_id "ENSMUST00000182387.1"; gene_type "processed_transcript"; gene_status "KNOWN"; gene_name "Ptprv"; transcript_type "retained_intron"; transcript_status "KNOWN"; transcript_name "Ptprv-005"; exon_number 2; exon_id "ENSMUSE00001234775.1"; level 2; havana_gene "OTTMUSG00000043508.4"; havana_transcript "OTTMUST00000114105.1";
chr1	HAVANA	exon	135126577	135126625	.	-	.	gene_id "ENSMUSG00000097993.1"; transcript_id "ENSMUST00000182387.1"; gene_type "processed_transcript"; gene_status "KNOWN"; gene_name "Ptprv"; transcript_type "retained_intron"; transcript_status "KNOWN"; transcript_name "Ptprv-005"; exon_number 3; exon_id "ENSMUSE00001273097.1"; level 2; havana_gene "OTTMUSG00000043508.4"; havana_transcript "OTTMUST00000114105.1";
chr1	HAVANA	exon	135126376	135126408	.	-	.	gene_id "ENSMUSG00000097993.1"; transcript_id "ENSMUST00000182387.1"; gene_type "processed_transcript"; gene_status "KNOWN"; gene_name "Ptprv"; transcript_type "retained_intron"; transcript_status "KNOWN"; transcript_name "Ptprv-005"; exon_number 4; exon_id "ENSMUSE00001265673.1"; level 2; havana_gene "OTTMUSG00000043508.4"; havana_transcript "OTTMUST00000114105.1";
chr1	HAVANA	exon	135131069	135131163	.	-	.	gene_id "ENSMUSG00000097993.1"; transcript_id "ENSMUST00000183328.1"; gene_type "processed_transcript"; gene_status "KNOWN"; gene_name "Ptprv"; transcript_type "processed_transcript"; transcript_status "KNOWN"; transcript_name "Ptprv-004"; exon_number 1; exon_id "ENSMUSE00001233793.1"; level 2; havana_gene "OTTMUSG00000043508.4"; havana_transcript "OTTMUST00000114106.1";
chr1	HAVANA	exon	135129472	135129750	.	-	.	gene_id "ENSMUSG00000097993.1"; transcript_id "ENSMUST00000183328.1"; gene_type "processed_transcript"; gene_status "KNOWN"; gene_name "Ptprv"; transcript_type "processed_transcript"; transcript_status "KNOWN"; transcript_name "Ptprv-004"; exon_number 2; exon_id "ENSMUSE00001292322.1"; level 2; havana_gene "OTTMUSG00000043508.4"; havana_transcript "OTTMUST00000114106.1";
chr1	HAVANA	exon	135132352	135132543	.	-	.	gene_id "ENSMUSG00000097993.1"; transcript_id "ENSMUST00000183212.1"; gene_type "processed_transcript"; gene_status "KNOWN"; gene_name "Ptprv"; transcript_type "processed_transcript"; transcript_status "KNOWN"; transcript_name "Ptprv-002"; exon_number 1; exon_id "ENSMUSE00001209140.1"; level 2; havana_gene "OTTMUSG00000043508.4"; havana_transcript "OTTMUST00000114103.1";
chr1	HAVANA	exon	135129581	135129750	.	-	.	gene_id "ENSMUSG00000097993.1"; transcript_id "ENSMUST00000183212.1"; gene_type "processed_transcript"; gene_status "KNOWN"; gene_name "Ptprv"; transcript_type "processed_transcript"; transcript_status "KNOWN"; transcript_name "Ptprv-002"; exon_number 2; exon_id "ENSMUSE00001286837.1"; level 2; havana_gene "OTTMUSG00000043508.4"; havana_transcript "OTTMUST00000114103.1";
chr1	HAVANA	exon	135108961	135109041	.	+	.	gene_id "ENSMUSG00000097988.1"; transcript_id "ENSMUST00000182275.1"; gene_type "antisense"; gene_status "NOVEL"; gene_name "Gm10535"; transcript_type "antisense"; transcript_status "KNOWN"; transcript_name "Gm10535-001"; exon_number 1; exon_id "ENSMUSE00001214569.1"; level 2; tag "basic"; havana_gene "OTTMUSG00000043510.1"; havana_transcript "OTTMUST00000114113.1";
chr1	HAVANA	exon	135110136	135110354	.	+	.	gene_id "ENSMUSG00000097988.1"; transcript_id "ENSMUST00000182275.1"; gene_type "antisense"; gene_status "NOVEL"; gene_name "Gm10535"; transcript_type "antisense"; transcript_status "KNOWN"; transcript_name "Gm10535-001"; exon_number 2; exon_id "ENSMUSE00001253624.1"; level 2; tag "basic"; havana_gene "OTTMUSG00000043510.1"; havana_transcript "OTTMUST00000114113.1";
chr1	HAVANA	exon	135112764	135113378	.	+	.	gene_id "ENSMUSG00000097988.1"; transcript_id "ENSMUST00000182275.1"; gene_type "antisense"; gene_status "NOVEL"; gene_name "Gm10535"; transcript_type "antisense"; transcript_status "KNOWN"; transcript_name "Gm10535-001"; exon_number 3; exon_id "ENSMUSE00001298985.1"; level 2; tag "basic"; havana_gene "OTTMUSG00000043510.1"; havana_transcript "OTTMUST00000114113.1";
chr1	ENSEMBL	exon	135248561	135248620	.	+	.	gene_id "ENSMUSG00000097680.1"; transcript_id "ENSMUST00000180981.1"; gene_type "lincRNA"; gene_status "KNOWN"; gene_name "Gm26642"; transcript_type "lincRNA"; transcript_status "KNOWN"; transcript_name "Gm26642-201"; exon_number 1; exon_id "ENSMUSE00001151090.1"; level 3; tag "basic";
chr1	ENSEMBL	exon	135254942	135255103	.	+	.	gene_id "ENSMUSG00000097680.1"; transcript_id "ENSMUST00000180981.1"; gene_type "lincRNA"; gene_status "KNOWN"; gene_name "Gm26642"; transcript_type "lincRNA"; transcript_status "KNOWN"; transcript_name "Gm26642-201"; exon_number 2; exon_id "ENSMUSE00001139605.1"; level 3; tag "basic";
chr1	ENSEMBL	exon	135263884	135266443	.	+	.	gene_id "ENSMUSG00000097680.1"; transcript_id "ENSMUST00000180981.1"; gene_type "lincRNA"; gene_status "KNOWN"; gene_name "Gm26642"; transcript_type "lincRNA"; transcript_status "KNOWN"; transcript_name "Gm26642-201"; exon_number 3; exon_id "ENSMUSE00001148799.1"; level 3; tag "basic";
chr1	HAVANA	exon	136131021	136131183	.	-	.	gene_id "ENSMUSG00000086264.3"; transcript_id "ENSMUST00000134998.1"; gene_type "lincRNA"; gene_status "NOVEL"; gene_name "Gm15850"; transcript_type "lincRNA"; transcript_status "KNOWN"; transcript_name "Gm15850-001"; exon_number 1; exon_id "ENSMUSE00000764967.1"; level 2; tag "basic"; havana_gene "OTTMUSG00000026868.2"; havana_transcript "OTTMUST00000066460.1";
chr1	HAVANA	exon	136130226	136130389	.	-	.	gene_id "ENSMUSG00000086264.3"; transcript_id "ENSMUST00000134998.1"; gene_type "lincRNA"; gene_status "NOVEL"; gene_name "Gm15850"; transcript_type "lincRNA"; transcript_status "KNOWN"; transcript_name "Gm15850-001"; exon_number 2; exon_id "ENSMUSE00000838522.1"; level 2; tag "basic"; havana_gene "OTTMUSG00000026868.2"; havana_transcript "OTTMUST00000066460.1";
chr1	HAVANA	exon	136129393	136129505	.	-	.	gene_id "ENSMUSG00000086264.3"; transcript_id "ENSMUST00000134998.1"; gene_type "lincRNA"; gene_status "NOVEL"; gene_name "Gm15850"; transcript_type "lincRNA"; transcript_status "KNOWN"; transcript_name "Gm15850-001"; exon_number 3; exon_id "ENSMUSE00000793803.1"; level 2; tag "basic"; havana_gene "OTTMUSG00000026868.2"; havana_transcript "OTTMUST00000066460.1";
chr1	HAVANA	exon	136126178	136127786	.	-	.	gene_id "ENSMUSG00000086264.3"; transcript_id "ENSMUST00000134998.1"; gene_type "lincRNA"; gene_status "NOVEL"; gene_name "Gm15850"; transcript_type "lincRNA"; transcript_status "KNOWN"; transcript_name "Gm15850-001"; exon_number 4; exon_id "ENSMUSE00000741430.1"; level 2; tag "basic"; havana_gene "OTTMUSG00000026868.2"; havana_transcript "OTTMUST00000066460.1";
chr1	HAVANA	exon	136131021	136131171	.	-	.	gene_id "ENSMUSG00000086264.3"; transcript_id "ENSMUST00000166747.1"; gene_type "lincRNA"; gene_status "NOVEL"; gene_name "Gm15850"; transcript_type "lincRNA"; transcript_status "KNOWN"; transcript_name "Gm15850-002"; exon_number 1; exon_id "ENSMUSE00000727645.1"; level 2; havana_gene "OTTMUSG00000026868.2"; havana_transcript "OTTMUST00000066461.1";
chr1	HAVANA	exon	136129393	136129505	.	-	.	gene_id "ENSMUSG00000086264.3"; transcript_id "ENSMUST00000166747.1"; gene_type "lincRNA"; gene_status "NOVEL"; gene_name "Gm15850"; transcript_type "lincRNA"; transcript_status "KNOWN"; transcript_name "Gm15850-002"; exon_number 2; exon_id "ENSMUSE00000793803.1"; level 2; havana_gene "OTTMUSG00000026868.2"; havana_transcript "OTTMUST00000066461.1";
chr1	HAVANA	exon	136127719	136127783	.	-	.	gene_id "ENSMUSG00000086264.3"; transcript_id "ENSMUST00000166747.1"; gene_type "lincRNA"; gene_status "NOVEL"; gene_name "Gm15850"; transcript_type "lincRNA"; transcript_status "KNOWN"; transcript_name "Gm15850-002"; exon_number 3; exon_id "ENSMUSE00000902177.1"; level 2; havana_gene "OTTMUSG00000026868.2"; havana_transcript "OTTMUST00000066461.1";
chr1	ENSEMBL	exon	136216074	136216246	.	+	.	gene_id "ENSMUSG00000097315.1"; transcript_id "ENSMUST00000180496.1"; gene_type "lincRNA"; gene_status "KNOWN"; gene_name "Gm26568"; transcript_type "lincRNA"; transcript_status "KNOWN"; transcript_name "Gm26568-201"; exon_number 1; exon_id "ENSMUSE00001189201.1"; level 3; tag "basic";
chr1	ENSEMBL	exon	136223651	136225071	.	+	.	gene_id "ENSMUSG00000097315.1"; transcript_id "ENSMUST00000180496.1"; gene_type "lincRNA"; gene_status "KNOWN"; gene_name "Gm26568"; transcript_type "lincRNA"; transcript_status "KNOWN"; transcript_name "Gm26568-201"; exon_number 2; exon_id "ENSMUSE00001157944.1"; level 3; tag "basic";
chr1	ENSEMBL	exon	136259407	136260244	.	+	.	gene_id "ENSMUSG00000097433.1"; transcript_id "ENSMUST00000181385.1"; gene_type "lincRNA"; gene_status "KNOWN"; gene_name "Gm26781"; transcript_type "lincRNA"; transcript_status "KNOWN"; transcript_name "Gm26781-201"; exon_number 1; exon_id "ENSMUSE00001114896.1"; level 3; tag "basic";
chr1	ENSEMBL	exon	136273768	136274406	.	+	.	gene_id "ENSMUSG00000097433.1"; transcript_id "ENSMUST00000181385.1"; gene_type "lincRNA"; gene_status "KNOWN"; gene_name "Gm26781"; transcript_type "lincRNA"; transcript_status "KNOWN"; transcript_name "Gm26781-201"; exon_number 2; exon_id "ENSMUSE00001109891.1"; level 3; tag "basic";
chr1	ENSEMBL	exon	136414849	136415519	.	-	.	gene_id "ENSMUSG00000097403.1"; transcript_id "ENSMUST00000181746.1"; gene_type "lincRNA"; gene_status "KNOWN"; gene_name "9230116N13Rik"; transcript_type "lincRNA"; transcript_status "KNOWN"; transcript_name "9230116N13Rik-201"; exon_number 1; exon_id "ENSMUSE00001165433.1"; level 3; tag "basic";
chr1	ENSEMBL	exon	136413164	136413677	.	-	.	gene_id "ENSMUSG00000097403.1"; transcript_id "ENSMUST00000181746.1"; gene_type "lincRNA"; gene_status "KNOWN"; gene_name "9230116N13Rik"; transcript_type "lincRNA"; transcript_status "KNOWN"; transcript_name "9230116N13Rik-201"; exon_number 2; exon_id "ENSMUSE00001143502.1"; level 3; tag "basic";
chr1	ENSEMBL	exon	136411916	136412827	.	-	.	gene_id "ENSMUSG00000097403.1"; transcript_id "ENSMUST00000181746.1"; gene_type "lincRNA"; gene_status "KNOWN"; gene_name "9230116N13Rik"; transcript_type "lincRNA"; transcript_status "KNOWN"; transcript_name "9230116N13Rik-201"; exon_number 3; exon_id "ENSMUSE00001167939.1"; level 3; tag "basic";
chr1	ENSEMBL	exon	136624509	136624650	.	-	.	gene_id "ENSMUSG00000097229.1"; transcript_id "ENSMUST00000180797.1"; gene_type "lincRNA"; gene_status "KNOWN"; gene_name "Gm26598"; transcript_type "lincRNA"; transcript_status "KNOWN"; transcript_name "Gm26598-201"; exon_number 1; exon_id "ENSMUSE00001185784.1"; level 3; tag "basic";
chr1	ENSEMBL	exon	136622098	136624394	.	-	.	gene_id "ENSMUSG00000097229.1"; transcript_id "ENSMUST00000180797.1"; gene_type "lincRNA"; gene_status "KNOWN"; gene_name "Gm26598"; transcript_type "lincRNA"; transcript_status "KNOWN"; transcript_name "Gm26598-201"; exon_number 2; exon_id "ENSMUSE00001190794.1"; level 3; tag "basic";
chr1	HAVANA	exon	136676473	136676686	.	+	.	gene_id "ENSMUSG00000097113.1"; transcript_id "ENSMUST00000181491.1"; gene_type "lincRNA"; gene_status "NOVEL"; gene_name "Gm19705"; transcript_type "lincRNA"; transcript_status "KNOWN"; transcript_name "Gm19705-002"; exon_number 1; exon_id "ENSMUSE00001183501.1"; level 2; tag "basic"; havana_gene "OTTMUSG00000042943.1"; havana_transcript "OTTMUST00000112774.1";
chr1	HAVANA	exon	136677123	136677266	.	+	.	gene_id "ENSMUSG00000097113.1"; transcript_id "ENSMUST00000181491.1"; gene_type "lincRNA"; gene_status "NOVEL"; gene_name "Gm19705"; transcript_type "lincRNA"; transcript_status "KNOWN"; transcript_name "Gm19705-002"; exon_number 2; exon_id "ENSMUSE00001097414.1"; level 2; tag "basic"; havana_gene "OTTMUSG00000042943.1"; havana_transcript "OTTMUST00000112774.1";
chr1	HAVANA	exon	136681469	136681562	.	+	.	gene_id "ENSMUSG00000097113.1"; transcript_id "ENSMUST00000181491.1"; gene_type "lincRNA"; gene_status "NOVEL"; gene_name "Gm19705"; transcript_type "lincRNA"; transcript_status "KNOWN"; transcript_name "Gm19705-002"; exon_number 3; exon_id "ENSMUSE00001103443.1"; level 2; tag "basic"; havana_gene "OTTMUSG00000042943.1"; havana_transcript "OTTMUST00000112774.1";
chr1	HAVANA	exon	136682502	136682727	.	+	.	gene_id "ENSMUSG00000097113.1"; transcript_id "ENSMUST00000181491.1"; gene_type "lincRNA"; gene_status "NOVEL"; gene_name "Gm19705"; transcript_type "lincRNA"; transcript_status "KNOWN"; transcript_name "Gm19705-002"; exon_number 4; exon_id "ENSMUSE00001186083.1"; level 2; tag "basic"; havana_gene "OTTMUSG00000042943.1"; havana_transcript "OTTMUST00000112774.1";
chr1	HAVANA	exon	136696211	136696395	.	+	.	gene_id "ENSMUSG00000097448.1"; transcript_id "ENSMUST00000181274.1"; gene_type "lincRNA"; gene_status "NOVEL"; gene_name "Gm16880"; transcript_type "lincRNA"; transcript_status "KNOWN"; transcript_name "Gm16880-001"; exon_number 1; exon_id "ENSMUSE00001108607.1"; level 2; tag "basic"; havana_gene "OTTMUSG00000042944.1"; havana_transcript "OTTMUST00000112777.1";
chr1	HAVANA	exon	136705539	136705642	.	+	.	gene_id "ENSMUSG00000097448.1"; transcript_id "ENSMUST00000181274.1"; gene_type "lincRNA"; gene_status "NOVEL"; gene_name "Gm16880"; transcript_type "lincRNA"; transcript_status "KNOWN"; transcript_name "Gm16880-001"; exon_number 2; exon_id "ENSMUSE00001169956.1"; level 2; tag "basic"; havana_gene "OTTMUSG00000042944.1"; havana_transcript "OTTMUST00000112777.1";
chr1	HAVANA	exon	136724571	136724678	.	+	.	gene_id "ENSMUSG00000097448.1"; transcript_id "ENSMUST00000181274.1"; gene_type "lincRNA"; gene_status "NOVEL"; gene_name "Gm16880"; transcript_type "lincRNA"; transcript_status "KNOWN"; transcript_name "Gm16880-001"; exon_number 3; exon_id "ENSMUSE00001196354.1"; level 2; tag "basic"; havana_gene "OTTMUSG00000042944.1"; havana_transcript "OTTMUST00000112777.1";
chr1	HAVANA	exon	136724792	136724839	.	+	.	gene_id "ENSMUSG00000097448.1"; transcript_id "ENSMUST00000181274.1"; gene_type "lincRNA"; gene_status "NOVEL"; gene_name "Gm16880"; transcript_type "lincRNA"; transcript_status "KNOWN"; transcript_name "Gm16880-001"; exon_number 4; exon_id "ENSMUSE00001095568.1"; level 2; tag "basic"; havana_gene "OTTMUSG00000042944.1"; havana_transcript "OTTMUST00000112777.1";
chr1	HAVANA	exon	136724971	136726142	.	+	.	gene_id "ENSMUSG00000097448.1"; transcript_id "ENSMUST00000181274.1"; gene_type "lincRNA"; gene_status "NOVEL"; gene_name "Gm16880"; transcript_type "lincRNA"; transcript_status "KNOWN"; transcript_name "Gm16880-001"; exon_number 5; exon_id "ENSMUSE00001155323.1"; level 2; tag "basic"; havana_gene "OTTMUSG00000042944.1"; havana_transcript "OTTMUST00000112777.1";
chr1	HAVANA	exon	137969113	137969240	.	-	.	gene_id "ENSMUSG00000098145.1"; transcript_id "ENSMUST00000182424.1"; gene_type "lincRNA"; gene_status "NOVEL"; gene_name "Gm26936"; transcript_type "lincRNA"; transcript_status "KNOWN"; transcript_name "Gm26936-001"; exon_number 1; exon_id "ENSMUSE00001237250.1"; level 2; tag "basic"; havana_gene "OTTMUSG00000043194.1"; havana_transcript "OTTMUST00000113287.1";
chr1	HAVANA	exon	137930700	137930841	.	-	.	gene_id "ENSMUSG00000098145.1"; transcript_id "ENSMUST00000182424.1"; gene_type "lincRNA"; gene_status "NOVEL"; gene_name "Gm26936"; transcript_type "lincRNA"; transcript_status "KNOWN"; transcript_name "Gm26936-001"; exon_number 2; exon_id "ENSMUSE00001266951.1"; level 2; tag "basic"; havana_gene "OTTMUSG00000043194.1"; havana_transcript "OTTMUST00000113287.1";
chr1	HAVANA	exon	137928389	137928500	.	-	.	gene_id "ENSMUSG00000098145.1"; transcript_id "ENSMUST00000182424.1"; gene_type "lincRNA"; gene_status "NOVEL"; gene_name "Gm26936"; transcript_type "lincRNA"; transcript_status "KNOWN"; transcript_name "Gm26936-001"; exon_number 3; exon_id "ENSMUSE00001310222.1"; level 2; tag "basic"; havana_gene "OTTMUSG00000043194.1"; havana_transcript "OTTMUST00000113287.1";
chr1	HAVANA	exon	137969113	137969215	.	-	.	gene_id "ENSMUSG00000098145.1"; transcript_id "ENSMUST00000182680.1"; gene_type "lincRNA"; gene_status "NOVEL"; gene_name "Gm26936"; transcript_type "lincRNA"; transcript_status "KNOWN"; transcript_name "Gm26936-002"; exon_number 1; exon_id "ENSMUSE00001299330.1"; level 2; havana_gene "OTTMUSG00000043194.1"; havana_transcript "OTTMUST00000113288.1";
chr1	HAVANA	exon	137964201	137964316	.	-	.	gene_id "ENSMUSG00000098145.1"; transcript_id "ENSMUST00000182680.1"; gene_type "lincRNA"; gene_status "NOVEL"; gene_name "Gm26936"; transcript_type "lincRNA"; transcript_status "KNOWN"; transcript_name "Gm26936-002"; exon_number 2; exon_id "ENSMUSE00001284818.1"; level 2; havana_gene "OTTMUSG00000043194.1"; havana_transcript "OTTMUST00000113288.1";
chr1	HAVANA	exon	146841599	146841696	.	-	.	gene_id "ENSMUSG00000085822.1"; transcript_id "ENSMUST00000123231.1"; gene_type "antisense"; gene_status "NOVEL"; gene_name "Gm15584"; transcript_type "antisense"; transcript_status "KNOWN"; transcript_name "Gm15584-001"; exon_number 1; exon_id "ENSMUSE00000740160.1"; level 2; tag "basic"; havana_gene "OTTMUSG00000024058.1"; havana_transcript "OTTMUST00000058821.1";
chr1	HAVANA	exon	146823539	146823756	.	-	.	gene_id "ENSMUSG00000085822.1"; transcript_id "ENSMUST00000123231.1"; gene_type "antisense"; gene_status "NOVEL"; gene_name "Gm15584"; transcript_type "antisense"; transcript_status "KNOWN"; transcript_name "Gm15584-001"; exon_number 2; exon_id "ENSMUSE00000791779.1"; level 2; tag "basic"; havana_gene "OTTMUSG00000024058.1"; havana_transcript "OTTMUST00000058821.1";
chr1	HAVANA	exon	146815169	146815231	.	-	.	gene_id "ENSMUSG00000085822.1"; transcript_id "ENSMUST00000123231.1"; gene_type "antisense"; gene_status "NOVEL"; gene_name "Gm15584"; transcript_type "antisense"; transcript_status "KNOWN"; transcript_name "Gm15584-001"; exon_number 3; exon_id "ENSMUSE00000801279.1"; level 2; tag "basic"; havana_gene "OTTMUSG00000024058.1"; havana_transcript "OTTMUST00000058821.1";
chr1	HAVANA	exon	146812303	146812341	.	-	.	gene_id "ENSMUSG00000085822.1"; transcript_id "ENSMUST00000123231.1"; gene_type "antisense"; gene_status "NOVEL"; gene_name "Gm15584"; transcript_type "antisense"; transcript_status "KNOWN"; transcript_name "Gm15584-001"; exon_number 4; exon_id "ENSMUSE00000779673.1"; level 2; tag "basic"; havana_gene "OTTMUSG00000024058.1"; havana_transcript "OTTMUST00000058821.1";
chr1	HAVANA	exon	146809831	146810171	.	-	.	gene_id "ENSMUSG00000085822.1"; transcript_id "ENSMUST00000123231.1"; gene_type "antisense"; gene_status "NOVEL"; gene_name "Gm15584"; transcript_type "antisense"; transcript_status "KNOWN"; transcript_name "Gm15584-001"; exon_number 5; exon_id "ENSMUSE00000806184.1"; level 2; tag "basic"; havana_gene "OTTMUSG00000024058.1"; havana_transcript "OTTMUST00000058821.1";
chr1	HAVANA	exon	150625265	150625777	.	+	.	gene_id "ENSMUSG00000093650.1"; transcript_id "ENSMUST00000177239.1"; gene_type "processed_transcript"; gene_status "NOVEL"; gene_name "Gm20631"; transcript_type "processed_transcript"; transcript_status "KNOWN"; transcript_name "Gm20631-001"; exon_number 1; exon_id "ENSMUSE00000955557.1"; level 2; tag "basic"; havana_gene "OTTMUSG00000039745.1"; havana_transcript "OTTMUST00000103347.1";
chr1	HAVANA	exon	150663291	150668475	.	+	.	gene_id "ENSMUSG00000093650.1"; transcript_id "ENSMUST00000177239.1"; gene_type "processed_transcript"; gene_status "NOVEL"; gene_name "Gm20631"; transcript_type "processed_transcript"; transcript_status "KNOWN"; transcript_name "Gm20631-001"; exon_number 2; exon_id "ENSMUSE00000948284.1"; level 2; tag "basic"; havana_gene "OTTMUSG00000039745.1"; havana_transcript "OTTMUST00000103347.1";
chr1	HAVANA	exon	150625299	150625777	.	+	.	gene_id "ENSMUSG00000093650.1"; transcript_id "ENSMUST00000177268.1"; gene_type "processed_transcript"; gene_status "NOVEL"; gene_name "Gm20631"; transcript_type "processed_transcript"; transcript_status "KNOWN"; transcript_name "Gm20631-002"; exon_number 1; exon_id "ENSMUSE00000950362.1"; level 2; havana_gene "OTTMUSG00000039745.1"; havana_transcript "OTTMUST00000103348.1";
chr1	HAVANA	exon	150782352	150783499	.	+	.	gene_id "ENSMUSG00000093650.1"; transcript_id "ENSMUST00000177268.1"; gene_type "processed_transcript"; gene_status "NOVEL"; gene_name "Gm20631"; transcript_type "processed_transcript"; transcript_status "KNOWN"; transcript_name "Gm20631-002"; exon_number 2; exon_id "ENSMUSE00000955364.1"; level 2; havana_gene "OTTMUSG00000039745.1"; havana_transcript "OTTMUST00000103348.1";
chr1	ENSEMBL	exon	155081192	155083266	.	-	.	gene_id "ENSMUSG00000096950.1"; transcript_id "ENSMUST00000181160.1"; gene_type "lincRNA"; gene_status "KNOWN"; gene_name "Gm9530"; transcript_type "lincRNA"; transcript_status "KNOWN"; transcript_name "Gm9530-201"; exon_number 1; exon_id "ENSMUSE00001188446.1"; level 3; tag "basic";
chr1	ENSEMBL	exon	155080640	155080783	.	-	.	gene_id "ENSMUSG00000096950.1"; transcript_id "ENSMUST00000181160.1"; gene_type "lincRNA"; gene_status "KNOWN"; gene_name "Gm9530"; transcript_type "lincRNA"; transcript_status "KNOWN"; transcript_name "Gm9530-201"; exon_number 2; exon_id "ENSMUSE00001159629.1"; level 3; tag "basic";
chr1	ENSEMBL	exon	155079703	155079843	.	-	.	gene_id "ENSMUSG00000096950.1"; transcript_id "ENSMUST00000181160.1"; gene_type "lincRNA"; gene_status "KNOWN"; gene_name "Gm9530"; transcript_type "lincRNA"; transcript_status "KNOWN"; transcript_name "Gm9530-201"; exon_number 3; exon_id "ENSMUSE00001110119.1"; level 3; tag "basic";
chr1	ENSEMBL	exon	155065722	155065909	.	-	.	gene_id "ENSMUSG00000096950.1"; transcript_id "ENSMUST00000181160.1"; gene_type "lincRNA"; gene_status "KNOWN"; gene_name "Gm9530"; transcript_type "lincRNA"; transcript_status "KNOWN"; transcript_name "Gm9530-201"; exon_number 4; exon_id "ENSMUSE00001204424.1"; level 3; tag "basic";
chr1	ENSEMBL	exon	155065216	155065395	.	-	.	gene_id "ENSMUSG00000096950.1"; transcript_id "ENSMUST00000181160.1"; gene_type "lincRNA"; gene_status "KNOWN"; gene_name "Gm9530"; transcript_type "lincRNA"; transcript_status "KNOWN"; transcript_name "Gm9530-201"; exon_number 5; exon_id "ENSMUSE00001193584.1"; level 3; tag "basic";
chr1	ENSEMBL	exon	155064880	155065020	.	-	.	gene_id "ENSMUSG00000096950.1"; transcript_id "ENSMUST00000181160.1"; gene_type "lincRNA"; gene_status "KNOWN"; gene_name "Gm9530"; transcript_type "lincRNA"; transcript_status "KNOWN"; transcript_name "Gm9530-201"; exon_number 6; exon_id "ENSMUSE00001108955.1"; level 3; tag "basic";
chr1	ENSEMBL	exon	155063523	155063858	.	-	.	gene_id "ENSMUSG00000096950.1"; transcript_id "ENSMUST00000181160.1"; gene_type "lincRNA"; gene_status "KNOWN"; gene_name "Gm9530"; transcript_type "lincRNA"; transcript_status "KNOWN"; transcript_name "Gm9530-201"; exon_number 7; exon_id "ENSMUSE00001114936.1"; level 3; tag "basic";
chr1	HAVANA	exon	155527026	155527111	.	-	.	gene_id "ENSMUSG00000073535.4"; transcript_id "ENSMUST00000097531.2"; gene_type "lincRNA"; gene_status "NOVEL"; gene_name "Gm5532"; transcript_type "lincRNA"; transcript_status "KNOWN"; transcript_name "Gm5532-001"; exon_number 1; exon_id "ENSMUSE00000936659.1"; level 2; tag "basic"; havana_gene "OTTMUSG00000034795.1"; havana_transcript "OTTMUST00000088453.1";
chr1	HAVANA	exon	155520173	155521837	.	-	.	gene_id "ENSMUSG00000073535.4"; transcript_id "ENSMUST00000097531.2"; gene_type "lincRNA"; gene_status "NOVEL"; gene_name "Gm5532"; transcript_type "lincRNA"; transcript_status "KNOWN"; transcript_name "Gm5532-001"; exon_number 2; exon_id "ENSMUSE00000659022.2"; level 2; tag "basic"; havana_gene "OTTMUSG00000034795.1"; havana_transcript "OTTMUST00000088453.1";
chr1	HAVANA	exon	161034929	161035194	.	+	.	gene_id "ENSMUSG00000053332.7"; transcript_id "ENSMUST00000159119.1"; gene_type "processed_transcript"; gene_status "KNOWN"; gene_name "Gas5"; transcript_type "lincRNA"; transcript_status "KNOWN"; transcript_name "Gas5-008"; exon_number 1; exon_id "ENSMUSE00000849765.1"; level 2; tag "basic"; havana_gene "OTTMUSG00000035061.1"; havana_transcript "OTTMUST00000089188.1";
chr1	HAVANA	exon	161035752	161035804	.	+	.	gene_id "ENSMUSG00000053332.7"; transcript_id "ENSMUST00000159119.1"; gene_type "processed_transcript"; gene_status "KNOWN"; gene_name "Gas5"; transcript_type "lincRNA"; transcript_status "KNOWN"; transcript_name "Gas5-008"; exon_number 2; exon_id "ENSMUSE00000594469.1"; level 2; tag "basic"; havana_gene "OTTMUSG00000035061.1"; havana_transcript "OTTMUST00000089188.1";
chr1	HAVANA	exon	161035983	161036014	.	+	.	gene_id "ENSMUSG00000053332.7"; transcript_id "ENSMUST00000159119.1"; gene_type "processed_transcript"; gene_status "KNOWN"; gene_name "Gas5"; transcript_type "lincRNA"; transcript_status "KNOWN"; transcript_name "Gas5-008"; exon_number 3; exon_id "ENSMUSE00000943465.1"; level 2; tag "basic"; havana_gene "OTTMUSG00000035061.1"; havana_transcript "OTTMUST00000089188.1";
chr1	HAVANA	exon	161036208	161036244	.	+	.	gene_id "ENSMUSG00000053332.7"; transcript_id "ENSMUST00000159119.1"; gene_type "processed_transcript"; gene_status "KNOWN"; gene_name "Gas5"; transcript_type "lincRNA"; transcript_status "KNOWN"; transcript_name "Gas5-008"; exon_number 4; exon_id "ENSMUSE00000594467.3"; level 2; tag "basic"; havana_gene "OTTMUSG00000035061.1"; havana_transcript "OTTMUST00000089188.1";
chr1	HAVANA	exon	161036549	161036579	.	+	.	gene_id "ENSMUSG00000053332.7"; transcript_id "ENSMUST00000159119.1"; gene_type "processed_transcript"; gene_status "KNOWN"; gene_name "Gas5"; transcript_type "lincRNA"; transcript_status "KNOWN"; transcript_name "Gas5-008"; exon_number 5; exon_id "ENSMUSE00000848432.1"; level 2; tag "basic"; havana_gene "OTTMUSG00000035061.1"; havana_transcript "OTTMUST00000089188.1";
chr1	HAVANA	exon	161036820	161036852	.	+	.	gene_id "ENSMUSG00000053332.7"; transcript_id "ENSMUST00000159119.1"; gene_type "processed_transcript"; gene_status "KNOWN"; gene_name "Gas5"; transcript_type "lincRNA"; transcript_status "KNOWN"; transcript_name "Gas5-008"; exon_number 6; exon_id "ENSMUSE00000864879.1"; level 2; tag "basic"; havana_gene "OTTMUSG00000035061.1"; havana_transcript "OTTMUST00000089188.1";
chr1	HAVANA	exon	161037505	161037547	.	+	.	gene_id "ENSMUSG00000053332.7"; transcript_id "ENSMUST00000159119.1"; gene_type "processed_transcript"; gene_status "KNOWN"; gene_name "Gas5"; transcript_type "lincRNA"; transcript_status "KNOWN"; transcript_name "Gas5-008"; exon_number 7; exon_id "ENSMUSE00000859505.1"; level 2; tag "basic"; havana_gene "OTTMUSG00000035061.1"; havana_transcript "OTTMUST00000089188.1";
chr1	HAVANA	exon	161037995	161038037	.	+	.	gene_id "ENSMUSG00000053332.7"; transcript_id "ENSMUST00000159119.1"; gene_type "processed_transcript"; gene_status "KNOWN"; gene_name "Gas5"; transcript_type "lincRNA"; transcript_status "KNOWN"; transcript_name "Gas5-008"; exon_number 8; exon_id "ENSMUSE00000853152.1"; level 2; tag "basic"; havana_gene "OTTMUSG00000035061.1"; havana_transcript "OTTMUST00000089188.1";
chr1	HAVANA	exon	161038225	161038272	.	+	.	gene_id "ENSMUSG00000053332.7"; transcript_id "ENSMUST00000159119.1"; gene_type "processed_transcript"; gene_status "KNOWN"; gene_name "Gas5"; transcript_type "lincRNA"; transcript_status "KNOWN"; transcript_name "Gas5-008"; exon_number 9; exon_id "ENSMUSE00000860495.1"; level 2; tag "basic"; havana_gene "OTTMUSG00000035061.1"; havana_transcript "OTTMUST00000089188.1";
chr1	HAVANA	exon	161038457	161038535	.	+	.	gene_id "ENSMUSG00000053332.7"; transcript_id "ENSMUST00000159119.1"; gene_type "processed_transcript"; gene_status "KNOWN"; gene_name "Gas5"; transcript_type "lincRNA"; transcript_status "KNOWN"; transcript_name "Gas5-008"; exon_number 10; exon_id "ENSMUSE00000867481.1"; level 2; tag "basic"; havana_gene "OTTMUSG00000035061.1"; havana_transcript "OTTMUST00000089188.1";
chr1	HAVANA	exon	161035067	161035194	.	+	.	gene_id "ENSMUSG00000053332.7"; transcript_id "ENSMUST00000159706.1"; gene_type "processed_transcript"; gene_status "KNOWN"; gene_name "Gas5"; transcript_type "lincRNA"; transcript_status "KNOWN"; transcript_name "Gas5-007"; exon_number 1; exon_id "ENSMUSE00000868650.1"; level 2; havana_gene "OTTMUSG00000035061.1"; havana_transcript "OTTMUST00000089187.1";
chr1	HAVANA	exon	161035752	161035804	.	+	.	gene_id "ENSMUSG00000053332.7"; transcript_id "ENSMUST00000159706.1"; gene_type "processed_transcript"; gene_status "KNOWN"; gene_name "Gas5"; transcript_type "lincRNA"; transcript_status "KNOWN"; transcript_name "Gas5-007"; exon_number 2; exon_id "ENSMUSE00000594469.1"; level 2; havana_gene "OTTMUSG00000035061.1"; havana_transcript "OTTMUST00000089187.1";
chr1	HAVANA	exon	161035983	161036014	.	+	.	gene_id "ENSMUSG00000053332.7"; transcript_id "ENSMUST00000159706.1"; gene_type "processed_transcript"; gene_status "KNOWN"; gene_name "Gas5"; transcript_type "lincRNA"; transcript_status "KNOWN"; transcript_name "Gas5-007"; exon_number 3; exon_id "ENSMUSE00000943465.1"; level 2; havana_gene "OTTMUSG00000035061.1"; havana_transcript "OTTMUST00000089187.1";
chr1	HAVANA	exon	161036208	161036244	.	+	.	gene_id "ENSMUSG00000053332.7"; transcript_id "ENSMUST00000159706.1"; gene_type "processed_transcript"; gene_status "KNOWN"; gene_name "Gas5"; transcript_type "lincRNA"; transcript_status "KNOWN"; transcript_name "Gas5-007"; exon_number 4; exon_id "ENSMUSE00000594467.3"; level 2; havana_gene "OTTMUSG00000035061.1"; havana_transcript "OTTMUST00000089187.1";
chr1	HAVANA	exon	161036549	161036579	.	+	.	gene_id "ENSMUSG00000053332.7"; transcript_id "ENSMUST00000159706.1"; gene_type "processed_transcript"; gene_status "KNOWN"; gene_name "Gas5"; transcript_type "lincRNA"; transcript_status "KNOWN"; transcript_name "Gas5-007"; exon_number 5; exon_id "ENSMUSE00000848432.1"; level 2; havana_gene "OTTMUSG00000035061.1"; havana_transcript "OTTMUST00000089187.1";
chr1	HAVANA	exon	161036820	161036852	.	+	.	gene_id "ENSMUSG00000053332.7"; transcript_id "ENSMUST00000159706.1"; gene_type "processed_transcript"; gene_status "KNOWN"; gene_name "Gas5"; transcript_type "lincRNA"; transcript_status "KNOWN"; transcript_name "Gas5-007"; exon_number 6; exon_id "ENSMUSE00000864879.1"; level 2; havana_gene "OTTMUSG00000035061.1"; havana_transcript "OTTMUST00000089187.1";
chr1	HAVANA	exon	161037288	161037315	.	+	.	gene_id "ENSMUSG00000053332.7"; transcript_id "ENSMUST00000159706.1"; gene_type "processed_transcript"; gene_status "KNOWN"; gene_name "Gas5"; transcript_type "lincRNA"; transcript_status "KNOWN"; transcript_name "Gas5-007"; exon_number 7; exon_id "ENSMUSE00000856053.1"; level 2; havana_gene "OTTMUSG00000035061.1"; havana_transcript "OTTMUST00000089187.1";
chr1	HAVANA	exon	161037505	161037547	.	+	.	gene_id "ENSMUSG00000053332.7"; transcript_id "ENSMUST00000159706.1"; gene_type "processed_transcript"; gene_status "KNOWN"; gene_name "Gas5"; transcript_type "lincRNA"; transcript_status "KNOWN"; transcript_name "Gas5-007"; exon_number 8; exon_id "ENSMUSE00000859505.1"; level 2; havana_gene "OTTMUSG00000035061.1"; havana_transcript "OTTMUST00000089187.1";
chr1	HAVANA	exon	161037995	161038037	.	+	.	gene_id "ENSMUSG00000053332.7"; transcript_id "ENSMUST00000159706.1"; gene_type "processed_transcript"; gene_status "KNOWN"; gene_name "Gas5"; transcript_type "lincRNA"; transcript_status "KNOWN"; transcript_name "Gas5-007"; exon_number 9; exon_id "ENSMUSE00000853152.1"; level 2; havana_gene "OTTMUSG00000035061.1"; havana_transcript "OTTMUST00000089187.1";
chr1	HAVANA	exon	161038225	161038272	.	+	.	gene_id "ENSMUSG00000053332.7"; transcript_id "ENSMUST00000159706.1"; gene_type "processed_transcript"; gene_status "KNOWN"; gene_name "Gas5"; transcript_type "lincRNA"; transcript_status "KNOWN"; transcript_name "Gas5-007"; exon_number 10; exon_id "ENSMUSE00000860495.1"; level 2; havana_gene "OTTMUSG00000035061.1"; havana_transcript "OTTMUST00000089187.1";
chr1	HAVANA	exon	161038457	161038537	.	+	.	gene_id "ENSMUSG00000053332.7"; transcript_id "ENSMUST00000159706.1"; gene_type "processed_transcript"; gene_status "KNOWN"; gene_name "Gas5"; transcript_type "lincRNA"; transcript_status "KNOWN"; transcript_name "Gas5-007"; exon_number 11; exon_id "ENSMUSE00000852043.1"; level 2; havana_gene "OTTMUSG00000035061.1"; havana_transcript "OTTMUST00000089187.1";
chr1	HAVANA	exon	161035163	161035194	.	+	.	gene_id "ENSMUSG00000053332.7"; transcript_id "ENSMUST00000161380.1"; gene_type "processed_transcript"; gene_status "KNOWN"; gene_name "Gas5"; transcript_type "retained_intron"; transcript_status "KNOWN"; transcript_name "Gas5-011"; exon_number 1; exon_id "ENSMUSE00000856691.1"; level 2; havana_gene "OTTMUSG00000035061.1"; havana_transcript "OTTMUST00000089191.1";
chr1	HAVANA	exon	161035752	161035804	.	+	.	gene_id "ENSMUSG00000053332.7"; transcript_id "ENSMUST00000161380.1"; gene_type "processed_transcript"; gene_status "KNOWN"; gene_name "Gas5"; transcript_type "retained_intron"; transcript_status "KNOWN"; transcript_name "Gas5-011"; exon_number 2; exon_id "ENSMUSE00000594469.1"; level 2; havana_gene "OTTMUSG00000035061.1"; havana_transcript "OTTMUST00000089191.1";
chr1	HAVANA	exon	161035983	161036014	.	+	.	gene_id "ENSMUSG00000053332.7"; transcript_id "ENSMUST00000161380.1"; gene_type "processed_transcript"; gene_status "KNOWN"; gene_name "Gas5"; transcript_type "retained_intron"; transcript_status "KNOWN"; transcript_name "Gas5-011"; exon_number 3; exon_id "ENSMUSE00000943465.1"; level 2; havana_gene "OTTMUSG00000035061.1"; havana_transcript "OTTMUST00000089191.1";
chr1	HAVANA	exon	161036208	161036244	.	+	.	gene_id "ENSMUSG00000053332.7"; transcript_id "ENSMUST00000161380.1"; gene_type "processed_transcript"; gene_status "KNOWN"; gene_name "Gas5"; transcript_type "retained_intron"; transcript_status "KNOWN"; transcript_name "Gas5-011"; exon_number 4; exon_id "ENSMUSE00000594467.3"; level 2; havana_gene "OTTMUSG00000035061.1"; havana_transcript "OTTMUST00000089191.1";
chr1	HAVANA	exon	161036549	161036579	.	+	.	gene_id "ENSMUSG00000053332.7"; transcript_id "ENSMUST00000161380.1"; gene_type "processed_transcript"; gene_status "KNOWN"; gene_name "Gas5"; transcript_type "retained_intron"; transcript_status "KNOWN"; transcript_name "Gas5-011"; exon_number 5; exon_id "ENSMUSE00000848432.1"; level 2; havana_gene "OTTMUSG00000035061.1"; havana_transcript "OTTMUST00000089191.1";
chr1	HAVANA	exon	161036820	161037164	.	+	.	gene_id "ENSMUSG00000053332.7"; transcript_id "ENSMUST00000161380.1"; gene_type "processed_transcript"; gene_status "KNOWN"; gene_name "Gas5"; transcript_type "retained_intron"; transcript_status "KNOWN"; transcript_name "Gas5-011"; exon_number 6; exon_id "ENSMUSE00000857062.1"; level 2; havana_gene "OTTMUSG00000035061.1"; havana_transcript "OTTMUST00000089191.1";
chr1	HAVANA	exon	161037288	161037315	.	+	.	gene_id "ENSMUSG00000053332.7"; transcript_id "ENSMUST00000161380.1"; gene_type "processed_transcript"; gene_status "KNOWN"; gene_name "Gas5"; transcript_type "retained_intron"; transcript_status "KNOWN"; transcript_name "Gas5-011"; exon_number 7; exon_id "ENSMUSE00000856053.1"; level 2; havana_gene "OTTMUSG00000035061.1"; havana_transcript "OTTMUST00000089191.1";
chr1	HAVANA	exon	161037505	161037546	.	+	.	gene_id "ENSMUSG00000053332.7"; transcript_id "ENSMUST00000161380.1"; gene_type "processed_transcript"; gene_status "KNOWN"; gene_name "Gas5"; transcript_type "retained_intron"; transcript_status "KNOWN"; transcript_name "Gas5-011"; exon_number 8; exon_id "ENSMUSE00000852607.1"; level 2; havana_gene "OTTMUSG00000035061.1"; havana_transcript "OTTMUST00000089191.1";
chr1	HAVANA	exon	161035163	161035194	.	+	.	gene_id "ENSMUSG00000053332.7"; transcript_id "ENSMUST00000162558.1"; gene_type "processed_transcript"; gene_status "KNOWN"; gene_name "Gas5"; transcript_type "lincRNA"; transcript_status "KNOWN"; transcript_name "Gas5-001"; exon_number 1; exon_id "ENSMUSE00000856691.1"; level 2; havana_gene "OTTMUSG00000035061.1"; havana_transcript "OTTMUST00000089181.1";
chr1	HAVANA	exon	161035752	161035804	.	+	.	gene_id "ENSMUSG00000053332.7"; transcript_id "ENSMUST00000162558.1"; gene_type "processed_transcript"; gene_status "KNOWN"; gene_name "Gas5"; transcript_type "lincRNA"; transcript_status "KNOWN"; transcript_name "Gas5-001"; exon_number 2; exon_id "ENSMUSE00000594469.1"; level 2; havana_gene "OTTMUSG00000035061.1"; havana_transcript "OTTMUST00000089181.1";
chr1	HAVANA	exon	161035983	161036014	.	+	.	gene_id "ENSMUSG00000053332.7"; transcript_id "ENSMUST00000162558.1"; gene_type "processed_transcript"; gene_status "KNOWN"; gene_name "Gas5"; transcript_type "lincRNA"; transcript_status "KNOWN"; transcript_name "Gas5-001"; exon_number 3; exon_id "ENSMUSE00000943465.1"; level 2; havana_gene "OTTMUSG00000035061.1"; havana_transcript "OTTMUST00000089181.1";
chr1	HAVANA	exon	161036208	161036244	.	+	.	gene_id "ENSMUSG00000053332.7"; transcript_id "ENSMUST00000162558.1"; gene_type "processed_transcript"; gene_status "KNOWN"; gene_name "Gas5"; transcript_type "lincRNA"; transcript_status "KNOWN"; transcript_name "Gas5-001"; exon_number 4; exon_id "ENSMUSE00000594467.3"; level 2; havana_gene "OTTMUSG00000035061.1"; havana_transcript "OTTMUST00000089181.1";
chr1	HAVANA	exon	161036549	161036579	.	+	.	gene_id "ENSMUSG00000053332.7"; transcript_id "ENSMUST00000162558.1"; gene_type "processed_transcript"; gene_status "KNOWN"; gene_name "Gas5"; transcript_type "lincRNA"; transcript_status "KNOWN"; transcript_name "Gas5-001"; exon_number 5; exon_id "ENSMUSE00000848432.1"; level 2; havana_gene "OTTMUSG00000035061.1"; havana_transcript "OTTMUST00000089181.1";
chr1	HAVANA	exon	161036820	161036852	.	+	.	gene_id "ENSMUSG00000053332.7"; transcript_id "ENSMUST00000162558.1"; gene_type "processed_transcript"; gene_status "KNOWN"; gene_name "Gas5"; transcript_type "lincRNA"; transcript_status "KNOWN"; transcript_name "Gas5-001"; exon_number 6; exon_id "ENSMUSE00000864879.1"; level 2; havana_gene "OTTMUSG00000035061.1"; havana_transcript "OTTMUST00000089181.1";
chr1	HAVANA	exon	161037124	161037164	.	+	.	gene_id "ENSMUSG00000053332.7"; transcript_id "ENSMUST00000162558.1"; gene_type "processed_transcript"; gene_status "KNOWN"; gene_name "Gas5"; transcript_type "lincRNA"; transcript_status "KNOWN"; transcript_name "Gas5-001"; exon_number 7; exon_id "ENSMUSE00000868946.1"; level 2; havana_gene "OTTMUSG00000035061.1"; havana_transcript "OTTMUST00000089181.1";
chr1	HAVANA	exon	161037288	161037315	.	+	.	gene_id "ENSMUSG00000053332.7"; transcript_id "ENSMUST00000162558.1"; gene_type "processed_transcript"; gene_status "KNOWN"; gene_name "Gas5"; transcript_type "lincRNA"; transcript_status "KNOWN"; transcript_name "Gas5-001"; exon_number 8; exon_id "ENSMUSE00000856053.1"; level 2; havana_gene "OTTMUSG00000035061.1"; havana_transcript "OTTMUST00000089181.1";
chr1	HAVANA	exon	161037505	161037547	.	+	.	gene_id "ENSMUSG00000053332.7"; transcript_id "ENSMUST00000162558.1"; gene_type "processed_transcript"; gene_status "KNOWN"; gene_name "Gas5"; transcript_type "lincRNA"; transcript_status "KNOWN"; transcript_name "Gas5-001"; exon_number 9; exon_id "ENSMUSE00000859505.1"; level 2; havana_gene "OTTMUSG00000035061.1"; havana_transcript "OTTMUST00000089181.1";
chr1	HAVANA	exon	161037995	161038037	.	+	.	gene_id "ENSMUSG00000053332.7"; transcript_id "ENSMUST00000162558.1"; gene_type "processed_transcript"; gene_status "KNOWN"; gene_name "Gas5"; transcript_type "lincRNA"; transcript_status "KNOWN"; transcript_name "Gas5-001"; exon_number 10; exon_id "ENSMUSE00000853152.1"; level 2; havana_gene "OTTMUSG00000035061.1"; havana_transcript "OTTMUST00000089181.1";
chr1	HAVANA	exon	161038225	161038272	.	+	.	gene_id "ENSMUSG00000053332.7"; transcript_id "ENSMUST00000162558.1"; gene_type "processed_transcript"; gene_status "KNOWN"; gene_name "Gas5"; transcript_type "lincRNA"; transcript_status "KNOWN"; transcript_name "Gas5-001"; exon_number 11; exon_id "ENSMUSE00000860495.1"; level 2; havana_gene "OTTMUSG00000035061.1"; havana_transcript "OTTMUST00000089181.1";
chr1	HAVANA	exon	161038457	161038537	.	+	.	gene_id "ENSMUSG00000053332.7"; transcript_id "ENSMUST00000162558.1"; gene_type "processed_transcript"; gene_status "KNOWN"; gene_name "Gas5"; transcript_type "lincRNA"; transcript_status "KNOWN"; transcript_name "Gas5-001"; exon_number 12; exon_id "ENSMUSE00000852043.1"; level 2; havana_gene "OTTMUSG00000035061.1"; havana_transcript "OTTMUST00000089181.1";
chr1	HAVANA	exon	161035166	161035194	.	+	.	gene_id "ENSMUSG00000053332.7"; transcript_id "ENSMUST00000159157.1"; gene_type "processed_transcript"; gene_status "KNOWN"; gene_name "Gas5"; transcript_type "retained_intron"; transcript_status "KNOWN"; transcript_name "Gas5-013"; exon_number 1; exon_id "ENSMUSE00000658873.3"; level 2; havana_gene "OTTMUSG00000035061.1"; havana_transcript "OTTMUST00000089193.1";
chr1	HAVANA	exon	161035752	161035804	.	+	.	gene_id "ENSMUSG00000053332.7"; transcript_id "ENSMUST00000159157.1"; gene_type "processed_transcript"; gene_status "KNOWN"; gene_name "Gas5"; transcript_type "retained_intron"; transcript_status "KNOWN"; transcript_name "Gas5-013"; exon_number 2; exon_id "ENSMUSE00000594469.1"; level 2; havana_gene "OTTMUSG00000035061.1"; havana_transcript "OTTMUST00000089193.1";
chr1	HAVANA	exon	161035983	161036014	.	+	.	gene_id "ENSMUSG00000053332.7"; transcript_id "ENSMUST00000159157.1"; gene_type "processed_transcript"; gene_status "KNOWN"; gene_name "Gas5"; transcript_type "retained_intron"; transcript_status "KNOWN"; transcript_name "Gas5-013"; exon_number 3; exon_id "ENSMUSE00000943465.1"; level 2; havana_gene "OTTMUSG00000035061.1"; havana_transcript "OTTMUST00000089193.1";
chr1	HAVANA	exon	161036208	161036579	.	+	.	gene_id "ENSMUSG00000053332.7"; transcript_id "ENSMUST00000159157.1"; gene_type "processed_transcript"; gene_status "KNOWN"; gene_name "Gas5"; transcript_type "retained_intron"; transcript_status "KNOWN"; transcript_name "Gas5-013"; exon_number 4; exon_id "ENSMUSE00000850600.1"; level 2; havana_gene "OTTMUSG00000035061.1"; havana_transcript "OTTMUST00000089193.1";
chr1	HAVANA	exon	161036820	161037056	.	+	.	gene_id "ENSMUSG00000053332.7"; transcript_id "ENSMUST00000159157.1"; gene_type "processed_transcript"; gene_status "KNOWN"; gene_name "Gas5"; transcript_type "retained_intron"; transcript_status "KNOWN"; transcript_name "Gas5-013"; exon_number 5; exon_id "ENSMUSE00000871105.1"; level 2; havana_gene "OTTMUSG00000035061.1"; havana_transcript "OTTMUST00000089193.1";
chr1	HAVANA	exon	161035166	161035194	.	+	.	gene_id "ENSMUSG00000053332.7"; transcript_id "ENSMUST00000160429.1"; gene_type "processed_transcript"; gene_status "KNOWN"; gene_name "Gas5"; transcript_type "retained_intron"; transcript_status "KNOWN"; transcript_name "Gas5-014"; exon_number 1; exon_id "ENSMUSE00000658873.3"; level 2; havana_gene "OTTMUSG00000035061.1"; havana_transcript "OTTMUST00000089194.1";
chr1	HAVANA	exon	161035752	161035804	.	+	.	gene_id "ENSMUSG00000053332.7"; transcript_id "ENSMUST00000160429.1"; gene_type "processed_transcript"; gene_status "KNOWN"; gene_name "Gas5"; transcript_type "retained_intron"; transcript_status "KNOWN"; transcript_name "Gas5-014"; exon_number 2; exon_id "ENSMUSE00000594469.1"; level 2; havana_gene "OTTMUSG00000035061.1"; havana_transcript "OTTMUST00000089194.1";
chr1	HAVANA	exon	161035983	161036014	.	+	.	gene_id "ENSMUSG00000053332.7"; transcript_id "ENSMUST00000160429.1"; gene_type "processed_transcript"; gene_status "KNOWN"; gene_name "Gas5"; transcript_type "retained_intron"; transcript_status "KNOWN"; transcript_name "Gas5-014"; exon_number 3; exon_id "ENSMUSE00000943465.1"; level 2; havana_gene "OTTMUSG00000035061.1"; havana_transcript "OTTMUST00000089194.1";
chr1	HAVANA	exon	161036208	161036579	.	+	.	gene_id "ENSMUSG00000053332.7"; transcript_id "ENSMUST00000160429.1"; gene_type "processed_transcript"; gene_status "KNOWN"; gene_name "Gas5"; transcript_type "retained_intron"; transcript_status "KNOWN"; transcript_name "Gas5-014"; exon_number 4; exon_id "ENSMUSE00000850600.1"; level 2; havana_gene "OTTMUSG00000035061.1"; havana_transcript "OTTMUST00000089194.1";
chr1	HAVANA	exon	161036820	161036852	.	+	.	gene_id "ENSMUSG00000053332.7"; transcript_id "ENSMUST00000160429.1"; gene_type "processed_transcript"; gene_status "KNOWN"; gene_name "Gas5"; transcript_type "retained_intron"; transcript_status "KNOWN"; transcript_name "Gas5-014"; exon_number 5; exon_id "ENSMUSE00000864879.1"; level 2; havana_gene "OTTMUSG00000035061.1"; havana_transcript "OTTMUST00000089194.1";
chr1	HAVANA	exon	161037288	161037315	.	+	.	gene_id "ENSMUSG00000053332.7"; transcript_id "ENSMUST00000160429.1"; gene_type "processed_transcript"; gene_status "KNOWN"; gene_name "Gas5"; transcript_type "retained_intron"; transcript_status "KNOWN"; transcript_name "Gas5-014"; exon_number 6; exon_id "ENSMUSE00000856053.1"; level 2; havana_gene "OTTMUSG00000035061.1"; havana_transcript "OTTMUST00000089194.1";
chr1	HAVANA	exon	161037505	161037547	.	+	.	gene_id "ENSMUSG00000053332.7"; transcript_id "ENSMUST00000160429.1"; gene_type "processed_transcript"; gene_status "KNOWN"; gene_name "Gas5"; transcript_type "retained_intron"; transcript_status "KNOWN"; transcript_name "Gas5-014"; exon_number 7; exon_id "ENSMUSE00000859505.1"; level 2; havana_gene "OTTMUSG00000035061.1"; havana_transcript "OTTMUST00000089194.1";
chr1	HAVANA	exon	161037995	161038037	.	+	.	gene_id "ENSMUSG00000053332.7"; transcript_id "ENSMUST00000160429.1"; gene_type "processed_transcript"; gene_status "KNOWN"; gene_name "Gas5"; transcript_type "retained_intron"; transcript_status "KNOWN"; transcript_name "Gas5-014"; exon_number 8; exon_id "ENSMUSE00000853152.1"; level 2; havana_gene "OTTMUSG00000035061.1"; havana_transcript "OTTMUST00000089194.1";
chr1	HAVANA	exon	161038225	161038272	.	+	.	gene_id "ENSMUSG00000053332.7"; transcript_id "ENSMUST00000160429.1"; gene_type "processed_transcript"; gene_status "KNOWN"; gene_name "Gas5"; transcript_type "retained_intron"; transcript_status "KNOWN"; transcript_name "Gas5-014"; exon_number 9; exon_id "ENSMUSE00000860495.1"; level 2; havana_gene "OTTMUSG00000035061.1"; havana_transcript "OTTMUST00000089194.1";
chr1	HAVANA	exon	161038457	161038534	.	+	.	gene_id "ENSMUSG00000053332.7"; transcript_id "ENSMUST00000160429.1"; gene_type "processed_transcript"; gene_status "KNOWN"; gene_name "Gas5"; transcript_type "retained_intron"; transcript_status "KNOWN"; transcript_name "Gas5-014"; exon_number 10; exon_id "ENSMUSE00000860689.1"; level 2; havana_gene "OTTMUSG00000035061.1"; havana_transcript "OTTMUST00000089194.1";
chr1	HAVANA	exon	161035166	161035194	.	+	.	gene_id "ENSMUSG00000053332.7"; transcript_id "ENSMUST00000159663.1"; gene_type "processed_transcript"; gene_status "KNOWN"; gene_name "Gas5"; transcript_type "lincRNA"; transcript_status "KNOWN"; transcript_name "Gas5-002"; exon_number 1; exon_id "ENSMUSE00000658873.3"; level 2; havana_gene "OTTMUSG00000035061.1"; havana_transcript "OTTMUST00000089182.1";
chr1	HAVANA	exon	161035752	161035804	.	+	.	gene_id "ENSMUSG00000053332.7"; transcript_id "ENSMUST00000159663.1"; gene_type "processed_transcript"; gene_status "KNOWN"; gene_name "Gas5"; transcript_type "lincRNA"; transcript_status "KNOWN"; transcript_name "Gas5-002"; exon_number 2; exon_id "ENSMUSE00000594469.1"; level 2; havana_gene "OTTMUSG00000035061.1"; havana_transcript "OTTMUST00000089182.1";
chr1	HAVANA	exon	161035983	161036014	.	+	.	gene_id "ENSMUSG00000053332.7"; transcript_id "ENSMUST00000159663.1"; gene_type "processed_transcript"; gene_status "KNOWN"; gene_name "Gas5"; transcript_type "lincRNA"; transcript_status "KNOWN"; transcript_name "Gas5-002"; exon_number 3; exon_id "ENSMUSE00000943465.1"; level 2; havana_gene "OTTMUSG00000035061.1"; havana_transcript "OTTMUST00000089182.1";
chr1	HAVANA	exon	161036208	161036244	.	+	.	gene_id "ENSMUSG00000053332.7"; transcript_id "ENSMUST00000159663.1"; gene_type "processed_transcript"; gene_status "KNOWN"; gene_name "Gas5"; transcript_type "lincRNA"; transcript_status "KNOWN"; transcript_name "Gas5-002"; exon_number 4; exon_id "ENSMUSE00000594467.3"; level 2; havana_gene "OTTMUSG00000035061.1"; havana_transcript "OTTMUST00000089182.1";
chr1	HAVANA	exon	161036549	161036579	.	+	.	gene_id "ENSMUSG00000053332.7"; transcript_id "ENSMUST00000159663.1"; gene_type "processed_transcript"; gene_status "KNOWN"; gene_name "Gas5"; transcript_type "lincRNA"; transcript_status "KNOWN"; transcript_name "Gas5-002"; exon_number 5; exon_id "ENSMUSE00000848432.1"; level 2; havana_gene "OTTMUSG00000035061.1"; havana_transcript "OTTMUST00000089182.1";
chr1	HAVANA	exon	161036820	161036852	.	+	.	gene_id "ENSMUSG00000053332.7"; transcript_id "ENSMUST00000159663.1"; gene_type "processed_transcript"; gene_status "KNOWN"; gene_name "Gas5"; transcript_type "lincRNA"; transcript_status "KNOWN"; transcript_name "Gas5-002"; exon_number 6; exon_id "ENSMUSE00000864879.1"; level 2; havana_gene "OTTMUSG00000035061.1"; havana_transcript "OTTMUST00000089182.1";
chr1	HAVANA	exon	161038225	161038272	.	+	.	gene_id "ENSMUSG00000053332.7"; transcript_id "ENSMUST00000159663.1"; gene_type "processed_transcript"; gene_status "KNOWN"; gene_name "Gas5"; transcript_type "lincRNA"; transcript_status "KNOWN"; transcript_name "Gas5-002"; exon_number 7; exon_id "ENSMUSE00000860495.1"; level 2; havana_gene "OTTMUSG00000035061.1"; havana_transcript "OTTMUST00000089182.1";
chr1	HAVANA	exon	161038457	161038539	.	+	.	gene_id "ENSMUSG00000053332.7"; transcript_id "ENSMUST00000159663.1"; gene_type "processed_transcript"; gene_status "KNOWN"; gene_name "Gas5"; transcript_type "lincRNA"; transcript_status "KNOWN"; transcript_name "Gas5-002"; exon_number 8; exon_id "ENSMUSE00000868666.1"; level 2; havana_gene "OTTMUSG00000035061.1"; havana_transcript "OTTMUST00000089182.1";
chr1	HAVANA	exon	161035166	161037547	.	+	.	gene_id "ENSMUSG00000053332.7"; transcript_id "ENSMUST00000161229.1"; gene_type "processed_transcript"; gene_status "KNOWN"; gene_name "Gas5"; transcript_type "retained_intron"; transcript_status "KNOWN"; transcript_name "Gas5-003"; exon_number 1; exon_id "ENSMUSE00000863436.1"; level 2; havana_gene "OTTMUSG00000035061.1"; havana_transcript "OTTMUST00000089183.1";
chr1	HAVANA	exon	161037995	161038037	.	+	.	gene_id "ENSMUSG00000053332.7"; transcript_id "ENSMUST00000161229.1"; gene_type "processed_transcript"; gene_status "KNOWN"; gene_name "Gas5"; transcript_type "retained_intron"; transcript_status "KNOWN"; transcript_name "Gas5-003"; exon_number 2; exon_id "ENSMUSE00000853152.1"; level 2; havana_gene "OTTMUSG00000035061.1"; havana_transcript "OTTMUST00000089183.1";
chr1	HAVANA	exon	161038225	161038272	.	+	.	gene_id "ENSMUSG00000053332.7"; transcript_id "ENSMUST00000161229.1"; gene_type "processed_transcript"; gene_status "KNOWN"; gene_name "Gas5"; transcript_type "retained_intron"; transcript_status "KNOWN"; transcript_name "Gas5-003"; exon_number 3; exon_id "ENSMUSE00000860495.1"; level 2; havana_gene "OTTMUSG00000035061.1"; havana_transcript "OTTMUST00000089183.1";
chr1	HAVANA	exon	161038457	161038539	.	+	.	gene_id "ENSMUSG00000053332.7"; transcript_id "ENSMUST00000161229.1"; gene_type "processed_transcript"; gene_status "KNOWN"; gene_name "Gas5"; transcript_type "retained_intron"; transcript_status "KNOWN"; transcript_name "Gas5-003"; exon_number 4; exon_id "ENSMUSE00000868666.1"; level 2; havana_gene "OTTMUSG00000035061.1"; havana_transcript "OTTMUST00000089183.1";
chr1	HAVANA	exon	161035167	161035194	.	+	.	gene_id "ENSMUSG00000053332.7"; transcript_id "ENSMUST00000159404.1"; gene_type "processed_transcript"; gene_status "KNOWN"; gene_name "Gas5"; transcript_type "retained_intron"; transcript_status "KNOWN"; transcript_name "Gas5-015"; exon_number 1; exon_id "ENSMUSE00000849737.1"; level 2; havana_gene "OTTMUSG00000035061.1"; havana_transcript "OTTMUST00000089195.1";
chr1	HAVANA	exon	161035752	161035804	.	+	.	gene_id "ENSMUSG00000053332.7"; transcript_id "ENSMUST00000159404.1"; gene_type "processed_transcript"; gene_status "KNOWN"; gene_name "Gas5"; transcript_type "retained_intron"; transcript_status "KNOWN"; transcript_name "Gas5-015"; exon_number 2; exon_id "ENSMUSE00000594469.1"; level 2; havana_gene "OTTMUSG00000035061.1"; havana_transcript "OTTMUST00000089195.1";
chr1	HAVANA	exon	161035983	161036014	.	+	.	gene_id "ENSMUSG00000053332.7"; transcript_id "ENSMUST00000159404.1"; gene_type "processed_transcript"; gene_status "KNOWN"; gene_name "Gas5"; transcript_type "retained_intron"; transcript_status "KNOWN"; transcript_name "Gas5-015"; exon_number 3; exon_id "ENSMUSE00000943465.1"; level 2; havana_gene "OTTMUSG00000035061.1"; havana_transcript "OTTMUST00000089195.1";
chr1	HAVANA	exon	161036208	161036244	.	+	.	gene_id "ENSMUSG00000053332.7"; transcript_id "ENSMUST00000159404.1"; gene_type "processed_transcript"; gene_status "KNOWN"; gene_name "Gas5"; transcript_type "retained_intron"; transcript_status "KNOWN"; transcript_name "Gas5-015"; exon_number 4; exon_id "ENSMUSE00000594467.3"; level 2; havana_gene "OTTMUSG00000035061.1"; havana_transcript "OTTMUST00000089195.1";
chr1	HAVANA	exon	161036549	161036579	.	+	.	gene_id "ENSMUSG00000053332.7"; transcript_id "ENSMUST00000159404.1"; gene_type "processed_transcript"; gene_status "KNOWN"; gene_name "Gas5"; transcript_type "retained_intron"; transcript_status "KNOWN"; transcript_name "Gas5-015"; exon_number 5; exon_id "ENSMUSE00000848432.1"; level 2; havana_gene "OTTMUSG00000035061.1"; havana_transcript "OTTMUST00000089195.1";
chr1	HAVANA	exon	161036820	161036852	.	+	.	gene_id "ENSMUSG00000053332.7"; transcript_id "ENSMUST00000159404.1"; gene_type "processed_transcript"; gene_status "KNOWN"; gene_name "Gas5"; transcript_type "retained_intron"; transcript_status "KNOWN"; transcript_name "Gas5-015"; exon_number 6; exon_id "ENSMUSE00000864879.1"; level 2; havana_gene "OTTMUSG00000035061.1"; havana_transcript "OTTMUST00000089195.1";
chr1	HAVANA	exon	161037288	161037547	.	+	.	gene_id "ENSMUSG00000053332.7"; transcript_id "ENSMUST00000159404.1"; gene_type "processed_transcript"; gene_status "KNOWN"; gene_name "Gas5"; transcript_type "retained_intron"; transcript_status "KNOWN"; transcript_name "Gas5-015"; exon_number 7; exon_id "ENSMUSE00000866420.1"; level 2; havana_gene "OTTMUSG00000035061.1"; havana_transcript "OTTMUST00000089195.1";
chr1	HAVANA	exon	161037995	161038037	.	+	.	gene_id "ENSMUSG00000053332.7"; transcript_id "ENSMUST00000159404.1"; gene_type "processed_transcript"; gene_status "KNOWN"; gene_name "Gas5"; transcript_type "retained_intron"; transcript_status "KNOWN"; transcript_name "Gas5-015"; exon_number 8; exon_id "ENSMUSE00000853152.1"; level 2; havana_gene "OTTMUSG00000035061.1"; havana_transcript "OTTMUST00000089195.1";
chr1	HAVANA	exon	161038225	161038246	.	+	.	gene_id "ENSMUSG00000053332.7"; transcript_id "ENSMUST00000159404.1"; gene_type "processed_transcript"; gene_status "KNOWN"; gene_name "Gas5"; transcript_type "retained_intron"; transcript_status "KNOWN"; transcript_name "Gas5-015"; exon_number 9; exon_id "ENSMUSE00000857970.1"; level 2; havana_gene "OTTMUSG00000035061.1"; havana_transcript "OTTMUST00000089195.1";
chr1	HAVANA	exon	161035178	161035194	.	+	.	gene_id "ENSMUSG00000053332.7"; transcript_id "ENSMUST00000161461.1"; gene_type "processed_transcript"; gene_status "KNOWN"; gene_name "Gas5"; transcript_type "retained_intron"; transcript_status "KNOWN"; transcript_name "Gas5-004"; exon_number 1; exon_id "ENSMUSE00001069062.1"; level 2; havana_gene "OTTMUSG00000035061.1"; havana_transcript "OTTMUST00000089184.1";
chr1	HAVANA	exon	161035752	161035804	.	+	.	gene_id "ENSMUSG00000053332.7"; transcript_id "ENSMUST00000161461.1"; gene_type "processed_transcript"; gene_status "KNOWN"; gene_name "Gas5"; transcript_type "retained_intron"; transcript_status "KNOWN"; transcript_name "Gas5-004"; exon_number 2; exon_id "ENSMUSE00000594469.1"; level 2; havana_gene "OTTMUSG00000035061.1"; havana_transcript "OTTMUST00000089184.1";
chr1	HAVANA	exon	161035983	161036014	.	+	.	gene_id "ENSMUSG00000053332.7"; transcript_id "ENSMUST00000161461.1"; gene_type "processed_transcript"; gene_status "KNOWN"; gene_name "Gas5"; transcript_type "retained_intron"; transcript_status "KNOWN"; transcript_name "Gas5-004"; exon_number 3; exon_id "ENSMUSE00000943465.1"; level 2; havana_gene "OTTMUSG00000035061.1"; havana_transcript "OTTMUST00000089184.1";
chr1	HAVANA	exon	161036208	161036579	.	+	.	gene_id "ENSMUSG00000053332.7"; transcript_id "ENSMUST00000161461.1"; gene_type "processed_transcript"; gene_status "KNOWN"; gene_name "Gas5"; transcript_type "retained_intron"; transcript_status "KNOWN"; transcript_name "Gas5-004"; exon_number 4; exon_id "ENSMUSE00000850600.1"; level 2; havana_gene "OTTMUSG00000035061.1"; havana_transcript "OTTMUST00000089184.1";
chr1	HAVANA	exon	161036820	161036852	.	+	.	gene_id "ENSMUSG00000053332.7"; transcript_id "ENSMUST00000161461.1"; gene_type "processed_transcript"; gene_status "KNOWN"; gene_name "Gas5"; transcript_type "retained_intron"; transcript_status "KNOWN"; transcript_name "Gas5-004"; exon_number 5; exon_id "ENSMUSE00000864879.1"; level 2; havana_gene "OTTMUSG00000035061.1"; havana_transcript "OTTMUST00000089184.1";
chr1	HAVANA	exon	161037124	161037164	.	+	.	gene_id "ENSMUSG00000053332.7"; transcript_id "ENSMUST00000161461.1"; gene_type "processed_transcript"; gene_status "KNOWN"; gene_name "Gas5"; transcript_type "retained_intron"; transcript_status "KNOWN"; transcript_name "Gas5-004"; exon_number 6; exon_id "ENSMUSE00000868946.1"; level 2; havana_gene "OTTMUSG00000035061.1"; havana_transcript "OTTMUST00000089184.1";
chr1	HAVANA	exon	161037288	161037315	.	+	.	gene_id "ENSMUSG00000053332.7"; transcript_id "ENSMUST00000161461.1"; gene_type "processed_transcript"; gene_status "KNOWN"; gene_name "Gas5"; transcript_type "retained_intron"; transcript_status "KNOWN"; transcript_name "Gas5-004"; exon_number 7; exon_id "ENSMUSE00000856053.1"; level 2; havana_gene "OTTMUSG00000035061.1"; havana_transcript "OTTMUST00000089184.1";
chr1	HAVANA	exon	161037505	161037547	.	+	.	gene_id "ENSMUSG00000053332.7"; transcript_id "ENSMUST00000161461.1"; gene_type "processed_transcript"; gene_status "KNOWN"; gene_name "Gas5"; transcript_type "retained_intron"; transcript_status "KNOWN"; transcript_name "Gas5-004"; exon_number 8; exon_id "ENSMUSE00000859505.1"; level 2; havana_gene "OTTMUSG00000035061.1"; havana_transcript "OTTMUST00000089184.1";
chr1	HAVANA	exon	161037995	161038037	.	+	.	gene_id "ENSMUSG00000053332.7"; transcript_id "ENSMUST00000161461.1"; gene_type "processed_transcript"; gene_status "KNOWN"; gene_name "Gas5"; transcript_type "retained_intron"; transcript_status "KNOWN"; transcript_name "Gas5-004"; exon_number 9; exon_id "ENSMUSE00000853152.1"; level 2; havana_gene "OTTMUSG00000035061.1"; havana_transcript "OTTMUST00000089184.1";
chr1	HAVANA	exon	161038225	161038272	.	+	.	gene_id "ENSMUSG00000053332.7"; transcript_id "ENSMUST00000161461.1"; gene_type "processed_transcript"; gene_status "KNOWN"; gene_name "Gas5"; transcript_type "retained_intron"; transcript_status "KNOWN"; transcript_name "Gas5-004"; exon_number 10; exon_id "ENSMUSE00000860495.1"; level 2; havana_gene "OTTMUSG00000035061.1"; havana_transcript "OTTMUST00000089184.1";
chr1	HAVANA	exon	161038457	161038539	.	+	.	gene_id "ENSMUSG00000053332.7"; transcript_id "ENSMUST00000161461.1"; gene_type "processed_transcript"; gene_status "KNOWN"; gene_name "Gas5"; transcript_type "retained_intron"; transcript_status "KNOWN"; transcript_name "Gas5-004"; exon_number 11; exon_id "ENSMUSE00000868666.1"; level 2; havana_gene "OTTMUSG00000035061.1"; havana_transcript "OTTMUST00000089184.1";
chr1	HAVANA	exon	161035184	161035194	.	+	.	gene_id "ENSMUSG00000053332.7"; transcript_id "ENSMUST00000162163.1"; gene_type "processed_transcript"; gene_status "KNOWN"; gene_name "Gas5"; transcript_type "retained_intron"; transcript_status "KNOWN"; transcript_name "Gas5-006"; exon_number 1; exon_id "ENSMUSE00001093413.1"; level 2; havana_gene "OTTMUSG00000035061.1"; havana_transcript "OTTMUST00000089186.1";
chr1	HAVANA	exon	161035752	161035804	.	+	.	gene_id "ENSMUSG00000053332.7"; transcript_id "ENSMUST00000162163.1"; gene_type "processed_transcript"; gene_status "KNOWN"; gene_name "Gas5"; transcript_type "retained_intron"; transcript_status "KNOWN"; transcript_name "Gas5-006"; exon_number 2; exon_id "ENSMUSE00000594469.1"; level 2; havana_gene "OTTMUSG00000035061.1"; havana_transcript "OTTMUST00000089186.1";
chr1	HAVANA	exon	161035983	161037315	.	+	.	gene_id "ENSMUSG00000053332.7"; transcript_id "ENSMUST00000162163.1"; gene_type "processed_transcript"; gene_status "KNOWN"; gene_name "Gas5"; transcript_type "retained_intron"; transcript_status "KNOWN"; transcript_name "Gas5-006"; exon_number 3; exon_id "ENSMUSE00000871939.1"; level 2; havana_gene "OTTMUSG00000035061.1"; havana_transcript "OTTMUST00000089186.1";
chr1	HAVANA	exon	161037505	161037547	.	+	.	gene_id "ENSMUSG00000053332.7"; transcript_id "ENSMUST00000162163.1"; gene_type "processed_transcript"; gene_status "KNOWN"; gene_name "Gas5"; transcript_type "retained_intron"; transcript_status "KNOWN"; transcript_name "Gas5-006"; exon_number 4; exon_id "ENSMUSE00000859505.1"; level 2; havana_gene "OTTMUSG00000035061.1"; havana_transcript "OTTMUST00000089186.1";
chr1	HAVANA	exon	161037995	161038037	.	+	.	gene_id "ENSMUSG00000053332.7"; transcript_id "ENSMUST00000162163.1"; gene_type "processed_transcript"; gene_status "KNOWN"; gene_name "Gas5"; transcript_type "retained_intron"; transcript_status "KNOWN"; transcript_name "Gas5-006"; exon_number 5; exon_id "ENSMUSE00000853152.1"; level 2; havana_gene "OTTMUSG00000035061.1"; havana_transcript "OTTMUST00000089186.1";
chr1	HAVANA	exon	161038225	161038272	.	+	.	gene_id "ENSMUSG00000053332.7"; transcript_id "ENSMUST00000162163.1"; gene_type "processed_transcript"; gene_status "KNOWN"; gene_name "Gas5"; transcript_type "retained_intron"; transcript_status "KNOWN"; transcript_name "Gas5-006"; exon_number 6; exon_id "ENSMUSE00000860495.1"; level 2; havana_gene "OTTMUSG00000035061.1"; havana_transcript "OTTMUST00000089186.1";
chr1	HAVANA	exon	161038457	161038539	.	+	.	gene_id "ENSMUSG00000053332.7"; transcript_id "ENSMUST00000162163.1"; gene_type "processed_transcript"; gene_status "KNOWN"; gene_name "Gas5"; transcript_type "retained_intron"; transcript_status "KNOWN"; transcript_name "Gas5-006"; exon_number 7; exon_id "ENSMUSE00000868666.1"; level 2; havana_gene "OTTMUSG00000035061.1"; havana_transcript "OTTMUST00000089186.1";
chr1	HAVANA	exon	161035186	161035194	.	+	.	gene_id "ENSMUSG00000053332.7"; transcript_id "ENSMUST00000159153.1"; gene_type "processed_transcript"; gene_status "KNOWN"; gene_name "Gas5"; transcript_type "retained_intron"; transcript_status "KNOWN"; transcript_name "Gas5-016"; exon_number 1; exon_id "ENSMUSE00001028296.1"; level 2; havana_gene "OTTMUSG00000035061.1"; havana_transcript "OTTMUST00000089196.1";
chr1	HAVANA	exon	161035752	161035804	.	+	.	gene_id "ENSMUSG00000053332.7"; transcript_id "ENSMUST00000159153.1"; gene_type "processed_transcript"; gene_status "KNOWN"; gene_name "Gas5"; transcript_type "retained_intron"; transcript_status "KNOWN"; transcript_name "Gas5-016"; exon_number 2; exon_id "ENSMUSE00000594469.1"; level 2; havana_gene "OTTMUSG00000035061.1"; havana_transcript "OTTMUST00000089196.1";
chr1	HAVANA	exon	161035983	161036014	.	+	.	gene_id "ENSMUSG00000053332.7"; transcript_id "ENSMUST00000159153.1"; gene_type "processed_transcript"; gene_status "KNOWN"; gene_name "Gas5"; transcript_type "retained_intron"; transcript_status "KNOWN"; transcript_name "Gas5-016"; exon_number 3; exon_id "ENSMUSE00000943465.1"; level 2; havana_gene "OTTMUSG00000035061.1"; havana_transcript "OTTMUST00000089196.1";
chr1	HAVANA	exon	161036208	161036579	.	+	.	gene_id "ENSMUSG00000053332.7"; transcript_id "ENSMUST00000159153.1"; gene_type "processed_transcript"; gene_status "KNOWN"; gene_name "Gas5"; transcript_type "retained_intron"; transcript_status "KNOWN"; transcript_name "Gas5-016"; exon_number 4; exon_id "ENSMUSE00000850600.1"; level 2; havana_gene "OTTMUSG00000035061.1"; havana_transcript "OTTMUST00000089196.1";
chr1	HAVANA	exon	161036820	161036852	.	+	.	gene_id "ENSMUSG00000053332.7"; transcript_id "ENSMUST00000159153.1"; gene_type "processed_transcript"; gene_status "KNOWN"; gene_name "Gas5"; transcript_type "retained_intron"; transcript_status "KNOWN"; transcript_name "Gas5-016"; exon_number 5; exon_id "ENSMUSE00000864879.1"; level 2; havana_gene "OTTMUSG00000035061.1"; havana_transcript "OTTMUST00000089196.1";
chr1	HAVANA	exon	161037288	161037547	.	+	.	gene_id "ENSMUSG00000053332.7"; transcript_id "ENSMUST00000159153.1"; gene_type "processed_transcript"; gene_status "KNOWN"; gene_name "Gas5"; transcript_type "retained_intron"; transcript_status "KNOWN"; transcript_name "Gas5-016"; exon_number 6; exon_id "ENSMUSE00000866420.1"; level 2; havana_gene "OTTMUSG00000035061.1"; havana_transcript "OTTMUST00000089196.1";
chr1	HAVANA	exon	161037995	161038037	.	+	.	gene_id "ENSMUSG00000053332.7"; transcript_id "ENSMUST00000159153.1"; gene_type "processed_transcript"; gene_status "KNOWN"; gene_name "Gas5"; transcript_type "retained_intron"; transcript_status "KNOWN"; transcript_name "Gas5-016"; exon_number 7; exon_id "ENSMUSE00000853152.1"; level 2; havana_gene "OTTMUSG00000035061.1"; havana_transcript "OTTMUST00000089196.1";
chr1	HAVANA	exon	161038225	161038272	.	+	.	gene_id "ENSMUSG00000053332.7"; transcript_id "ENSMUST00000159153.1"; gene_type "processed_transcript"; gene_status "KNOWN"; gene_name "Gas5"; transcript_type "retained_intron"; transcript_status "KNOWN"; transcript_name "Gas5-016"; exon_number 8; exon_id "ENSMUSE00000860495.1"; level 2; havana_gene "OTTMUSG00000035061.1"; havana_transcript "OTTMUST00000089196.1";
chr1	HAVANA	exon	161038457	161038478	.	+	.	gene_id "ENSMUSG00000053332.7"; transcript_id "ENSMUST00000159153.1"; gene_type "processed_transcript"; gene_status "KNOWN"; gene_name "Gas5"; transcript_type "retained_intron"; transcript_status "KNOWN"; transcript_name "Gas5-016"; exon_number 9; exon_id "ENSMUSE00000849247.1"; level 2; havana_gene "OTTMUSG00000035061.1"; havana_transcript "OTTMUST00000089196.1";
chr1	HAVANA	exon	161037288	161037315	.	+	.	gene_id "ENSMUSG00000053332.7"; transcript_id "ENSMUST00000159399.1"; gene_type "processed_transcript"; gene_status "KNOWN"; gene_name "Gas5"; transcript_type "retained_intron"; transcript_status "KNOWN"; transcript_name "Gas5-019"; exon_number 1; exon_id "ENSMUSE00000856053.1"; level 2; havana_gene "OTTMUSG00000035061.1"; havana_transcript "OTTMUST00000089199.1";
chr1	HAVANA	exon	161037505	161037547	.	+	.	gene_id "ENSMUSG00000053332.7"; transcript_id "ENSMUST00000159399.1"; gene_type "processed_transcript"; gene_status "KNOWN"; gene_name "Gas5"; transcript_type "retained_intron"; transcript_status "KNOWN"; transcript_name "Gas5-019"; exon_number 2; exon_id "ENSMUSE00000859505.1"; level 2; havana_gene "OTTMUSG00000035061.1"; havana_transcript "OTTMUST00000089199.1";
chr1	HAVANA	exon	161037995	161038037	.	+	.	gene_id "ENSMUSG00000053332.7"; transcript_id "ENSMUST00000159399.1"; gene_type "processed_transcript"; gene_status "KNOWN"; gene_name "Gas5"; transcript_type "retained_intron"; transcript_status "KNOWN"; transcript_name "Gas5-019"; exon_number 3; exon_id "ENSMUSE00000853152.1"; level 2; havana_gene "OTTMUSG00000035061.1"; havana_transcript "OTTMUST00000089199.1";
chr1	HAVANA	exon	161038225	161038532	.	+	.	gene_id "ENSMUSG00000053332.7"; transcript_id "ENSMUST00000159399.1"; gene_type "processed_transcript"; gene_status "KNOWN"; gene_name "Gas5"; transcript_type "retained_intron"; transcript_status "KNOWN"; transcript_name "Gas5-019"; exon_number 4; exon_id "ENSMUSE00000849294.1"; level 2; havana_gene "OTTMUSG00000035061.1"; havana_transcript "OTTMUST00000089199.1";
chr1	HAVANA	exon	161037353	161037547	.	+	.	gene_id "ENSMUSG00000053332.7"; transcript_id "ENSMUST00000160551.1"; gene_type "processed_transcript"; gene_status "KNOWN"; gene_name "Gas5"; transcript_type "retained_intron"; transcript_status "KNOWN"; transcript_name "Gas5-020"; exon_number 1; exon_id "ENSMUSE00000865703.1"; level 2; havana_gene "OTTMUSG00000035061.1"; havana_transcript "OTTMUST00000089200.1";
chr1	HAVANA	exon	161037995	161038037	.	+	.	gene_id "ENSMUSG00000053332.7"; transcript_id "ENSMUST00000160551.1"; gene_type "processed_transcript"; gene_status "KNOWN"; gene_name "Gas5"; transcript_type "retained_intron"; transcript_status "KNOWN"; transcript_name "Gas5-020"; exon_number 2; exon_id "ENSMUSE00000853152.1"; level 2; havana_gene "OTTMUSG00000035061.1"; havana_transcript "OTTMUST00000089200.1";
chr1	HAVANA	exon	161038225	161038535	.	+	.	gene_id "ENSMUSG00000053332.7"; transcript_id "ENSMUST00000160551.1"; gene_type "processed_transcript"; gene_status "KNOWN"; gene_name "Gas5"; transcript_type "retained_intron"; transcript_status "KNOWN"; transcript_name "Gas5-020"; exon_number 3; exon_id "ENSMUSE00000868545.1"; level 2; havana_gene "OTTMUSG00000035061.1"; havana_transcript "OTTMUST00000089200.1";
chr1	HAVANA	exon	161037718	161038272	.	+	.	gene_id "ENSMUSG00000053332.7"; transcript_id "ENSMUST00000159037.1"; gene_type "processed_transcript"; gene_status "KNOWN"; gene_name "Gas5"; transcript_type "retained_intron"; transcript_status "KNOWN"; transcript_name "Gas5-021"; exon_number 1; exon_id "ENSMUSE00000863572.1"; level 2; havana_gene "OTTMUSG00000035061.1"; havana_transcript "OTTMUST00000089201.1";
chr1	HAVANA	exon	161038457	161038537	.	+	.	gene_id "ENSMUSG00000053332.7"; transcript_id "ENSMUST00000159037.1"; gene_type "processed_transcript"; gene_status "KNOWN"; gene_name "Gas5"; transcript_type "retained_intron"; transcript_status "KNOWN"; transcript_name "Gas5-021"; exon_number 2; exon_id "ENSMUSE00000852043.1"; level 2; havana_gene "OTTMUSG00000035061.1"; havana_transcript "OTTMUST00000089201.1";
chr1	HAVANA	exon	161037781	161038037	.	+	.	gene_id "ENSMUSG00000053332.7"; transcript_id "ENSMUST00000160516.1"; gene_type "processed_transcript"; gene_status "KNOWN"; gene_name "Gas5"; transcript_type "retained_intron"; transcript_status "KNOWN"; transcript_name "Gas5-022"; exon_number 1; exon_id "ENSMUSE00000855042.1"; level 2; havana_gene "OTTMUSG00000035061.1"; havana_transcript "OTTMUST00000089202.1";
chr1	HAVANA	exon	161038225	161038539	.	+	.	gene_id "ENSMUSG00000053332.7"; transcript_id "ENSMUST00000160516.1"; gene_type "processed_transcript"; gene_status "KNOWN"; gene_name "Gas5"; transcript_type "retained_intron"; transcript_status "KNOWN"; transcript_name "Gas5-022"; exon_number 2; exon_id "ENSMUSE00000857219.1"; level 2; havana_gene "OTTMUSG00000035061.1"; havana_transcript "OTTMUST00000089202.1";
chr1	ENSEMBL	exon	161158863	161159314	.	-	.	gene_id "ENSMUSG00000049160.9"; transcript_id "ENSMUST00000178511.1"; gene_type "antisense"; gene_status "NOVEL"; gene_name "4930469G21Rik"; transcript_type "antisense"; transcript_status "KNOWN"; transcript_name "4930469G21Rik-201"; exon_number 1; exon_id "ENSMUSE00001272068.1"; level 3; tag "basic"; havana_gene "OTTMUSG00000022134.1";
chr1	ENSEMBL	exon	161156843	161157344	.	-	.	gene_id "ENSMUSG00000049160.9"; transcript_id "ENSMUST00000178511.1"; gene_type "antisense"; gene_status "NOVEL"; gene_name "4930469G21Rik"; transcript_type "antisense"; transcript_status "KNOWN"; transcript_name "4930469G21Rik-201"; exon_number 2; exon_id "ENSMUSE00001021978.1"; level 3; tag "basic"; havana_gene "OTTMUSG00000022134.1";
chr1	HAVANA	exon	162004969	162005334	.	+	.	gene_id "ENSMUSG00000090260.1"; transcript_id "ENSMUST00000161583.1"; gene_type "antisense"; gene_status "NOVEL"; gene_name "2810442N19Rik"; transcript_type "antisense"; transcript_status "KNOWN"; transcript_name "2810442N19Rik-001"; exon_number 1; exon_id "ENSMUSE00000854873.1"; level 2; tag "basic"; havana_gene "OTTMUSG00000029471.3"; havana_transcript "OTTMUST00000073024.3";
chr1	HAVANA	exon	162005436	162005822	.	+	.	gene_id "ENSMUSG00000090260.1"; transcript_id "ENSMUST00000161583.1"; gene_type "antisense"; gene_status "NOVEL"; gene_name "2810442N19Rik"; transcript_type "antisense"; transcript_status "KNOWN"; transcript_name "2810442N19Rik-001"; exon_number 2; exon_id "ENSMUSE00000862152.1"; level 2; tag "basic"; havana_gene "OTTMUSG00000029471.3"; havana_transcript "OTTMUST00000073024.3";
chr1	HAVANA	exon	162016320	162016485	.	+	.	gene_id "ENSMUSG00000090260.1"; transcript_id "ENSMUST00000161583.1"; gene_type "antisense"; gene_status "NOVEL"; gene_name "2810442N19Rik"; transcript_type "antisense"; transcript_status "KNOWN"; transcript_name "2810442N19Rik-001"; exon_number 3; exon_id "ENSMUSE00000867714.1"; level 2; tag "basic"; havana_gene "OTTMUSG00000029471.3"; havana_transcript "OTTMUST00000073024.3";
chr1	HAVANA	exon	162005172	162005334	.	+	.	gene_id "ENSMUSG00000090260.1"; transcript_id "ENSMUST00000160555.1"; gene_type "antisense"; gene_status "NOVEL"; gene_name "2810442N19Rik"; transcript_type "antisense"; transcript_status "PUTATIVE"; transcript_name "2810442N19Rik-002"; exon_number 1; exon_id "ENSMUSE00000854088.1"; level 2; tag "basic"; havana_gene "OTTMUSG00000029471.3"; havana_transcript "OTTMUST00000073025.3";
chr1	HAVANA	exon	162005436	162005537	.	+	.	gene_id "ENSMUSG00000090260.1"; transcript_id "ENSMUST00000160555.1"; gene_type "antisense"; gene_status "NOVEL"; gene_name "2810442N19Rik"; transcript_type "antisense"; transcript_status "PUTATIVE"; transcript_name "2810442N19Rik-002"; exon_number 2; exon_id "ENSMUSE00000870841.1"; level 2; tag "basic"; havana_gene "OTTMUSG00000029471.3"; havana_transcript "OTTMUST00000073025.3";
chr1	HAVANA	exon	162016320	162016494	.	+	.	gene_id "ENSMUSG00000090260.1"; transcript_id "ENSMUST00000160555.1"; gene_type "antisense"; gene_status "NOVEL"; gene_name "2810442N19Rik"; transcript_type "antisense"; transcript_status "PUTATIVE"; transcript_name "2810442N19Rik-002"; exon_number 3; exon_id "ENSMUSE00000867864.1"; level 2; tag "basic"; havana_gene "OTTMUSG00000029471.3"; havana_transcript "OTTMUST00000073025.3";
chr1	HAVANA	exon	162217623	162225550	.	+	.	gene_id "ENSMUSG00000078190.5"; transcript_id "ENSMUST00000139662.1"; gene_type "antisense"; gene_status "KNOWN"; gene_name "Dnm3os"; transcript_type "antisense"; transcript_status "KNOWN"; transcript_name "Dnm3os-001"; exon_number 1; exon_id "ENSMUSE00000821245.1"; level 2; tag "basic"; havana_gene "OTTMUSG00000029470.4"; havana_transcript "OTTMUST00000073023.2";
chr1	ENSEMBL	exon	163303484	163303620	.	-	.	gene_id "ENSMUSG00000096984.1"; transcript_id "ENSMUST00000180713.1"; gene_type "lincRNA"; gene_status "KNOWN"; gene_name "Gm26523"; transcript_type "lincRNA"; transcript_status "KNOWN"; transcript_name "Gm26523-201"; exon_number 1; exon_id "ENSMUSE00001112288.1"; level 3; tag "basic";
chr1	ENSEMBL	exon	163301790	163303310	.	-	.	gene_id "ENSMUSG00000096984.1"; transcript_id "ENSMUST00000180713.1"; gene_type "lincRNA"; gene_status "KNOWN"; gene_name "Gm26523"; transcript_type "lincRNA"; transcript_status "KNOWN"; transcript_name "Gm26523-201"; exon_number 2; exon_id "ENSMUSE00001096580.1"; level 3; tag "basic";
chr1	HAVANA	exon	164146158	164146366	.	-	.	gene_id "ENSMUSG00000090081.1"; transcript_id "ENSMUST00000161943.1"; gene_type "antisense"; gene_status "NOVEL"; gene_name "Gm16587"; transcript_type "antisense"; transcript_status "KNOWN"; transcript_name "Gm16587-001"; exon_number 1; exon_id "ENSMUSE00000853485.1"; level 2; tag "basic"; havana_gene "OTTMUSG00000034811.1"; havana_transcript "OTTMUST00000088483.1";
chr1	HAVANA	exon	164143432	164144085	.	-	.	gene_id "ENSMUSG00000090081.1"; transcript_id "ENSMUST00000161943.1"; gene_type "antisense"; gene_status "NOVEL"; gene_name "Gm16587"; transcript_type "antisense"; transcript_status "KNOWN"; transcript_name "Gm16587-001"; exon_number 2; exon_id "ENSMUSE00000850849.1"; level 2; tag "basic"; havana_gene "OTTMUSG00000034811.1"; havana_transcript "OTTMUST00000088483.1";
chr1	HAVANA	exon	165781075	165782167	.	+	.	gene_id "ENSMUSG00000089829.1"; transcript_id "ENSMUST00000159138.1"; gene_type "processed_transcript"; gene_status "NOVEL"; gene_name "Gm16565"; transcript_type "processed_transcript"; transcript_status "KNOWN"; transcript_name "Gm16565-001"; exon_number 1; exon_id "ENSMUSE00000849031.1"; level 2; tag "basic"; havana_gene "OTTMUSG00000034862.1"; havana_transcript "OTTMUST00000088611.1";
chr1	HAVANA	exon	165783111	165783246	.	+	.	gene_id "ENSMUSG00000089829.1"; transcript_id "ENSMUST00000159138.1"; gene_type "processed_transcript"; gene_status "NOVEL"; gene_name "Gm16565"; transcript_type "processed_transcript"; transcript_status "KNOWN"; transcript_name "Gm16565-001"; exon_number 2; exon_id "ENSMUSE00000869047.1"; level 2; tag "basic"; havana_gene "OTTMUSG00000034862.1"; havana_transcript "OTTMUST00000088611.1";
chr1	HAVANA	exon	165788416	165789367	.	+	.	gene_id "ENSMUSG00000089829.1"; transcript_id "ENSMUST00000159138.1"; gene_type "processed_transcript"; gene_status "NOVEL"; gene_name "Gm16565"; transcript_type "processed_transcript"; transcript_status "KNOWN"; transcript_name "Gm16565-001"; exon_number 3; exon_id "ENSMUSE00000857427.1"; level 2; tag "basic"; havana_gene "OTTMUSG00000034862.1"; havana_transcript "OTTMUST00000088611.1";
chr1	HAVANA	exon	165869798	165870243	.	-	.	gene_id "ENSMUSG00000099187.1"; transcript_id "ENSMUST00000184361.1"; gene_type "antisense"; gene_status "NOVEL"; gene_name "RP23-36P10.7"; transcript_type "antisense"; transcript_status "KNOWN"; transcript_name "RP23-36P10.7-001"; exon_number 1; exon_id "ENSMUSE00001316453.1"; level 2; tag "basic"; havana_gene "OTTMUSG00000044454.1"; havana_transcript "OTTMUST00000117070.1";
chr1	HAVANA	exon	166002960	166002982	.	+	.	gene_id "ENSMUSG00000097196.2"; transcript_id "ENSMUST00000181378.2"; gene_type "lincRNA"; gene_status "NOVEL"; gene_name "Gm26665"; transcript_type "lincRNA"; transcript_status "KNOWN"; transcript_name "Gm26665-001"; exon_number 1; exon_id "ENSMUSE00001175319.2"; level 2; tag "basic"; havana_gene "OTTMUSG00000044451.1"; havana_transcript "OTTMUST00000117063.1";
chr1	HAVANA	exon	166037441	166038256	.	+	.	gene_id "ENSMUSG00000097196.2"; transcript_id "ENSMUST00000181378.2"; gene_type "lincRNA"; gene_status "NOVEL"; gene_name "Gm26665"; transcript_type "lincRNA"; transcript_status "KNOWN"; transcript_name "Gm26665-001"; exon_number 2; exon_id "ENSMUSE00001145641.2"; level 2; tag "basic"; havana_gene "OTTMUSG00000044451.1"; havana_transcript "OTTMUST00000117063.1";
chr1	ENSEMBL	exon	166999553	166999728	.	-	.	gene_id "ENSMUSG00000097823.1"; transcript_id "ENSMUST00000180995.1"; gene_type "lincRNA"; gene_status "KNOWN"; gene_name "Gm16701"; transcript_type "lincRNA"; transcript_status "KNOWN"; transcript_name "Gm16701-201"; exon_number 1; exon_id "ENSMUSE00001157785.1"; level 3;
chr1	ENSEMBL	exon	166982410	166982456	.	-	.	gene_id "ENSMUSG00000097823.1"; transcript_id "ENSMUST00000180995.1"; gene_type "lincRNA"; gene_status "KNOWN"; gene_name "Gm16701"; transcript_type "lincRNA"; transcript_status "KNOWN"; transcript_name "Gm16701-201"; exon_number 2; exon_id "ENSMUSE00001180002.1"; level 3;
chr1	ENSEMBL	exon	166974024	166974733	.	-	.	gene_id "ENSMUSG00000097823.1"; transcript_id "ENSMUST00000180995.1"; gene_type "lincRNA"; gene_status "KNOWN"; gene_name "Gm16701"; transcript_type "lincRNA"; transcript_status "KNOWN"; transcript_name "Gm16701-201"; exon_number 3; exon_id "ENSMUSE00001099863.1"; level 3;
chr1	ENSEMBL	exon	167000809	167000841	.	-	.	gene_id "ENSMUSG00000097823.1"; transcript_id "ENSMUST00000181309.1"; gene_type "lincRNA"; gene_status "KNOWN"; gene_name "Gm16701"; transcript_type "lincRNA"; transcript_status "KNOWN"; transcript_name "Gm16701-202"; exon_number 1; exon_id "ENSMUSE00001157542.1"; level 3; tag "basic";
chr1	ENSEMBL	exon	166998393	166999888	.	-	.	gene_id "ENSMUSG00000097823.1"; transcript_id "ENSMUST00000181309.1"; gene_type "lincRNA"; gene_status "KNOWN"; gene_name "Gm16701"; transcript_type "lincRNA"; transcript_status "KNOWN"; transcript_name "Gm16701-202"; exon_number 2; exon_id "ENSMUSE00001134635.1"; level 3; tag "basic";
chr1	HAVANA	exon	168115244	168115409	.	+	.	gene_id "ENSMUSG00000093538.1"; transcript_id "ENSMUST00000177351.1"; gene_type "lincRNA"; gene_status "NOVEL"; gene_name "Gm20711"; transcript_type "lincRNA"; transcript_status "KNOWN"; transcript_name "Gm20711-001"; exon_number 1; exon_id "ENSMUSE00000948511.1"; level 2; tag "basic"; havana_gene "OTTMUSG00000040099.1"; havana_transcript "OTTMUST00000104167.1";
chr1	HAVANA	exon	168122258	168122465	.	+	.	gene_id "ENSMUSG00000093538.1"; transcript_id "ENSMUST00000177351.1"; gene_type "lincRNA"; gene_status "NOVEL"; gene_name "Gm20711"; transcript_type "lincRNA"; transcript_status "KNOWN"; transcript_name "Gm20711-001"; exon_number 2; exon_id "ENSMUSE00000952812.1"; level 2; tag "basic"; havana_gene "OTTMUSG00000040099.1"; havana_transcript "OTTMUST00000104167.1";
chr1	HAVANA	exon	169933742	169934248	.	-	.	gene_id "ENSMUSG00000089990.1"; transcript_id "ENSMUST00000159701.1"; gene_type "processed_transcript"; gene_status "PUTATIVE"; gene_name "Gm15852"; transcript_type "processed_transcript"; transcript_status "PUTATIVE"; transcript_name "Gm15852-001"; exon_number 1; exon_id "ENSMUSE00000849263.1"; level 2; tag "basic"; havana_gene "OTTMUSG00000026877.1"; havana_transcript "OTTMUST00000066474.1";
chr1	HAVANA	exon	169932698	169933105	.	-	.	gene_id "ENSMUSG00000089990.1"; transcript_id "ENSMUST00000159701.1"; gene_type "processed_transcript"; gene_status "PUTATIVE"; gene_name "Gm15852"; transcript_type "processed_transcript"; transcript_status "PUTATIVE"; transcript_name "Gm15852-001"; exon_number 2; exon_id "ENSMUSE00000871324.1"; level 2; tag "basic"; havana_gene "OTTMUSG00000026877.1"; havana_transcript "OTTMUST00000066474.1";
chr1	ENSEMBL	exon	169969409	169969575	.	+	.	gene_id "ENSMUSG00000097503.1"; transcript_id "ENSMUST00000180638.1"; gene_type "lincRNA"; gene_status "KNOWN"; gene_name "3110045C21Rik"; transcript_type "lincRNA"; transcript_status "KNOWN"; transcript_name "3110045C21Rik-201"; exon_number 1; exon_id "ENSMUSE00001201622.1"; level 3; tag "basic";
chr1	ENSEMBL	exon	169970450	169970802	.	+	.	gene_id "ENSMUSG00000097503.1"; transcript_id "ENSMUST00000180638.1"; gene_type "lincRNA"; gene_status "KNOWN"; gene_name "3110045C21Rik"; transcript_type "lincRNA"; transcript_status "KNOWN"; transcript_name "3110045C21Rik-201"; exon_number 2; exon_id "ENSMUSE00001100435.1"; level 3; tag "basic";
chr1	ENSEMBL	exon	169971782	169972395	.	+	.	gene_id "ENSMUSG00000097503.1"; transcript_id "ENSMUST00000180638.1"; gene_type "lincRNA"; gene_status "KNOWN"; gene_name "3110045C21Rik"; transcript_type "lincRNA"; transcript_status "KNOWN"; transcript_name "3110045C21Rik-201"; exon_number 3; exon_id "ENSMUSE00001118737.1"; level 3; tag "basic";
chr1	ENSEMBL	exon	171437242	171437318	.	-	.	gene_id "ENSMUSG00000097045.1"; transcript_id "ENSMUST00000181499.1"; gene_type "lincRNA"; gene_status "KNOWN"; gene_name "Gm26641"; transcript_type "lincRNA"; transcript_status "KNOWN"; transcript_name "Gm26641-201"; exon_number 1; exon_id "ENSMUSE00001158288.1"; level 3; tag "basic";
chr1	ENSEMBL	exon	171423185	171424061	.	-	.	gene_id "ENSMUSG00000097045.1"; transcript_id "ENSMUST00000181499.1"; gene_type "lincRNA"; gene_status "KNOWN"; gene_name "Gm26641"; transcript_type "lincRNA"; transcript_status "KNOWN"; transcript_name "Gm26641-201"; exon_number 2; exon_id "ENSMUSE00001190574.1"; level 3; tag "basic";
chr1	ENSEMBL	exon	171502796	171504111	.	-	.	gene_id "ENSMUSG00000091993.2"; transcript_id "ENSMUST00000165827.1"; gene_type "antisense"; gene_status "NOVEL"; gene_name "B930036N10Rik"; transcript_type "antisense"; transcript_status "KNOWN"; transcript_name "B930036N10Rik-201"; exon_number 1; exon_id "ENSMUSE00000873781.1"; level 3; tag "basic"; havana_gene "OTTMUSG00000042477.1";
chr1	HAVANA	exon	172550517	172550806	.	-	.	gene_id "ENSMUSG00000085184.3"; transcript_id "ENSMUST00000140307.2"; gene_type "processed_transcript"; gene_status "NOVEL"; gene_name "4933439K11Rik"; transcript_type "lincRNA"; transcript_status "KNOWN"; transcript_name "4933439K11Rik-001"; exon_number 1; exon_id "ENSMUSE00000733294.2"; level 2; havana_gene "OTTMUSG00000034520.3"; havana_transcript "OTTMUST00000087588.2";
chr1	HAVANA	exon	172542907	172543003	.	-	.	gene_id "ENSMUSG00000085184.3"; transcript_id "ENSMUST00000140307.2"; gene_type "processed_transcript"; gene_status "NOVEL"; gene_name "4933439K11Rik"; transcript_type "lincRNA"; transcript_status "KNOWN"; transcript_name "4933439K11Rik-001"; exon_number 2; exon_id "ENSMUSE00000788322.1"; level 2; havana_gene "OTTMUSG00000034520.3"; havana_transcript "OTTMUST00000087588.2";
chr1	HAVANA	exon	172541620	172542173	.	-	.	gene_id "ENSMUSG00000085184.3"; transcript_id "ENSMUST00000140307.2"; gene_type "processed_transcript"; gene_status "NOVEL"; gene_name "4933439K11Rik"; transcript_type "lincRNA"; transcript_status "KNOWN"; transcript_name "4933439K11Rik-001"; exon_number 3; exon_id "ENSMUSE00000808056.1"; level 2; havana_gene "OTTMUSG00000034520.3"; havana_transcript "OTTMUST00000087588.2";
chr1	HAVANA	exon	176932567	176932711	.	-	.	gene_id "ENSMUSG00000087082.1"; transcript_id "ENSMUST00000150600.1"; gene_type "antisense"; gene_status "NOVEL"; gene_name "Gm15423"; transcript_type "antisense"; transcript_status "KNOWN"; transcript_name "Gm15423-001"; exon_number 1; exon_id "ENSMUSE00000756688.1"; level 2; tag "basic"; havana_gene "OTTMUSG00000021520.1"; havana_transcript "OTTMUST00000051041.1";
chr1	HAVANA	exon	176931855	176931928	.	-	.	gene_id "ENSMUSG00000087082.1"; transcript_id "ENSMUST00000150600.1"; gene_type "antisense"; gene_status "NOVEL"; gene_name "Gm15423"; transcript_type "antisense"; transcript_status "KNOWN"; transcript_name "Gm15423-001"; exon_number 2; exon_id "ENSMUSE00000759162.1"; level 2; tag "basic"; havana_gene "OTTMUSG00000021520.1"; havana_transcript "OTTMUST00000051041.1";
chr1	HAVANA	exon	176927999	176929209	.	-	.	gene_id "ENSMUSG00000087082.1"; transcript_id "ENSMUST00000150600.1"; gene_type "antisense"; gene_status "NOVEL"; gene_name "Gm15423"; transcript_type "antisense"; transcript_status "KNOWN"; transcript_name "Gm15423-001"; exon_number 3; exon_id "ENSMUSE00000748749.1"; level 2; tag "basic"; havana_gene "OTTMUSG00000021520.1"; havana_transcript "OTTMUST00000051041.1";
chr1	ENSEMBL	exon	177443217	177443270	.	-	.	gene_id "ENSMUSG00000097892.1"; transcript_id "ENSMUST00000180591.1"; gene_type "lincRNA"; gene_status "KNOWN"; gene_name "Gm26801"; transcript_type "lincRNA"; transcript_status "KNOWN"; transcript_name "Gm26801-201"; exon_number 1; exon_id "ENSMUSE00001172824.1"; level 3; tag "basic";
chr1	ENSEMBL	exon	177429047	177430211	.	-	.	gene_id "ENSMUSG00000097892.1"; transcript_id "ENSMUST00000180591.1"; gene_type "lincRNA"; gene_status "KNOWN"; gene_name "Gm26801"; transcript_type "lincRNA"; transcript_status "KNOWN"; transcript_name "Gm26801-201"; exon_number 2; exon_id "ENSMUSE00001154555.1"; level 3; tag "basic";
chr1	HAVANA	exon	178318111	178318549	.	-	.	gene_id "ENSMUSG00000086350.1"; transcript_id "ENSMUST00000141846.1"; gene_type "antisense"; gene_status "PUTATIVE"; gene_name "B230369F24Rik"; transcript_type "antisense"; transcript_status "PUTATIVE"; transcript_name "B230369F24Rik-001"; exon_number 1; exon_id "ENSMUSE00000748951.1"; level 2; tag "basic"; havana_gene "OTTMUSG00000033659.1"; havana_transcript "OTTMUST00000084812.1";
chr1	HAVANA	exon	178313328	178315448	.	-	.	gene_id "ENSMUSG00000086350.1"; transcript_id "ENSMUST00000141846.1"; gene_type "antisense"; gene_status "PUTATIVE"; gene_name "B230369F24Rik"; transcript_type "antisense"; transcript_status "PUTATIVE"; transcript_name "B230369F24Rik-001"; exon_number 2; exon_id "ENSMUSE00000839770.1"; level 2; tag "basic"; havana_gene "OTTMUSG00000033659.1"; havana_transcript "OTTMUST00000084812.1";
chr1	HAVANA	exon	178323620	178324171	.	-	.	gene_id "ENSMUSG00000089788.1"; transcript_id "ENSMUST00000159117.1"; gene_type "processed_transcript"; gene_status "NOVEL"; gene_name "Gm16586"; transcript_type "processed_transcript"; transcript_status "KNOWN"; transcript_name "Gm16586-001"; exon_number 1; exon_id "ENSMUSE00000858239.1"; level 2; tag "basic"; havana_gene "OTTMUSG00000034837.1"; havana_transcript "OTTMUST00000088547.1";
chr1	HAVANA	exon	178321108	178323195	.	-	.	gene_id "ENSMUSG00000089788.1"; transcript_id "ENSMUST00000159117.1"; gene_type "processed_transcript"; gene_status "NOVEL"; gene_name "Gm16586"; transcript_type "processed_transcript"; transcript_status "KNOWN"; transcript_name "Gm16586-001"; exon_number 2; exon_id "ENSMUSE00000853720.1"; level 2; tag "basic"; havana_gene "OTTMUSG00000034837.1"; havana_transcript "OTTMUST00000088547.1";
chr1	ENSEMBL	exon	180802568	180803908	.	+	.	gene_id "ENSMUSG00000097347.1"; transcript_id "ENSMUST00000181811.1"; gene_type "lincRNA"; gene_status "KNOWN"; gene_name "Gm17275"; transcript_type "lincRNA"; transcript_status "KNOWN"; transcript_name "Gm17275-201"; exon_number 1; exon_id "ENSMUSE00001123176.1"; level 3; tag "basic";
chr1	ENSEMBL	exon	180808275	180809483	.	+	.	gene_id "ENSMUSG00000097347.1"; transcript_id "ENSMUST00000181811.1"; gene_type "lincRNA"; gene_status "KNOWN"; gene_name "Gm17275"; transcript_type "lincRNA"; transcript_status "KNOWN"; transcript_name "Gm17275-201"; exon_number 2; exon_id "ENSMUSE00001189734.1"; level 3; tag "basic";
chr1	HAVANA	exon	180813776	180813873	.	+	.	gene_id "ENSMUSG00000073485.3"; transcript_id "ENSMUST00000159740.1"; gene_type "antisense"; gene_status "KNOWN"; gene_name "Gm16067"; transcript_type "antisense"; transcript_status "KNOWN"; transcript_name "Gm16067-001"; exon_number 1; exon_id "ENSMUSE00000863867.1"; level 2; tag "basic"; havana_gene "OTTMUSG00000029686.1"; havana_transcript "OTTMUST00000073653.1";
chr1	HAVANA	exon	180816729	180816859	.	+	.	gene_id "ENSMUSG00000073485.3"; transcript_id "ENSMUST00000159740.1"; gene_type "antisense"; gene_status "KNOWN"; gene_name "Gm16067"; transcript_type "antisense"; transcript_status "KNOWN"; transcript_name "Gm16067-001"; exon_number 2; exon_id "ENSMUSE00000864001.1"; level 2; tag "basic"; havana_gene "OTTMUSG00000029686.1"; havana_transcript "OTTMUST00000073653.1";
chr1	ENSEMBL	exon	180813784	180816688	.	+	.	gene_id "ENSMUSG00000073485.3"; transcript_id "ENSMUST00000097448.2"; gene_type "antisense"; gene_status "KNOWN"; gene_name "Gm16067"; transcript_type "antisense"; transcript_status "KNOWN"; transcript_name "Gm16067-201"; exon_number 1; exon_id "ENSMUSE00000658569.2"; level 3; tag "basic"; havana_gene "OTTMUSG00000029686.1";
chr1	HAVANA	exon	180957988	180958149	.	-	.	gene_id "ENSMUSG00000085563.2"; transcript_id "ENSMUST00000128545.2"; gene_type "antisense"; gene_status "NOVEL"; gene_name "2210411M09Rik"; transcript_type "antisense"; transcript_status "KNOWN"; transcript_name "2210411M09Rik-001"; exon_number 1; exon_id "ENSMUSE00000752527.1"; level 2; tag "basic"; havana_gene "OTTMUSG00000034845.1"; havana_transcript "OTTMUST00000088582.1";
chr1	HAVANA	exon	180952852	180953013	.	-	.	gene_id "ENSMUSG00000085563.2"; transcript_id "ENSMUST00000128545.2"; gene_type "antisense"; gene_status "NOVEL"; gene_name "2210411M09Rik"; transcript_type "antisense"; transcript_status "KNOWN"; transcript_name "2210411M09Rik-001"; exon_number 2; exon_id "ENSMUSE00000723334.1"; level 2; tag "basic"; havana_gene "OTTMUSG00000034845.1"; havana_transcript "OTTMUST00000088582.1";
chr1	HAVANA	exon	180952064	180952382	.	-	.	gene_id "ENSMUSG00000085563.2"; transcript_id "ENSMUST00000128545.2"; gene_type "antisense"; gene_status "NOVEL"; gene_name "2210411M09Rik"; transcript_type "antisense"; transcript_status "KNOWN"; transcript_name "2210411M09Rik-001"; exon_number 3; exon_id "ENSMUSE00000818562.2"; level 2; tag "basic"; havana_gene "OTTMUSG00000034845.1"; havana_transcript "OTTMUST00000088582.1";
chr1	HAVANA	exon	181853092	181853189	.	-	.	gene_id "ENSMUSG00000056699.7"; transcript_id "ENSMUST00000070987.7"; gene_type "lincRNA"; gene_status "KNOWN"; gene_name "Gm5533"; transcript_type "lincRNA"; transcript_status "KNOWN"; transcript_name "Gm5533-001"; exon_number 1; exon_id "ENSMUSE00000432245.3"; level 2; tag "basic"; havana_gene "OTTMUSG00000042518.1"; havana_transcript "OTTMUST00000112113.1";
chr1	HAVANA	exon	181851574	181852818	.	-	.	gene_id "ENSMUSG00000056699.7"; transcript_id "ENSMUST00000070987.7"; gene_type "lincRNA"; gene_status "KNOWN"; gene_name "Gm5533"; transcript_type "lincRNA"; transcript_status "KNOWN"; transcript_name "Gm5533-001"; exon_number 2; exon_id "ENSMUSE00000432229.7"; level 2; tag "basic"; havana_gene "OTTMUSG00000042518.1"; havana_transcript "OTTMUST00000112113.1";
chr1	HAVANA	exon	184712497	184713294	.	+	.	gene_id "ENSMUSG00000092578.1"; transcript_id "ENSMUST00000172500.1"; gene_type "processed_transcript"; gene_status "NOVEL"; gene_name "4930488B22Rik"; transcript_type "processed_transcript"; transcript_status "KNOWN"; transcript_name "4930488B22Rik-001"; exon_number 1; exon_id "ENSMUSE00000931042.1"; level 2; tag "basic"; havana_gene "OTTMUSG00000037281.1"; havana_transcript "OTTMUST00000096184.…
chr1	HAVANA	exon	184713406	184713518	.	+	.	gene_id "ENSMUSG00000092578.1"; transcript_id "ENSMUST00000172500.1"; gene_type "processed_transcript"; gene_status "NOVEL"; gene_name "4930488B22Rik"; transcript_type "processed_transcript"; transcript_status "KNOWN"; transcript_name "4930488B22Rik-001"; exon_number 2; exon_id "ENSMUSE00000939683.1"; level 2; tag "basic"; havana_gene "OTTMUSG00000037281.1"; havana_transcript "OTTMUST00000096184.…
chr1	HAVANA	exon	184718179	184718989	.	+	.	gene_id "ENSMUSG00000092578.1"; transcript_id "ENSMUST00000172500.1"; gene_type "processed_transcript"; gene_status "NOVEL"; gene_name "4930488B22Rik"; transcript_type "processed_transcript"; transcript_status "KNOWN"; transcript_name "4930488B22Rik-001"; exon_number 3; exon_id "ENSMUSE00000942180.1"; level 2; tag "basic"; havana_gene "OTTMUSG00000037281.1"; havana_transcript "OTTMUST00000096184.…
chr1	HAVANA	exon	185441666	185441819	.	-	.	gene_id "ENSMUSG00000051295.7"; transcript_id "ENSMUST00000143787.1"; gene_type "antisense"; gene_status "PUTATIVE"; gene_name "9630028B13Rik"; transcript_type "antisense"; transcript_status "PUTATIVE"; transcript_name "9630028B13Rik-001"; exon_number 1; exon_id "ENSMUSE00000415330.3"; level 2; tag "basic"; havana_gene "OTTMUSG00000033633.1"; havana_transcript "OTTMUST00000084737.1";
chr1	HAVANA	exon	185429357	185432608	.	-	.	gene_id "ENSMUSG00000051295.7"; transcript_id "ENSMUST00000143787.1"; gene_type "antisense"; gene_status "PUTATIVE"; gene_name "9630028B13Rik"; transcript_type "antisense"; transcript_status "PUTATIVE"; transcript_name "9630028B13Rik-001"; exon_number 2; exon_id "ENSMUSE00000867521.1"; level 2; tag "basic"; havana_gene "OTTMUSG00000033633.1"; havana_transcript "OTTMUST00000084737.1";
chr1	ENSEMBL	exon	185455036	185455568	.	-	.	gene_id "ENSMUSG00000097615.1"; transcript_id "ENSMUST00000180623.1"; gene_type "lincRNA"; gene_status "KNOWN"; gene_name "Gm2061"; transcript_type "lincRNA"; transcript_status "KNOWN"; transcript_name "Gm2061-201"; exon_number 1; exon_id "ENSMUSE00001174489.1"; level 3; tag "basic";
chr1	ENSEMBL	exon	185454005	185454133	.	-	.	gene_id "ENSMUSG00000097615.1"; transcript_id "ENSMUST00000180623.1"; gene_type "lincRNA"; gene_status "KNOWN"; gene_name "Gm2061"; transcript_type "lincRNA"; transcript_status "KNOWN"; transcript_name "Gm2061-201"; exon_number 2; exon_id "ENSMUSE00001155841.1"; level 3; tag "basic";
chr1	ENSEMBL	exon	185447116	185449214	.	-	.	gene_id "ENSMUSG00000097615.1"; transcript_id "ENSMUST00000180623.1"; gene_type "lincRNA"; gene_status "KNOWN"; gene_name "Gm2061"; transcript_type "lincRNA"; transcript_status "KNOWN"; transcript_name "Gm2061-201"; exon_number 3; exon_id "ENSMUSE00001104784.1"; level 3; tag "basic";
chr1	ENSEMBL	exon	186749396	186750165	.	+	.	gene_id "ENSMUSG00000097784.1"; transcript_id "ENSMUST00000180869.1"; gene_type "lincRNA"; gene_status "KNOWN"; gene_name "A430105J06Rik"; transcript_type "lincRNA"; transcript_status "KNOWN"; transcript_name "A430105J06Rik-201"; exon_number 1; exon_id "ENSMUSE00001168474.1"; level 3; tag "basic";
chr1	ENSEMBL	exon	186752417	186752921	.	+	.	gene_id "ENSMUSG00000097784.1"; transcript_id "ENSMUST00000180869.1"; gene_type "lincRNA"; gene_status "KNOWN"; gene_name "A430105J06Rik"; transcript_type "lincRNA"; transcript_status "KNOWN"; transcript_name "A430105J06Rik-201"; exon_number 2; exon_id "ENSMUSE00001193698.1"; level 3; tag "basic";
chr1	HAVANA	exon	187125138	187125315	.	+	.	gene_id "ENSMUSG00000089730.2"; transcript_id "ENSMUST00000160380.2"; gene_type "antisense"; gene_status "NOVEL"; gene_name "1700007P06Rik"; transcript_type "antisense"; transcript_status "KNOWN"; transcript_name "1700007P06Rik-001"; exon_number 1; exon_id "ENSMUSE00000851401.1"; level 2; tag "basic"; havana_gene "OTTMUSG00000022999.2"; havana_transcript "OTTMUST00000055394.2";
chr1	HAVANA	exon	187125630	187125983	.	+	.	gene_id "ENSMUSG00000089730.2"; transcript_id "ENSMUST00000160380.2"; gene_type "antisense"; gene_status "NOVEL"; gene_name "1700007P06Rik"; transcript_type "antisense"; transcript_status "KNOWN"; transcript_name "1700007P06Rik-001"; exon_number 2; exon_id "ENSMUSE00000868146.1"; level 2; tag "basic"; havana_gene "OTTMUSG00000022999.2"; havana_transcript "OTTMUST00000055394.2";
chr1	HAVANA	exon	187127562	187127852	.	+	.	gene_id "ENSMUSG00000089730.2"; transcript_id "ENSMUST00000160380.2"; gene_type "antisense"; gene_status "NOVEL"; gene_name "1700007P06Rik"; transcript_type "antisense"; transcript_status "KNOWN"; transcript_name "1700007P06Rik-001"; exon_number 3; exon_id "ENSMUSE00001317687.1"; level 2; tag "basic"; havana_gene "OTTMUSG00000022999.2"; havana_transcript "OTTMUST00000055394.2";
chr1	ENSEMBL	exon	189836258	189836620	.	-	.	gene_id "ENSMUSG00000097925.1"; transcript_id "ENSMUST00000181876.1"; gene_type "lincRNA"; gene_status "KNOWN"; gene_name "Gm26574"; transcript_type "lincRNA"; transcript_status "KNOWN"; transcript_name "Gm26574-201"; exon_number 1; exon_id "ENSMUSE00001100269.1"; level 3; tag "basic";
chr1	ENSEMBL	exon	189833141	189834918	.	-	.	gene_id "ENSMUSG00000097925.1"; transcript_id "ENSMUST00000181876.1"; gene_type "lincRNA"; gene_status "KNOWN"; gene_name "Gm26574"; transcript_type "lincRNA"; transcript_status "KNOWN"; transcript_name "Gm26574-201"; exon_number 2; exon_id "ENSMUSE00001137055.1"; level 3; tag "basic";
chr1	HAVANA	exon	190170296	190170428	.	+	.	gene_id "ENSMUSG00000079045.3"; transcript_id "ENSMUST00000110279.3"; gene_type "antisense"; gene_status "KNOWN"; gene_name "Gm17566"; transcript_type "antisense"; transcript_status "KNOWN"; transcript_name "Gm17566-001"; exon_number 1; exon_id "ENSMUSE00000899926.1"; level 2; tag "basic"; havana_gene "OTTMUSG00000040163.1"; havana_transcript "OTTMUST00000104403.1";
chr1	HAVANA	exon	190216582	190217276	.	+	.	gene_id "ENSMUSG00000079045.3"; transcript_id "ENSMUST00000110279.3"; gene_type "antisense"; gene_status "KNOWN"; gene_name "Gm17566"; transcript_type "antisense"; transcript_status "KNOWN"; transcript_name "Gm17566-001"; exon_number 2; exon_id "ENSMUSE00000912868.2"; level 2; tag "basic"; havana_gene "OTTMUSG00000040163.1"; havana_transcript "OTTMUST00000104403.1";
chr1	HAVANA	exon	191224474	191224542	.	+	.	gene_id "ENSMUSG00000073478.5"; transcript_id "ENSMUST00000139056.1"; gene_type "processed_transcript"; gene_status "KNOWN"; gene_name "D730003I15Rik"; transcript_type "processed_transcript"; transcript_status "KNOWN"; transcript_name "D730003I15Rik-001"; exon_number 1; exon_id "ENSMUSE00000823691.1"; level 2; tag "basic"; havana_gene "OTTMUSG00000033978.1"; havana_transcript "OTTMUST00000085750.…
chr1	HAVANA	exon	191225209	191225686	.	+	.	gene_id "ENSMUSG00000073478.5"; transcript_id "ENSMUST00000139056.1"; gene_type "processed_transcript"; gene_status "KNOWN"; gene_name "D730003I15Rik"; transcript_type "processed_transcript"; transcript_status "KNOWN"; transcript_name "D730003I15Rik-001"; exon_number 2; exon_id "ENSMUSE00000854094.1"; level 2; tag "basic"; havana_gene "OTTMUSG00000033978.1"; havana_transcript "OTTMUST00000085750.…
chr1	HAVANA	exon	191986836	191990121	.	-	.	gene_id "ENSMUSG00000097416.1"; transcript_id "ENSMUST00000180429.1"; gene_type "antisense"; gene_status "NOVEL"; gene_name "Gm26670"; transcript_type "antisense"; transcript_status "KNOWN"; transcript_name "Gm26670-001"; exon_number 1; exon_id "ENSMUSE00001196835.1"; level 2; tag "basic"; havana_gene "OTTMUSG00000042974.1"; havana_transcript "OTTMUST00000112821.1";
chr1	HAVANA	exon	192854928	192855078	.	+	.	gene_id "ENSMUSG00000089812.1"; transcript_id "ENSMUST00000159407.1"; gene_type "antisense"; gene_status "PUTATIVE"; gene_name "Gm15867"; transcript_type "antisense"; transcript_status "PUTATIVE"; transcript_name "Gm15867-001"; exon_number 1; exon_id "ENSMUSE00000854775.1"; level 2; tag "basic"; havana_gene "OTTMUSG00000027054.1"; havana_transcript "OTTMUST00000066889.1";
chr1	HAVANA	exon	192856015	192856466	.	+	.	gene_id "ENSMUSG00000089812.1"; transcript_id "ENSMUST00000159407.1"; gene_type "antisense"; gene_status "PUTATIVE"; gene_name "Gm15867"; transcript_type "antisense"; transcript_status "PUTATIVE"; transcript_name "Gm15867-001"; exon_number 2; exon_id "ENSMUSE00000869936.1"; level 2; tag "basic"; havana_gene "OTTMUSG00000027054.1"; havana_transcript "OTTMUST00000066889.1";
chr1	HAVANA	exon	193203039	193203184	.	+	.	gene_id "ENSMUSG00000089683.1"; transcript_id "ENSMUST00000159273.1"; gene_type "antisense"; gene_status "NOVEL"; gene_name "4930570N18Rik"; transcript_type "antisense"; transcript_status "KNOWN"; transcript_name "4930570N18Rik-001"; exon_number 1; exon_id "ENSMUSE00000864191.1"; level 2; tag "basic"; havana_gene "OTTMUSG00000030693.1"; havana_transcript "OTTMUST00000075993.1";
chr1	HAVANA	exon	193226024	193226208	.	+	.	gene_id "ENSMUSG00000089683.1"; transcript_id "ENSMUST00000159273.1"; gene_type "antisense"; gene_status "NOVEL"; gene_name "4930570N18Rik"; transcript_type "antisense"; transcript_status "KNOWN"; transcript_name "4930570N18Rik-001"; exon_number 2; exon_id "ENSMUSE00000849771.1"; level 2; tag "basic"; havana_gene "OTTMUSG00000030693.1"; havana_transcript "OTTMUST00000075993.1";
chr1	HAVANA	exon	193207750	193207877	.	+	.	gene_id "ENSMUSG00000089688.1"; transcript_id "ENSMUST00000162977.1"; gene_type "antisense"; gene_status "NOVEL"; gene_name "1600010F14Rik"; transcript_type "antisense"; transcript_status "KNOWN"; transcript_name "1600010F14Rik-001"; exon_number 1; exon_id "ENSMUSE00000869641.1"; level 2; tag "basic"; havana_gene "OTTMUSG00000031952.1"; havana_transcript "OTTMUST00000079282.1";
chr1	HAVANA	exon	193252977	193253055	.	+	.	gene_id "ENSMUSG00000089688.1"; transcript_id "ENSMUST00000162977.1"; gene_type "antisense"; gene_status "NOVEL"; gene_name "1600010F14Rik"; transcript_type "antisense"; transcript_status "KNOWN"; transcript_name "1600010F14Rik-001"; exon_number 2; exon_id "ENSMUSE00000862373.1"; level 2; tag "basic"; havana_gene "OTTMUSG00000031952.1"; havana_transcript "OTTMUST00000079282.1";
chr1	HAVANA	exon	193254424	193254474	.	+	.	gene_id "ENSMUSG00000089688.1"; transcript_id "ENSMUST00000162977.1"; gene_type "antisense"; gene_status "NOVEL"; gene_name "1600010F14Rik"; transcript_type "antisense"; transcript_status "KNOWN"; transcript_name "1600010F14Rik-001"; exon_number 3; exon_id "ENSMUSE00000863727.1"; level 2; tag "basic"; havana_gene "OTTMUSG00000031952.1"; havana_transcript "OTTMUST00000079282.1";
chr1	HAVANA	exon	193509725	193509803	.	-	.	gene_id "ENSMUSG00000097850.1"; transcript_id "ENSMUST00000180420.1"; gene_type "lincRNA"; gene_status "NOVEL"; gene_name "4631405K08Rik"; transcript_type "lincRNA"; transcript_status "KNOWN"; transcript_name "4631405K08Rik-001"; exon_number 1; exon_id "ENSMUSE00001121020.1"; level 2; tag "basic"; havana_gene "OTTMUSG00000042877.1"; havana_transcript "OTTMUST00000112665.1";
chr1	HAVANA	exon	193507238	193508899	.	-	.	gene_id "ENSMUSG00000097850.1"; transcript_id "ENSMUST00000180420.1"; gene_type "lincRNA"; gene_status "NOVEL"; gene_name "4631405K08Rik"; transcript_type "lincRNA"; transcript_status "KNOWN"; transcript_name "4631405K08Rik-001"; exon_number 2; exon_id "ENSMUSE00001148015.1"; level 2; tag "basic"; havana_gene "OTTMUSG00000042877.1"; havana_transcript "OTTMUST00000112665.1";
chr1	ENSEMBL	exon	194976104	194976959	.	-	.	gene_id "ENSMUSG00000097325.1"; transcript_id "ENSMUST00000180780.1"; gene_type "lincRNA"; gene_status "KNOWN"; gene_name "Gm16897"; transcript_type "lincRNA"; transcript_status "KNOWN"; transcript_name "Gm16897-201"; exon_number 1; exon_id "ENSMUSE00001148877.1"; level 3; tag "basic";
chr1	ENSEMBL	exon	194974854	194975018	.	-	.	gene_id "ENSMUSG00000097325.1"; transcript_id "ENSMUST00000180780.1"; gene_type "lincRNA"; gene_status "KNOWN"; gene_name "Gm16897"; transcript_type "lincRNA"; transcript_status "KNOWN"; transcript_name "Gm16897-201"; exon_number 2; exon_id "ENSMUSE00001159680.1"; level 3; tag "basic";
chr1	ENSEMBL	exon	194959378	194959498	.	-	.	gene_id "ENSMUSG00000097325.1"; transcript_id "ENSMUST00000180780.1"; gene_type "lincRNA"; gene_status "KNOWN"; gene_name "Gm16897"; transcript_type "lincRNA"; transcript_status "KNOWN"; transcript_name "Gm16897-201"; exon_number 3; exon_id "ENSMUSE00001161265.1"; level 3; tag "basic";
chr1	ENSEMBL	exon	194958885	194959213	.	-	.	gene_id "ENSMUSG00000097325.1"; transcript_id "ENSMUST00000180780.1"; gene_type "lincRNA"; gene_status "KNOWN"; gene_name "Gm16897"; transcript_type "lincRNA"; transcript_status "KNOWN"; transcript_name "Gm16897-201"; exon_number 4; exon_id "ENSMUSE00001183153.1"; level 3; tag "basic";
chr1	ENSEMBL	exon	194955759	194956778	.	-	.	gene_id "ENSMUSG00000097325.1"; transcript_id "ENSMUST00000180780.1"; gene_type "lincRNA"; gene_status "KNOWN"; gene_name "Gm16897"; transcript_type "lincRNA"; transcript_status "KNOWN"; transcript_name "Gm16897-201"; exon_number 5; exon_id "ENSMUSE00001129171.1"; level 3; tag "basic";
chr1	ENSEMBL	exon	194976385	194976457	.	+	.	gene_id "ENSMUSG00000096929.1"; transcript_id "ENSMUST00000181947.1"; gene_type "lincRNA"; gene_status "KNOWN"; gene_name "A330023F24Rik"; transcript_type "lincRNA"; transcript_status "KNOWN"; transcript_name "A330023F24Rik-203"; exon_number 1; exon_id "ENSMUSE00001164183.1"; level 3;
chr1	ENSEMBL	exon	195018548	195018940	.	+	.	gene_id "ENSMUSG00000096929.1"; transcript_id "ENSMUST00000181947.1"; gene_type "lincRNA"; gene_status "KNOWN"; gene_name "A330023F24Rik"; transcript_type "lincRNA"; transcript_status "KNOWN"; transcript_name "A330023F24Rik-203"; exon_number 2; exon_id "ENSMUSE00001174601.1"; level 3;
chr1	ENSEMBL	exon	195021386	195021564	.	+	.	gene_id "ENSMUSG00000096929.1"; transcript_id "ENSMUST00000181947.1"; gene_type "lincRNA"; gene_status "KNOWN"; gene_name "A330023F24Rik"; transcript_type "lincRNA"; transcript_status "KNOWN"; transcript_name "A330023F24Rik-203"; exon_number 3; exon_id "ENSMUSE00001106563.1"; level 3;
chr1	ENSEMBL	exon	195021688	195021795	.	+	.	gene_id "ENSMUSG00000096929.1"; transcript_id "ENSMUST00000181947.1"; gene_type "lincRNA"; gene_status "KNOWN"; gene_name "A330023F24Rik"; transcript_type "lincRNA"; transcript_status "KNOWN"; transcript_name "A330023F24Rik-203"; exon_number 4; exon_id "ENSMUSE00001186653.1"; level 3;
chr1	ENSEMBL	exon	195023550	195027428	.	+	.	gene_id "ENSMUSG00000096929.1"; transcript_id "ENSMUST00000181947.1"; gene_type "lincRNA"; gene_status "KNOWN"; gene_name "A330023F24Rik"; transcript_type "lincRNA"; transcript_status "KNOWN"; transcript_name "A330023F24Rik-203"; exon_number 5; exon_id "ENSMUSE00001138852.1"; level 3;
chr2	HAVANA	exon	3468613	3468711	.	+	.	gene_id "ENSMUSG00000085043.1"; transcript_id "ENSMUST00000149932.1"; gene_type "antisense"; gene_status "PUTATIVE"; gene_name "Gm13184"; transcript_type "antisense"; transcript_status "PUTATIVE"; transcript_name "Gm13184-001"; exon_number 1; exon_id "ENSMUSE00000824091.1"; level 2; tag "basic"; havana_gene "OTTMUSG00000010787.1"; havana_transcript "OTTMUST00000025230.1";
chr2	HAVANA	exon	3474020	3474546	.	+	.	gene_id "ENSMUSG00000085043.1"; transcript_id "ENSMUST00000149932.1"; gene_type "antisense"; gene_status "PUTATIVE"; gene_name "Gm13184"; transcript_type "antisense"; transcript_status "PUTATIVE"; transcript_name "Gm13184-001"; exon_number 2; exon_id "ENSMUSE00000815911.1"; level 2; tag "basic"; havana_gene "OTTMUSG00000010787.1"; havana_transcript "OTTMUST00000025230.1";
chr2	HAVANA	exon	3928960	3929139	.	-	.	gene_id "ENSMUSG00000086445.1"; transcript_id "ENSMUST00000136489.1"; gene_type "lincRNA"; gene_status "NOVEL"; gene_name "Gm13191"; transcript_type "lincRNA"; transcript_status "KNOWN"; transcript_name "Gm13191-001"; exon_number 1; exon_id "ENSMUSE00000822608.1"; level 2; tag "basic"; havana_gene "OTTMUSG00000010808.1"; havana_transcript "OTTMUST00000025274.1";
chr2	HAVANA	exon	3925808	3926043	.	-	.	gene_id "ENSMUSG00000086445.1"; transcript_id "ENSMUST00000136489.1"; gene_type "lincRNA"; gene_status "NOVEL"; gene_name "Gm13191"; transcript_type "lincRNA"; transcript_status "KNOWN"; transcript_name "Gm13191-001"; exon_number 2; exon_id "ENSMUSE00000786134.1"; level 2; tag "basic"; havana_gene "OTTMUSG00000010808.1"; havana_transcript "OTTMUST00000025274.1";
chr2	HAVANA	exon	4140933	4141141	.	-	.	gene_id "ENSMUSG00000084859.1"; transcript_id "ENSMUST00000141488.1"; gene_type "lincRNA"; gene_status "NOVEL"; gene_name "1700080N15Rik"; transcript_type "lincRNA"; transcript_status "KNOWN"; transcript_name "1700080N15Rik-003"; exon_number 1; exon_id "ENSMUSE00000843548.1"; level 2; tag "mRNA_start_NF"; havana_gene "OTTMUSG00000010805.1"; havana_transcript "OTTMUST00000025270.1";
chr2	HAVANA	exon	4135706	4135785	.	-	.	gene_id "ENSMUSG00000084859.1"; transcript_id "ENSMUST00000141488.1"; gene_type "lincRNA"; gene_status "NOVEL"; gene_name "1700080N15Rik"; transcript_type "lincRNA"; transcript_status "KNOWN"; transcript_name "1700080N15Rik-003"; exon_number 2; exon_id "ENSMUSE00000788000.1"; level 2; tag "mRNA_start_NF"; havana_gene "OTTMUSG00000010805.1"; havana_transcript "OTTMUST00000025270.1";
chr2	HAVANA	exon	4132063	4132189	.	-	.	gene_id "ENSMUSG00000084859.1"; transcript_id "ENSMUST00000141488.1"; gene_type "lincRNA"; gene_status "NOVEL"; gene_name "1700080N15Rik"; transcript_type "lincRNA"; transcript_status "KNOWN"; transcript_name "1700080N15Rik-003"; exon_number 3; exon_id "ENSMUSE00000819738.1"; level 2; tag "mRNA_start_NF"; havana_gene "OTTMUSG00000010805.1"; havana_transcript "OTTMUST00000025270.1";
chr2	HAVANA	exon	4140933	4141141	.	-	.	gene_id "ENSMUSG00000084859.1"; transcript_id "ENSMUST00000155091.1"; gene_type "lincRNA"; gene_status "NOVEL"; gene_name "1700080N15Rik"; transcript_type "lincRNA"; transcript_status "KNOWN"; transcript_name "1700080N15Rik-001"; exon_number 1; exon_id "ENSMUSE00000843548.1"; level 2; tag "mRNA_start_NF"; havana_gene "OTTMUSG00000010805.1"; havana_transcript "OTTMUST00000025268.1";
chr2	HAVANA	exon	4135706	4135785	.	-	.	gene_id "ENSMUSG00000084859.1"; transcript_id "ENSMUST00000155091.1"; gene_type "lincRNA"; gene_status "NOVEL"; gene_name "1700080N15Rik"; transcript_type "lincRNA"; transcript_status "KNOWN"; transcript_name "1700080N15Rik-001"; exon_number 2; exon_id "ENSMUSE00000788000.1"; level 2; tag "mRNA_start_NF"; havana_gene "OTTMUSG00000010805.1"; havana_transcript "OTTMUST00000025268.1";
chr2	HAVANA	exon	4132065	4132209	.	-	.	gene_id "ENSMUSG00000084859.1"; transcript_id "ENSMUST00000155091.1"; gene_type "lincRNA"; gene_status "NOVEL"; gene_name "1700080N15Rik"; transcript_type "lincRNA"; transcript_status "KNOWN"; transcript_name "1700080N15Rik-001"; exon_number 3; exon_id "ENSMUSE00000738361.1"; level 2; tag "mRNA_start_NF"; havana_gene "OTTMUSG00000010805.1"; havana_transcript "OTTMUST00000025268.1";
chr2	HAVANA	exon	4140933	4141139	.	-	.	gene_id "ENSMUSG00000084859.1"; transcript_id "ENSMUST00000154360.1"; gene_type "lincRNA"; gene_status "NOVEL"; gene_name "1700080N15Rik"; transcript_type "lincRNA"; transcript_status "KNOWN"; transcript_name "1700080N15Rik-002"; exon_number 1; exon_id "ENSMUSE00000841852.1"; level 2; tag "basic"; havana_gene "OTTMUSG00000010805.1"; havana_transcript "OTTMUST00000025269.1";
chr2	HAVANA	exon	4138180	4138981	.	-	.	gene_id "ENSMUSG00000084859.1"; transcript_id "ENSMUST00000154360.1"; gene_type "lincRNA"; gene_status "NOVEL"; gene_name "1700080N15Rik"; transcript_type "lincRNA"; transcript_status "KNOWN"; transcript_name "1700080N15Rik-002"; exon_number 2; exon_id "ENSMUSE00000757078.1"; level 2; tag "basic"; havana_gene "OTTMUSG00000010805.1"; havana_transcript "OTTMUST00000025269.1";
chr2	HAVANA	exon	4135479	4135785	.	-	.	gene_id "ENSMUSG00000084859.1"; transcript_id "ENSMUST00000154360.1"; gene_type "lincRNA"; gene_status "NOVEL"; gene_name "1700080N15Rik"; transcript_type "lincRNA"; transcript_status "KNOWN"; transcript_name "1700080N15Rik-002"; exon_number 3; exon_id "ENSMUSE00000834150.1"; level 2; tag "basic"; havana_gene "OTTMUSG00000010805.1"; havana_transcript "OTTMUST00000025269.1";
chr2	HAVANA	exon	4137774	4137906	.	+	.	gene_id "ENSMUSG00000086921.1"; transcript_id "ENSMUST00000138462.1"; gene_type "lincRNA"; gene_status "NOVEL"; gene_name "Gm13189"; transcript_type "lincRNA"; transcript_status "KNOWN"; transcript_name "Gm13189-001"; exon_number 1; exon_id "ENSMUSE00000729692.1"; level 2; tag "basic"; havana_gene "OTTMUSG00000010804.1"; havana_transcript "OTTMUST00000025267.1";
chr2	HAVANA	exon	4143984	4144102	.	+	.	gene_id "ENSMUSG00000086921.1"; transcript_id "ENSMUST00000138462.1"; gene_type "lincRNA"; gene_status "NOVEL"; gene_name "Gm13189"; transcript_type "lincRNA"; transcript_status "KNOWN"; transcript_name "Gm13189-001"; exon_number 2; exon_id "ENSMUSE00000797480.1"; level 2; tag "basic"; havana_gene "OTTMUSG00000010804.1"; havana_transcript "OTTMUST00000025267.1";
chr2	HAVANA	exon	4300971	4301112	.	-	.	gene_id "ENSMUSG00000087355.1"; transcript_id "ENSMUST00000132211.1"; gene_type "processed_transcript"; gene_status "NOVEL"; gene_name "Gm13187"; transcript_type "processed_transcript"; transcript_status "KNOWN"; transcript_name "Gm13187-003"; exon_number 1; exon_id "ENSMUSE00000759872.1"; level 2; havana_gene "OTTMUSG00000010802.2"; havana_transcript "OTTMUST00000025276.1";
chr2	HAVANA	exon	4300508	4300659	.	-	.	gene_id "ENSMUSG00000087355.1"; transcript_id "ENSMUST00000132211.1"; gene_type "processed_transcript"; gene_status "NOVEL"; gene_name "Gm13187"; transcript_type "processed_transcript"; transcript_status "KNOWN"; transcript_name "Gm13187-003"; exon_number 2; exon_id "ENSMUSE00000834961.1"; level 2; havana_gene "OTTMUSG00000010802.2"; havana_transcript "OTTMUST00000025276.1";
chr2	HAVANA	exon	4287595	4287800	.	-	.	gene_id "ENSMUSG00000087355.1"; transcript_id "ENSMUST00000132211.1"; gene_type "processed_transcript"; gene_status "NOVEL"; gene_name "Gm13187"; transcript_type "processed_transcript"; transcript_status "KNOWN"; transcript_name "Gm13187-003"; exon_number 3; exon_id "ENSMUSE00000788786.1"; level 2; havana_gene "OTTMUSG00000010802.2"; havana_transcript "OTTMUST00000025276.1";
chr2	HAVANA	exon	4300971	4301167	.	-	.	gene_id "ENSMUSG00000087355.1"; transcript_id "ENSMUST00000156609.1"; gene_type "processed_transcript"; gene_status "NOVEL"; gene_name "Gm13187"; transcript_type "processed_transcript"; transcript_status "KNOWN"; transcript_name "Gm13187-002"; exon_number 1; exon_id "ENSMUSE00000798111.1"; level 2; tag "mRNA_start_NF"; havana_gene "OTTMUSG00000010802.2"; havana_transcript "OTTMUST00000025265.1";
chr2	HAVANA	exon	4300511	4300659	.	-	.	gene_id "ENSMUSG00000087355.1"; transcript_id "ENSMUST00000156609.1"; gene_type "processed_transcript"; gene_status "NOVEL"; gene_name "Gm13187"; transcript_type "processed_transcript"; transcript_status "KNOWN"; transcript_name "Gm13187-002"; exon_number 2; exon_id "ENSMUSE00000803589.1"; level 2; tag "mRNA_start_NF"; havana_gene "OTTMUSG00000010802.2"; havana_transcript "OTTMUST00000025265.1";
chr2	HAVANA	exon	4466433	4466670	.	-	.	gene_id "ENSMUSG00000086874.1"; transcript_id "ENSMUST00000139479.1"; gene_type "antisense"; gene_status "NOVEL"; gene_name "Gm13175"; transcript_type "antisense"; transcript_status "KNOWN"; transcript_name "Gm13175-001"; exon_number 1; exon_id "ENSMUSE00000745753.1"; level 2; tag "basic"; havana_gene "OTTMUSG00000010731.1"; havana_transcript "OTTMUST00000025048.1";
chr2	HAVANA	exon	4458434	4458661	.	-	.	gene_id "ENSMUSG00000086874.1"; transcript_id "ENSMUST00000139479.1"; gene_type "antisense"; gene_status "NOVEL"; gene_name "Gm13175"; transcript_type "antisense"; transcript_status "KNOWN"; transcript_name "Gm13175-001"; exon_number 2; exon_id "ENSMUSE00000793181.1"; level 2; tag "basic"; havana_gene "OTTMUSG00000010731.1"; havana_transcript "OTTMUST00000025048.1";
chr2	HAVANA	exon	5037280	5037411	.	+	.	gene_id "ENSMUSG00000086430.1"; transcript_id "ENSMUST00000145585.1"; gene_type "antisense"; gene_status "NOVEL"; gene_name "4930551O13Rik"; transcript_type "antisense"; transcript_status "KNOWN"; transcript_name "4930551O13Rik-001"; exon_number 1; exon_id "ENSMUSE00000798801.1"; level 2; tag "basic"; havana_gene "OTTMUSG00000010866.1"; havana_transcript "OTTMUST00000025428.1";
chr2	HAVANA	exon	5040201	5041133	.	+	.	gene_id "ENSMUSG00000086430.1"; transcript_id "ENSMUST00000145585.1"; gene_type "antisense"; gene_status "NOVEL"; gene_name "4930551O13Rik"; transcript_type "antisense"; transcript_status "KNOWN"; transcript_name "4930551O13Rik-001"; exon_number 2; exon_id "ENSMUSE00000781339.1"; level 2; tag "basic"; havana_gene "OTTMUSG00000010866.1"; havana_transcript "OTTMUST00000025428.1";
chr2	ENSEMBL	exon	5230157	5230864	.	-	.	gene_id "ENSMUSG00000097770.1"; transcript_id "ENSMUST00000180479.1"; gene_type "lincRNA"; gene_status "KNOWN"; gene_name "Gm26776"; transcript_type "lincRNA"; transcript_status "KNOWN"; transcript_name "Gm26776-201"; exon_number 1; exon_id "ENSMUSE00001189069.1"; level 3; tag "basic";
chr2	ENSEMBL	exon	5229024	5230006	.	-	.	gene_id "ENSMUSG00000097770.1"; transcript_id "ENSMUST00000180479.1"; gene_type "lincRNA"; gene_status "KNOWN"; gene_name "Gm26776"; transcript_type "lincRNA"; transcript_status "KNOWN"; transcript_name "Gm26776-201"; exon_number 2; exon_id "ENSMUSE00001146218.1"; level 3; tag "basic";
chr2	ENSEMBL	exon	5137749	5137929	.	-	.	gene_id "ENSMUSG00000097770.1"; transcript_id "ENSMUST00000180479.1"; gene_type "lincRNA"; gene_status "KNOWN"; gene_name "Gm26776"; transcript_type "lincRNA"; transcript_status "KNOWN"; transcript_name "Gm26776-201"; exon_number 3; exon_id "ENSMUSE00001143876.1"; level 3; tag "basic";
chr2	HAVANA	exon	5895510	5895531	.	+	.	gene_id "ENSMUSG00000085818.1"; transcript_id "ENSMUST00000142787.1"; gene_type "antisense"; gene_status "NOVEL"; gene_name "Gm13267"; transcript_type "antisense"; transcript_status "KNOWN"; transcript_name "Gm13267-001"; exon_number 1; exon_id "ENSMUSE00000812457.1"; level 2; tag "basic"; havana_gene "OTTMUSG00000011209.1"; havana_transcript "OTTMUST00000026303.1";
chr2	HAVANA	exon	5895808	5895914	.	+	.	gene_id "ENSMUSG00000085818.1"; transcript_id "ENSMUST00000142787.1"; gene_type "antisense"; gene_status "NOVEL"; gene_name "Gm13267"; transcript_type "antisense"; transcript_status "KNOWN"; transcript_name "Gm13267-001"; exon_number 2; exon_id "ENSMUSE00000772668.1"; level 2; tag "basic"; havana_gene "OTTMUSG00000011209.1"; havana_transcript "OTTMUST00000026303.1";
chr2	HAVANA	exon	5898779	5898884	.	+	.	gene_id "ENSMUSG00000085818.1"; transcript_id "ENSMUST00000142787.1"; gene_type "antisense"; gene_status "NOVEL"; gene_name "Gm13267"; transcript_type "antisense"; transcript_status "KNOWN"; transcript_name "Gm13267-001"; exon_number 3; exon_id "ENSMUSE00000740716.1"; level 2; tag "basic"; havana_gene "OTTMUSG00000011209.1"; havana_transcript "OTTMUST00000026303.1";
chr2	HAVANA	exon	5899669	5900131	.	+	.	gene_id "ENSMUSG00000085818.1"; transcript_id "ENSMUST00000142787.1"; gene_type "antisense"; gene_status "NOVEL"; gene_name "Gm13267"; transcript_type "antisense"; transcript_status "KNOWN"; transcript_name "Gm13267-001"; exon_number 4; exon_id "ENSMUSE00000821101.1"; level 2; tag "basic"; havana_gene "OTTMUSG00000011209.1"; havana_transcript "OTTMUST00000026303.1";
chr2	HAVANA	exon	6193251	6193321	.	+	.	gene_id "ENSMUSG00000087125.1"; transcript_id "ENSMUST00000151782.1"; gene_type "antisense"; gene_status "NOVEL"; gene_name "A230108P19Rik"; transcript_type "antisense"; transcript_status "KNOWN"; transcript_name "A230108P19Rik-001"; exon_number 1; exon_id "ENSMUSE00000731822.1"; level 2; tag "basic"; havana_gene "OTTMUSG00000011756.1"; havana_transcript "OTTMUST00000027580.1";
chr2	HAVANA	exon	6245946	6246030	.	+	.	gene_id "ENSMUSG00000087125.1"; transcript_id "ENSMUST00000151782.1"; gene_type "antisense"; gene_status "NOVEL"; gene_name "A230108P19Rik"; transcript_type "antisense"; transcript_status "KNOWN"; transcript_name "A230108P19Rik-001"; exon_number 2; exon_id "ENSMUSE00000783968.1"; level 2; tag "basic"; havana_gene "OTTMUSG00000011756.1"; havana_transcript "OTTMUST00000027580.1";
chr2	HAVANA	exon	6256127	6256274	.	+	.	gene_id "ENSMUSG00000087125.1"; transcript_id "ENSMUST00000151782.1"; gene_type "antisense"; gene_status "NOVEL"; gene_name "A230108P19Rik"; transcript_type "antisense"; transcript_status "KNOWN"; transcript_name "A230108P19Rik-001"; exon_number 3; exon_id "ENSMUSE00000821021.1"; level 2; tag "basic"; havana_gene "OTTMUSG00000011756.1"; havana_transcript "OTTMUST00000027580.1";
chr2	HAVANA	exon	6283367	6283477	.	+	.	gene_id "ENSMUSG00000087125.1"; transcript_id "ENSMUST00000151782.1"; gene_type "antisense"; gene_status "NOVEL"; gene_name "A230108P19Rik"; transcript_type "antisense"; transcript_status "KNOWN"; transcript_name "A230108P19Rik-001"; exon_number 4; exon_id "ENSMUSE00000764613.1"; level 2; tag "basic"; havana_gene "OTTMUSG00000011756.1"; havana_transcript "OTTMUST00000027580.1";
chr2	HAVANA	exon	6312859	6313201	.	+	.	gene_id "ENSMUSG00000087125.1"; transcript_id "ENSMUST00000151782.1"; gene_type "antisense"; gene_status "NOVEL"; gene_name "A230108P19Rik"; transcript_type "antisense"; transcript_status "KNOWN"; transcript_name "A230108P19Rik-001"; exon_number 5; exon_id "ENSMUSE00000824116.1"; level 2; tag "basic"; havana_gene "OTTMUSG00000011756.1"; havana_transcript "OTTMUST00000027580.1";
chr2	HAVANA	exon	6315115	6315216	.	+	.	gene_id "ENSMUSG00000087125.1"; transcript_id "ENSMUST00000151782.1"; gene_type "antisense"; gene_status "NOVEL"; gene_name "A230108P19Rik"; transcript_type "antisense"; transcript_status "KNOWN"; transcript_name "A230108P19Rik-001"; exon_number 6; exon_id "ENSMUSE00000808236.1"; level 2; tag "basic"; havana_gene "OTTMUSG00000011756.1"; havana_transcript "OTTMUST00000027580.1";
chr2	HAVANA	exon	6319972	6321611	.	+	.	gene_id "ENSMUSG00000087125.1"; transcript_id "ENSMUST00000151782.1"; gene_type "antisense"; gene_status "NOVEL"; gene_name "A230108P19Rik"; transcript_type "antisense"; transcript_status "KNOWN"; transcript_name "A230108P19Rik-001"; exon_number 7; exon_id "ENSMUSE00000814705.1"; level 2; tag "basic"; havana_gene "OTTMUSG00000011756.1"; havana_transcript "OTTMUST00000027580.1";
chr2	HAVANA	exon	6884270	6884329	.	+	.	gene_id "ENSMUSG00000087079.1"; transcript_id "ENSMUST00000142774.1"; gene_type "antisense"; gene_status "NOVEL"; gene_name "Gm13389"; transcript_type "antisense"; transcript_status "KNOWN"; transcript_name "Gm13389-001"; exon_number 1; exon_id "ENSMUSE00000734665.1"; level 2; tag "basic"; havana_gene "OTTMUSG00000011791.1"; havana_transcript "OTTMUST00000027680.1";
chr2	HAVANA	exon	6886346	6886924	.	+	.	gene_id "ENSMUSG00000087079.1"; transcript_id "ENSMUST00000142774.1"; gene_type "antisense"; gene_status "NOVEL"; gene_name "Gm13389"; transcript_type "antisense"; transcript_status "KNOWN"; transcript_name "Gm13389-001"; exon_number 2; exon_id "ENSMUSE00000790109.1"; level 2; tag "basic"; havana_gene "OTTMUSG00000011791.1"; havana_transcript "OTTMUST00000027680.1";
chr2	ENSEMBL	exon	7077265	7078950	.	+	.	gene_id "ENSMUSG00000097774.1"; transcript_id "ENSMUST00000181642.1"; gene_type "lincRNA"; gene_status "KNOWN"; gene_name "Gm26565"; transcript_type "lincRNA"; transcript_status "KNOWN"; transcript_name "Gm26565-201"; exon_number 1; exon_id "ENSMUSE00001145090.1"; level 3; tag "basic";
chr2	ENSEMBL	exon	7081032	7081313	.	+	.	gene_id "ENSMUSG00000097774.1"; transcript_id "ENSMUST00000181642.1"; gene_type "lincRNA"; gene_status "KNOWN"; gene_name "Gm26565"; transcript_type "lincRNA"; transcript_status "KNOWN"; transcript_name "Gm26565-201"; exon_number 2; exon_id "ENSMUSE00001177574.1"; level 3; tag "basic";
chr2	HAVANA	exon	9189515	9189647	.	+	.	gene_id "ENSMUSG00000085580.1"; transcript_id "ENSMUST00000132414.1"; gene_type "lincRNA"; gene_status "NOVEL"; gene_name "1700061F12Rik"; transcript_type "lincRNA"; transcript_status "KNOWN"; transcript_name "1700061F12Rik-001"; exon_number 1; exon_id "ENSMUSE00000738640.1"; level 2; tag "basic"; havana_gene "OTTMUSG00000011004.1"; havana_transcript "OTTMUST00000025807.1";
chr2	HAVANA	exon	9190299	9190407	.	+	.	gene_id "ENSMUSG00000085580.1"; transcript_id "ENSMUST00000132414.1"; gene_type "lincRNA"; gene_status "NOVEL"; gene_name "1700061F12Rik"; transcript_type "lincRNA"; transcript_status "KNOWN"; transcript_name "1700061F12Rik-001"; exon_number 2; exon_id "ENSMUSE00000793037.1"; level 2; tag "basic"; havana_gene "OTTMUSG00000011004.1"; havana_transcript "OTTMUST00000025807.1";
chr2	HAVANA	exon	9193431	9193709	.	+	.	gene_id "ENSMUSG00000085580.1"; transcript_id "ENSMUST00000132414.1"; gene_type "lincRNA"; gene_status "NOVEL"; gene_name "1700061F12Rik"; transcript_type "lincRNA"; transcript_status "KNOWN"; transcript_name "1700061F12Rik-001"; exon_number 3; exon_id "ENSMUSE00000779336.1"; level 2; tag "basic"; havana_gene "OTTMUSG00000011004.1"; havana_transcript "OTTMUST00000025807.1";
chr2	HAVANA	exon	9197123	9197477	.	+	.	gene_id "ENSMUSG00000085580.1"; transcript_id "ENSMUST00000132414.1"; gene_type "lincRNA"; gene_status "NOVEL"; gene_name "1700061F12Rik"; transcript_type "lincRNA"; transcript_status "KNOWN"; transcript_name "1700061F12Rik-001"; exon_number 4; exon_id "ENSMUSE00000812202.1"; level 2; tag "basic"; havana_gene "OTTMUSG00000011004.1"; havana_transcript "OTTMUST00000025807.1";
chr2	HAVANA	exon	9352431	9352554	.	+	.	gene_id "ENSMUSG00000079604.3"; transcript_id "ENSMUST00000152599.1"; gene_type "lincRNA"; gene_status "NOVEL"; gene_name "Gm13219"; transcript_type "lincRNA"; transcript_status "KNOWN"; transcript_name "Gm13219-003"; exon_number 1; exon_id "ENSMUSE00000771514.1"; level 2; havana_gene "OTTMUSG00000011007.2"; havana_transcript "OTTMUST00000025812.2";
chr2	HAVANA	exon	9372403	9372516	.	+	.	gene_id "ENSMUSG00000079604.3"; transcript_id "ENSMUST00000152599.1"; gene_type "lincRNA"; gene_status "NOVEL"; gene_name "Gm13219"; transcript_type "lincRNA"; transcript_status "KNOWN"; transcript_name "Gm13219-003"; exon_number 2; exon_id "ENSMUSE00000729196.1"; level 2; havana_gene "OTTMUSG00000011007.2"; havana_transcript "OTTMUST00000025812.2";
chr2	HAVANA	exon	9409709	9409798	.	+	.	gene_id "ENSMUSG00000079604.3"; transcript_id "ENSMUST00000152599.1"; gene_type "lincRNA"; gene_status "NOVEL"; gene_name "Gm13219"; transcript_type "lincRNA"; transcript_status "KNOWN"; transcript_name "Gm13219-003"; exon_number 3; exon_id "ENSMUSE00000774744.1"; level 2; havana_gene "OTTMUSG00000011007.2"; havana_transcript "OTTMUST00000025812.2";
chr2	HAVANA	exon	9409915	9410271	.	+	.	gene_id "ENSMUSG00000079604.3"; transcript_id "ENSMUST00000152599.1"; gene_type "lincRNA"; gene_status "NOVEL"; gene_name "Gm13219"; transcript_type "lincRNA"; transcript_status "KNOWN"; transcript_name "Gm13219-003"; exon_number 4; exon_id "ENSMUSE00000773220.1"; level 2; havana_gene "OTTMUSG00000011007.2"; havana_transcript "OTTMUST00000025812.2";
chr2	HAVANA	exon	9352520	9352554	.	+	.	gene_id "ENSMUSG00000079604.3"; transcript_id "ENSMUST00000154223.1"; gene_type "lincRNA"; gene_status "NOVEL"; gene_name "Gm13219"; transcript_type "lincRNA"; transcript_status "KNOWN"; transcript_name "Gm13219-001"; exon_number 1; exon_id "ENSMUSE00000738241.1"; level 2; havana_gene "OTTMUSG00000011007.2"; havana_transcript "OTTMUST00000025810.1";
chr2	HAVANA	exon	9409709	9409798	.	+	.	gene_id "ENSMUSG00000079604.3"; transcript_id "ENSMUST00000154223.1"; gene_type "lincRNA"; gene_status "NOVEL"; gene_name "Gm13219"; transcript_type "lincRNA"; transcript_status "KNOWN"; transcript_name "Gm13219-001"; exon_number 2; exon_id "ENSMUSE00000774744.1"; level 2; havana_gene "OTTMUSG00000011007.2"; havana_transcript "OTTMUST00000025810.1";
chr2	HAVANA	exon	9409915	9411632	.	+	.	gene_id "ENSMUSG00000079604.3"; transcript_id "ENSMUST00000154223.1"; gene_type "lincRNA"; gene_status "NOVEL"; gene_name "Gm13219"; transcript_type "lincRNA"; transcript_status "KNOWN"; transcript_name "Gm13219-001"; exon_number 3; exon_id "ENSMUSE00000739083.1"; level 2; havana_gene "OTTMUSG00000011007.2"; havana_transcript "OTTMUST00000025810.1";
chr2	HAVANA	exon	9597707	9597843	.	-	.	gene_id "ENSMUSG00000079603.3"; transcript_id "ENSMUST00000128180.1"; gene_type "lincRNA"; gene_status "NOVEL"; gene_name "Gm13218"; transcript_type "lincRNA"; transcript_status "KNOWN"; transcript_name "Gm13218-001"; exon_number 1; exon_id "ENSMUSE00000858220.1"; level 2; tag "basic"; havana_gene "OTTMUSG00000011006.2"; havana_transcript "OTTMUST00000025809.2";
chr2	HAVANA	exon	9591219	9591346	.	-	.	gene_id "ENSMUSG00000079603.3"; transcript_id "ENSMUST00000128180.1"; gene_type "lincRNA"; gene_status "NOVEL"; gene_name "Gm13218"; transcript_type "lincRNA"; transcript_status "KNOWN"; transcript_name "Gm13218-001"; exon_number 2; exon_id "ENSMUSE00000810285.1"; level 2; tag "basic"; havana_gene "OTTMUSG00000011006.2"; havana_transcript "OTTMUST00000025809.2";
chr2	HAVANA	exon	9877256	9877444	.	+	.	gene_id "ENSMUSG00000086618.1"; transcript_id "ENSMUST00000131297.1"; gene_type "antisense"; gene_status "NOVEL"; gene_name "Gm13256"; transcript_type "antisense"; transcript_status "KNOWN"; transcript_name "Gm13256-001"; exon_number 1; exon_id "ENSMUSE00000744439.1"; level 2; tag "basic"; havana_gene "OTTMUSG00000011128.1"; havana_transcript "OTTMUST00000026062.1";
chr2	HAVANA	exon	9878539	9878869	.	+	.	gene_id "ENSMUSG00000086618.1"; transcript_id "ENSMUST00000131297.1"; gene_type "antisense"; gene_status "NOVEL"; gene_name "Gm13256"; transcript_type "antisense"; transcript_status "KNOWN"; transcript_name "Gm13256-001"; exon_number 2; exon_id "ENSMUSE00000819724.1"; level 2; tag "basic"; havana_gene "OTTMUSG00000011128.1"; havana_transcript "OTTMUST00000026062.1";
chr2	HAVANA	exon	9906178	9906332	.	+	.	gene_id "ENSMUSG00000075534.5"; transcript_id "ENSMUST00000149014.1"; gene_type "antisense"; gene_status "NOVEL"; gene_name "Gm13262"; transcript_type "antisense"; transcript_status "KNOWN"; transcript_name "Gm13262-001"; exon_number 1; exon_id "ENSMUSE00000744257.1"; level 2; tag "basic"; havana_gene "OTTMUSG00000011195.1"; havana_transcript "OTTMUST00000026275.1";
chr2	HAVANA	exon	9912812	9914678	.	+	.	gene_id "ENSMUSG00000075534.5"; transcript_id "ENSMUST00000149014.1"; gene_type "antisense"; gene_status "NOVEL"; gene_name "Gm13262"; transcript_type "antisense"; transcript_status "KNOWN"; transcript_name "Gm13262-001"; exon_number 2; exon_id "ENSMUSE00000834558.1"; level 2; tag "basic"; havana_gene "OTTMUSG00000011195.1"; havana_transcript "OTTMUST00000026275.1";
chr2	HAVANA	exon	11036874	11036959	.	+	.	gene_id "ENSMUSG00000085257.1"; transcript_id "ENSMUST00000138416.1"; gene_type "lincRNA"; gene_status "NOVEL"; gene_name "Gm13264"; transcript_type "lincRNA"; transcript_status "KNOWN"; transcript_name "Gm13264-001"; exon_number 1; exon_id "ENSMUSE00000807558.1"; level 2; tag "basic"; havana_gene "OTTMUSG00000011200.1"; havana_transcript "OTTMUST00000026280.1";
chr2	HAVANA	exon	11048603	11048666	.	+	.	gene_id "ENSMUSG00000085257.1"; transcript_id "ENSMUST00000138416.1"; gene_type "lincRNA"; gene_status "NOVEL"; gene_name "Gm13264"; transcript_type "lincRNA"; transcript_status "KNOWN"; transcript_name "Gm13264-001"; exon_number 2; exon_id "ENSMUSE00000731530.1"; level 2; tag "basic"; havana_gene "OTTMUSG00000011200.1"; havana_transcript "OTTMUST00000026280.1";
chr2	HAVANA	exon	11048915	11049066	.	+	.	gene_id "ENSMUSG00000085257.1"; transcript_id "ENSMUST00000138416.1"; gene_type "lincRNA"; gene_status "NOVEL"; gene_name "Gm13264"; transcript_type "lincRNA"; transcript_status "KNOWN"; transcript_name "Gm13264-001"; exon_number 3; exon_id "ENSMUSE00000732773.1"; level 2; tag "basic"; havana_gene "OTTMUSG00000011200.1"; havana_transcript "OTTMUST00000026280.1";
chr2	HAVANA	exon	11339489	11339825	.	+	.	gene_id "ENSMUSG00000086006.1"; transcript_id "ENSMUST00000131188.1"; gene_type "lincRNA"; gene_status "NOVEL"; gene_name "Gm13293"; transcript_type "lincRNA"; transcript_status "KNOWN"; transcript_name "Gm13293-001"; exon_number 1; exon_id "ENSMUSE00000753429.1"; level 2; tag "basic"; havana_gene "OTTMUSG00000011311.1"; havana_transcript "OTTMUST00000026504.1";
chr2	HAVANA	exon	11341385	11341546	.	+	.	gene_id "ENSMUSG00000086006.1"; transcript_id "ENSMUST00000131188.1"; gene_type "lincRNA"; gene_status "NOVEL"; gene_name "Gm13293"; transcript_type "lincRNA"; transcript_status "KNOWN"; transcript_name "Gm13293-001"; exon_number 2; exon_id "ENSMUSE00000777049.1"; level 2; tag "basic"; havana_gene "OTTMUSG00000011311.1"; havana_transcript "OTTMUST00000026504.1";
chr2	HAVANA	exon	11342443	11342612	.	+	.	gene_id "ENSMUSG00000086006.1"; transcript_id "ENSMUST00000131188.1"; gene_type "lincRNA"; gene_status "NOVEL"; gene_name "Gm13293"; transcript_type "lincRNA"; transcript_status "KNOWN"; transcript_name "Gm13293-001"; exon_number 3; exon_id "ENSMUSE00000778238.1"; level 2; tag "basic"; havana_gene "OTTMUSG00000011311.1"; havana_transcript "OTTMUST00000026504.1";
chr2	HAVANA	exon	12300947	12301589	.	+	.	gene_id "ENSMUSG00000086843.1"; transcript_id "ENSMUST00000150037.1"; gene_type "processed_transcript"; gene_status "NOVEL"; gene_name "E030013I19Rik"; transcript_type "processed_transcript"; transcript_status "KNOWN"; transcript_name "E030013I19Rik-001"; exon_number 1; exon_id "ENSMUSE00000813075.1"; level 2; havana_gene "OTTMUSG00000011371.1"; havana_transcript "OTTMUST00000026627.1";
chr2	HAVANA	exon	12309887	12311300	.	+	.	gene_id "ENSMUSG00000086843.1"; transcript_id "ENSMUST00000150037.1"; gene_type "processed_transcript"; gene_status "NOVEL"; gene_name "E030013I19Rik"; transcript_type "processed_transcript"; transcript_status "KNOWN"; transcript_name "E030013I19Rik-001"; exon_number 2; exon_id "ENSMUSE00000820374.1"; level 2; havana_gene "OTTMUSG00000011371.1"; havana_transcript "OTTMUST00000026627.1";
chr2	HAVANA	exon	12301025	12302285	.	+	.	gene_id "ENSMUSG00000086843.1"; transcript_id "ENSMUST00000148089.1"; gene_type "processed_transcript"; gene_status "NOVEL"; gene_name "E030013I19Rik"; transcript_type "processed_transcript"; transcript_status "KNOWN"; transcript_name "E030013I19Rik-002"; exon_number 1; exon_id "ENSMUSE00000798549.1"; level 2; tag "basic"; havana_gene "OTTMUSG00000011371.1"; havana_transcript "OTTMUST00000026628.…
chr2	HAVANA	exon	12309887	12311300	.	+	.	gene_id "ENSMUSG00000086843.1"; transcript_id "ENSMUST00000148089.1"; gene_type "processed_transcript"; gene_status "NOVEL"; gene_name "E030013I19Rik"; transcript_type "processed_transcript"; transcript_status "KNOWN"; transcript_name "E030013I19Rik-002"; exon_number 2; exon_id "ENSMUSE00000820374.1"; level 2; tag "basic"; havana_gene "OTTMUSG00000011371.1"; havana_transcript "OTTMUST00000026628.…
chr2	HAVANA	exon	13271602	13271712	.	+	.	gene_id "ENSMUSG00000086358.1"; transcript_id "ENSMUST00000149137.1"; gene_type "processed_transcript"; gene_status "NOVEL"; gene_name "Gm13270"; transcript_type "processed_transcript"; transcript_status "KNOWN"; transcript_name "Gm13270-001"; exon_number 1; exon_id "ENSMUSE00000730757.1"; level 2; tag "basic"; havana_gene "OTTMUSG00000011226.1"; havana_transcript "OTTMUST00000026351.1";
chr2	HAVANA	exon	13308773	13308861	.	+	.	gene_id "ENSMUSG00000086358.1"; transcript_id "ENSMUST00000149137.1"; gene_type "processed_transcript"; gene_status "NOVEL"; gene_name "Gm13270"; transcript_type "processed_transcript"; transcript_status "KNOWN"; transcript_name "Gm13270-001"; exon_number 2; exon_id "ENSMUSE00000839510.1"; level 2; tag "basic"; havana_gene "OTTMUSG00000011226.1"; havana_transcript "OTTMUST00000026351.1";
chr2	HAVANA	exon	13319855	13320156	.	+	.	gene_id "ENSMUSG00000086358.1"; transcript_id "ENSMUST00000149137.1"; gene_type "processed_transcript"; gene_status "NOVEL"; gene_name "Gm13270"; transcript_type "processed_transcript"; transcript_status "KNOWN"; transcript_name "Gm13270-001"; exon_number 3; exon_id "ENSMUSE00000756584.1"; level 2; tag "basic"; havana_gene "OTTMUSG00000011226.1"; havana_transcript "OTTMUST00000026351.1";
chr2	HAVANA	exon	13324645	13324791	.	+	.	gene_id "ENSMUSG00000086358.1"; transcript_id "ENSMUST00000149137.1"; gene_type "processed_transcript"; gene_status "NOVEL"; gene_name "Gm13270"; transcript_type "processed_transcript"; transcript_status "KNOWN"; transcript_name "Gm13270-001"; exon_number 4; exon_id "ENSMUSE00000779090.1"; level 2; tag "basic"; havana_gene "OTTMUSG00000011226.1"; havana_transcript "OTTMUST00000026351.1";
chr2	HAVANA	exon	14512591	14512782	.	+	.	gene_id "ENSMUSG00000084901.1"; transcript_id "ENSMUST00000141869.1"; gene_type "lincRNA"; gene_status "NOVEL"; gene_name "Gm13266"; transcript_type "lincRNA"; transcript_status "KNOWN"; transcript_name "Gm13266-001"; exon_number 1; exon_id "ENSMUSE00000805238.1"; level 2; tag "basic"; havana_gene "OTTMUSG00000011203.1"; havana_transcript "OTTMUST00000026283.1";
chr2	HAVANA	exon	14514190	14514232	.	+	.	gene_id "ENSMUSG00000084901.1"; transcript_id "ENSMUST00000141869.1"; gene_type "lincRNA"; gene_status "NOVEL"; gene_name "Gm13266"; transcript_type "lincRNA"; transcript_status "KNOWN"; transcript_name "Gm13266-001"; exon_number 2; exon_id "ENSMUSE00000785544.1"; level 2; tag "basic"; havana_gene "OTTMUSG00000011203.1"; havana_transcript "OTTMUST00000026283.1";
chr2	HAVANA	exon	14516858	14516903	.	+	.	gene_id "ENSMUSG00000084901.1"; transcript_id "ENSMUST00000141869.1"; gene_type "lincRNA"; gene_status "NOVEL"; gene_name "Gm13266"; transcript_type "lincRNA"; transcript_status "KNOWN"; transcript_name "Gm13266-001"; exon_number 3; exon_id "ENSMUSE00000764016.1"; level 2; tag "basic"; havana_gene "OTTMUSG00000011203.1"; havana_transcript "OTTMUST00000026283.1";
chr2	HAVANA	exon	14535486	14535597	.	+	.	gene_id "ENSMUSG00000084901.1"; transcript_id "ENSMUST00000141869.1"; gene_type "lincRNA"; gene_status "NOVEL"; gene_name "Gm13266"; transcript_type "lincRNA"; transcript_status "KNOWN"; transcript_name "Gm13266-001"; exon_number 4; exon_id "ENSMUSE00000728306.1"; level 2; tag "basic"; havana_gene "OTTMUSG00000011203.1"; havana_transcript "OTTMUST00000026283.1";
chr2	HAVANA	exon	14542590	14542805	.	+	.	gene_id "ENSMUSG00000084901.1"; transcript_id "ENSMUST00000141869.1"; gene_type "lincRNA"; gene_status "NOVEL"; gene_name "Gm13266"; transcript_type "lincRNA"; transcript_status "KNOWN"; transcript_name "Gm13266-001"; exon_number 5; exon_id "ENSMUSE00000800278.1"; level 2; tag "basic"; havana_gene "OTTMUSG00000011203.1"; havana_transcript "OTTMUST00000026283.1";
chr2	HAVANA	exon	14766893	14767022	.	-	.	gene_id "ENSMUSG00000087086.1"; transcript_id "ENSMUST00000147019.1"; gene_type "antisense"; gene_status "NOVEL"; gene_name "Gm13269"; transcript_type "antisense"; transcript_status "KNOWN"; transcript_name "Gm13269-002"; exon_number 1; exon_id "ENSMUSE00000833219.1"; level 2; tag "basic"; havana_gene "OTTMUSG00000011218.1"; havana_transcript "OTTMUST00000026324.1";
chr2	HAVANA	exon	14745952	14746079	.	-	.	gene_id "ENSMUSG00000087086.1"; transcript_id "ENSMUST00000147019.1"; gene_type "antisense"; gene_status "NOVEL"; gene_name "Gm13269"; transcript_type "antisense"; transcript_status "KNOWN"; transcript_name "Gm13269-002"; exon_number 2; exon_id "ENSMUSE00000745299.1"; level 2; tag "basic"; havana_gene "OTTMUSG00000011218.1"; havana_transcript "OTTMUST00000026324.1";
chr2	HAVANA	exon	14740374	14740659	.	-	.	gene_id "ENSMUSG00000087086.1"; transcript_id "ENSMUST00000147019.1"; gene_type "antisense"; gene_status "NOVEL"; gene_name "Gm13269"; transcript_type "antisense"; transcript_status "KNOWN"; transcript_name "Gm13269-002"; exon_number 3; exon_id "ENSMUSE00000732018.1"; level 2; tag "basic"; havana_gene "OTTMUSG00000011218.1"; havana_transcript "OTTMUST00000026324.1";
chr2	HAVANA	exon	15646962	15647100	.	+	.	gene_id "ENSMUSG00000085942.1"; transcript_id "ENSMUST00000147499.1"; gene_type "lincRNA"; gene_status "NOVEL"; gene_name "Gm13364"; transcript_type "lincRNA"; transcript_status "KNOWN"; transcript_name "Gm13364-001"; exon_number 1; exon_id "ENSMUSE00000803336.1"; level 2; tag "basic"; havana_gene "OTTMUSG00000011603.1"; havana_transcript "OTTMUST00000027111.1";
chr2	HAVANA	exon	15667862	15667982	.	+	.	gene_id "ENSMUSG00000085942.1"; transcript_id "ENSMUST00000147499.1"; gene_type "lincRNA"; gene_status "NOVEL"; gene_name "Gm13364"; transcript_type "lincRNA"; transcript_status "KNOWN"; transcript_name "Gm13364-001"; exon_number 2; exon_id "ENSMUSE00000826811.1"; level 2; tag "basic"; havana_gene "OTTMUSG00000011603.1"; havana_transcript "OTTMUST00000027111.1";
chr2	HAVANA	exon	15695193	15695345	.	+	.	gene_id "ENSMUSG00000085942.1"; transcript_id "ENSMUST00000147499.1"; gene_type "lincRNA"; gene_status "NOVEL"; gene_name "Gm13364"; transcript_type "lincRNA"; transcript_status "KNOWN"; transcript_name "Gm13364-001"; exon_number 3; exon_id "ENSMUSE00000821596.1"; level 2; tag "basic"; havana_gene "OTTMUSG00000011603.1"; havana_transcript "OTTMUST00000027111.1";
chr2	HAVANA	exon	15695725	15695830	.	+	.	gene_id "ENSMUSG00000085942.1"; transcript_id "ENSMUST00000147499.1"; gene_type "lincRNA"; gene_status "NOVEL"; gene_name "Gm13364"; transcript_type "lincRNA"; transcript_status "KNOWN"; transcript_name "Gm13364-001"; exon_number 4; exon_id "ENSMUSE00000828172.1"; level 2; tag "basic"; havana_gene "OTTMUSG00000011603.1"; havana_transcript "OTTMUST00000027111.1";
chr2	HAVANA	exon	15696684	15696710	.	+	.	gene_id "ENSMUSG00000085942.1"; transcript_id "ENSMUST00000147499.1"; gene_type "lincRNA"; gene_status "NOVEL"; gene_name "Gm13364"; transcript_type "lincRNA"; transcript_status "KNOWN"; transcript_name "Gm13364-001"; exon_number 5; exon_id "ENSMUSE00000744075.1"; level 2; tag "basic"; havana_gene "OTTMUSG00000011603.1"; havana_transcript "OTTMUST00000027111.1";
chr2	HAVANA	exon	17185342	17185487	.	-	.	gene_id "ENSMUSG00000085193.1"; transcript_id "ENSMUST00000152803.1"; gene_type "lincRNA"; gene_status "NOVEL"; gene_name "Gm13322"; transcript_type "lincRNA"; transcript_status "KNOWN"; transcript_name "Gm13322-001"; exon_number 1; exon_id "ENSMUSE00000800648.1"; level 2; tag "basic"; havana_gene "OTTMUSG00000011421.1"; havana_transcript "OTTMUST00000026728.1";
chr2	HAVANA	exon	17181743	17181842	.	-	.	gene_id "ENSMUSG00000085193.1"; transcript_id "ENSMUST00000152803.1"; gene_type "lincRNA"; gene_status "NOVEL"; gene_name "Gm13322"; transcript_type "lincRNA"; transcript_status "KNOWN"; transcript_name "Gm13322-001"; exon_number 2; exon_id "ENSMUSE00000811852.1"; level 2; tag "basic"; havana_gene "OTTMUSG00000011421.1"; havana_transcript "OTTMUST00000026728.1";
chr2	HAVANA	exon	17559060	17559327	.	+	.	gene_id "ENSMUSG00000085100.1"; transcript_id "ENSMUST00000148607.1"; gene_type "antisense"; gene_status "NOVEL"; gene_name "Gm13324"; transcript_type "antisense"; transcript_status "KNOWN"; transcript_name "Gm13324-001"; exon_number 1; exon_id "ENSMUSE00000797487.1"; level 2; tag "basic"; havana_gene "OTTMUSG00000011423.1"; havana_transcript "OTTMUST00000026730.1";
chr2	HAVANA	exon	17559698	17559998	.	+	.	gene_id "ENSMUSG00000085100.1"; transcript_id "ENSMUST00000148607.1"; gene_type "antisense"; gene_status "NOVEL"; gene_name "Gm13324"; transcript_type "antisense"; transcript_status "KNOWN"; transcript_name "Gm13324-001"; exon_number 2; exon_id "ENSMUSE00000744805.1"; level 2; tag "basic"; havana_gene "OTTMUSG00000011423.1"; havana_transcript "OTTMUST00000026730.1";
chr2	HAVANA	exon	18056520	18056613	.	-	.	gene_id "ENSMUSG00000086340.1"; transcript_id "ENSMUST00000125173.1"; gene_type "processed_transcript"; gene_status "NOVEL"; gene_name "1810059C17Rik"; transcript_type "processed_transcript"; transcript_status "KNOWN"; transcript_name "1810059C17Rik-001"; exon_number 1; exon_id "ENSMUSE00000835270.1"; level 2; tag "basic"; havana_gene "OTTMUSG00000011460.1"; havana_transcript "OTTMUST00000026809.…
chr2	HAVANA	exon	18055713	18055821	.	-	.	gene_id "ENSMUSG00000086340.1"; transcript_id "ENSMUST00000125173.1"; gene_type "processed_transcript"; gene_status "NOVEL"; gene_name "1810059C17Rik"; transcript_type "processed_transcript"; transcript_status "KNOWN"; transcript_name "1810059C17Rik-001"; exon_number 2; exon_id "ENSMUSE00000761777.1"; level 2; tag "basic"; havana_gene "OTTMUSG00000011460.1"; havana_transcript "OTTMUST00000026809.…
chr2	HAVANA	exon	18054193	18054476	.	-	.	gene_id "ENSMUSG00000086340.1"; transcript_id "ENSMUST00000125173.1"; gene_type "processed_transcript"; gene_status "NOVEL"; gene_name "1810059C17Rik"; transcript_type "processed_transcript"; transcript_status "KNOWN"; transcript_name "1810059C17Rik-001"; exon_number 3; exon_id "ENSMUSE00000770723.1"; level 2; tag "basic"; havana_gene "OTTMUSG00000011460.1"; havana_transcript "OTTMUST00000026809.…
chr2	HAVANA	exon	18799245	18801818	.	-	.	gene_id "ENSMUSG00000097638.1"; transcript_id "ENSMUST00000181515.1"; gene_type "lincRNA"; gene_status "NOVEL"; gene_name "4933439G12Rik"; transcript_type "lincRNA"; transcript_status "KNOWN"; transcript_name "4933439G12Rik-001"; exon_number 1; exon_id "ENSMUSE00001150615.1"; level 2; tag "basic"; havana_gene "OTTMUSG00000042880.1"; havana_transcript "OTTMUST00000112668.1";
chr2	HAVANA	exon	19344317	19345119	.	+	.	gene_id "ENSMUSG00000087674.1"; transcript_id "ENSMUST00000141289.1"; gene_type "lincRNA"; gene_status "KNOWN"; gene_name "4930447M23Rik"; transcript_type "lincRNA"; transcript_status "KNOWN"; transcript_name "4930447M23Rik-001"; exon_number 1; exon_id "ENSMUSE00000766578.1"; level 2; tag "basic"; havana_gene "OTTMUSG00000011490.1"; havana_transcript "OTTMUST00000026859.1";
chr2	HAVANA	exon	19347565	19347687	.	+	.	gene_id "ENSMUSG00000087674.1"; transcript_id "ENSMUST00000141289.1"; gene_type "lincRNA"; gene_status "KNOWN"; gene_name "4930447M23Rik"; transcript_type "lincRNA"; transcript_status "KNOWN"; transcript_name "4930447M23Rik-001"; exon_number 2; exon_id "ENSMUSE00000827071.1"; level 2; tag "basic"; havana_gene "OTTMUSG00000011490.1"; havana_transcript "OTTMUST00000026859.1";
chr2	HAVANA	exon	19348514	19348611	.	+	.	gene_id "ENSMUSG00000087674.1"; transcript_id "ENSMUST00000141289.1"; gene_type "lincRNA"; gene_status "KNOWN"; gene_name "4930447M23Rik"; transcript_type "lincRNA"; transcript_status "KNOWN"; transcript_name "4930447M23Rik-001"; exon_number 3; exon_id "ENSMUSE00000837740.1"; level 2; tag "basic"; havana_gene "OTTMUSG00000011490.1"; havana_transcript "OTTMUST00000026859.1";
chr2	HAVANA	exon	19348744	19349202	.	+	.	gene_id "ENSMUSG00000087674.1"; transcript_id "ENSMUST00000141289.1"; gene_type "lincRNA"; gene_status "KNOWN"; gene_name "4930447M23Rik"; transcript_type "lincRNA"; transcript_status "KNOWN"; transcript_name "4930447M23Rik-001"; exon_number 4; exon_id "ENSMUSE00000814233.1"; level 2; tag "basic"; havana_gene "OTTMUSG00000011490.1"; havana_transcript "OTTMUST00000026859.1";
chr2	HAVANA	exon	19344838	19345167	.	+	.	gene_id "ENSMUSG00000087674.1"; transcript_id "ENSMUST00000150514.1"; gene_type "lincRNA"; gene_status "KNOWN"; gene_name "4930447M23Rik"; transcript_type "lincRNA"; transcript_status "KNOWN"; transcript_name "4930447M23Rik-002"; exon_number 1; exon_id "ENSMUSE00000784006.1"; level 2; havana_gene "OTTMUSG00000011490.1"; havana_transcript "OTTMUST00000026860.1";
chr2	HAVANA	exon	19347565	19347687	.	+	.	gene_id "ENSMUSG00000087674.1"; transcript_id "ENSMUST00000150514.1"; gene_type "lincRNA"; gene_status "KNOWN"; gene_name "4930447M23Rik"; transcript_type "lincRNA"; transcript_status "KNOWN"; transcript_name "4930447M23Rik-002"; exon_number 2; exon_id "ENSMUSE00000827071.1"; level 2; havana_gene "OTTMUSG00000011490.1"; havana_transcript "OTTMUST00000026860.1";
chr2	HAVANA	exon	19348514	19348611	.	+	.	gene_id "ENSMUSG00000087674.1"; transcript_id "ENSMUST00000150514.1"; gene_type "lincRNA"; gene_status "KNOWN"; gene_name "4930447M23Rik"; transcript_type "lincRNA"; transcript_status "KNOWN"; transcript_name "4930447M23Rik-002"; exon_number 3; exon_id "ENSMUSE00000837740.1"; level 2; havana_gene "OTTMUSG00000011490.1"; havana_transcript "OTTMUST00000026860.1";
chr2	HAVANA	exon	19350938	19351050	.	+	.	gene_id "ENSMUSG00000087674.1"; transcript_id "ENSMUST00000150514.1"; gene_type "lincRNA"; gene_status "KNOWN"; gene_name "4930447M23Rik"; transcript_type "lincRNA"; transcript_status "KNOWN"; transcript_name "4930447M23Rik-002"; exon_number 4; exon_id "ENSMUSE00000746376.1"; level 2; havana_gene "OTTMUSG00000011490.1"; havana_transcript "OTTMUST00000026860.1";
chr2	HAVANA	exon	19344937	19345167	.	+	.	gene_id "ENSMUSG00000087674.1"; transcript_id "ENSMUST00000136456.1"; gene_type "lincRNA"; gene_status "KNOWN"; gene_name "4930447M23Rik"; transcript_type "lincRNA"; transcript_status "KNOWN"; transcript_name "4930447M23Rik-003"; exon_number 1; exon_id "ENSMUSE00000741057.1"; level 2; havana_gene "OTTMUSG00000011490.1"; havana_transcript "OTTMUST00000026861.1";
chr2	HAVANA	exon	19347565	19347687	.	+	.	gene_id "ENSMUSG00000087674.1"; transcript_id "ENSMUST00000136456.1"; gene_type "lincRNA"; gene_status "KNOWN"; gene_name "4930447M23Rik"; transcript_type "lincRNA"; transcript_status "KNOWN"; transcript_name "4930447M23Rik-003"; exon_number 2; exon_id "ENSMUSE00000827071.1"; level 2; havana_gene "OTTMUSG00000011490.1"; havana_transcript "OTTMUST00000026861.1";
chr2	HAVANA	exon	19348514	19348936	.	+	.	gene_id "ENSMUSG00000087674.1"; transcript_id "ENSMUST00000136456.1"; gene_type "lincRNA"; gene_status "KNOWN"; gene_name "4930447M23Rik"; transcript_type "lincRNA"; transcript_status "KNOWN"; transcript_name "4930447M23Rik-003"; exon_number 3; exon_id "ENSMUSE00000785338.1"; level 2; havana_gene "OTTMUSG00000011490.1"; havana_transcript "OTTMUST00000026861.1";
chr2	ENSEMBL	exon	19451828	19453151	.	+	.	gene_id "ENSMUSG00000056329.3"; transcript_id "ENSMUST00000070378.2"; gene_type "processed_transcript"; gene_status "KNOWN"; gene_name "1810010K12Rik"; transcript_type "processed_transcript"; transcript_status "KNOWN"; transcript_name "1810010K12Rik-201"; exon_number 1; exon_id "ENSMUSE00000454402.2"; level 3; tag "basic"; havana_gene "OTTMUSG00000011491.1";
chr2	HAVANA	exon	19636956	19636986	.	-	.	gene_id "ENSMUSG00000086621.1"; transcript_id "ENSMUST00000147324.1"; gene_type "antisense"; gene_status "NOVEL"; gene_name "Gm13348"; transcript_type "antisense"; transcript_status "KNOWN"; transcript_name "Gm13348-001"; exon_number 1; exon_id "ENSMUSE00000837018.1"; level 2; tag "basic"; havana_gene "OTTMUSG00000011529.1"; havana_transcript "OTTMUST00000026922.1";
chr2	HAVANA	exon	19636468	19636584	.	-	.	gene_id "ENSMUSG00000086621.1"; transcript_id "ENSMUST00000147324.1"; gene_type "antisense"; gene_status "NOVEL"; gene_name "Gm13348"; transcript_type "antisense"; transcript_status "KNOWN"; transcript_name "Gm13348-001"; exon_number 2; exon_id "ENSMUSE00000796234.1"; level 2; tag "basic"; havana_gene "OTTMUSG00000011529.1"; havana_transcript "OTTMUST00000026922.1";
chr2	HAVANA	exon	19635672	19635846	.	-	.	gene_id "ENSMUSG00000086621.1"; transcript_id "ENSMUST00000147324.1"; gene_type "antisense"; gene_status "NOVEL"; gene_name "Gm13348"; transcript_type "antisense"; transcript_status "KNOWN"; transcript_name "Gm13348-001"; exon_number 3; exon_id "ENSMUSE00000795246.1"; level 2; tag "basic"; havana_gene "OTTMUSG00000011529.1"; havana_transcript "OTTMUST00000026922.1";
chr2	HAVANA	exon	19634988	19635124	.	-	.	gene_id "ENSMUSG00000086621.1"; transcript_id "ENSMUST00000147324.1"; gene_type "antisense"; gene_status "NOVEL"; gene_name "Gm13348"; transcript_type "antisense"; transcript_status "KNOWN"; transcript_name "Gm13348-001"; exon_number 4; exon_id "ENSMUSE00000793922.1"; level 2; tag "basic"; havana_gene "OTTMUSG00000011529.1"; havana_transcript "OTTMUST00000026922.1";
chr2	HAVANA	exon	19634858	19634904	.	-	.	gene_id "ENSMUSG00000086621.1"; transcript_id "ENSMUST00000147324.1"; gene_type "antisense"; gene_status "NOVEL"; gene_name "Gm13348"; transcript_type "antisense"; transcript_status "KNOWN"; transcript_name "Gm13348-001"; exon_number 5; exon_id "ENSMUSE00000794605.1"; level 2; tag "basic"; havana_gene "OTTMUSG00000011529.1"; havana_transcript "OTTMUST00000026922.1";
chr2	HAVANA	exon	19634034	19634216	.	-	.	gene_id "ENSMUSG00000086621.1"; transcript_id "ENSMUST00000147324.1"; gene_type "antisense"; gene_status "NOVEL"; gene_name "Gm13348"; transcript_type "antisense"; transcript_status "KNOWN"; transcript_name "Gm13348-001"; exon_number 6; exon_id "ENSMUSE00000799777.1"; level 2; tag "basic"; havana_gene "OTTMUSG00000011529.1"; havana_transcript "OTTMUST00000026922.1";
chr2	HAVANA	exon	20324629	20324670	.	-	.	gene_id "ENSMUSG00000091457.1"; transcript_id "ENSMUST00000168048.1"; gene_type "antisense"; gene_status "NOVEL"; gene_name "Gm17171"; transcript_type "antisense"; transcript_status "KNOWN"; transcript_name "Gm17171-001"; exon_number 1; exon_id "ENSMUSE00000889817.1"; level 2; tag "basic"; havana_gene "OTTMUSG00000036873.1"; havana_transcript "OTTMUST00000094731.1";
chr2	HAVANA	exon	20322261	20322340	.	-	.	gene_id "ENSMUSG00000091457.1"; transcript_id "ENSMUST00000168048.1"; gene_type "antisense"; gene_status "NOVEL"; gene_name "Gm17171"; transcript_type "antisense"; transcript_status "KNOWN"; transcript_name "Gm17171-001"; exon_number 2; exon_id "ENSMUSE00000913488.1"; level 2; tag "basic"; havana_gene "OTTMUSG00000036873.1"; havana_transcript "OTTMUST00000094731.1";
chr2	HAVANA	exon	20302732	20302801	.	-	.	gene_id "ENSMUSG00000091457.1"; transcript_id "ENSMUST00000168048.1"; gene_type "antisense"; gene_status "NOVEL"; gene_name "Gm17171"; transcript_type "antisense"; transcript_status "KNOWN"; transcript_name "Gm17171-001"; exon_number 3; exon_id "ENSMUSE00000879304.1"; level 2; tag "basic"; havana_gene "OTTMUSG00000036873.1"; havana_transcript "OTTMUST00000094731.1";
chr2	HAVANA	exon	20301587	20301640	.	-	.	gene_id "ENSMUSG00000091457.1"; transcript_id "ENSMUST00000168048.1"; gene_type "antisense"; gene_status "NOVEL"; gene_name "Gm17171"; transcript_type "antisense"; transcript_status "KNOWN"; transcript_name "Gm17171-001"; exon_number 4; exon_id "ENSMUSE00000872527.1"; level 2; tag "basic"; havana_gene "OTTMUSG00000036873.1"; havana_transcript "OTTMUST00000094731.1";
chr2	HAVANA	exon	20300817	20301104	.	-	.	gene_id "ENSMUSG00000091457.1"; transcript_id "ENSMUST00000168048.1"; gene_type "antisense"; gene_status "NOVEL"; gene_name "Gm17171"; transcript_type "antisense"; transcript_status "KNOWN"; transcript_name "Gm17171-001"; exon_number 5; exon_id "ENSMUSE00000897908.1"; level 2; tag "basic"; havana_gene "OTTMUSG00000036873.1"; havana_transcript "OTTMUST00000094731.1";
chr2	HAVANA	exon	20426904	20426990	.	-	.	gene_id "ENSMUSG00000085477.1"; transcript_id "ENSMUST00000129994.1"; gene_type "antisense"; gene_status "NOVEL"; gene_name "Gm13335"; transcript_type "antisense"; transcript_status "KNOWN"; transcript_name "Gm13335-001"; exon_number 1; exon_id "ENSMUSE00001028570.1"; level 2; tag "basic"; havana_gene "OTTMUSG00000011481.1"; havana_transcript "OTTMUST00000026843.1";
chr2	HAVANA	exon	20421586	20421679	.	-	.	gene_id "ENSMUSG00000085477.1"; transcript_id "ENSMUST00000129994.1"; gene_type "antisense"; gene_status "NOVEL"; gene_name "Gm13335"; transcript_type "antisense"; transcript_status "KNOWN"; transcript_name "Gm13335-001"; exon_number 2; exon_id "ENSMUSE00000823068.1"; level 2; tag "basic"; havana_gene "OTTMUSG00000011481.1"; havana_transcript "OTTMUST00000026843.1";
chr2	HAVANA	exon	20420570	20420859	.	-	.	gene_id "ENSMUSG00000085477.1"; transcript_id "ENSMUST00000129994.1"; gene_type "antisense"; gene_status "NOVEL"; gene_name "Gm13335"; transcript_type "antisense"; transcript_status "KNOWN"; transcript_name "Gm13335-001"; exon_number 3; exon_id "ENSMUSE00000742202.1"; level 2; tag "basic"; havana_gene "OTTMUSG00000011481.1"; havana_transcript "OTTMUST00000026843.1";
chr2	HAVANA	exon	20712574	20713234	.	-	.	gene_id "ENSMUSG00000086418.1"; transcript_id "ENSMUST00000137186.1"; gene_type "antisense"; gene_status "NOVEL"; gene_name "Gm13362"; transcript_type "antisense"; transcript_status "KNOWN"; transcript_name "Gm13362-001"; exon_number 1; exon_id "ENSMUSE00000756924.1"; level 2; tag "basic"; havana_gene "OTTMUSG00000011594.1"; havana_transcript "OTTMUST00000027100.1";
chr2	HAVANA	exon	20709375	20709552	.	-	.	gene_id "ENSMUSG00000086418.1"; transcript_id "ENSMUST00000137186.1"; gene_type "antisense"; gene_status "NOVEL"; gene_name "Gm13362"; transcript_type "antisense"; transcript_status "KNOWN"; transcript_name "Gm13362-001"; exon_number 2; exon_id "ENSMUSE00000827387.1"; level 2; tag "basic"; havana_gene "OTTMUSG00000011594.1"; havana_transcript "OTTMUST00000027100.1";
chr2	HAVANA	exon	20969054	20969383	.	+	.	gene_id "ENSMUSG00000075514.4"; transcript_id "ENSMUST00000126967.1"; gene_type "antisense"; gene_status "NOVEL"; gene_name "Gm13375"; transcript_type "antisense"; transcript_status "KNOWN"; transcript_name "Gm13375-001"; exon_number 1; exon_id "ENSMUSE00000816541.1"; level 2; tag "basic"; havana_gene "OTTMUSG00000011664.1"; havana_transcript "OTTMUST00000027307.1";
chr2	HAVANA	exon	20969474	20969997	.	+	.	gene_id "ENSMUSG00000075514.4"; transcript_id "ENSMUST00000126967.1"; gene_type "antisense"; gene_status "NOVEL"; gene_name "Gm13375"; transcript_type "antisense"; transcript_status "KNOWN"; transcript_name "Gm13375-001"; exon_number 2; exon_id "ENSMUSE00000777280.1"; level 2; tag "basic"; havana_gene "OTTMUSG00000011664.1"; havana_transcript "OTTMUST00000027307.1";
chr2	HAVANA	exon	24440418	24440496	.	+	.	gene_id "ENSMUSG00000085057.1"; transcript_id "ENSMUST00000135829.1"; gene_type "antisense"; gene_status "NOVEL"; gene_name "Gm13415"; transcript_type "antisense"; transcript_status "KNOWN"; transcript_name "Gm13415-002"; exon_number 1; exon_id "ENSMUSE00000735126.1"; level 2; tag "basic"; havana_gene "OTTMUSG00000012003.1"; havana_transcript "OTTMUST00000028469.1";
chr2	HAVANA	exon	24442886	24443026	.	+	.	gene_id "ENSMUSG00000085057.1"; transcript_id "ENSMUST00000135829.1"; gene_type "antisense"; gene_status "NOVEL"; gene_name "Gm13415"; transcript_type "antisense"; transcript_status "KNOWN"; transcript_name "Gm13415-002"; exon_number 2; exon_id "ENSMUSE00000770797.1"; level 2; tag "basic"; havana_gene "OTTMUSG00000012003.1"; havana_transcript "OTTMUST00000028469.1";
chr2	HAVANA	exon	24451261	24451349	.	+	.	gene_id "ENSMUSG00000085057.1"; transcript_id "ENSMUST00000135829.1"; gene_type "antisense"; gene_status "NOVEL"; gene_name "Gm13415"; transcript_type "antisense"; transcript_status "KNOWN"; transcript_name "Gm13415-002"; exon_number 3; exon_id "ENSMUSE00000813382.1"; level 2; tag "basic"; havana_gene "OTTMUSG00000012003.1"; havana_transcript "OTTMUST00000028469.1";
chr2	HAVANA	exon	24483833	24483904	.	+	.	gene_id "ENSMUSG00000085057.1"; transcript_id "ENSMUST00000135829.1"; gene_type "antisense"; gene_status "NOVEL"; gene_name "Gm13415"; transcript_type "antisense"; transcript_status "KNOWN"; transcript_name "Gm13415-002"; exon_number 4; exon_id "ENSMUSE00000772835.1"; level 2; tag "basic"; havana_gene "OTTMUSG00000012003.1"; havana_transcript "OTTMUST00000028469.1";
chr2	HAVANA	exon	24484004	24484064	.	+	.	gene_id "ENSMUSG00000085057.1"; transcript_id "ENSMUST00000135829.1"; gene_type "antisense"; gene_status "NOVEL"; gene_name "Gm13415"; transcript_type "antisense"; transcript_status "KNOWN"; transcript_name "Gm13415-002"; exon_number 5; exon_id "ENSMUSE00000733228.1"; level 2; tag "basic"; havana_gene "OTTMUSG00000012003.1"; havana_transcript "OTTMUST00000028469.1";
chr2	HAVANA	exon	24486733	24486855	.	+	.	gene_id "ENSMUSG00000085057.1"; transcript_id "ENSMUST00000135829.1"; gene_type "antisense"; gene_status "NOVEL"; gene_name "Gm13415"; transcript_type "antisense"; transcript_status "KNOWN"; transcript_name "Gm13415-002"; exon_number 6; exon_id "ENSMUSE00000811659.1"; level 2; tag "basic"; havana_gene "OTTMUSG00000012003.1"; havana_transcript "OTTMUST00000028469.1";
chr2	HAVANA	exon	24442835	24443026	.	+	.	gene_id "ENSMUSG00000085057.1"; transcript_id "ENSMUST00000131886.1"; gene_type "antisense"; gene_status "NOVEL"; gene_name "Gm13415"; transcript_type "antisense"; transcript_status "KNOWN"; transcript_name "Gm13415-001"; exon_number 1; exon_id "ENSMUSE00000770915.1"; level 2; tag "basic"; havana_gene "OTTMUSG00000012003.1"; havana_transcript "OTTMUST00000028468.1";
chr2	HAVANA	exon	24451261	24451349	.	+	.	gene_id "ENSMUSG00000085057.1"; transcript_id "ENSMUST00000131886.1"; gene_type "antisense"; gene_status "NOVEL"; gene_name "Gm13415"; transcript_type "antisense"; transcript_status "KNOWN"; transcript_name "Gm13415-001"; exon_number 2; exon_id "ENSMUSE00000813382.1"; level 2; tag "basic"; havana_gene "OTTMUSG00000012003.1"; havana_transcript "OTTMUST00000028468.1";
chr2	HAVANA	exon	24461041	24461257	.	+	.	gene_id "ENSMUSG00000085057.1"; transcript_id "ENSMUST00000131886.1"; gene_type "antisense"; gene_status "NOVEL"; gene_name "Gm13415"; transcript_type "antisense"; transcript_status "KNOWN"; transcript_name "Gm13415-001"; exon_number 3; exon_id "ENSMUSE00000815537.1"; level 2; tag "basic"; havana_gene "OTTMUSG00000012003.1"; havana_transcript "OTTMUST00000028468.1";
chr2	HAVANA	exon	24462799	24465389	.	+	.	gene_id "ENSMUSG00000085057.1"; transcript_id "ENSMUST00000131886.1"; gene_type "antisense"; gene_status "NOVEL"; gene_name "Gm13415"; transcript_type "antisense"; transcript_status "KNOWN"; transcript_name "Gm13415-001"; exon_number 4; exon_id "ENSMUSE00000749095.1"; level 2; tag "basic"; havana_gene "OTTMUSG00000012003.1"; havana_transcript "OTTMUST00000028468.1";
chr2	HAVANA	exon	25144979	25145396	.	-	.	gene_id "ENSMUSG00000087028.1"; transcript_id "ENSMUST00000123483.1"; gene_type "lincRNA"; gene_status "KNOWN"; gene_name "Gm13387"; transcript_type "lincRNA"; transcript_status "KNOWN"; transcript_name "Gm13387-001"; exon_number 1; exon_id "ENSMUSE00000775079.1"; level 2; havana_gene "OTTMUSG00000011779.1"; havana_transcript "OTTMUST00000027643.1";
chr2	HAVANA	exon	25144040	25144130	.	-	.	gene_id "ENSMUSG00000087028.1"; transcript_id "ENSMUST00000123483.1"; gene_type "lincRNA"; gene_status "KNOWN"; gene_name "Gm13387"; transcript_type "lincRNA"; transcript_status "KNOWN"; transcript_name "Gm13387-001"; exon_number 2; exon_id "ENSMUSE00000795369.1"; level 2; havana_gene "OTTMUSG00000011779.1"; havana_transcript "OTTMUST00000027643.1";
chr2	HAVANA	exon	25122603	25122731	.	-	.	gene_id "ENSMUSG00000087028.1"; transcript_id "ENSMUST00000123483.1"; gene_type "lincRNA"; gene_status "KNOWN"; gene_name "Gm13387"; transcript_type "lincRNA"; transcript_status "KNOWN"; transcript_name "Gm13387-001"; exon_number 3; exon_id "ENSMUSE00000786871.1"; level 2; havana_gene "OTTMUSG00000011779.1"; havana_transcript "OTTMUST00000027643.1";
chr2	ENSEMBL	exon	25332148	25332571	.	-	.	gene_id "ENSMUSG00000097345.1"; transcript_id "ENSMUST00000180841.1"; gene_type "lincRNA"; gene_status "KNOWN"; gene_name "AA543186"; transcript_type "lincRNA"; transcript_status "KNOWN"; transcript_name "AA543186-201"; exon_number 1; exon_id "ENSMUSE00001201639.1"; level 3; tag "basic";
chr2	ENSEMBL	exon	25327450	25328721	.	-	.	gene_id "ENSMUSG00000097345.1"; transcript_id "ENSMUST00000180841.1"; gene_type "lincRNA"; gene_status "KNOWN"; gene_name "AA543186"; transcript_type "lincRNA"; transcript_status "KNOWN"; transcript_name "AA543186-201"; exon_number 2; exon_id "ENSMUSE00001182401.1"; level 3; tag "basic";
chr2	ENSEMBL	exon	25575431	25579196	.	+	.	gene_id "ENSMUSG00000097872.1"; transcript_id "ENSMUST00000181730.1"; gene_type "lincRNA"; gene_status "KNOWN"; gene_name "Gm26702"; transcript_type "lincRNA"; transcript_status "KNOWN"; transcript_name "Gm26702-201"; exon_number 1; exon_id "ENSMUSE00001171374.1"; level 3; tag "basic";
chr2	ENSEMBL	exon	25579296	25580099	.	+	.	gene_id "ENSMUSG00000097872.1"; transcript_id "ENSMUST00000181730.1"; gene_type "lincRNA"; gene_status "KNOWN"; gene_name "Gm26702"; transcript_type "lincRNA"; transcript_status "KNOWN"; transcript_name "Gm26702-201"; exon_number 2; exon_id "ENSMUSE00001167560.1"; level 3; tag "basic";
chr2	HAVANA	exon	25607892	25607964	.	+	.	gene_id "ENSMUSG00000052403.5"; transcript_id "ENSMUST00000155684.1"; gene_type "antisense"; gene_status "KNOWN"; gene_name "Gm13520"; transcript_type "antisense"; transcript_status "KNOWN"; transcript_name "Gm13520-001"; exon_number 1; exon_id "ENSMUSE00000773976.1"; level 2; tag "basic"; havana_gene "OTTMUSG00000012511.1"; havana_transcript "OTTMUST00000029718.1";
chr2	HAVANA	exon	25609318	25609469	.	+	.	gene_id "ENSMUSG00000052403.5"; transcript_id "ENSMUST00000155684.1"; gene_type "antisense"; gene_status "KNOWN"; gene_name "Gm13520"; transcript_type "antisense"; transcript_status "KNOWN"; transcript_name "Gm13520-001"; exon_number 2; exon_id "ENSMUSE00000802205.1"; level 2; tag "basic"; havana_gene "OTTMUSG00000012511.1"; havana_transcript "OTTMUST00000029718.1";
chr2	HAVANA	exon	25625270	25625320	.	+	.	gene_id "ENSMUSG00000052403.5"; transcript_id "ENSMUST00000155684.1"; gene_type "antisense"; gene_status "KNOWN"; gene_name "Gm13520"; transcript_type "antisense"; transcript_status "KNOWN"; transcript_name "Gm13520-001"; exon_number 3; exon_id "ENSMUSE00000604998.1"; level 2; tag "basic"; havana_gene "OTTMUSG00000012511.1"; havana_transcript "OTTMUST00000029718.1";
chr2	HAVANA	exon	25627293	25627369	.	+	.	gene_id "ENSMUSG00000052403.5"; transcript_id "ENSMUST00000155684.1"; gene_type "antisense"; gene_status "KNOWN"; gene_name "Gm13520"; transcript_type "antisense"; transcript_status "KNOWN"; transcript_name "Gm13520-001"; exon_number 4; exon_id "ENSMUSE00000604997.1"; level 2; tag "basic"; havana_gene "OTTMUSG00000012511.1"; havana_transcript "OTTMUST00000029718.1";
chr2	HAVANA	exon	25627656	25627709	.	+	.	gene_id "ENSMUSG00000052403.5"; transcript_id "ENSMUST00000155684.1"; gene_type "antisense"; gene_status "KNOWN"; gene_name "Gm13520"; transcript_type "antisense"; transcript_status "KNOWN"; transcript_name "Gm13520-001"; exon_number 5; exon_id "ENSMUSE00000851116.1"; level 2; tag "basic"; havana_gene "OTTMUSG00000012511.1"; havana_transcript "OTTMUST00000029718.1";
chr2	HAVANA	exon	25629019	25629111	.	+	.	gene_id "ENSMUSG00000052403.5"; transcript_id "ENSMUST00000155684.1"; gene_type "antisense"; gene_status "KNOWN"; gene_name "Gm13520"; transcript_type "antisense"; transcript_status "KNOWN"; transcript_name "Gm13520-001"; exon_number 6; exon_id "ENSMUSE00001262675.1"; level 2; tag "basic"; havana_gene "OTTMUSG00000012511.1"; havana_transcript "OTTMUST00000029718.1";
chr2	HAVANA	exon	25630673	25630782	.	+	.	gene_id "ENSMUSG00000052403.5"; transcript_id "ENSMUST00000155684.1"; gene_type "antisense"; gene_status "KNOWN"; gene_name "Gm13520"; transcript_type "antisense"; transcript_status "KNOWN"; transcript_name "Gm13520-001"; exon_number 7; exon_id "ENSMUSE00001276316.1"; level 2; tag "basic"; havana_gene "OTTMUSG00000012511.1"; havana_transcript "OTTMUST00000029718.1";
chr2	HAVANA	exon	25631195	25631262	.	+	.	gene_id "ENSMUSG00000052403.5"; transcript_id "ENSMUST00000155684.1"; gene_type "antisense"; gene_status "KNOWN"; gene_name "Gm13520"; transcript_type "antisense"; transcript_status "KNOWN"; transcript_name "Gm13520-001"; exon_number 8; exon_id "ENSMUSE00001281166.1"; level 2; tag "basic"; havana_gene "OTTMUSG00000012511.1"; havana_transcript "OTTMUST00000029718.1";
chr2	HAVANA	exon	25631639	25631758	.	+	.	gene_id "ENSMUSG00000052403.5"; transcript_id "ENSMUST00000155684.1"; gene_type "antisense"; gene_status "KNOWN"; gene_name "Gm13520"; transcript_type "antisense"; transcript_status "KNOWN"; transcript_name "Gm13520-001"; exon_number 9; exon_id "ENSMUSE00000816008.1"; level 2; tag "basic"; havana_gene "OTTMUSG00000012511.1"; havana_transcript "OTTMUST00000029718.1";
chr2	HAVANA	exon	25616007	25616179	.	+	.	gene_id "ENSMUSG00000052403.5"; transcript_id "ENSMUST00000127642.1"; gene_type "antisense"; gene_status "KNOWN"; gene_name "Gm13520"; transcript_type "antisense"; transcript_status "KNOWN"; transcript_name "Gm13520-002"; exon_number 1; exon_id "ENSMUSE00000605000.1"; level 2; tag "basic"; havana_gene "OTTMUSG00000012511.1"; havana_transcript "OTTMUST00000029719.1";
chr2	HAVANA	exon	25616584	25617188	.	+	.	gene_id "ENSMUSG00000052403.5"; transcript_id "ENSMUST00000127642.1"; gene_type "antisense"; gene_status "KNOWN"; gene_name "Gm13520"; transcript_type "antisense"; transcript_status "KNOWN"; transcript_name "Gm13520-002"; exon_number 2; exon_id "ENSMUSE00000604999.1"; level 2; tag "basic"; havana_gene "OTTMUSG00000012511.1"; havana_transcript "OTTMUST00000029719.1";
chr2	HAVANA	exon	25625270	25625320	.	+	.	gene_id "ENSMUSG00000052403.5"; transcript_id "ENSMUST00000127642.1"; gene_type "antisense"; gene_status "KNOWN"; gene_name "Gm13520"; transcript_type "antisense"; transcript_status "KNOWN"; transcript_name "Gm13520-002"; exon_number 3; exon_id "ENSMUSE00000604998.1"; level 2; tag "basic"; havana_gene "OTTMUSG00000012511.1"; havana_transcript "OTTMUST00000029719.1";
chr2	HAVANA	exon	25627293	25627369	.	+	.	gene_id "ENSMUSG00000052403.5"; transcript_id "ENSMUST00000127642.1"; gene_type "antisense"; gene_status "KNOWN"; gene_name "Gm13520"; transcript_type "antisense"; transcript_status "KNOWN"; transcript_name "Gm13520-002"; exon_number 4; exon_id "ENSMUSE00000604997.1"; level 2; tag "basic"; havana_gene "OTTMUSG00000012511.1"; havana_transcript "OTTMUST00000029719.1";
chr2	HAVANA	exon	25627656	25627709	.	+	.	gene_id "ENSMUSG00000052403.5"; transcript_id "ENSMUST00000127642.1"; gene_type "antisense"; gene_status "KNOWN"; gene_name "Gm13520"; transcript_type "antisense"; transcript_status "KNOWN"; transcript_name "Gm13520-002"; exon_number 5; exon_id "ENSMUSE00000851116.1"; level 2; tag "basic"; havana_gene "OTTMUSG00000012511.1"; havana_transcript "OTTMUST00000029719.1";
chr2	HAVANA	exon	25629019	25629111	.	+	.	gene_id "ENSMUSG00000052403.5"; transcript_id "ENSMUST00000127642.1"; gene_type "antisense"; gene_status "KNOWN"; gene_name "Gm13520"; transcript_type "antisense"; transcript_status "KNOWN"; transcript_name "Gm13520-002"; exon_number 6; exon_id "ENSMUSE00001262675.1"; level 2; tag "basic"; havana_gene "OTTMUSG00000012511.1"; havana_transcript "OTTMUST00000029719.1";
chr2	HAVANA	exon	25630673	25630782	.	+	.	gene_id "ENSMUSG00000052403.5"; transcript_id "ENSMUST00000127642.1"; gene_type "antisense"; gene_status "KNOWN"; gene_name "Gm13520"; transcript_type "antisense"; transcript_status "KNOWN"; transcript_name "Gm13520-002"; exon_number 7; exon_id "ENSMUSE00001276316.1"; level 2; tag "basic"; havana_gene "OTTMUSG00000012511.1"; havana_transcript "OTTMUST00000029719.1";
chr2	HAVANA	exon	25631195	25631262	.	+	.	gene_id "ENSMUSG00000052403.5"; transcript_id "ENSMUST00000127642.1"; gene_type "antisense"; gene_status "KNOWN"; gene_name "Gm13520"; transcript_type "antisense"; transcript_status "KNOWN"; transcript_name "Gm13520-002"; exon_number 8; exon_id "ENSMUSE00001281166.1"; level 2; tag "basic"; havana_gene "OTTMUSG00000012511.1"; havana_transcript "OTTMUST00000029719.1";
chr2	HAVANA	exon	25631639	25631758	.	+	.	gene_id "ENSMUSG00000052403.5"; transcript_id "ENSMUST00000127642.1"; gene_type "antisense"; gene_status "KNOWN"; gene_name "Gm13520"; transcript_type "antisense"; transcript_status "KNOWN"; transcript_name "Gm13520-002"; exon_number 9; exon_id "ENSMUSE00000816008.1"; level 2; tag "basic"; havana_gene "OTTMUSG00000012511.1"; havana_transcript "OTTMUST00000029719.1";
chr2	ENSEMBL	exon	25627670	25627709	.	+	.	gene_id "ENSMUSG00000052403.5"; transcript_id "ENSMUST00000163217.1"; gene_type "antisense"; gene_status "KNOWN"; gene_name "Gm13520"; transcript_type "antisense"; transcript_status "KNOWN"; transcript_name "Gm13520-201"; exon_number 1; exon_id "ENSMUSE00000907371.1"; level 3; tag "basic"; havana_gene "OTTMUSG00000012511.1";
chr2	ENSEMBL	exon	25629019	25629111	.	+	.	gene_id "ENSMUSG00000052403.5"; transcript_id "ENSMUST00000163217.1"; gene_type "antisense"; gene_status "KNOWN"; gene_name "Gm13520"; transcript_type "antisense"; transcript_status "KNOWN"; transcript_name "Gm13520-201"; exon_number 2; exon_id "ENSMUSE00001229969.1"; level 3; tag "basic"; havana_gene "OTTMUSG00000012511.1";
chr2	ENSEMBL	exon	25630673	25630782	.	+	.	gene_id "ENSMUSG00000052403.5"; transcript_id "ENSMUST00000163217.1"; gene_type "antisense"; gene_status "KNOWN"; gene_name "Gm13520"; transcript_type "antisense"; transcript_status "KNOWN"; transcript_name "Gm13520-201"; exon_number 3; exon_id "ENSMUSE00001303482.1"; level 3; tag "basic"; havana_gene "OTTMUSG00000012511.1";
chr2	ENSEMBL	exon	25631195	25631262	.	+	.	gene_id "ENSMUSG00000052403.5"; transcript_id "ENSMUST00000163217.1"; gene_type "antisense"; gene_status "KNOWN"; gene_name "Gm13520"; transcript_type "antisense"; transcript_status "KNOWN"; transcript_name "Gm13520-201"; exon_number 4; exon_id "ENSMUSE00001233779.1"; level 3; tag "basic"; havana_gene "OTTMUSG00000012511.1";
chr2	ENSEMBL	exon	25631639	25631759	.	+	.	gene_id "ENSMUSG00000052403.5"; transcript_id "ENSMUST00000163217.1"; gene_type "antisense"; gene_status "KNOWN"; gene_name "Gm13520"; transcript_type "antisense"; transcript_status "KNOWN"; transcript_name "Gm13520-201"; exon_number 5; exon_id "ENSMUSE00000904409.1"; level 3; tag "basic"; havana_gene "OTTMUSG00000012511.1";
chr2	HAVANA	exon	25630673	25630782	.	+	.	gene_id "ENSMUSG00000052403.5"; transcript_id "ENSMUST00000135799.1"; gene_type "antisense"; gene_status "KNOWN"; gene_name "Gm13520"; transcript_type "antisense"; transcript_status "KNOWN"; transcript_name "Gm13520-003"; exon_number 1; exon_id "ENSMUSE00001276316.1"; level 2; tag "basic"; havana_gene "OTTMUSG00000012511.1"; havana_transcript "OTTMUST00000029720.1";
chr2	HAVANA	exon	25631195	25631300	.	+	.	gene_id "ENSMUSG00000052403.5"; transcript_id "ENSMUST00000135799.1"; gene_type "antisense"; gene_status "KNOWN"; gene_name "Gm13520"; transcript_type "antisense"; transcript_status "KNOWN"; transcript_name "Gm13520-003"; exon_number 2; exon_id "ENSMUSE00000814129.1"; level 2; tag "basic"; havana_gene "OTTMUSG00000012511.1"; havana_transcript "OTTMUST00000029720.1";
chr2	HAVANA	exon	25631639	25631761	.	+	.	gene_id "ENSMUSG00000052403.5"; transcript_id "ENSMUST00000135799.1"; gene_type "antisense"; gene_status "KNOWN"; gene_name "Gm13520"; transcript_type "antisense"; transcript_status "KNOWN"; transcript_name "Gm13520-003"; exon_number 3; exon_id "ENSMUSE00000844860.1"; level 2; tag "basic"; havana_gene "OTTMUSG00000012511.1"; havana_transcript "OTTMUST00000029720.1";
chr2	HAVANA	exon	25708093	25708265	.	-	.	gene_id "ENSMUSG00000087612.1"; transcript_id "ENSMUST00000151069.1"; gene_type "antisense"; gene_status "NOVEL"; gene_name "A230005M16Rik"; transcript_type "antisense"; transcript_status "KNOWN"; transcript_name "A230005M16Rik-002"; exon_number 1; exon_id "ENSMUSE00000730885.1"; level 2; tag "basic"; havana_gene "OTTMUSG00000012624.1"; havana_transcript "OTTMUST00000030053.1";
chr2	HAVANA	exon	25706507	25707355	.	-	.	gene_id "ENSMUSG00000087612.1"; transcript_id "ENSMUST00000151069.1"; gene_type "antisense"; gene_status "NOVEL"; gene_name "A230005M16Rik"; transcript_type "antisense"; transcript_status "KNOWN"; transcript_name "A230005M16Rik-002"; exon_number 2; exon_id "ENSMUSE00000800548.1"; level 2; tag "basic"; havana_gene "OTTMUSG00000012624.1"; havana_transcript "OTTMUST00000030053.1";
chr2	HAVANA	exon	25784617	25784685	.	+	.	gene_id "ENSMUSG00000085484.1"; transcript_id "ENSMUST00000153913.1"; gene_type "antisense"; gene_status "KNOWN"; gene_name "Gm13539"; transcript_type "antisense"; transcript_status "KNOWN"; transcript_name "Gm13539-001"; exon_number 1; exon_id "ENSMUSE00000751747.1"; level 2; tag "basic"; havana_gene "OTTMUSG00000012632.1"; havana_transcript "OTTMUST00000030062.1";
chr2	HAVANA	exon	25785573	25785668	.	+	.	gene_id "ENSMUSG00000085484.1"; transcript_id "ENSMUST00000153913.1"; gene_type "antisense"; gene_status "KNOWN"; gene_name "Gm13539"; transcript_type "antisense"; transcript_status "KNOWN"; transcript_name "Gm13539-001"; exon_number 2; exon_id "ENSMUSE00000741023.1"; level 2; tag "basic"; havana_gene "OTTMUSG00000012632.1"; havana_transcript "OTTMUST00000030062.1";
chr2	HAVANA	exon	25786592	25787022	.	+	.	gene_id "ENSMUSG00000085484.1"; transcript_id "ENSMUST00000153913.1"; gene_type "antisense"; gene_status "KNOWN"; gene_name "Gm13539"; transcript_type "antisense"; transcript_status "KNOWN"; transcript_name "Gm13539-001"; exon_number 3; exon_id "ENSMUSE00000840849.1"; level 2; tag "basic"; havana_gene "OTTMUSG00000012632.1"; havana_transcript "OTTMUST00000030062.1";
chr2	HAVANA	exon	26140139	26140521	.	-	.	gene_id "ENSMUSG00000087679.2"; transcript_id "ENSMUST00000133808.1"; gene_type "lincRNA"; gene_status "KNOWN"; gene_name "C330006A16Rik"; transcript_type "lincRNA"; transcript_status "KNOWN"; transcript_name "C330006A16Rik-001"; exon_number 1; exon_id "ENSMUSE00000844788.1"; level 2; tag "basic"; havana_gene "OTTMUSG00000012729.1"; havana_transcript "OTTMUST00000030393.1";
chr2	HAVANA	exon	26136814	26138913	.	-	.	gene_id "ENSMUSG00000087679.2"; transcript_id "ENSMUST00000133808.1"; gene_type "lincRNA"; gene_status "KNOWN"; gene_name "C330006A16Rik"; transcript_type "lincRNA"; transcript_status "KNOWN"; transcript_name "C330006A16Rik-001"; exon_number 2; exon_id "ENSMUSE00000802091.1"; level 2; tag "basic"; havana_gene "OTTMUSG00000012729.1"; havana_transcript "OTTMUST00000030393.1";
chr2	HAVANA	exon	26191621	26191678	.	-	.	gene_id "ENSMUSG00000085545.1"; transcript_id "ENSMUST00000133025.1"; gene_type "lincRNA"; gene_status "KNOWN"; gene_name "Gm13553"; transcript_type "lincRNA"; transcript_status "KNOWN"; transcript_name "Gm13553-001"; exon_number 1; exon_id "ENSMUSE00000764141.1"; level 2; tag "basic"; havana_gene "OTTMUSG00000012726.1"; havana_transcript "OTTMUST00000030387.1";
chr2	HAVANA	exon	26186729	26188640	.	-	.	gene_id "ENSMUSG00000085545.1"; transcript_id "ENSMUST00000133025.1"; gene_type "lincRNA"; gene_status "KNOWN"; gene_name "Gm13553"; transcript_type "lincRNA"; transcript_status "KNOWN"; transcript_name "Gm13553-001"; exon_number 2; exon_id "ENSMUSE00000778436.1"; level 2; tag "basic"; havana_gene "OTTMUSG00000012726.1"; havana_transcript "OTTMUST00000030387.1";
chr2	HAVANA	exon	26352645	26352731	.	+	.	gene_id "ENSMUSG00000086779.1"; transcript_id "ENSMUST00000125198.1"; gene_type "processed_transcript"; gene_status "NOVEL"; gene_name "Gm13562"; transcript_type "processed_transcript"; transcript_status "KNOWN"; transcript_name "Gm13562-001"; exon_number 1; exon_id "ENSMUSE00000798827.1"; level 2; tag "basic"; havana_gene "OTTMUSG00000012772.1"; havana_transcript "OTTMUST00000030559.1";
chr2	HAVANA	exon	26369601	26369740	.	+	.	gene_id "ENSMUSG00000086779.1"; transcript_id "ENSMUST00000125198.1"; gene_type "processed_transcript"; gene_status "NOVEL"; gene_name "Gm13562"; transcript_type "processed_transcript"; transcript_status "KNOWN"; transcript_name "Gm13562-001"; exon_number 2; exon_id "ENSMUSE00000803227.1"; level 2; tag "basic"; havana_gene "OTTMUSG00000012772.1"; havana_transcript "OTTMUST00000030559.1";
chr2	HAVANA	exon	26371383	26371952	.	+	.	gene_id "ENSMUSG00000086779.1"; transcript_id "ENSMUST00000125198.1"; gene_type "processed_transcript"; gene_status "NOVEL"; gene_name "Gm13562"; transcript_type "processed_transcript"; transcript_status "KNOWN"; transcript_name "Gm13562-001"; exon_number 3; exon_id "ENSMUSE00000728209.1"; level 2; tag "basic"; havana_gene "OTTMUSG00000012772.1"; havana_transcript "OTTMUST00000030559.1";
chr2	HAVANA	exon	26365497	26365707	.	+	.	gene_id "ENSMUSG00000086779.1"; transcript_id "ENSMUST00000137869.1"; gene_type "processed_transcript"; gene_status "NOVEL"; gene_name "Gm13562"; transcript_type "processed_transcript"; transcript_status "KNOWN"; transcript_name "Gm13562-002"; exon_number 1; exon_id "ENSMUSE00000825655.1"; level 2; havana_gene "OTTMUSG00000012772.1"; havana_transcript "OTTMUST00000030560.1";
chr2	HAVANA	exon	26367976	26368288	.	+	.	gene_id "ENSMUSG00000086779.1"; transcript_id "ENSMUST00000137869.1"; gene_type "processed_transcript"; gene_status "NOVEL"; gene_name "Gm13562"; transcript_type "processed_transcript"; transcript_status "KNOWN"; transcript_name "Gm13562-002"; exon_number 2; exon_id "ENSMUSE00000793478.1"; level 2; havana_gene "OTTMUSG00000012772.1"; havana_transcript "OTTMUST00000030560.1";
chr2	HAVANA	exon	26369601	26369763	.	+	.	gene_id "ENSMUSG00000086779.1"; transcript_id "ENSMUST00000137869.1"; gene_type "processed_transcript"; gene_status "NOVEL"; gene_name "Gm13562"; transcript_type "processed_transcript"; transcript_status "KNOWN"; transcript_name "Gm13562-002"; exon_number 3; exon_id "ENSMUSE00000757281.1"; level 2; havana_gene "OTTMUSG00000012772.1"; havana_transcript "OTTMUST00000030560.1";
chr2	HAVANA	exon	26385552	26385630	.	+	.	gene_id "ENSMUSG00000085767.1"; transcript_id "ENSMUST00000152375.1"; gene_type "antisense"; gene_status "NOVEL"; gene_name "Gm13563"; transcript_type "antisense"; transcript_status "KNOWN"; transcript_name "Gm13563-002"; exon_number 1; exon_id "ENSMUSE00000828729.1"; level 2; tag "basic"; havana_gene "OTTMUSG00000012775.1"; havana_transcript "OTTMUST00000030577.1";
chr2	HAVANA	exon	26386753	26387089	.	+	.	gene_id "ENSMUSG00000085767.1"; transcript_id "ENSMUST00000152375.1"; gene_type "antisense"; gene_status "NOVEL"; gene_name "Gm13563"; transcript_type "antisense"; transcript_status "KNOWN"; transcript_name "Gm13563-002"; exon_number 2; exon_id "ENSMUSE00000764790.1"; level 2; tag "basic"; havana_gene "OTTMUSG00000012775.1"; havana_transcript "OTTMUST00000030577.1";
chr2	HAVANA	exon	26387598	26387794	.	+	.	gene_id "ENSMUSG00000085767.1"; transcript_id "ENSMUST00000152375.1"; gene_type "antisense"; gene_status "NOVEL"; gene_name "Gm13563"; transcript_type "antisense"; transcript_status "KNOWN"; transcript_name "Gm13563-002"; exon_number 3; exon_id "ENSMUSE00000788810.1"; level 2; tag "basic"; havana_gene "OTTMUSG00000012775.1"; havana_transcript "OTTMUST00000030577.1";
chr2	HAVANA	exon	26387457	26387506	.	+	.	gene_id "ENSMUSG00000085767.1"; transcript_id "ENSMUST00000150375.1"; gene_type "antisense"; gene_status "NOVEL"; gene_name "Gm13563"; transcript_type "antisense"; transcript_status "KNOWN"; transcript_name "Gm13563-003"; exon_number 1; exon_id "ENSMUSE00000801894.1"; level 2; tag "basic"; havana_gene "OTTMUSG00000012775.1"; havana_transcript "OTTMUST00000030578.1";
chr2	HAVANA	exon	26387598	26387782	.	+	.	gene_id "ENSMUSG00000085767.1"; transcript_id "ENSMUST00000150375.1"; gene_type "antisense"; gene_status "NOVEL"; gene_name "Gm13563"; transcript_type "antisense"; transcript_status "KNOWN"; transcript_name "Gm13563-003"; exon_number 2; exon_id "ENSMUSE00000747685.1"; level 2; tag "basic"; havana_gene "OTTMUSG00000012775.1"; havana_transcript "OTTMUST00000030578.1";
chr2	HAVANA	exon	26388242	26388392	.	+	.	gene_id "ENSMUSG00000085767.1"; transcript_id "ENSMUST00000150375.1"; gene_type "antisense"; gene_status "NOVEL"; gene_name "Gm13563"; transcript_type "antisense"; transcript_status "KNOWN"; transcript_name "Gm13563-003"; exon_number 3; exon_id "ENSMUSE00000748651.1"; level 2; tag "basic"; havana_gene "OTTMUSG00000012775.1"; havana_transcript "OTTMUST00000030578.1";
chr2	HAVANA	exon	26388554	26389018	.	+	.	gene_id "ENSMUSG00000085767.1"; transcript_id "ENSMUST00000150375.1"; gene_type "antisense"; gene_status "NOVEL"; gene_name "Gm13563"; transcript_type "antisense"; transcript_status "KNOWN"; transcript_name "Gm13563-003"; exon_number 4; exon_id "ENSMUSE00000819324.1"; level 2; tag "basic"; havana_gene "OTTMUSG00000012775.1"; havana_transcript "OTTMUST00000030578.1";
chr2	HAVANA	exon	26445696	26446200	.	+	.	gene_id "ENSMUSG00000086714.1"; transcript_id "ENSMUST00000133463.1"; gene_type "processed_transcript"; gene_status "KNOWN"; gene_name "0610009E02Rik"; transcript_type "processed_transcript"; transcript_status "KNOWN"; transcript_name "0610009E02Rik-001"; exon_number 1; exon_id "ENSMUSE00000830636.1"; level 2; tag "basic"; havana_gene "OTTMUSG00000012797.1"; havana_transcript "OTTMUST00000030668.…
chr2	HAVANA	exon	26457673	26457812	.	+	.	gene_id "ENSMUSG00000086714.1"; transcript_id "ENSMUST00000133463.1"; gene_type "processed_transcript"; gene_status "KNOWN"; gene_name "0610009E02Rik"; transcript_type "processed_transcript"; transcript_status "KNOWN"; transcript_name "0610009E02Rik-001"; exon_number 2; exon_id "ENSMUSE00000732163.1"; level 2; tag "basic"; havana_gene "OTTMUSG00000012797.1"; havana_transcript "OTTMUST00000030668.…
chr2	HAVANA	exon	26458416	26459379	.	+	.	gene_id "ENSMUSG00000086714.1"; transcript_id "ENSMUST00000133463.1"; gene_type "processed_transcript"; gene_status "KNOWN"; gene_name "0610009E02Rik"; transcript_type "processed_transcript"; transcript_status "KNOWN"; transcript_name "0610009E02Rik-001"; exon_number 3; exon_id "ENSMUSE00000834778.1"; level 2; tag "basic"; havana_gene "OTTMUSG00000012797.1"; havana_transcript "OTTMUST00000030668.…
chr2	HAVANA	exon	26445924	26446200	.	+	.	gene_id "ENSMUSG00000086714.1"; transcript_id "ENSMUST00000151521.1"; gene_type "processed_transcript"; gene_status "KNOWN"; gene_name "0610009E02Rik"; transcript_type "processed_transcript"; transcript_status "KNOWN"; transcript_name "0610009E02Rik-002"; exon_number 1; exon_id "ENSMUSE00000823798.1"; level 2; havana_gene "OTTMUSG00000012797.1"; havana_transcript "OTTMUST00000030669.1";
chr2	HAVANA	exon	26457673	26457995	.	+	.	gene_id "ENSMUSG00000086714.1"; transcript_id "ENSMUST00000151521.1"; gene_type "processed_transcript"; gene_status "KNOWN"; gene_name "0610009E02Rik"; transcript_type "processed_transcript"; transcript_status "KNOWN"; transcript_name "0610009E02Rik-002"; exon_number 2; exon_id "ENSMUSE00000746145.1"; level 2; havana_gene "OTTMUSG00000012797.1"; havana_transcript "OTTMUST00000030669.1";
chr2	HAVANA	exon	26457144	26457175	.	+	.	gene_id "ENSMUSG00000085543.1"; transcript_id "ENSMUST00000156099.1"; gene_type "processed_transcript"; gene_status "NOVEL"; gene_name "Gm13568"; transcript_type "processed_transcript"; transcript_status "KNOWN"; transcript_name "Gm13568-001"; exon_number 1; exon_id "ENSMUSE00000780380.1"; level 2; tag "basic"; havana_gene "OTTMUSG00000012796.1"; havana_transcript "OTTMUST00000030667.1";
chr2	HAVANA	exon	26457903	26458316	.	+	.	gene_id "ENSMUSG00000085543.1"; transcript_id "ENSMUST00000156099.1"; gene_type "processed_transcript"; gene_status "NOVEL"; gene_name "Gm13568"; transcript_type "processed_transcript"; transcript_status "KNOWN"; transcript_name "Gm13568-001"; exon_number 2; exon_id "ENSMUSE00000756612.1"; level 2; tag "basic"; havana_gene "OTTMUSG00000012796.1"; havana_transcript "OTTMUST00000030667.1";
chr2	ENSEMBL	exon	26640058	26640244	.	-	.	gene_id "ENSMUSG00000097052.1"; transcript_id "ENSMUST00000180659.1"; gene_type "lincRNA"; gene_status "KNOWN"; gene_name "Snhg7"; transcript_type "lincRNA"; transcript_status "KNOWN"; transcript_name "Snhg7-201"; exon_number 1; exon_id "ENSMUSE00001143538.1"; level 3;
chr2	ENSEMBL	exon	26639430	26639471	.	-	.	gene_id "ENSMUSG00000097052.1"; transcript_id "ENSMUST00000180659.1"; gene_type "lincRNA"; gene_status "KNOWN"; gene_name "Snhg7"; transcript_type "lincRNA"; transcript_status "KNOWN"; transcript_name "Snhg7-201"; exon_number 2; exon_id "ENSMUSE00001189675.1"; level 3;
chr2	ENSEMBL	exon	26638041	26638095	.	-	.	gene_id "ENSMUSG00000097052.1"; transcript_id "ENSMUST00000180659.1"; gene_type "lincRNA"; gene_status "KNOWN"; gene_name "Snhg7"; transcript_type "lincRNA"; transcript_status "KNOWN"; transcript_name "Snhg7-201"; exon_number 3; exon_id "ENSMUSE00001099213.1"; level 3;
chr2	ENSEMBL	exon	26637177	26637633	.	-	.	gene_id "ENSMUSG00000097052.1"; transcript_id "ENSMUST00000180659.1"; gene_type "lincRNA"; gene_status "KNOWN"; gene_name "Snhg7"; transcript_type "lincRNA"; transcript_status "KNOWN"; transcript_name "Snhg7-201"; exon_number 4; exon_id "ENSMUSE00001172936.1"; level 3;
chr2	ENSEMBL	exon	26640058	26640230	.	-	.	gene_id "ENSMUSG00000097052.1"; transcript_id "ENSMUST00000181621.1"; gene_type "lincRNA"; gene_status "KNOWN"; gene_name "Snhg7"; transcript_type "lincRNA"; transcript_status "KNOWN"; transcript_name "Snhg7-202"; exon_number 1; exon_id "ENSMUSE00001198982.1"; level 3; tag "basic";
chr2	ENSEMBL	exon	26639443	26639471	.	-	.	gene_id "ENSMUSG00000097052.1"; transcript_id "ENSMUST00000181621.1"; gene_type "lincRNA"; gene_status "KNOWN"; gene_name "Snhg7"; transcript_type "lincRNA"; transcript_status "KNOWN"; transcript_name "Snhg7-202"; exon_number 2; exon_id "ENSMUSE00001176815.1"; level 3; tag "basic";
chr2	ENSEMBL	exon	26637249	26639412	.	-	.	gene_id "ENSMUSG00000097052.1"; transcript_id "ENSMUST00000181621.1"; gene_type "lincRNA"; gene_status "KNOWN"; gene_name "Snhg7"; transcript_type "lincRNA"; transcript_status "KNOWN"; transcript_name "Snhg7-202"; exon_number 3; exon_id "ENSMUSE00001141300.1"; level 3; tag "basic";
chr2	HAVANA	exon	26643315	26643382	.	+	.	gene_id "ENSMUSG00000086775.1"; transcript_id "ENSMUST00000126798.1"; gene_type "antisense"; gene_status "KNOWN"; gene_name "5730588L14Rik"; transcript_type "antisense"; transcript_status "KNOWN"; transcript_name "5730588L14Rik-003"; exon_number 1; exon_id "ENSMUSE00000774363.1"; level 2; tag "basic"; havana_gene "OTTMUSG00000011584.1"; havana_transcript "OTTMUST00000027076.1";
chr2	HAVANA	exon	26643697	26643767	.	+	.	gene_id "ENSMUSG00000086775.1"; transcript_id "ENSMUST00000126798.1"; gene_type "antisense"; gene_status "KNOWN"; gene_name "5730588L14Rik"; transcript_type "antisense"; transcript_status "KNOWN"; transcript_name "5730588L14Rik-003"; exon_number 2; exon_id "ENSMUSE00000775442.1"; level 2; tag "basic"; havana_gene "OTTMUSG00000011584.1"; havana_transcript "OTTMUST00000027076.1";
chr2	HAVANA	exon	26643849	26643956	.	+	.	gene_id "ENSMUSG00000086775.1"; transcript_id "ENSMUST00000126798.1"; gene_type "antisense"; gene_status "KNOWN"; gene_name "5730588L14Rik"; transcript_type "antisense"; transcript_status "KNOWN"; transcript_name "5730588L14Rik-003"; exon_number 3; exon_id "ENSMUSE00000821237.1"; level 2; tag "basic"; havana_gene "OTTMUSG00000011584.1"; havana_transcript "OTTMUST00000027076.1";
chr2	HAVANA	exon	26645502	26645603	.	+	.	gene_id "ENSMUSG00000086775.1"; transcript_id "ENSMUST00000126798.1"; gene_type "antisense"; gene_status "KNOWN"; gene_name "5730588L14Rik"; transcript_type "antisense"; transcript_status "KNOWN"; transcript_name "5730588L14Rik-003"; exon_number 4; exon_id "ENSMUSE00000818657.1"; level 2; tag "basic"; havana_gene "OTTMUSG00000011584.1"; havana_transcript "OTTMUST00000027076.1";
chr2	HAVANA	exon	26645748	26645944	.	+	.	gene_id "ENSMUSG00000086775.1"; transcript_id "ENSMUST00000126798.1"; gene_type "antisense"; gene_status "KNOWN"; gene_name "5730588L14Rik"; transcript_type "antisense"; transcript_status "KNOWN"; transcript_name "5730588L14Rik-003"; exon_number 5; exon_id "ENSMUSE00000822126.1"; level 2; tag "basic"; havana_gene "OTTMUSG00000011584.1"; havana_transcript "OTTMUST00000027076.1";
chr2	HAVANA	exon	26643889	26643956	.	+	.	gene_id "ENSMUSG00000086775.1"; transcript_id "ENSMUST00000147986.1"; gene_type "antisense"; gene_status "KNOWN"; gene_name "5730588L14Rik"; transcript_type "antisense"; transcript_status "KNOWN"; transcript_name "5730588L14Rik-002"; exon_number 1; exon_id "ENSMUSE00000773969.1"; level 2; tag "basic"; havana_gene "OTTMUSG00000011584.1"; havana_transcript "OTTMUST00000027075.1";
chr2	HAVANA	exon	26645502	26645603	.	+	.	gene_id "ENSMUSG00000086775.1"; transcript_id "ENSMUST00000147986.1"; gene_type "antisense"; gene_status "KNOWN"; gene_name "5730588L14Rik"; transcript_type "antisense"; transcript_status "KNOWN"; transcript_name "5730588L14Rik-002"; exon_number 2; exon_id "ENSMUSE00000818657.1"; level 2; tag "basic"; havana_gene "OTTMUSG00000011584.1"; havana_transcript "OTTMUST00000027075.1";
chr2	HAVANA	exon	26645723	26645944	.	+	.	gene_id "ENSMUSG00000086775.1"; transcript_id "ENSMUST00000147986.1"; gene_type "antisense"; gene_status "KNOWN"; gene_name "5730588L14Rik"; transcript_type "antisense"; transcript_status "KNOWN"; transcript_name "5730588L14Rik-002"; exon_number 3; exon_id "ENSMUSE00000763901.1"; level 2; tag "basic"; havana_gene "OTTMUSG00000011584.1"; havana_transcript "OTTMUST00000027075.1";
chr2	HAVANA	exon	27326704	27326771	.	+	.	gene_id "ENSMUSG00000086669.1"; transcript_id "ENSMUST00000156020.1"; gene_type "antisense"; gene_status "NOVEL"; gene_name "AA645442"; transcript_type "antisense"; transcript_status "KNOWN"; transcript_name "AA645442-001"; exon_number 1; exon_id "ENSMUSE00000837935.1"; level 2; tag "basic"; havana_gene "OTTMUSG00000012036.1"; havana_transcript "OTTMUST00000028624.1";
chr2	HAVANA	exon	27331081	27331297	.	+	.	gene_id "ENSMUSG00000086669.1"; transcript_id "ENSMUST00000156020.1"; gene_type "antisense"; gene_status "NOVEL"; gene_name "AA645442"; transcript_type "antisense"; transcript_status "KNOWN"; transcript_name "AA645442-001"; exon_number 2; exon_id "ENSMUSE00000813496.1"; level 2; tag "basic"; havana_gene "OTTMUSG00000012036.1"; havana_transcript "OTTMUST00000028624.1";
chr2	HAVANA	exon	27540426	27540594	.	+	.	gene_id "ENSMUSG00000085929.1"; transcript_id "ENSMUST00000142511.1"; gene_type "processed_transcript"; gene_status "NOVEL"; gene_name "Gm13421"; transcript_type "processed_transcript"; transcript_status "KNOWN"; transcript_name "Gm13421-002"; exon_number 1; exon_id "ENSMUSE00000802300.1"; level 2; tag "basic"; havana_gene "OTTMUSG00000012049.1"; havana_transcript "OTTMUST00000028675.1";
chr2	HAVANA	exon	27542729	27543362	.	+	.	gene_id "ENSMUSG00000085929.1"; transcript_id "ENSMUST00000142511.1"; gene_type "processed_transcript"; gene_status "NOVEL"; gene_name "Gm13421"; transcript_type "processed_transcript"; transcript_status "KNOWN"; transcript_name "Gm13421-002"; exon_number 2; exon_id "ENSMUSE00000748633.1"; level 2; tag "basic"; havana_gene "OTTMUSG00000012049.1"; havana_transcript "OTTMUST00000028675.1";
chr2	HAVANA	exon	27886826	27887052	.	-	.	gene_id "ENSMUSG00000085766.1"; transcript_id "ENSMUST00000154246.1"; gene_type "processed_transcript"; gene_status "NOVEL"; gene_name "2810430I11Rik"; transcript_type "processed_transcript"; transcript_status "KNOWN"; transcript_name "2810430I11Rik-001"; exon_number 1; exon_id "ENSMUSE00000831450.1"; level 2; tag "basic"; havana_gene "OTTMUSG00000011566.1"; havana_transcript "OTTMUST00000027016.…
chr2	HAVANA	exon	27882925	27886113	.	-	.	gene_id "ENSMUSG00000085766.1"; transcript_id "ENSMUST00000154246.1"; gene_type "processed_transcript"; gene_status "NOVEL"; gene_name "2810430I11Rik"; transcript_type "processed_transcript"; transcript_status "KNOWN"; transcript_name "2810430I11Rik-001"; exon_number 2; exon_id "ENSMUSE00000800539.1"; level 2; tag "basic"; havana_gene "OTTMUSG00000011566.1"; havana_transcript "OTTMUST00000027016.…
chr2	HAVANA	exon	28030115	28030437	.	-	.	gene_id "ENSMUSG00000086560.1"; transcript_id "ENSMUST00000123129.1"; gene_type "processed_transcript"; gene_status "NOVEL"; gene_name "Gm13372"; transcript_type "processed_transcript"; transcript_status "KNOWN"; transcript_name "Gm13372-001"; exon_number 1; exon_id "ENSMUSE00000839356.1"; level 2; tag "basic"; havana_gene "OTTMUSG00000011627.1"; havana_transcript "OTTMUST00000027200.1";
chr2	HAVANA	exon	28025417	28025781	.	-	.	gene_id "ENSMUSG00000086560.1"; transcript_id "ENSMUST00000123129.1"; gene_type "processed_transcript"; gene_status "NOVEL"; gene_name "Gm13372"; transcript_type "processed_transcript"; transcript_status "KNOWN"; transcript_name "Gm13372-001"; exon_number 2; exon_id "ENSMUSE00000823633.1"; level 2; tag "basic"; havana_gene "OTTMUSG00000011627.1"; havana_transcript "OTTMUST00000027200.1";
chr2	HAVANA	exon	28095477	28095537	.	+	.	gene_id "ENSMUSG00000086425.1"; transcript_id "ENSMUST00000126140.1"; gene_type "lincRNA"; gene_status "KNOWN"; gene_name "F730016J06Rik"; transcript_type "lincRNA"; transcript_status "KNOWN"; transcript_name "F730016J06Rik-001"; exon_number 1; exon_id "ENSMUSE00000769519.1"; level 2; havana_gene "OTTMUSG00000011626.1"; havana_transcript "OTTMUST00000027197.1";
chr2	HAVANA	exon	28099800	28100005	.	+	.	gene_id "ENSMUSG00000086425.1"; transcript_id "ENSMUST00000126140.1"; gene_type "lincRNA"; gene_status "KNOWN"; gene_name "F730016J06Rik"; transcript_type "lincRNA"; transcript_status "KNOWN"; transcript_name "F730016J06Rik-001"; exon_number 2; exon_id "ENSMUSE00000724679.1"; level 2; havana_gene "OTTMUSG00000011626.1"; havana_transcript "OTTMUST00000027197.1";
chr2	HAVANA	exon	28110155	28110328	.	+	.	gene_id "ENSMUSG00000086425.1"; transcript_id "ENSMUST00000126140.1"; gene_type "lincRNA"; gene_status "KNOWN"; gene_name "F730016J06Rik"; transcript_type "lincRNA"; transcript_status "KNOWN"; transcript_name "F730016J06Rik-001"; exon_number 3; exon_id "ENSMUSE00000832864.1"; level 2; havana_gene "OTTMUSG00000011626.1"; havana_transcript "OTTMUST00000027197.1";
chr2	HAVANA	exon	28121476	28121670	.	+	.	gene_id "ENSMUSG00000086425.1"; transcript_id "ENSMUST00000126140.1"; gene_type "lincRNA"; gene_status "KNOWN"; gene_name "F730016J06Rik"; transcript_type "lincRNA"; transcript_status "KNOWN"; transcript_name "F730016J06Rik-001"; exon_number 4; exon_id "ENSMUSE00000788329.1"; level 2; havana_gene "OTTMUSG00000011626.1"; havana_transcript "OTTMUST00000027197.1";
chr2	HAVANA	exon	28121948	28122073	.	+	.	gene_id "ENSMUSG00000086425.1"; transcript_id "ENSMUST00000126140.1"; gene_type "lincRNA"; gene_status "KNOWN"; gene_name "F730016J06Rik"; transcript_type "lincRNA"; transcript_status "KNOWN"; transcript_name "F730016J06Rik-001"; exon_number 5; exon_id "ENSMUSE00000831424.1"; level 2; havana_gene "OTTMUSG00000011626.1"; havana_transcript "OTTMUST00000027197.1";
chr2	HAVANA	exon	28126632	28126757	.	+	.	gene_id "ENSMUSG00000086425.1"; transcript_id "ENSMUST00000126140.1"; gene_type "lincRNA"; gene_status "KNOWN"; gene_name "F730016J06Rik"; transcript_type "lincRNA"; transcript_status "KNOWN"; transcript_name "F730016J06Rik-001"; exon_number 6; exon_id "ENSMUSE00000817269.1"; level 2; havana_gene "OTTMUSG00000011626.1"; havana_transcript "OTTMUST00000027197.1";
chr2	HAVANA	exon	28127163	28127307	.	+	.	gene_id "ENSMUSG00000086425.1"; transcript_id "ENSMUST00000126140.1"; gene_type "lincRNA"; gene_status "KNOWN"; gene_name "F730016J06Rik"; transcript_type "lincRNA"; transcript_status "KNOWN"; transcript_name "F730016J06Rik-001"; exon_number 7; exon_id "ENSMUSE00000811942.1"; level 2; havana_gene "OTTMUSG00000011626.1"; havana_transcript "OTTMUST00000027197.1";
chr2	HAVANA	exon	28127421	28127731	.	+	.	gene_id "ENSMUSG00000086425.1"; transcript_id "ENSMUST00000126140.1"; gene_type "lincRNA"; gene_status "KNOWN"; gene_name "F730016J06Rik"; transcript_type "lincRNA"; transcript_status "KNOWN"; transcript_name "F730016J06Rik-001"; exon_number 8; exon_id "ENSMUSE00000756768.1"; level 2; havana_gene "OTTMUSG00000011626.1"; havana_transcript "OTTMUST00000027197.1";
chr2	HAVANA	exon	28095483	28095537	.	+	.	gene_id "ENSMUSG00000086425.1"; transcript_id "ENSMUST00000156508.1"; gene_type "lincRNA"; gene_status "KNOWN"; gene_name "F730016J06Rik"; transcript_type "lincRNA"; transcript_status "KNOWN"; transcript_name "F730016J06Rik-002"; exon_number 1; exon_id "ENSMUSE00000730464.1"; level 2; havana_gene "OTTMUSG00000011626.1"; havana_transcript "OTTMUST00000027198.1";
chr2	HAVANA	exon	28099800	28100005	.	+	.	gene_id "ENSMUSG00000086425.1"; transcript_id "ENSMUST00000156508.1"; gene_type "lincRNA"; gene_status "KNOWN"; gene_name "F730016J06Rik"; transcript_type "lincRNA"; transcript_status "KNOWN"; transcript_name "F730016J06Rik-002"; exon_number 2; exon_id "ENSMUSE00000724679.1"; level 2; havana_gene "OTTMUSG00000011626.1"; havana_transcript "OTTMUST00000027198.1";
chr2	HAVANA	exon	28110155	28110328	.	+	.	gene_id "ENSMUSG00000086425.1"; transcript_id "ENSMUST00000156508.1"; gene_type "lincRNA"; gene_status "KNOWN"; gene_name "F730016J06Rik"; transcript_type "lincRNA"; transcript_status "KNOWN"; transcript_name "F730016J06Rik-002"; exon_number 3; exon_id "ENSMUSE00000832864.1"; level 2; havana_gene "OTTMUSG00000011626.1"; havana_transcript "OTTMUST00000027198.1";
chr2	HAVANA	exon	28111694	28113851	.	+	.	gene_id "ENSMUSG00000086425.1"; transcript_id "ENSMUST00000156508.1"; gene_type "lincRNA"; gene_status "KNOWN"; gene_name "F730016J06Rik"; transcript_type "lincRNA"; transcript_status "KNOWN"; transcript_name "F730016J06Rik-002"; exon_number 4; exon_id "ENSMUSE00000755761.1"; level 2; havana_gene "OTTMUSG00000011626.1"; havana_transcript "OTTMUST00000027198.1";
chr2	HAVANA	exon	28118207	28118321	.	+	.	gene_id "ENSMUSG00000086425.1"; transcript_id "ENSMUST00000128888.1"; gene_type "lincRNA"; gene_status "KNOWN"; gene_name "F730016J06Rik"; transcript_type "lincRNA"; transcript_status "KNOWN"; transcript_name "F730016J06Rik-003"; exon_number 1; exon_id "ENSMUSE00000761927.1"; level 2; tag "basic"; havana_gene "OTTMUSG00000011626.1"; havana_transcript "OTTMUST00000027199.1";
chr2	HAVANA	exon	28121476	28121670	.	+	.	gene_id "ENSMUSG00000086425.1"; transcript_id "ENSMUST00000128888.1"; gene_type "lincRNA"; gene_status "KNOWN"; gene_name "F730016J06Rik"; transcript_type "lincRNA"; transcript_status "KNOWN"; transcript_name "F730016J06Rik-003"; exon_number 2; exon_id "ENSMUSE00000788329.1"; level 2; tag "basic"; havana_gene "OTTMUSG00000011626.1"; havana_transcript "OTTMUST00000027199.1";
chr2	HAVANA	exon	28121815	28125203	.	+	.	gene_id "ENSMUSG00000086425.1"; transcript_id "ENSMUST00000128888.1"; gene_type "lincRNA"; gene_status "KNOWN"; gene_name "F730016J06Rik"; transcript_type "lincRNA"; transcript_status "KNOWN"; transcript_name "F730016J06Rik-003"; exon_number 3; exon_id "ENSMUSE00000723157.1"; level 2; tag "basic"; havana_gene "OTTMUSG00000011626.1"; havana_transcript "OTTMUST00000027199.1";
chr2	HAVANA	exon	28562197	28562625	.	+	.	gene_id "ENSMUSG00000087667.2"; transcript_id "ENSMUST00000177012.1"; gene_type "antisense"; gene_status "NOVEL"; gene_name "Gm13381"; transcript_type "antisense"; transcript_status "KNOWN"; transcript_name "Gm13381-002"; exon_number 1; exon_id "ENSMUSE00000947675.1"; level 2; tag "basic"; havana_gene "OTTMUSG00000011675.2"; havana_transcript "OTTMUST00000111198.1";
chr2	HAVANA	exon	28564897	28565019	.	+	.	gene_id "ENSMUSG00000087667.2"; transcript_id "ENSMUST00000177012.1"; gene_type "antisense"; gene_status "NOVEL"; gene_name "Gm13381"; transcript_type "antisense"; transcript_status "KNOWN"; transcript_name "Gm13381-002"; exon_number 2; exon_id "ENSMUSE00000946362.1"; level 2; tag "basic"; havana_gene "OTTMUSG00000011675.2"; havana_transcript "OTTMUST00000111198.1";
chr2	HAVANA	exon	28574971	28575037	.	+	.	gene_id "ENSMUSG00000087667.2"; transcript_id "ENSMUST00000177012.1"; gene_type "antisense"; gene_status "NOVEL"; gene_name "Gm13381"; transcript_type "antisense"; transcript_status "KNOWN"; transcript_name "Gm13381-002"; exon_number 3; exon_id "ENSMUSE00000745744.2"; level 2; tag "basic"; havana_gene "OTTMUSG00000011675.2"; havana_transcript "OTTMUST00000111198.1";
chr2	HAVANA	exon	28576396	28576416	.	+	.	gene_id "ENSMUSG00000087667.2"; transcript_id "ENSMUST00000177012.1"; gene_type "antisense"; gene_status "NOVEL"; gene_name "Gm13381"; transcript_type "antisense"; transcript_status "KNOWN"; transcript_name "Gm13381-002"; exon_number 4; exon_id "ENSMUSE00000962624.1"; level 2; tag "basic"; havana_gene "OTTMUSG00000011675.2"; havana_transcript "OTTMUST00000111198.1";
chr2	HAVANA	exon	28562528	28562625	.	+	.	gene_id "ENSMUSG00000087667.2"; transcript_id "ENSMUST00000131370.2"; gene_type "antisense"; gene_status "NOVEL"; gene_name "Gm13381"; transcript_type "antisense"; transcript_status "KNOWN"; transcript_name "Gm13381-001"; exon_number 1; exon_id "ENSMUSE00000951158.1"; level 2; tag "mRNA_end_NF"; havana_gene "OTTMUSG00000011675.2"; havana_transcript "OTTMUST00000027339.2";
chr2	HAVANA	exon	28574971	28575037	.	+	.	gene_id "ENSMUSG00000087667.2"; transcript_id "ENSMUST00000131370.2"; gene_type "antisense"; gene_status "NOVEL"; gene_name "Gm13381"; transcript_type "antisense"; transcript_status "KNOWN"; transcript_name "Gm13381-001"; exon_number 2; exon_id "ENSMUSE00000745744.2"; level 2; tag "mRNA_end_NF"; havana_gene "OTTMUSG00000011675.2"; havana_transcript "OTTMUST00000027339.2";
chr2	HAVANA	exon	28576408	28576698	.	+	.	gene_id "ENSMUSG00000087667.2"; transcript_id "ENSMUST00000131370.2"; gene_type "antisense"; gene_status "NOVEL"; gene_name "Gm13381"; transcript_type "antisense"; transcript_status "KNOWN"; transcript_name "Gm13381-001"; exon_number 3; exon_id "ENSMUSE00000788717.1"; level 2; tag "mRNA_end_NF"; havana_gene "OTTMUSG00000011675.2"; havana_transcript "OTTMUST00000027339.2";
chr2	HAVANA	exon	29252465	29252993	.	-	.	gene_id "ENSMUSG00000079499.3"; transcript_id "ENSMUST00000155949.1"; gene_type "processed_transcript"; gene_status "NOVEL"; gene_name "6530402F18Rik"; transcript_type "processed_transcript"; transcript_status "KNOWN"; transcript_name "6530402F18Rik-001"; exon_number 1; exon_id "ENSMUSE00000729889.1"; level 2; tag "basic"; havana_gene "OTTMUSG00000011854.1"; havana_transcript "OTTMUST00000027869.…
chr2	HAVANA	exon	29245107	29248878	.	-	.	gene_id "ENSMUSG00000079499.3"; transcript_id "ENSMUST00000155949.1"; gene_type "processed_transcript"; gene_status "NOVEL"; gene_name "6530402F18Rik"; transcript_type "processed_transcript"; transcript_status "KNOWN"; transcript_name "6530402F18Rik-001"; exon_number 2; exon_id "ENSMUSE00000779726.1"; level 2; tag "basic"; havana_gene "OTTMUSG00000011854.1"; havana_transcript "OTTMUST00000027869.…
chr2	ENSEMBL	exon	29252259	29253006	.	-	.	gene_id "ENSMUSG00000079499.3"; transcript_id "ENSMUST00000028141.4"; gene_type "processed_transcript"; gene_status "NOVEL"; gene_name "6530402F18Rik"; transcript_type "processed_transcript"; transcript_status "KNOWN"; transcript_name "6530402F18Rik-201"; exon_number 1; exon_id "ENSMUSE00000745865.1"; level 3; havana_gene "OTTMUSG00000011854.1";
chr2	ENSEMBL	exon	29251636	29252040	.	-	.	gene_id "ENSMUSG00000079499.3"; transcript_id "ENSMUST00000028141.4"; gene_type "processed_transcript"; gene_status "NOVEL"; gene_name "6530402F18Rik"; transcript_type "processed_transcript"; transcript_status "KNOWN"; transcript_name "6530402F18Rik-201"; exon_number 2; exon_id "ENSMUSE00000894982.1"; level 3; havana_gene "OTTMUSG00000011854.1";
chr2	ENSEMBL	exon	29251461	29251634	.	-	.	gene_id "ENSMUSG00000079499.3"; transcript_id "ENSMUST00000028141.4"; gene_type "processed_transcript"; gene_status "NOVEL"; gene_name "6530402F18Rik"; transcript_type "processed_transcript"; transcript_status "KNOWN"; transcript_name "6530402F18Rik-201"; exon_number 3; exon_id "ENSMUSE00000330317.3"; level 3; havana_gene "OTTMUSG00000011854.1";
chr2	ENSEMBL	exon	29251347	29251459	.	-	.	gene_id "ENSMUSG00000079499.3"; transcript_id "ENSMUST00000028141.4"; gene_type "processed_transcript"; gene_status "NOVEL"; gene_name "6530402F18Rik"; transcript_type "processed_transcript"; transcript_status "KNOWN"; transcript_name "6530402F18Rik-201"; exon_number 4; exon_id "ENSMUSE00000162934.1"; level 3; havana_gene "OTTMUSG00000011854.1";
chr2	ENSEMBL	exon	29250910	29251206	.	-	.	gene_id "ENSMUSG00000079499.3"; transcript_id "ENSMUST00000028141.4"; gene_type "processed_transcript"; gene_status "NOVEL"; gene_name "6530402F18Rik"; transcript_type "processed_transcript"; transcript_status "KNOWN"; transcript_name "6530402F18Rik-201"; exon_number 5; exon_id "ENSMUSE00001262901.1"; level 3; havana_gene "OTTMUSG00000011854.1";
chr2	HAVANA	exon	30534729	30535053	.	+	.	gene_id "ENSMUSG00000085275.1"; transcript_id "ENSMUST00000145413.1"; gene_type "lincRNA"; gene_status "NOVEL"; gene_name "Gm14487"; transcript_type "lincRNA"; transcript_status "KNOWN"; transcript_name "Gm14487-001"; exon_number 1; exon_id "ENSMUSE00000795376.1"; level 2; tag "basic"; havana_gene "OTTMUSG00000016804.1"; havana_transcript "OTTMUST00000040800.1";
chr2	HAVANA	exon	30536379	30536469	.	+	.	gene_id "ENSMUSG00000085275.1"; transcript_id "ENSMUST00000145413.1"; gene_type "lincRNA"; gene_status "NOVEL"; gene_name "Gm14487"; transcript_type "lincRNA"; transcript_status "KNOWN"; transcript_name "Gm14487-001"; exon_number 2; exon_id "ENSMUSE00000740407.1"; level 2; tag "basic"; havana_gene "OTTMUSG00000016804.1"; havana_transcript "OTTMUST00000040800.1";
chr2	HAVANA	exon	30538180	30539022	.	+	.	gene_id "ENSMUSG00000085275.1"; transcript_id "ENSMUST00000145413.1"; gene_type "lincRNA"; gene_status "NOVEL"; gene_name "Gm14487"; transcript_type "lincRNA"; transcript_status "KNOWN"; transcript_name "Gm14487-001"; exon_number 3; exon_id "ENSMUSE00000794129.1"; level 2; tag "basic"; havana_gene "OTTMUSG00000016804.1"; havana_transcript "OTTMUST00000040800.1";
chr2	HAVANA	exon	30629655	30629745	.	+	.	gene_id "ENSMUSG00000086405.1"; transcript_id "ENSMUST00000146702.1"; gene_type "lincRNA"; gene_status "NOVEL"; gene_name "9330198N18Rik"; transcript_type "lincRNA"; transcript_status "KNOWN"; transcript_name "9330198N18Rik-001"; exon_number 1; exon_id "ENSMUSE00000783611.1"; level 2; tag "basic"; havana_gene "OTTMUSG00000016801.1"; havana_transcript "OTTMUST00000040795.1";
chr2	HAVANA	exon	30641373	30642265	.	+	.	gene_id "ENSMUSG00000086405.1"; transcript_id "ENSMUST00000146702.1"; gene_type "lincRNA"; gene_status "NOVEL"; gene_name "9330198N18Rik"; transcript_type "lincRNA"; transcript_status "KNOWN"; transcript_name "9330198N18Rik-001"; exon_number 2; exon_id "ENSMUSE00000834421.1"; level 2; tag "basic"; havana_gene "OTTMUSG00000016801.1"; havana_transcript "OTTMUST00000040795.1";
chr2	HAVANA	exon	30688279	30688345	.	+	.	gene_id "ENSMUSG00000086405.1"; transcript_id "ENSMUST00000146702.1"; gene_type "lincRNA"; gene_status "NOVEL"; gene_name "9330198N18Rik"; transcript_type "lincRNA"; transcript_status "KNOWN"; transcript_name "9330198N18Rik-001"; exon_number 3; exon_id "ENSMUSE00000742920.1"; level 2; tag "basic"; havana_gene "OTTMUSG00000016801.1"; havana_transcript "OTTMUST00000040795.1";
chr2	HAVANA	exon	30689015	30689210	.	+	.	gene_id "ENSMUSG00000086405.1"; transcript_id "ENSMUST00000146702.1"; gene_type "lincRNA"; gene_status "NOVEL"; gene_name "9330198N18Rik"; transcript_type "lincRNA"; transcript_status "KNOWN"; transcript_name "9330198N18Rik-001"; exon_number 4; exon_id "ENSMUSE00000816939.1"; level 2; tag "basic"; havana_gene "OTTMUSG00000016801.1"; havana_transcript "OTTMUST00000040795.1";
chr2	HAVANA	exon	30669833	30669908	.	-	.	gene_id "ENSMUSG00000087268.1"; transcript_id "ENSMUST00000147959.1"; gene_type "lincRNA"; gene_status "NOVEL"; gene_name "Gm14486"; transcript_type "lincRNA"; transcript_status "KNOWN"; transcript_name "Gm14486-002"; exon_number 1; exon_id "ENSMUSE00000771852.1"; level 2; havana_gene "OTTMUSG00000016802.1"; havana_transcript "OTTMUST00000040797.1";
chr2	HAVANA	exon	30658468	30658989	.	-	.	gene_id "ENSMUSG00000087268.1"; transcript_id "ENSMUST00000147959.1"; gene_type "lincRNA"; gene_status "NOVEL"; gene_name "Gm14486"; transcript_type "lincRNA"; transcript_status "KNOWN"; transcript_name "Gm14486-002"; exon_number 2; exon_id "ENSMUSE00000741558.1"; level 2; havana_gene "OTTMUSG00000016802.1"; havana_transcript "OTTMUST00000040797.1";
chr2	HAVANA	exon	30677906	30678011	.	-	.	gene_id "ENSMUSG00000087268.1"; transcript_id "ENSMUST00000144704.1"; gene_type "lincRNA"; gene_status "NOVEL"; gene_name "Gm14486"; transcript_type "lincRNA"; transcript_status "KNOWN"; transcript_name "Gm14486-001"; exon_number 1; exon_id "ENSMUSE00000846016.1"; level 2; tag "basic"; havana_gene "OTTMUSG00000016802.1"; havana_transcript "OTTMUST00000040796.1";
chr2	HAVANA	exon	30669833	30669907	.	-	.	gene_id "ENSMUSG00000087268.1"; transcript_id "ENSMUST00000144704.1"; gene_type "lincRNA"; gene_status "NOVEL"; gene_name "Gm14486"; transcript_type "lincRNA"; transcript_status "KNOWN"; transcript_name "Gm14486-001"; exon_number 2; exon_id "ENSMUSE00000764649.1"; level 2; tag "basic"; havana_gene "OTTMUSG00000016802.1"; havana_transcript "OTTMUST00000040796.1";
chr2	HAVANA	exon	30659800	30659885	.	-	.	gene_id "ENSMUSG00000087268.1"; transcript_id "ENSMUST00000144704.1"; gene_type "lincRNA"; gene_status "NOVEL"; gene_name "Gm14486"; transcript_type "lincRNA"; transcript_status "KNOWN"; transcript_name "Gm14486-001"; exon_number 3; exon_id "ENSMUSE00000832413.1"; level 2; tag "basic"; havana_gene "OTTMUSG00000016802.1"; havana_transcript "OTTMUST00000040796.1";
chr2	HAVANA	exon	30658613	30658989	.	-	.	gene_id "ENSMUSG00000087268.1"; transcript_id "ENSMUST00000144704.1"; gene_type "lincRNA"; gene_status "NOVEL"; gene_name "Gm14486"; transcript_type "lincRNA"; transcript_status "KNOWN"; transcript_name "Gm14486-001"; exon_number 4; exon_id "ENSMUSE00000747579.1"; level 2; tag "basic"; havana_gene "OTTMUSG00000016802.1"; havana_transcript "OTTMUST00000040796.1";
chr2	HAVANA	exon	30719973	30720057	.	-	.	gene_id "ENSMUSG00000075416.5"; transcript_id "ENSMUST00000134755.1"; gene_type "processed_transcript"; gene_status "NOVEL"; gene_name "Gm14488"; transcript_type "processed_transcript"; transcript_status "KNOWN"; transcript_name "Gm14488-001"; exon_number 1; exon_id "ENSMUSE00000784749.1"; level 2; tag "basic"; havana_gene "OTTMUSG00000016805.1"; havana_transcript "OTTMUST00000040801.1";
chr2	HAVANA	exon	30719706	30719870	.	-	.	gene_id "ENSMUSG00000075416.5"; transcript_id "ENSMUST00000134755.1"; gene_type "processed_transcript"; gene_status "NOVEL"; gene_name "Gm14488"; transcript_type "processed_transcript"; transcript_status "KNOWN"; transcript_name "Gm14488-001"; exon_number 2; exon_id "ENSMUSE00000836673.1"; level 2; tag "basic"; havana_gene "OTTMUSG00000016805.1"; havana_transcript "OTTMUST00000040801.1";
chr2	HAVANA	exon	30714863	30714978	.	-	.	gene_id "ENSMUSG00000075416.5"; transcript_id "ENSMUST00000134755.1"; gene_type "processed_transcript"; gene_status "NOVEL"; gene_name "Gm14488"; transcript_type "processed_transcript"; transcript_status "KNOWN"; transcript_name "Gm14488-001"; exon_number 3; exon_id "ENSMUSE00000820626.1"; level 2; tag "basic"; havana_gene "OTTMUSG00000016805.1"; havana_transcript "OTTMUST00000040801.1";
chr2	HAVANA	exon	30714368	30714401	.	-	.	gene_id "ENSMUSG00000075416.5"; transcript_id "ENSMUST00000134755.1"; gene_type "processed_transcript"; gene_status "NOVEL"; gene_name "Gm14488"; transcript_type "processed_transcript"; transcript_status "KNOWN"; transcript_name "Gm14488-001"; exon_number 4; exon_id "ENSMUSE00000776210.1"; level 2; tag "basic"; havana_gene "OTTMUSG00000016805.1"; havana_transcript "OTTMUST00000040801.1";
chr2	HAVANA	exon	30713147	30713414	.	-	.	gene_id "ENSMUSG00000075416.5"; transcript_id "ENSMUST00000134755.1"; gene_type "processed_transcript"; gene_status "NOVEL"; gene_name "Gm14488"; transcript_type "processed_transcript"; transcript_status "KNOWN"; transcript_name "Gm14488-001"; exon_number 5; exon_id "ENSMUSE00000798431.1"; level 2; tag "basic"; havana_gene "OTTMUSG00000016805.1"; havana_transcript "OTTMUST00000040801.1";
chr2	HAVANA	exon	30714368	30717043	.	-	.	gene_id "ENSMUSG00000075416.5"; transcript_id "ENSMUST00000131207.1"; gene_type "processed_transcript"; gene_status "NOVEL"; gene_name "Gm14488"; transcript_type "retained_intron"; transcript_status "KNOWN"; transcript_name "Gm14488-002"; exon_number 1; exon_id "ENSMUSE00000776605.1"; level 2; havana_gene "OTTMUSG00000016805.1"; havana_transcript "OTTMUST00000040802.1";
chr2	HAVANA	exon	30713150	30713414	.	-	.	gene_id "ENSMUSG00000075416.5"; transcript_id "ENSMUST00000131207.1"; gene_type "processed_transcript"; gene_status "NOVEL"; gene_name "Gm14488"; transcript_type "retained_intron"; transcript_status "KNOWN"; transcript_name "Gm14488-002"; exon_number 2; exon_id "ENSMUSE00000646102.1"; level 2; havana_gene "OTTMUSG00000016805.1"; havana_transcript "OTTMUST00000040802.1";
chr2	HAVANA	exon	30803793	30803967	.	+	.	gene_id "ENSMUSG00000085491.1"; transcript_id "ENSMUST00000135700.1"; gene_type "antisense"; gene_status "NOVEL"; gene_name "4930527E20Rik"; transcript_type "antisense"; transcript_status "KNOWN"; transcript_name "4930527E20Rik-001"; exon_number 1; exon_id "ENSMUSE00000749010.1"; level 2; tag "basic"; havana_gene "OTTMUSG00000011875.1"; havana_transcript "OTTMUST00000027981.1";
chr2	HAVANA	exon	30807254	30807429	.	+	.	gene_id "ENSMUSG00000085491.1"; transcript_id "ENSMUST00000135700.1"; gene_type "antisense"; gene_status "NOVEL"; gene_name "4930527E20Rik"; transcript_type "antisense"; transcript_status "KNOWN"; transcript_name "4930527E20Rik-001"; exon_number 2; exon_id "ENSMUSE00000820423.1"; level 2; tag "basic"; havana_gene "OTTMUSG00000011875.1"; havana_transcript "OTTMUST00000027981.1";
chr2	HAVANA	exon	31152144	31152291	.	-	.	gene_id "ENSMUSG00000087269.1"; transcript_id "ENSMUST00000148230.1"; gene_type "processed_transcript"; gene_status "NOVEL"; gene_name "D330023K18Rik"; transcript_type "processed_transcript"; transcript_status "KNOWN"; transcript_name "D330023K18Rik-002"; exon_number 1; exon_id "ENSMUSE00000758197.1"; level 2; havana_gene "OTTMUSG00000011924.1"; havana_transcript "OTTMUST00000028144.1";
chr2	HAVANA	exon	31151151	31151250	.	-	.	gene_id "ENSMUSG00000087269.1"; transcript_id "ENSMUST00000148230.1"; gene_type "processed_transcript"; gene_status "NOVEL"; gene_name "D330023K18Rik"; transcript_type "processed_transcript"; transcript_status "KNOWN"; transcript_name "D330023K18Rik-002"; exon_number 2; exon_id "ENSMUSE00000819550.1"; level 2; havana_gene "OTTMUSG00000011924.1"; havana_transcript "OTTMUST00000028144.1";
chr2	HAVANA	exon	31146457	31146785	.	-	.	gene_id "ENSMUSG00000087269.1"; transcript_id "ENSMUST00000148230.1"; gene_type "processed_transcript"; gene_status "NOVEL"; gene_name "D330023K18Rik"; transcript_type "processed_transcript"; transcript_status "KNOWN"; transcript_name "D330023K18Rik-002"; exon_number 3; exon_id "ENSMUSE00000839060.1"; level 2; havana_gene "OTTMUSG00000011924.1"; havana_transcript "OTTMUST00000028144.1";
chr2	HAVANA	exon	31151982	31152291	.	-	.	gene_id "ENSMUSG00000087269.1"; transcript_id "ENSMUST00000133550.1"; gene_type "processed_transcript"; gene_status "NOVEL"; gene_name "D330023K18Rik"; transcript_type "processed_transcript"; transcript_status "KNOWN"; transcript_name "D330023K18Rik-001"; exon_number 1; exon_id "ENSMUSE00000724264.1"; level 2; tag "basic"; havana_gene "OTTMUSG00000011924.1"; havana_transcript "OTTMUST00000028143.…
chr2	HAVANA	exon	31150641	31151250	.	-	.	gene_id "ENSMUSG00000087269.1"; transcript_id "ENSMUST00000133550.1"; gene_type "processed_transcript"; gene_status "NOVEL"; gene_name "D330023K18Rik"; transcript_type "processed_transcript"; transcript_status "KNOWN"; transcript_name "D330023K18Rik-001"; exon_number 2; exon_id "ENSMUSE00000775585.1"; level 2; tag "basic"; havana_gene "OTTMUSG00000011924.1"; havana_transcript "OTTMUST00000028143.…
chr2	HAVANA	exon	31640577	31640589	.	-	.	gene_id "ENSMUSG00000085224.1"; transcript_id "ENSMUST00000145389.1"; gene_type "antisense"; gene_status "NOVEL"; gene_name "Gm13425"; transcript_type "antisense"; transcript_status "KNOWN"; transcript_name "Gm13425-001"; exon_number 1; exon_id "ENSMUSE00001069095.1"; level 2; tag "basic"; havana_gene "OTTMUSG00000012072.1"; havana_transcript "OTTMUST00000028723.1";
chr2	HAVANA	exon	31640043	31640242	.	-	.	gene_id "ENSMUSG00000085224.1"; transcript_id "ENSMUST00000145389.1"; gene_type "antisense"; gene_status "NOVEL"; gene_name "Gm13425"; transcript_type "antisense"; transcript_status "KNOWN"; transcript_name "Gm13425-001"; exon_number 2; exon_id "ENSMUSE00000791462.1"; level 2; tag "basic"; havana_gene "OTTMUSG00000012072.1"; havana_transcript "OTTMUST00000028723.1";
chr2	HAVANA	exon	31638170	31638630	.	-	.	gene_id "ENSMUSG00000085224.1"; transcript_id "ENSMUST00000145389.1"; gene_type "antisense"; gene_status "NOVEL"; gene_name "Gm13425"; transcript_type "antisense"; transcript_status "KNOWN"; transcript_name "Gm13425-001"; exon_number 3; exon_id "ENSMUSE00000803450.1"; level 2; tag "basic"; havana_gene "OTTMUSG00000012072.1"; havana_transcript "OTTMUST00000028723.1";
chr2	HAVANA	exon	31892348	31892417	.	-	.	gene_id "ENSMUSG00000086356.1"; transcript_id "ENSMUST00000140104.1"; gene_type "antisense"; gene_status "NOVEL"; gene_name "Gm13441"; transcript_type "antisense"; transcript_status "KNOWN"; transcript_name "Gm13441-001"; exon_number 1; exon_id "ENSMUSE00000735119.1"; level 2; tag "basic"; havana_gene "OTTMUSG00000012242.1"; havana_transcript "OTTMUST00000029107.1";
chr2	HAVANA	exon	31889892	31890141	.	-	.	gene_id "ENSMUSG00000086356.1"; transcript_id "ENSMUST00000140104.1"; gene_type "antisense"; gene_status "NOVEL"; gene_name "Gm13441"; transcript_type "antisense"; transcript_status "KNOWN"; transcript_name "Gm13441-001"; exon_number 2; exon_id "ENSMUSE00000800547.1"; level 2; tag "basic"; havana_gene "OTTMUSG00000012242.1"; havana_transcript "OTTMUST00000029107.1";
chr2	HAVANA	exon	31889332	31889440	.	-	.	gene_id "ENSMUSG00000086356.1"; transcript_id "ENSMUST00000140104.1"; gene_type "antisense"; gene_status "NOVEL"; gene_name "Gm13441"; transcript_type "antisense"; transcript_status "KNOWN"; transcript_name "Gm13441-001"; exon_number 3; exon_id "ENSMUSE00000771519.1"; level 2; tag "basic"; havana_gene "OTTMUSG00000012242.1"; havana_transcript "OTTMUST00000029107.1";
chr2	HAVANA	exon	31886934	31887672	.	-	.	gene_id "ENSMUSG00000086356.1"; transcript_id "ENSMUST00000140104.1"; gene_type "antisense"; gene_status "NOVEL"; gene_name "Gm13441"; transcript_type "antisense"; transcript_status "KNOWN"; transcript_name "Gm13441-001"; exon_number 4; exon_id "ENSMUSE00000765504.1"; level 2; tag "basic"; havana_gene "OTTMUSG00000012242.1"; havana_transcript "OTTMUST00000029107.1";
chr2	HAVANA	exon	31962207	31962547	.	-	.	gene_id "ENSMUSG00000085737.1"; transcript_id "ENSMUST00000135749.1"; gene_type "antisense"; gene_status "PUTATIVE"; gene_name "Gm13442"; transcript_type "antisense"; transcript_status "PUTATIVE"; transcript_name "Gm13442-001"; exon_number 1; exon_id "ENSMUSE00000844145.1"; level 2; tag "basic"; havana_gene "OTTMUSG00000012244.1"; havana_transcript "OTTMUST00000029118.1";
chr2	HAVANA	exon	31961690	31962011	.	-	.	gene_id "ENSMUSG00000085737.1"; transcript_id "ENSMUST00000135749.1"; gene_type "antisense"; gene_status "PUTATIVE"; gene_name "Gm13442"; transcript_type "antisense"; transcript_status "PUTATIVE"; transcript_name "Gm13442-001"; exon_number 2; exon_id "ENSMUSE00000822377.1"; level 2; tag "basic"; havana_gene "OTTMUSG00000012244.1"; havana_transcript "OTTMUST00000029118.1";
chr2	HAVANA	exon	32017298	32017344	.	-	.	gene_id "ENSMUSG00000086192.1"; transcript_id "ENSMUST00000141023.1"; gene_type "antisense"; gene_status "NOVEL"; gene_name "Gm13609"; transcript_type "antisense"; transcript_status "KNOWN"; transcript_name "Gm13609-001"; exon_number 1; exon_id "ENSMUSE00000725414.1"; level 2; tag "basic"; havana_gene "OTTMUSG00000012951.1"; havana_transcript "OTTMUST00000031156.1";
chr2	HAVANA	exon	32016644	32017185	.	-	.	gene_id "ENSMUSG00000086192.1"; transcript_id "ENSMUST00000141023.1"; gene_type "antisense"; gene_status "NOVEL"; gene_name "Gm13609"; transcript_type "antisense"; transcript_status "KNOWN"; transcript_name "Gm13609-001"; exon_number 2; exon_id "ENSMUSE00000826448.1"; level 2; tag "basic"; havana_gene "OTTMUSG00000012951.1"; havana_transcript "OTTMUST00000031156.1";
chr2	HAVANA	exon	32064693	32064911	.	-	.	gene_id "ENSMUSG00000090157.1"; transcript_id "ENSMUST00000156387.1"; gene_type "processed_transcript"; gene_status "NOVEL"; gene_name "Gm16534"; transcript_type "processed_transcript"; transcript_status "KNOWN"; transcript_name "Gm16534-002"; exon_number 1; exon_id "ENSMUSE00000804409.1"; level 2; havana_gene "OTTMUSG00000012948.1"; havana_transcript "OTTMUST00000031133.1";
chr2	HAVANA	exon	32052025	32052215	.	-	.	gene_id "ENSMUSG00000090157.1"; transcript_id "ENSMUST00000156387.1"; gene_type "processed_transcript"; gene_status "NOVEL"; gene_name "Gm16534"; transcript_type "processed_transcript"; transcript_status "KNOWN"; transcript_name "Gm16534-002"; exon_number 2; exon_id "ENSMUSE00001308631.1"; level 2; havana_gene "OTTMUSG00000012948.1"; havana_transcript "OTTMUST00000031133.1";
chr2	HAVANA	exon	32050881	32051219	.	-	.	gene_id "ENSMUSG00000090157.1"; transcript_id "ENSMUST00000156387.1"; gene_type "processed_transcript"; gene_status "NOVEL"; gene_name "Gm16534"; transcript_type "processed_transcript"; transcript_status "KNOWN"; transcript_name "Gm16534-002"; exon_number 3; exon_id "ENSMUSE00000809986.1"; level 2; havana_gene "OTTMUSG00000012948.1"; havana_transcript "OTTMUST00000031133.1";
chr2	HAVANA	exon	32525031	32525089	.	+	.	gene_id "ENSMUSG00000085017.1"; transcript_id "ENSMUST00000150621.1"; gene_type "lincRNA"; gene_status "NOVEL"; gene_name "Gm13412"; transcript_type "lincRNA"; transcript_status "KNOWN"; transcript_name "Gm13412-001"; exon_number 1; exon_id "ENSMUSE00000729645.1"; level 2; tag "basic"; havana_gene "OTTMUSG00000011986.1"; havana_transcript "OTTMUST00000028364.1";
chr2	HAVANA	exon	32527373	32527990	.	+	.	gene_id "ENSMUSG00000085017.1"; transcript_id "ENSMUST00000150621.1"; gene_type "lincRNA"; gene_status "NOVEL"; gene_name "Gm13412"; transcript_type "lincRNA"; transcript_status "KNOWN"; transcript_name "Gm13412-001"; exon_number 2; exon_id "ENSMUSE00000750653.1"; level 2; tag "basic"; havana_gene "OTTMUSG00000011986.1"; havana_transcript "OTTMUST00000028364.1";
chr2	HAVANA	exon	33641193	33641344	.	+	.	gene_id "ENSMUSG00000052951.5"; transcript_id "ENSMUST00000152118.1"; gene_type "antisense"; gene_status "NOVEL"; gene_name "C130021I20Rik"; transcript_type "antisense"; transcript_status "KNOWN"; transcript_name "C130021I20Rik-002"; exon_number 1; exon_id "ENSMUSE00000828587.1"; level 2; tag "basic"; havana_gene "OTTMUSG00000012586.2"; havana_transcript "OTTMUST00000029988.1";
chr2	HAVANA	exon	33641476	33641601	.	+	.	gene_id "ENSMUSG00000052951.5"; transcript_id "ENSMUST00000152118.1"; gene_type "antisense"; gene_status "NOVEL"; gene_name "C130021I20Rik"; transcript_type "antisense"; transcript_status "KNOWN"; transcript_name "C130021I20Rik-002"; exon_number 2; exon_id "ENSMUSE00000750990.1"; level 2; tag "basic"; havana_gene "OTTMUSG00000012586.2"; havana_transcript "OTTMUST00000029988.1";
chr2	HAVANA	exon	33642127	33642593	.	+	.	gene_id "ENSMUSG00000052951.5"; transcript_id "ENSMUST00000152118.1"; gene_type "antisense"; gene_status "NOVEL"; gene_name "C130021I20Rik"; transcript_type "antisense"; transcript_status "KNOWN"; transcript_name "C130021I20Rik-002"; exon_number 3; exon_id "ENSMUSE00000747769.1"; level 2; tag "basic"; havana_gene "OTTMUSG00000012586.2"; havana_transcript "OTTMUST00000029988.1";
chr2	HAVANA	exon	33805816	33805964	.	+	.	gene_id "ENSMUSG00000086484.1"; transcript_id "ENSMUST00000156297.1"; gene_type "antisense"; gene_status "KNOWN"; gene_name "Nron"; transcript_type "antisense"; transcript_status "KNOWN"; transcript_name "Nron-001"; exon_number 1; exon_id "ENSMUSE00000749942.1"; level 2; tag "basic"; havana_gene "OTTMUSG00000011913.1"; havana_transcript "OTTMUST00000028108.1";
chr2	HAVANA	exon	33810045	33810339	.	+	.	gene_id "ENSMUSG00000086484.1"; transcript_id "ENSMUST00000156297.1"; gene_type "antisense"; gene_status "KNOWN"; gene_name "Nron"; transcript_type "antisense"; transcript_status "KNOWN"; transcript_name "Nron-001"; exon_number 2; exon_id "ENSMUSE00000802226.1"; level 2; tag "basic"; havana_gene "OTTMUSG00000011913.1"; havana_transcript "OTTMUST00000028108.1";
chr2	HAVANA	exon	33810696	33813591	.	+	.	gene_id "ENSMUSG00000086484.1"; transcript_id "ENSMUST00000156297.1"; gene_type "antisense"; gene_status "KNOWN"; gene_name "Nron"; transcript_type "antisense"; transcript_status "KNOWN"; transcript_name "Nron-001"; exon_number 3; exon_id "ENSMUSE00000791491.1"; level 2; tag "basic"; havana_gene "OTTMUSG00000011913.1"; havana_transcript "OTTMUST00000028108.1";
chr2	HAVANA	exon	33941783	33942145	.	-	.	gene_id "ENSMUSG00000085987.1"; transcript_id "ENSMUST00000134271.1"; gene_type "lincRNA"; gene_status "NOVEL"; gene_name "Gm13403"; transcript_type "lincRNA"; transcript_status "KNOWN"; transcript_name "Gm13403-002"; exon_number 1; exon_id "ENSMUSE00000827013.1"; level 2; havana_gene "OTTMUSG00000011915.1"; havana_transcript "OTTMUST00000028115.1";
chr2	HAVANA	exon	33938930	33939107	.	-	.	gene_id "ENSMUSG00000085987.1"; transcript_id "ENSMUST00000134271.1"; gene_type "lincRNA"; gene_status "NOVEL"; gene_name "Gm13403"; transcript_type "lincRNA"; transcript_status "KNOWN"; transcript_name "Gm13403-002"; exon_number 2; exon_id "ENSMUSE00000793313.1"; level 2; havana_gene "OTTMUSG00000011915.1"; havana_transcript "OTTMUST00000028115.1";
chr2	HAVANA	exon	33937895	33938027	.	-	.	gene_id "ENSMUSG00000085987.1"; transcript_id "ENSMUST00000134271.1"; gene_type "lincRNA"; gene_status "NOVEL"; gene_name "Gm13403"; transcript_type "lincRNA"; transcript_status "KNOWN"; transcript_name "Gm13403-002"; exon_number 3; exon_id "ENSMUSE00000753460.1"; level 2; havana_gene "OTTMUSG00000011915.1"; havana_transcript "OTTMUST00000028115.1";
chr2	HAVANA	exon	33978246	33978391	.	+	.	gene_id "ENSMUSG00000086904.1"; transcript_id "ENSMUST00000156633.1"; gene_type "lincRNA"; gene_status "NOVEL"; gene_name "Gm13404"; transcript_type "lincRNA"; transcript_status "KNOWN"; transcript_name "Gm13404-001"; exon_number 1; exon_id "ENSMUSE00000766652.1"; level 2; tag "basic"; havana_gene "OTTMUSG00000011916.1"; havana_transcript "OTTMUST00000028117.1";
chr2	HAVANA	exon	33978511	33980324	.	+	.	gene_id "ENSMUSG00000086904.1"; transcript_id "ENSMUST00000156633.1"; gene_type "lincRNA"; gene_status "NOVEL"; gene_name "Gm13404"; transcript_type "lincRNA"; transcript_status "KNOWN"; transcript_name "Gm13404-001"; exon_number 2; exon_id "ENSMUSE00000815528.1"; level 2; tag "basic"; havana_gene "OTTMUSG00000011916.1"; havana_transcript "OTTMUST00000028117.1";
chr2	HAVANA	exon	34107509	34107729	.	-	.	gene_id "ENSMUSG00000087461.1"; transcript_id "ENSMUST00000134921.1"; gene_type "lincRNA"; gene_status "NOVEL"; gene_name "C230014O12Rik"; transcript_type "lincRNA"; transcript_status "KNOWN"; transcript_name "C230014O12Rik-001"; exon_number 1; exon_id "ENSMUSE00000774271.1"; level 2; tag "basic"; havana_gene "OTTMUSG00000011914.1"; havana_transcript "OTTMUST00000028111.1";
chr2	HAVANA	exon	34031446	34031525	.	-	.	gene_id "ENSMUSG00000087461.1"; transcript_id "ENSMUST00000134921.1"; gene_type "lincRNA"; gene_status "NOVEL"; gene_name "C230014O12Rik"; transcript_type "lincRNA"; transcript_status "KNOWN"; transcript_name "C230014O12Rik-001"; exon_number 2; exon_id "ENSMUSE00000835856.1"; level 2; tag "basic"; havana_gene "OTTMUSG00000011914.1"; havana_transcript "OTTMUST00000028111.1";
chr2	HAVANA	exon	34025799	34025957	.	-	.	gene_id "ENSMUSG00000087461.1"; transcript_id "ENSMUST00000134921.1"; gene_type "lincRNA"; gene_status "NOVEL"; gene_name "C230014O12Rik"; transcript_type "lincRNA"; transcript_status "KNOWN"; transcript_name "C230014O12Rik-001"; exon_number 3; exon_id "ENSMUSE00000799855.1"; level 2; tag "basic"; havana_gene "OTTMUSG00000011914.1"; havana_transcript "OTTMUST00000028111.1";
chr2	HAVANA	exon	34018289	34020496	.	-	.	gene_id "ENSMUSG00000087461.1"; transcript_id "ENSMUST00000134921.1"; gene_type "lincRNA"; gene_status "NOVEL"; gene_name "C230014O12Rik"; transcript_type "lincRNA"; transcript_status "KNOWN"; transcript_name "C230014O12Rik-001"; exon_number 4; exon_id "ENSMUSE00000793664.1"; level 2; tag "basic"; havana_gene "OTTMUSG00000011914.1"; havana_transcript "OTTMUST00000028111.1";
chr2	HAVANA	exon	34111189	34111444	.	-	.	gene_id "ENSMUSG00000087461.1"; transcript_id "ENSMUST00000147871.1"; gene_type "lincRNA"; gene_status "NOVEL"; gene_name "C230014O12Rik"; transcript_type "lincRNA"; transcript_status "KNOWN"; transcript_name "C230014O12Rik-003"; exon_number 1; exon_id "ENSMUSE00000744339.1"; level 2; havana_gene "OTTMUSG00000011914.1"; havana_transcript "OTTMUST00000028113.1";
chr2	HAVANA	exon	34097397	34097793	.	-	.	gene_id "ENSMUSG00000087461.1"; transcript_id "ENSMUST00000147871.1"; gene_type "lincRNA"; gene_status "NOVEL"; gene_name "C230014O12Rik"; transcript_type "lincRNA"; transcript_status "KNOWN"; transcript_name "C230014O12Rik-003"; exon_number 2; exon_id "ENSMUSE00000747258.1"; level 2; havana_gene "OTTMUSG00000011914.1"; havana_transcript "OTTMUST00000028113.1";
chr2	HAVANA	exon	34107502	34107735	.	-	.	gene_id "ENSMUSG00000087461.1"; transcript_id "ENSMUST00000149707.1"; gene_type "lincRNA"; gene_status "NOVEL"; gene_name "C230014O12Rik"; transcript_type "lincRNA"; transcript_status "KNOWN"; transcript_name "C230014O12Rik-002"; exon_number 1; exon_id "ENSMUSE00000730230.1"; level 2; havana_gene "OTTMUSG00000011914.1"; havana_transcript "OTTMUST00000028112.1";
chr2	HAVANA	exon	34100044	34100396	.	-	.	gene_id "ENSMUSG00000087461.1"; transcript_id "ENSMUST00000149707.1"; gene_type "lincRNA"; gene_status "NOVEL"; gene_name "C230014O12Rik"; transcript_type "lincRNA"; transcript_status "KNOWN"; transcript_name "C230014O12Rik-002"; exon_number 2; exon_id "ENSMUSE00000752319.1"; level 2; havana_gene "OTTMUSG00000011914.1"; havana_transcript "OTTMUST00000028112.1";
chr2	HAVANA	exon	34287771	34287891	.	+	.	gene_id "ENSMUSG00000084908.2"; transcript_id "ENSMUST00000131588.2"; gene_type "antisense"; gene_status "NOVEL"; gene_name "C79798"; transcript_type "antisense"; transcript_status "KNOWN"; transcript_name "C79798-001"; exon_number 1; exon_id "ENSMUSE00000803812.1"; level 2; tag "basic"; havana_gene "OTTMUSG00000011929.2"; havana_transcript "OTTMUST00000028166.2";
chr2	HAVANA	exon	34302769	34304440	.	+	.	gene_id "ENSMUSG00000084908.2"; transcript_id "ENSMUST00000131588.2"; gene_type "antisense"; gene_status "NOVEL"; gene_name "C79798"; transcript_type "antisense"; transcript_status "KNOWN"; transcript_name "C79798-001"; exon_number 2; exon_id "ENSMUSE00000739022.2"; level 2; tag "basic"; havana_gene "OTTMUSG00000011929.2"; havana_transcript "OTTMUST00000028166.2";
chr2	HAVANA	exon	34912871	34912918	.	+	.	gene_id "ENSMUSG00000086001.1"; transcript_id "ENSMUST00000143469.1"; gene_type "processed_transcript"; gene_status "NOVEL"; gene_name "Gm13448"; transcript_type "processed_transcript"; transcript_status "KNOWN"; transcript_name "Gm13448-001"; exon_number 1; exon_id "ENSMUSE00000729403.1"; level 2; tag "basic"; havana_gene "OTTMUSG00000012271.1"; havana_transcript "OTTMUST00000029204.1";
chr2	HAVANA	exon	34914216	34916014	.	+	.	gene_id "ENSMUSG00000086001.1"; transcript_id "ENSMUST00000143469.1"; gene_type "processed_transcript"; gene_status "NOVEL"; gene_name "Gm13448"; transcript_type "processed_transcript"; transcript_status "KNOWN"; transcript_name "Gm13448-001"; exon_number 2; exon_id "ENSMUSE00000840407.1"; level 2; tag "basic"; havana_gene "OTTMUSG00000012271.1"; havana_transcript "OTTMUST00000029204.1";
chr2	HAVANA	exon	34993973	34994093	.	+	.	gene_id "ENSMUSG00000085599.1"; transcript_id "ENSMUST00000153559.1"; gene_type "antisense"; gene_status "NOVEL"; gene_name "Gm13449"; transcript_type "antisense"; transcript_status "KNOWN"; transcript_name "Gm13449-001"; exon_number 1; exon_id "ENSMUSE00000769513.1"; level 2; tag "basic"; havana_gene "OTTMUSG00000012273.1"; havana_transcript "OTTMUST00000029211.1";
chr2	HAVANA	exon	35011809	35011921	.	+	.	gene_id "ENSMUSG00000085599.1"; transcript_id "ENSMUST00000153559.1"; gene_type "antisense"; gene_status "NOVEL"; gene_name "Gm13449"; transcript_type "antisense"; transcript_status "KNOWN"; transcript_name "Gm13449-001"; exon_number 2; exon_id "ENSMUSE00000747500.1"; level 2; tag "basic"; havana_gene "OTTMUSG00000012273.1"; havana_transcript "OTTMUST00000029211.1";
chr2	HAVANA	exon	35012450	35013446	.	+	.	gene_id "ENSMUSG00000085599.1"; transcript_id "ENSMUST00000153559.1"; gene_type "antisense"; gene_status "NOVEL"; gene_name "Gm13449"; transcript_type "antisense"; transcript_status "KNOWN"; transcript_name "Gm13449-001"; exon_number 3; exon_id "ENSMUSE00000758413.1"; level 2; tag "basic"; havana_gene "OTTMUSG00000012273.1"; havana_transcript "OTTMUST00000029211.1";
chr2	HAVANA	exon	35224535	35224812	.	+	.	gene_id "ENSMUSG00000084768.1"; transcript_id "ENSMUST00000124489.1"; gene_type "lincRNA"; gene_status "NOVEL"; gene_name "Gm13605"; transcript_type "lincRNA"; transcript_status "KNOWN"; transcript_name "Gm13605-001"; exon_number 1; exon_id "ENSMUSE00000753627.1"; level 2; tag "basic"; havana_gene "OTTMUSG00000012918.1"; havana_transcript "OTTMUST00000030970.1";
chr2	HAVANA	exon	35225875	35226254	.	+	.	gene_id "ENSMUSG00000084768.1"; transcript_id "ENSMUST00000124489.1"; gene_type "lincRNA"; gene_status "NOVEL"; gene_name "Gm13605"; transcript_type "lincRNA"; transcript_status "KNOWN"; transcript_name "Gm13605-001"; exon_number 2; exon_id "ENSMUSE00000790010.1"; level 2; tag "basic"; havana_gene "OTTMUSG00000012918.1"; havana_transcript "OTTMUST00000030970.1";
chr2	HAVANA	exon	35505873	35506090	.	-	.	gene_id "ENSMUSG00000085668.1"; transcript_id "ENSMUST00000130083.1"; gene_type "lincRNA"; gene_status "NOVEL"; gene_name "Gm13447"; transcript_type "lincRNA"; transcript_status "KNOWN"; transcript_name "Gm13447-001"; exon_number 1; exon_id "ENSMUSE00000723808.1"; level 2; tag "basic"; havana_gene "OTTMUSG00000012263.1"; havana_transcript "OTTMUST00000029181.1";
chr2	HAVANA	exon	35503531	35504024	.	-	.	gene_id "ENSMUSG00000085668.1"; transcript_id "ENSMUST00000130083.1"; gene_type "lincRNA"; gene_status "NOVEL"; gene_name "Gm13447"; transcript_type "lincRNA"; transcript_status "KNOWN"; transcript_name "Gm13447-001"; exon_number 2; exon_id "ENSMUSE00000724284.1"; level 2; tag "basic"; havana_gene "OTTMUSG00000012263.1"; havana_transcript "OTTMUST00000029181.1";
chr2	HAVANA	exon	36202314	36202866	.	+	.	gene_id "ENSMUSG00000085141.1"; transcript_id "ENSMUST00000123224.1"; gene_type "processed_transcript"; gene_status "NOVEL"; gene_name "Gm13429"; transcript_type "processed_transcript"; transcript_status "KNOWN"; transcript_name "Gm13429-001"; exon_number 1; exon_id "ENSMUSE00000748358.1"; level 2; havana_gene "OTTMUSG00000012111.1"; havana_transcript "OTTMUST00000028871.1";
chr2	HAVANA	exon	36204144	36204259	.	+	.	gene_id "ENSMUSG00000085141.1"; transcript_id "ENSMUST00000123224.1"; gene_type "processed_transcript"; gene_status "NOVEL"; gene_name "Gm13429"; transcript_type "processed_transcript"; transcript_status "KNOWN"; transcript_name "Gm13429-001"; exon_number 2; exon_id "ENSMUSE00000741110.1"; level 2; havana_gene "OTTMUSG00000012111.1"; havana_transcript "OTTMUST00000028871.1";
chr2	HAVANA	exon	36202822	36202866	.	+	.	gene_id "ENSMUSG00000085141.1"; transcript_id "ENSMUST00000138755.1"; gene_type "processed_transcript"; gene_status "NOVEL"; gene_name "Gm13429"; transcript_type "processed_transcript"; transcript_status "KNOWN"; transcript_name "Gm13429-002"; exon_number 1; exon_id "ENSMUSE00000752068.1"; level 2; havana_gene "OTTMUSG00000012111.1"; havana_transcript "OTTMUST00000028872.1";
chr2	HAVANA	exon	36212525	36212903	.	+	.	gene_id "ENSMUSG00000085141.1"; transcript_id "ENSMUST00000138755.1"; gene_type "processed_transcript"; gene_status "NOVEL"; gene_name "Gm13429"; transcript_type "processed_transcript"; transcript_status "KNOWN"; transcript_name "Gm13429-002"; exon_number 2; exon_id "ENSMUSE00000820347.1"; level 2; havana_gene "OTTMUSG00000012111.1"; havana_transcript "OTTMUST00000028872.1";
chr2	HAVANA	exon	36210772	36211085	.	+	.	gene_id "ENSMUSG00000085141.1"; transcript_id "ENSMUST00000128242.1"; gene_type "processed_transcript"; gene_status "NOVEL"; gene_name "Gm13429"; transcript_type "processed_transcript"; transcript_status "KNOWN"; transcript_name "Gm13429-003"; exon_number 1; exon_id "ENSMUSE00000825947.1"; level 2; tag "basic"; havana_gene "OTTMUSG00000012111.1"; havana_transcript "OTTMUST00000028873.1";
chr2	HAVANA	exon	36212525	36212902	.	+	.	gene_id "ENSMUSG00000085141.1"; transcript_id "ENSMUST00000128242.1"; gene_type "processed_transcript"; gene_status "NOVEL"; gene_name "Gm13429"; transcript_type "processed_transcript"; transcript_status "KNOWN"; transcript_name "Gm13429-003"; exon_number 2; exon_id "ENSMUSE00000807218.1"; level 2; tag "basic"; havana_gene "OTTMUSG00000012111.1"; havana_transcript "OTTMUST00000028873.1";
chr2	HAVANA	exon	36216777	36216853	.	+	.	gene_id "ENSMUSG00000087187.1"; transcript_id "ENSMUST00000147012.1"; gene_type "lincRNA"; gene_status "NOVEL"; gene_name "Gm13431"; transcript_type "lincRNA"; transcript_status "KNOWN"; transcript_name "Gm13431-002"; exon_number 1; exon_id "ENSMUSE00000754217.1"; level 2; havana_gene "OTTMUSG00000012144.1"; havana_transcript "OTTMUST00000028978.1";
chr2	HAVANA	exon	36217192	36217502	.	+	.	gene_id "ENSMUSG00000087187.1"; transcript_id "ENSMUST00000147012.1"; gene_type "lincRNA"; gene_status "NOVEL"; gene_name "Gm13431"; transcript_type "lincRNA"; transcript_status "KNOWN"; transcript_name "Gm13431-002"; exon_number 2; exon_id "ENSMUSE00000806971.1"; level 2; havana_gene "OTTMUSG00000012144.1"; havana_transcript "OTTMUST00000028978.1";
chr2	HAVANA	exon	36216825	36216853	.	+	.	gene_id "ENSMUSG00000087187.1"; transcript_id "ENSMUST00000122948.1"; gene_type "lincRNA"; gene_status "NOVEL"; gene_name "Gm13431"; transcript_type "lincRNA"; transcript_status "KNOWN"; transcript_name "Gm13431-001"; exon_number 1; exon_id "ENSMUSE00000764720.1"; level 2; tag "basic"; havana_gene "OTTMUSG00000012144.1"; havana_transcript "OTTMUST00000028977.1";
chr2	HAVANA	exon	36217192	36217274	.	+	.	gene_id "ENSMUSG00000087187.1"; transcript_id "ENSMUST00000122948.1"; gene_type "lincRNA"; gene_status "NOVEL"; gene_name "Gm13431"; transcript_type "lincRNA"; transcript_status "KNOWN"; transcript_name "Gm13431-001"; exon_number 2; exon_id "ENSMUSE00000728402.1"; level 2; tag "basic"; havana_gene "OTTMUSG00000012144.1"; havana_transcript "OTTMUST00000028977.1";
chr2	HAVANA	exon	36220561	36220731	.	+	.	gene_id "ENSMUSG00000087187.1"; transcript_id "ENSMUST00000122948.1"; gene_type "lincRNA"; gene_status "NOVEL"; gene_name "Gm13431"; transcript_type "lincRNA"; transcript_status "KNOWN"; transcript_name "Gm13431-001"; exon_number 3; exon_id "ENSMUSE00000802628.1"; level 2; tag "basic"; havana_gene "OTTMUSG00000012144.1"; havana_transcript "OTTMUST00000028977.1";
chr2	HAVANA	exon	36222742	36222934	.	+	.	gene_id "ENSMUSG00000087187.1"; transcript_id "ENSMUST00000122948.1"; gene_type "lincRNA"; gene_status "NOVEL"; gene_name "Gm13431"; transcript_type "lincRNA"; transcript_status "KNOWN"; transcript_name "Gm13431-001"; exon_number 4; exon_id "ENSMUSE00000757262.1"; level 2; tag "basic"; havana_gene "OTTMUSG00000012144.1"; havana_transcript "OTTMUST00000028977.1";
chr2	HAVANA	exon	36220490	36220731	.	+	.	gene_id "ENSMUSG00000087187.1"; transcript_id "ENSMUST00000129699.1"; gene_type "lincRNA"; gene_status "NOVEL"; gene_name "Gm13431"; transcript_type "lincRNA"; transcript_status "KNOWN"; transcript_name "Gm13431-003"; exon_number 1; exon_id "ENSMUSE00000725498.1"; level 2; havana_gene "OTTMUSG00000012144.1"; havana_transcript "OTTMUST00000028979.1";
chr2	HAVANA	exon	36222742	36222865	.	+	.	gene_id "ENSMUSG00000087187.1"; transcript_id "ENSMUST00000129699.1"; gene_type "lincRNA"; gene_status "NOVEL"; gene_name "Gm13431"; transcript_type "lincRNA"; transcript_status "KNOWN"; transcript_name "Gm13431-003"; exon_number 2; exon_id "ENSMUSE00000828960.1"; level 2; havana_gene "OTTMUSG00000012144.1"; havana_transcript "OTTMUST00000028979.1";
chr2	HAVANA	exon	37089127	37089164	.	-	.	gene_id "ENSMUSG00000086667.1"; transcript_id "ENSMUST00000126779.1"; gene_type "lincRNA"; gene_status "NOVEL"; gene_name "Gm13434"; transcript_type "lincRNA"; transcript_status "KNOWN"; transcript_name "Gm13434-001"; exon_number 1; exon_id "ENSMUSE00000805181.1"; level 2; tag "basic"; havana_gene "OTTMUSG00000012201.1"; havana_transcript "OTTMUST00000029054.1";
chr2	HAVANA	exon	37088288	37088706	.	-	.	gene_id "ENSMUSG00000086667.1"; transcript_id "ENSMUST00000126779.1"; gene_type "lincRNA"; gene_status "NOVEL"; gene_name "Gm13434"; transcript_type "lincRNA"; transcript_status "KNOWN"; transcript_name "Gm13434-001"; exon_number 2; exon_id "ENSMUSE00000772244.1"; level 2; tag "basic"; havana_gene "OTTMUSG00000012201.1"; havana_transcript "OTTMUST00000029054.1";
chr2	HAVANA	exon	38286255	38286638	.	+	.	gene_id "ENSMUSG00000087294.1"; transcript_id "ENSMUST00000132692.1"; gene_type "processed_transcript"; gene_status "PUTATIVE"; gene_name "Gm13556"; transcript_type "processed_transcript"; transcript_status "PUTATIVE"; transcript_name "Gm13556-001"; exon_number 1; exon_id "ENSMUSE00000837746.1"; level 2; tag "basic"; havana_gene "OTTMUSG00000012742.1"; havana_transcript "OTTMUST00000030442.1";
chr2	HAVANA	exon	38287212	38287291	.	+	.	gene_id "ENSMUSG00000087294.1"; transcript_id "ENSMUST00000132692.1"; gene_type "processed_transcript"; gene_status "PUTATIVE"; gene_name "Gm13556"; transcript_type "processed_transcript"; transcript_status "PUTATIVE"; transcript_name "Gm13556-001"; exon_number 2; exon_id "ENSMUSE00000730559.1"; level 2; tag "basic"; havana_gene "OTTMUSG00000012742.1"; havana_transcript "OTTMUST00000030442.1";
chr2	HAVANA	exon	38424002	38424297	.	+	.	gene_id "ENSMUSG00000085950.1"; transcript_id "ENSMUST00000146404.1"; gene_type "lincRNA"; gene_status "NOVEL"; gene_name "Gm13589"; transcript_type "lincRNA"; transcript_status "KNOWN"; transcript_name "Gm13589-001"; exon_number 1; exon_id "ENSMUSE00000766996.1"; level 2; tag "basic"; havana_gene "OTTMUSG00000012865.1"; havana_transcript "OTTMUST00000030848.1";
chr2	HAVANA	exon	38454473	38455851	.	+	.	gene_id "ENSMUSG00000085950.1"; transcript_id "ENSMUST00000146404.1"; gene_type "lincRNA"; gene_status "NOVEL"; gene_name "Gm13589"; transcript_type "lincRNA"; transcript_status "KNOWN"; transcript_name "Gm13589-001"; exon_number 2; exon_id "ENSMUSE00000809202.1"; level 2; tag "basic"; havana_gene "OTTMUSG00000012865.1"; havana_transcript "OTTMUST00000030848.1";
chr2	HAVANA	exon	38712676	38712811	.	+	.	gene_id "ENSMUSG00000087164.1"; transcript_id "ENSMUST00000146954.1"; gene_type "processed_transcript"; gene_status "NOVEL"; gene_name "4933433P16Rik"; transcript_type "processed_transcript"; transcript_status "KNOWN"; transcript_name "4933433P16Rik-001"; exon_number 1; exon_id "ENSMUSE00000840664.1"; level 2; tag "basic"; havana_gene "OTTMUSG00000012859.1"; havana_transcript "OTTMUST00000030837.…
chr2	HAVANA	exon	38719849	38720638	.	+	.	gene_id "ENSMUSG00000087164.1"; transcript_id "ENSMUST00000146954.1"; gene_type "processed_transcript"; gene_status "NOVEL"; gene_name "4933433P16Rik"; transcript_type "processed_transcript"; transcript_status "KNOWN"; transcript_name "4933433P16Rik-001"; exon_number 2; exon_id "ENSMUSE00000740587.1"; level 2; tag "basic"; havana_gene "OTTMUSG00000012859.1"; havana_transcript "OTTMUST00000030837.…
chr2	HAVANA	exon	38823257	38823569	.	+	.	gene_id "ENSMUSG00000085201.1"; transcript_id "ENSMUST00000129089.1"; gene_type "antisense"; gene_status "KNOWN"; gene_name "Gm13507"; transcript_type "antisense"; transcript_status "KNOWN"; transcript_name "Gm13507-002"; exon_number 1; exon_id "ENSMUSE00000766641.1"; level 2; tag "basic"; havana_gene "OTTMUSG00000012469.2"; havana_transcript "OTTMUST00000029641.2";
chr2	HAVANA	exon	38838269	38838600	.	+	.	gene_id "ENSMUSG00000085201.1"; transcript_id "ENSMUST00000129089.1"; gene_type "antisense"; gene_status "KNOWN"; gene_name "Gm13507"; transcript_type "antisense"; transcript_status "KNOWN"; transcript_name "Gm13507-002"; exon_number 2; exon_id "ENSMUSE00000782105.1"; level 2; tag "basic"; havana_gene "OTTMUSG00000012469.2"; havana_transcript "OTTMUST00000029641.2";
chr2	HAVANA	exon	38997743	38998258	.	-	.	gene_id "ENSMUSG00000085755.1"; transcript_id "ENSMUST00000141133.1"; gene_type "antisense"; gene_status "NOVEL"; gene_name "Gm13496"; transcript_type "antisense"; transcript_status "KNOWN"; transcript_name "Gm13496-001"; exon_number 1; exon_id "ENSMUSE00000845134.1"; level 2; tag "basic"; havana_gene "OTTMUSG00000012416.3"; havana_transcript "OTTMUST00000029666.1";
chr2	HAVANA	exon	38996713	38997361	.	-	.	gene_id "ENSMUSG00000085755.1"; transcript_id "ENSMUST00000141133.1"; gene_type "antisense"; gene_status "NOVEL"; gene_name "Gm13496"; transcript_type "antisense"; transcript_status "KNOWN"; transcript_name "Gm13496-001"; exon_number 2; exon_id "ENSMUSE00000774145.1"; level 2; tag "basic"; havana_gene "OTTMUSG00000012416.3"; havana_transcript "OTTMUST00000029666.1";
chr2	HAVANA	exon	45111138	45111302	.	+	.	gene_id "ENSMUSG00000052248.9"; transcript_id "ENSMUST00000127150.1"; gene_type "antisense"; gene_status "KNOWN"; gene_name "Gm13476"; transcript_type "antisense"; transcript_status "KNOWN"; transcript_name "Gm13476-002"; exon_number 1; exon_id "ENSMUSE00000940635.1"; level 2; tag "basic"; havana_gene "OTTMUSG00000012358.1"; havana_transcript "OTTMUST00000029433.1";
chr2	HAVANA	exon	45112843	45112993	.	+	.	gene_id "ENSMUSG00000052248.9"; transcript_id "ENSMUST00000127150.1"; gene_type "antisense"; gene_status "KNOWN"; gene_name "Gm13476"; transcript_type "antisense"; transcript_status "KNOWN"; transcript_name "Gm13476-002"; exon_number 2; exon_id "ENSMUSE00000928266.1"; level 2; tag "basic"; havana_gene "OTTMUSG00000012358.1"; havana_transcript "OTTMUST00000029433.1";
chr2	HAVANA	exon	45113099	45114087	.	+	.	gene_id "ENSMUSG00000052248.9"; transcript_id "ENSMUST00000127150.1"; gene_type "antisense"; gene_status "KNOWN"; gene_name "Gm13476"; transcript_type "antisense"; transcript_status "KNOWN"; transcript_name "Gm13476-002"; exon_number 3; exon_id "ENSMUSE00000726973.1"; level 2; tag "basic"; havana_gene "OTTMUSG00000012358.1"; havana_transcript "OTTMUST00000029433.1";
chr2	HAVANA	exon	45696605	45696629	.	+	.	gene_id "ENSMUSG00000086202.1"; transcript_id "ENSMUST00000153567.1"; gene_type "lincRNA"; gene_status "KNOWN"; gene_name "1700019E08Rik"; transcript_type "lincRNA"; transcript_status "KNOWN"; transcript_name "1700019E08Rik-001"; exon_number 1; exon_id "ENSMUSE00000830142.1"; level 2; tag "basic"; havana_gene "OTTMUSG00000012324.1"; havana_transcript "OTTMUST00000029341.1";
chr2	HAVANA	exon	45696799	45696833	.	+	.	gene_id "ENSMUSG00000086202.1"; transcript_id "ENSMUST00000153567.1"; gene_type "lincRNA"; gene_status "KNOWN"; gene_name "1700019E08Rik"; transcript_type "lincRNA"; transcript_status "KNOWN"; transcript_name "1700019E08Rik-001"; exon_number 2; exon_id "ENSMUSE00000781973.1"; level 2; tag "basic"; havana_gene "OTTMUSG00000012324.1"; havana_transcript "OTTMUST00000029341.1";
chr2	HAVANA	exon	45697029	45697142	.	+	.	gene_id "ENSMUSG00000086202.1"; transcript_id "ENSMUST00000153567.1"; gene_type "lincRNA"; gene_status "KNOWN"; gene_name "1700019E08Rik"; transcript_type "lincRNA"; transcript_status "KNOWN"; transcript_name "1700019E08Rik-001"; exon_number 3; exon_id "ENSMUSE00000777243.1"; level 2; tag "basic"; havana_gene "OTTMUSG00000012324.1"; havana_transcript "OTTMUST00000029341.1";
chr2	HAVANA	exon	45697987	45698447	.	+	.	gene_id "ENSMUSG00000086202.1"; transcript_id "ENSMUST00000153567.1"; gene_type "lincRNA"; gene_status "KNOWN"; gene_name "1700019E08Rik"; transcript_type "lincRNA"; transcript_status "KNOWN"; transcript_name "1700019E08Rik-001"; exon_number 4; exon_id "ENSMUSE00000804789.1"; level 2; tag "basic"; havana_gene "OTTMUSG00000012324.1"; havana_transcript "OTTMUST00000029341.1";
chr2	HAVANA	exon	45733457	45733929	.	+	.	gene_id "ENSMUSG00000086710.1"; transcript_id "ENSMUST00000129687.1"; gene_type "lincRNA"; gene_status "NOVEL"; gene_name "Gm13465"; transcript_type "lincRNA"; transcript_status "KNOWN"; transcript_name "Gm13465-001"; exon_number 1; exon_id "ENSMUSE00000827097.1"; level 2; tag "basic"; havana_gene "OTTMUSG00000012322.1"; havana_transcript "OTTMUST00000029339.1";
chr2	HAVANA	exon	45734951	45735058	.	+	.	gene_id "ENSMUSG00000086710.1"; transcript_id "ENSMUST00000129687.1"; gene_type "lincRNA"; gene_status "NOVEL"; gene_name "Gm13465"; transcript_type "lincRNA"; transcript_status "KNOWN"; transcript_name "Gm13465-001"; exon_number 2; exon_id "ENSMUSE00000813959.1"; level 2; tag "basic"; havana_gene "OTTMUSG00000012322.1"; havana_transcript "OTTMUST00000029339.1";
chr2	HAVANA	exon	45752914	45753311	.	+	.	gene_id "ENSMUSG00000086710.1"; transcript_id "ENSMUST00000129687.1"; gene_type "lincRNA"; gene_status "NOVEL"; gene_name "Gm13465"; transcript_type "lincRNA"; transcript_status "KNOWN"; transcript_name "Gm13465-001"; exon_number 3; exon_id "ENSMUSE00000822653.1"; level 2; tag "basic"; havana_gene "OTTMUSG00000012322.1"; havana_transcript "OTTMUST00000029339.1";
chr2	HAVANA	exon	46442650	46442710	.	-	.	gene_id "ENSMUSG00000086644.1"; transcript_id "ENSMUST00000123911.1"; gene_type "lincRNA"; gene_status "NOVEL"; gene_name "Gm13470"; transcript_type "lincRNA"; transcript_status "KNOWN"; transcript_name "Gm13470-001"; exon_number 1; exon_id "ENSMUSE00000740396.1"; level 2; tag "mRNA_start_NF"; tag "basic"; havana_gene "OTTMUSG00000012335.1"; havana_transcript "OTTMUST00000029362.1";
chr2	HAVANA	exon	46422631	46422715	.	-	.	gene_id "ENSMUSG00000086644.1"; transcript_id "ENSMUST00000123911.1"; gene_type "lincRNA"; gene_status "NOVEL"; gene_name "Gm13470"; transcript_type "lincRNA"; transcript_status "KNOWN"; transcript_name "Gm13470-001"; exon_number 2; exon_id "ENSMUSE00000799978.1"; level 2; tag "mRNA_start_NF"; tag "basic"; havana_gene "OTTMUSG00000012335.1"; havana_transcript "OTTMUST00000029362.1";
chr2	HAVANA	exon	46419535	46419809	.	-	.	gene_id "ENSMUSG00000086644.1"; transcript_id "ENSMUST00000123911.1"; gene_type "lincRNA"; gene_status "NOVEL"; gene_name "Gm13470"; transcript_type "lincRNA"; transcript_status "KNOWN"; transcript_name "Gm13470-001"; exon_number 3; exon_id "ENSMUSE00000823387.1"; level 2; tag "mRNA_start_NF"; tag "basic"; havana_gene "OTTMUSG00000012335.1"; havana_transcript "OTTMUST00000029362.1";
chr2	HAVANA	exon	48457113	48457245	.	-	.	gene_id "ENSMUSG00000086353.1"; transcript_id "ENSMUST00000127672.1"; gene_type "lincRNA"; gene_status "NOVEL"; gene_name "Gm13481"; transcript_type "lincRNA"; transcript_status "KNOWN"; transcript_name "Gm13481-001"; exon_number 1; exon_id "ENSMUSE00000830579.1"; level 2; tag "basic"; havana_gene "OTTMUSG00000012370.1"; havana_transcript "OTTMUST00000029449.1";
chr2	HAVANA	exon	48309985	48310160	.	-	.	gene_id "ENSMUSG00000086353.1"; transcript_id "ENSMUST00000127672.1"; gene_type "lincRNA"; gene_status "NOVEL"; gene_name "Gm13481"; transcript_type "lincRNA"; transcript_status "KNOWN"; transcript_name "Gm13481-001"; exon_number 2; exon_id "ENSMUSE00000789141.1"; level 2; tag "basic"; havana_gene "OTTMUSG00000012370.1"; havana_transcript "OTTMUST00000029449.1";
chr2	HAVANA	exon	48249795	48249891	.	-	.	gene_id "ENSMUSG00000086353.1"; transcript_id "ENSMUST00000127672.1"; gene_type "lincRNA"; gene_status "NOVEL"; gene_name "Gm13481"; transcript_type "lincRNA"; transcript_status "KNOWN"; transcript_name "Gm13481-001"; exon_number 3; exon_id "ENSMUSE00000780006.1"; level 2; tag "basic"; havana_gene "OTTMUSG00000012370.1"; havana_transcript "OTTMUST00000029449.1";
chr2	HAVANA	exon	48087108	48087189	.	-	.	gene_id "ENSMUSG00000086353.1"; transcript_id "ENSMUST00000127672.1"; gene_type "lincRNA"; gene_status "NOVEL"; gene_name "Gm13481"; transcript_type "lincRNA"; transcript_status "KNOWN"; transcript_name "Gm13481-001"; exon_number 4; exon_id "ENSMUSE00000821076.1"; level 2; tag "basic"; havana_gene "OTTMUSG00000012370.1"; havana_transcript "OTTMUST00000029449.1";
chr2	HAVANA	exon	48064778	48064875	.	-	.	gene_id "ENSMUSG00000086353.1"; transcript_id "ENSMUST00000127672.1"; gene_type "lincRNA"; gene_status "NOVEL"; gene_name "Gm13481"; transcript_type "lincRNA"; transcript_status "KNOWN"; transcript_name "Gm13481-001"; exon_number 5; exon_id "ENSMUSE00000737171.1"; level 2; tag "basic"; havana_gene "OTTMUSG00000012370.1"; havana_transcript "OTTMUST00000029449.1";
chr2	HAVANA	exon	48062548	48063693	.	-	.	gene_id "ENSMUSG00000086353.1"; transcript_id "ENSMUST00000127672.1"; gene_type "lincRNA"; gene_status "NOVEL"; gene_name "Gm13481"; transcript_type "lincRNA"; transcript_status "KNOWN"; transcript_name "Gm13481-001"; exon_number 6; exon_id "ENSMUSE00000792137.1"; level 2; tag "basic"; havana_gene "OTTMUSG00000012370.1"; havana_transcript "OTTMUST00000029449.1";
chr2	HAVANA	exon	49812838	49812948	.	-	.	gene_id "ENSMUSG00000085357.1"; transcript_id "ENSMUST00000125095.1"; gene_type "lincRNA"; gene_status "KNOWN"; gene_name "Gm13480"; transcript_type "lincRNA"; transcript_status "KNOWN"; transcript_name "Gm13480-001"; exon_number 1; exon_id "ENSMUSE00000754825.1"; level 2; tag "basic"; havana_gene "OTTMUSG00000012366.1"; havana_transcript "OTTMUST00000029443.1";
chr2	HAVANA	exon	49810050	49810200	.	-	.	gene_id "ENSMUSG00000085357.1"; transcript_id "ENSMUST00000125095.1"; gene_type "lincRNA"; gene_status "KNOWN"; gene_name "Gm13480"; transcript_type "lincRNA"; transcript_status "KNOWN"; transcript_name "Gm13480-001"; exon_number 2; exon_id "ENSMUSE00000815684.1"; level 2; tag "basic"; havana_gene "OTTMUSG00000012366.1"; havana_transcript "OTTMUST00000029443.1";
chr2	HAVANA	exon	49805976	49806713	.	-	.	gene_id "ENSMUSG00000085357.1"; transcript_id "ENSMUST00000125095.1"; gene_type "lincRNA"; gene_status "KNOWN"; gene_name "Gm13480"; transcript_type "lincRNA"; transcript_status "KNOWN"; transcript_name "Gm13480-001"; exon_number 3; exon_id "ENSMUSE00000751347.1"; level 2; tag "basic"; havana_gene "OTTMUSG00000012366.1"; havana_transcript "OTTMUST00000029443.1";
chr2	HAVANA	exon	51365369	51365499	.	-	.	gene_id "ENSMUSG00000086523.1"; transcript_id "ENSMUST00000142804.1"; gene_type "lincRNA"; gene_status "PUTATIVE"; gene_name "Gm13499"; transcript_type "lincRNA"; transcript_status "PUTATIVE"; transcript_name "Gm13499-001"; exon_number 1; exon_id "ENSMUSE00000778447.1"; level 2; tag "basic"; havana_gene "OTTMUSG00000012427.1"; havana_transcript "OTTMUST00000029554.1";
chr2	HAVANA	exon	51363987	51364139	.	-	.	gene_id "ENSMUSG00000086523.1"; transcript_id "ENSMUST00000142804.1"; gene_type "lincRNA"; gene_status "PUTATIVE"; gene_name "Gm13499"; transcript_type "lincRNA"; transcript_status "PUTATIVE"; transcript_name "Gm13499-001"; exon_number 2; exon_id "ENSMUSE00000733594.1"; level 2; tag "basic"; havana_gene "OTTMUSG00000012427.1"; havana_transcript "OTTMUST00000029554.1";
chr2	HAVANA	exon	51363572	51363890	.	-	.	gene_id "ENSMUSG00000086523.1"; transcript_id "ENSMUST00000142804.1"; gene_type "lincRNA"; gene_status "PUTATIVE"; gene_name "Gm13499"; transcript_type "lincRNA"; transcript_status "PUTATIVE"; transcript_name "Gm13499-001"; exon_number 3; exon_id "ENSMUSE00000846028.1"; level 2; tag "basic"; havana_gene "OTTMUSG00000012427.1"; havana_transcript "OTTMUST00000029554.1";
chr2	HAVANA	exon	51437694	51437900	.	-	.	gene_id "ENSMUSG00000086007.1"; transcript_id "ENSMUST00000154530.1"; gene_type "lincRNA"; gene_status "KNOWN"; gene_name "1700057H21Rik"; transcript_type "lincRNA"; transcript_status "KNOWN"; transcript_name "1700057H21Rik-001"; exon_number 1; exon_id "ENSMUSE00000748572.1"; level 2; tag "basic"; havana_gene "OTTMUSG00000012373.2"; havana_transcript "OTTMUST00000029453.1";
chr2	HAVANA	exon	51436123	51436229	.	-	.	gene_id "ENSMUSG00000086007.1"; transcript_id "ENSMUST00000154530.1"; gene_type "lincRNA"; gene_status "KNOWN"; gene_name "1700057H21Rik"; transcript_type "lincRNA"; transcript_status "KNOWN"; transcript_name "1700057H21Rik-001"; exon_number 2; exon_id "ENSMUSE00000723216.1"; level 2; tag "basic"; havana_gene "OTTMUSG00000012373.2"; havana_transcript "OTTMUST00000029453.1";
chr2	HAVANA	exon	51421050	51421241	.	-	.	gene_id "ENSMUSG00000086007.1"; transcript_id "ENSMUST00000154530.1"; gene_type "lincRNA"; gene_status "KNOWN"; gene_name "1700057H21Rik"; transcript_type "lincRNA"; transcript_status "KNOWN"; transcript_name "1700057H21Rik-001"; exon_number 3; exon_id "ENSMUSE00000745241.1"; level 2; tag "basic"; havana_gene "OTTMUSG00000012373.2"; havana_transcript "OTTMUST00000029453.1";
chr2	HAVANA	exon	52385916	52385991	.	+	.	gene_id "ENSMUSG00000086447.1"; transcript_id "ENSMUST00000124622.1"; gene_type "antisense"; gene_status "NOVEL"; gene_name "Gm13522"; transcript_type "antisense"; transcript_status "KNOWN"; transcript_name "Gm13522-001"; exon_number 1; exon_id "ENSMUSE00000843775.1"; level 2; tag "basic"; havana_gene "OTTMUSG00000012540.1"; havana_transcript "OTTMUST00000029837.1";
chr2	HAVANA	exon	52386414	52386550	.	+	.	gene_id "ENSMUSG00000086447.1"; transcript_id "ENSMUST00000124622.1"; gene_type "antisense"; gene_status "NOVEL"; gene_name "Gm13522"; transcript_type "antisense"; transcript_status "KNOWN"; transcript_name "Gm13522-001"; exon_number 2; exon_id "ENSMUSE00000791921.1"; level 2; tag "basic"; havana_gene "OTTMUSG00000012540.1"; havana_transcript "OTTMUST00000029837.1";
chr2	HAVANA	exon	52387561	52387615	.	+	.	gene_id "ENSMUSG00000086447.1"; transcript_id "ENSMUST00000124622.1"; gene_type "antisense"; gene_status "NOVEL"; gene_name "Gm13522"; transcript_type "antisense"; transcript_status "KNOWN"; transcript_name "Gm13522-001"; exon_number 3; exon_id "ENSMUSE00000753291.1"; level 2; tag "basic"; havana_gene "OTTMUSG00000012540.1"; havana_transcript "OTTMUST00000029837.1";
chr2	HAVANA	exon	52388074	52388260	.	+	.	gene_id "ENSMUSG00000086447.1"; transcript_id "ENSMUST00000124622.1"; gene_type "antisense"; gene_status "NOVEL"; gene_name "Gm13522"; transcript_type "antisense"; transcript_status "KNOWN"; transcript_name "Gm13522-001"; exon_number 4; exon_id "ENSMUSE00000810943.1"; level 2; tag "basic"; havana_gene "OTTMUSG00000012540.1"; havana_transcript "OTTMUST00000029837.1";
chr2	ENSEMBL	exon	52860797	52863516	.	-	.	gene_id "ENSMUSG00000097857.1"; transcript_id "ENSMUST00000181380.1"; gene_type "lincRNA"; gene_status "KNOWN"; gene_name "Gm26603"; transcript_type "lincRNA"; transcript_status "KNOWN"; transcript_name "Gm26603-201"; exon_number 1; exon_id "ENSMUSE00001172488.1"; level 3; tag "basic";
chr2	ENSEMBL	exon	52859723	52859863	.	-	.	gene_id "ENSMUSG00000097857.1"; transcript_id "ENSMUST00000181380.1"; gene_type "lincRNA"; gene_status "KNOWN"; gene_name "Gm26603"; transcript_type "lincRNA"; transcript_status "KNOWN"; transcript_name "Gm26603-201"; exon_number 2; exon_id "ENSMUSE00001147766.1"; level 3; tag "basic";
chr2	HAVANA	exon	55411790	55411891	.	+	.	gene_id "ENSMUSG00000087040.1"; transcript_id "ENSMUST00000155997.1"; gene_type "lincRNA"; gene_status "KNOWN"; gene_name "Gm14033"; transcript_type "lincRNA"; transcript_status "KNOWN"; transcript_name "Gm14033-002"; exon_number 1; exon_id "ENSMUSE00000801172.1"; level 2; havana_gene "OTTMUSG00000015444.1"; havana_transcript "OTTMUST00000036661.1";
chr2	HAVANA	exon	55421056	55421350	.	+	.	gene_id "ENSMUSG00000087040.1"; transcript_id "ENSMUST00000155997.1"; gene_type "lincRNA"; gene_status "KNOWN"; gene_name "Gm14033"; transcript_type "lincRNA"; transcript_status "KNOWN"; transcript_name "Gm14033-002"; exon_number 2; exon_id "ENSMUSE00000742413.1"; level 2; havana_gene "OTTMUSG00000015444.1"; havana_transcript "OTTMUST00000036661.1";
chr2	HAVANA	exon	55411815	55411891	.	+	.	gene_id "ENSMUSG00000087040.1"; transcript_id "ENSMUST00000128307.1"; gene_type "lincRNA"; gene_status "KNOWN"; gene_name "Gm14033"; transcript_type "lincRNA"; transcript_status "KNOWN"; transcript_name "Gm14033-001"; exon_number 1; exon_id "ENSMUSE00000807074.1"; level 2; tag "basic"; havana_gene "OTTMUSG00000015444.1"; havana_transcript "OTTMUST00000036660.1";
chr2	HAVANA	exon	55413027	55413053	.	+	.	gene_id "ENSMUSG00000087040.1"; transcript_id "ENSMUST00000128307.1"; gene_type "lincRNA"; gene_status "KNOWN"; gene_name "Gm14033"; transcript_type "lincRNA"; transcript_status "KNOWN"; transcript_name "Gm14033-001"; exon_number 2; exon_id "ENSMUSE00000773329.1"; level 2; tag "basic"; havana_gene "OTTMUSG00000015444.1"; havana_transcript "OTTMUST00000036660.1";
chr2	HAVANA	exon	55415041	55415131	.	+	.	gene_id "ENSMUSG00000087040.1"; transcript_id "ENSMUST00000128307.1"; gene_type "lincRNA"; gene_status "KNOWN"; gene_name "Gm14033"; transcript_type "lincRNA"; transcript_status "KNOWN"; transcript_name "Gm14033-001"; exon_number 3; exon_id "ENSMUSE00000729690.1"; level 2; tag "basic"; havana_gene "OTTMUSG00000015444.1"; havana_transcript "OTTMUST00000036660.1";
chr2	HAVANA	exon	55421056	55421407	.	+	.	gene_id "ENSMUSG00000087040.1"; transcript_id "ENSMUST00000128307.1"; gene_type "lincRNA"; gene_status "KNOWN"; gene_name "Gm14033"; transcript_type "lincRNA"; transcript_status "KNOWN"; transcript_name "Gm14033-001"; exon_number 4; exon_id "ENSMUSE00000814381.1"; level 2; tag "basic"; havana_gene "OTTMUSG00000015444.1"; havana_transcript "OTTMUST00000036660.1";
chr2	HAVANA	exon	55422228	55422430	.	+	.	gene_id "ENSMUSG00000087040.1"; transcript_id "ENSMUST00000128307.1"; gene_type "lincRNA"; gene_status "KNOWN"; gene_name "Gm14033"; transcript_type "lincRNA"; transcript_status "KNOWN"; transcript_name "Gm14033-001"; exon_number 5; exon_id "ENSMUSE00000834691.1"; level 2; tag "basic"; havana_gene "OTTMUSG00000015444.1"; havana_transcript "OTTMUST00000036660.1";
chr2	HAVANA	exon	55428449	55428580	.	+	.	gene_id "ENSMUSG00000087040.1"; transcript_id "ENSMUST00000128307.1"; gene_type "lincRNA"; gene_status "KNOWN"; gene_name "Gm14033"; transcript_type "lincRNA"; transcript_status "KNOWN"; transcript_name "Gm14033-001"; exon_number 6; exon_id "ENSMUSE00000780716.1"; level 2; tag "basic"; havana_gene "OTTMUSG00000015444.1"; havana_transcript "OTTMUST00000036660.1";
chr2	HAVANA	exon	55432053	55433435	.	+	.	gene_id "ENSMUSG00000087040.1"; transcript_id "ENSMUST00000128307.1"; gene_type "lincRNA"; gene_status "KNOWN"; gene_name "Gm14033"; transcript_type "lincRNA"; transcript_status "KNOWN"; transcript_name "Gm14033-001"; exon_number 7; exon_id "ENSMUSE00000823835.1"; level 2; tag "basic"; havana_gene "OTTMUSG00000015444.1"; havana_transcript "OTTMUST00000036660.1";
chr2	ENSEMBL	exon	55434591	55437860	.	-	.	gene_id "ENSMUSG00000097837.1"; transcript_id "ENSMUST00000180810.1"; gene_type "lincRNA"; gene_status "KNOWN"; gene_name "Gm26794"; transcript_type "lincRNA"; transcript_status "KNOWN"; transcript_name "Gm26794-201"; exon_number 1; exon_id "ENSMUSE00001103092.1"; level 3; tag "basic";
chr2	ENSEMBL	exon	55433514	55434555	.	-	.	gene_id "ENSMUSG00000097837.1"; transcript_id "ENSMUST00000180810.1"; gene_type "lincRNA"; gene_status "KNOWN"; gene_name "Gm26794"; transcript_type "lincRNA"; transcript_status "KNOWN"; transcript_name "Gm26794-201"; exon_number 2; exon_id "ENSMUSE00001187225.1"; level 3; tag "basic";
chr2	HAVANA	exon	57181655	57181754	.	-	.	gene_id "ENSMUSG00000084938.1"; transcript_id "ENSMUST00000126549.1"; gene_type "processed_transcript"; gene_status "NOVEL"; gene_name "BB557941"; transcript_type "processed_transcript"; transcript_status "KNOWN"; transcript_name "BB557941-001"; exon_number 1; exon_id "ENSMUSE00000818339.1"; level 2; tag "basic"; havana_gene "OTTMUSG00000012559.1"; havana_transcript "OTTMUST00000029881.1";
chr2	HAVANA	exon	57128983	57129080	.	-	.	gene_id "ENSMUSG00000084938.1"; transcript_id "ENSMUST00000126549.1"; gene_type "processed_transcript"; gene_status "NOVEL"; gene_name "BB557941"; transcript_type "processed_transcript"; transcript_status "KNOWN"; transcript_name "BB557941-001"; exon_number 2; exon_id "ENSMUSE00000822855.1"; level 2; tag "basic"; havana_gene "OTTMUSG00000012559.1"; havana_transcript "OTTMUST00000029881.1";
chr2	HAVANA	exon	57127479	57128377	.	-	.	gene_id "ENSMUSG00000084938.1"; transcript_id "ENSMUST00000126549.1"; gene_type "processed_transcript"; gene_status "NOVEL"; gene_name "BB557941"; transcript_type "processed_transcript"; transcript_status "KNOWN"; transcript_name "BB557941-001"; exon_number 3; exon_id "ENSMUSE00000811104.1"; level 2; tag "basic"; havana_gene "OTTMUSG00000012559.1"; havana_transcript "OTTMUST00000029881.1";
chr2	HAVANA	exon	57181831	57181925	.	+	.	gene_id "ENSMUSG00000086396.1"; transcript_id "ENSMUST00000123210.1"; gene_type "processed_transcript"; gene_status "KNOWN"; gene_name "4930555B11Rik"; transcript_type "processed_transcript"; transcript_status "KNOWN"; transcript_name "4930555B11Rik-001"; exon_number 1; exon_id "ENSMUSE00000733603.1"; level 2; tag "basic"; havana_gene "OTTMUSG00000012563.1"; havana_transcript "OTTMUST00000029890.…
chr2	HAVANA	exon	57185848	57186010	.	+	.	gene_id "ENSMUSG00000086396.1"; transcript_id "ENSMUST00000123210.1"; gene_type "processed_transcript"; gene_status "KNOWN"; gene_name "4930555B11Rik"; transcript_type "processed_transcript"; transcript_status "KNOWN"; transcript_name "4930555B11Rik-001"; exon_number 2; exon_id "ENSMUSE00000786481.1"; level 2; tag "basic"; havana_gene "OTTMUSG00000012563.1"; havana_transcript "OTTMUST00000029890.…
chr2	HAVANA	exon	57186478	57186635	.	+	.	gene_id "ENSMUSG00000086396.1"; transcript_id "ENSMUST00000123210.1"; gene_type "processed_transcript"; gene_status "KNOWN"; gene_name "4930555B11Rik"; transcript_type "processed_transcript"; transcript_status "KNOWN"; transcript_name "4930555B11Rik-001"; exon_number 3; exon_id "ENSMUSE00000836758.1"; level 2; tag "basic"; havana_gene "OTTMUSG00000012563.1"; havana_transcript "OTTMUST00000029890.…
chr2	HAVANA	exon	57187141	57188257	.	+	.	gene_id "ENSMUSG00000086396.1"; transcript_id "ENSMUST00000123210.1"; gene_type "processed_transcript"; gene_status "KNOWN"; gene_name "4930555B11Rik"; transcript_type "processed_transcript"; transcript_status "KNOWN"; transcript_name "4930555B11Rik-001"; exon_number 4; exon_id "ENSMUSE00000758612.1"; level 2; tag "basic"; havana_gene "OTTMUSG00000012563.1"; havana_transcript "OTTMUST00000029890.…
chr2	HAVANA	exon	57237757	57238508	.	-	.	gene_id "ENSMUSG00000054181.5"; transcript_id "ENSMUST00000146529.1"; gene_type "processed_transcript"; gene_status "KNOWN"; gene_name "A930012O16Rik"; transcript_type "processed_transcript"; transcript_status "KNOWN"; transcript_name "A930012O16Rik-002"; exon_number 1; exon_id "ENSMUSE00000844667.1"; level 2; havana_gene "OTTMUSG00000012558.2"; havana_transcript "OTTMUST00000030010.1";
chr2	HAVANA	exon	57236227	57236972	.	-	.	gene_id "ENSMUSG00000054181.5"; transcript_id "ENSMUST00000146529.1"; gene_type "processed_transcript"; gene_status "KNOWN"; gene_name "A930012O16Rik"; transcript_type "processed_transcript"; transcript_status "KNOWN"; transcript_name "A930012O16Rik-002"; exon_number 2; exon_id "ENSMUSE00000735902.1"; level 2; havana_gene "OTTMUSG00000012558.2"; havana_transcript "OTTMUST00000030010.1";
chr2	HAVANA	exon	57237714	57238508	.	-	.	gene_id "ENSMUSG00000054181.5"; transcript_id "ENSMUST00000156418.1"; gene_type "processed_transcript"; gene_status "KNOWN"; gene_name "A930012O16Rik"; transcript_type "processed_transcript"; transcript_status "KNOWN"; transcript_name "A930012O16Rik-001"; exon_number 1; exon_id "ENSMUSE00000845602.1"; level 2; tag "basic"; havana_gene "OTTMUSG00000012558.2"; havana_transcript "OTTMUST00000029880.…
chr2	HAVANA	exon	57236227	57236972	.	-	.	gene_id "ENSMUSG00000054181.5"; transcript_id "ENSMUST00000156418.1"; gene_type "processed_transcript"; gene_status "KNOWN"; gene_name "A930012O16Rik"; transcript_type "processed_transcript"; transcript_status "KNOWN"; transcript_name "A930012O16Rik-001"; exon_number 2; exon_id "ENSMUSE00000735902.1"; level 2; tag "basic"; havana_gene "OTTMUSG00000012558.2"; havana_transcript "OTTMUST00000029880.…
chr2	HAVANA	exon	58164001	58164020	.	+	.	gene_id "ENSMUSG00000086862.1"; transcript_id "ENSMUST00000138444.1"; gene_type "antisense"; gene_status "NOVEL"; gene_name "Gm13546"; transcript_type "antisense"; transcript_status "KNOWN"; transcript_name "Gm13546-001"; exon_number 1; exon_id "ENSMUSE00000783710.1"; level 2; tag "basic"; havana_gene "OTTMUSG00000012675.1"; havana_transcript "OTTMUST00000030199.1";
chr2	HAVANA	exon	58165554	58165700	.	+	.	gene_id "ENSMUSG00000086862.1"; transcript_id "ENSMUST00000138444.1"; gene_type "antisense"; gene_status "NOVEL"; gene_name "Gm13546"; transcript_type "antisense"; transcript_status "KNOWN"; transcript_name "Gm13546-001"; exon_number 2; exon_id "ENSMUSE00000756157.1"; level 2; tag "basic"; havana_gene "OTTMUSG00000012675.1"; havana_transcript "OTTMUST00000030199.1";
chr2	HAVANA	exon	58169592	58169777	.	+	.	gene_id "ENSMUSG00000086862.1"; transcript_id "ENSMUST00000138444.1"; gene_type "antisense"; gene_status "NOVEL"; gene_name "Gm13546"; transcript_type "antisense"; transcript_status "KNOWN"; transcript_name "Gm13546-001"; exon_number 3; exon_id "ENSMUSE00000771901.1"; level 2; tag "basic"; havana_gene "OTTMUSG00000012675.1"; havana_transcript "OTTMUST00000030199.1";
chr2	HAVANA	exon	58176428	58177063	.	+	.	gene_id "ENSMUSG00000086862.1"; transcript_id "ENSMUST00000138444.1"; gene_type "antisense"; gene_status "NOVEL"; gene_name "Gm13546"; transcript_type "antisense"; transcript_status "KNOWN"; transcript_name "Gm13546-001"; exon_number 4; exon_id "ENSMUSE00000773936.1"; level 2; tag "basic"; havana_gene "OTTMUSG00000012675.1"; havana_transcript "OTTMUST00000030199.1";
chr2	HAVANA	exon	58169737	58169777	.	+	.	gene_id "ENSMUSG00000086862.1"; transcript_id "ENSMUST00000135735.1"; gene_type "antisense"; gene_status "NOVEL"; gene_name "Gm13546"; transcript_type "antisense"; transcript_status "KNOWN"; transcript_name "Gm13546-002"; exon_number 1; exon_id "ENSMUSE00000845199.1"; level 2; tag "basic"; havana_gene "OTTMUSG00000012675.1"; havana_transcript "OTTMUST00000030200.1";
chr2	HAVANA	exon	58175978	58176337	.	+	.	gene_id "ENSMUSG00000086862.1"; transcript_id "ENSMUST00000135735.1"; gene_type "antisense"; gene_status "NOVEL"; gene_name "Gm13546"; transcript_type "antisense"; transcript_status "KNOWN"; transcript_name "Gm13546-002"; exon_number 2; exon_id "ENSMUSE00000771186.1"; level 2; tag "basic"; havana_gene "OTTMUSG00000012675.1"; havana_transcript "OTTMUST00000030200.1";
chr2	HAVANA	exon	58276779	58276862	.	+	.	gene_id "ENSMUSG00000086995.1"; transcript_id "ENSMUST00000131189.1"; gene_type "antisense"; gene_status "NOVEL"; gene_name "Gm13544"; transcript_type "antisense"; transcript_status "KNOWN"; transcript_name "Gm13544-001"; exon_number 1; exon_id "ENSMUSE00000815011.1"; level 2; tag "basic"; havana_gene "OTTMUSG00000012672.2"; havana_transcript "OTTMUST00000030192.2";
chr2	HAVANA	exon	58279554	58279764	.	+	.	gene_id "ENSMUSG00000086995.1"; transcript_id "ENSMUST00000131189.1"; gene_type "antisense"; gene_status "NOVEL"; gene_name "Gm13544"; transcript_type "antisense"; transcript_status "KNOWN"; transcript_name "Gm13544-001"; exon_number 2; exon_id "ENSMUSE00000733398.1"; level 2; tag "basic"; havana_gene "OTTMUSG00000012672.2"; havana_transcript "OTTMUST00000030192.2";
[truncated: 10,004 more rows]
