# Supplementary material for: lncRScan-SVM: A Tool for Predicting Long Non-Coding RNAs Using Support Vector Machine
Source: PLoS One. 2015 Oct 5;10(10):e0139654. doi: 10.1371/journal.pone.0139654 (PMC4593643; doi:10.1371/journal.pone.0139654)
Supplement: S1 Dataset — (ZIP) [file pone.0139654.s001.zip › datasets/m2_Testing_B_pc.gtf]

chr1	HAVANA	exon	6262933	6262942	.	+	.	gene_id "ENSMUSG00000025907.8"; transcript_id "ENSMUST00000159530.1"; gene_type "protein_coding"; gene_status "KNOWN"; gene_name "Rb1cc1"; transcript_type "protein_coding"; transcript_status "PUTATIVE"; transcript_name "Rb1cc1-005"; exon_number 1; exon_id "ENSMUSE00001054463.1"; level 2; tag "cds_start_NF"; tag "mRNA_start_NF"; havana_gene "OTTMUSG00000033467.11"; havana_transcript "OTTMUST000000…
chr1	HAVANA	exon	6263024	6263264	.	+	.	gene_id "ENSMUSG00000025907.8"; transcript_id "ENSMUST00000159530.1"; gene_type "protein_coding"; gene_status "KNOWN"; gene_name "Rb1cc1"; transcript_type "protein_coding"; transcript_status "PUTATIVE"; transcript_name "Rb1cc1-005"; exon_number 2; exon_id "ENSMUSE00001243306.1"; level 2; tag "cds_start_NF"; tag "mRNA_start_NF"; havana_gene "OTTMUSG00000033467.11"; havana_transcript "OTTMUST000000…
chr1	HAVANA	exon	6264542	6264590	.	+	.	gene_id "ENSMUSG00000025907.8"; transcript_id "ENSMUST00000159530.1"; gene_type "protein_coding"; gene_status "KNOWN"; gene_name "Rb1cc1"; transcript_type "protein_coding"; transcript_status "PUTATIVE"; transcript_name "Rb1cc1-005"; exon_number 3; exon_id "ENSMUSE00001246195.1"; level 2; tag "cds_start_NF"; tag "mRNA_start_NF"; havana_gene "OTTMUSG00000033467.11"; havana_transcript "OTTMUST000000…
chr1	HAVANA	exon	6265574	6265621	.	+	.	gene_id "ENSMUSG00000025907.8"; transcript_id "ENSMUST00000159530.1"; gene_type "protein_coding"; gene_status "KNOWN"; gene_name "Rb1cc1"; transcript_type "protein_coding"; transcript_status "PUTATIVE"; transcript_name "Rb1cc1-005"; exon_number 4; exon_id "ENSMUSE00001298314.1"; level 2; tag "cds_start_NF"; tag "mRNA_start_NF"; havana_gene "OTTMUSG00000033467.11"; havana_transcript "OTTMUST000000…
chr1	HAVANA	exon	6268698	6268756	.	+	.	gene_id "ENSMUSG00000025907.8"; transcript_id "ENSMUST00000159530.1"; gene_type "protein_coding"; gene_status "KNOWN"; gene_name "Rb1cc1"; transcript_type "protein_coding"; transcript_status "PUTATIVE"; transcript_name "Rb1cc1-005"; exon_number 5; exon_id "ENSMUSE00001267413.1"; level 2; tag "cds_start_NF"; tag "mRNA_start_NF"; havana_gene "OTTMUSG00000033467.11"; havana_transcript "OTTMUST000000…
chr1	HAVANA	exon	6270691	6270818	.	+	.	gene_id "ENSMUSG00000025907.8"; transcript_id "ENSMUST00000159530.1"; gene_type "protein_coding"; gene_status "KNOWN"; gene_name "Rb1cc1"; transcript_type "protein_coding"; transcript_status "PUTATIVE"; transcript_name "Rb1cc1-005"; exon_number 6; exon_id "ENSMUSE00000852381.1"; level 2; tag "cds_start_NF"; tag "mRNA_start_NF"; havana_gene "OTTMUSG00000033467.11"; havana_transcript "OTTMUST000000…
chr1	HAVANA	exon	6272701	6272771	.	+	.	gene_id "ENSMUSG00000025907.8"; transcript_id "ENSMUST00000159530.1"; gene_type "protein_coding"; gene_status "KNOWN"; gene_name "Rb1cc1"; transcript_type "protein_coding"; transcript_status "PUTATIVE"; transcript_name "Rb1cc1-005"; exon_number 7; exon_id "ENSMUSE00001230567.1"; level 2; tag "cds_start_NF"; tag "mRNA_start_NF"; havana_gene "OTTMUSG00000033467.11"; havana_transcript "OTTMUST000000…
chr1	HAVANA	exon	6274198	6274489	.	+	.	gene_id "ENSMUSG00000025907.8"; transcript_id "ENSMUST00000159530.1"; gene_type "protein_coding"; gene_status "KNOWN"; gene_name "Rb1cc1"; transcript_type "protein_coding"; transcript_status "PUTATIVE"; transcript_name "Rb1cc1-005"; exon_number 8; exon_id "ENSMUSE00000863712.1"; level 2; tag "cds_start_NF"; tag "mRNA_start_NF"; havana_gene "OTTMUSG00000033467.11"; havana_transcript "OTTMUST000000…
chr1	HAVANA	exon	10009072	10009130	.	-	.	gene_id "ENSMUSG00000025916.4"; transcript_id "ENSMUST00000176398.1"; gene_type "protein_coding"; gene_status "KNOWN"; gene_name "Ppp1r42"; transcript_type "protein_coding"; transcript_status "PUTATIVE"; transcript_name "Ppp1r42-007"; exon_number 1; exon_id "ENSMUSE00000829416.1"; level 2; tag "cds_end_NF"; tag "mRNA_end_NF"; havana_gene "OTTMUSG00000026413.4"; havana_transcript "OTTMUST000001101…
chr1	HAVANA	exon	9999971	10000137	.	-	.	gene_id "ENSMUSG00000025916.4"; transcript_id "ENSMUST00000176398.1"; gene_type "protein_coding"; gene_status "KNOWN"; gene_name "Ppp1r42"; transcript_type "protein_coding"; transcript_status "PUTATIVE"; transcript_name "Ppp1r42-007"; exon_number 2; exon_id "ENSMUSE00001303053.1"; level 2; tag "cds_end_NF"; tag "mRNA_end_NF"; havana_gene "OTTMUSG00000026413.4"; havana_transcript "OTTMUST000001101…
chr1	HAVANA	exon	9999401	9999539	.	-	.	gene_id "ENSMUSG00000025916.4"; transcript_id "ENSMUST00000176398.1"; gene_type "protein_coding"; gene_status "KNOWN"; gene_name "Ppp1r42"; transcript_type "protein_coding"; transcript_status "PUTATIVE"; transcript_name "Ppp1r42-007"; exon_number 3; exon_id "ENSMUSE00001297689.1"; level 2; tag "cds_end_NF"; tag "mRNA_end_NF"; havana_gene "OTTMUSG00000026413.4"; havana_transcript "OTTMUST000001101…
chr1	HAVANA	exon	9995146	9995262	.	-	.	gene_id "ENSMUSG00000025916.4"; transcript_id "ENSMUST00000176398.1"; gene_type "protein_coding"; gene_status "KNOWN"; gene_name "Ppp1r42"; transcript_type "protein_coding"; transcript_status "PUTATIVE"; transcript_name "Ppp1r42-007"; exon_number 4; exon_id "ENSMUSE00001259268.1"; level 2; tag "cds_end_NF"; tag "mRNA_end_NF"; havana_gene "OTTMUSG00000026413.4"; havana_transcript "OTTMUST000001101…
chr1	HAVANA	exon	9985592	9985709	.	-	.	gene_id "ENSMUSG00000025916.4"; transcript_id "ENSMUST00000176398.1"; gene_type "protein_coding"; gene_status "KNOWN"; gene_name "Ppp1r42"; transcript_type "protein_coding"; transcript_status "PUTATIVE"; transcript_name "Ppp1r42-007"; exon_number 5; exon_id "ENSMUSE00001261289.1"; level 2; tag "cds_end_NF"; tag "mRNA_end_NF"; havana_gene "OTTMUSG00000026413.4"; havana_transcript "OTTMUST000001101…
chr1	HAVANA	exon	9978816	9978947	.	-	.	gene_id "ENSMUSG00000025916.4"; transcript_id "ENSMUST00000176398.1"; gene_type "protein_coding"; gene_status "KNOWN"; gene_name "Ppp1r42"; transcript_type "protein_coding"; transcript_status "PUTATIVE"; transcript_name "Ppp1r42-007"; exon_number 6; exon_id "ENSMUSE00001303139.1"; level 2; tag "cds_end_NF"; tag "mRNA_end_NF"; havana_gene "OTTMUSG00000026413.4"; havana_transcript "OTTMUST000001101…
chr1	ENSEMBL	exon	14918725	14918862	.	-	.	gene_id "ENSMUSG00000032769.4"; transcript_id "ENSMUST00000041447.4"; gene_type "protein_coding"; gene_status "KNOWN"; gene_name "Trpa1"; transcript_type "protein_coding"; transcript_status "KNOWN"; transcript_name "Trpa1-201"; exon_number 1; exon_id "ENSMUSE00000408164.2"; level 3; tag "basic"; tag "appris_principal"; tag "CCDS"; ccdsid "CCDS35516.1";
chr1	ENSEMBL	exon	14912360	14912519	.	-	.	gene_id "ENSMUSG00000032769.4"; transcript_id "ENSMUST00000041447.4"; gene_type "protein_coding"; gene_status "KNOWN"; gene_name "Trpa1"; transcript_type "protein_coding"; transcript_status "KNOWN"; transcript_name "Trpa1-201"; exon_number 2; exon_id "ENSMUSE00000324435.1"; level 3; tag "basic"; tag "appris_principal"; tag "CCDS"; ccdsid "CCDS35516.1";
chr1	ENSEMBL	exon	14910730	14910905	.	-	.	gene_id "ENSMUSG00000032769.4"; transcript_id "ENSMUST00000041447.4"; gene_type "protein_coding"; gene_status "KNOWN"; gene_name "Trpa1"; transcript_type "protein_coding"; transcript_status "KNOWN"; transcript_name "Trpa1-201"; exon_number 3; exon_id "ENSMUSE00000324427.1"; level 3; tag "basic"; tag "appris_principal"; tag "CCDS"; ccdsid "CCDS35516.1";
chr1	ENSEMBL	exon	14905923	14906030	.	-	.	gene_id "ENSMUSG00000032769.4"; transcript_id "ENSMUST00000041447.4"; gene_type "protein_coding"; gene_status "KNOWN"; gene_name "Trpa1"; transcript_type "protein_coding"; transcript_status "KNOWN"; transcript_name "Trpa1-201"; exon_number 4; exon_id "ENSMUSE00000324420.1"; level 3; tag "basic"; tag "appris_principal"; tag "CCDS"; ccdsid "CCDS35516.1";
chr1	ENSEMBL	exon	14904453	14904561	.	-	.	gene_id "ENSMUSG00000032769.4"; transcript_id "ENSMUST00000041447.4"; gene_type "protein_coding"; gene_status "KNOWN"; gene_name "Trpa1"; transcript_type "protein_coding"; transcript_status "KNOWN"; transcript_name "Trpa1-201"; exon_number 5; exon_id "ENSMUSE00000324413.1"; level 3; tag "basic"; tag "appris_principal"; tag "CCDS"; ccdsid "CCDS35516.1";
chr1	ENSEMBL	exon	14904147	14904292	.	-	.	gene_id "ENSMUSG00000032769.4"; transcript_id "ENSMUST00000041447.4"; gene_type "protein_coding"; gene_status "KNOWN"; gene_name "Trpa1"; transcript_type "protein_coding"; transcript_status "KNOWN"; transcript_name "Trpa1-201"; exon_number 6; exon_id "ENSMUSE00000370691.2"; level 3; tag "basic"; tag "appris_principal"; tag "CCDS"; ccdsid "CCDS35516.1";
chr1	ENSEMBL	exon	14903146	14903282	.	-	.	gene_id "ENSMUSG00000032769.4"; transcript_id "ENSMUST00000041447.4"; gene_type "protein_coding"; gene_status "KNOWN"; gene_name "Trpa1"; transcript_type "protein_coding"; transcript_status "KNOWN"; transcript_name "Trpa1-201"; exon_number 7; exon_id "ENSMUSE00000396336.1"; level 3; tag "basic"; tag "appris_principal"; tag "CCDS"; ccdsid "CCDS35516.1";
chr1	ENSEMBL	exon	14901862	14901910	.	-	.	gene_id "ENSMUSG00000032769.4"; transcript_id "ENSMUST00000041447.4"; gene_type "protein_coding"; gene_status "KNOWN"; gene_name "Trpa1"; transcript_type "protein_coding"; transcript_status "KNOWN"; transcript_name "Trpa1-201"; exon_number 8; exon_id "ENSMUSE00000354713.1"; level 3; tag "basic"; tag "appris_principal"; tag "CCDS"; ccdsid "CCDS35516.1";
chr1	ENSEMBL	exon	14900065	14900164	.	-	.	gene_id "ENSMUSG00000032769.4"; transcript_id "ENSMUST00000041447.4"; gene_type "protein_coding"; gene_status "KNOWN"; gene_name "Trpa1"; transcript_type "protein_coding"; transcript_status "KNOWN"; transcript_name "Trpa1-201"; exon_number 9; exon_id "ENSMUSE00000394826.1"; level 3; tag "basic"; tag "appris_principal"; tag "CCDS"; ccdsid "CCDS35516.1";
chr1	ENSEMBL	exon	14899347	14899447	.	-	.	gene_id "ENSMUSG00000032769.4"; transcript_id "ENSMUST00000041447.4"; gene_type "protein_coding"; gene_status "KNOWN"; gene_name "Trpa1"; transcript_type "protein_coding"; transcript_status "KNOWN"; transcript_name "Trpa1-201"; exon_number 10; exon_id "ENSMUSE00000357052.1"; level 3; tag "basic"; tag "appris_principal"; tag "CCDS"; ccdsid "CCDS35516.1";
chr1	ENSEMBL	exon	14898256	14898425	.	-	.	gene_id "ENSMUSG00000032769.4"; transcript_id "ENSMUST00000041447.4"; gene_type "protein_coding"; gene_status "KNOWN"; gene_name "Trpa1"; transcript_type "protein_coding"; transcript_status "KNOWN"; transcript_name "Trpa1-201"; exon_number 11; exon_id "ENSMUSE00000376277.1"; level 3; tag "basic"; tag "appris_principal"; tag "CCDS"; ccdsid "CCDS35516.1";
chr1	ENSEMBL	exon	14898009	14898173	.	-	.	gene_id "ENSMUSG00000032769.4"; transcript_id "ENSMUST00000041447.4"; gene_type "protein_coding"; gene_status "KNOWN"; gene_name "Trpa1"; transcript_type "protein_coding"; transcript_status "KNOWN"; transcript_name "Trpa1-201"; exon_number 12; exon_id "ENSMUSE00000338546.1"; level 3; tag "basic"; tag "appris_principal"; tag "CCDS"; ccdsid "CCDS35516.1";
chr1	ENSEMBL	exon	14896492	14896606	.	-	.	gene_id "ENSMUSG00000032769.4"; transcript_id "ENSMUST00000041447.4"; gene_type "protein_coding"; gene_status "KNOWN"; gene_name "Trpa1"; transcript_type "protein_coding"; transcript_status "KNOWN"; transcript_name "Trpa1-201"; exon_number 13; exon_id "ENSMUSE00000357312.1"; level 3; tag "basic"; tag "appris_principal"; tag "CCDS"; ccdsid "CCDS35516.1";
chr1	ENSEMBL	exon	14893183	14893349	.	-	.	gene_id "ENSMUSG00000032769.4"; transcript_id "ENSMUST00000041447.4"; gene_type "protein_coding"; gene_status "KNOWN"; gene_name "Trpa1"; transcript_type "protein_coding"; transcript_status "KNOWN"; transcript_name "Trpa1-201"; exon_number 14; exon_id "ENSMUSE00000403100.1"; level 3; tag "basic"; tag "appris_principal"; tag "CCDS"; ccdsid "CCDS35516.1";
chr1	ENSEMBL	exon	14891305	14891398	.	-	.	gene_id "ENSMUSG00000032769.4"; transcript_id "ENSMUST00000041447.4"; gene_type "protein_coding"; gene_status "KNOWN"; gene_name "Trpa1"; transcript_type "protein_coding"; transcript_status "KNOWN"; transcript_name "Trpa1-201"; exon_number 15; exon_id "ENSMUSE00000338630.1"; level 3; tag "basic"; tag "appris_principal"; tag "CCDS"; ccdsid "CCDS35516.1";
chr1	ENSEMBL	exon	14890395	14890454	.	-	.	gene_id "ENSMUSG00000032769.4"; transcript_id "ENSMUST00000041447.4"; gene_type "protein_coding"; gene_status "KNOWN"; gene_name "Trpa1"; transcript_type "protein_coding"; transcript_status "KNOWN"; transcript_name "Trpa1-201"; exon_number 16; exon_id "ENSMUSE00000383071.1"; level 3; tag "basic"; tag "appris_principal"; tag "CCDS"; ccdsid "CCDS35516.1";
chr1	ENSEMBL	exon	14889394	14889492	.	-	.	gene_id "ENSMUSG00000032769.4"; transcript_id "ENSMUST00000041447.4"; gene_type "protein_coding"; gene_status "KNOWN"; gene_name "Trpa1"; transcript_type "protein_coding"; transcript_status "KNOWN"; transcript_name "Trpa1-201"; exon_number 17; exon_id "ENSMUSE00000340129.1"; level 3; tag "basic"; tag "appris_principal"; tag "CCDS"; ccdsid "CCDS35516.1";
chr1	ENSEMBL	exon	14887595	14887665	.	-	.	gene_id "ENSMUSG00000032769.4"; transcript_id "ENSMUST00000041447.4"; gene_type "protein_coding"; gene_status "KNOWN"; gene_name "Trpa1"; transcript_type "protein_coding"; transcript_status "KNOWN"; transcript_name "Trpa1-201"; exon_number 18; exon_id "ENSMUSE00000343231.1"; level 3; tag "basic"; tag "appris_principal"; tag "CCDS"; ccdsid "CCDS35516.1";
chr1	ENSEMBL	exon	14886887	14887052	.	-	.	gene_id "ENSMUSG00000032769.4"; transcript_id "ENSMUST00000041447.4"; gene_type "protein_coding"; gene_status "KNOWN"; gene_name "Trpa1"; transcript_type "protein_coding"; transcript_status "KNOWN"; transcript_name "Trpa1-201"; exon_number 19; exon_id "ENSMUSE00000380857.1"; level 3; tag "basic"; tag "appris_principal"; tag "CCDS"; ccdsid "CCDS35516.1";
chr1	ENSEMBL	exon	14885750	14885839	.	-	.	gene_id "ENSMUSG00000032769.4"; transcript_id "ENSMUST00000041447.4"; gene_type "protein_coding"; gene_status "KNOWN"; gene_name "Trpa1"; transcript_type "protein_coding"; transcript_status "KNOWN"; transcript_name "Trpa1-201"; exon_number 20; exon_id "ENSMUSE00000345688.2"; level 3; tag "basic"; tag "appris_principal"; tag "CCDS"; ccdsid "CCDS35516.1";
chr1	ENSEMBL	exon	14884110	14884279	.	-	.	gene_id "ENSMUSG00000032769.4"; transcript_id "ENSMUST00000041447.4"; gene_type "protein_coding"; gene_status "KNOWN"; gene_name "Trpa1"; transcript_type "protein_coding"; transcript_status "KNOWN"; transcript_name "Trpa1-201"; exon_number 21; exon_id "ENSMUSE00000457499.1"; level 3; tag "basic"; tag "appris_principal"; tag "CCDS"; ccdsid "CCDS35516.1";
chr1	ENSEMBL	exon	14882112	14882241	.	-	.	gene_id "ENSMUSG00000032769.4"; transcript_id "ENSMUST00000041447.4"; gene_type "protein_coding"; gene_status "KNOWN"; gene_name "Trpa1"; transcript_type "protein_coding"; transcript_status "KNOWN"; transcript_name "Trpa1-201"; exon_number 22; exon_id "ENSMUSE00000457495.1"; level 3; tag "basic"; tag "appris_principal"; tag "CCDS"; ccdsid "CCDS35516.1";
chr1	ENSEMBL	exon	14881597	14881779	.	-	.	gene_id "ENSMUSG00000032769.4"; transcript_id "ENSMUST00000041447.4"; gene_type "protein_coding"; gene_status "KNOWN"; gene_name "Trpa1"; transcript_type "protein_coding"; transcript_status "KNOWN"; transcript_name "Trpa1-201"; exon_number 23; exon_id "ENSMUSE00000457489.1"; level 3; tag "basic"; tag "appris_principal"; tag "CCDS"; ccdsid "CCDS35516.1";
chr1	ENSEMBL	exon	14880199	14880267	.	-	.	gene_id "ENSMUSG00000032769.4"; transcript_id "ENSMUST00000041447.4"; gene_type "protein_coding"; gene_status "KNOWN"; gene_name "Trpa1"; transcript_type "protein_coding"; transcript_status "KNOWN"; transcript_name "Trpa1-201"; exon_number 24; exon_id "ENSMUSE00000457486.1"; level 3; tag "basic"; tag "appris_principal"; tag "CCDS"; ccdsid "CCDS35516.1";
chr1	ENSEMBL	exon	14875849	14875959	.	-	.	gene_id "ENSMUSG00000032769.4"; transcript_id "ENSMUST00000041447.4"; gene_type "protein_coding"; gene_status "KNOWN"; gene_name "Trpa1"; transcript_type "protein_coding"; transcript_status "KNOWN"; transcript_name "Trpa1-201"; exon_number 25; exon_id "ENSMUSE00000457483.1"; level 3; tag "basic"; tag "appris_principal"; tag "CCDS"; ccdsid "CCDS35516.1";
chr1	ENSEMBL	exon	14874364	14874461	.	-	.	gene_id "ENSMUSG00000032769.4"; transcript_id "ENSMUST00000041447.4"; gene_type "protein_coding"; gene_status "KNOWN"; gene_name "Trpa1"; transcript_type "protein_coding"; transcript_status "KNOWN"; transcript_name "Trpa1-201"; exon_number 26; exon_id "ENSMUSE00000457480.1"; level 3; tag "basic"; tag "appris_principal"; tag "CCDS"; ccdsid "CCDS35516.1";
chr1	ENSEMBL	exon	14872648	14873728	.	-	.	gene_id "ENSMUSG00000032769.4"; transcript_id "ENSMUST00000041447.4"; gene_type "protein_coding"; gene_status "KNOWN"; gene_name "Trpa1"; transcript_type "protein_coding"; transcript_status "KNOWN"; transcript_name "Trpa1-201"; exon_number 27; exon_id "ENSMUSE00000457557.2"; level 3; tag "basic"; tag "appris_principal"; tag "CCDS"; ccdsid "CCDS35516.1";
chr1	ENSEMBL	exon	15312452	15313030	.	+	.	gene_id "ENSMUSG00000092083.3"; transcript_id "ENSMUST00000171715.1"; gene_type "protein_coding"; gene_status "KNOWN"; gene_name "Kcnb2"; transcript_type "protein_coding"; transcript_status "KNOWN"; transcript_name "Kcnb2-202"; exon_number 1; exon_id "ENSMUSE00000901644.1"; level 3; tag "basic"; tag "appris_principal"; tag "CCDS"; ccdsid "CCDS48222.1"; havana_gene "OTTMUSG00000042215.1";
chr1	ENSEMBL	exon	15709485	15711629	.	+	.	gene_id "ENSMUSG00000092083.3"; transcript_id "ENSMUST00000171715.1"; gene_type "protein_coding"; gene_status "KNOWN"; gene_name "Kcnb2"; transcript_type "protein_coding"; transcript_status "KNOWN"; transcript_name "Kcnb2-202"; exon_number 2; exon_id "ENSMUSE00000884301.1"; level 3; tag "basic"; tag "appris_principal"; tag "CCDS"; ccdsid "CCDS48222.1"; havana_gene "OTTMUSG00000042215.1";
chr1	HAVANA	exon	16104137	16104227	.	-	.	gene_id "ENSMUSG00000043716.7"; transcript_id "ENSMUST00000149566.1"; gene_type "protein_coding"; gene_status "KNOWN"; gene_name "Rpl7"; transcript_type "protein_coding"; transcript_status "PUTATIVE"; transcript_name "Rpl7-003"; exon_number 1; exon_id "ENSMUSE00000762420.1"; level 2; tag "mRNA_start_NF"; tag "mRNA_end_NF"; tag "cds_start_NF"; tag "cds_end_NF"; tag "appris_candidate_longest"; hava…
chr1	HAVANA	exon	16103510	16103684	.	-	.	gene_id "ENSMUSG00000043716.7"; transcript_id "ENSMUST00000149566.1"; gene_type "protein_coding"; gene_status "KNOWN"; gene_name "Rpl7"; transcript_type "protein_coding"; transcript_status "PUTATIVE"; transcript_name "Rpl7-003"; exon_number 2; exon_id "ENSMUSE00001232834.1"; level 2; tag "mRNA_start_NF"; tag "mRNA_end_NF"; tag "cds_start_NF"; tag "cds_end_NF"; tag "appris_candidate_longest"; hava…
chr1	HAVANA	exon	16103168	16103334	.	-	.	gene_id "ENSMUSG00000043716.7"; transcript_id "ENSMUST00000149566.1"; gene_type "protein_coding"; gene_status "KNOWN"; gene_name "Rpl7"; transcript_type "protein_coding"; transcript_status "PUTATIVE"; transcript_name "Rpl7-003"; exon_number 3; exon_id "ENSMUSE00000487924.2"; level 2; tag "mRNA_start_NF"; tag "mRNA_end_NF"; tag "cds_start_NF"; tag "cds_end_NF"; tag "appris_candidate_longest"; hava…
chr1	HAVANA	exon	16102692	16102829	.	-	.	gene_id "ENSMUSG00000043716.7"; transcript_id "ENSMUST00000149566.1"; gene_type "protein_coding"; gene_status "KNOWN"; gene_name "Rpl7"; transcript_type "protein_coding"; transcript_status "PUTATIVE"; transcript_name "Rpl7-003"; exon_number 4; exon_id "ENSMUSE00001225588.1"; level 2; tag "mRNA_start_NF"; tag "mRNA_end_NF"; tag "cds_start_NF"; tag "cds_end_NF"; tag "appris_candidate_longest"; hava…
chr1	HAVANA	exon	16102490	16102599	.	-	.	gene_id "ENSMUSG00000043716.7"; transcript_id "ENSMUST00000149566.1"; gene_type "protein_coding"; gene_status "KNOWN"; gene_name "Rpl7"; transcript_type "protein_coding"; transcript_status "PUTATIVE"; transcript_name "Rpl7-003"; exon_number 5; exon_id "ENSMUSE00001237726.1"; level 2; tag "mRNA_start_NF"; tag "mRNA_end_NF"; tag "cds_start_NF"; tag "cds_end_NF"; tag "appris_candidate_longest"; hava…
chr1	HAVANA	exon	16101780	16101936	.	-	.	gene_id "ENSMUSG00000043716.7"; transcript_id "ENSMUST00000149566.1"; gene_type "protein_coding"; gene_status "KNOWN"; gene_name "Rpl7"; transcript_type "protein_coding"; transcript_status "PUTATIVE"; transcript_name "Rpl7-003"; exon_number 6; exon_id "ENSMUSE00000812666.1"; level 2; tag "mRNA_start_NF"; tag "mRNA_end_NF"; tag "cds_start_NF"; tag "cds_end_NF"; tag "appris_candidate_longest"; hava…
chr1	HAVANA	exon	21349641	21350119	.	+	.	gene_id "ENSMUSG00000067750.3"; transcript_id "ENSMUST00000088407.3"; gene_type "protein_coding"; gene_status "KNOWN"; gene_name "Khdc1a"; transcript_type "protein_coding"; transcript_status "KNOWN"; transcript_name "Khdc1a-001"; exon_number 1; exon_id "ENSMUSE00000552033.2"; level 2; tag "basic"; tag "appris_principal"; tag "CCDS"; ccdsid "CCDS14848.1"; havana_gene "OTTMUSG00000033754.1"; havana…
chr1	HAVANA	exon	21350258	21350440	.	+	.	gene_id "ENSMUSG00000067750.3"; transcript_id "ENSMUST00000088407.3"; gene_type "protein_coding"; gene_status "KNOWN"; gene_name "Khdc1a"; transcript_type "protein_coding"; transcript_status "KNOWN"; transcript_name "Khdc1a-001"; exon_number 2; exon_id "ENSMUSE00000990803.1"; level 2; tag "basic"; tag "appris_principal"; tag "CCDS"; ccdsid "CCDS14848.1"; havana_gene "OTTMUSG00000033754.1"; havana…
chr1	HAVANA	exon	21350876	21352200	.	+	.	gene_id "ENSMUSG00000067750.3"; transcript_id "ENSMUST00000088407.3"; gene_type "protein_coding"; gene_status "KNOWN"; gene_name "Khdc1a"; transcript_type "protein_coding"; transcript_status "KNOWN"; transcript_name "Khdc1a-001"; exon_number 3; exon_id "ENSMUSE00000808980.1"; level 2; tag "basic"; tag "appris_principal"; tag "CCDS"; ccdsid "CCDS14848.1"; havana_gene "OTTMUSG00000033754.1"; havana…
chr1	HAVANA	exon	21961181	21961581	.	-	.	gene_id "ENSMUSG00000028033.10"; transcript_id "ENSMUST00000029667.6"; gene_type "protein_coding"; gene_status "KNOWN"; gene_name "Kcnq5"; transcript_type "protein_coding"; transcript_status "KNOWN"; transcript_name "Kcnq5-002"; exon_number 1; exon_id "ENSMUSE00000464249.2"; level 2; tag "basic"; tag "appris_candidate_longest"; tag "CCDS"; ccdsid "CCDS35525.1"; havana_gene "OTTMUSG00000019675.4";…
chr1	HAVANA	exon	21593524	21593614	.	-	.	gene_id "ENSMUSG00000028033.10"; transcript_id "ENSMUST00000029667.6"; gene_type "protein_coding"; gene_status "KNOWN"; gene_name "Kcnq5"; transcript_type "protein_coding"; transcript_status "KNOWN"; transcript_name "Kcnq5-002"; exon_number 2; exon_id "ENSMUSE00001256878.1"; level 2; tag "basic"; tag "appris_candidate_longest"; tag "CCDS"; ccdsid "CCDS35525.1"; havana_gene "OTTMUSG00000019675.4";…
chr1	HAVANA	exon	21535061	21535187	.	-	.	gene_id "ENSMUSG00000028033.10"; transcript_id "ENSMUST00000029667.6"; gene_type "protein_coding"; gene_status "KNOWN"; gene_name "Kcnq5"; transcript_type "protein_coding"; transcript_status "KNOWN"; transcript_name "Kcnq5-002"; exon_number 3; exon_id "ENSMUSE00001279191.1"; level 2; tag "basic"; tag "appris_candidate_longest"; tag "CCDS"; ccdsid "CCDS35525.1"; havana_gene "OTTMUSG00000019675.4";…
chr1	HAVANA	exon	21505684	21505859	.	-	.	gene_id "ENSMUSG00000028033.10"; transcript_id "ENSMUST00000029667.6"; gene_type "protein_coding"; gene_status "KNOWN"; gene_name "Kcnq5"; transcript_type "protein_coding"; transcript_status "KNOWN"; transcript_name "Kcnq5-002"; exon_number 4; exon_id "ENSMUSE00001206421.1"; level 2; tag "basic"; tag "appris_candidate_longest"; tag "CCDS"; ccdsid "CCDS35525.1"; havana_gene "OTTMUSG00000019675.4";…
chr1	HAVANA	exon	21505300	21505425	.	-	.	gene_id "ENSMUSG00000028033.10"; transcript_id "ENSMUST00000029667.6"; gene_type "protein_coding"; gene_status "KNOWN"; gene_name "Kcnq5"; transcript_type "protein_coding"; transcript_status "KNOWN"; transcript_name "Kcnq5-002"; exon_number 5; exon_id "ENSMUSE00001280506.1"; level 2; tag "basic"; tag "appris_candidate_longest"; tag "CCDS"; ccdsid "CCDS35525.1"; havana_gene "OTTMUSG00000019675.4";…
chr1	HAVANA	exon	21487223	21487333	.	-	.	gene_id "ENSMUSG00000028033.10"; transcript_id "ENSMUST00000029667.6"; gene_type "protein_coding"; gene_status "KNOWN"; gene_name "Kcnq5"; transcript_type "protein_coding"; transcript_status "KNOWN"; transcript_name "Kcnq5-002"; exon_number 6; exon_id "ENSMUSE00001249332.1"; level 2; tag "basic"; tag "appris_candidate_longest"; tag "CCDS"; ccdsid "CCDS35525.1"; havana_gene "OTTMUSG00000019675.4";…
chr1	HAVANA	exon	21479374	21479469	.	-	.	gene_id "ENSMUSG00000028033.10"; transcript_id "ENSMUST00000029667.6"; gene_type "protein_coding"; gene_status "KNOWN"; gene_name "Kcnq5"; transcript_type "protein_coding"; transcript_status "KNOWN"; transcript_name "Kcnq5-002"; exon_number 7; exon_id "ENSMUSE00001312286.1"; level 2; tag "basic"; tag "appris_candidate_longest"; tag "CCDS"; ccdsid "CCDS35525.1"; havana_gene "OTTMUSG00000019675.4";…
chr1	HAVANA	exon	21469470	21469564	.	-	.	gene_id "ENSMUSG00000028033.10"; transcript_id "ENSMUST00000029667.6"; gene_type "protein_coding"; gene_status "KNOWN"; gene_name "Kcnq5"; transcript_type "protein_coding"; transcript_status "KNOWN"; transcript_name "Kcnq5-002"; exon_number 8; exon_id "ENSMUSE00001270196.1"; level 2; tag "basic"; tag "appris_candidate_longest"; tag "CCDS"; ccdsid "CCDS35525.1"; havana_gene "OTTMUSG00000019675.4";…
chr1	HAVANA	exon	21466383	21466409	.	-	.	gene_id "ENSMUSG00000028033.10"; transcript_id "ENSMUST00000029667.6"; gene_type "protein_coding"; gene_status "KNOWN"; gene_name "Kcnq5"; transcript_type "protein_coding"; transcript_status "KNOWN"; transcript_name "Kcnq5-002"; exon_number 9; exon_id "ENSMUSE00000702388.1"; level 2; tag "basic"; tag "appris_candidate_longest"; tag "CCDS"; ccdsid "CCDS35525.1"; havana_gene "OTTMUSG00000019675.4";…
chr1	HAVANA	exon	21457404	21457624	.	-	.	gene_id "ENSMUSG00000028033.10"; transcript_id "ENSMUST00000029667.6"; gene_type "protein_coding"; gene_status "KNOWN"; gene_name "Kcnq5"; transcript_type "protein_coding"; transcript_status "KNOWN"; transcript_name "Kcnq5-002"; exon_number 10; exon_id "ENSMUSE00001255625.1"; level 2; tag "basic"; tag "appris_candidate_longest"; tag "CCDS"; ccdsid "CCDS35525.1"; havana_gene "OTTMUSG00000019675.4"…
chr1	HAVANA	exon	21424049	21424157	.	-	.	gene_id "ENSMUSG00000028033.10"; transcript_id "ENSMUST00000029667.6"; gene_type "protein_coding"; gene_status "KNOWN"; gene_name "Kcnq5"; transcript_type "protein_coding"; transcript_status "KNOWN"; transcript_name "Kcnq5-002"; exon_number 11; exon_id "ENSMUSE00001229772.1"; level 2; tag "basic"; tag "appris_candidate_longest"; tag "CCDS"; ccdsid "CCDS35525.1"; havana_gene "OTTMUSG00000019675.4"…
chr1	HAVANA	exon	21405793	21405924	.	-	.	gene_id "ENSMUSG00000028033.10"; transcript_id "ENSMUST00000029667.6"; gene_type "protein_coding"; gene_status "KNOWN"; gene_name "Kcnq5"; transcript_type "protein_coding"; transcript_status "KNOWN"; transcript_name "Kcnq5-002"; exon_number 12; exon_id "ENSMUSE00001287166.1"; level 2; tag "basic"; tag "appris_candidate_longest"; tag "CCDS"; ccdsid "CCDS35525.1"; havana_gene "OTTMUSG00000019675.4"…
chr1	HAVANA	exon	21404932	21405058	.	-	.	gene_id "ENSMUSG00000028033.10"; transcript_id "ENSMUST00000029667.6"; gene_type "protein_coding"; gene_status "KNOWN"; gene_name "Kcnq5"; transcript_type "protein_coding"; transcript_status "KNOWN"; transcript_name "Kcnq5-002"; exon_number 13; exon_id "ENSMUSE00001308754.1"; level 2; tag "basic"; tag "appris_candidate_longest"; tag "CCDS"; ccdsid "CCDS35525.1"; havana_gene "OTTMUSG00000019675.4"…
chr1	HAVANA	exon	21398403	21403125	.	-	.	gene_id "ENSMUSG00000028033.10"; transcript_id "ENSMUST00000029667.6"; gene_type "protein_coding"; gene_status "KNOWN"; gene_name "Kcnq5"; transcript_type "protein_coding"; transcript_status "KNOWN"; transcript_name "Kcnq5-002"; exon_number 14; exon_id "ENSMUSE00000385533.5"; level 2; tag "basic"; tag "appris_candidate_longest"; tag "CCDS"; ccdsid "CCDS35525.1"; havana_gene "OTTMUSG00000019675.4"…
chr1	HAVANA	exon	23762011	23763228	.	+	.	gene_id "ENSMUSG00000026156.8"; transcript_id "ENSMUST00000140583.1"; gene_type "protein_coding"; gene_status "KNOWN"; gene_name "B3gat2"; transcript_type "protein_coding"; transcript_status "KNOWN"; transcript_name "B3gat2-003"; exon_number 1; exon_id "ENSMUSE00000415509.3"; level 2; tag "basic"; havana_gene "OTTMUSG00000026519.3"; havana_transcript "OTTMUST00000065599.2";
chr1	HAVANA	exon	23815221	23815739	.	+	.	gene_id "ENSMUSG00000026156.8"; transcript_id "ENSMUST00000140583.1"; gene_type "protein_coding"; gene_status "KNOWN"; gene_name "B3gat2"; transcript_type "protein_coding"; transcript_status "KNOWN"; transcript_name "B3gat2-003"; exon_number 2; exon_id "ENSMUSE00000779545.1"; level 2; tag "basic"; havana_gene "OTTMUSG00000026519.3"; havana_transcript "OTTMUST00000065599.2";
chr1	ENSEMBL	exon	24005505	24005894	.	+	.	gene_id "ENSMUSG00000096985.1"; transcript_id "ENSMUST00000181961.1"; gene_type "protein_coding"; gene_status "KNOWN"; gene_name "Gm26524"; transcript_type "protein_coding"; transcript_status "KNOWN"; transcript_name "Gm26524-201"; exon_number 1; exon_id "ENSMUSE00001197942.1"; level 3; tag "basic"; tag "appris_principal";
chr1	HAVANA	exon	26687241	26687460	.	-	.	gene_id "ENSMUSG00000073722.3"; transcript_id "ENSMUST00000097801.3"; gene_type "protein_coding"; gene_status "NOVEL"; gene_name "4931408C20Rik"; transcript_type "protein_coding"; transcript_status "KNOWN"; transcript_name "4931408C20Rik-001"; exon_number 1; exon_id "ENSMUSE00000630502.1"; level 2; tag "basic"; tag "appris_principal"; tag "CCDS"; ccdsid "CCDS14856.1"; havana_gene "OTTMUSG00000039…
chr1	HAVANA	exon	26681814	26685911	.	-	.	gene_id "ENSMUSG00000073722.3"; transcript_id "ENSMUST00000097801.3"; gene_type "protein_coding"; gene_status "NOVEL"; gene_name "4931408C20Rik"; transcript_type "protein_coding"; transcript_status "KNOWN"; transcript_name "4931408C20Rik-001"; exon_number 2; exon_id "ENSMUSE00000630501.3"; level 2; tag "basic"; tag "appris_principal"; tag "CCDS"; ccdsid "CCDS14856.1"; havana_gene "OTTMUSG00000039…
chr1	ENSEMBL	exon	30977243	30977968	.	-	.	gene_id "ENSMUSG00000086151.2"; transcript_id "ENSMUST00000178317.1"; gene_type "protein_coding"; gene_status "KNOWN"; gene_name "Gm5698"; transcript_type "protein_coding"; transcript_status "KNOWN"; transcript_name "Gm5698-201"; exon_number 1; exon_id "ENSMUSE00000999227.1"; level 3; tag "basic"; tag "appris_principal"; havana_gene "OTTMUSG00000033787.1";
chr1	HAVANA	exon	31222839	31224287	.	+	.	gene_id "ENSMUSG00000026063.3"; transcript_id "ENSMUST00000027230.1"; gene_type "protein_coding"; gene_status "KNOWN"; gene_name "Pih1d3"; transcript_type "protein_coding"; transcript_status "KNOWN"; transcript_name "Pih1d3-001"; exon_number 1; exon_id "ENSMUSE00000155452.1"; level 2; tag "basic"; tag "appris_principal"; tag "CCDS"; ccdsid "CCDS35531.1"; havana_gene "OTTMUSG00000026559.2"; havana…
chr1	HAVANA	exon	33757579	33757794	.	-	.	gene_id "ENSMUSG00000042215.7"; transcript_id "ENSMUST00000044691.7"; gene_type "protein_coding"; gene_status "KNOWN"; gene_name "Bag2"; transcript_type "protein_coding"; transcript_status "KNOWN"; transcript_name "Bag2-001"; exon_number 1; exon_id "ENSMUSE00000404172.5"; level 2; tag "basic"; tag "appris_principal"; tag "CCDS"; ccdsid "CCDS14864.1"; havana_gene "OTTMUSG00000021814.1"; havana_tra…
chr1	HAVANA	exon	33748217	33748326	.	-	.	gene_id "ENSMUSG00000042215.7"; transcript_id "ENSMUST00000044691.7"; gene_type "protein_coding"; gene_status "KNOWN"; gene_name "Bag2"; transcript_type "protein_coding"; transcript_status "KNOWN"; transcript_name "Bag2-001"; exon_number 2; exon_id "ENSMUSE00000313942.3"; level 2; tag "basic"; tag "appris_principal"; tag "CCDS"; ccdsid "CCDS14864.1"; havana_gene "OTTMUSG00000021814.1"; havana_tra…
chr1	HAVANA	exon	33745484	33747016	.	-	.	gene_id "ENSMUSG00000042215.7"; transcript_id "ENSMUST00000044691.7"; gene_type "protein_coding"; gene_status "KNOWN"; gene_name "Bag2"; transcript_type "protein_coding"; transcript_status "KNOWN"; transcript_name "Bag2-001"; exon_number 3; exon_id "ENSMUSE00000416750.7"; level 2; tag "basic"; tag "appris_principal"; tag "CCDS"; ccdsid "CCDS14864.1"; havana_gene "OTTMUSG00000021814.1"; havana_tra…
chr1	HAVANA	exon	33814338	33814576	.	-	.	gene_id "ENSMUSG00000042197.7"; transcript_id "ENSMUST00000115167.1"; gene_type "protein_coding"; gene_status "KNOWN"; gene_name "Zfp451"; transcript_type "protein_coding"; transcript_status "NOVEL"; transcript_name "Zfp451-003"; exon_number 1; exon_id "ENSMUSE00000445087.4"; level 2; tag "not_organism_supported"; tag "basic"; havana_gene "OTTMUSG00000021885.12"; havana_transcript "OTTMUST0000005…
chr1	HAVANA	exon	33813727	33813810	.	-	.	gene_id "ENSMUSG00000042197.7"; transcript_id "ENSMUST00000115167.1"; gene_type "protein_coding"; gene_status "KNOWN"; gene_name "Zfp451"; transcript_type "protein_coding"; transcript_status "NOVEL"; transcript_name "Zfp451-003"; exon_number 2; exon_id "ENSMUSE00001256141.1"; level 2; tag "not_organism_supported"; tag "basic"; havana_gene "OTTMUSG00000021885.12"; havana_transcript "OTTMUST0000005…
chr1	HAVANA	exon	33805339	33805419	.	-	.	gene_id "ENSMUSG00000042197.7"; transcript_id "ENSMUST00000115167.1"; gene_type "protein_coding"; gene_status "KNOWN"; gene_name "Zfp451"; transcript_type "protein_coding"; transcript_status "NOVEL"; transcript_name "Zfp451-003"; exon_number 3; exon_id "ENSMUSE00001207628.1"; level 2; tag "not_organism_supported"; tag "basic"; havana_gene "OTTMUSG00000021885.12"; havana_transcript "OTTMUST0000005…
chr1	HAVANA	exon	33786407	33786532	.	-	.	gene_id "ENSMUSG00000042197.7"; transcript_id "ENSMUST00000115167.1"; gene_type "protein_coding"; gene_status "KNOWN"; gene_name "Zfp451"; transcript_type "protein_coding"; transcript_status "NOVEL"; transcript_name "Zfp451-003"; exon_number 4; exon_id "ENSMUSE00001287049.1"; level 2; tag "not_organism_supported"; tag "basic"; havana_gene "OTTMUSG00000021885.12"; havana_transcript "OTTMUST0000005…
chr1	HAVANA	exon	33783853	33783964	.	-	.	gene_id "ENSMUSG00000042197.7"; transcript_id "ENSMUST00000115167.1"; gene_type "protein_coding"; gene_status "KNOWN"; gene_name "Zfp451"; transcript_type "protein_coding"; transcript_status "NOVEL"; transcript_name "Zfp451-003"; exon_number 5; exon_id "ENSMUSE00001211384.1"; level 2; tag "not_organism_supported"; tag "basic"; havana_gene "OTTMUSG00000021885.12"; havana_transcript "OTTMUST0000005…
chr1	HAVANA	exon	33783041	33783191	.	-	.	gene_id "ENSMUSG00000042197.7"; transcript_id "ENSMUST00000115167.1"; gene_type "protein_coding"; gene_status "KNOWN"; gene_name "Zfp451"; transcript_type "protein_coding"; transcript_status "NOVEL"; transcript_name "Zfp451-003"; exon_number 6; exon_id "ENSMUSE00001265737.1"; level 2; tag "not_organism_supported"; tag "basic"; havana_gene "OTTMUSG00000021885.12"; havana_transcript "OTTMUST0000005…
chr1	HAVANA	exon	33782068	33782194	.	-	.	gene_id "ENSMUSG00000042197.7"; transcript_id "ENSMUST00000115167.1"; gene_type "protein_coding"; gene_status "KNOWN"; gene_name "Zfp451"; transcript_type "protein_coding"; transcript_status "NOVEL"; transcript_name "Zfp451-003"; exon_number 7; exon_id "ENSMUSE00001248480.1"; level 2; tag "not_organism_supported"; tag "basic"; havana_gene "OTTMUSG00000021885.12"; havana_transcript "OTTMUST0000005…
chr1	HAVANA	exon	33779896	33780049	.	-	.	gene_id "ENSMUSG00000042197.7"; transcript_id "ENSMUST00000115167.1"; gene_type "protein_coding"; gene_status "KNOWN"; gene_name "Zfp451"; transcript_type "protein_coding"; transcript_status "NOVEL"; transcript_name "Zfp451-003"; exon_number 8; exon_id "ENSMUSE00001223586.1"; level 2; tag "not_organism_supported"; tag "basic"; havana_gene "OTTMUSG00000021885.12"; havana_transcript "OTTMUST0000005…
chr1	HAVANA	exon	33779044	33779191	.	-	.	gene_id "ENSMUSG00000042197.7"; transcript_id "ENSMUST00000115167.1"; gene_type "protein_coding"; gene_status "KNOWN"; gene_name "Zfp451"; transcript_type "protein_coding"; transcript_status "NOVEL"; transcript_name "Zfp451-003"; exon_number 9; exon_id "ENSMUSE00001266178.1"; level 2; tag "not_organism_supported"; tag "basic"; havana_gene "OTTMUSG00000021885.12"; havana_transcript "OTTMUST0000005…
chr1	HAVANA	exon	33776269	33777863	.	-	.	gene_id "ENSMUSG00000042197.7"; transcript_id "ENSMUST00000115167.1"; gene_type "protein_coding"; gene_status "KNOWN"; gene_name "Zfp451"; transcript_type "protein_coding"; transcript_status "NOVEL"; transcript_name "Zfp451-003"; exon_number 10; exon_id "ENSMUSE00001285355.1"; level 2; tag "not_organism_supported"; tag "basic"; havana_gene "OTTMUSG00000021885.12"; havana_transcript "OTTMUST000000…
chr1	HAVANA	exon	33770769	33770899	.	-	.	gene_id "ENSMUSG00000042197.7"; transcript_id "ENSMUST00000115167.1"; gene_type "protein_coding"; gene_status "KNOWN"; gene_name "Zfp451"; transcript_type "protein_coding"; transcript_status "NOVEL"; transcript_name "Zfp451-003"; exon_number 11; exon_id "ENSMUSE00001308927.1"; level 2; tag "not_organism_supported"; tag "basic"; havana_gene "OTTMUSG00000021885.12"; havana_transcript "OTTMUST000000…
chr1	HAVANA	exon	33769721	33769907	.	-	.	gene_id "ENSMUSG00000042197.7"; transcript_id "ENSMUST00000115167.1"; gene_type "protein_coding"; gene_status "KNOWN"; gene_name "Zfp451"; transcript_type "protein_coding"; transcript_status "NOVEL"; transcript_name "Zfp451-003"; exon_number 12; exon_id "ENSMUSE00001213819.1"; level 2; tag "not_organism_supported"; tag "basic"; havana_gene "OTTMUSG00000021885.12"; havana_transcript "OTTMUST000000…
chr1	HAVANA	exon	33765844	33765909	.	-	.	gene_id "ENSMUSG00000042197.7"; transcript_id "ENSMUST00000115167.1"; gene_type "protein_coding"; gene_status "KNOWN"; gene_name "Zfp451"; transcript_type "protein_coding"; transcript_status "NOVEL"; transcript_name "Zfp451-003"; exon_number 13; exon_id "ENSMUSE00001288292.1"; level 2; tag "not_organism_supported"; tag "basic"; havana_gene "OTTMUSG00000021885.12"; havana_transcript "OTTMUST000000…
chr1	HAVANA	exon	33760472	33762209	.	-	.	gene_id "ENSMUSG00000042197.7"; transcript_id "ENSMUST00000115167.1"; gene_type "protein_coding"; gene_status "KNOWN"; gene_name "Zfp451"; transcript_type "protein_coding"; transcript_status "NOVEL"; transcript_name "Zfp451-003"; exon_number 14; exon_id "ENSMUSE00000701900.1"; level 2; tag "not_organism_supported"; tag "basic"; havana_gene "OTTMUSG00000021885.12"; havana_transcript "OTTMUST000000…
chr1	HAVANA	exon	34801704	34802001	.	+	.	gene_id "ENSMUSG00000037509.12"; transcript_id "ENSMUST00000047664.9"; gene_type "protein_coding"; gene_status "KNOWN"; gene_name "Arhgef4"; transcript_type "protein_coding"; transcript_status "KNOWN"; transcript_name "Arhgef4-001"; exon_number 1; exon_id "ENSMUSE00000857141.1"; level 2; tag "basic"; tag "CCDS"; ccdsid "CCDS14872.1"; havana_gene "OTTMUSG00000033276.11"; havana_transcript "OTTMUST…
chr1	HAVANA	exon	34804914	34805093	.	+	.	gene_id "ENSMUSG00000037509.12"; transcript_id "ENSMUST00000047664.9"; gene_type "protein_coding"; gene_status "KNOWN"; gene_name "Arhgef4"; transcript_type "protein_coding"; transcript_status "KNOWN"; transcript_name "Arhgef4-001"; exon_number 2; exon_id "ENSMUSE00001252254.1"; level 2; tag "basic"; tag "CCDS"; ccdsid "CCDS14872.1"; havana_gene "OTTMUSG00000033276.11"; havana_transcript "OTTMUST…
chr1	HAVANA	exon	34805956	34806135	.	+	.	gene_id "ENSMUSG00000037509.12"; transcript_id "ENSMUST00000047664.9"; gene_type "protein_coding"; gene_status "KNOWN"; gene_name "Arhgef4"; transcript_type "protein_coding"; transcript_status "KNOWN"; transcript_name "Arhgef4-001"; exon_number 3; exon_id "ENSMUSE00001301105.1"; level 2; tag "basic"; tag "CCDS"; ccdsid "CCDS14872.1"; havana_gene "OTTMUSG00000033276.11"; havana_transcript "OTTMUST…
chr1	HAVANA	exon	34806315	34806494	.	+	.	gene_id "ENSMUSG00000037509.12"; transcript_id "ENSMUST00000047664.9"; gene_type "protein_coding"; gene_status "KNOWN"; gene_name "Arhgef4"; transcript_type "protein_coding"; transcript_status "KNOWN"; transcript_name "Arhgef4-001"; exon_number 4; exon_id "ENSMUSE00001272560.1"; level 2; tag "basic"; tag "CCDS"; ccdsid "CCDS14872.1"; havana_gene "OTTMUSG00000033276.11"; havana_transcript "OTTMUST…
chr1	HAVANA	exon	34807059	34807291	.	+	.	gene_id "ENSMUSG00000037509.12"; transcript_id "ENSMUST00000047664.9"; gene_type "protein_coding"; gene_status "KNOWN"; gene_name "Arhgef4"; transcript_type "protein_coding"; transcript_status "KNOWN"; transcript_name "Arhgef4-001"; exon_number 5; exon_id "ENSMUSE00000233682.1"; level 2; tag "basic"; tag "CCDS"; ccdsid "CCDS14872.1"; havana_gene "OTTMUSG00000033276.11"; havana_transcript "OTTMUST…
chr1	HAVANA	exon	34807642	34807771	.	+	.	gene_id "ENSMUSG00000037509.12"; transcript_id "ENSMUST00000047664.9"; gene_type "protein_coding"; gene_status "KNOWN"; gene_name "Arhgef4"; transcript_type "protein_coding"; transcript_status "KNOWN"; transcript_name "Arhgef4-001"; exon_number 6; exon_id "ENSMUSE00000233675.1"; level 2; tag "basic"; tag "CCDS"; ccdsid "CCDS14872.1"; havana_gene "OTTMUSG00000033276.11"; havana_transcript "OTTMUST…
chr1	HAVANA	exon	34809697	34809828	.	+	.	gene_id "ENSMUSG00000037509.12"; transcript_id "ENSMUST00000047664.9"; gene_type "protein_coding"; gene_status "KNOWN"; gene_name "Arhgef4"; transcript_type "protein_coding"; transcript_status "KNOWN"; transcript_name "Arhgef4-001"; exon_number 7; exon_id "ENSMUSE00000233666.1"; level 2; tag "basic"; tag "CCDS"; ccdsid "CCDS14872.1"; havana_gene "OTTMUSG00000033276.11"; havana_transcript "OTTMUST…
chr1	HAVANA	exon	34810311	34810554	.	+	.	gene_id "ENSMUSG00000037509.12"; transcript_id "ENSMUST00000047664.9"; gene_type "protein_coding"; gene_status "KNOWN"; gene_name "Arhgef4"; transcript_type "protein_coding"; transcript_status "KNOWN"; transcript_name "Arhgef4-001"; exon_number 8; exon_id "ENSMUSE00000233661.1"; level 2; tag "basic"; tag "CCDS"; ccdsid "CCDS14872.1"; havana_gene "OTTMUSG00000033276.11"; havana_transcript "OTTMUST…
chr1	HAVANA	exon	34811086	34811163	.	+	.	gene_id "ENSMUSG00000037509.12"; transcript_id "ENSMUST00000047664.9"; gene_type "protein_coding"; gene_status "KNOWN"; gene_name "Arhgef4"; transcript_type "protein_coding"; transcript_status "KNOWN"; transcript_name "Arhgef4-001"; exon_number 9; exon_id "ENSMUSE00000233653.1"; level 2; tag "basic"; tag "CCDS"; ccdsid "CCDS14872.1"; havana_gene "OTTMUSG00000033276.11"; havana_transcript "OTTMUST…
chr1	HAVANA	exon	34811678	34813309	.	+	.	gene_id "ENSMUSG00000037509.12"; transcript_id "ENSMUST00000047664.9"; gene_type "protein_coding"; gene_status "KNOWN"; gene_name "Arhgef4"; transcript_type "protein_coding"; transcript_status "KNOWN"; transcript_name "Arhgef4-001"; exon_number 10; exon_id "ENSMUSE00000859384.1"; level 2; tag "basic"; tag "CCDS"; ccdsid "CCDS14872.1"; havana_gene "OTTMUSG00000033276.11"; havana_transcript "OTTMUS…
chr1	HAVANA	exon	34849992	34850063	.	+	.	gene_id "ENSMUSG00000026123.5"; transcript_id "ENSMUST00000027297.4"; gene_type "protein_coding"; gene_status "KNOWN"; gene_name "Plekhb2"; transcript_type "protein_coding"; transcript_status "KNOWN"; transcript_name "Plekhb2-001"; exon_number 1; exon_id "ENSMUSE00000782536.1"; level 2; tag "basic"; tag "appris_principal"; tag "CCDS"; ccdsid "CCDS14874.1"; havana_gene "OTTMUSG00000029565.3"; hava…
chr1	HAVANA	exon	34861873	34861917	.	+	.	gene_id "ENSMUSG00000026123.5"; transcript_id "ENSMUST00000027297.4"; gene_type "protein_coding"; gene_status "KNOWN"; gene_name "Plekhb2"; transcript_type "protein_coding"; transcript_status "KNOWN"; transcript_name "Plekhb2-001"; exon_number 2; exon_id "ENSMUSE00001263040.1"; level 2; tag "basic"; tag "appris_principal"; tag "CCDS"; ccdsid "CCDS14874.1"; havana_gene "OTTMUSG00000029565.3"; hava…
chr1	HAVANA	exon	34863006	34863158	.	+	.	gene_id "ENSMUSG00000026123.5"; transcript_id "ENSMUST00000027297.4"; gene_type "protein_coding"; gene_status "KNOWN"; gene_name "Plekhb2"; transcript_type "protein_coding"; transcript_status "KNOWN"; transcript_name "Plekhb2-001"; exon_number 3; exon_id "ENSMUSE00001280481.1"; level 2; tag "basic"; tag "appris_principal"; tag "CCDS"; ccdsid "CCDS14874.1"; havana_gene "OTTMUSG00000029565.3"; hava…
chr1	HAVANA	exon	34863471	34863573	.	+	.	gene_id "ENSMUSG00000026123.5"; transcript_id "ENSMUST00000027297.4"; gene_type "protein_coding"; gene_status "KNOWN"; gene_name "Plekhb2"; transcript_type "protein_coding"; transcript_status "KNOWN"; transcript_name "Plekhb2-001"; exon_number 4; exon_id "ENSMUSE00001254615.1"; level 2; tag "basic"; tag "appris_principal"; tag "CCDS"; ccdsid "CCDS14874.1"; havana_gene "OTTMUSG00000029565.3"; hava…
chr1	HAVANA	exon	34864473	34864512	.	+	.	gene_id "ENSMUSG00000026123.5"; transcript_id "ENSMUST00000027297.4"; gene_type "protein_coding"; gene_status "KNOWN"; gene_name "Plekhb2"; transcript_type "protein_coding"; transcript_status "KNOWN"; transcript_name "Plekhb2-001"; exon_number 5; exon_id "ENSMUSE00001243455.1"; level 2; tag "basic"; tag "appris_principal"; tag "CCDS"; ccdsid "CCDS14874.1"; havana_gene "OTTMUSG00000029565.3"; hava…
chr1	HAVANA	exon	34866141	34866230	.	+	.	gene_id "ENSMUSG00000026123.5"; transcript_id "ENSMUST00000027297.4"; gene_type "protein_coding"; gene_status "KNOWN"; gene_name "Plekhb2"; transcript_type "protein_coding"; transcript_status "KNOWN"; transcript_name "Plekhb2-001"; exon_number 6; exon_id "ENSMUSE00001287174.1"; level 2; tag "basic"; tag "appris_principal"; tag "CCDS"; ccdsid "CCDS14874.1"; havana_gene "OTTMUSG00000029565.3"; hava…
chr1	HAVANA	exon	34869300	34869405	.	+	.	gene_id "ENSMUSG00000026123.5"; transcript_id "ENSMUST00000027297.4"; gene_type "protein_coding"; gene_status "KNOWN"; gene_name "Plekhb2"; transcript_type "protein_coding"; transcript_status "KNOWN"; transcript_name "Plekhb2-001"; exon_number 7; exon_id "ENSMUSE00000156020.1"; level 2; tag "basic"; tag "appris_principal"; tag "CCDS"; ccdsid "CCDS14874.1"; havana_gene "OTTMUSG00000029565.3"; hava…
chr1	HAVANA	exon	34876911	34879580	.	+	.	gene_id "ENSMUSG00000026123.5"; transcript_id "ENSMUST00000027297.4"; gene_type "protein_coding"; gene_status "KNOWN"; gene_name "Plekhb2"; transcript_type "protein_coding"; transcript_status "KNOWN"; transcript_name "Plekhb2-001"; exon_number 8; exon_id "ENSMUSE00000402334.4"; level 2; tag "basic"; tag "appris_principal"; tag "CCDS"; ccdsid "CCDS14874.1"; havana_gene "OTTMUSG00000029565.3"; hava…
chr1	ENSEMBL	exon	36369105	36369181	.	-	.	gene_id "ENSMUSG00000010453.6"; transcript_id "ENSMUST00000010597.3"; gene_type "protein_coding"; gene_status "KNOWN"; gene_name "Kansl3"; transcript_type "protein_coding"; transcript_status "KNOWN"; transcript_name "Kansl3-201"; exon_number 1; exon_id "ENSMUSE00000405218.3"; level 3; tag "basic"; tag "appris_principal"; tag "CCDS"; ccdsid "CCDS14877.1";
chr1	ENSEMBL	exon	36367769	36368034	.	-	.	gene_id "ENSMUSG00000010453.6"; transcript_id "ENSMUST00000010597.3"; gene_type "protein_coding"; gene_status "KNOWN"; gene_name "Kansl3"; transcript_type "protein_coding"; transcript_status "KNOWN"; transcript_name "Kansl3-201"; exon_number 2; exon_id "ENSMUSE00000370370.3"; level 3; tag "basic"; tag "appris_principal"; tag "CCDS"; ccdsid "CCDS14877.1";
chr1	ENSEMBL	exon	36365482	36365652	.	-	.	gene_id "ENSMUSG00000010453.6"; transcript_id "ENSMUST00000010597.3"; gene_type "protein_coding"; gene_status "KNOWN"; gene_name "Kansl3"; transcript_type "protein_coding"; transcript_status "KNOWN"; transcript_name "Kansl3-201"; exon_number 3; exon_id "ENSMUSE00000232250.3"; level 3; tag "basic"; tag "appris_principal"; tag "CCDS"; ccdsid "CCDS14877.1";
chr1	ENSEMBL	exon	36358370	36358460	.	-	.	gene_id "ENSMUSG00000010453.6"; transcript_id "ENSMUST00000010597.3"; gene_type "protein_coding"; gene_status "KNOWN"; gene_name "Kansl3"; transcript_type "protein_coding"; transcript_status "KNOWN"; transcript_name "Kansl3-201"; exon_number 4; exon_id "ENSMUSE00000156007.3"; level 3; tag "basic"; tag "appris_principal"; tag "CCDS"; ccdsid "CCDS14877.1";
chr1	ENSEMBL	exon	36358040	36358225	.	-	.	gene_id "ENSMUSG00000010453.6"; transcript_id "ENSMUST00000010597.3"; gene_type "protein_coding"; gene_status "KNOWN"; gene_name "Kansl3"; transcript_type "protein_coding"; transcript_status "KNOWN"; transcript_name "Kansl3-201"; exon_number 5; exon_id "ENSMUSE00000155996.3"; level 3; tag "basic"; tag "appris_principal"; tag "CCDS"; ccdsid "CCDS14877.1";
chr1	ENSEMBL	exon	36354649	36354780	.	-	.	gene_id "ENSMUSG00000010453.6"; transcript_id "ENSMUST00000010597.3"; gene_type "protein_coding"; gene_status "KNOWN"; gene_name "Kansl3"; transcript_type "protein_coding"; transcript_status "KNOWN"; transcript_name "Kansl3-201"; exon_number 6; exon_id "ENSMUSE00000156002.3"; level 3; tag "basic"; tag "appris_principal"; tag "CCDS"; ccdsid "CCDS14877.1";
chr1	ENSEMBL	exon	36354098	36354214	.	-	.	gene_id "ENSMUSG00000010453.6"; transcript_id "ENSMUST00000010597.3"; gene_type "protein_coding"; gene_status "KNOWN"; gene_name "Kansl3"; transcript_type "protein_coding"; transcript_status "KNOWN"; transcript_name "Kansl3-201"; exon_number 7; exon_id "ENSMUSE00000232369.3"; level 3; tag "basic"; tag "appris_principal"; tag "CCDS"; ccdsid "CCDS14877.1";
chr1	ENSEMBL	exon	36353772	36353873	.	-	.	gene_id "ENSMUSG00000010453.6"; transcript_id "ENSMUST00000010597.3"; gene_type "protein_coding"; gene_status "KNOWN"; gene_name "Kansl3"; transcript_type "protein_coding"; transcript_status "KNOWN"; transcript_name "Kansl3-201"; exon_number 8; exon_id "ENSMUSE00000156010.3"; level 3; tag "basic"; tag "appris_principal"; tag "CCDS"; ccdsid "CCDS14877.1";
chr1	ENSEMBL	exon	36353594	36353665	.	-	.	gene_id "ENSMUSG00000010453.6"; transcript_id "ENSMUST00000010597.3"; gene_type "protein_coding"; gene_status "KNOWN"; gene_name "Kansl3"; transcript_type "protein_coding"; transcript_status "KNOWN"; transcript_name "Kansl3-201"; exon_number 9; exon_id "ENSMUSE00000156000.3"; level 3; tag "basic"; tag "appris_principal"; tag "CCDS"; ccdsid "CCDS14877.1";
chr1	ENSEMBL	exon	36351926	36352000	.	-	.	gene_id "ENSMUSG00000010453.6"; transcript_id "ENSMUST00000010597.3"; gene_type "protein_coding"; gene_status "KNOWN"; gene_name "Kansl3"; transcript_type "protein_coding"; transcript_status "KNOWN"; transcript_name "Kansl3-201"; exon_number 10; exon_id "ENSMUSE00000156009.3"; level 3; tag "basic"; tag "appris_principal"; tag "CCDS"; ccdsid "CCDS14877.1";
chr1	ENSEMBL	exon	36351633	36351790	.	-	.	gene_id "ENSMUSG00000010453.6"; transcript_id "ENSMUST00000010597.3"; gene_type "protein_coding"; gene_status "KNOWN"; gene_name "Kansl3"; transcript_type "protein_coding"; transcript_status "KNOWN"; transcript_name "Kansl3-201"; exon_number 11; exon_id "ENSMUSE00000155998.3"; level 3; tag "basic"; tag "appris_principal"; tag "CCDS"; ccdsid "CCDS14877.1";
chr1	ENSEMBL	exon	36349402	36349465	.	-	.	gene_id "ENSMUSG00000010453.6"; transcript_id "ENSMUST00000010597.3"; gene_type "protein_coding"; gene_status "KNOWN"; gene_name "Kansl3"; transcript_type "protein_coding"; transcript_status "KNOWN"; transcript_name "Kansl3-201"; exon_number 12; exon_id "ENSMUSE00000156013.3"; level 3; tag "basic"; tag "appris_principal"; tag "CCDS"; ccdsid "CCDS14877.1";
chr1	ENSEMBL	exon	36348818	36349018	.	-	.	gene_id "ENSMUSG00000010453.6"; transcript_id "ENSMUST00000010597.3"; gene_type "protein_coding"; gene_status "KNOWN"; gene_name "Kansl3"; transcript_type "protein_coding"; transcript_status "KNOWN"; transcript_name "Kansl3-201"; exon_number 13; exon_id "ENSMUSE00000156006.3"; level 3; tag "basic"; tag "appris_principal"; tag "CCDS"; ccdsid "CCDS14877.1";
chr1	ENSEMBL	exon	36348525	36348681	.	-	.	gene_id "ENSMUSG00000010453.6"; transcript_id "ENSMUST00000010597.3"; gene_type "protein_coding"; gene_status "KNOWN"; gene_name "Kansl3"; transcript_type "protein_coding"; transcript_status "KNOWN"; transcript_name "Kansl3-201"; exon_number 14; exon_id "ENSMUSE00000156008.3"; level 3; tag "basic"; tag "appris_principal"; tag "CCDS"; ccdsid "CCDS14877.1";
chr1	ENSEMBL	exon	36345838	36346029	.	-	.	gene_id "ENSMUSG00000010453.6"; transcript_id "ENSMUST00000010597.3"; gene_type "protein_coding"; gene_status "KNOWN"; gene_name "Kansl3"; transcript_type "protein_coding"; transcript_status "KNOWN"; transcript_name "Kansl3-201"; exon_number 15; exon_id "ENSMUSE00000155999.3"; level 3; tag "basic"; tag "appris_principal"; tag "CCDS"; ccdsid "CCDS14877.1";
chr1	ENSEMBL	exon	36345385	36345466	.	-	.	gene_id "ENSMUSG00000010453.6"; transcript_id "ENSMUST00000010597.3"; gene_type "protein_coding"; gene_status "KNOWN"; gene_name "Kansl3"; transcript_type "protein_coding"; transcript_status "KNOWN"; transcript_name "Kansl3-201"; exon_number 16; exon_id "ENSMUSE00000156004.3"; level 3; tag "basic"; tag "appris_principal"; tag "CCDS"; ccdsid "CCDS14877.1";
chr1	ENSEMBL	exon	36344916	36345046	.	-	.	gene_id "ENSMUSG00000010453.6"; transcript_id "ENSMUST00000010597.3"; gene_type "protein_coding"; gene_status "KNOWN"; gene_name "Kansl3"; transcript_type "protein_coding"; transcript_status "KNOWN"; transcript_name "Kansl3-201"; exon_number 17; exon_id "ENSMUSE00000156012.3"; level 3; tag "basic"; tag "appris_principal"; tag "CCDS"; ccdsid "CCDS14877.1";
chr1	ENSEMBL	exon	36344070	36344179	.	-	.	gene_id "ENSMUSG00000010453.6"; transcript_id "ENSMUST00000010597.3"; gene_type "protein_coding"; gene_status "KNOWN"; gene_name "Kansl3"; transcript_type "protein_coding"; transcript_status "KNOWN"; transcript_name "Kansl3-201"; exon_number 18; exon_id "ENSMUSE00000155997.3"; level 3; tag "basic"; tag "appris_principal"; tag "CCDS"; ccdsid "CCDS14877.1";
chr1	ENSEMBL	exon	36343673	36343895	.	-	.	gene_id "ENSMUSG00000010453.6"; transcript_id "ENSMUST00000010597.3"; gene_type "protein_coding"; gene_status "KNOWN"; gene_name "Kansl3"; transcript_type "protein_coding"; transcript_status "KNOWN"; transcript_name "Kansl3-201"; exon_number 19; exon_id "ENSMUSE00000156011.3"; level 3; tag "basic"; tag "appris_principal"; tag "CCDS"; ccdsid "CCDS14877.1";
chr1	ENSEMBL	exon	36343251	36343384	.	-	.	gene_id "ENSMUSG00000010453.6"; transcript_id "ENSMUST00000010597.3"; gene_type "protein_coding"; gene_status "KNOWN"; gene_name "Kansl3"; transcript_type "protein_coding"; transcript_status "KNOWN"; transcript_name "Kansl3-201"; exon_number 20; exon_id "ENSMUSE00000156005.3"; level 3; tag "basic"; tag "appris_principal"; tag "CCDS"; ccdsid "CCDS14877.1";
chr1	ENSEMBL	exon	36335730	36337651	.	-	.	gene_id "ENSMUSG00000010453.6"; transcript_id "ENSMUST00000010597.3"; gene_type "protein_coding"; gene_status "KNOWN"; gene_name "Kansl3"; transcript_type "protein_coding"; transcript_status "KNOWN"; transcript_name "Kansl3-201"; exon_number 21; exon_id "ENSMUSE00000391556.3"; level 3; tag "basic"; tag "appris_principal"; tag "CCDS"; ccdsid "CCDS14877.1";
chr1	HAVANA	exon	37540965	37541016	.	-	.	gene_id "ENSMUSG00000026110.9"; transcript_id "ENSMUST00000151952.1"; gene_type "protein_coding"; gene_status "KNOWN"; gene_name "Mgat4a"; transcript_type "protein_coding"; transcript_status "KNOWN"; transcript_name "Mgat4a-001"; exon_number 1; exon_id "ENSMUSE00000743756.1"; level 2; tag "basic"; tag "appris_principal"; tag "CCDS"; ccdsid "CCDS14893.1"; havana_gene "OTTMUSG00000033899.4"; havana…
chr1	HAVANA	exon	37536039	37536404	.	-	.	gene_id "ENSMUSG00000026110.9"; transcript_id "ENSMUST00000151952.1"; gene_type "protein_coding"; gene_status "KNOWN"; gene_name "Mgat4a"; transcript_type "protein_coding"; transcript_status "KNOWN"; transcript_name "Mgat4a-001"; exon_number 2; exon_id "ENSMUSE00000840871.1"; level 2; tag "basic"; tag "appris_principal"; tag "CCDS"; ccdsid "CCDS14893.1"; havana_gene "OTTMUSG00000033899.4"; havana…
chr1	HAVANA	exon	37498573	37498740	.	-	.	gene_id "ENSMUSG00000026110.9"; transcript_id "ENSMUST00000151952.1"; gene_type "protein_coding"; gene_status "KNOWN"; gene_name "Mgat4a"; transcript_type "protein_coding"; transcript_status "KNOWN"; transcript_name "Mgat4a-001"; exon_number 3; exon_id "ENSMUSE00000228713.3"; level 2; tag "basic"; tag "appris_principal"; tag "CCDS"; ccdsid "CCDS14893.1"; havana_gene "OTTMUSG00000033899.4"; havana…
chr1	HAVANA	exon	37495873	37496013	.	-	.	gene_id "ENSMUSG00000026110.9"; transcript_id "ENSMUST00000151952.1"; gene_type "protein_coding"; gene_status "KNOWN"; gene_name "Mgat4a"; transcript_type "protein_coding"; transcript_status "KNOWN"; transcript_name "Mgat4a-001"; exon_number 4; exon_id "ENSMUSE00000228706.3"; level 2; tag "basic"; tag "appris_principal"; tag "CCDS"; ccdsid "CCDS14893.1"; havana_gene "OTTMUSG00000033899.4"; havana…
chr1	HAVANA	exon	37490260	37490393	.	-	.	gene_id "ENSMUSG00000026110.9"; transcript_id "ENSMUST00000151952.1"; gene_type "protein_coding"; gene_status "KNOWN"; gene_name "Mgat4a"; transcript_type "protein_coding"; transcript_status "KNOWN"; transcript_name "Mgat4a-001"; exon_number 5; exon_id "ENSMUSE00001293488.1"; level 2; tag "basic"; tag "appris_principal"; tag "CCDS"; ccdsid "CCDS14893.1"; havana_gene "OTTMUSG00000033899.4"; havana…
chr1	HAVANA	exon	37466537	37466583	.	-	.	gene_id "ENSMUSG00000026110.9"; transcript_id "ENSMUST00000151952.1"; gene_type "protein_coding"; gene_status "KNOWN"; gene_name "Mgat4a"; transcript_type "protein_coding"; transcript_status "KNOWN"; transcript_name "Mgat4a-001"; exon_number 6; exon_id "ENSMUSE00000228692.1"; level 2; tag "basic"; tag "appris_principal"; tag "CCDS"; ccdsid "CCDS14893.1"; havana_gene "OTTMUSG00000033899.4"; havana…
chr1	HAVANA	exon	37464421	37464534	.	-	.	gene_id "ENSMUSG00000026110.9"; transcript_id "ENSMUST00000151952.1"; gene_type "protein_coding"; gene_status "KNOWN"; gene_name "Mgat4a"; transcript_type "protein_coding"; transcript_status "KNOWN"; transcript_name "Mgat4a-001"; exon_number 7; exon_id "ENSMUSE00001230625.1"; level 2; tag "basic"; tag "appris_principal"; tag "CCDS"; ccdsid "CCDS14893.1"; havana_gene "OTTMUSG00000033899.4"; havana…
chr1	HAVANA	exon	37462892	37462967	.	-	.	gene_id "ENSMUSG00000026110.9"; transcript_id "ENSMUST00000151952.1"; gene_type "protein_coding"; gene_status "KNOWN"; gene_name "Mgat4a"; transcript_type "protein_coding"; transcript_status "KNOWN"; transcript_name "Mgat4a-001"; exon_number 8; exon_id "ENSMUSE00000228680.1"; level 2; tag "basic"; tag "appris_principal"; tag "CCDS"; ccdsid "CCDS14893.1"; havana_gene "OTTMUSG00000033899.4"; havana…
chr1	HAVANA	exon	37456590	37456704	.	-	.	gene_id "ENSMUSG00000026110.9"; transcript_id "ENSMUST00000151952.1"; gene_type "protein_coding"; gene_status "KNOWN"; gene_name "Mgat4a"; transcript_type "protein_coding"; transcript_status "KNOWN"; transcript_name "Mgat4a-001"; exon_number 9; exon_id "ENSMUSE00000155844.1"; level 2; tag "basic"; tag "appris_principal"; tag "CCDS"; ccdsid "CCDS14893.1"; havana_gene "OTTMUSG00000033899.4"; havana…
chr1	HAVANA	exon	37454744	37454874	.	-	.	gene_id "ENSMUSG00000026110.9"; transcript_id "ENSMUST00000151952.1"; gene_type "protein_coding"; gene_status "KNOWN"; gene_name "Mgat4a"; transcript_type "protein_coding"; transcript_status "KNOWN"; transcript_name "Mgat4a-001"; exon_number 10; exon_id "ENSMUSE00000155849.1"; level 2; tag "basic"; tag "appris_principal"; tag "CCDS"; ccdsid "CCDS14893.1"; havana_gene "OTTMUSG00000033899.4"; havan…
chr1	HAVANA	exon	37452522	37452629	.	-	.	gene_id "ENSMUSG00000026110.9"; transcript_id "ENSMUST00000151952.1"; gene_type "protein_coding"; gene_status "KNOWN"; gene_name "Mgat4a"; transcript_type "protein_coding"; transcript_status "KNOWN"; transcript_name "Mgat4a-001"; exon_number 11; exon_id "ENSMUSE00000155848.1"; level 2; tag "basic"; tag "appris_principal"; tag "CCDS"; ccdsid "CCDS14893.1"; havana_gene "OTTMUSG00000033899.4"; havan…
chr1	HAVANA	exon	37452231	37452424	.	-	.	gene_id "ENSMUSG00000026110.9"; transcript_id "ENSMUST00000151952.1"; gene_type "protein_coding"; gene_status "KNOWN"; gene_name "Mgat4a"; transcript_type "protein_coding"; transcript_status "KNOWN"; transcript_name "Mgat4a-001"; exon_number 12; exon_id "ENSMUSE00000155847.1"; level 2; tag "basic"; tag "appris_principal"; tag "CCDS"; ccdsid "CCDS14893.1"; havana_gene "OTTMUSG00000033899.4"; havan…
chr1	HAVANA	exon	37450329	37450407	.	-	.	gene_id "ENSMUSG00000026110.9"; transcript_id "ENSMUST00000151952.1"; gene_type "protein_coding"; gene_status "KNOWN"; gene_name "Mgat4a"; transcript_type "protein_coding"; transcript_status "KNOWN"; transcript_name "Mgat4a-001"; exon_number 13; exon_id "ENSMUSE00000155846.1"; level 2; tag "basic"; tag "appris_principal"; tag "CCDS"; ccdsid "CCDS14893.1"; havana_gene "OTTMUSG00000033899.4"; havan…
chr1	HAVANA	exon	37449096	37449162	.	-	.	gene_id "ENSMUSG00000026110.9"; transcript_id "ENSMUST00000151952.1"; gene_type "protein_coding"; gene_status "KNOWN"; gene_name "Mgat4a"; transcript_type "protein_coding"; transcript_status "KNOWN"; transcript_name "Mgat4a-001"; exon_number 14; exon_id "ENSMUSE00000228644.1"; level 2; tag "basic"; tag "appris_principal"; tag "CCDS"; ccdsid "CCDS14893.1"; havana_gene "OTTMUSG00000033899.4"; havan…
chr1	HAVANA	exon	37444807	37444919	.	-	.	gene_id "ENSMUSG00000026110.9"; transcript_id "ENSMUST00000151952.1"; gene_type "protein_coding"; gene_status "KNOWN"; gene_name "Mgat4a"; transcript_type "protein_coding"; transcript_status "KNOWN"; transcript_name "Mgat4a-001"; exon_number 15; exon_id "ENSMUSE00000228636.2"; level 2; tag "basic"; tag "appris_principal"; tag "CCDS"; ccdsid "CCDS14893.1"; havana_gene "OTTMUSG00000033899.4"; havan…
chr1	HAVANA	exon	37439340	37444685	.	-	.	gene_id "ENSMUSG00000026110.9"; transcript_id "ENSMUST00000151952.1"; gene_type "protein_coding"; gene_status "KNOWN"; gene_name "Mgat4a"; transcript_type "protein_coding"; transcript_status "KNOWN"; transcript_name "Mgat4a-001"; exon_number 16; exon_id "ENSMUSE00000807131.1"; level 2; tag "basic"; tag "appris_principal"; tag "CCDS"; ccdsid "CCDS14893.1"; havana_gene "OTTMUSG00000033899.4"; havan…
chr1	HAVANA	exon	37871738	37872031	.	+	.	gene_id "ENSMUSG00000037216.4"; transcript_id "ENSMUST00000128085.1"; gene_type "protein_coding"; gene_status "KNOWN"; gene_name "Lipt1"; transcript_type "protein_coding"; transcript_status "KNOWN"; transcript_name "Lipt1-002"; exon_number 1; exon_id "ENSMUSE00000800121.1"; level 2; tag "alternative_5_UTR"; tag "mRNA_end_NF"; tag "cds_end_NF"; havana_gene "OTTMUSG00000022093.1"; havana_transcript…
chr1	HAVANA	exon	37874864	37875343	.	+	.	gene_id "ENSMUSG00000037216.4"; transcript_id "ENSMUST00000128085.1"; gene_type "protein_coding"; gene_status "KNOWN"; gene_name "Lipt1"; transcript_type "protein_coding"; transcript_status "KNOWN"; transcript_name "Lipt1-002"; exon_number 2; exon_id "ENSMUSE00000775191.1"; level 2; tag "alternative_5_UTR"; tag "mRNA_end_NF"; tag "cds_end_NF"; havana_gene "OTTMUSG00000022093.1"; havana_transcript…
chr1	HAVANA	exon	37997164	37997346	.	-	.	gene_id "ENSMUSG00000058407.6"; transcript_id "ENSMUST00000072243.6"; gene_type "protein_coding"; gene_status "KNOWN"; gene_name "Txndc9"; transcript_type "protein_coding"; transcript_status "KNOWN"; transcript_name "Txndc9-002"; exon_number 1; exon_id "ENSMUSE00000865664.1"; level 2; tag "alternative_5_UTR"; tag "basic"; tag "appris_principal"; tag "CCDS"; ccdsid "CCDS14898.1"; havana_gene "OTTM…
chr1	HAVANA	exon	37995633	37995841	.	-	.	gene_id "ENSMUSG00000058407.6"; transcript_id "ENSMUST00000072243.6"; gene_type "protein_coding"; gene_status "KNOWN"; gene_name "Txndc9"; transcript_type "protein_coding"; transcript_status "KNOWN"; transcript_name "Txndc9-002"; exon_number 2; exon_id "ENSMUSE00001276848.1"; level 2; tag "alternative_5_UTR"; tag "basic"; tag "appris_principal"; tag "CCDS"; ccdsid "CCDS14898.1"; havana_gene "OTTM…
chr1	HAVANA	exon	37993992	37994110	.	-	.	gene_id "ENSMUSG00000058407.6"; transcript_id "ENSMUST00000072243.6"; gene_type "protein_coding"; gene_status "KNOWN"; gene_name "Txndc9"; transcript_type "protein_coding"; transcript_status "KNOWN"; transcript_name "Txndc9-002"; exon_number 3; exon_id "ENSMUSE00001267966.1"; level 2; tag "alternative_5_UTR"; tag "basic"; tag "appris_principal"; tag "CCDS"; ccdsid "CCDS14898.1"; havana_gene "OTTM…
chr1	HAVANA	exon	37990203	37990457	.	-	.	gene_id "ENSMUSG00000058407.6"; transcript_id "ENSMUST00000072243.6"; gene_type "protein_coding"; gene_status "KNOWN"; gene_name "Txndc9"; transcript_type "protein_coding"; transcript_status "KNOWN"; transcript_name "Txndc9-002"; exon_number 4; exon_id "ENSMUSE00000478417.1"; level 2; tag "alternative_5_UTR"; tag "basic"; tag "appris_principal"; tag "CCDS"; ccdsid "CCDS14898.1"; havana_gene "OTTM…
chr1	HAVANA	exon	37987394	37987779	.	-	.	gene_id "ENSMUSG00000058407.6"; transcript_id "ENSMUST00000072243.6"; gene_type "protein_coding"; gene_status "KNOWN"; gene_name "Txndc9"; transcript_type "protein_coding"; transcript_status "KNOWN"; transcript_name "Txndc9-002"; exon_number 5; exon_id "ENSMUSE00000490294.5"; level 2; tag "alternative_5_UTR"; tag "basic"; tag "appris_principal"; tag "CCDS"; ccdsid "CCDS14898.1"; havana_gene "OTTM…
chr1	HAVANA	exon	39534992	39535047	.	+	.	gene_id "ENSMUSG00000003135.9"; transcript_id "ENSMUST00000161515.1"; gene_type "protein_coding"; gene_status "NOVEL"; gene_name "Cnot11"; transcript_type "protein_coding"; transcript_status "KNOWN"; transcript_name "Cnot11-001"; exon_number 1; exon_id "ENSMUSE00000852165.1"; level 2; tag "basic"; tag "appris_principal"; tag "CCDS"; ccdsid "CCDS14906.1"; havana_gene "OTTMUSG00000026590.1"; havana…
chr1	HAVANA	exon	39535554	39536337	.	+	.	gene_id "ENSMUSG00000003135.9"; transcript_id "ENSMUST00000161515.1"; gene_type "protein_coding"; gene_status "NOVEL"; gene_name "Cnot11"; transcript_type "protein_coding"; transcript_status "KNOWN"; transcript_name "Cnot11-001"; exon_number 2; exon_id "ENSMUSE00000859049.1"; level 2; tag "basic"; tag "appris_principal"; tag "CCDS"; ccdsid "CCDS14906.1"; havana_gene "OTTMUSG00000026590.1"; havana…
chr1	HAVANA	exon	39537416	39537580	.	+	.	gene_id "ENSMUSG00000003135.9"; transcript_id "ENSMUST00000161515.1"; gene_type "protein_coding"; gene_status "NOVEL"; gene_name "Cnot11"; transcript_type "protein_coding"; transcript_status "KNOWN"; transcript_name "Cnot11-001"; exon_number 3; exon_id "ENSMUSE00000311332.1"; level 2; tag "basic"; tag "appris_principal"; tag "CCDS"; ccdsid "CCDS14906.1"; havana_gene "OTTMUSG00000026590.1"; havana…
chr1	HAVANA	exon	39538271	39538423	.	+	.	gene_id "ENSMUSG00000003135.9"; transcript_id "ENSMUST00000161515.1"; gene_type "protein_coding"; gene_status "NOVEL"; gene_name "Cnot11"; transcript_type "protein_coding"; transcript_status "KNOWN"; transcript_name "Cnot11-001"; exon_number 4; exon_id "ENSMUSE00000311325.1"; level 2; tag "basic"; tag "appris_principal"; tag "CCDS"; ccdsid "CCDS14906.1"; havana_gene "OTTMUSG00000026590.1"; havana…
chr1	HAVANA	exon	39539873	39540075	.	+	.	gene_id "ENSMUSG00000003135.9"; transcript_id "ENSMUST00000161515.1"; gene_type "protein_coding"; gene_status "NOVEL"; gene_name "Cnot11"; transcript_type "protein_coding"; transcript_status "KNOWN"; transcript_name "Cnot11-001"; exon_number 5; exon_id "ENSMUSE00001264745.1"; level 2; tag "basic"; tag "appris_principal"; tag "CCDS"; ccdsid "CCDS14906.1"; havana_gene "OTTMUSG00000026590.1"; havana…
chr1	HAVANA	exon	39542400	39542602	.	+	.	gene_id "ENSMUSG00000003135.9"; transcript_id "ENSMUST00000161515.1"; gene_type "protein_coding"; gene_status "NOVEL"; gene_name "Cnot11"; transcript_type "protein_coding"; transcript_status "KNOWN"; transcript_name "Cnot11-001"; exon_number 6; exon_id "ENSMUSE00001307443.1"; level 2; tag "basic"; tag "appris_principal"; tag "CCDS"; ccdsid "CCDS14906.1"; havana_gene "OTTMUSG00000026590.1"; havana…
chr1	HAVANA	exon	39544892	39544988	.	+	.	gene_id "ENSMUSG00000003135.9"; transcript_id "ENSMUST00000161515.1"; gene_type "protein_coding"; gene_status "NOVEL"; gene_name "Cnot11"; transcript_type "protein_coding"; transcript_status "KNOWN"; transcript_name "Cnot11-001"; exon_number 7; exon_id "ENSMUSE00001219400.1"; level 2; tag "basic"; tag "appris_principal"; tag "CCDS"; ccdsid "CCDS14906.1"; havana_gene "OTTMUSG00000026590.1"; havana…
chr1	HAVANA	exon	39545069	39546881	.	+	.	gene_id "ENSMUSG00000003135.9"; transcript_id "ENSMUST00000161515.1"; gene_type "protein_coding"; gene_status "NOVEL"; gene_name "Cnot11"; transcript_type "protein_coding"; transcript_status "KNOWN"; transcript_name "Cnot11-001"; exon_number 8; exon_id "ENSMUSE00000866237.1"; level 2; tag "basic"; tag "appris_principal"; tag "CCDS"; ccdsid "CCDS14906.1"; havana_gene "OTTMUSG00000026590.1"; havana…
chr1	ENSEMBL	exon	39805173	39805332	.	-	.	gene_id "ENSMUSG00000091937.2"; transcript_id "ENSMUST00000171319.2"; gene_type "protein_coding"; gene_status "KNOWN"; gene_name "Gm3646"; transcript_type "protein_coding"; transcript_status "KNOWN"; transcript_name "Gm3646-201"; exon_number 1; exon_id "ENSMUSE00001009033.1"; level 3; tag "basic"; tag "appris_principal"; tag "CCDS"; ccdsid "CCDS56625.1";
chr1	ENSEMBL	exon	39804141	39804339	.	-	.	gene_id "ENSMUSG00000091937.2"; transcript_id "ENSMUST00000171319.2"; gene_type "protein_coding"; gene_status "KNOWN"; gene_name "Gm3646"; transcript_type "protein_coding"; transcript_status "KNOWN"; transcript_name "Gm3646-201"; exon_number 2; exon_id "ENSMUSE00000906462.2"; level 3; tag "basic"; tag "appris_principal"; tag "CCDS"; ccdsid "CCDS56625.1";
chr1	HAVANA	exon	44102328	44102423	.	-	.	gene_id "ENSMUSG00000026049.5"; transcript_id "ENSMUST00000133677.1"; gene_type "protein_coding"; gene_status "KNOWN"; gene_name "Tex30"; transcript_type "protein_coding"; transcript_status "KNOWN"; transcript_name "Tex30-002"; exon_number 1; exon_id "ENSMUSE00000791380.1"; level 2; tag "alternative_5_UTR"; tag "basic"; tag "appris_principal"; tag "CCDS"; ccdsid "CCDS48249.1"; havana_gene "OTTMUS…
chr1	HAVANA	exon	44101900	44101957	.	-	.	gene_id "ENSMUSG00000026049.5"; transcript_id "ENSMUST00000133677.1"; gene_type "protein_coding"; gene_status "KNOWN"; gene_name "Tex30"; transcript_type "protein_coding"; transcript_status "KNOWN"; transcript_name "Tex30-002"; exon_number 2; exon_id "ENSMUSE00000603181.1"; level 2; tag "alternative_5_UTR"; tag "basic"; tag "appris_principal"; tag "CCDS"; ccdsid "CCDS48249.1"; havana_gene "OTTMUS…
chr1	HAVANA	exon	44099848	44099935	.	-	.	gene_id "ENSMUSG00000026049.5"; transcript_id "ENSMUST00000133677.1"; gene_type "protein_coding"; gene_status "KNOWN"; gene_name "Tex30"; transcript_type "protein_coding"; transcript_status "KNOWN"; transcript_name "Tex30-002"; exon_number 3; exon_id "ENSMUSE00000824169.1"; level 2; tag "alternative_5_UTR"; tag "basic"; tag "appris_principal"; tag "CCDS"; ccdsid "CCDS48249.1"; havana_gene "OTTMUS…
chr1	HAVANA	exon	44091361	44091591	.	-	.	gene_id "ENSMUSG00000026049.5"; transcript_id "ENSMUST00000133677.1"; gene_type "protein_coding"; gene_status "KNOWN"; gene_name "Tex30"; transcript_type "protein_coding"; transcript_status "KNOWN"; transcript_name "Tex30-002"; exon_number 4; exon_id "ENSMUSE00001252167.1"; level 2; tag "alternative_5_UTR"; tag "basic"; tag "appris_principal"; tag "CCDS"; ccdsid "CCDS48249.1"; havana_gene "OTTMUS…
chr1	HAVANA	exon	44088476	44088527	.	-	.	gene_id "ENSMUSG00000026049.5"; transcript_id "ENSMUST00000133677.1"; gene_type "protein_coding"; gene_status "KNOWN"; gene_name "Tex30"; transcript_type "protein_coding"; transcript_status "KNOWN"; transcript_name "Tex30-002"; exon_number 5; exon_id "ENSMUSE00001296057.1"; level 2; tag "alternative_5_UTR"; tag "basic"; tag "appris_principal"; tag "CCDS"; ccdsid "CCDS48249.1"; havana_gene "OTTMUS…
chr1	HAVANA	exon	44087843	44088048	.	-	.	gene_id "ENSMUSG00000026049.5"; transcript_id "ENSMUST00000133677.1"; gene_type "protein_coding"; gene_status "KNOWN"; gene_name "Tex30"; transcript_type "protein_coding"; transcript_status "KNOWN"; transcript_name "Tex30-002"; exon_number 6; exon_id "ENSMUSE00001248646.1"; level 2; tag "alternative_5_UTR"; tag "basic"; tag "appris_principal"; tag "CCDS"; ccdsid "CCDS48249.1"; havana_gene "OTTMUS…
chr1	HAVANA	exon	44086860	44087063	.	-	.	gene_id "ENSMUSG00000026049.5"; transcript_id "ENSMUST00000133677.1"; gene_type "protein_coding"; gene_status "KNOWN"; gene_name "Tex30"; transcript_type "protein_coding"; transcript_status "KNOWN"; transcript_name "Tex30-002"; exon_number 7; exon_id "ENSMUSE00000830202.1"; level 2; tag "alternative_5_UTR"; tag "basic"; tag "appris_principal"; tag "CCDS"; ccdsid "CCDS48249.1"; havana_gene "OTTMUS…
chr1	HAVANA	exon	44099848	44099995	.	-	.	gene_id "ENSMUSG00000026049.5"; transcript_id "ENSMUST00000125540.1"; gene_type "protein_coding"; gene_status "KNOWN"; gene_name "Tex30"; transcript_type "protein_coding"; transcript_status "NOVEL"; transcript_name "Tex30-013"; exon_number 1; exon_id "ENSMUSE00000810008.1"; level 2; tag "mRNA_end_NF"; tag "cds_end_NF"; havana_gene "OTTMUSG00000034051.1"; havana_transcript "OTTMUST00000086000.1";
chr1	HAVANA	exon	44091361	44091591	.	-	.	gene_id "ENSMUSG00000026049.5"; transcript_id "ENSMUST00000125540.1"; gene_type "protein_coding"; gene_status "KNOWN"; gene_name "Tex30"; transcript_type "protein_coding"; transcript_status "NOVEL"; transcript_name "Tex30-013"; exon_number 2; exon_id "ENSMUSE00001252167.1"; level 2; tag "mRNA_end_NF"; tag "cds_end_NF"; havana_gene "OTTMUSG00000034051.1"; havana_transcript "OTTMUST00000086000.1";
chr1	HAVANA	exon	44091183	44091212	.	-	.	gene_id "ENSMUSG00000026049.5"; transcript_id "ENSMUST00000125540.1"; gene_type "protein_coding"; gene_status "KNOWN"; gene_name "Tex30"; transcript_type "protein_coding"; transcript_status "NOVEL"; transcript_name "Tex30-013"; exon_number 3; exon_id "ENSMUSE00000741025.1"; level 2; tag "mRNA_end_NF"; tag "cds_end_NF"; havana_gene "OTTMUSG00000034051.1"; havana_transcript "OTTMUST00000086000.1";
chr1	HAVANA	exon	44088514	44088527	.	-	.	gene_id "ENSMUSG00000026049.5"; transcript_id "ENSMUST00000125540.1"; gene_type "protein_coding"; gene_status "KNOWN"; gene_name "Tex30"; transcript_type "protein_coding"; transcript_status "NOVEL"; transcript_name "Tex30-013"; exon_number 4; exon_id "ENSMUSE00001049664.1"; level 2; tag "mRNA_end_NF"; tag "cds_end_NF"; havana_gene "OTTMUSG00000034051.1"; havana_transcript "OTTMUST00000086000.1";
chr1	ENSEMBL	exon	46066738	46066824	.	+	.	gene_id "ENSMUSG00000041144.9"; transcript_id "ENSMUST00000069293.7"; gene_type "protein_coding"; gene_status "KNOWN"; gene_name "Dnah7b"; transcript_type "protein_coding"; transcript_status "KNOWN"; transcript_name "Dnah7b-201"; exon_number 1; exon_id "ENSMUSE00001006918.1"; level 3; tag "basic"; tag "appris_principal"; tag "CCDS"; ccdsid "CCDS48253.1";
chr1	ENSEMBL	exon	46066945	46067004	.	+	.	gene_id "ENSMUSG00000041144.9"; transcript_id "ENSMUST00000069293.7"; gene_type "protein_coding"; gene_status "KNOWN"; gene_name "Dnah7b"; transcript_type "protein_coding"; transcript_status "KNOWN"; transcript_name "Dnah7b-201"; exon_number 2; exon_id "ENSMUSE00001000343.1"; level 3; tag "basic"; tag "appris_principal"; tag "CCDS"; ccdsid "CCDS48253.1";
chr1	ENSEMBL	exon	46078523	46078585	.	+	.	gene_id "ENSMUSG00000041144.9"; transcript_id "ENSMUST00000069293.7"; gene_type "protein_coding"; gene_status "KNOWN"; gene_name "Dnah7b"; transcript_type "protein_coding"; transcript_status "KNOWN"; transcript_name "Dnah7b-201"; exon_number 3; exon_id "ENSMUSE00001029797.1"; level 3; tag "basic"; tag "appris_principal"; tag "CCDS"; ccdsid "CCDS48253.1";
chr1	ENSEMBL	exon	46081435	46081497	.	+	.	gene_id "ENSMUSG00000041144.9"; transcript_id "ENSMUST00000069293.7"; gene_type "protein_coding"; gene_status "KNOWN"; gene_name "Dnah7b"; transcript_type "protein_coding"; transcript_status "KNOWN"; transcript_name "Dnah7b-201"; exon_number 4; exon_id "ENSMUSE00001056395.1"; level 3; tag "basic"; tag "appris_principal"; tag "CCDS"; ccdsid "CCDS48253.1";
chr1	ENSEMBL	exon	46083705	46083813	.	+	.	gene_id "ENSMUSG00000041144.9"; transcript_id "ENSMUST00000069293.7"; gene_type "protein_coding"; gene_status "KNOWN"; gene_name "Dnah7b"; transcript_type "protein_coding"; transcript_status "KNOWN"; transcript_name "Dnah7b-201"; exon_number 5; exon_id "ENSMUSE00001053655.1"; level 3; tag "basic"; tag "appris_principal"; tag "CCDS"; ccdsid "CCDS48253.1";
chr1	ENSEMBL	exon	46085555	46085702	.	+	.	gene_id "ENSMUSG00000041144.9"; transcript_id "ENSMUST00000069293.7"; gene_type "protein_coding"; gene_status "KNOWN"; gene_name "Dnah7b"; transcript_type "protein_coding"; transcript_status "KNOWN"; transcript_name "Dnah7b-201"; exon_number 6; exon_id "ENSMUSE00000969150.1"; level 3; tag "basic"; tag "appris_principal"; tag "CCDS"; ccdsid "CCDS48253.1";
chr1	ENSEMBL	exon	46097998	46098085	.	+	.	gene_id "ENSMUSG00000041144.9"; transcript_id "ENSMUST00000069293.7"; gene_type "protein_coding"; gene_status "KNOWN"; gene_name "Dnah7b"; transcript_type "protein_coding"; transcript_status "KNOWN"; transcript_name "Dnah7b-201"; exon_number 7; exon_id "ENSMUSE00000989391.1"; level 3; tag "basic"; tag "appris_principal"; tag "CCDS"; ccdsid "CCDS48253.1";
chr1	ENSEMBL	exon	46099418	46099598	.	+	.	gene_id "ENSMUSG00000041144.9"; transcript_id "ENSMUST00000069293.7"; gene_type "protein_coding"; gene_status "KNOWN"; gene_name "Dnah7b"; transcript_type "protein_coding"; transcript_status "KNOWN"; transcript_name "Dnah7b-201"; exon_number 8; exon_id "ENSMUSE00000975118.1"; level 3; tag "basic"; tag "appris_principal"; tag "CCDS"; ccdsid "CCDS48253.1";
chr1	ENSEMBL	exon	46109265	46109340	.	+	.	gene_id "ENSMUSG00000041144.9"; transcript_id "ENSMUST00000069293.7"; gene_type "protein_coding"; gene_status "KNOWN"; gene_name "Dnah7b"; transcript_type "protein_coding"; transcript_status "KNOWN"; transcript_name "Dnah7b-201"; exon_number 9; exon_id "ENSMUSE00001068387.1"; level 3; tag "basic"; tag "appris_principal"; tag "CCDS"; ccdsid "CCDS48253.1";
chr1	ENSEMBL	exon	46116169	46116294	.	+	.	gene_id "ENSMUSG00000041144.9"; transcript_id "ENSMUST00000069293.7"; gene_type "protein_coding"; gene_status "KNOWN"; gene_name "Dnah7b"; transcript_type "protein_coding"; transcript_status "KNOWN"; transcript_name "Dnah7b-201"; exon_number 10; exon_id "ENSMUSE00001080006.1"; level 3; tag "basic"; tag "appris_principal"; tag "CCDS"; ccdsid "CCDS48253.1";
chr1	ENSEMBL	exon	46119260	46119379	.	+	.	gene_id "ENSMUSG00000041144.9"; transcript_id "ENSMUST00000069293.7"; gene_type "protein_coding"; gene_status "KNOWN"; gene_name "Dnah7b"; transcript_type "protein_coding"; transcript_status "KNOWN"; transcript_name "Dnah7b-201"; exon_number 11; exon_id "ENSMUSE00001038933.1"; level 3; tag "basic"; tag "appris_principal"; tag "CCDS"; ccdsid "CCDS48253.1";
chr1	ENSEMBL	exon	46123617	46123800	.	+	.	gene_id "ENSMUSG00000041144.9"; transcript_id "ENSMUST00000069293.7"; gene_type "protein_coding"; gene_status "KNOWN"; gene_name "Dnah7b"; transcript_type "protein_coding"; transcript_status "KNOWN"; transcript_name "Dnah7b-201"; exon_number 12; exon_id "ENSMUSE00001066360.1"; level 3; tag "basic"; tag "appris_principal"; tag "CCDS"; ccdsid "CCDS48253.1";
chr1	ENSEMBL	exon	46124343	46124522	.	+	.	gene_id "ENSMUSG00000041144.9"; transcript_id "ENSMUST00000069293.7"; gene_type "protein_coding"; gene_status "KNOWN"; gene_name "Dnah7b"; transcript_type "protein_coding"; transcript_status "KNOWN"; transcript_name "Dnah7b-201"; exon_number 13; exon_id "ENSMUSE00001079154.1"; level 3; tag "basic"; tag "appris_principal"; tag "CCDS"; ccdsid "CCDS48253.1";
chr1	ENSEMBL	exon	46126662	46126934	.	+	.	gene_id "ENSMUSG00000041144.9"; transcript_id "ENSMUST00000069293.7"; gene_type "protein_coding"; gene_status "KNOWN"; gene_name "Dnah7b"; transcript_type "protein_coding"; transcript_status "KNOWN"; transcript_name "Dnah7b-201"; exon_number 14; exon_id "ENSMUSE00000993289.1"; level 3; tag "basic"; tag "appris_principal"; tag "CCDS"; ccdsid "CCDS48253.1";
chr1	ENSEMBL	exon	46128108	46128235	.	+	.	gene_id "ENSMUSG00000041144.9"; transcript_id "ENSMUST00000069293.7"; gene_type "protein_coding"; gene_status "KNOWN"; gene_name "Dnah7b"; transcript_type "protein_coding"; transcript_status "KNOWN"; transcript_name "Dnah7b-201"; exon_number 15; exon_id "ENSMUSE00000997410.1"; level 3; tag "basic"; tag "appris_principal"; tag "CCDS"; ccdsid "CCDS48253.1";
chr1	ENSEMBL	exon	46131306	46131384	.	+	.	gene_id "ENSMUSG00000041144.9"; transcript_id "ENSMUST00000069293.7"; gene_type "protein_coding"; gene_status "KNOWN"; gene_name "Dnah7b"; transcript_type "protein_coding"; transcript_status "KNOWN"; transcript_name "Dnah7b-201"; exon_number 16; exon_id "ENSMUSE00000998952.1"; level 3; tag "basic"; tag "appris_principal"; tag "CCDS"; ccdsid "CCDS48253.1";
chr1	ENSEMBL	exon	46134502	46134726	.	+	.	gene_id "ENSMUSG00000041144.9"; transcript_id "ENSMUST00000069293.7"; gene_type "protein_coding"; gene_status "KNOWN"; gene_name "Dnah7b"; transcript_type "protein_coding"; transcript_status "KNOWN"; transcript_name "Dnah7b-201"; exon_number 17; exon_id "ENSMUSE00001012045.1"; level 3; tag "basic"; tag "appris_principal"; tag "CCDS"; ccdsid "CCDS48253.1";
chr1	ENSEMBL	exon	46137412	46137558	.	+	.	gene_id "ENSMUSG00000041144.9"; transcript_id "ENSMUST00000069293.7"; gene_type "protein_coding"; gene_status "KNOWN"; gene_name "Dnah7b"; transcript_type "protein_coding"; transcript_status "KNOWN"; transcript_name "Dnah7b-201"; exon_number 18; exon_id "ENSMUSE00001059217.1"; level 3; tag "basic"; tag "appris_principal"; tag "CCDS"; ccdsid "CCDS48253.1";
chr1	ENSEMBL	exon	46139506	46140191	.	+	.	gene_id "ENSMUSG00000041144.9"; transcript_id "ENSMUST00000069293.7"; gene_type "protein_coding"; gene_status "KNOWN"; gene_name "Dnah7b"; transcript_type "protein_coding"; transcript_status "KNOWN"; transcript_name "Dnah7b-201"; exon_number 19; exon_id "ENSMUSE00001006727.1"; level 3; tag "basic"; tag "appris_principal"; tag "CCDS"; ccdsid "CCDS48253.1";
chr1	ENSEMBL	exon	46141978	46142164	.	+	.	gene_id "ENSMUSG00000041144.9"; transcript_id "ENSMUST00000069293.7"; gene_type "protein_coding"; gene_status "KNOWN"; gene_name "Dnah7b"; transcript_type "protein_coding"; transcript_status "KNOWN"; transcript_name "Dnah7b-201"; exon_number 20; exon_id "ENSMUSE00001001745.1"; level 3; tag "basic"; tag "appris_principal"; tag "CCDS"; ccdsid "CCDS48253.1";
chr1	ENSEMBL	exon	46175287	46175480	.	+	.	gene_id "ENSMUSG00000041144.9"; transcript_id "ENSMUST00000069293.7"; gene_type "protein_coding"; gene_status "KNOWN"; gene_name "Dnah7b"; transcript_type "protein_coding"; transcript_status "KNOWN"; transcript_name "Dnah7b-201"; exon_number 21; exon_id "ENSMUSE00001055702.1"; level 3; tag "basic"; tag "appris_principal"; tag "CCDS"; ccdsid "CCDS48253.1";
chr1	ENSEMBL	exon	46177230	46177428	.	+	.	gene_id "ENSMUSG00000041144.9"; transcript_id "ENSMUST00000069293.7"; gene_type "protein_coding"; gene_status "KNOWN"; gene_name "Dnah7b"; transcript_type "protein_coding"; transcript_status "KNOWN"; transcript_name "Dnah7b-201"; exon_number 22; exon_id "ENSMUSE00000992955.1"; level 3; tag "basic"; tag "appris_principal"; tag "CCDS"; ccdsid "CCDS48253.1";
chr1	ENSEMBL	exon	46182341	46182481	.	+	.	gene_id "ENSMUSG00000041144.9"; transcript_id "ENSMUST00000069293.7"; gene_type "protein_coding"; gene_status "KNOWN"; gene_name "Dnah7b"; transcript_type "protein_coding"; transcript_status "KNOWN"; transcript_name "Dnah7b-201"; exon_number 23; exon_id "ENSMUSE00001076999.1"; level 3; tag "basic"; tag "appris_principal"; tag "CCDS"; ccdsid "CCDS48253.1";
chr1	ENSEMBL	exon	46187155	46187367	.	+	.	gene_id "ENSMUSG00000041144.9"; transcript_id "ENSMUST00000069293.7"; gene_type "protein_coding"; gene_status "KNOWN"; gene_name "Dnah7b"; transcript_type "protein_coding"; transcript_status "KNOWN"; transcript_name "Dnah7b-201"; exon_number 24; exon_id "ENSMUSE00001056868.1"; level 3; tag "basic"; tag "appris_principal"; tag "CCDS"; ccdsid "CCDS48253.1";
chr1	ENSEMBL	exon	46188576	46188685	.	+	.	gene_id "ENSMUSG00000041144.9"; transcript_id "ENSMUST00000069293.7"; gene_type "protein_coding"; gene_status "KNOWN"; gene_name "Dnah7b"; transcript_type "protein_coding"; transcript_status "KNOWN"; transcript_name "Dnah7b-201"; exon_number 25; exon_id "ENSMUSE00001067943.1"; level 3; tag "basic"; tag "appris_principal"; tag "CCDS"; ccdsid "CCDS48253.1";
chr1	ENSEMBL	exon	46191651	46191819	.	+	.	gene_id "ENSMUSG00000041144.9"; transcript_id "ENSMUST00000069293.7"; gene_type "protein_coding"; gene_status "KNOWN"; gene_name "Dnah7b"; transcript_type "protein_coding"; transcript_status "KNOWN"; transcript_name "Dnah7b-201"; exon_number 26; exon_id "ENSMUSE00001087964.1"; level 3; tag "basic"; tag "appris_principal"; tag "CCDS"; ccdsid "CCDS48253.1";
chr1	ENSEMBL	exon	46195035	46195137	.	+	.	gene_id "ENSMUSG00000041144.9"; transcript_id "ENSMUST00000069293.7"; gene_type "protein_coding"; gene_status "KNOWN"; gene_name "Dnah7b"; transcript_type "protein_coding"; transcript_status "KNOWN"; transcript_name "Dnah7b-201"; exon_number 27; exon_id "ENSMUSE00001050501.1"; level 3; tag "basic"; tag "appris_principal"; tag "CCDS"; ccdsid "CCDS48253.1";
chr1	ENSEMBL	exon	46195249	46195376	.	+	.	gene_id "ENSMUSG00000041144.9"; transcript_id "ENSMUST00000069293.7"; gene_type "protein_coding"; gene_status "KNOWN"; gene_name "Dnah7b"; transcript_type "protein_coding"; transcript_status "KNOWN"; transcript_name "Dnah7b-201"; exon_number 28; exon_id "ENSMUSE00000991882.1"; level 3; tag "basic"; tag "appris_principal"; tag "CCDS"; ccdsid "CCDS48253.1";
chr1	ENSEMBL	exon	46201192	46201404	.	+	.	gene_id "ENSMUSG00000041144.9"; transcript_id "ENSMUST00000069293.7"; gene_type "protein_coding"; gene_status "KNOWN"; gene_name "Dnah7b"; transcript_type "protein_coding"; transcript_status "KNOWN"; transcript_name "Dnah7b-201"; exon_number 29; exon_id "ENSMUSE00000980480.1"; level 3; tag "basic"; tag "appris_principal"; tag "CCDS"; ccdsid "CCDS48253.1";
chr1	ENSEMBL	exon	46204218	46204316	.	+	.	gene_id "ENSMUSG00000041144.9"; transcript_id "ENSMUST00000069293.7"; gene_type "protein_coding"; gene_status "KNOWN"; gene_name "Dnah7b"; transcript_type "protein_coding"; transcript_status "KNOWN"; transcript_name "Dnah7b-201"; exon_number 30; exon_id "ENSMUSE00001015530.1"; level 3; tag "basic"; tag "appris_principal"; tag "CCDS"; ccdsid "CCDS48253.1";
chr1	ENSEMBL	exon	46207445	46207693	.	+	.	gene_id "ENSMUSG00000041144.9"; transcript_id "ENSMUST00000069293.7"; gene_type "protein_coding"; gene_status "KNOWN"; gene_name "Dnah7b"; transcript_type "protein_coding"; transcript_status "KNOWN"; transcript_name "Dnah7b-201"; exon_number 31; exon_id "ENSMUSE00001023556.1"; level 3; tag "basic"; tag "appris_principal"; tag "CCDS"; ccdsid "CCDS48253.1";
chr1	ENSEMBL	exon	46211249	46211398	.	+	.	gene_id "ENSMUSG00000041144.9"; transcript_id "ENSMUST00000069293.7"; gene_type "protein_coding"; gene_status "KNOWN"; gene_name "Dnah7b"; transcript_type "protein_coding"; transcript_status "KNOWN"; transcript_name "Dnah7b-201"; exon_number 32; exon_id "ENSMUSE00001056582.1"; level 3; tag "basic"; tag "appris_principal"; tag "CCDS"; ccdsid "CCDS48253.1";
chr1	ENSEMBL	exon	46213338	46213520	.	+	.	gene_id "ENSMUSG00000041144.9"; transcript_id "ENSMUST00000069293.7"; gene_type "protein_coding"; gene_status "KNOWN"; gene_name "Dnah7b"; transcript_type "protein_coding"; transcript_status "KNOWN"; transcript_name "Dnah7b-201"; exon_number 33; exon_id "ENSMUSE00001081121.1"; level 3; tag "basic"; tag "appris_principal"; tag "CCDS"; ccdsid "CCDS48253.1";
chr1	ENSEMBL	exon	46214298	46214474	.	+	.	gene_id "ENSMUSG00000041144.9"; transcript_id "ENSMUST00000069293.7"; gene_type "protein_coding"; gene_status "KNOWN"; gene_name "Dnah7b"; transcript_type "protein_coding"; transcript_status "KNOWN"; transcript_name "Dnah7b-201"; exon_number 34; exon_id "ENSMUSE00001059515.1"; level 3; tag "basic"; tag "appris_principal"; tag "CCDS"; ccdsid "CCDS48253.1";
chr1	ENSEMBL	exon	46217077	46217208	.	+	.	gene_id "ENSMUSG00000041144.9"; transcript_id "ENSMUST00000069293.7"; gene_type "protein_coding"; gene_status "KNOWN"; gene_name "Dnah7b"; transcript_type "protein_coding"; transcript_status "KNOWN"; transcript_name "Dnah7b-201"; exon_number 35; exon_id "ENSMUSE00001005158.1"; level 3; tag "basic"; tag "appris_principal"; tag "CCDS"; ccdsid "CCDS48253.1";
chr1	ENSEMBL	exon	46219321	46219545	.	+	.	gene_id "ENSMUSG00000041144.9"; transcript_id "ENSMUST00000069293.7"; gene_type "protein_coding"; gene_status "KNOWN"; gene_name "Dnah7b"; transcript_type "protein_coding"; transcript_status "KNOWN"; transcript_name "Dnah7b-201"; exon_number 36; exon_id "ENSMUSE00001077109.1"; level 3; tag "basic"; tag "appris_principal"; tag "CCDS"; ccdsid "CCDS48253.1";
chr1	ENSEMBL	exon	46221579	46221776	.	+	.	gene_id "ENSMUSG00000041144.9"; transcript_id "ENSMUST00000069293.7"; gene_type "protein_coding"; gene_status "KNOWN"; gene_name "Dnah7b"; transcript_type "protein_coding"; transcript_status "KNOWN"; transcript_name "Dnah7b-201"; exon_number 37; exon_id "ENSMUSE00000976890.1"; level 3; tag "basic"; tag "appris_principal"; tag "CCDS"; ccdsid "CCDS48253.1";
chr1	ENSEMBL	exon	46223072	46223227	.	+	.	gene_id "ENSMUSG00000041144.9"; transcript_id "ENSMUST00000069293.7"; gene_type "protein_coding"; gene_status "KNOWN"; gene_name "Dnah7b"; transcript_type "protein_coding"; transcript_status "KNOWN"; transcript_name "Dnah7b-201"; exon_number 38; exon_id "ENSMUSE00001074735.1"; level 3; tag "basic"; tag "appris_principal"; tag "CCDS"; ccdsid "CCDS48253.1";
chr1	ENSEMBL	exon	46224609	46224777	.	+	.	gene_id "ENSMUSG00000041144.9"; transcript_id "ENSMUST00000069293.7"; gene_type "protein_coding"; gene_status "KNOWN"; gene_name "Dnah7b"; transcript_type "protein_coding"; transcript_status "KNOWN"; transcript_name "Dnah7b-201"; exon_number 39; exon_id "ENSMUSE00001012743.1"; level 3; tag "basic"; tag "appris_principal"; tag "CCDS"; ccdsid "CCDS48253.1";
chr1	ENSEMBL	exon	46225766	46225892	.	+	.	gene_id "ENSMUSG00000041144.9"; transcript_id "ENSMUST00000069293.7"; gene_type "protein_coding"; gene_status "KNOWN"; gene_name "Dnah7b"; transcript_type "protein_coding"; transcript_status "KNOWN"; transcript_name "Dnah7b-201"; exon_number 40; exon_id "ENSMUSE00001004760.1"; level 3; tag "basic"; tag "appris_principal"; tag "CCDS"; ccdsid "CCDS48253.1";
chr1	ENSEMBL	exon	46226818	46227037	.	+	.	gene_id "ENSMUSG00000041144.9"; transcript_id "ENSMUST00000069293.7"; gene_type "protein_coding"; gene_status "KNOWN"; gene_name "Dnah7b"; transcript_type "protein_coding"; transcript_status "KNOWN"; transcript_name "Dnah7b-201"; exon_number 41; exon_id "ENSMUSE00001007015.1"; level 3; tag "basic"; tag "appris_principal"; tag "CCDS"; ccdsid "CCDS48253.1";
chr1	ENSEMBL	exon	46233479	46234351	.	+	.	gene_id "ENSMUSG00000041144.9"; transcript_id "ENSMUST00000069293.7"; gene_type "protein_coding"; gene_status "KNOWN"; gene_name "Dnah7b"; transcript_type "protein_coding"; transcript_status "KNOWN"; transcript_name "Dnah7b-201"; exon_number 42; exon_id "ENSMUSE00001048626.1"; level 3; tag "basic"; tag "appris_principal"; tag "CCDS"; ccdsid "CCDS48253.1";
chr1	ENSEMBL	exon	46236593	46236822	.	+	.	gene_id "ENSMUSG00000041144.9"; transcript_id "ENSMUST00000069293.7"; gene_type "protein_coding"; gene_status "KNOWN"; gene_name "Dnah7b"; transcript_type "protein_coding"; transcript_status "KNOWN"; transcript_name "Dnah7b-201"; exon_number 43; exon_id "ENSMUSE00001001207.1"; level 3; tag "basic"; tag "appris_principal"; tag "CCDS"; ccdsid "CCDS48253.1";
chr1	ENSEMBL	exon	46240781	46241111	.	+	.	gene_id "ENSMUSG00000041144.9"; transcript_id "ENSMUST00000069293.7"; gene_type "protein_coding"; gene_status "KNOWN"; gene_name "Dnah7b"; transcript_type "protein_coding"; transcript_status "KNOWN"; transcript_name "Dnah7b-201"; exon_number 44; exon_id "ENSMUSE00000968024.1"; level 3; tag "basic"; tag "appris_principal"; tag "CCDS"; ccdsid "CCDS48253.1";
chr1	ENSEMBL	exon	46241980	46242326	.	+	.	gene_id "ENSMUSG00000041144.9"; transcript_id "ENSMUST00000069293.7"; gene_type "protein_coding"; gene_status "KNOWN"; gene_name "Dnah7b"; transcript_type "protein_coding"; transcript_status "KNOWN"; transcript_name "Dnah7b-201"; exon_number 45; exon_id "ENSMUSE00000991622.1"; level 3; tag "basic"; tag "appris_principal"; tag "CCDS"; ccdsid "CCDS48253.1";
chr1	ENSEMBL	exon	46243255	46243435	.	+	.	gene_id "ENSMUSG00000041144.9"; transcript_id "ENSMUST00000069293.7"; gene_type "protein_coding"; gene_status "KNOWN"; gene_name "Dnah7b"; transcript_type "protein_coding"; transcript_status "KNOWN"; transcript_name "Dnah7b-201"; exon_number 46; exon_id "ENSMUSE00001015095.1"; level 3; tag "basic"; tag "appris_principal"; tag "CCDS"; ccdsid "CCDS48253.1";
chr1	ENSEMBL	exon	46249773	46249958	.	+	.	gene_id "ENSMUSG00000041144.9"; transcript_id "ENSMUST00000069293.7"; gene_type "protein_coding"; gene_status "KNOWN"; gene_name "Dnah7b"; transcript_type "protein_coding"; transcript_status "KNOWN"; transcript_name "Dnah7b-201"; exon_number 47; exon_id "ENSMUSE00001084298.1"; level 3; tag "basic"; tag "appris_principal"; tag "CCDS"; ccdsid "CCDS48253.1";
chr1	ENSEMBL	exon	46253370	46253533	.	+	.	gene_id "ENSMUSG00000041144.9"; transcript_id "ENSMUST00000069293.7"; gene_type "protein_coding"; gene_status "KNOWN"; gene_name "Dnah7b"; transcript_type "protein_coding"; transcript_status "KNOWN"; transcript_name "Dnah7b-201"; exon_number 48; exon_id "ENSMUSE00001055399.1"; level 3; tag "basic"; tag "appris_principal"; tag "CCDS"; ccdsid "CCDS48253.1";
chr1	ENSEMBL	exon	46268605	46268759	.	+	.	gene_id "ENSMUSG00000041144.9"; transcript_id "ENSMUST00000069293.7"; gene_type "protein_coding"; gene_status "KNOWN"; gene_name "Dnah7b"; transcript_type "protein_coding"; transcript_status "KNOWN"; transcript_name "Dnah7b-201"; exon_number 49; exon_id "ENSMUSE00001049726.1"; level 3; tag "basic"; tag "appris_principal"; tag "CCDS"; ccdsid "CCDS48253.1";
chr1	ENSEMBL	exon	46276961	46277151	.	+	.	gene_id "ENSMUSG00000041144.9"; transcript_id "ENSMUST00000069293.7"; gene_type "protein_coding"; gene_status "KNOWN"; gene_name "Dnah7b"; transcript_type "protein_coding"; transcript_status "KNOWN"; transcript_name "Dnah7b-201"; exon_number 50; exon_id "ENSMUSE00001038172.1"; level 3; tag "basic"; tag "appris_principal"; tag "CCDS"; ccdsid "CCDS48253.1";
chr1	ENSEMBL	exon	46289533	46289666	.	+	.	gene_id "ENSMUSG00000041144.9"; transcript_id "ENSMUST00000069293.7"; gene_type "protein_coding"; gene_status "KNOWN"; gene_name "Dnah7b"; transcript_type "protein_coding"; transcript_status "KNOWN"; transcript_name "Dnah7b-201"; exon_number 51; exon_id "ENSMUSE00001056385.1"; level 3; tag "basic"; tag "appris_principal"; tag "CCDS"; ccdsid "CCDS48253.1";
chr1	ENSEMBL	exon	46290555	46290890	.	+	.	gene_id "ENSMUSG00000041144.9"; transcript_id "ENSMUST00000069293.7"; gene_type "protein_coding"; gene_status "KNOWN"; gene_name "Dnah7b"; transcript_type "protein_coding"; transcript_status "KNOWN"; transcript_name "Dnah7b-201"; exon_number 52; exon_id "ENSMUSE00001090474.1"; level 3; tag "basic"; tag "appris_principal"; tag "CCDS"; ccdsid "CCDS48253.1";
chr1	ENSEMBL	exon	46298248	46298374	.	+	.	gene_id "ENSMUSG00000041144.9"; transcript_id "ENSMUST00000069293.7"; gene_type "protein_coding"; gene_status "KNOWN"; gene_name "Dnah7b"; transcript_type "protein_coding"; transcript_status "KNOWN"; transcript_name "Dnah7b-201"; exon_number 53; exon_id "ENSMUSE00001059477.1"; level 3; tag "basic"; tag "appris_principal"; tag "CCDS"; ccdsid "CCDS48253.1";
chr1	ENSEMBL	exon	46299814	46300008	.	+	.	gene_id "ENSMUSG00000041144.9"; transcript_id "ENSMUST00000069293.7"; gene_type "protein_coding"; gene_status "KNOWN"; gene_name "Dnah7b"; transcript_type "protein_coding"; transcript_status "KNOWN"; transcript_name "Dnah7b-201"; exon_number 54; exon_id "ENSMUSE00001091287.1"; level 3; tag "basic"; tag "appris_principal"; tag "CCDS"; ccdsid "CCDS48253.1";
chr1	ENSEMBL	exon	46303546	46303638	.	+	.	gene_id "ENSMUSG00000041144.9"; transcript_id "ENSMUST00000069293.7"; gene_type "protein_coding"; gene_status "KNOWN"; gene_name "Dnah7b"; transcript_type "protein_coding"; transcript_status "KNOWN"; transcript_name "Dnah7b-201"; exon_number 55; exon_id "ENSMUSE00001066557.1"; level 3; tag "basic"; tag "appris_principal"; tag "CCDS"; ccdsid "CCDS48253.1";
chr1	ENSEMBL	exon	46322250	46322426	.	+	.	gene_id "ENSMUSG00000041144.9"; transcript_id "ENSMUST00000069293.7"; gene_type "protein_coding"; gene_status "KNOWN"; gene_name "Dnah7b"; transcript_type "protein_coding"; transcript_status "KNOWN"; transcript_name "Dnah7b-201"; exon_number 56; exon_id "ENSMUSE00001023296.1"; level 3; tag "basic"; tag "appris_principal"; tag "CCDS"; ccdsid "CCDS48253.1";
chr1	ENSEMBL	exon	46324707	46324868	.	+	.	gene_id "ENSMUSG00000041144.9"; transcript_id "ENSMUST00000069293.7"; gene_type "protein_coding"; gene_status "KNOWN"; gene_name "Dnah7b"; transcript_type "protein_coding"; transcript_status "KNOWN"; transcript_name "Dnah7b-201"; exon_number 57; exon_id "ENSMUSE00001027986.1"; level 3; tag "basic"; tag "appris_principal"; tag "CCDS"; ccdsid "CCDS48253.1";
chr1	ENSEMBL	exon	46325708	46325908	.	+	.	gene_id "ENSMUSG00000041144.9"; transcript_id "ENSMUST00000069293.7"; gene_type "protein_coding"; gene_status "KNOWN"; gene_name "Dnah7b"; transcript_type "protein_coding"; transcript_status "KNOWN"; transcript_name "Dnah7b-201"; exon_number 58; exon_id "ENSMUSE00001038815.1"; level 3; tag "basic"; tag "appris_principal"; tag "CCDS"; ccdsid "CCDS48253.1";
chr1	ENSEMBL	exon	46337430	46337591	.	+	.	gene_id "ENSMUSG00000041144.9"; transcript_id "ENSMUST00000069293.7"; gene_type "protein_coding"; gene_status "KNOWN"; gene_name "Dnah7b"; transcript_type "protein_coding"; transcript_status "KNOWN"; transcript_name "Dnah7b-201"; exon_number 59; exon_id "ENSMUSE00001087159.1"; level 3; tag "basic"; tag "appris_principal"; tag "CCDS"; ccdsid "CCDS48253.1";
chr1	ENSEMBL	exon	46340118	46340303	.	+	.	gene_id "ENSMUSG00000041144.9"; transcript_id "ENSMUST00000069293.7"; gene_type "protein_coding"; gene_status "KNOWN"; gene_name "Dnah7b"; transcript_type "protein_coding"; transcript_status "KNOWN"; transcript_name "Dnah7b-201"; exon_number 60; exon_id "ENSMUSE00001018818.1"; level 3; tag "basic"; tag "appris_principal"; tag "CCDS"; ccdsid "CCDS48253.1";
chr1	ENSEMBL	exon	46343734	46343871	.	+	.	gene_id "ENSMUSG00000041144.9"; transcript_id "ENSMUST00000069293.7"; gene_type "protein_coding"; gene_status "KNOWN"; gene_name "Dnah7b"; transcript_type "protein_coding"; transcript_status "KNOWN"; transcript_name "Dnah7b-201"; exon_number 61; exon_id "ENSMUSE00001017893.1"; level 3; tag "basic"; tag "appris_principal"; tag "CCDS"; ccdsid "CCDS48253.1";
chr1	ENSEMBL	exon	46352815	46353045	.	+	.	gene_id "ENSMUSG00000041144.9"; transcript_id "ENSMUST00000069293.7"; gene_type "protein_coding"; gene_status "KNOWN"; gene_name "Dnah7b"; transcript_type "protein_coding"; transcript_status "KNOWN"; transcript_name "Dnah7b-201"; exon_number 62; exon_id "ENSMUSE00000982601.1"; level 3; tag "basic"; tag "appris_principal"; tag "CCDS"; ccdsid "CCDS48253.1";
chr1	ENSEMBL	exon	46356505	46356657	.	+	.	gene_id "ENSMUSG00000041144.9"; transcript_id "ENSMUST00000069293.7"; gene_type "protein_coding"; gene_status "KNOWN"; gene_name "Dnah7b"; transcript_type "protein_coding"; transcript_status "KNOWN"; transcript_name "Dnah7b-201"; exon_number 63; exon_id "ENSMUSE00000979374.1"; level 3; tag "basic"; tag "appris_principal"; tag "CCDS"; ccdsid "CCDS48253.1";
chr1	ENSEMBL	exon	46358129	46358306	.	+	.	gene_id "ENSMUSG00000041144.9"; transcript_id "ENSMUST00000069293.7"; gene_type "protein_coding"; gene_status "KNOWN"; gene_name "Dnah7b"; transcript_type "protein_coding"; transcript_status "KNOWN"; transcript_name "Dnah7b-201"; exon_number 64; exon_id "ENSMUSE00001011145.1"; level 3; tag "basic"; tag "appris_principal"; tag "CCDS"; ccdsid "CCDS48253.1";
chr1	ENSEMBL	exon	46362903	46363006	.	+	.	gene_id "ENSMUSG00000041144.9"; transcript_id "ENSMUST00000069293.7"; gene_type "protein_coding"; gene_status "KNOWN"; gene_name "Dnah7b"; transcript_type "protein_coding"; transcript_status "KNOWN"; transcript_name "Dnah7b-201"; exon_number 65; exon_id "ENSMUSE00001004776.1"; level 3; tag "basic"; tag "appris_principal"; tag "CCDS"; ccdsid "CCDS48253.1";
chr1	ENSEMBL	exon	46373233	46373550	.	+	.	gene_id "ENSMUSG00000041144.9"; transcript_id "ENSMUST00000069293.7"; gene_type "protein_coding"; gene_status "KNOWN"; gene_name "Dnah7b"; transcript_type "protein_coding"; transcript_status "KNOWN"; transcript_name "Dnah7b-201"; exon_number 66; exon_id "ENSMUSE00000879171.1"; level 3; tag "basic"; tag "appris_principal"; tag "CCDS"; ccdsid "CCDS48253.1";
chr1	HAVANA	exon	50927519	50928119	.	+	.	gene_id "ENSMUSG00000026109.8"; transcript_id "ENSMUST00000081851.3"; gene_type "protein_coding"; gene_status "KNOWN"; gene_name "Tmeff2"; transcript_type "protein_coding"; transcript_status "KNOWN"; transcript_name "Tmeff2-001"; exon_number 1; exon_id "ENSMUSE00000547986.2"; level 2; tag "basic"; tag "appris_principal"; tag "CCDS"; ccdsid "CCDS14939.1"; havana_gene "OTTMUSG00000022395.2"; havana…
chr1	HAVANA	exon	50930549	50930658	.	+	.	gene_id "ENSMUSG00000026109.8"; transcript_id "ENSMUST00000081851.3"; gene_type "protein_coding"; gene_status "KNOWN"; gene_name "Tmeff2"; transcript_type "protein_coding"; transcript_status "KNOWN"; transcript_name "Tmeff2-001"; exon_number 2; exon_id "ENSMUSE00000155843.1"; level 2; tag "basic"; tag "appris_principal"; tag "CCDS"; ccdsid "CCDS14939.1"; havana_gene "OTTMUSG00000022395.2"; havana…
chr1	HAVANA	exon	50938213	50938342	.	+	.	gene_id "ENSMUSG00000026109.8"; transcript_id "ENSMUST00000081851.3"; gene_type "protein_coding"; gene_status "KNOWN"; gene_name "Tmeff2"; transcript_type "protein_coding"; transcript_status "KNOWN"; transcript_name "Tmeff2-001"; exon_number 3; exon_id "ENSMUSE00000301855.1"; level 2; tag "basic"; tag "appris_principal"; tag "CCDS"; ccdsid "CCDS14939.1"; havana_gene "OTTMUSG00000022395.2"; havana…
chr1	HAVANA	exon	50943197	50943223	.	+	.	gene_id "ENSMUSG00000026109.8"; transcript_id "ENSMUST00000081851.3"; gene_type "protein_coding"; gene_status "KNOWN"; gene_name "Tmeff2"; transcript_type "protein_coding"; transcript_status "KNOWN"; transcript_name "Tmeff2-001"; exon_number 4; exon_id "ENSMUSE00000301846.1"; level 2; tag "basic"; tag "appris_principal"; tag "CCDS"; ccdsid "CCDS14939.1"; havana_gene "OTTMUSG00000022395.2"; havana…
chr1	HAVANA	exon	51071468	51071564	.	+	.	gene_id "ENSMUSG00000026109.8"; transcript_id "ENSMUST00000081851.3"; gene_type "protein_coding"; gene_status "KNOWN"; gene_name "Tmeff2"; transcript_type "protein_coding"; transcript_status "KNOWN"; transcript_name "Tmeff2-001"; exon_number 5; exon_id "ENSMUSE00000301840.1"; level 2; tag "basic"; tag "appris_principal"; tag "CCDS"; ccdsid "CCDS14939.1"; havana_gene "OTTMUSG00000022395.2"; havana…
chr1	HAVANA	exon	51132143	51132291	.	+	.	gene_id "ENSMUSG00000026109.8"; transcript_id "ENSMUST00000081851.3"; gene_type "protein_coding"; gene_status "KNOWN"; gene_name "Tmeff2"; transcript_type "protein_coding"; transcript_status "KNOWN"; transcript_name "Tmeff2-001"; exon_number 6; exon_id "ENSMUSE00000301834.1"; level 2; tag "basic"; tag "appris_principal"; tag "CCDS"; ccdsid "CCDS14939.1"; havana_gene "OTTMUSG00000022395.2"; havana…
chr1	HAVANA	exon	51133059	51133118	.	+	.	gene_id "ENSMUSG00000026109.8"; transcript_id "ENSMUST00000081851.3"; gene_type "protein_coding"; gene_status "KNOWN"; gene_name "Tmeff2"; transcript_type "protein_coding"; transcript_status "KNOWN"; transcript_name "Tmeff2-001"; exon_number 7; exon_id "ENSMUSE00000301830.1"; level 2; tag "basic"; tag "appris_principal"; tag "CCDS"; ccdsid "CCDS14939.1"; havana_gene "OTTMUSG00000022395.2"; havana…
chr1	HAVANA	exon	51180252	51180375	.	+	.	gene_id "ENSMUSG00000026109.8"; transcript_id "ENSMUST00000081851.3"; gene_type "protein_coding"; gene_status "KNOWN"; gene_name "Tmeff2"; transcript_type "protein_coding"; transcript_status "KNOWN"; transcript_name "Tmeff2-001"; exon_number 8; exon_id "ENSMUSE00000301825.4"; level 2; tag "basic"; tag "appris_principal"; tag "CCDS"; ccdsid "CCDS14939.1"; havana_gene "OTTMUSG00000022395.2"; havana…
chr1	HAVANA	exon	51181737	51181895	.	+	.	gene_id "ENSMUSG00000026109.8"; transcript_id "ENSMUST00000081851.3"; gene_type "protein_coding"; gene_status "KNOWN"; gene_name "Tmeff2"; transcript_type "protein_coding"; transcript_status "KNOWN"; transcript_name "Tmeff2-001"; exon_number 9; exon_id "ENSMUSE00000301813.4"; level 2; tag "basic"; tag "appris_principal"; tag "CCDS"; ccdsid "CCDS14939.1"; havana_gene "OTTMUSG00000022395.2"; havana…
chr1	HAVANA	exon	51185385	51187270	.	+	.	gene_id "ENSMUSG00000026109.8"; transcript_id "ENSMUST00000081851.3"; gene_type "protein_coding"; gene_status "KNOWN"; gene_name "Tmeff2"; transcript_type "protein_coding"; transcript_status "KNOWN"; transcript_name "Tmeff2-001"; exon_number 10; exon_id "ENSMUSE00000507720.2"; level 2; tag "basic"; tag "appris_principal"; tag "CCDS"; ccdsid "CCDS14939.1"; havana_gene "OTTMUSG00000022395.2"; havan…
chr1	HAVANA	exon	52500210	52500679	.	-	.	gene_id "ENSMUSG00000002881.8"; transcript_id "ENSMUST00000069792.7"; gene_type "protein_coding"; gene_status "KNOWN"; gene_name "Nab1"; transcript_type "protein_coding"; transcript_status "KNOWN"; transcript_name "Nab1-001"; exon_number 1; exon_id "ENSMUSE00000897420.1"; level 2; tag "basic"; tag "appris_principal"; tag "CCDS"; ccdsid "CCDS14944.1"; havana_gene "OTTMUSG00000035900.2"; havana_tra…
chr1	HAVANA	exon	52489921	52490755	.	-	.	gene_id "ENSMUSG00000002881.8"; transcript_id "ENSMUST00000069792.7"; gene_type "protein_coding"; gene_status "KNOWN"; gene_name "Nab1"; transcript_type "protein_coding"; transcript_status "KNOWN"; transcript_name "Nab1-001"; exon_number 2; exon_id "ENSMUSE00000500965.2"; level 2; tag "basic"; tag "appris_principal"; tag "CCDS"; ccdsid "CCDS14944.1"; havana_gene "OTTMUSG00000035900.2"; havana_tra…
chr1	HAVANA	exon	52480871	52481004	.	-	.	gene_id "ENSMUSG00000002881.8"; transcript_id "ENSMUST00000069792.7"; gene_type "protein_coding"; gene_status "KNOWN"; gene_name "Nab1"; transcript_type "protein_coding"; transcript_status "KNOWN"; transcript_name "Nab1-001"; exon_number 3; exon_id "ENSMUSE00000155744.3"; level 2; tag "basic"; tag "appris_principal"; tag "CCDS"; ccdsid "CCDS14944.1"; havana_gene "OTTMUSG00000035900.2"; havana_tra…
chr1	HAVANA	exon	52479238	52479289	.	-	.	gene_id "ENSMUSG00000002881.8"; transcript_id "ENSMUST00000069792.7"; gene_type "protein_coding"; gene_status "KNOWN"; gene_name "Nab1"; transcript_type "protein_coding"; transcript_status "KNOWN"; transcript_name "Nab1-001"; exon_number 4; exon_id "ENSMUSE00000300131.3"; level 2; tag "basic"; tag "appris_principal"; tag "CCDS"; ccdsid "CCDS14944.1"; havana_gene "OTTMUSG00000035900.2"; havana_tra…
chr1	HAVANA	exon	52466890	52466979	.	-	.	gene_id "ENSMUSG00000002881.8"; transcript_id "ENSMUST00000069792.7"; gene_type "protein_coding"; gene_status "KNOWN"; gene_name "Nab1"; transcript_type "protein_coding"; transcript_status "KNOWN"; transcript_name "Nab1-001"; exon_number 5; exon_id "ENSMUSE00000300124.3"; level 2; tag "basic"; tag "appris_principal"; tag "CCDS"; ccdsid "CCDS14944.1"; havana_gene "OTTMUSG00000035900.2"; havana_tra…
chr1	HAVANA	exon	52464785	52464947	.	-	.	gene_id "ENSMUSG00000002881.8"; transcript_id "ENSMUST00000069792.7"; gene_type "protein_coding"; gene_status "KNOWN"; gene_name "Nab1"; transcript_type "protein_coding"; transcript_status "KNOWN"; transcript_name "Nab1-001"; exon_number 6; exon_id "ENSMUSE00001254840.1"; level 2; tag "basic"; tag "appris_principal"; tag "CCDS"; ccdsid "CCDS14944.1"; havana_gene "OTTMUSG00000035900.2"; havana_tra…
chr1	HAVANA	exon	52462088	52462204	.	-	.	gene_id "ENSMUSG00000002881.8"; transcript_id "ENSMUST00000069792.7"; gene_type "protein_coding"; gene_status "KNOWN"; gene_name "Nab1"; transcript_type "protein_coding"; transcript_status "KNOWN"; transcript_name "Nab1-001"; exon_number 7; exon_id "ENSMUSE00001306837.1"; level 2; tag "basic"; tag "appris_principal"; tag "CCDS"; ccdsid "CCDS14944.1"; havana_gene "OTTMUSG00000035900.2"; havana_tra…
chr1	HAVANA	exon	52457294	52459306	.	-	.	gene_id "ENSMUSG00000002881.8"; transcript_id "ENSMUST00000069792.7"; gene_type "protein_coding"; gene_status "KNOWN"; gene_name "Nab1"; transcript_type "protein_coding"; transcript_status "KNOWN"; transcript_name "Nab1-001"; exon_number 8; exon_id "ENSMUSE00000547516.5"; level 2; tag "basic"; tag "appris_principal"; tag "CCDS"; ccdsid "CCDS14944.1"; havana_gene "OTTMUSG00000035900.2"; havana_tra…
chr1	HAVANA	exon	52845046	52845144	.	+	.	gene_id "ENSMUSG00000041426.6"; transcript_id "ENSMUST00000044478.6"; gene_type "protein_coding"; gene_status "KNOWN"; gene_name "Hibch"; transcript_type "protein_coding"; transcript_status "KNOWN"; transcript_name "Hibch-001"; exon_number 1; exon_id "ENSMUSE00000859401.1"; level 2; tag "basic"; tag "appris_principal"; tag "CCDS"; ccdsid "CCDS14948.1"; havana_gene "OTTMUSG00000030558.1"; havana_t…
chr1	HAVANA	exon	52853668	52853710	.	+	.	gene_id "ENSMUSG00000041426.6"; transcript_id "ENSMUST00000044478.6"; gene_type "protein_coding"; gene_status "KNOWN"; gene_name "Hibch"; transcript_type "protein_coding"; transcript_status "KNOWN"; transcript_name "Hibch-001"; exon_number 2; exon_id "ENSMUSE00001289350.1"; level 2; tag "basic"; tag "appris_principal"; tag "CCDS"; ccdsid "CCDS14948.1"; havana_gene "OTTMUSG00000030558.1"; havana_t…
chr1	HAVANA	exon	52860028	52860165	.	+	.	gene_id "ENSMUSG00000041426.6"; transcript_id "ENSMUST00000044478.6"; gene_type "protein_coding"; gene_status "KNOWN"; gene_name "Hibch"; transcript_type "protein_coding"; transcript_status "KNOWN"; transcript_name "Hibch-001"; exon_number 3; exon_id "ENSMUSE00001207404.1"; level 2; tag "basic"; tag "appris_principal"; tag "CCDS"; ccdsid "CCDS14948.1"; havana_gene "OTTMUSG00000030558.1"; havana_t…
chr1	HAVANA	exon	52862268	52862352	.	+	.	gene_id "ENSMUSG00000041426.6"; transcript_id "ENSMUST00000044478.6"; gene_type "protein_coding"; gene_status "KNOWN"; gene_name "Hibch"; transcript_type "protein_coding"; transcript_status "KNOWN"; transcript_name "Hibch-001"; exon_number 4; exon_id "ENSMUSE00001246870.1"; level 2; tag "basic"; tag "appris_principal"; tag "CCDS"; ccdsid "CCDS14948.1"; havana_gene "OTTMUSG00000030558.1"; havana_t…
chr1	HAVANA	exon	52865549	52865629	.	+	.	gene_id "ENSMUSG00000041426.6"; transcript_id "ENSMUST00000044478.6"; gene_type "protein_coding"; gene_status "KNOWN"; gene_name "Hibch"; transcript_type "protein_coding"; transcript_status "KNOWN"; transcript_name "Hibch-001"; exon_number 5; exon_id "ENSMUSE00001245244.1"; level 2; tag "basic"; tag "appris_principal"; tag "CCDS"; ccdsid "CCDS14948.1"; havana_gene "OTTMUSG00000030558.1"; havana_t…
chr1	HAVANA	exon	52868906	52868958	.	+	.	gene_id "ENSMUSG00000041426.6"; transcript_id "ENSMUST00000044478.6"; gene_type "protein_coding"; gene_status "KNOWN"; gene_name "Hibch"; transcript_type "protein_coding"; transcript_status "KNOWN"; transcript_name "Hibch-001"; exon_number 6; exon_id "ENSMUSE00001313552.1"; level 2; tag "basic"; tag "appris_principal"; tag "CCDS"; ccdsid "CCDS14948.1"; havana_gene "OTTMUSG00000030558.1"; havana_t…
chr1	HAVANA	exon	52885103	52885181	.	+	.	gene_id "ENSMUSG00000041426.6"; transcript_id "ENSMUST00000044478.6"; gene_type "protein_coding"; gene_status "KNOWN"; gene_name "Hibch"; transcript_type "protein_coding"; transcript_status "KNOWN"; transcript_name "Hibch-001"; exon_number 7; exon_id "ENSMUSE00001286527.1"; level 2; tag "basic"; tag "appris_principal"; tag "CCDS"; ccdsid "CCDS14948.1"; havana_gene "OTTMUSG00000030558.1"; havana_t…
chr1	HAVANA	exon	52901188	52901333	.	+	.	gene_id "ENSMUSG00000041426.6"; transcript_id "ENSMUST00000044478.6"; gene_type "protein_coding"; gene_status "KNOWN"; gene_name "Hibch"; transcript_type "protein_coding"; transcript_status "KNOWN"; transcript_name "Hibch-001"; exon_number 8; exon_id "ENSMUSE00000299739.1"; level 2; tag "basic"; tag "appris_principal"; tag "CCDS"; ccdsid "CCDS14948.1"; havana_gene "OTTMUSG00000030558.1"; havana_t…
chr1	HAVANA	exon	52902847	52902933	.	+	.	gene_id "ENSMUSG00000041426.6"; transcript_id "ENSMUST00000044478.6"; gene_type "protein_coding"; gene_status "KNOWN"; gene_name "Hibch"; transcript_type "protein_coding"; transcript_status "KNOWN"; transcript_name "Hibch-001"; exon_number 9; exon_id "ENSMUSE00000299619.1"; level 2; tag "basic"; tag "appris_principal"; tag "CCDS"; ccdsid "CCDS14948.1"; havana_gene "OTTMUSG00000030558.1"; havana_t…
chr1	HAVANA	exon	52904642	52904700	.	+	.	gene_id "ENSMUSG00000041426.6"; transcript_id "ENSMUST00000044478.6"; gene_type "protein_coding"; gene_status "KNOWN"; gene_name "Hibch"; transcript_type "protein_coding"; transcript_status "KNOWN"; transcript_name "Hibch-001"; exon_number 10; exon_id "ENSMUSE00001217686.1"; level 2; tag "basic"; tag "appris_principal"; tag "CCDS"; ccdsid "CCDS14948.1"; havana_gene "OTTMUSG00000030558.1"; havana_…
chr1	HAVANA	exon	52905371	52905452	.	+	.	gene_id "ENSMUSG00000041426.6"; transcript_id "ENSMUST00000044478.6"; gene_type "protein_coding"; gene_status "KNOWN"; gene_name "Hibch"; transcript_type "protein_coding"; transcript_status "KNOWN"; transcript_name "Hibch-001"; exon_number 11; exon_id "ENSMUSE00001208385.1"; level 2; tag "basic"; tag "appris_principal"; tag "CCDS"; ccdsid "CCDS14948.1"; havana_gene "OTTMUSG00000030558.1"; havana_…
chr1	HAVANA	exon	52913731	52913850	.	+	.	gene_id "ENSMUSG00000041426.6"; transcript_id "ENSMUST00000044478.6"; gene_type "protein_coding"; gene_status "KNOWN"; gene_name "Hibch"; transcript_type "protein_coding"; transcript_status "KNOWN"; transcript_name "Hibch-001"; exon_number 12; exon_id "ENSMUSE00000299656.1"; level 2; tag "basic"; tag "appris_principal"; tag "CCDS"; ccdsid "CCDS14948.1"; havana_gene "OTTMUSG00000030558.1"; havana_…
chr1	HAVANA	exon	52916637	52916670	.	+	.	gene_id "ENSMUSG00000041426.6"; transcript_id "ENSMUST00000044478.6"; gene_type "protein_coding"; gene_status "KNOWN"; gene_name "Hibch"; transcript_type "protein_coding"; transcript_status "KNOWN"; transcript_name "Hibch-001"; exon_number 13; exon_id "ENSMUSE00000299648.1"; level 2; tag "basic"; tag "appris_principal"; tag "CCDS"; ccdsid "CCDS14948.1"; havana_gene "OTTMUSG00000030558.1"; havana_…
chr1	HAVANA	exon	52920263	52920986	.	+	.	gene_id "ENSMUSG00000041426.6"; transcript_id "ENSMUST00000044478.6"; gene_type "protein_coding"; gene_status "KNOWN"; gene_name "Hibch"; transcript_type "protein_coding"; transcript_status "KNOWN"; transcript_name "Hibch-001"; exon_number 14; exon_id "ENSMUSE00000849122.1"; level 2; tag "basic"; tag "appris_principal"; tag "CCDS"; ccdsid "CCDS14948.1"; havana_gene "OTTMUSG00000030558.1"; havana_…
chr1	HAVANA	exon	53296886	53297017	.	-	.	gene_id "ENSMUSG00000026098.7"; transcript_id "ENSMUST00000135246.1"; gene_type "protein_coding"; gene_status "KNOWN"; gene_name "Pms1"; transcript_type "protein_coding"; transcript_status "KNOWN"; transcript_name "Pms1-002"; exon_number 1; exon_id "ENSMUSE00000802962.1"; level 2; tag "alternative_5_UTR"; tag "mRNA_end_NF"; tag "cds_end_NF"; havana_gene "OTTMUSG00000021891.2"; havana_transcript "…
chr1	HAVANA	exon	53290379	53290423	.	-	.	gene_id "ENSMUSG00000026098.7"; transcript_id "ENSMUST00000135246.1"; gene_type "protein_coding"; gene_status "KNOWN"; gene_name "Pms1"; transcript_type "protein_coding"; transcript_status "KNOWN"; transcript_name "Pms1-002"; exon_number 2; exon_id "ENSMUSE00000808601.1"; level 2; tag "alternative_5_UTR"; tag "mRNA_end_NF"; tag "cds_end_NF"; havana_gene "OTTMUSG00000021891.2"; havana_transcript "…
chr1	HAVANA	exon	53281941	53282092	.	-	.	gene_id "ENSMUSG00000026098.7"; transcript_id "ENSMUST00000135246.1"; gene_type "protein_coding"; gene_status "KNOWN"; gene_name "Pms1"; transcript_type "protein_coding"; transcript_status "KNOWN"; transcript_name "Pms1-002"; exon_number 3; exon_id "ENSMUSE00001254480.1"; level 2; tag "alternative_5_UTR"; tag "mRNA_end_NF"; tag "cds_end_NF"; havana_gene "OTTMUSG00000021891.2"; havana_transcript "…
chr1	HAVANA	exon	53275070	53275252	.	-	.	gene_id "ENSMUSG00000026098.7"; transcript_id "ENSMUST00000135246.1"; gene_type "protein_coding"; gene_status "KNOWN"; gene_name "Pms1"; transcript_type "protein_coding"; transcript_status "KNOWN"; transcript_name "Pms1-002"; exon_number 4; exon_id "ENSMUSE00001246710.1"; level 2; tag "alternative_5_UTR"; tag "mRNA_end_NF"; tag "cds_end_NF"; havana_gene "OTTMUSG00000021891.2"; havana_transcript "…
chr1	HAVANA	exon	53267828	53267930	.	-	.	gene_id "ENSMUSG00000026098.7"; transcript_id "ENSMUST00000135246.1"; gene_type "protein_coding"; gene_status "KNOWN"; gene_name "Pms1"; transcript_type "protein_coding"; transcript_status "KNOWN"; transcript_name "Pms1-002"; exon_number 5; exon_id "ENSMUSE00001293136.1"; level 2; tag "alternative_5_UTR"; tag "mRNA_end_NF"; tag "cds_end_NF"; havana_gene "OTTMUSG00000021891.2"; havana_transcript "…
chr1	HAVANA	exon	53256629	53256792	.	-	.	gene_id "ENSMUSG00000026098.7"; transcript_id "ENSMUST00000135246.1"; gene_type "protein_coding"; gene_status "KNOWN"; gene_name "Pms1"; transcript_type "protein_coding"; transcript_status "KNOWN"; transcript_name "Pms1-002"; exon_number 6; exon_id "ENSMUSE00001030009.1"; level 2; tag "alternative_5_UTR"; tag "mRNA_end_NF"; tag "cds_end_NF"; havana_gene "OTTMUSG00000021891.2"; havana_transcript "…
chr1	HAVANA	exon	53216231	53216347	.	-	.	gene_id "ENSMUSG00000026098.7"; transcript_id "ENSMUST00000135246.1"; gene_type "protein_coding"; gene_status "KNOWN"; gene_name "Pms1"; transcript_type "protein_coding"; transcript_status "KNOWN"; transcript_name "Pms1-002"; exon_number 7; exon_id "ENSMUSE00000155718.1"; level 2; tag "alternative_5_UTR"; tag "mRNA_end_NF"; tag "cds_end_NF"; havana_gene "OTTMUSG00000021891.2"; havana_transcript "…
chr1	HAVANA	exon	53207963	53208085	.	-	.	gene_id "ENSMUSG00000026098.7"; transcript_id "ENSMUST00000135246.1"; gene_type "protein_coding"; gene_status "KNOWN"; gene_name "Pms1"; transcript_type "protein_coding"; transcript_status "KNOWN"; transcript_name "Pms1-002"; exon_number 8; exon_id "ENSMUSE00000155720.1"; level 2; tag "alternative_5_UTR"; tag "mRNA_end_NF"; tag "cds_end_NF"; havana_gene "OTTMUSG00000021891.2"; havana_transcript "…
chr1	HAVANA	exon	53207576	53207719	.	-	.	gene_id "ENSMUSG00000026098.7"; transcript_id "ENSMUST00000135246.1"; gene_type "protein_coding"; gene_status "KNOWN"; gene_name "Pms1"; transcript_type "protein_coding"; transcript_status "KNOWN"; transcript_name "Pms1-002"; exon_number 9; exon_id "ENSMUSE00000155716.1"; level 2; tag "alternative_5_UTR"; tag "mRNA_end_NF"; tag "cds_end_NF"; havana_gene "OTTMUSG00000021891.2"; havana_transcript "…
chr1	HAVANA	exon	53206562	53207412	.	-	.	gene_id "ENSMUSG00000026098.7"; transcript_id "ENSMUST00000135246.1"; gene_type "protein_coding"; gene_status "KNOWN"; gene_name "Pms1"; transcript_type "protein_coding"; transcript_status "KNOWN"; transcript_name "Pms1-002"; exon_number 10; exon_id "ENSMUSE00000155717.1"; level 2; tag "alternative_5_UTR"; tag "mRNA_end_NF"; tag "cds_end_NF"; havana_gene "OTTMUSG00000021891.2"; havana_transcript …
chr1	HAVANA	exon	53197112	53197302	.	-	.	gene_id "ENSMUSG00000026098.7"; transcript_id "ENSMUST00000135246.1"; gene_type "protein_coding"; gene_status "KNOWN"; gene_name "Pms1"; transcript_type "protein_coding"; transcript_status "KNOWN"; transcript_name "Pms1-002"; exon_number 11; exon_id "ENSMUSE00000759418.1"; level 2; tag "alternative_5_UTR"; tag "mRNA_end_NF"; tag "cds_end_NF"; havana_gene "OTTMUSG00000021891.2"; havana_transcript …
chr1	ENSEMBL	exon	53706678	53706784	.	-	.	gene_id "ENSMUSG00000096141.1"; transcript_id "ENSMUST00000094964.5"; gene_type "protein_coding"; gene_status "KNOWN"; gene_name "Dnah7a"; transcript_type "protein_coding"; transcript_status "KNOWN"; transcript_name "Dnah7a-201"; exon_number 1; exon_id "ENSMUSE00001006171.1"; level 3; tag "basic"; tag "appris_principal"; tag "CCDS"; ccdsid "CCDS56629.1";
chr1	ENSEMBL	exon	53702018	53702080	.	-	.	gene_id "ENSMUSG00000096141.1"; transcript_id "ENSMUST00000094964.5"; gene_type "protein_coding"; gene_status "KNOWN"; gene_name "Dnah7a"; transcript_type "protein_coding"; transcript_status "KNOWN"; transcript_name "Dnah7a-201"; exon_number 2; exon_id "ENSMUSE00001069675.1"; level 3; tag "basic"; tag "appris_principal"; tag "CCDS"; ccdsid "CCDS56629.1";
chr1	ENSEMBL	exon	53698632	53698694	.	-	.	gene_id "ENSMUSG00000096141.1"; transcript_id "ENSMUST00000094964.5"; gene_type "protein_coding"; gene_status "KNOWN"; gene_name "Dnah7a"; transcript_type "protein_coding"; transcript_status "KNOWN"; transcript_name "Dnah7a-201"; exon_number 3; exon_id "ENSMUSE00000986465.1"; level 3; tag "basic"; tag "appris_principal"; tag "CCDS"; ccdsid "CCDS56629.1";
chr1	ENSEMBL	exon	53686499	53686607	.	-	.	gene_id "ENSMUSG00000096141.1"; transcript_id "ENSMUST00000094964.5"; gene_type "protein_coding"; gene_status "KNOWN"; gene_name "Dnah7a"; transcript_type "protein_coding"; transcript_status "KNOWN"; transcript_name "Dnah7a-201"; exon_number 4; exon_id "ENSMUSE00000983700.1"; level 3; tag "basic"; tag "appris_principal"; tag "CCDS"; ccdsid "CCDS56629.1";
chr1	ENSEMBL	exon	53684966	53685054	.	-	.	gene_id "ENSMUSG00000096141.1"; transcript_id "ENSMUST00000094964.5"; gene_type "protein_coding"; gene_status "KNOWN"; gene_name "Dnah7a"; transcript_type "protein_coding"; transcript_status "KNOWN"; transcript_name "Dnah7a-201"; exon_number 5; exon_id "ENSMUSE00001043102.1"; level 3; tag "basic"; tag "appris_principal"; tag "CCDS"; ccdsid "CCDS56629.1";
chr1	ENSEMBL	exon	53684841	53684899	.	-	.	gene_id "ENSMUSG00000096141.1"; transcript_id "ENSMUST00000094964.5"; gene_type "protein_coding"; gene_status "KNOWN"; gene_name "Dnah7a"; transcript_type "protein_coding"; transcript_status "KNOWN"; transcript_name "Dnah7a-201"; exon_number 6; exon_id "ENSMUSE00001051511.1"; level 3; tag "basic"; tag "appris_principal"; tag "CCDS"; ccdsid "CCDS56629.1";
chr1	ENSEMBL	exon	53663804	53663891	.	-	.	gene_id "ENSMUSG00000096141.1"; transcript_id "ENSMUST00000094964.5"; gene_type "protein_coding"; gene_status "KNOWN"; gene_name "Dnah7a"; transcript_type "protein_coding"; transcript_status "KNOWN"; transcript_name "Dnah7a-201"; exon_number 7; exon_id "ENSMUSE00000995450.1"; level 3; tag "basic"; tag "appris_principal"; tag "CCDS"; ccdsid "CCDS56629.1";
chr1	ENSEMBL	exon	53662328	53662508	.	-	.	gene_id "ENSMUSG00000096141.1"; transcript_id "ENSMUST00000094964.5"; gene_type "protein_coding"; gene_status "KNOWN"; gene_name "Dnah7a"; transcript_type "protein_coding"; transcript_status "KNOWN"; transcript_name "Dnah7a-201"; exon_number 8; exon_id "ENSMUSE00000970683.1"; level 3; tag "basic"; tag "appris_principal"; tag "CCDS"; ccdsid "CCDS56629.1";
chr1	ENSEMBL	exon	53647247	53647322	.	-	.	gene_id "ENSMUSG00000096141.1"; transcript_id "ENSMUST00000094964.5"; gene_type "protein_coding"; gene_status "KNOWN"; gene_name "Dnah7a"; transcript_type "protein_coding"; transcript_status "KNOWN"; transcript_name "Dnah7a-201"; exon_number 9; exon_id "ENSMUSE00001016745.1"; level 3; tag "basic"; tag "appris_principal"; tag "CCDS"; ccdsid "CCDS56629.1";
chr1	ENSEMBL	exon	53643441	53643566	.	-	.	gene_id "ENSMUSG00000096141.1"; transcript_id "ENSMUST00000094964.5"; gene_type "protein_coding"; gene_status "KNOWN"; gene_name "Dnah7a"; transcript_type "protein_coding"; transcript_status "KNOWN"; transcript_name "Dnah7a-201"; exon_number 10; exon_id "ENSMUSE00001013096.1"; level 3; tag "basic"; tag "appris_principal"; tag "CCDS"; ccdsid "CCDS56629.1";
chr1	ENSEMBL	exon	53640336	53640455	.	-	.	gene_id "ENSMUSG00000096141.1"; transcript_id "ENSMUST00000094964.5"; gene_type "protein_coding"; gene_status "KNOWN"; gene_name "Dnah7a"; transcript_type "protein_coding"; transcript_status "KNOWN"; transcript_name "Dnah7a-201"; exon_number 11; exon_id "ENSMUSE00000987504.1"; level 3; tag "basic"; tag "appris_principal"; tag "CCDS"; ccdsid "CCDS56629.1";
chr1	ENSEMBL	exon	53635994	53636177	.	-	.	gene_id "ENSMUSG00000096141.1"; transcript_id "ENSMUST00000094964.5"; gene_type "protein_coding"; gene_status "KNOWN"; gene_name "Dnah7a"; transcript_type "protein_coding"; transcript_status "KNOWN"; transcript_name "Dnah7a-201"; exon_number 12; exon_id "ENSMUSE00000989366.1"; level 3; tag "basic"; tag "appris_principal"; tag "CCDS"; ccdsid "CCDS56629.1";
chr1	ENSEMBL	exon	53635264	53635443	.	-	.	gene_id "ENSMUSG00000096141.1"; transcript_id "ENSMUST00000094964.5"; gene_type "protein_coding"; gene_status "KNOWN"; gene_name "Dnah7a"; transcript_type "protein_coding"; transcript_status "KNOWN"; transcript_name "Dnah7a-201"; exon_number 13; exon_id "ENSMUSE00001054093.1"; level 3; tag "basic"; tag "appris_principal"; tag "CCDS"; ccdsid "CCDS56629.1";
chr1	ENSEMBL	exon	53631466	53631738	.	-	.	gene_id "ENSMUSG00000096141.1"; transcript_id "ENSMUST00000094964.5"; gene_type "protein_coding"; gene_status "KNOWN"; gene_name "Dnah7a"; transcript_type "protein_coding"; transcript_status "KNOWN"; transcript_name "Dnah7a-201"; exon_number 14; exon_id "ENSMUSE00000993508.1"; level 3; tag "basic"; tag "appris_principal"; tag "CCDS"; ccdsid "CCDS56629.1";
chr1	ENSEMBL	exon	53630195	53630322	.	-	.	gene_id "ENSMUSG00000096141.1"; transcript_id "ENSMUST00000094964.5"; gene_type "protein_coding"; gene_status "KNOWN"; gene_name "Dnah7a"; transcript_type "protein_coding"; transcript_status "KNOWN"; transcript_name "Dnah7a-201"; exon_number 15; exon_id "ENSMUSE00001069529.1"; level 3; tag "basic"; tag "appris_principal"; tag "CCDS"; ccdsid "CCDS56629.1";
chr1	ENSEMBL	exon	53627034	53627112	.	-	.	gene_id "ENSMUSG00000096141.1"; transcript_id "ENSMUST00000094964.5"; gene_type "protein_coding"; gene_status "KNOWN"; gene_name "Dnah7a"; transcript_type "protein_coding"; transcript_status "KNOWN"; transcript_name "Dnah7a-201"; exon_number 16; exon_id "ENSMUSE00001065971.1"; level 3; tag "basic"; tag "appris_principal"; tag "CCDS"; ccdsid "CCDS56629.1";
chr1	ENSEMBL	exon	53623343	53623567	.	-	.	gene_id "ENSMUSG00000096141.1"; transcript_id "ENSMUST00000094964.5"; gene_type "protein_coding"; gene_status "KNOWN"; gene_name "Dnah7a"; transcript_type "protein_coding"; transcript_status "KNOWN"; transcript_name "Dnah7a-201"; exon_number 17; exon_id "ENSMUSE00000972583.1"; level 3; tag "basic"; tag "appris_principal"; tag "CCDS"; ccdsid "CCDS56629.1";
chr1	ENSEMBL	exon	53620643	53620789	.	-	.	gene_id "ENSMUSG00000096141.1"; transcript_id "ENSMUST00000094964.5"; gene_type "protein_coding"; gene_status "KNOWN"; gene_name "Dnah7a"; transcript_type "protein_coding"; transcript_status "KNOWN"; transcript_name "Dnah7a-201"; exon_number 18; exon_id "ENSMUSE00001020440.1"; level 3; tag "basic"; tag "appris_principal"; tag "CCDS"; ccdsid "CCDS56629.1";
chr1	ENSEMBL	exon	53617725	53618410	.	-	.	gene_id "ENSMUSG00000096141.1"; transcript_id "ENSMUST00000094964.5"; gene_type "protein_coding"; gene_status "KNOWN"; gene_name "Dnah7a"; transcript_type "protein_coding"; transcript_status "KNOWN"; transcript_name "Dnah7a-201"; exon_number 19; exon_id "ENSMUSE00001021061.1"; level 3; tag "basic"; tag "appris_principal"; tag "CCDS"; ccdsid "CCDS56629.1";
chr1	ENSEMBL	exon	53605798	53605984	.	-	.	gene_id "ENSMUSG00000096141.1"; transcript_id "ENSMUST00000094964.5"; gene_type "protein_coding"; gene_status "KNOWN"; gene_name "Dnah7a"; transcript_type "protein_coding"; transcript_status "KNOWN"; transcript_name "Dnah7a-201"; exon_number 20; exon_id "ENSMUSE00000994960.1"; level 3; tag "basic"; tag "appris_principal"; tag "CCDS"; ccdsid "CCDS56629.1";
chr1	ENSEMBL	exon	53584458	53584651	.	-	.	gene_id "ENSMUSG00000096141.1"; transcript_id "ENSMUST00000094964.5"; gene_type "protein_coding"; gene_status "KNOWN"; gene_name "Dnah7a"; transcript_type "protein_coding"; transcript_status "KNOWN"; transcript_name "Dnah7a-201"; exon_number 21; exon_id "ENSMUSE00000998641.1"; level 3; tag "basic"; tag "appris_principal"; tag "CCDS"; ccdsid "CCDS56629.1";
chr1	ENSEMBL	exon	53582494	53582692	.	-	.	gene_id "ENSMUSG00000096141.1"; transcript_id "ENSMUST00000094964.5"; gene_type "protein_coding"; gene_status "KNOWN"; gene_name "Dnah7a"; transcript_type "protein_coding"; transcript_status "KNOWN"; transcript_name "Dnah7a-201"; exon_number 22; exon_id "ENSMUSE00001024335.1"; level 3; tag "basic"; tag "appris_principal"; tag "CCDS"; ccdsid "CCDS56629.1";
chr1	ENSEMBL	exon	53577189	53577329	.	-	.	gene_id "ENSMUSG00000096141.1"; transcript_id "ENSMUST00000094964.5"; gene_type "protein_coding"; gene_status "KNOWN"; gene_name "Dnah7a"; transcript_type "protein_coding"; transcript_status "KNOWN"; transcript_name "Dnah7a-201"; exon_number 23; exon_id "ENSMUSE00001062662.1"; level 3; tag "basic"; tag "appris_principal"; tag "CCDS"; ccdsid "CCDS56629.1";
chr1	ENSEMBL	exon	53567035	53567247	.	-	.	gene_id "ENSMUSG00000096141.1"; transcript_id "ENSMUST00000094964.5"; gene_type "protein_coding"; gene_status "KNOWN"; gene_name "Dnah7a"; transcript_type "protein_coding"; transcript_status "KNOWN"; transcript_name "Dnah7a-201"; exon_number 24; exon_id "ENSMUSE00000975058.1"; level 3; tag "basic"; tag "appris_principal"; tag "CCDS"; ccdsid "CCDS56629.1";
chr1	ENSEMBL	exon	53565663	53565772	.	-	.	gene_id "ENSMUSG00000096141.1"; transcript_id "ENSMUST00000094964.5"; gene_type "protein_coding"; gene_status "KNOWN"; gene_name "Dnah7a"; transcript_type "protein_coding"; transcript_status "KNOWN"; transcript_name "Dnah7a-201"; exon_number 25; exon_id "ENSMUSE00001007806.1"; level 3; tag "basic"; tag "appris_principal"; tag "CCDS"; ccdsid "CCDS56629.1";
chr1	ENSEMBL	exon	53561902	53562070	.	-	.	gene_id "ENSMUSG00000096141.1"; transcript_id "ENSMUST00000094964.5"; gene_type "protein_coding"; gene_status "KNOWN"; gene_name "Dnah7a"; transcript_type "protein_coding"; transcript_status "KNOWN"; transcript_name "Dnah7a-201"; exon_number 26; exon_id "ENSMUSE00001034074.1"; level 3; tag "basic"; tag "appris_principal"; tag "CCDS"; ccdsid "CCDS56629.1";
chr1	ENSEMBL	exon	53559279	53559381	.	-	.	gene_id "ENSMUSG00000096141.1"; transcript_id "ENSMUST00000094964.5"; gene_type "protein_coding"; gene_status "KNOWN"; gene_name "Dnah7a"; transcript_type "protein_coding"; transcript_status "KNOWN"; transcript_name "Dnah7a-201"; exon_number 27; exon_id "ENSMUSE00000973237.1"; level 3; tag "basic"; tag "appris_principal"; tag "CCDS"; ccdsid "CCDS56629.1";
chr1	ENSEMBL	exon	53559040	53559167	.	-	.	gene_id "ENSMUSG00000096141.1"; transcript_id "ENSMUST00000094964.5"; gene_type "protein_coding"; gene_status "KNOWN"; gene_name "Dnah7a"; transcript_type "protein_coding"; transcript_status "KNOWN"; transcript_name "Dnah7a-201"; exon_number 28; exon_id "ENSMUSE00001032728.1"; level 3; tag "basic"; tag "appris_principal"; tag "CCDS"; ccdsid "CCDS56629.1";
chr1	ENSEMBL	exon	53547143	53547355	.	-	.	gene_id "ENSMUSG00000096141.1"; transcript_id "ENSMUST00000094964.5"; gene_type "protein_coding"; gene_status "KNOWN"; gene_name "Dnah7a"; transcript_type "protein_coding"; transcript_status "KNOWN"; transcript_name "Dnah7a-201"; exon_number 29; exon_id "ENSMUSE00001081396.1"; level 3; tag "basic"; tag "appris_principal"; tag "CCDS"; ccdsid "CCDS56629.1";
chr1	ENSEMBL	exon	53544428	53544526	.	-	.	gene_id "ENSMUSG00000096141.1"; transcript_id "ENSMUST00000094964.5"; gene_type "protein_coding"; gene_status "KNOWN"; gene_name "Dnah7a"; transcript_type "protein_coding"; transcript_status "KNOWN"; transcript_name "Dnah7a-201"; exon_number 30; exon_id "ENSMUSE00001074344.1"; level 3; tag "basic"; tag "appris_principal"; tag "CCDS"; ccdsid "CCDS56629.1";
chr1	ENSEMBL	exon	53540879	53541127	.	-	.	gene_id "ENSMUSG00000096141.1"; transcript_id "ENSMUST00000094964.5"; gene_type "protein_coding"; gene_status "KNOWN"; gene_name "Dnah7a"; transcript_type "protein_coding"; transcript_status "KNOWN"; transcript_name "Dnah7a-201"; exon_number 31; exon_id "ENSMUSE00000968264.1"; level 3; tag "basic"; tag "appris_principal"; tag "CCDS"; ccdsid "CCDS56629.1";
chr1	ENSEMBL	exon	53537497	53537646	.	-	.	gene_id "ENSMUSG00000096141.1"; transcript_id "ENSMUST00000094964.5"; gene_type "protein_coding"; gene_status "KNOWN"; gene_name "Dnah7a"; transcript_type "protein_coding"; transcript_status "KNOWN"; transcript_name "Dnah7a-201"; exon_number 32; exon_id "ENSMUSE00001058121.1"; level 3; tag "basic"; tag "appris_principal"; tag "CCDS"; ccdsid "CCDS56629.1";
chr1	ENSEMBL	exon	53535375	53535557	.	-	.	gene_id "ENSMUSG00000096141.1"; transcript_id "ENSMUST00000094964.5"; gene_type "protein_coding"; gene_status "KNOWN"; gene_name "Dnah7a"; transcript_type "protein_coding"; transcript_status "KNOWN"; transcript_name "Dnah7a-201"; exon_number 33; exon_id "ENSMUSE00000982647.1"; level 3; tag "basic"; tag "appris_principal"; tag "CCDS"; ccdsid "CCDS56629.1";
chr1	ENSEMBL	exon	53534421	53534597	.	-	.	gene_id "ENSMUSG00000096141.1"; transcript_id "ENSMUST00000094964.5"; gene_type "protein_coding"; gene_status "KNOWN"; gene_name "Dnah7a"; transcript_type "protein_coding"; transcript_status "KNOWN"; transcript_name "Dnah7a-201"; exon_number 34; exon_id "ENSMUSE00001081607.1"; level 3; tag "basic"; tag "appris_principal"; tag "CCDS"; ccdsid "CCDS56629.1";
chr1	ENSEMBL	exon	53531108	53531239	.	-	.	gene_id "ENSMUSG00000096141.1"; transcript_id "ENSMUST00000094964.5"; gene_type "protein_coding"; gene_status "KNOWN"; gene_name "Dnah7a"; transcript_type "protein_coding"; transcript_status "KNOWN"; transcript_name "Dnah7a-201"; exon_number 35; exon_id "ENSMUSE00001078257.1"; level 3; tag "basic"; tag "appris_principal"; tag "CCDS"; ccdsid "CCDS56629.1";
chr1	ENSEMBL	exon	53528673	53528897	.	-	.	gene_id "ENSMUSG00000096141.1"; transcript_id "ENSMUST00000094964.5"; gene_type "protein_coding"; gene_status "KNOWN"; gene_name "Dnah7a"; transcript_type "protein_coding"; transcript_status "KNOWN"; transcript_name "Dnah7a-201"; exon_number 36; exon_id "ENSMUSE00001047771.1"; level 3; tag "basic"; tag "appris_principal"; tag "CCDS"; ccdsid "CCDS56629.1";
chr1	ENSEMBL	exon	53524938	53525135	.	-	.	gene_id "ENSMUSG00000096141.1"; transcript_id "ENSMUST00000094964.5"; gene_type "protein_coding"; gene_status "KNOWN"; gene_name "Dnah7a"; transcript_type "protein_coding"; transcript_status "KNOWN"; transcript_name "Dnah7a-201"; exon_number 37; exon_id "ENSMUSE00001083267.1"; level 3; tag "basic"; tag "appris_principal"; tag "CCDS"; ccdsid "CCDS56629.1";
chr1	ENSEMBL	exon	53523789	53523944	.	-	.	gene_id "ENSMUSG00000096141.1"; transcript_id "ENSMUST00000094964.5"; gene_type "protein_coding"; gene_status "KNOWN"; gene_name "Dnah7a"; transcript_type "protein_coding"; transcript_status "KNOWN"; transcript_name "Dnah7a-201"; exon_number 38; exon_id "ENSMUSE00000968456.1"; level 3; tag "basic"; tag "appris_principal"; tag "CCDS"; ccdsid "CCDS56629.1";
chr1	ENSEMBL	exon	53522211	53522379	.	-	.	gene_id "ENSMUSG00000096141.1"; transcript_id "ENSMUST00000094964.5"; gene_type "protein_coding"; gene_status "KNOWN"; gene_name "Dnah7a"; transcript_type "protein_coding"; transcript_status "KNOWN"; transcript_name "Dnah7a-201"; exon_number 39; exon_id "ENSMUSE00001070487.1"; level 3; tag "basic"; tag "appris_principal"; tag "CCDS"; ccdsid "CCDS56629.1";
chr1	ENSEMBL	exon	53521098	53521224	.	-	.	gene_id "ENSMUSG00000096141.1"; transcript_id "ENSMUST00000094964.5"; gene_type "protein_coding"; gene_status "KNOWN"; gene_name "Dnah7a"; transcript_type "protein_coding"; transcript_status "KNOWN"; transcript_name "Dnah7a-201"; exon_number 40; exon_id "ENSMUSE00000993964.1"; level 3; tag "basic"; tag "appris_principal"; tag "CCDS"; ccdsid "CCDS56629.1";
chr1	ENSEMBL	exon	53518621	53518840	.	-	.	gene_id "ENSMUSG00000096141.1"; transcript_id "ENSMUST00000094964.5"; gene_type "protein_coding"; gene_status "KNOWN"; gene_name "Dnah7a"; transcript_type "protein_coding"; transcript_status "KNOWN"; transcript_name "Dnah7a-201"; exon_number 41; exon_id "ENSMUSE00001063864.1"; level 3; tag "basic"; tag "appris_principal"; tag "CCDS"; ccdsid "CCDS56629.1";
chr1	ENSEMBL	exon	53503504	53504376	.	-	.	gene_id "ENSMUSG00000096141.1"; transcript_id "ENSMUST00000094964.5"; gene_type "protein_coding"; gene_status "KNOWN"; gene_name "Dnah7a"; transcript_type "protein_coding"; transcript_status "KNOWN"; transcript_name "Dnah7a-201"; exon_number 42; exon_id "ENSMUSE00000997965.1"; level 3; tag "basic"; tag "appris_principal"; tag "CCDS"; ccdsid "CCDS56629.1";
chr1	ENSEMBL	exon	53501478	53501707	.	-	.	gene_id "ENSMUSG00000096141.1"; transcript_id "ENSMUST00000094964.5"; gene_type "protein_coding"; gene_status "KNOWN"; gene_name "Dnah7a"; transcript_type "protein_coding"; transcript_status "KNOWN"; transcript_name "Dnah7a-201"; exon_number 43; exon_id "ENSMUSE00001063318.1"; level 3; tag "basic"; tag "appris_principal"; tag "CCDS"; ccdsid "CCDS56629.1";
chr1	ENSEMBL	exon	53496816	53497146	.	-	.	gene_id "ENSMUSG00000096141.1"; transcript_id "ENSMUST00000094964.5"; gene_type "protein_coding"; gene_status "KNOWN"; gene_name "Dnah7a"; transcript_type "protein_coding"; transcript_status "KNOWN"; transcript_name "Dnah7a-201"; exon_number 44; exon_id "ENSMUSE00000977786.1"; level 3; tag "basic"; tag "appris_principal"; tag "CCDS"; ccdsid "CCDS56629.1";
chr1	ENSEMBL	exon	53495686	53496032	.	-	.	gene_id "ENSMUSG00000096141.1"; transcript_id "ENSMUST00000094964.5"; gene_type "protein_coding"; gene_status "KNOWN"; gene_name "Dnah7a"; transcript_type "protein_coding"; transcript_status "KNOWN"; transcript_name "Dnah7a-201"; exon_number 45; exon_id "ENSMUSE00001070827.1"; level 3; tag "basic"; tag "appris_principal"; tag "CCDS"; ccdsid "CCDS56629.1";
chr1	ENSEMBL	exon	53494578	53494758	.	-	.	gene_id "ENSMUSG00000096141.1"; transcript_id "ENSMUST00000094964.5"; gene_type "protein_coding"; gene_status "KNOWN"; gene_name "Dnah7a"; transcript_type "protein_coding"; transcript_status "KNOWN"; transcript_name "Dnah7a-201"; exon_number 46; exon_id "ENSMUSE00001035926.1"; level 3; tag "basic"; tag "appris_principal"; tag "CCDS"; ccdsid "CCDS56629.1";
chr1	ENSEMBL	exon	53483297	53483482	.	-	.	gene_id "ENSMUSG00000096141.1"; transcript_id "ENSMUST00000094964.5"; gene_type "protein_coding"; gene_status "KNOWN"; gene_name "Dnah7a"; transcript_type "protein_coding"; transcript_status "KNOWN"; transcript_name "Dnah7a-201"; exon_number 47; exon_id "ENSMUSE00001095052.1"; level 3; tag "basic"; tag "appris_principal"; tag "CCDS"; ccdsid "CCDS56629.1";
chr1	ENSEMBL	exon	53479652	53479815	.	-	.	gene_id "ENSMUSG00000096141.1"; transcript_id "ENSMUST00000094964.5"; gene_type "protein_coding"; gene_status "KNOWN"; gene_name "Dnah7a"; transcript_type "protein_coding"; transcript_status "KNOWN"; transcript_name "Dnah7a-201"; exon_number 48; exon_id "ENSMUSE00001052619.1"; level 3; tag "basic"; tag "appris_principal"; tag "CCDS"; ccdsid "CCDS56629.1";
chr1	ENSEMBL	exon	53472801	53472955	.	-	.	gene_id "ENSMUSG00000096141.1"; transcript_id "ENSMUST00000094964.5"; gene_type "protein_coding"; gene_status "KNOWN"; gene_name "Dnah7a"; transcript_type "protein_coding"; transcript_status "KNOWN"; transcript_name "Dnah7a-201"; exon_number 49; exon_id "ENSMUSE00001033646.1"; level 3; tag "basic"; tag "appris_principal"; tag "CCDS"; ccdsid "CCDS56629.1";
chr1	ENSEMBL	exon	53468620	53468810	.	-	.	gene_id "ENSMUSG00000096141.1"; transcript_id "ENSMUST00000094964.5"; gene_type "protein_coding"; gene_status "KNOWN"; gene_name "Dnah7a"; transcript_type "protein_coding"; transcript_status "KNOWN"; transcript_name "Dnah7a-201"; exon_number 50; exon_id "ENSMUSE00001092912.1"; level 3; tag "basic"; tag "appris_principal"; tag "CCDS"; ccdsid "CCDS56629.1";
chr1	ENSEMBL	exon	53457671	53457804	.	-	.	gene_id "ENSMUSG00000096141.1"; transcript_id "ENSMUST00000094964.5"; gene_type "protein_coding"; gene_status "KNOWN"; gene_name "Dnah7a"; transcript_type "protein_coding"; transcript_status "KNOWN"; transcript_name "Dnah7a-201"; exon_number 51; exon_id "ENSMUSE00001092461.1"; level 3; tag "basic"; tag "appris_principal"; tag "CCDS"; ccdsid "CCDS56629.1";
chr1	ENSEMBL	exon	53456536	53456871	.	-	.	gene_id "ENSMUSG00000096141.1"; transcript_id "ENSMUST00000094964.5"; gene_type "protein_coding"; gene_status "KNOWN"; gene_name "Dnah7a"; transcript_type "protein_coding"; transcript_status "KNOWN"; transcript_name "Dnah7a-201"; exon_number 52; exon_id "ENSMUSE00000987156.1"; level 3; tag "basic"; tag "appris_principal"; tag "CCDS"; ccdsid "CCDS56629.1";
chr1	ENSEMBL	exon	53448929	53449055	.	-	.	gene_id "ENSMUSG00000096141.1"; transcript_id "ENSMUST00000094964.5"; gene_type "protein_coding"; gene_status "KNOWN"; gene_name "Dnah7a"; transcript_type "protein_coding"; transcript_status "KNOWN"; transcript_name "Dnah7a-201"; exon_number 53; exon_id "ENSMUSE00001085053.1"; level 3; tag "basic"; tag "appris_principal"; tag "CCDS"; ccdsid "CCDS56629.1";
chr1	ENSEMBL	exon	53447318	53447512	.	-	.	gene_id "ENSMUSG00000096141.1"; transcript_id "ENSMUST00000094964.5"; gene_type "protein_coding"; gene_status "KNOWN"; gene_name "Dnah7a"; transcript_type "protein_coding"; transcript_status "KNOWN"; transcript_name "Dnah7a-201"; exon_number 54; exon_id "ENSMUSE00001079165.1"; level 3; tag "basic"; tag "appris_principal"; tag "CCDS"; ccdsid "CCDS56629.1";
chr1	ENSEMBL	exon	53444441	53444533	.	-	.	gene_id "ENSMUSG00000096141.1"; transcript_id "ENSMUST00000094964.5"; gene_type "protein_coding"; gene_status "KNOWN"; gene_name "Dnah7a"; transcript_type "protein_coding"; transcript_status "KNOWN"; transcript_name "Dnah7a-201"; exon_number 55; exon_id "ENSMUSE00001089639.1"; level 3; tag "basic"; tag "appris_principal"; tag "CCDS"; ccdsid "CCDS56629.1";
chr1	ENSEMBL	exon	53437431	53437607	.	-	.	gene_id "ENSMUSG00000096141.1"; transcript_id "ENSMUST00000094964.5"; gene_type "protein_coding"; gene_status "KNOWN"; gene_name "Dnah7a"; transcript_type "protein_coding"; transcript_status "KNOWN"; transcript_name "Dnah7a-201"; exon_number 56; exon_id "ENSMUSE00001011774.1"; level 3; tag "basic"; tag "appris_principal"; tag "CCDS"; ccdsid "CCDS56629.1";
chr1	ENSEMBL	exon	53433951	53434112	.	-	.	gene_id "ENSMUSG00000096141.1"; transcript_id "ENSMUST00000094964.5"; gene_type "protein_coding"; gene_status "KNOWN"; gene_name "Dnah7a"; transcript_type "protein_coding"; transcript_status "KNOWN"; transcript_name "Dnah7a-201"; exon_number 57; exon_id "ENSMUSE00001075166.1"; level 3; tag "basic"; tag "appris_principal"; tag "CCDS"; ccdsid "CCDS56629.1";
chr1	ENSEMBL	exon	53432891	53433091	.	-	.	gene_id "ENSMUSG00000096141.1"; transcript_id "ENSMUST00000094964.5"; gene_type "protein_coding"; gene_status "KNOWN"; gene_name "Dnah7a"; transcript_type "protein_coding"; transcript_status "KNOWN"; transcript_name "Dnah7a-201"; exon_number 58; exon_id "ENSMUSE00001034450.1"; level 3; tag "basic"; tag "appris_principal"; tag "CCDS"; ccdsid "CCDS56629.1";
chr1	ENSEMBL	exon	53427826	53427987	.	-	.	gene_id "ENSMUSG00000096141.1"; transcript_id "ENSMUST00000094964.5"; gene_type "protein_coding"; gene_status "KNOWN"; gene_name "Dnah7a"; transcript_type "protein_coding"; transcript_status "KNOWN"; transcript_name "Dnah7a-201"; exon_number 59; exon_id "ENSMUSE00001072172.1"; level 3; tag "basic"; tag "appris_principal"; tag "CCDS"; ccdsid "CCDS56629.1";
chr1	ENSEMBL	exon	53425167	53425352	.	-	.	gene_id "ENSMUSG00000096141.1"; transcript_id "ENSMUST00000094964.5"; gene_type "protein_coding"; gene_status "KNOWN"; gene_name "Dnah7a"; transcript_type "protein_coding"; transcript_status "KNOWN"; transcript_name "Dnah7a-201"; exon_number 60; exon_id "ENSMUSE00001072634.1"; level 3; tag "basic"; tag "appris_principal"; tag "CCDS"; ccdsid "CCDS56629.1";
chr1	ENSEMBL	exon	53423229	53423366	.	-	.	gene_id "ENSMUSG00000096141.1"; transcript_id "ENSMUST00000094964.5"; gene_type "protein_coding"; gene_status "KNOWN"; gene_name "Dnah7a"; transcript_type "protein_coding"; transcript_status "KNOWN"; transcript_name "Dnah7a-201"; exon_number 61; exon_id "ENSMUSE00000980755.1"; level 3; tag "basic"; tag "appris_principal"; tag "CCDS"; ccdsid "CCDS56629.1";
chr1	ENSEMBL	exon	53419545	53419775	.	-	.	gene_id "ENSMUSG00000096141.1"; transcript_id "ENSMUST00000094964.5"; gene_type "protein_coding"; gene_status "KNOWN"; gene_name "Dnah7a"; transcript_type "protein_coding"; transcript_status "KNOWN"; transcript_name "Dnah7a-201"; exon_number 62; exon_id "ENSMUSE00001020007.1"; level 3; tag "basic"; tag "appris_principal"; tag "CCDS"; ccdsid "CCDS56629.1";
chr1	ENSEMBL	exon	53413732	53413884	.	-	.	gene_id "ENSMUSG00000096141.1"; transcript_id "ENSMUST00000094964.5"; gene_type "protein_coding"; gene_status "KNOWN"; gene_name "Dnah7a"; transcript_type "protein_coding"; transcript_status "KNOWN"; transcript_name "Dnah7a-201"; exon_number 63; exon_id "ENSMUSE00001023227.1"; level 3; tag "basic"; tag "appris_principal"; tag "CCDS"; ccdsid "CCDS56629.1";
chr1	ENSEMBL	exon	53411506	53411683	.	-	.	gene_id "ENSMUSG00000096141.1"; transcript_id "ENSMUST00000094964.5"; gene_type "protein_coding"; gene_status "KNOWN"; gene_name "Dnah7a"; transcript_type "protein_coding"; transcript_status "KNOWN"; transcript_name "Dnah7a-201"; exon_number 64; exon_id "ENSMUSE00000997931.1"; level 3; tag "basic"; tag "appris_principal"; tag "CCDS"; ccdsid "CCDS56629.1";
chr1	ENSEMBL	exon	53405676	53405779	.	-	.	gene_id "ENSMUSG00000096141.1"; transcript_id "ENSMUST00000094964.5"; gene_type "protein_coding"; gene_status "KNOWN"; gene_name "Dnah7a"; transcript_type "protein_coding"; transcript_status "KNOWN"; transcript_name "Dnah7a-201"; exon_number 65; exon_id "ENSMUSE00001024001.1"; level 3; tag "basic"; tag "appris_principal"; tag "CCDS"; ccdsid "CCDS56629.1";
chr1	ENSEMBL	exon	53397002	53397313	.	-	.	gene_id "ENSMUSG00000096141.1"; transcript_id "ENSMUST00000094964.5"; gene_type "protein_coding"; gene_status "KNOWN"; gene_name "Dnah7a"; transcript_type "protein_coding"; transcript_status "KNOWN"; transcript_name "Dnah7a-201"; exon_number 66; exon_id "ENSMUSE00001016175.1"; level 3; tag "basic"; tag "appris_principal"; tag "CCDS"; ccdsid "CCDS56629.1";
chr1	ENSEMBL	exon	54438813	54438971	.	-	.	gene_id "ENSMUSG00000041303.6"; transcript_id "ENSMUST00000041638.6"; gene_type "protein_coding"; gene_status "KNOWN"; gene_name "Gtf3c3"; transcript_type "protein_coding"; transcript_status "KNOWN"; transcript_name "Gtf3c3-201"; exon_number 1; exon_id "ENSMUSE00000477992.2"; level 3; tag "basic"; tag "appris_principal"; tag "CCDS"; ccdsid "CCDS14958.1";
chr1	ENSEMBL	exon	54437832	54437943	.	-	.	gene_id "ENSMUSG00000041303.6"; transcript_id "ENSMUST00000041638.6"; gene_type "protein_coding"; gene_status "KNOWN"; gene_name "Gtf3c3"; transcript_type "protein_coding"; transcript_status "KNOWN"; transcript_name "Gtf3c3-201"; exon_number 2; exon_id "ENSMUSE00000296914.1"; level 3; tag "basic"; tag "appris_principal"; tag "CCDS"; ccdsid "CCDS14958.1";
chr1	ENSEMBL	exon	54434054	54434238	.	-	.	gene_id "ENSMUSG00000041303.6"; transcript_id "ENSMUST00000041638.6"; gene_type "protein_coding"; gene_status "KNOWN"; gene_name "Gtf3c3"; transcript_type "protein_coding"; transcript_status "KNOWN"; transcript_name "Gtf3c3-201"; exon_number 3; exon_id "ENSMUSE00000296889.3"; level 3; tag "basic"; tag "appris_principal"; tag "CCDS"; ccdsid "CCDS14958.1";
chr1	ENSEMBL	exon	54430499	54430622	.	-	.	gene_id "ENSMUSG00000041303.6"; transcript_id "ENSMUST00000041638.6"; gene_type "protein_coding"; gene_status "KNOWN"; gene_name "Gtf3c3"; transcript_type "protein_coding"; transcript_status "KNOWN"; transcript_name "Gtf3c3-201"; exon_number 4; exon_id "ENSMUSE00000296878.1"; level 3; tag "basic"; tag "appris_principal"; tag "CCDS"; ccdsid "CCDS14958.1";
chr1	ENSEMBL	exon	54428762	54428953	.	-	.	gene_id "ENSMUSG00000041303.6"; transcript_id "ENSMUST00000041638.6"; gene_type "protein_coding"; gene_status "KNOWN"; gene_name "Gtf3c3"; transcript_type "protein_coding"; transcript_status "KNOWN"; transcript_name "Gtf3c3-201"; exon_number 5; exon_id "ENSMUSE00000296867.1"; level 3; tag "basic"; tag "appris_principal"; tag "CCDS"; ccdsid "CCDS14958.1";
chr1	ENSEMBL	exon	54427400	54427565	.	-	.	gene_id "ENSMUSG00000041303.6"; transcript_id "ENSMUST00000041638.6"; gene_type "protein_coding"; gene_status "KNOWN"; gene_name "Gtf3c3"; transcript_type "protein_coding"; transcript_status "KNOWN"; transcript_name "Gtf3c3-201"; exon_number 6; exon_id "ENSMUSE00000296857.1"; level 3; tag "basic"; tag "appris_principal"; tag "CCDS"; ccdsid "CCDS14958.1";
chr1	ENSEMBL	exon	54424009	54424156	.	-	.	gene_id "ENSMUSG00000041303.6"; transcript_id "ENSMUST00000041638.6"; gene_type "protein_coding"; gene_status "KNOWN"; gene_name "Gtf3c3"; transcript_type "protein_coding"; transcript_status "KNOWN"; transcript_name "Gtf3c3-201"; exon_number 7; exon_id "ENSMUSE00000296845.1"; level 3; tag "basic"; tag "appris_principal"; tag "CCDS"; ccdsid "CCDS14958.1";
chr1	ENSEMBL	exon	54423501	54423573	.	-	.	gene_id "ENSMUSG00000041303.6"; transcript_id "ENSMUST00000041638.6"; gene_type "protein_coding"; gene_status "KNOWN"; gene_name "Gtf3c3"; transcript_type "protein_coding"; transcript_status "KNOWN"; transcript_name "Gtf3c3-201"; exon_number 8; exon_id "ENSMUSE00000296835.1"; level 3; tag "basic"; tag "appris_principal"; tag "CCDS"; ccdsid "CCDS14958.1";
chr1	ENSEMBL	exon	54420396	54420499	.	-	.	gene_id "ENSMUSG00000041303.6"; transcript_id "ENSMUST00000041638.6"; gene_type "protein_coding"; gene_status "KNOWN"; gene_name "Gtf3c3"; transcript_type "protein_coding"; transcript_status "KNOWN"; transcript_name "Gtf3c3-201"; exon_number 9; exon_id "ENSMUSE00000296827.1"; level 3; tag "basic"; tag "appris_principal"; tag "CCDS"; ccdsid "CCDS14958.1";
chr1	ENSEMBL	exon	54419383	54419554	.	-	.	gene_id "ENSMUSG00000041303.6"; transcript_id "ENSMUST00000041638.6"; gene_type "protein_coding"; gene_status "KNOWN"; gene_name "Gtf3c3"; transcript_type "protein_coding"; transcript_status "KNOWN"; transcript_name "Gtf3c3-201"; exon_number 10; exon_id "ENSMUSE00000296818.1"; level 3; tag "basic"; tag "appris_principal"; tag "CCDS"; ccdsid "CCDS14958.1";
chr1	ENSEMBL	exon	54417659	54417861	.	-	.	gene_id "ENSMUSG00000041303.6"; transcript_id "ENSMUST00000041638.6"; gene_type "protein_coding"; gene_status "KNOWN"; gene_name "Gtf3c3"; transcript_type "protein_coding"; transcript_status "KNOWN"; transcript_name "Gtf3c3-201"; exon_number 11; exon_id "ENSMUSE00000296810.1"; level 3; tag "basic"; tag "appris_principal"; tag "CCDS"; ccdsid "CCDS14958.1";
chr1	ENSEMBL	exon	54416722	54416823	.	-	.	gene_id "ENSMUSG00000041303.6"; transcript_id "ENSMUST00000041638.6"; gene_type "protein_coding"; gene_status "KNOWN"; gene_name "Gtf3c3"; transcript_type "protein_coding"; transcript_status "KNOWN"; transcript_name "Gtf3c3-201"; exon_number 12; exon_id "ENSMUSE00000296802.1"; level 3; tag "basic"; tag "appris_principal"; tag "CCDS"; ccdsid "CCDS14958.1";
chr1	ENSEMBL	exon	54415884	54416019	.	-	.	gene_id "ENSMUSG00000041303.6"; transcript_id "ENSMUST00000041638.6"; gene_type "protein_coding"; gene_status "KNOWN"; gene_name "Gtf3c3"; transcript_type "protein_coding"; transcript_status "KNOWN"; transcript_name "Gtf3c3-201"; exon_number 13; exon_id "ENSMUSE00000296796.1"; level 3; tag "basic"; tag "appris_principal"; tag "CCDS"; ccdsid "CCDS14958.1";
chr1	ENSEMBL	exon	54405837	54406074	.	-	.	gene_id "ENSMUSG00000041303.6"; transcript_id "ENSMUST00000041638.6"; gene_type "protein_coding"; gene_status "KNOWN"; gene_name "Gtf3c3"; transcript_type "protein_coding"; transcript_status "KNOWN"; transcript_name "Gtf3c3-201"; exon_number 14; exon_id "ENSMUSE00000296791.1"; level 3; tag "basic"; tag "appris_principal"; tag "CCDS"; ccdsid "CCDS14958.1";
chr1	ENSEMBL	exon	54404980	54405170	.	-	.	gene_id "ENSMUSG00000041303.6"; transcript_id "ENSMUST00000041638.6"; gene_type "protein_coding"; gene_status "KNOWN"; gene_name "Gtf3c3"; transcript_type "protein_coding"; transcript_status "KNOWN"; transcript_name "Gtf3c3-201"; exon_number 15; exon_id "ENSMUSE00000296786.1"; level 3; tag "basic"; tag "appris_principal"; tag "CCDS"; ccdsid "CCDS14958.1";
chr1	ENSEMBL	exon	54403511	54403635	.	-	.	gene_id "ENSMUSG00000041303.6"; transcript_id "ENSMUST00000041638.6"; gene_type "protein_coding"; gene_status "KNOWN"; gene_name "Gtf3c3"; transcript_type "protein_coding"; transcript_status "KNOWN"; transcript_name "Gtf3c3-201"; exon_number 16; exon_id "ENSMUSE00000296775.1"; level 3; tag "basic"; tag "appris_principal"; tag "CCDS"; ccdsid "CCDS14958.1";
chr1	ENSEMBL	exon	54399129	54399281	.	-	.	gene_id "ENSMUSG00000041303.6"; transcript_id "ENSMUST00000041638.6"; gene_type "protein_coding"; gene_status "KNOWN"; gene_name "Gtf3c3"; transcript_type "protein_coding"; transcript_status "KNOWN"; transcript_name "Gtf3c3-201"; exon_number 17; exon_id "ENSMUSE00000440416.1"; level 3; tag "basic"; tag "appris_principal"; tag "CCDS"; ccdsid "CCDS14958.1";
chr1	ENSEMBL	exon	54397581	54398002	.	-	.	gene_id "ENSMUSG00000041303.6"; transcript_id "ENSMUST00000041638.6"; gene_type "protein_coding"; gene_status "KNOWN"; gene_name "Gtf3c3"; transcript_type "protein_coding"; transcript_status "KNOWN"; transcript_name "Gtf3c3-201"; exon_number 18; exon_id "ENSMUSE00000576811.3"; level 3; tag "basic"; tag "appris_principal"; tag "CCDS"; ccdsid "CCDS14958.1";
chr1	HAVANA	exon	55087989	55088243	.	-	.	gene_id "ENSMUSG00000025980.8"; transcript_id "ENSMUST00000127861.1"; gene_type "protein_coding"; gene_status "KNOWN"; gene_name "Hspd1"; transcript_type "protein_coding"; transcript_status "KNOWN"; transcript_name "Hspd1-002"; exon_number 1; exon_id "ENSMUSE00000729582.1"; level 2; tag "alternative_5_UTR"; tag "mRNA_end_NF"; tag "cds_end_NF"; havana_gene "OTTMUSG00000021770.4"; havana_transcript…
chr1	HAVANA	exon	55086766	55086941	.	-	.	gene_id "ENSMUSG00000025980.8"; transcript_id "ENSMUST00000127861.1"; gene_type "protein_coding"; gene_status "KNOWN"; gene_name "Hspd1"; transcript_type "protein_coding"; transcript_status "KNOWN"; transcript_name "Hspd1-002"; exon_number 2; exon_id "ENSMUSE00000154614.1"; level 2; tag "alternative_5_UTR"; tag "mRNA_end_NF"; tag "cds_end_NF"; havana_gene "OTTMUSG00000021770.4"; havana_transcript…
chr1	HAVANA	exon	55084533	55084785	.	-	.	gene_id "ENSMUSG00000025980.8"; transcript_id "ENSMUST00000127861.1"; gene_type "protein_coding"; gene_status "KNOWN"; gene_name "Hspd1"; transcript_type "protein_coding"; transcript_status "KNOWN"; transcript_name "Hspd1-002"; exon_number 3; exon_id "ENSMUSE00001259198.1"; level 2; tag "alternative_5_UTR"; tag "mRNA_end_NF"; tag "cds_end_NF"; havana_gene "OTTMUSG00000021770.4"; havana_transcript…
chr1	HAVANA	exon	55083725	55083807	.	-	.	gene_id "ENSMUSG00000025980.8"; transcript_id "ENSMUST00000127861.1"; gene_type "protein_coding"; gene_status "KNOWN"; gene_name "Hspd1"; transcript_type "protein_coding"; transcript_status "KNOWN"; transcript_name "Hspd1-002"; exon_number 4; exon_id "ENSMUSE00000495403.2"; level 2; tag "alternative_5_UTR"; tag "mRNA_end_NF"; tag "cds_end_NF"; havana_gene "OTTMUSG00000021770.4"; havana_transcript…
chr1	HAVANA	exon	55083067	55083162	.	-	.	gene_id "ENSMUSG00000025980.8"; transcript_id "ENSMUST00000127861.1"; gene_type "protein_coding"; gene_status "KNOWN"; gene_name "Hspd1"; transcript_type "protein_coding"; transcript_status "KNOWN"; transcript_name "Hspd1-002"; exon_number 5; exon_id "ENSMUSE00001211656.1"; level 2; tag "alternative_5_UTR"; tag "mRNA_end_NF"; tag "cds_end_NF"; havana_gene "OTTMUSG00000021770.4"; havana_transcript…
chr1	ENSEMBL	exon	55362482	55362707	.	-	.	gene_id "ENSMUSG00000025977.9"; transcript_id "ENSMUST00000161472.2"; gene_type "protein_coding"; gene_status "KNOWN"; gene_name "Boll"; transcript_type "protein_coding"; transcript_status "KNOWN"; transcript_name "Boll-201"; exon_number 1; exon_id "ENSMUSE00000902357.1"; level 3; tag "basic"; tag "CCDS"; ccdsid "CCDS48261.1"; havana_gene "OTTMUSG00000030118.7";
chr1	ENSEMBL	exon	55360616	55360759	.	-	.	gene_id "ENSMUSG00000025977.9"; transcript_id "ENSMUST00000161472.2"; gene_type "protein_coding"; gene_status "KNOWN"; gene_name "Boll"; transcript_type "protein_coding"; transcript_status "KNOWN"; transcript_name "Boll-201"; exon_number 2; exon_id "ENSMUSE00001215157.1"; level 3; tag "basic"; tag "CCDS"; ccdsid "CCDS48261.1"; havana_gene "OTTMUSG00000030118.7";
chr1	ENSEMBL	exon	55355648	55355739	.	-	.	gene_id "ENSMUSG00000025977.9"; transcript_id "ENSMUST00000161472.2"; gene_type "protein_coding"; gene_status "KNOWN"; gene_name "Boll"; transcript_type "protein_coding"; transcript_status "KNOWN"; transcript_name "Boll-201"; exon_number 3; exon_id "ENSMUSE00001270797.1"; level 3; tag "basic"; tag "CCDS"; ccdsid "CCDS48261.1"; havana_gene "OTTMUSG00000030118.7";
chr1	ENSEMBL	exon	55348881	55348935	.	-	.	gene_id "ENSMUSG00000025977.9"; transcript_id "ENSMUST00000161472.2"; gene_type "protein_coding"; gene_status "KNOWN"; gene_name "Boll"; transcript_type "protein_coding"; transcript_status "KNOWN"; transcript_name "Boll-201"; exon_number 4; exon_id "ENSMUSE00001209705.1"; level 3; tag "basic"; tag "CCDS"; ccdsid "CCDS48261.1"; havana_gene "OTTMUSG00000030118.7";
chr1	ENSEMBL	exon	55346377	55346452	.	-	.	gene_id "ENSMUSG00000025977.9"; transcript_id "ENSMUST00000161472.2"; gene_type "protein_coding"; gene_status "KNOWN"; gene_name "Boll"; transcript_type "protein_coding"; transcript_status "KNOWN"; transcript_name "Boll-201"; exon_number 5; exon_id "ENSMUSE00001300527.1"; level 3; tag "basic"; tag "CCDS"; ccdsid "CCDS48261.1"; havana_gene "OTTMUSG00000030118.7";
chr1	ENSEMBL	exon	55340473	55340600	.	-	.	gene_id "ENSMUSG00000025977.9"; transcript_id "ENSMUST00000161472.2"; gene_type "protein_coding"; gene_status "KNOWN"; gene_name "Boll"; transcript_type "protein_coding"; transcript_status "KNOWN"; transcript_name "Boll-201"; exon_number 6; exon_id "ENSMUSE00001306437.1"; level 3; tag "basic"; tag "CCDS"; ccdsid "CCDS48261.1"; havana_gene "OTTMUSG00000030118.7";
chr1	ENSEMBL	exon	55323650	55323721	.	-	.	gene_id "ENSMUSG00000025977.9"; transcript_id "ENSMUST00000161472.2"; gene_type "protein_coding"; gene_status "KNOWN"; gene_name "Boll"; transcript_type "protein_coding"; transcript_status "KNOWN"; transcript_name "Boll-201"; exon_number 7; exon_id "ENSMUSE00001223435.1"; level 3; tag "basic"; tag "CCDS"; ccdsid "CCDS48261.1"; havana_gene "OTTMUSG00000030118.7";
chr1	ENSEMBL	exon	55305676	55305723	.	-	.	gene_id "ENSMUSG00000025977.9"; transcript_id "ENSMUST00000161472.2"; gene_type "protein_coding"; gene_status "KNOWN"; gene_name "Boll"; transcript_type "protein_coding"; transcript_status "KNOWN"; transcript_name "Boll-201"; exon_number 8; exon_id "ENSMUSE00001207664.1"; level 3; tag "basic"; tag "CCDS"; ccdsid "CCDS48261.1"; havana_gene "OTTMUSG00000030118.7";
chr1	ENSEMBL	exon	55304498	55304626	.	-	.	gene_id "ENSMUSG00000025977.9"; transcript_id "ENSMUST00000161472.2"; gene_type "protein_coding"; gene_status "KNOWN"; gene_name "Boll"; transcript_type "protein_coding"; transcript_status "KNOWN"; transcript_name "Boll-201"; exon_number 9; exon_id "ENSMUSE00001304126.1"; level 3; tag "basic"; tag "CCDS"; ccdsid "CCDS48261.1"; havana_gene "OTTMUSG00000030118.7";
chr1	ENSEMBL	exon	55300069	55300185	.	-	.	gene_id "ENSMUSG00000025977.9"; transcript_id "ENSMUST00000161472.2"; gene_type "protein_coding"; gene_status "KNOWN"; gene_name "Boll"; transcript_type "protein_coding"; transcript_status "KNOWN"; transcript_name "Boll-201"; exon_number 10; exon_id "ENSMUSE00001265289.1"; level 3; tag "basic"; tag "CCDS"; ccdsid "CCDS48261.1"; havana_gene "OTTMUSG00000030118.7";
chr1	HAVANA	exon	56978421	56978650	.	-	.	gene_id "ENSMUSG00000038331.9"; transcript_id "ENSMUST00000177282.1"; gene_type "protein_coding"; gene_status "KNOWN"; gene_name "Satb2"; transcript_type "protein_coding"; transcript_status "KNOWN"; transcript_name "Satb2-004"; exon_number 1; exon_id "ENSMUSE00000951955.1"; level 2; tag "alternative_5_UTR"; tag "mRNA_end_NF"; tag "cds_end_NF"; havana_gene "OTTMUSG00000023028.2"; havana_transcript…
chr1	HAVANA	exon	56974239	56974321	.	-	.	gene_id "ENSMUSG00000038331.9"; transcript_id "ENSMUST00000177282.1"; gene_type "protein_coding"; gene_status "KNOWN"; gene_name "Satb2"; transcript_type "protein_coding"; transcript_status "KNOWN"; transcript_name "Satb2-004"; exon_number 2; exon_id "ENSMUSE00000959799.1"; level 2; tag "alternative_5_UTR"; tag "mRNA_end_NF"; tag "cds_end_NF"; havana_gene "OTTMUSG00000023028.2"; havana_transcript…
chr1	HAVANA	exon	56969740	56969880	.	-	.	gene_id "ENSMUSG00000038331.9"; transcript_id "ENSMUST00000177282.1"; gene_type "protein_coding"; gene_status "KNOWN"; gene_name "Satb2"; transcript_type "protein_coding"; transcript_status "KNOWN"; transcript_name "Satb2-004"; exon_number 3; exon_id "ENSMUSE00000955447.1"; level 2; tag "alternative_5_UTR"; tag "mRNA_end_NF"; tag "cds_end_NF"; havana_gene "OTTMUSG00000023028.2"; havana_transcript…
chr1	HAVANA	exon	58210397	58210628	.	+	.	gene_id "ENSMUSG00000038242.6"; transcript_id "ENSMUST00000040442.5"; gene_type "protein_coding"; gene_status "KNOWN"; gene_name "Aox4"; transcript_type "protein_coding"; transcript_status "KNOWN"; transcript_name "Aox4-001"; exon_number 1; exon_id "ENSMUSE00000240571.2"; level 2; tag "basic"; tag "appris_principal"; tag "CCDS"; ccdsid "CCDS14970.1"; havana_gene "OTTMUSG00000026036.3"; havana_tra…
chr1	HAVANA	exon	58213022	58213079	.	+	.	gene_id "ENSMUSG00000038242.6"; transcript_id "ENSMUST00000040442.5"; gene_type "protein_coding"; gene_status "KNOWN"; gene_name "Aox4"; transcript_type "protein_coding"; transcript_status "KNOWN"; transcript_name "Aox4-001"; exon_number 2; exon_id "ENSMUSE00001288503.1"; level 2; tag "basic"; tag "appris_principal"; tag "CCDS"; ccdsid "CCDS14970.1"; havana_gene "OTTMUSG00000026036.3"; havana_tra…
chr1	HAVANA	exon	58217433	58217529	.	+	.	gene_id "ENSMUSG00000038242.6"; transcript_id "ENSMUST00000040442.5"; gene_type "protein_coding"; gene_status "KNOWN"; gene_name "Aox4"; transcript_type "protein_coding"; transcript_status "KNOWN"; transcript_name "Aox4-001"; exon_number 3; exon_id "ENSMUSE00001291508.1"; level 2; tag "basic"; tag "appris_principal"; tag "CCDS"; ccdsid "CCDS14970.1"; havana_gene "OTTMUSG00000026036.3"; havana_tra…
chr1	HAVANA	exon	58219987	58220095	.	+	.	gene_id "ENSMUSG00000038242.6"; transcript_id "ENSMUST00000040442.5"; gene_type "protein_coding"; gene_status "KNOWN"; gene_name "Aox4"; transcript_type "protein_coding"; transcript_status "KNOWN"; transcript_name "Aox4-001"; exon_number 4; exon_id "ENSMUSE00001239325.1"; level 2; tag "basic"; tag "appris_principal"; tag "CCDS"; ccdsid "CCDS14970.1"; havana_gene "OTTMUSG00000026036.3"; havana_tra…
chr1	HAVANA	exon	58221828	58221954	.	+	.	gene_id "ENSMUSG00000038242.6"; transcript_id "ENSMUST00000040442.5"; gene_type "protein_coding"; gene_status "KNOWN"; gene_name "Aox4"; transcript_type "protein_coding"; transcript_status "KNOWN"; transcript_name "Aox4-001"; exon_number 5; exon_id "ENSMUSE00001219657.1"; level 2; tag "basic"; tag "appris_principal"; tag "CCDS"; ccdsid "CCDS14970.1"; havana_gene "OTTMUSG00000026036.3"; havana_tra…
chr1	HAVANA	exon	58224166	58224227	.	+	.	gene_id "ENSMUSG00000038242.6"; transcript_id "ENSMUST00000040442.5"; gene_type "protein_coding"; gene_status "KNOWN"; gene_name "Aox4"; transcript_type "protein_coding"; transcript_status "KNOWN"; transcript_name "Aox4-001"; exon_number 6; exon_id "ENSMUSE00001266820.1"; level 2; tag "basic"; tag "appris_principal"; tag "CCDS"; ccdsid "CCDS14970.1"; havana_gene "OTTMUSG00000026036.3"; havana_tra…
chr1	HAVANA	exon	58228072	58228155	.	+	.	gene_id "ENSMUSG00000038242.6"; transcript_id "ENSMUST00000040442.5"; gene_type "protein_coding"; gene_status "KNOWN"; gene_name "Aox4"; transcript_type "protein_coding"; transcript_status "KNOWN"; transcript_name "Aox4-001"; exon_number 7; exon_id "ENSMUSE00001263196.1"; level 2; tag "basic"; tag "appris_principal"; tag "CCDS"; ccdsid "CCDS14970.1"; havana_gene "OTTMUSG00000026036.3"; havana_tra…
chr1	HAVANA	exon	58228854	58228934	.	+	.	gene_id "ENSMUSG00000038242.6"; transcript_id "ENSMUST00000040442.5"; gene_type "protein_coding"; gene_status "KNOWN"; gene_name "Aox4"; transcript_type "protein_coding"; transcript_status "KNOWN"; transcript_name "Aox4-001"; exon_number 8; exon_id "ENSMUSE00001256213.1"; level 2; tag "basic"; tag "appris_principal"; tag "CCDS"; ccdsid "CCDS14970.1"; havana_gene "OTTMUSG00000026036.3"; havana_tra…
chr1	HAVANA	exon	58231105	58231249	.	+	.	gene_id "ENSMUSG00000038242.6"; transcript_id "ENSMUST00000040442.5"; gene_type "protein_coding"; gene_status "KNOWN"; gene_name "Aox4"; transcript_type "protein_coding"; transcript_status "KNOWN"; transcript_name "Aox4-001"; exon_number 9; exon_id "ENSMUSE00001284356.1"; level 2; tag "basic"; tag "appris_principal"; tag "CCDS"; ccdsid "CCDS14970.1"; havana_gene "OTTMUSG00000026036.3"; havana_tra…
chr1	HAVANA	exon	58231481	58231573	.	+	.	gene_id "ENSMUSG00000038242.6"; transcript_id "ENSMUST00000040442.5"; gene_type "protein_coding"; gene_status "KNOWN"; gene_name "Aox4"; transcript_type "protein_coding"; transcript_status "KNOWN"; transcript_name "Aox4-001"; exon_number 10; exon_id "ENSMUSE00001271549.1"; level 2; tag "basic"; tag "appris_principal"; tag "CCDS"; ccdsid "CCDS14970.1"; havana_gene "OTTMUSG00000026036.3"; havana_tr…
chr1	HAVANA	exon	58233838	58233989	.	+	.	gene_id "ENSMUSG00000038242.6"; transcript_id "ENSMUST00000040442.5"; gene_type "protein_coding"; gene_status "KNOWN"; gene_name "Aox4"; transcript_type "protein_coding"; transcript_status "KNOWN"; transcript_name "Aox4-001"; exon_number 11; exon_id "ENSMUSE00001232696.1"; level 2; tag "basic"; tag "appris_principal"; tag "CCDS"; ccdsid "CCDS14970.1"; havana_gene "OTTMUSG00000026036.3"; havana_tr…
chr1	HAVANA	exon	58235119	58235212	.	+	.	gene_id "ENSMUSG00000038242.6"; transcript_id "ENSMUST00000040442.5"; gene_type "protein_coding"; gene_status "KNOWN"; gene_name "Aox4"; transcript_type "protein_coding"; transcript_status "KNOWN"; transcript_name "Aox4-001"; exon_number 12; exon_id "ENSMUSE00001308539.1"; level 2; tag "basic"; tag "appris_principal"; tag "CCDS"; ccdsid "CCDS14970.1"; havana_gene "OTTMUSG00000026036.3"; havana_tr…
chr1	HAVANA	exon	58236667	58236779	.	+	.	gene_id "ENSMUSG00000038242.6"; transcript_id "ENSMUST00000040442.5"; gene_type "protein_coding"; gene_status "KNOWN"; gene_name "Aox4"; transcript_type "protein_coding"; transcript_status "KNOWN"; transcript_name "Aox4-001"; exon_number 13; exon_id "ENSMUSE00001250097.1"; level 2; tag "basic"; tag "appris_principal"; tag "CCDS"; ccdsid "CCDS14970.1"; havana_gene "OTTMUSG00000026036.3"; havana_tr…
chr1	HAVANA	exon	58239117	58239301	.	+	.	gene_id "ENSMUSG00000038242.6"; transcript_id "ENSMUST00000040442.5"; gene_type "protein_coding"; gene_status "KNOWN"; gene_name "Aox4"; transcript_type "protein_coding"; transcript_status "KNOWN"; transcript_name "Aox4-001"; exon_number 14; exon_id "ENSMUSE00001262663.1"; level 2; tag "basic"; tag "appris_principal"; tag "CCDS"; ccdsid "CCDS14970.1"; havana_gene "OTTMUSG00000026036.3"; havana_tr…
chr1	HAVANA	exon	58240681	58240843	.	+	.	gene_id "ENSMUSG00000038242.6"; transcript_id "ENSMUST00000040442.5"; gene_type "protein_coding"; gene_status "KNOWN"; gene_name "Aox4"; transcript_type "protein_coding"; transcript_status "KNOWN"; transcript_name "Aox4-001"; exon_number 15; exon_id "ENSMUSE00001259422.1"; level 2; tag "basic"; tag "appris_principal"; tag "CCDS"; ccdsid "CCDS14970.1"; havana_gene "OTTMUSG00000026036.3"; havana_tr…
chr1	HAVANA	exon	58245060	58245152	.	+	.	gene_id "ENSMUSG00000038242.6"; transcript_id "ENSMUST00000040442.5"; gene_type "protein_coding"; gene_status "KNOWN"; gene_name "Aox4"; transcript_type "protein_coding"; transcript_status "KNOWN"; transcript_name "Aox4-001"; exon_number 16; exon_id "ENSMUSE00001245071.1"; level 2; tag "basic"; tag "appris_principal"; tag "CCDS"; ccdsid "CCDS14970.1"; havana_gene "OTTMUSG00000026036.3"; havana_tr…
chr1	HAVANA	exon	58245801	58245970	.	+	.	gene_id "ENSMUSG00000038242.6"; transcript_id "ENSMUST00000040442.5"; gene_type "protein_coding"; gene_status "KNOWN"; gene_name "Aox4"; transcript_type "protein_coding"; transcript_status "KNOWN"; transcript_name "Aox4-001"; exon_number 17; exon_id "ENSMUSE00001233219.1"; level 2; tag "basic"; tag "appris_principal"; tag "CCDS"; ccdsid "CCDS14970.1"; havana_gene "OTTMUSG00000026036.3"; havana_tr…
chr1	HAVANA	exon	58246239	58246353	.	+	.	gene_id "ENSMUSG00000038242.6"; transcript_id "ENSMUST00000040442.5"; gene_type "protein_coding"; gene_status "KNOWN"; gene_name "Aox4"; transcript_type "protein_coding"; transcript_status "KNOWN"; transcript_name "Aox4-001"; exon_number 18; exon_id "ENSMUSE00001257061.1"; level 2; tag "basic"; tag "appris_principal"; tag "CCDS"; ccdsid "CCDS14970.1"; havana_gene "OTTMUSG00000026036.3"; havana_tr…
chr1	HAVANA	exon	58247206	58247328	.	+	.	gene_id "ENSMUSG00000038242.6"; transcript_id "ENSMUST00000040442.5"; gene_type "protein_coding"; gene_status "KNOWN"; gene_name "Aox4"; transcript_type "protein_coding"; transcript_status "KNOWN"; transcript_name "Aox4-001"; exon_number 19; exon_id "ENSMUSE00001309592.1"; level 2; tag "basic"; tag "appris_principal"; tag "CCDS"; ccdsid "CCDS14970.1"; havana_gene "OTTMUSG00000026036.3"; havana_tr…
chr1	HAVANA	exon	58248848	58248944	.	+	.	gene_id "ENSMUSG00000038242.6"; transcript_id "ENSMUST00000040442.5"; gene_type "protein_coding"; gene_status "KNOWN"; gene_name "Aox4"; transcript_type "protein_coding"; transcript_status "KNOWN"; transcript_name "Aox4-001"; exon_number 20; exon_id "ENSMUSE00001273578.1"; level 2; tag "basic"; tag "appris_principal"; tag "CCDS"; ccdsid "CCDS14970.1"; havana_gene "OTTMUSG00000026036.3"; havana_tr…
chr1	HAVANA	exon	58250135	58250259	.	+	.	gene_id "ENSMUSG00000038242.6"; transcript_id "ENSMUST00000040442.5"; gene_type "protein_coding"; gene_status "KNOWN"; gene_name "Aox4"; transcript_type "protein_coding"; transcript_status "KNOWN"; transcript_name "Aox4-001"; exon_number 21; exon_id "ENSMUSE00001218448.1"; level 2; tag "basic"; tag "appris_principal"; tag "CCDS"; ccdsid "CCDS14970.1"; havana_gene "OTTMUSG00000026036.3"; havana_tr…
chr1	HAVANA	exon	58252065	58252198	.	+	.	gene_id "ENSMUSG00000038242.6"; transcript_id "ENSMUST00000040442.5"; gene_type "protein_coding"; gene_status "KNOWN"; gene_name "Aox4"; transcript_type "protein_coding"; transcript_status "KNOWN"; transcript_name "Aox4-001"; exon_number 22; exon_id "ENSMUSE00001207666.1"; level 2; tag "basic"; tag "appris_principal"; tag "CCDS"; ccdsid "CCDS14970.1"; havana_gene "OTTMUSG00000026036.3"; havana_tr…
chr1	HAVANA	exon	58253526	58253613	.	+	.	gene_id "ENSMUSG00000038242.6"; transcript_id "ENSMUST00000040442.5"; gene_type "protein_coding"; gene_status "KNOWN"; gene_name "Aox4"; transcript_type "protein_coding"; transcript_status "KNOWN"; transcript_name "Aox4-001"; exon_number 23; exon_id "ENSMUSE00001280610.1"; level 2; tag "basic"; tag "appris_principal"; tag "CCDS"; ccdsid "CCDS14970.1"; havana_gene "OTTMUSG00000026036.3"; havana_tr…
chr1	HAVANA	exon	58253909	58253995	.	+	.	gene_id "ENSMUSG00000038242.6"; transcript_id "ENSMUST00000040442.5"; gene_type "protein_coding"; gene_status "KNOWN"; gene_name "Aox4"; transcript_type "protein_coding"; transcript_status "KNOWN"; transcript_name "Aox4-001"; exon_number 24; exon_id "ENSMUSE00001281791.1"; level 2; tag "basic"; tag "appris_principal"; tag "CCDS"; ccdsid "CCDS14970.1"; havana_gene "OTTMUSG00000026036.3"; havana_tr…
chr1	HAVANA	exon	58254140	58254331	.	+	.	gene_id "ENSMUSG00000038242.6"; transcript_id "ENSMUST00000040442.5"; gene_type "protein_coding"; gene_status "KNOWN"; gene_name "Aox4"; transcript_type "protein_coding"; transcript_status "KNOWN"; transcript_name "Aox4-001"; exon_number 25; exon_id "ENSMUSE00001265026.1"; level 2; tag "basic"; tag "appris_principal"; tag "CCDS"; ccdsid "CCDS14970.1"; havana_gene "OTTMUSG00000026036.3"; havana_tr…
chr1	HAVANA	exon	58255475	58255702	.	+	.	gene_id "ENSMUSG00000038242.6"; transcript_id "ENSMUST00000040442.5"; gene_type "protein_coding"; gene_status "KNOWN"; gene_name "Aox4"; transcript_type "protein_coding"; transcript_status "KNOWN"; transcript_name "Aox4-001"; exon_number 26; exon_id "ENSMUSE00001273844.1"; level 2; tag "basic"; tag "appris_principal"; tag "CCDS"; ccdsid "CCDS14970.1"; havana_gene "OTTMUSG00000026036.3"; havana_tr…
chr1	HAVANA	exon	58257215	58257310	.	+	.	gene_id "ENSMUSG00000038242.6"; transcript_id "ENSMUST00000040442.5"; gene_type "protein_coding"; gene_status "KNOWN"; gene_name "Aox4"; transcript_type "protein_coding"; transcript_status "KNOWN"; transcript_name "Aox4-001"; exon_number 27; exon_id "ENSMUSE00001218731.1"; level 2; tag "basic"; tag "appris_principal"; tag "CCDS"; ccdsid "CCDS14970.1"; havana_gene "OTTMUSG00000026036.3"; havana_tr…
chr1	HAVANA	exon	58259042	58259170	.	+	.	gene_id "ENSMUSG00000038242.6"; transcript_id "ENSMUST00000040442.5"; gene_type "protein_coding"; gene_status "KNOWN"; gene_name "Aox4"; transcript_type "protein_coding"; transcript_status "KNOWN"; transcript_name "Aox4-001"; exon_number 28; exon_id "ENSMUSE00001223392.1"; level 2; tag "basic"; tag "appris_principal"; tag "CCDS"; ccdsid "CCDS14970.1"; havana_gene "OTTMUSG00000026036.3"; havana_tr…
chr1	HAVANA	exon	58262565	58262639	.	+	.	gene_id "ENSMUSG00000038242.6"; transcript_id "ENSMUST00000040442.5"; gene_type "protein_coding"; gene_status "KNOWN"; gene_name "Aox4"; transcript_type "protein_coding"; transcript_status "KNOWN"; transcript_name "Aox4-001"; exon_number 29; exon_id "ENSMUSE00000240347.1"; level 2; tag "basic"; tag "appris_principal"; tag "CCDS"; ccdsid "CCDS14970.1"; havana_gene "OTTMUSG00000026036.3"; havana_tr…
chr1	HAVANA	exon	58263343	58263395	.	+	.	gene_id "ENSMUSG00000038242.6"; transcript_id "ENSMUST00000040442.5"; gene_type "protein_coding"; gene_status "KNOWN"; gene_name "Aox4"; transcript_type "protein_coding"; transcript_status "KNOWN"; transcript_name "Aox4-001"; exon_number 30; exon_id "ENSMUSE00000240342.1"; level 2; tag "basic"; tag "appris_principal"; tag "CCDS"; ccdsid "CCDS14970.1"; havana_gene "OTTMUSG00000026036.3"; havana_tr…
chr1	HAVANA	exon	58263834	58263948	.	+	.	gene_id "ENSMUSG00000038242.6"; transcript_id "ENSMUST00000040442.5"; gene_type "protein_coding"; gene_status "KNOWN"; gene_name "Aox4"; transcript_type "protein_coding"; transcript_status "KNOWN"; transcript_name "Aox4-001"; exon_number 31; exon_id "ENSMUSE00000240336.1"; level 2; tag "basic"; tag "appris_principal"; tag "CCDS"; ccdsid "CCDS14970.1"; havana_gene "OTTMUSG00000026036.3"; havana_tr…
chr1	HAVANA	exon	58264342	58264407	.	+	.	gene_id "ENSMUSG00000038242.6"; transcript_id "ENSMUST00000040442.5"; gene_type "protein_coding"; gene_status "KNOWN"; gene_name "Aox4"; transcript_type "protein_coding"; transcript_status "KNOWN"; transcript_name "Aox4-001"; exon_number 32; exon_id "ENSMUSE00000240329.1"; level 2; tag "basic"; tag "appris_principal"; tag "CCDS"; ccdsid "CCDS14970.1"; havana_gene "OTTMUSG00000026036.3"; havana_tr…
chr1	HAVANA	exon	58264959	58265144	.	+	.	gene_id "ENSMUSG00000038242.6"; transcript_id "ENSMUST00000040442.5"; gene_type "protein_coding"; gene_status "KNOWN"; gene_name "Aox4"; transcript_type "protein_coding"; transcript_status "KNOWN"; transcript_name "Aox4-001"; exon_number 33; exon_id "ENSMUSE00000240325.1"; level 2; tag "basic"; tag "appris_principal"; tag "CCDS"; ccdsid "CCDS14970.1"; havana_gene "OTTMUSG00000026036.3"; havana_tr…
chr1	HAVANA	exon	58266628	58266795	.	+	.	gene_id "ENSMUSG00000038242.6"; transcript_id "ENSMUST00000040442.5"; gene_type "protein_coding"; gene_status "KNOWN"; gene_name "Aox4"; transcript_type "protein_coding"; transcript_status "KNOWN"; transcript_name "Aox4-001"; exon_number 34; exon_id "ENSMUSE00000240321.1"; level 2; tag "basic"; tag "appris_principal"; tag "CCDS"; ccdsid "CCDS14970.1"; havana_gene "OTTMUSG00000026036.3"; havana_tr…
chr1	HAVANA	exon	58267760	58268597	.	+	.	gene_id "ENSMUSG00000038242.6"; transcript_id "ENSMUST00000040442.5"; gene_type "protein_coding"; gene_status "KNOWN"; gene_name "Aox4"; transcript_type "protein_coding"; transcript_status "KNOWN"; transcript_name "Aox4-001"; exon_number 35; exon_id "ENSMUSE00000396101.6"; level 2; tag "basic"; tag "appris_principal"; tag "CCDS"; ccdsid "CCDS14970.1"; havana_gene "OTTMUSG00000026036.3"; havana_tr…
chr1	ENSEMBL	exon	59119833	59122139	.	+	.	gene_id "ENSMUSG00000097573.1"; transcript_id "ENSMUST00000180570.1"; gene_type "protein_coding"; gene_status "KNOWN"; gene_name "G730003C15Rik"; transcript_type "protein_coding"; transcript_status "KNOWN"; transcript_name "G730003C15Rik-201"; exon_number 1; exon_id "ENSMUSE00001197431.1"; level 3; tag "basic"; tag "appris_principal";
chr1	HAVANA	exon	59482147	59486947	.	+	.	gene_id "ENSMUSG00000041075.7"; transcript_id "ENSMUST00000114246.2"; gene_type "protein_coding"; gene_status "KNOWN"; gene_name "Fzd7"; transcript_type "protein_coding"; transcript_status "KNOWN"; transcript_name "Fzd7-001"; exon_number 1; exon_id "ENSMUSE00000698652.2"; level 2; tag "basic"; tag "appris_principal"; tag "CCDS"; ccdsid "CCDS14985.1"; havana_gene "OTTMUSG00000020777.1"; havana_tra…
chr1	HAVANA	exon	59670680	59670834	.	-	.	gene_id "ENSMUSG00000026021.9"; transcript_id "ENSMUST00000091374.2"; gene_type "protein_coding"; gene_status "KNOWN"; gene_name "Sumo1"; transcript_type "protein_coding"; transcript_status "KNOWN"; transcript_name "Sumo1-001"; exon_number 1; exon_id "ENSMUSE00001213629.1"; level 2; tag "basic"; tag "appris_principal"; tag "CCDS"; ccdsid "CCDS35586.1"; havana_gene "OTTMUSG00000022159.1"; havana_t…
chr1	HAVANA	exon	59655458	59655532	.	-	.	gene_id "ENSMUSG00000026021.9"; transcript_id "ENSMUST00000091374.2"; gene_type "protein_coding"; gene_status "KNOWN"; gene_name "Sumo1"; transcript_type "protein_coding"; transcript_status "KNOWN"; transcript_name "Sumo1-001"; exon_number 2; exon_id "ENSMUSE00001253537.1"; level 2; tag "basic"; tag "appris_principal"; tag "CCDS"; ccdsid "CCDS35586.1"; havana_gene "OTTMUSG00000022159.1"; havana_t…
chr1	HAVANA	exon	59644517	59644594	.	-	.	gene_id "ENSMUSG00000026021.9"; transcript_id "ENSMUST00000091374.2"; gene_type "protein_coding"; gene_status "KNOWN"; gene_name "Sumo1"; transcript_type "protein_coding"; transcript_status "KNOWN"; transcript_name "Sumo1-001"; exon_number 3; exon_id "ENSMUSE00000154980.3"; level 2; tag "basic"; tag "appris_principal"; tag "CCDS"; ccdsid "CCDS35586.1"; havana_gene "OTTMUSG00000022159.1"; havana_t…
chr1	HAVANA	exon	59642418	59642489	.	-	.	gene_id "ENSMUSG00000026021.9"; transcript_id "ENSMUST00000091374.2"; gene_type "protein_coding"; gene_status "KNOWN"; gene_name "Sumo1"; transcript_type "protein_coding"; transcript_status "KNOWN"; transcript_name "Sumo1-001"; exon_number 4; exon_id "ENSMUSE00000154979.3"; level 2; tag "basic"; tag "appris_principal"; tag "CCDS"; ccdsid "CCDS35586.1"; havana_gene "OTTMUSG00000022159.1"; havana_t…
chr1	HAVANA	exon	59639434	59640268	.	-	.	gene_id "ENSMUSG00000026021.9"; transcript_id "ENSMUST00000091374.2"; gene_type "protein_coding"; gene_status "KNOWN"; gene_name "Sumo1"; transcript_type "protein_coding"; transcript_status "KNOWN"; transcript_name "Sumo1-001"; exon_number 5; exon_id "ENSMUSE00000698628.1"; level 2; tag "basic"; tag "appris_principal"; tag "CCDS"; ccdsid "CCDS35586.1"; havana_gene "OTTMUSG00000022159.1"; havana_t…
chr1	HAVANA	exon	60097990	60098125	.	-	.	gene_id "ENSMUSG00000026019.9"; transcript_id "ENSMUST00000143342.1"; gene_type "protein_coding"; gene_status "KNOWN"; gene_name "Wdr12"; transcript_type "protein_coding"; transcript_status "KNOWN"; transcript_name "Wdr12-004"; exon_number 1; exon_id "ENSMUSE00000751994.1"; level 2; tag "alternative_5_UTR"; tag "mRNA_end_NF"; tag "cds_end_NF"; havana_gene "OTTMUSG00000021598.6"; havana_transcript…
chr1	HAVANA	exon	60097507	60097727	.	-	.	gene_id "ENSMUSG00000026019.9"; transcript_id "ENSMUST00000143342.1"; gene_type "protein_coding"; gene_status "KNOWN"; gene_name "Wdr12"; transcript_type "protein_coding"; transcript_status "KNOWN"; transcript_name "Wdr12-004"; exon_number 2; exon_id "ENSMUSE00000711721.1"; level 2; tag "alternative_5_UTR"; tag "mRNA_end_NF"; tag "cds_end_NF"; havana_gene "OTTMUSG00000021598.6"; havana_transcript…
chr1	HAVANA	exon	60094432	60094526	.	-	.	gene_id "ENSMUSG00000026019.9"; transcript_id "ENSMUST00000143342.1"; gene_type "protein_coding"; gene_status "KNOWN"; gene_name "Wdr12"; transcript_type "protein_coding"; transcript_status "KNOWN"; transcript_name "Wdr12-004"; exon_number 3; exon_id "ENSMUSE00000154949.1"; level 2; tag "alternative_5_UTR"; tag "mRNA_end_NF"; tag "cds_end_NF"; havana_gene "OTTMUSG00000021598.6"; havana_transcript…
chr1	HAVANA	exon	60091020	60091114	.	-	.	gene_id "ENSMUSG00000026019.9"; transcript_id "ENSMUST00000143342.1"; gene_type "protein_coding"; gene_status "KNOWN"; gene_name "Wdr12"; transcript_type "protein_coding"; transcript_status "KNOWN"; transcript_name "Wdr12-004"; exon_number 4; exon_id "ENSMUSE00000154959.1"; level 2; tag "alternative_5_UTR"; tag "mRNA_end_NF"; tag "cds_end_NF"; havana_gene "OTTMUSG00000021598.6"; havana_transcript…
chr1	HAVANA	exon	60089252	60089358	.	-	.	gene_id "ENSMUSG00000026019.9"; transcript_id "ENSMUST00000143342.1"; gene_type "protein_coding"; gene_status "KNOWN"; gene_name "Wdr12"; transcript_type "protein_coding"; transcript_status "KNOWN"; transcript_name "Wdr12-004"; exon_number 5; exon_id "ENSMUSE00000154957.1"; level 2; tag "alternative_5_UTR"; tag "mRNA_end_NF"; tag "cds_end_NF"; havana_gene "OTTMUSG00000021598.6"; havana_transcript…
chr1	HAVANA	exon	60088041	60088156	.	-	.	gene_id "ENSMUSG00000026019.9"; transcript_id "ENSMUST00000143342.1"; gene_type "protein_coding"; gene_status "KNOWN"; gene_name "Wdr12"; transcript_type "protein_coding"; transcript_status "KNOWN"; transcript_name "Wdr12-004"; exon_number 6; exon_id "ENSMUSE00001216996.1"; level 2; tag "alternative_5_UTR"; tag "mRNA_end_NF"; tag "cds_end_NF"; havana_gene "OTTMUSG00000021598.6"; havana_transcript…
chr1	HAVANA	exon	60343323	60343457	.	+	.	gene_id "ENSMUSG00000049439.7"; transcript_id "ENSMUST00000060608.6"; gene_type "protein_coding"; gene_status "KNOWN"; gene_name "Cyp20a1"; transcript_type "protein_coding"; transcript_status "KNOWN"; transcript_name "Cyp20a1-001"; exon_number 1; exon_id "ENSMUSE00001089881.1"; level 2; tag "basic"; tag "appris_principal"; tag "CCDS"; ccdsid "CCDS14990.1"; havana_gene "OTTMUSG00000021516.2"; hava…
chr1	HAVANA	exon	60352121	60352170	.	+	.	gene_id "ENSMUSG00000049439.7"; transcript_id "ENSMUST00000060608.6"; gene_type "protein_coding"; gene_status "KNOWN"; gene_name "Cyp20a1"; transcript_type "protein_coding"; transcript_status "KNOWN"; transcript_name "Cyp20a1-001"; exon_number 2; exon_id "ENSMUSE00001067903.1"; level 2; tag "basic"; tag "appris_principal"; tag "CCDS"; ccdsid "CCDS14990.1"; havana_gene "OTTMUSG00000021516.2"; hava…
chr1	HAVANA	exon	60352909	60353075	.	+	.	gene_id "ENSMUSG00000049439.7"; transcript_id "ENSMUST00000060608.6"; gene_type "protein_coding"; gene_status "KNOWN"; gene_name "Cyp20a1"; transcript_type "protein_coding"; transcript_status "KNOWN"; transcript_name "Cyp20a1-001"; exon_number 3; exon_id "ENSMUSE00000415874.3"; level 2; tag "basic"; tag "appris_principal"; tag "CCDS"; ccdsid "CCDS14990.1"; havana_gene "OTTMUSG00000021516.2"; hava…
chr1	HAVANA	exon	60354514	60354656	.	+	.	gene_id "ENSMUSG00000049439.7"; transcript_id "ENSMUST00000060608.6"; gene_type "protein_coding"; gene_status "KNOWN"; gene_name "Cyp20a1"; transcript_type "protein_coding"; transcript_status "KNOWN"; transcript_name "Cyp20a1-001"; exon_number 4; exon_id "ENSMUSE00001286722.1"; level 2; tag "basic"; tag "appris_principal"; tag "CCDS"; ccdsid "CCDS14990.1"; havana_gene "OTTMUSG00000021516.2"; hava…
chr1	HAVANA	exon	60363190	60363357	.	+	.	gene_id "ENSMUSG00000049439.7"; transcript_id "ENSMUST00000060608.6"; gene_type "protein_coding"; gene_status "KNOWN"; gene_name "Cyp20a1"; transcript_type "protein_coding"; transcript_status "KNOWN"; transcript_name "Cyp20a1-001"; exon_number 5; exon_id "ENSMUSE00001264838.1"; level 2; tag "basic"; tag "appris_principal"; tag "CCDS"; ccdsid "CCDS14990.1"; havana_gene "OTTMUSG00000021516.2"; hava…
chr1	HAVANA	exon	60366649	60366727	.	+	.	gene_id "ENSMUSG00000049439.7"; transcript_id "ENSMUST00000060608.6"; gene_type "protein_coding"; gene_status "KNOWN"; gene_name "Cyp20a1"; transcript_type "protein_coding"; transcript_status "KNOWN"; transcript_name "Cyp20a1-001"; exon_number 6; exon_id "ENSMUSE00001220081.1"; level 2; tag "basic"; tag "appris_principal"; tag "CCDS"; ccdsid "CCDS14990.1"; havana_gene "OTTMUSG00000021516.2"; hava…
chr1	HAVANA	exon	60371221	60371336	.	+	.	gene_id "ENSMUSG00000049439.7"; transcript_id "ENSMUST00000060608.6"; gene_type "protein_coding"; gene_status "KNOWN"; gene_name "Cyp20a1"; transcript_type "protein_coding"; transcript_status "KNOWN"; transcript_name "Cyp20a1-001"; exon_number 7; exon_id "ENSMUSE00001298113.1"; level 2; tag "basic"; tag "appris_principal"; tag "CCDS"; ccdsid "CCDS14990.1"; havana_gene "OTTMUSG00000021516.2"; hava…
chr1	HAVANA	exon	60372590	60372644	.	+	.	gene_id "ENSMUSG00000049439.7"; transcript_id "ENSMUST00000060608.6"; gene_type "protein_coding"; gene_status "KNOWN"; gene_name "Cyp20a1"; transcript_type "protein_coding"; transcript_status "KNOWN"; transcript_name "Cyp20a1-001"; exon_number 8; exon_id "ENSMUSE00001304534.1"; level 2; tag "basic"; tag "appris_principal"; tag "CCDS"; ccdsid "CCDS14990.1"; havana_gene "OTTMUSG00000021516.2"; hava…
chr1	HAVANA	exon	60376067	60376187	.	+	.	gene_id "ENSMUSG00000049439.7"; transcript_id "ENSMUST00000060608.6"; gene_type "protein_coding"; gene_status "KNOWN"; gene_name "Cyp20a1"; transcript_type "protein_coding"; transcript_status "KNOWN"; transcript_name "Cyp20a1-001"; exon_number 9; exon_id "ENSMUSE00001246655.1"; level 2; tag "basic"; tag "appris_principal"; tag "CCDS"; ccdsid "CCDS14990.1"; havana_gene "OTTMUSG00000021516.2"; hava…
chr1	HAVANA	exon	60379374	60379485	.	+	.	gene_id "ENSMUSG00000049439.7"; transcript_id "ENSMUST00000060608.6"; gene_type "protein_coding"; gene_status "KNOWN"; gene_name "Cyp20a1"; transcript_type "protein_coding"; transcript_status "KNOWN"; transcript_name "Cyp20a1-001"; exon_number 10; exon_id "ENSMUSE00001205601.1"; level 2; tag "basic"; tag "appris_principal"; tag "CCDS"; ccdsid "CCDS14990.1"; havana_gene "OTTMUSG00000021516.2"; hav…
chr1	HAVANA	exon	60382404	60382468	.	+	.	gene_id "ENSMUSG00000049439.7"; transcript_id "ENSMUST00000060608.6"; gene_type "protein_coding"; gene_status "KNOWN"; gene_name "Cyp20a1"; transcript_type "protein_coding"; transcript_status "KNOWN"; transcript_name "Cyp20a1-001"; exon_number 11; exon_id "ENSMUSE00001225287.1"; level 2; tag "basic"; tag "appris_principal"; tag "CCDS"; ccdsid "CCDS14990.1"; havana_gene "OTTMUSG00000021516.2"; hav…
chr1	HAVANA	exon	60386905	60386994	.	+	.	gene_id "ENSMUSG00000049439.7"; transcript_id "ENSMUST00000060608.6"; gene_type "protein_coding"; gene_status "KNOWN"; gene_name "Cyp20a1"; transcript_type "protein_coding"; transcript_status "KNOWN"; transcript_name "Cyp20a1-001"; exon_number 12; exon_id "ENSMUSE00001312040.1"; level 2; tag "basic"; tag "appris_principal"; tag "CCDS"; ccdsid "CCDS14990.1"; havana_gene "OTTMUSG00000021516.2"; hav…
chr1	HAVANA	exon	60387139	60388060	.	+	.	gene_id "ENSMUSG00000049439.7"; transcript_id "ENSMUST00000060608.6"; gene_type "protein_coding"; gene_status "KNOWN"; gene_name "Cyp20a1"; transcript_type "protein_coding"; transcript_status "KNOWN"; transcript_name "Cyp20a1-001"; exon_number 13; exon_id "ENSMUSE00001248375.1"; level 2; tag "basic"; tag "appris_principal"; tag "CCDS"; ccdsid "CCDS14990.1"; havana_gene "OTTMUSG00000021516.2"; hav…
chr1	ENSEMBL	exon	60566565	60566765	.	-	.	gene_id "ENSMUSG00000026014.9"; transcript_id "ENSMUST00000027168.5"; gene_type "protein_coding"; gene_status "KNOWN"; gene_name "Raph1"; transcript_type "protein_coding"; transcript_status "KNOWN"; transcript_name "Raph1-201"; exon_number 1; exon_id "ENSMUSE00001075169.1"; level 3; tag "basic"; tag "appris_candidate_longest"; havana_gene "OTTMUSG00000002211.11";
chr1	ENSEMBL	exon	60533287	60533406	.	-	.	gene_id "ENSMUSG00000026014.9"; transcript_id "ENSMUST00000027168.5"; gene_type "protein_coding"; gene_status "KNOWN"; gene_name "Raph1"; transcript_type "protein_coding"; transcript_status "KNOWN"; transcript_name "Raph1-201"; exon_number 2; exon_id "ENSMUSE00001280828.1"; level 3; tag "basic"; tag "appris_candidate_longest"; havana_gene "OTTMUSG00000002211.11";
chr1	ENSEMBL	exon	60527384	60527489	.	-	.	gene_id "ENSMUSG00000026014.9"; transcript_id "ENSMUST00000027168.5"; gene_type "protein_coding"; gene_status "KNOWN"; gene_name "Raph1"; transcript_type "protein_coding"; transcript_status "KNOWN"; transcript_name "Raph1-201"; exon_number 3; exon_id "ENSMUSE00001248021.1"; level 3; tag "basic"; tag "appris_candidate_longest"; havana_gene "OTTMUSG00000002211.11";
chr1	ENSEMBL	exon	60525592	60526100	.	-	.	gene_id "ENSMUSG00000026014.9"; transcript_id "ENSMUST00000027168.5"; gene_type "protein_coding"; gene_status "KNOWN"; gene_name "Raph1"; transcript_type "protein_coding"; transcript_status "KNOWN"; transcript_name "Raph1-201"; exon_number 4; exon_id "ENSMUSE00001263747.1"; level 3; tag "basic"; tag "appris_candidate_longest"; havana_gene "OTTMUSG00000002211.11";
chr1	ENSEMBL	exon	60518980	60519060	.	-	.	gene_id "ENSMUSG00000026014.9"; transcript_id "ENSMUST00000027168.5"; gene_type "protein_coding"; gene_status "KNOWN"; gene_name "Raph1"; transcript_type "protein_coding"; transcript_status "KNOWN"; transcript_name "Raph1-201"; exon_number 5; exon_id "ENSMUSE00001232781.1"; level 3; tag "basic"; tag "appris_candidate_longest"; havana_gene "OTTMUSG00000002211.11";
chr1	ENSEMBL	exon	60510417	60510491	.	-	.	gene_id "ENSMUSG00000026014.9"; transcript_id "ENSMUST00000027168.5"; gene_type "protein_coding"; gene_status "KNOWN"; gene_name "Raph1"; transcript_type "protein_coding"; transcript_status "KNOWN"; transcript_name "Raph1-201"; exon_number 6; exon_id "ENSMUSE00001288311.1"; level 3; tag "basic"; tag "appris_candidate_longest"; havana_gene "OTTMUSG00000002211.11";
chr1	ENSEMBL	exon	60503518	60503595	.	-	.	gene_id "ENSMUSG00000026014.9"; transcript_id "ENSMUST00000027168.5"; gene_type "protein_coding"; gene_status "KNOWN"; gene_name "Raph1"; transcript_type "protein_coding"; transcript_status "KNOWN"; transcript_name "Raph1-201"; exon_number 7; exon_id "ENSMUSE00001282335.1"; level 3; tag "basic"; tag "appris_candidate_longest"; havana_gene "OTTMUSG00000002211.11";
chr1	ENSEMBL	exon	60502825	60502984	.	-	.	gene_id "ENSMUSG00000026014.9"; transcript_id "ENSMUST00000027168.5"; gene_type "protein_coding"; gene_status "KNOWN"; gene_name "Raph1"; transcript_type "protein_coding"; transcript_status "KNOWN"; transcript_name "Raph1-201"; exon_number 8; exon_id "ENSMUSE00001286555.1"; level 3; tag "basic"; tag "appris_candidate_longest"; havana_gene "OTTMUSG00000002211.11";
chr1	ENSEMBL	exon	60501756	60501877	.	-	.	gene_id "ENSMUSG00000026014.9"; transcript_id "ENSMUST00000027168.5"; gene_type "protein_coding"; gene_status "KNOWN"; gene_name "Raph1"; transcript_type "protein_coding"; transcript_status "KNOWN"; transcript_name "Raph1-201"; exon_number 9; exon_id "ENSMUSE00001267478.1"; level 3; tag "basic"; tag "appris_candidate_longest"; havana_gene "OTTMUSG00000002211.11";
chr1	ENSEMBL	exon	60500555	60500620	.	-	.	gene_id "ENSMUSG00000026014.9"; transcript_id "ENSMUST00000027168.5"; gene_type "protein_coding"; gene_status "KNOWN"; gene_name "Raph1"; transcript_type "protein_coding"; transcript_status "KNOWN"; transcript_name "Raph1-201"; exon_number 10; exon_id "ENSMUSE00001265664.1"; level 3; tag "basic"; tag "appris_candidate_longest"; havana_gene "OTTMUSG00000002211.11";
chr1	ENSEMBL	exon	60499480	60499623	.	-	.	gene_id "ENSMUSG00000026014.9"; transcript_id "ENSMUST00000027168.5"; gene_type "protein_coding"; gene_status "KNOWN"; gene_name "Raph1"; transcript_type "protein_coding"; transcript_status "KNOWN"; transcript_name "Raph1-201"; exon_number 11; exon_id "ENSMUSE00001275417.1"; level 3; tag "basic"; tag "appris_candidate_longest"; havana_gene "OTTMUSG00000002211.11";
chr1	ENSEMBL	exon	60498424	60498534	.	-	.	gene_id "ENSMUSG00000026014.9"; transcript_id "ENSMUST00000027168.5"; gene_type "protein_coding"; gene_status "KNOWN"; gene_name "Raph1"; transcript_type "protein_coding"; transcript_status "KNOWN"; transcript_name "Raph1-201"; exon_number 12; exon_id "ENSMUSE00001270301.1"; level 3; tag "basic"; tag "appris_candidate_longest"; havana_gene "OTTMUSG00000002211.11";
chr1	ENSEMBL	exon	60496225	60496323	.	-	.	gene_id "ENSMUSG00000026014.9"; transcript_id "ENSMUST00000027168.5"; gene_type "protein_coding"; gene_status "KNOWN"; gene_name "Raph1"; transcript_type "protein_coding"; transcript_status "KNOWN"; transcript_name "Raph1-201"; exon_number 13; exon_id "ENSMUSE00001274963.1"; level 3; tag "basic"; tag "appris_candidate_longest"; havana_gene "OTTMUSG00000002211.11";
chr1	ENSEMBL	exon	60495415	60495535	.	-	.	gene_id "ENSMUSG00000026014.9"; transcript_id "ENSMUST00000027168.5"; gene_type "protein_coding"; gene_status "KNOWN"; gene_name "Raph1"; transcript_type "protein_coding"; transcript_status "KNOWN"; transcript_name "Raph1-201"; exon_number 14; exon_id "ENSMUSE00001238338.1"; level 3; tag "basic"; tag "appris_candidate_longest"; havana_gene "OTTMUSG00000002211.11";
chr1	ENSEMBL	exon	60493538	60493680	.	-	.	gene_id "ENSMUSG00000026014.9"; transcript_id "ENSMUST00000027168.5"; gene_type "protein_coding"; gene_status "KNOWN"; gene_name "Raph1"; transcript_type "protein_coding"; transcript_status "KNOWN"; transcript_name "Raph1-201"; exon_number 15; exon_id "ENSMUSE00001256581.1"; level 3; tag "basic"; tag "appris_candidate_longest"; havana_gene "OTTMUSG00000002211.11";
chr1	ENSEMBL	exon	60483236	60483340	.	-	.	gene_id "ENSMUSG00000026014.9"; transcript_id "ENSMUST00000027168.5"; gene_type "protein_coding"; gene_status "KNOWN"; gene_name "Raph1"; transcript_type "protein_coding"; transcript_status "KNOWN"; transcript_name "Raph1-201"; exon_number 16; exon_id "ENSMUSE00000911962.1"; level 3; tag "basic"; tag "appris_candidate_longest"; havana_gene "OTTMUSG00000002211.11";
chr1	HAVANA	exon	63114211	63114334	.	-	.	gene_id "ENSMUSG00000040865.9"; transcript_id "ENSMUST00000137511.1"; gene_type "protein_coding"; gene_status "KNOWN"; gene_name "Ino80d"; transcript_type "protein_coding"; transcript_status "KNOWN"; transcript_name "Ino80d-001"; exon_number 1; exon_id "ENSMUSE00000793212.1"; level 2; tag "alternative_5_UTR"; tag "mRNA_end_NF"; tag "cds_end_NF"; havana_gene "OTTMUSG00000002593.4"; havana_transcri…
chr1	HAVANA	exon	63105656	63105759	.	-	.	gene_id "ENSMUSG00000040865.9"; transcript_id "ENSMUST00000137511.1"; gene_type "protein_coding"; gene_status "KNOWN"; gene_name "Ino80d"; transcript_type "protein_coding"; transcript_status "KNOWN"; transcript_name "Ino80d-001"; exon_number 2; exon_id "ENSMUSE00000746032.1"; level 2; tag "alternative_5_UTR"; tag "mRNA_end_NF"; tag "cds_end_NF"; havana_gene "OTTMUSG00000002593.4"; havana_transcri…
chr1	HAVANA	exon	63093640	63093730	.	-	.	gene_id "ENSMUSG00000040865.9"; transcript_id "ENSMUST00000137511.1"; gene_type "protein_coding"; gene_status "KNOWN"; gene_name "Ino80d"; transcript_type "protein_coding"; transcript_status "KNOWN"; transcript_name "Ino80d-001"; exon_number 3; exon_id "ENSMUSE00000629840.1"; level 2; tag "alternative_5_UTR"; tag "mRNA_end_NF"; tag "cds_end_NF"; havana_gene "OTTMUSG00000002593.4"; havana_transcri…
chr1	HAVANA	exon	63093285	63093531	.	-	.	gene_id "ENSMUSG00000040865.9"; transcript_id "ENSMUST00000137511.1"; gene_type "protein_coding"; gene_status "KNOWN"; gene_name "Ino80d"; transcript_type "protein_coding"; transcript_status "KNOWN"; transcript_name "Ino80d-001"; exon_number 4; exon_id "ENSMUSE00001260673.1"; level 2; tag "alternative_5_UTR"; tag "mRNA_end_NF"; tag "cds_end_NF"; havana_gene "OTTMUSG00000002593.4"; havana_transcri…
chr1	HAVANA	exon	63085668	63086398	.	-	.	gene_id "ENSMUSG00000040865.9"; transcript_id "ENSMUST00000137511.1"; gene_type "protein_coding"; gene_status "KNOWN"; gene_name "Ino80d"; transcript_type "protein_coding"; transcript_status "KNOWN"; transcript_name "Ino80d-001"; exon_number 5; exon_id "ENSMUSE00001252109.1"; level 2; tag "alternative_5_UTR"; tag "mRNA_end_NF"; tag "cds_end_NF"; havana_gene "OTTMUSG00000002593.4"; havana_transcri…
chr1	HAVANA	exon	63078953	63079061	.	-	.	gene_id "ENSMUSG00000040865.9"; transcript_id "ENSMUST00000137511.1"; gene_type "protein_coding"; gene_status "KNOWN"; gene_name "Ino80d"; transcript_type "protein_coding"; transcript_status "KNOWN"; transcript_name "Ino80d-001"; exon_number 6; exon_id "ENSMUSE00000287147.1"; level 2; tag "alternative_5_UTR"; tag "mRNA_end_NF"; tag "cds_end_NF"; havana_gene "OTTMUSG00000002593.4"; havana_transcri…
chr1	HAVANA	exon	63074322	63074546	.	-	.	gene_id "ENSMUSG00000040865.9"; transcript_id "ENSMUST00000137511.1"; gene_type "protein_coding"; gene_status "KNOWN"; gene_name "Ino80d"; transcript_type "protein_coding"; transcript_status "KNOWN"; transcript_name "Ino80d-001"; exon_number 7; exon_id "ENSMUSE00000287139.1"; level 2; tag "alternative_5_UTR"; tag "mRNA_end_NF"; tag "cds_end_NF"; havana_gene "OTTMUSG00000002593.4"; havana_transcri…
chr1	HAVANA	exon	63068184	63068293	.	-	.	gene_id "ENSMUSG00000040865.9"; transcript_id "ENSMUST00000137511.1"; gene_type "protein_coding"; gene_status "KNOWN"; gene_name "Ino80d"; transcript_type "protein_coding"; transcript_status "KNOWN"; transcript_name "Ino80d-001"; exon_number 8; exon_id "ENSMUSE00000287130.1"; level 2; tag "alternative_5_UTR"; tag "mRNA_end_NF"; tag "cds_end_NF"; havana_gene "OTTMUSG00000002593.4"; havana_transcri…
chr1	HAVANA	exon	63065704	63065837	.	-	.	gene_id "ENSMUSG00000040865.9"; transcript_id "ENSMUST00000137511.1"; gene_type "protein_coding"; gene_status "KNOWN"; gene_name "Ino80d"; transcript_type "protein_coding"; transcript_status "KNOWN"; transcript_name "Ino80d-001"; exon_number 9; exon_id "ENSMUSE00000287121.1"; level 2; tag "alternative_5_UTR"; tag "mRNA_end_NF"; tag "cds_end_NF"; havana_gene "OTTMUSG00000002593.4"; havana_transcri…
chr1	HAVANA	exon	63062150	63062253	.	-	.	gene_id "ENSMUSG00000040865.9"; transcript_id "ENSMUST00000137511.1"; gene_type "protein_coding"; gene_status "KNOWN"; gene_name "Ino80d"; transcript_type "protein_coding"; transcript_status "KNOWN"; transcript_name "Ino80d-001"; exon_number 10; exon_id "ENSMUSE00000739589.1"; level 2; tag "alternative_5_UTR"; tag "mRNA_end_NF"; tag "cds_end_NF"; havana_gene "OTTMUSG00000002593.4"; havana_transcr…
chr1	ENSEMBL	exon	64532804	64533020	.	+	.	gene_id "ENSMUSG00000025958.8"; transcript_id "ENSMUST00000049932.5"; gene_type "protein_coding"; gene_status "KNOWN"; gene_name "Creb1"; transcript_type "protein_coding"; transcript_status "KNOWN"; transcript_name "Creb1-201"; exon_number 1; exon_id "ENSMUSE00000503841.2"; level 3; tag "basic"; tag "CCDS"; ccdsid "CCDS15004.1";
chr1	ENSEMBL	exon	64550849	64550970	.	+	.	gene_id "ENSMUSG00000025958.8"; transcript_id "ENSMUST00000049932.5"; gene_type "protein_coding"; gene_status "KNOWN"; gene_name "Creb1"; transcript_type "protein_coding"; transcript_status "KNOWN"; transcript_name "Creb1-201"; exon_number 2; exon_id "ENSMUSE00000259053.1"; level 3; tag "basic"; tag "CCDS"; ccdsid "CCDS15004.1";
chr1	ENSEMBL	exon	64558503	64558649	.	+	.	gene_id "ENSMUSG00000025958.8"; transcript_id "ENSMUST00000049932.5"; gene_type "protein_coding"; gene_status "KNOWN"; gene_name "Creb1"; transcript_type "protein_coding"; transcript_status "KNOWN"; transcript_name "Creb1-201"; exon_number 3; exon_id "ENSMUSE00001241126.1"; level 3; tag "basic"; tag "CCDS"; ccdsid "CCDS15004.1";
chr1	ENSEMBL	exon	64559727	64559768	.	+	.	gene_id "ENSMUSG00000025958.8"; transcript_id "ENSMUST00000049932.5"; gene_type "protein_coding"; gene_status "KNOWN"; gene_name "Creb1"; transcript_type "protein_coding"; transcript_status "KNOWN"; transcript_name "Creb1-201"; exon_number 4; exon_id "ENSMUSE00000154458.1"; level 3; tag "basic"; tag "CCDS"; ccdsid "CCDS15004.1";
chr1	ENSEMBL	exon	64566217	64566317	.	+	.	gene_id "ENSMUSG00000025958.8"; transcript_id "ENSMUST00000049932.5"; gene_type "protein_coding"; gene_status "KNOWN"; gene_name "Creb1"; transcript_type "protein_coding"; transcript_status "KNOWN"; transcript_name "Creb1-201"; exon_number 5; exon_id "ENSMUSE00000259088.1"; level 3; tag "basic"; tag "CCDS"; ccdsid "CCDS15004.1";
chr1	ENSEMBL	exon	64570134	64570276	.	+	.	gene_id "ENSMUSG00000025958.8"; transcript_id "ENSMUST00000049932.5"; gene_type "protein_coding"; gene_status "KNOWN"; gene_name "Creb1"; transcript_type "protein_coding"; transcript_status "KNOWN"; transcript_name "Creb1-201"; exon_number 6; exon_id "ENSMUSE00000154454.1"; level 3; tag "basic"; tag "CCDS"; ccdsid "CCDS15004.1";
chr1	ENSEMBL	exon	64574073	64574255	.	+	.	gene_id "ENSMUSG00000025958.8"; transcript_id "ENSMUST00000049932.5"; gene_type "protein_coding"; gene_status "KNOWN"; gene_name "Creb1"; transcript_type "protein_coding"; transcript_status "KNOWN"; transcript_name "Creb1-201"; exon_number 7; exon_id "ENSMUSE00000154462.1"; level 3; tag "basic"; tag "CCDS"; ccdsid "CCDS15004.1";
chr1	ENSEMBL	exon	64576179	64576329	.	+	.	gene_id "ENSMUSG00000025958.8"; transcript_id "ENSMUST00000049932.5"; gene_type "protein_coding"; gene_status "KNOWN"; gene_name "Creb1"; transcript_type "protein_coding"; transcript_status "KNOWN"; transcript_name "Creb1-201"; exon_number 8; exon_id "ENSMUSE00000154455.1"; level 3; tag "basic"; tag "CCDS"; ccdsid "CCDS15004.1";
chr1	ENSEMBL	exon	64597234	64604547	.	+	.	gene_id "ENSMUSG00000025958.8"; transcript_id "ENSMUST00000049932.5"; gene_type "protein_coding"; gene_status "KNOWN"; gene_name "Creb1"; transcript_type "protein_coding"; transcript_status "KNOWN"; transcript_name "Creb1-201"; exon_number 9; exon_id "ENSMUSE00000383611.6"; level 3; tag "basic"; tag "CCDS"; ccdsid "CCDS15004.1";
chr1	HAVANA	exon	65032586	65032747	.	-	.	gene_id "ENSMUSG00000025955.7"; transcript_id "ENSMUST00000162800.1"; gene_type "protein_coding"; gene_status "KNOWN"; gene_name "Akr1cl"; transcript_type "protein_coding"; transcript_status "PUTATIVE"; transcript_name "Akr1cl-002"; exon_number 1; exon_id "ENSMUSE00000869803.1"; level 2; tag "basic"; havana_gene "OTTMUSG00000030348.3"; havana_transcript "OTTMUST00000075188.1";
chr1	HAVANA	exon	65025563	65025730	.	-	.	gene_id "ENSMUSG00000025955.7"; transcript_id "ENSMUST00000162800.1"; gene_type "protein_coding"; gene_status "KNOWN"; gene_name "Akr1cl"; transcript_type "protein_coding"; transcript_status "PUTATIVE"; transcript_name "Akr1cl-002"; exon_number 2; exon_id "ENSMUSE00001257541.1"; level 2; tag "basic"; havana_gene "OTTMUSG00000030348.3"; havana_transcript "OTTMUST00000075188.1";
chr1	HAVANA	exon	65024663	65024779	.	-	.	gene_id "ENSMUSG00000025955.7"; transcript_id "ENSMUST00000162800.1"; gene_type "protein_coding"; gene_status "KNOWN"; gene_name "Akr1cl"; transcript_type "protein_coding"; transcript_status "PUTATIVE"; transcript_name "Akr1cl-002"; exon_number 3; exon_id "ENSMUSE00000545175.1"; level 2; tag "basic"; havana_gene "OTTMUSG00000030348.3"; havana_transcript "OTTMUST00000075188.1";
chr1	HAVANA	exon	65021919	65021996	.	-	.	gene_id "ENSMUSG00000025955.7"; transcript_id "ENSMUST00000162800.1"; gene_type "protein_coding"; gene_status "KNOWN"; gene_name "Akr1cl"; transcript_type "protein_coding"; transcript_status "PUTATIVE"; transcript_name "Akr1cl-002"; exon_number 4; exon_id "ENSMUSE00000154447.3"; level 2; tag "basic"; havana_gene "OTTMUSG00000030348.3"; havana_transcript "OTTMUST00000075188.1";
chr1	HAVANA	exon	65021383	65021505	.	-	.	gene_id "ENSMUSG00000025955.7"; transcript_id "ENSMUST00000162800.1"; gene_type "protein_coding"; gene_status "KNOWN"; gene_name "Akr1cl"; transcript_type "protein_coding"; transcript_status "PUTATIVE"; transcript_name "Akr1cl-002"; exon_number 5; exon_id "ENSMUSE00001206236.1"; level 2; tag "basic"; havana_gene "OTTMUSG00000030348.3"; havana_transcript "OTTMUST00000075188.1";
chr1	HAVANA	exon	65016665	65016774	.	-	.	gene_id "ENSMUSG00000025955.7"; transcript_id "ENSMUST00000162800.1"; gene_type "protein_coding"; gene_status "KNOWN"; gene_name "Akr1cl"; transcript_type "protein_coding"; transcript_status "PUTATIVE"; transcript_name "Akr1cl-002"; exon_number 6; exon_id "ENSMUSE00000258740.3"; level 2; tag "basic"; havana_gene "OTTMUSG00000030348.3"; havana_transcript "OTTMUST00000075188.1";
chr1	HAVANA	exon	65016067	65016232	.	-	.	gene_id "ENSMUSG00000025955.7"; transcript_id "ENSMUST00000162800.1"; gene_type "protein_coding"; gene_status "KNOWN"; gene_name "Akr1cl"; transcript_type "protein_coding"; transcript_status "PUTATIVE"; transcript_name "Akr1cl-002"; exon_number 7; exon_id "ENSMUSE00000258736.3"; level 2; tag "basic"; havana_gene "OTTMUSG00000030348.3"; havana_transcript "OTTMUST00000075188.1";
chr1	HAVANA	exon	65014677	65014759	.	-	.	gene_id "ENSMUSG00000025955.7"; transcript_id "ENSMUST00000162800.1"; gene_type "protein_coding"; gene_status "KNOWN"; gene_name "Akr1cl"; transcript_type "protein_coding"; transcript_status "PUTATIVE"; transcript_name "Akr1cl-002"; exon_number 8; exon_id "ENSMUSE00000258730.3"; level 2; tag "basic"; havana_gene "OTTMUSG00000030348.3"; havana_transcript "OTTMUST00000075188.1";
chr1	HAVANA	exon	65012689	65013309	.	-	.	gene_id "ENSMUSG00000025955.7"; transcript_id "ENSMUST00000162800.1"; gene_type "protein_coding"; gene_status "KNOWN"; gene_name "Akr1cl"; transcript_type "protein_coding"; transcript_status "PUTATIVE"; transcript_name "Akr1cl-002"; exon_number 9; exon_id "ENSMUSE00000505650.4"; level 2; tag "basic"; havana_gene "OTTMUSG00000030348.3"; havana_transcript "OTTMUST00000075188.1";
chr1	HAVANA	exon	65103329	65103373	.	-	.	gene_id "ENSMUSG00000044429.8"; transcript_id "ENSMUST00000061497.8"; gene_type "protein_coding"; gene_status "KNOWN"; gene_name "Cryga"; transcript_type "protein_coding"; transcript_status "KNOWN"; transcript_name "Cryga-001"; exon_number 1; exon_id "ENSMUSE00000489820.4"; level 2; tag "basic"; tag "appris_principal"; tag "CCDS"; ccdsid "CCDS15014.1"; havana_gene "OTTMUSG00000022111.1"; havana_t…
chr1	HAVANA	exon	65102981	65103223	.	-	.	gene_id "ENSMUSG00000044429.8"; transcript_id "ENSMUST00000061497.8"; gene_type "protein_coding"; gene_status "KNOWN"; gene_name "Cryga"; transcript_type "protein_coding"; transcript_status "KNOWN"; transcript_name "Cryga-001"; exon_number 2; exon_id "ENSMUSE00001269706.1"; level 2; tag "basic"; tag "appris_principal"; tag "CCDS"; ccdsid "CCDS15014.1"; havana_gene "OTTMUSG00000022111.1"; havana_t…
chr1	HAVANA	exon	65100389	65100725	.	-	.	gene_id "ENSMUSG00000044429.8"; transcript_id "ENSMUST00000061497.8"; gene_type "protein_coding"; gene_status "KNOWN"; gene_name "Cryga"; transcript_type "protein_coding"; transcript_status "KNOWN"; transcript_name "Cryga-001"; exon_number 3; exon_id "ENSMUSE00001249407.1"; level 2; tag "basic"; tag "appris_principal"; tag "CCDS"; ccdsid "CCDS15014.1"; havana_gene "OTTMUSG00000022111.1"; havana_t…
chr1	HAVANA	exon	65311257	65311670	.	+	.	gene_id "ENSMUSG00000025946.7"; transcript_id "ENSMUST00000027083.6"; gene_type "protein_coding"; gene_status "KNOWN"; gene_name "Pth2r"; transcript_type "protein_coding"; transcript_status "KNOWN"; transcript_name "Pth2r-001"; exon_number 1; exon_id "ENSMUSE00000426795.4"; level 2; tag "basic"; tag "appris_principal"; tag "CCDS"; ccdsid "CCDS15017.1"; havana_gene "OTTMUSG00000022339.1"; havana_t…
chr1	HAVANA	exon	65321969	65322071	.	+	.	gene_id "ENSMUSG00000025946.7"; transcript_id "ENSMUST00000027083.6"; gene_type "protein_coding"; gene_status "KNOWN"; gene_name "Pth2r"; transcript_type "protein_coding"; transcript_status "KNOWN"; transcript_name "Pth2r-001"; exon_number 2; exon_id "ENSMUSE00000394724.4"; level 2; tag "basic"; tag "appris_principal"; tag "CCDS"; ccdsid "CCDS15017.1"; havana_gene "OTTMUSG00000022339.1"; havana_t…
chr1	HAVANA	exon	65336748	65336858	.	+	.	gene_id "ENSMUSG00000025946.7"; transcript_id "ENSMUST00000027083.6"; gene_type "protein_coding"; gene_status "KNOWN"; gene_name "Pth2r"; transcript_type "protein_coding"; transcript_status "KNOWN"; transcript_name "Pth2r-001"; exon_number 3; exon_id "ENSMUSE00000426610.3"; level 2; tag "basic"; tag "appris_principal"; tag "CCDS"; ccdsid "CCDS15017.1"; havana_gene "OTTMUSG00000022339.1"; havana_t…
chr1	HAVANA	exon	65336974	65337089	.	+	.	gene_id "ENSMUSG00000025946.7"; transcript_id "ENSMUST00000027083.6"; gene_type "protein_coding"; gene_status "KNOWN"; gene_name "Pth2r"; transcript_type "protein_coding"; transcript_status "KNOWN"; transcript_name "Pth2r-001"; exon_number 4; exon_id "ENSMUSE00000257110.3"; level 2; tag "basic"; tag "appris_principal"; tag "CCDS"; ccdsid "CCDS15017.1"; havana_gene "OTTMUSG00000022339.1"; havana_t…
chr1	HAVANA	exon	65343480	65343577	.	+	.	gene_id "ENSMUSG00000025946.7"; transcript_id "ENSMUST00000027083.6"; gene_type "protein_coding"; gene_status "KNOWN"; gene_name "Pth2r"; transcript_type "protein_coding"; transcript_status "KNOWN"; transcript_name "Pth2r-001"; exon_number 5; exon_id "ENSMUSE00000426601.3"; level 2; tag "basic"; tag "appris_principal"; tag "CCDS"; ccdsid "CCDS15017.1"; havana_gene "OTTMUSG00000022339.1"; havana_t…
chr1	HAVANA	exon	65345307	65345496	.	+	.	gene_id "ENSMUSG00000025946.7"; transcript_id "ENSMUST00000027083.6"; gene_type "protein_coding"; gene_status "KNOWN"; gene_name "Pth2r"; transcript_type "protein_coding"; transcript_status "KNOWN"; transcript_name "Pth2r-001"; exon_number 6; exon_id "ENSMUSE00000426594.4"; level 2; tag "basic"; tag "appris_principal"; tag "CCDS"; ccdsid "CCDS15017.1"; havana_gene "OTTMUSG00000022339.1"; havana_t…
chr1	HAVANA	exon	65346813	65346966	.	+	.	gene_id "ENSMUSG00000025946.7"; transcript_id "ENSMUST00000027083.6"; gene_type "protein_coding"; gene_status "KNOWN"; gene_name "Pth2r"; transcript_type "protein_coding"; transcript_status "KNOWN"; transcript_name "Pth2r-001"; exon_number 7; exon_id "ENSMUSE00000426584.4"; level 2; tag "basic"; tag "appris_principal"; tag "CCDS"; ccdsid "CCDS15017.1"; havana_gene "OTTMUSG00000022339.1"; havana_t…
chr1	HAVANA	exon	65351536	65351596	.	+	.	gene_id "ENSMUSG00000025946.7"; transcript_id "ENSMUST00000027083.6"; gene_type "protein_coding"; gene_status "KNOWN"; gene_name "Pth2r"; transcript_type "protein_coding"; transcript_status "KNOWN"; transcript_name "Pth2r-001"; exon_number 8; exon_id "ENSMUSE00000629763.1"; level 2; tag "basic"; tag "appris_principal"; tag "CCDS"; ccdsid "CCDS15017.1"; havana_gene "OTTMUSG00000022339.1"; havana_t…
chr1	HAVANA	exon	65363252	65363315	.	+	.	gene_id "ENSMUSG00000025946.7"; transcript_id "ENSMUST00000027083.6"; gene_type "protein_coding"; gene_status "KNOWN"; gene_name "Pth2r"; transcript_type "protein_coding"; transcript_status "KNOWN"; transcript_name "Pth2r-001"; exon_number 9; exon_id "ENSMUSE00000545032.1"; level 2; tag "basic"; tag "appris_principal"; tag "CCDS"; ccdsid "CCDS15017.1"; havana_gene "OTTMUSG00000022339.1"; havana_t…
chr1	HAVANA	exon	65372278	65372372	.	+	.	gene_id "ENSMUSG00000025946.7"; transcript_id "ENSMUST00000027083.6"; gene_type "protein_coding"; gene_status "KNOWN"; gene_name "Pth2r"; transcript_type "protein_coding"; transcript_status "KNOWN"; transcript_name "Pth2r-001"; exon_number 10; exon_id "ENSMUSE00000426569.3"; level 2; tag "basic"; tag "appris_principal"; tag "CCDS"; ccdsid "CCDS15017.1"; havana_gene "OTTMUSG00000022339.1"; havana_…
chr1	HAVANA	exon	65383863	65384001	.	+	.	gene_id "ENSMUSG00000025946.7"; transcript_id "ENSMUST00000027083.6"; gene_type "protein_coding"; gene_status "KNOWN"; gene_name "Pth2r"; transcript_type "protein_coding"; transcript_status "KNOWN"; transcript_name "Pth2r-001"; exon_number 11; exon_id "ENSMUSE00000426563.3"; level 2; tag "basic"; tag "appris_principal"; tag "CCDS"; ccdsid "CCDS15017.1"; havana_gene "OTTMUSG00000022339.1"; havana_…
chr1	HAVANA	exon	65386301	65386342	.	+	.	gene_id "ENSMUSG00000025946.7"; transcript_id "ENSMUST00000027083.6"; gene_type "protein_coding"; gene_status "KNOWN"; gene_name "Pth2r"; transcript_type "protein_coding"; transcript_status "KNOWN"; transcript_name "Pth2r-001"; exon_number 12; exon_id "ENSMUSE00000426557.3"; level 2; tag "basic"; tag "appris_principal"; tag "CCDS"; ccdsid "CCDS15017.1"; havana_gene "OTTMUSG00000022339.1"; havana_…
chr1	HAVANA	exon	65388418	65389244	.	+	.	gene_id "ENSMUSG00000025946.7"; transcript_id "ENSMUST00000027083.6"; gene_type "protein_coding"; gene_status "KNOWN"; gene_name "Pth2r"; transcript_type "protein_coding"; transcript_status "KNOWN"; transcript_name "Pth2r-001"; exon_number 13; exon_id "ENSMUSE00000426781.4"; level 2; tag "basic"; tag "appris_principal"; tag "CCDS"; ccdsid "CCDS15017.1"; havana_gene "OTTMUSG00000022339.1"; havana_…
chr1	HAVANA	exon	66321719	66322142	.	+	.	gene_id "ENSMUSG00000015222.11"; transcript_id "ENSMUST00000114013.1"; gene_type "protein_coding"; gene_status "KNOWN"; gene_name "Map2"; transcript_type "protein_coding"; transcript_status "KNOWN"; transcript_name "Map2-001"; exon_number 1; exon_id "ENSMUSE00000697768.1"; level 2; tag "basic"; tag "appris_candidate_longest"; havana_gene "OTTMUSG00000016448.9"; havana_transcript "OTTMUST000000396…
chr1	HAVANA	exon	66322404	66322468	.	+	.	gene_id "ENSMUSG00000015222.11"; transcript_id "ENSMUST00000114013.1"; gene_type "protein_coding"; gene_status "KNOWN"; gene_name "Map2"; transcript_type "protein_coding"; transcript_status "KNOWN"; transcript_name "Map2-001"; exon_number 2; exon_id "ENSMUSE00000443541.1"; level 2; tag "basic"; tag "appris_candidate_longest"; havana_gene "OTTMUSG00000016448.9"; havana_transcript "OTTMUST000000396…
chr1	HAVANA	exon	66362203	66362280	.	+	.	gene_id "ENSMUSG00000015222.11"; transcript_id "ENSMUST00000114013.1"; gene_type "protein_coding"; gene_status "KNOWN"; gene_name "Map2"; transcript_type "protein_coding"; transcript_status "KNOWN"; transcript_name "Map2-001"; exon_number 3; exon_id "ENSMUSE00000443527.1"; level 2; tag "basic"; tag "appris_candidate_longest"; havana_gene "OTTMUSG00000016448.9"; havana_transcript "OTTMUST000000396…
chr1	HAVANA	exon	66380489	66380773	.	+	.	gene_id "ENSMUSG00000015222.11"; transcript_id "ENSMUST00000114013.1"; gene_type "protein_coding"; gene_status "KNOWN"; gene_name "Map2"; transcript_type "protein_coding"; transcript_status "KNOWN"; transcript_name "Map2-001"; exon_number 4; exon_id "ENSMUSE00001228536.1"; level 2; tag "basic"; tag "appris_candidate_longest"; havana_gene "OTTMUSG00000016448.9"; havana_transcript "OTTMUST000000396…
chr1	HAVANA	exon	66399389	66399502	.	+	.	gene_id "ENSMUSG00000015222.11"; transcript_id "ENSMUST00000114013.1"; gene_type "protein_coding"; gene_status "KNOWN"; gene_name "Map2"; transcript_type "protein_coding"; transcript_status "KNOWN"; transcript_name "Map2-001"; exon_number 5; exon_id "ENSMUSE00001290172.1"; level 2; tag "basic"; tag "appris_candidate_longest"; havana_gene "OTTMUSG00000016448.9"; havana_transcript "OTTMUST000000396…
chr1	HAVANA	exon	66401444	66401521	.	+	.	gene_id "ENSMUSG00000015222.11"; transcript_id "ENSMUST00000114013.1"; gene_type "protein_coding"; gene_status "KNOWN"; gene_name "Map2"; transcript_type "protein_coding"; transcript_status "KNOWN"; transcript_name "Map2-001"; exon_number 6; exon_id "ENSMUSE00001264318.1"; level 2; tag "basic"; tag "appris_candidate_longest"; havana_gene "OTTMUSG00000016448.9"; havana_transcript "OTTMUST000000396…
chr1	HAVANA	exon	66412407	66416147	.	+	.	gene_id "ENSMUSG00000015222.11"; transcript_id "ENSMUST00000114013.1"; gene_type "protein_coding"; gene_status "KNOWN"; gene_name "Map2"; transcript_type "protein_coding"; transcript_status "KNOWN"; transcript_name "Map2-001"; exon_number 7; exon_id "ENSMUSE00000443205.2"; level 2; tag "basic"; tag "appris_candidate_longest"; havana_gene "OTTMUSG00000016448.9"; havana_transcript "OTTMUST000000396…
chr1	HAVANA	exon	66416344	66416550	.	+	.	gene_id "ENSMUSG00000015222.11"; transcript_id "ENSMUST00000114013.1"; gene_type "protein_coding"; gene_status "KNOWN"; gene_name "Map2"; transcript_type "protein_coding"; transcript_status "KNOWN"; transcript_name "Map2-001"; exon_number 8; exon_id "ENSMUSE00000154391.1"; level 2; tag "basic"; tag "appris_candidate_longest"; havana_gene "OTTMUSG00000016448.9"; havana_transcript "OTTMUST000000396…
chr1	HAVANA	exon	66416732	66416866	.	+	.	gene_id "ENSMUSG00000015222.11"; transcript_id "ENSMUST00000114013.1"; gene_type "protein_coding"; gene_status "KNOWN"; gene_name "Map2"; transcript_type "protein_coding"; transcript_status "KNOWN"; transcript_name "Map2-001"; exon_number 9; exon_id "ENSMUSE00001261963.1"; level 2; tag "basic"; tag "appris_candidate_longest"; havana_gene "OTTMUSG00000016448.9"; havana_transcript "OTTMUST000000396…
chr1	HAVANA	exon	66420135	66420196	.	+	.	gene_id "ENSMUSG00000015222.11"; transcript_id "ENSMUST00000114013.1"; gene_type "protein_coding"; gene_status "KNOWN"; gene_name "Map2"; transcript_type "protein_coding"; transcript_status "KNOWN"; transcript_name "Map2-001"; exon_number 10; exon_id "ENSMUSE00001287173.1"; level 2; tag "basic"; tag "appris_candidate_longest"; havana_gene "OTTMUSG00000016448.9"; havana_transcript "OTTMUST00000039…
chr1	HAVANA	exon	66421646	66421790	.	+	.	gene_id "ENSMUSG00000015222.11"; transcript_id "ENSMUST00000114013.1"; gene_type "protein_coding"; gene_status "KNOWN"; gene_name "Map2"; transcript_type "protein_coding"; transcript_status "KNOWN"; transcript_name "Map2-001"; exon_number 11; exon_id "ENSMUSE00001226597.1"; level 2; tag "basic"; tag "appris_candidate_longest"; havana_gene "OTTMUSG00000016448.9"; havana_transcript "OTTMUST00000039…
chr1	HAVANA	exon	66425197	66425528	.	+	.	gene_id "ENSMUSG00000015222.11"; transcript_id "ENSMUST00000114013.1"; gene_type "protein_coding"; gene_status "KNOWN"; gene_name "Map2"; transcript_type "protein_coding"; transcript_status "KNOWN"; transcript_name "Map2-001"; exon_number 12; exon_id "ENSMUSE00001295973.1"; level 2; tag "basic"; tag "appris_candidate_longest"; havana_gene "OTTMUSG00000016448.9"; havana_transcript "OTTMUST00000039…
chr1	HAVANA	exon	66433514	66433595	.	+	.	gene_id "ENSMUSG00000015222.11"; transcript_id "ENSMUST00000114013.1"; gene_type "protein_coding"; gene_status "KNOWN"; gene_name "Map2"; transcript_type "protein_coding"; transcript_status "KNOWN"; transcript_name "Map2-001"; exon_number 13; exon_id "ENSMUSE00001233326.1"; level 2; tag "basic"; tag "appris_candidate_longest"; havana_gene "OTTMUSG00000016448.9"; havana_transcript "OTTMUST00000039…
chr1	HAVANA	exon	66438254	66438366	.	+	.	gene_id "ENSMUSG00000015222.11"; transcript_id "ENSMUST00000114013.1"; gene_type "protein_coding"; gene_status "KNOWN"; gene_name "Map2"; transcript_type "protein_coding"; transcript_status "KNOWN"; transcript_name "Map2-001"; exon_number 14; exon_id "ENSMUSE00001280138.1"; level 2; tag "basic"; tag "appris_candidate_longest"; havana_gene "OTTMUSG00000016448.9"; havana_transcript "OTTMUST00000039…
chr1	HAVANA	exon	66438792	66439188	.	+	.	gene_id "ENSMUSG00000015222.11"; transcript_id "ENSMUST00000114013.1"; gene_type "protein_coding"; gene_status "KNOWN"; gene_name "Map2"; transcript_type "protein_coding"; transcript_status "KNOWN"; transcript_name "Map2-001"; exon_number 15; exon_id "ENSMUSE00000697765.1"; level 2; tag "basic"; tag "appris_candidate_longest"; havana_gene "OTTMUSG00000016448.9"; havana_transcript "OTTMUST00000039…
chr1	HAVANA	exon	66935276	66935333	.	-	.	gene_id "ENSMUSG00000061816.9"; transcript_id "ENSMUST00000120415.1"; gene_type "protein_coding"; gene_status "KNOWN"; gene_name "Myl1"; transcript_type "protein_coding"; transcript_status "NOVEL"; transcript_name "Myl1-004"; exon_number 1; exon_id "ENSMUSE00000720502.1"; level 2; tag "basic"; havana_gene "OTTMUSG00000026242.4"; havana_transcript "OTTMUST00000065668.1";
chr1	HAVANA	exon	66934518	66934542	.	-	.	gene_id "ENSMUSG00000061816.9"; transcript_id "ENSMUST00000120415.1"; gene_type "protein_coding"; gene_status "KNOWN"; gene_name "Myl1"; transcript_type "protein_coding"; transcript_status "NOVEL"; transcript_name "Myl1-004"; exon_number 2; exon_id "ENSMUSE00001258802.1"; level 2; tag "basic"; havana_gene "OTTMUSG00000026242.4"; havana_transcript "OTTMUST00000065668.1";
chr1	HAVANA	exon	66930186	66930329	.	-	.	gene_id "ENSMUSG00000061816.9"; transcript_id "ENSMUST00000120415.1"; gene_type "protein_coding"; gene_status "KNOWN"; gene_name "Myl1"; transcript_type "protein_coding"; transcript_status "NOVEL"; transcript_name "Myl1-004"; exon_number 3; exon_id "ENSMUSE00001258919.1"; level 2; tag "basic"; havana_gene "OTTMUSG00000026242.4"; havana_transcript "OTTMUST00000065668.1";
chr1	HAVANA	exon	66926534	66926707	.	-	.	gene_id "ENSMUSG00000061816.9"; transcript_id "ENSMUST00000120415.1"; gene_type "protein_coding"; gene_status "KNOWN"; gene_name "Myl1"; transcript_type "protein_coding"; transcript_status "NOVEL"; transcript_name "Myl1-004"; exon_number 4; exon_id "ENSMUSE00001242388.1"; level 2; tag "basic"; havana_gene "OTTMUSG00000026242.4"; havana_transcript "OTTMUST00000065668.1";
chr1	HAVANA	exon	66926066	66926285	.	-	.	gene_id "ENSMUSG00000061816.9"; transcript_id "ENSMUST00000120415.1"; gene_type "protein_coding"; gene_status "KNOWN"; gene_name "Myl1"; transcript_type "protein_coding"; transcript_status "NOVEL"; transcript_name "Myl1-004"; exon_number 5; exon_id "ENSMUSE00000710092.1"; level 2; tag "basic"; havana_gene "OTTMUSG00000026242.4"; havana_transcript "OTTMUST00000065668.1";
chr1	ENSEMBL	exon	69685694	69685960	.	-	.	gene_id "ENSMUSG00000025997.7"; transcript_id "ENSMUST00000027146.2"; gene_type "protein_coding"; gene_status "KNOWN"; gene_name "Ikzf2"; transcript_type "protein_coding"; transcript_status "KNOWN"; transcript_name "Ikzf2-201"; exon_number 1; exon_id "ENSMUSE00000361944.3"; level 3; tag "basic"; tag "appris_principal"; tag "CCDS"; ccdsid "CCDS15026.1";
chr1	ENSEMBL	exon	69684124	69684172	.	-	.	gene_id "ENSMUSG00000025997.7"; transcript_id "ENSMUST00000027146.2"; gene_type "protein_coding"; gene_status "KNOWN"; gene_name "Ikzf2"; transcript_type "protein_coding"; transcript_status "KNOWN"; transcript_name "Ikzf2-201"; exon_number 2; exon_id "ENSMUSE00000407214.1"; level 3; tag "basic"; tag "appris_principal"; tag "CCDS"; ccdsid "CCDS15026.1";
chr1	ENSEMBL	exon	69683210	69683314	.	-	.	gene_id "ENSMUSG00000025997.7"; transcript_id "ENSMUST00000027146.2"; gene_type "protein_coding"; gene_status "KNOWN"; gene_name "Ikzf2"; transcript_type "protein_coding"; transcript_status "KNOWN"; transcript_name "Ikzf2-201"; exon_number 3; exon_id "ENSMUSE00000483157.1"; level 3; tag "basic"; tag "appris_principal"; tag "CCDS"; ccdsid "CCDS15026.1";
chr1	ENSEMBL	exon	69577781	69578047	.	-	.	gene_id "ENSMUSG00000025997.7"; transcript_id "ENSMUST00000027146.2"; gene_type "protein_coding"; gene_status "KNOWN"; gene_name "Ikzf2"; transcript_type "protein_coding"; transcript_status "KNOWN"; transcript_name "Ikzf2-201"; exon_number 4; exon_id "ENSMUSE00000264347.1"; level 3; tag "basic"; tag "appris_principal"; tag "CCDS"; ccdsid "CCDS15026.1";
chr1	ENSEMBL	exon	69570493	69570660	.	-	.	gene_id "ENSMUSG00000025997.7"; transcript_id "ENSMUST00000027146.2"; gene_type "protein_coding"; gene_status "KNOWN"; gene_name "Ikzf2"; transcript_type "protein_coding"; transcript_status "KNOWN"; transcript_name "Ikzf2-201"; exon_number 5; exon_id "ENSMUSE00000544792.1"; level 3; tag "basic"; tag "appris_principal"; tag "CCDS"; ccdsid "CCDS15026.1";
chr1	ENSEMBL	exon	69548599	69548736	.	-	.	gene_id "ENSMUSG00000025997.7"; transcript_id "ENSMUST00000027146.2"; gene_type "protein_coding"; gene_status "KNOWN"; gene_name "Ikzf2"; transcript_type "protein_coding"; transcript_status "KNOWN"; transcript_name "Ikzf2-201"; exon_number 6; exon_id "ENSMUSE00000264329.1"; level 3; tag "basic"; tag "appris_principal"; tag "CCDS"; ccdsid "CCDS15026.1";
chr1	ENSEMBL	exon	69542227	69542370	.	-	.	gene_id "ENSMUSG00000025997.7"; transcript_id "ENSMUST00000027146.2"; gene_type "protein_coding"; gene_status "KNOWN"; gene_name "Ikzf2"; transcript_type "protein_coding"; transcript_status "KNOWN"; transcript_name "Ikzf2-201"; exon_number 7; exon_id "ENSMUSE00000264320.1"; level 3; tag "basic"; tag "appris_principal"; tag "CCDS"; ccdsid "CCDS15026.1";
chr1	ENSEMBL	exon	69531214	69539492	.	-	.	gene_id "ENSMUSG00000025997.7"; transcript_id "ENSMUST00000027146.2"; gene_type "protein_coding"; gene_status "KNOWN"; gene_name "Ikzf2"; transcript_type "protein_coding"; transcript_status "KNOWN"; transcript_name "Ikzf2-201"; exon_number 8; exon_id "ENSMUSE00000455635.2"; level 3; tag "basic"; tag "appris_principal"; tag "CCDS"; ccdsid "CCDS15026.1";
chr1	HAVANA	exon	69826992	69827121	.	+	.	gene_id "ENSMUSG00000053153.8"; transcript_id "ENSMUST00000113940.2"; gene_type "protein_coding"; gene_status "KNOWN"; gene_name "Spag16"; transcript_type "protein_coding"; transcript_status "KNOWN"; transcript_name "Spag16-002"; exon_number 1; exon_id "ENSMUSE00000697512.1"; level 2; tag "basic"; havana_gene "OTTMUSG00000034211.2"; havana_transcript "OTTMUST00000086831.1";
chr1	HAVANA	exon	69842969	69843015	.	+	.	gene_id "ENSMUSG00000053153.8"; transcript_id "ENSMUST00000113940.2"; gene_type "protein_coding"; gene_status "KNOWN"; gene_name "Spag16"; transcript_type "protein_coding"; transcript_status "KNOWN"; transcript_name "Spag16-002"; exon_number 2; exon_id "ENSMUSE00000439427.3"; level 2; tag "basic"; havana_gene "OTTMUSG00000034211.2"; havana_transcript "OTTMUST00000086831.1";
chr1	HAVANA	exon	69844279	69844374	.	+	.	gene_id "ENSMUSG00000053153.8"; transcript_id "ENSMUST00000113940.2"; gene_type "protein_coding"; gene_status "KNOWN"; gene_name "Spag16"; transcript_type "protein_coding"; transcript_status "KNOWN"; transcript_name "Spag16-002"; exon_number 3; exon_id "ENSMUSE00000439426.3"; level 2; tag "basic"; havana_gene "OTTMUSG00000034211.2"; havana_transcript "OTTMUST00000086831.1";
chr1	HAVANA	exon	69853323	69853441	.	+	.	gene_id "ENSMUSG00000053153.8"; transcript_id "ENSMUST00000113940.2"; gene_type "protein_coding"; gene_status "KNOWN"; gene_name "Spag16"; transcript_type "protein_coding"; transcript_status "KNOWN"; transcript_name "Spag16-002"; exon_number 4; exon_id "ENSMUSE00000439425.3"; level 2; tag "basic"; havana_gene "OTTMUSG00000034211.2"; havana_transcript "OTTMUST00000086831.1";
chr1	HAVANA	exon	69858473	69858610	.	+	.	gene_id "ENSMUSG00000053153.8"; transcript_id "ENSMUST00000113940.2"; gene_type "protein_coding"; gene_status "KNOWN"; gene_name "Spag16"; transcript_type "protein_coding"; transcript_status "KNOWN"; transcript_name "Spag16-002"; exon_number 5; exon_id "ENSMUSE00000439423.3"; level 2; tag "basic"; havana_gene "OTTMUSG00000034211.2"; havana_transcript "OTTMUST00000086831.1";
chr1	HAVANA	exon	69870264	69870371	.	+	.	gene_id "ENSMUSG00000053153.8"; transcript_id "ENSMUST00000113940.2"; gene_type "protein_coding"; gene_status "KNOWN"; gene_name "Spag16"; transcript_type "protein_coding"; transcript_status "KNOWN"; transcript_name "Spag16-002"; exon_number 6; exon_id "ENSMUSE00000439421.3"; level 2; tag "basic"; havana_gene "OTTMUSG00000034211.2"; havana_transcript "OTTMUST00000086831.1";
chr1	HAVANA	exon	69873134	69873251	.	+	.	gene_id "ENSMUSG00000053153.8"; transcript_id "ENSMUST00000113940.2"; gene_type "protein_coding"; gene_status "KNOWN"; gene_name "Spag16"; transcript_type "protein_coding"; transcript_status "KNOWN"; transcript_name "Spag16-002"; exon_number 7; exon_id "ENSMUSE00000439419.3"; level 2; tag "basic"; havana_gene "OTTMUSG00000034211.2"; havana_transcript "OTTMUST00000086831.1";
chr1	HAVANA	exon	69887492	69887558	.	+	.	gene_id "ENSMUSG00000053153.8"; transcript_id "ENSMUST00000113940.2"; gene_type "protein_coding"; gene_status "KNOWN"; gene_name "Spag16"; transcript_type "protein_coding"; transcript_status "KNOWN"; transcript_name "Spag16-002"; exon_number 8; exon_id "ENSMUSE00000439417.3"; level 2; tag "basic"; havana_gene "OTTMUSG00000034211.2"; havana_transcript "OTTMUST00000086831.1";
chr1	HAVANA	exon	69895227	69895271	.	+	.	gene_id "ENSMUSG00000053153.8"; transcript_id "ENSMUST00000113940.2"; gene_type "protein_coding"; gene_status "KNOWN"; gene_name "Spag16"; transcript_type "protein_coding"; transcript_status "KNOWN"; transcript_name "Spag16-002"; exon_number 9; exon_id "ENSMUSE00000439414.3"; level 2; tag "basic"; havana_gene "OTTMUSG00000034211.2"; havana_transcript "OTTMUST00000086831.1";
chr1	HAVANA	exon	69896472	69896581	.	+	.	gene_id "ENSMUSG00000053153.8"; transcript_id "ENSMUST00000113940.2"; gene_type "protein_coding"; gene_status "KNOWN"; gene_name "Spag16"; transcript_type "protein_coding"; transcript_status "KNOWN"; transcript_name "Spag16-002"; exon_number 10; exon_id "ENSMUSE00000439412.3"; level 2; tag "basic"; havana_gene "OTTMUSG00000034211.2"; havana_transcript "OTTMUST00000086831.1";
chr1	HAVANA	exon	69923662	69926242	.	+	.	gene_id "ENSMUSG00000053153.8"; transcript_id "ENSMUST00000113940.2"; gene_type "protein_coding"; gene_status "KNOWN"; gene_name "Spag16"; transcript_type "protein_coding"; transcript_status "KNOWN"; transcript_name "Spag16-002"; exon_number 11; exon_id "ENSMUSE00000697510.2"; level 2; tag "basic"; havana_gene "OTTMUSG00000034211.2"; havana_transcript "OTTMUST00000086831.1";
chr1	HAVANA	exon	71102668	71103146	.	-	.	gene_id "ENSMUSG00000026196.7"; transcript_id "ENSMUST00000027393.7"; gene_type "protein_coding"; gene_status "KNOWN"; gene_name "Bard1"; transcript_type "protein_coding"; transcript_status "KNOWN"; transcript_name "Bard1-001"; exon_number 1; exon_id "ENSMUSE00000156801.7"; level 2; tag "basic"; tag "appris_principal"; tag "CCDS"; ccdsid "CCDS15029.1"; havana_gene "OTTMUSG00000030938.3"; havana_t…
chr1	HAVANA	exon	71089471	71089527	.	-	.	gene_id "ENSMUSG00000026196.7"; transcript_id "ENSMUST00000027393.7"; gene_type "protein_coding"; gene_status "KNOWN"; gene_name "Bard1"; transcript_type "protein_coding"; transcript_status "KNOWN"; transcript_name "Bard1-001"; exon_number 2; exon_id "ENSMUSE00000156798.1"; level 2; tag "basic"; tag "appris_principal"; tag "CCDS"; ccdsid "CCDS15029.1"; havana_gene "OTTMUSG00000030938.3"; havana_t…
chr1	HAVANA	exon	71088109	71088251	.	-	.	gene_id "ENSMUSG00000026196.7"; transcript_id "ENSMUST00000027393.7"; gene_type "protein_coding"; gene_status "KNOWN"; gene_name "Bard1"; transcript_type "protein_coding"; transcript_status "KNOWN"; transcript_name "Bard1-001"; exon_number 3; exon_id "ENSMUSE00000156797.1"; level 2; tag "basic"; tag "appris_principal"; tag "CCDS"; ccdsid "CCDS15029.1"; havana_gene "OTTMUSG00000030938.3"; havana_t…
chr1	HAVANA	exon	71074543	71075480	.	-	.	gene_id "ENSMUSG00000026196.7"; transcript_id "ENSMUST00000027393.7"; gene_type "protein_coding"; gene_status "KNOWN"; gene_name "Bard1"; transcript_type "protein_coding"; transcript_status "KNOWN"; transcript_name "Bard1-001"; exon_number 4; exon_id "ENSMUSE00000156800.3"; level 2; tag "basic"; tag "appris_principal"; tag "CCDS"; ccdsid "CCDS15029.1"; havana_gene "OTTMUSG00000030938.3"; havana_t…
chr1	HAVANA	exon	71067108	71067188	.	-	.	gene_id "ENSMUSG00000026196.7"; transcript_id "ENSMUST00000027393.7"; gene_type "protein_coding"; gene_status "KNOWN"; gene_name "Bard1"; transcript_type "protein_coding"; transcript_status "KNOWN"; transcript_name "Bard1-001"; exon_number 5; exon_id "ENSMUSE00000156795.3"; level 2; tag "basic"; tag "appris_principal"; tag "CCDS"; ccdsid "CCDS15029.1"; havana_gene "OTTMUSG00000030938.3"; havana_t…
chr1	HAVANA	exon	71065479	71065651	.	-	.	gene_id "ENSMUSG00000026196.7"; transcript_id "ENSMUST00000027393.7"; gene_type "protein_coding"; gene_status "KNOWN"; gene_name "Bard1"; transcript_type "protein_coding"; transcript_status "KNOWN"; transcript_name "Bard1-001"; exon_number 6; exon_id "ENSMUSE00000156792.3"; level 2; tag "basic"; tag "appris_principal"; tag "CCDS"; ccdsid "CCDS15029.1"; havana_gene "OTTMUSG00000030938.3"; havana_t…
chr1	HAVANA	exon	71053613	71053721	.	-	.	gene_id "ENSMUSG00000026196.7"; transcript_id "ENSMUST00000027393.7"; gene_type "protein_coding"; gene_status "KNOWN"; gene_name "Bard1"; transcript_type "protein_coding"; transcript_status "KNOWN"; transcript_name "Bard1-001"; exon_number 7; exon_id "ENSMUSE00000156793.3"; level 2; tag "basic"; tag "appris_principal"; tag "CCDS"; ccdsid "CCDS15029.1"; havana_gene "OTTMUSG00000030938.3"; havana_t…
chr1	HAVANA	exon	71047640	71047772	.	-	.	gene_id "ENSMUSG00000026196.7"; transcript_id "ENSMUST00000027393.7"; gene_type "protein_coding"; gene_status "KNOWN"; gene_name "Bard1"; transcript_type "protein_coding"; transcript_status "KNOWN"; transcript_name "Bard1-001"; exon_number 8; exon_id "ENSMUSE00000156802.3"; level 2; tag "basic"; tag "appris_principal"; tag "CCDS"; ccdsid "CCDS15029.1"; havana_gene "OTTMUSG00000030938.3"; havana_t…
chr1	HAVANA	exon	71046678	71046770	.	-	.	gene_id "ENSMUSG00000026196.7"; transcript_id "ENSMUST00000027393.7"; gene_type "protein_coding"; gene_status "KNOWN"; gene_name "Bard1"; transcript_type "protein_coding"; transcript_status "KNOWN"; transcript_name "Bard1-001"; exon_number 9; exon_id "ENSMUSE00000156794.3"; level 2; tag "basic"; tag "appris_principal"; tag "CCDS"; ccdsid "CCDS15029.1"; havana_gene "OTTMUSG00000030938.3"; havana_t…
chr1	HAVANA	exon	71031359	71031456	.	-	.	gene_id "ENSMUSG00000026196.7"; transcript_id "ENSMUST00000027393.7"; gene_type "protein_coding"; gene_status "KNOWN"; gene_name "Bard1"; transcript_type "protein_coding"; transcript_status "KNOWN"; transcript_name "Bard1-001"; exon_number 10; exon_id "ENSMUSE00000156799.3"; level 2; tag "basic"; tag "appris_principal"; tag "CCDS"; ccdsid "CCDS15029.1"; havana_gene "OTTMUSG00000030938.3"; havana_…
chr1	HAVANA	exon	71027498	71030852	.	-	.	gene_id "ENSMUSG00000026196.7"; transcript_id "ENSMUST00000027393.7"; gene_type "protein_coding"; gene_status "KNOWN"; gene_name "Bard1"; transcript_type "protein_coding"; transcript_status "KNOWN"; transcript_name "Bard1-001"; exon_number 11; exon_id "ENSMUSE00000339024.8"; level 2; tag "basic"; tag "appris_principal"; tag "CCDS"; ccdsid "CCDS15029.1"; havana_gene "OTTMUSG00000030938.3"; havana_…
chr1	ENSEMBL	exon	71652832	71653171	.	-	.	gene_id "ENSMUSG00000026193.9"; transcript_id "ENSMUST00000055226.6"; gene_type "protein_coding"; gene_status "KNOWN"; gene_name "Fn1"; transcript_type "protein_coding"; transcript_status "KNOWN"; transcript_name "Fn1-201"; exon_number 1; exon_id "ENSMUSE00000776060.2"; level 3; tag "basic"; tag "appris_principal"; tag "CCDS"; ccdsid "CCDS15031.1";
chr1	ENSEMBL	exon	71651521	71651649	.	-	.	gene_id "ENSMUSG00000026193.9"; transcript_id "ENSMUST00000055226.6"; gene_type "protein_coding"; gene_status "KNOWN"; gene_name "Fn1"; transcript_type "protein_coding"; transcript_status "KNOWN"; transcript_name "Fn1-201"; exon_number 2; exon_id "ENSMUSE00000629712.1"; level 3; tag "basic"; tag "appris_principal"; tag "CCDS"; ccdsid "CCDS15031.1";
chr1	ENSEMBL	exon	71650562	71650699	.	-	.	gene_id "ENSMUSG00000026193.9"; transcript_id "ENSMUST00000055226.6"; gene_type "protein_coding"; gene_status "KNOWN"; gene_name "Fn1"; transcript_type "protein_coding"; transcript_status "KNOWN"; transcript_name "Fn1-201"; exon_number 3; exon_id "ENSMUSE00000629711.1"; level 3; tag "basic"; tag "appris_principal"; tag "CCDS"; ccdsid "CCDS15031.1";
chr1	ENSEMBL	exon	71649194	71649325	.	-	.	gene_id "ENSMUSG00000026193.9"; transcript_id "ENSMUST00000055226.6"; gene_type "protein_coding"; gene_status "KNOWN"; gene_name "Fn1"; transcript_type "protein_coding"; transcript_status "KNOWN"; transcript_name "Fn1-201"; exon_number 4; exon_id "ENSMUSE00000629710.1"; level 3; tag "basic"; tag "appris_principal"; tag "CCDS"; ccdsid "CCDS15031.1";
chr1	ENSEMBL	exon	71648009	71648146	.	-	.	gene_id "ENSMUSG00000026193.9"; transcript_id "ENSMUST00000055226.6"; gene_type "protein_coding"; gene_status "KNOWN"; gene_name "Fn1"; transcript_type "protein_coding"; transcript_status "KNOWN"; transcript_name "Fn1-201"; exon_number 5; exon_id "ENSMUSE00000629709.1"; level 3; tag "basic"; tag "appris_principal"; tag "CCDS"; ccdsid "CCDS15031.1";
chr1	ENSEMBL	exon	71645547	71645702	.	-	.	gene_id "ENSMUSG00000026193.9"; transcript_id "ENSMUST00000055226.6"; gene_type "protein_coding"; gene_status "KNOWN"; gene_name "Fn1"; transcript_type "protein_coding"; transcript_status "KNOWN"; transcript_name "Fn1-201"; exon_number 6; exon_id "ENSMUSE00000629708.1"; level 3; tag "basic"; tag "appris_principal"; tag "CCDS"; ccdsid "CCDS15031.1";
chr1	ENSEMBL	exon	71642960	71643151	.	-	.	gene_id "ENSMUSG00000026193.9"; transcript_id "ENSMUST00000055226.6"; gene_type "protein_coding"; gene_status "KNOWN"; gene_name "Fn1"; transcript_type "protein_coding"; transcript_status "KNOWN"; transcript_name "Fn1-201"; exon_number 7; exon_id "ENSMUSE00000629707.1"; level 3; tag "basic"; tag "appris_principal"; tag "CCDS"; ccdsid "CCDS15031.1";
chr1	ENSEMBL	exon	71641952	71642131	.	-	.	gene_id "ENSMUSG00000026193.9"; transcript_id "ENSMUST00000055226.6"; gene_type "protein_coding"; gene_status "KNOWN"; gene_name "Fn1"; transcript_type "protein_coding"; transcript_status "KNOWN"; transcript_name "Fn1-201"; exon_number 8; exon_id "ENSMUSE00000629706.1"; level 3; tag "basic"; tag "appris_principal"; tag "CCDS"; ccdsid "CCDS15031.1";
chr1	ENSEMBL	exon	71641152	71641328	.	-	.	gene_id "ENSMUSG00000026193.9"; transcript_id "ENSMUST00000055226.6"; gene_type "protein_coding"; gene_status "KNOWN"; gene_name "Fn1"; transcript_type "protein_coding"; transcript_status "KNOWN"; transcript_name "Fn1-201"; exon_number 9; exon_id "ENSMUSE00000629705.1"; level 3; tag "basic"; tag "appris_principal"; tag "CCDS"; ccdsid "CCDS15031.1";
chr1	ENSEMBL	exon	71640292	71640444	.	-	.	gene_id "ENSMUSG00000026193.9"; transcript_id "ENSMUST00000055226.6"; gene_type "protein_coding"; gene_status "KNOWN"; gene_name "Fn1"; transcript_type "protein_coding"; transcript_status "KNOWN"; transcript_name "Fn1-201"; exon_number 10; exon_id "ENSMUSE00000629704.1"; level 3; tag "basic"; tag "appris_principal"; tag "CCDS"; ccdsid "CCDS15031.1";
chr1	ENSEMBL	exon	71638457	71638585	.	-	.	gene_id "ENSMUSG00000026193.9"; transcript_id "ENSMUST00000055226.6"; gene_type "protein_coding"; gene_status "KNOWN"; gene_name "Fn1"; transcript_type "protein_coding"; transcript_status "KNOWN"; transcript_name "Fn1-201"; exon_number 11; exon_id "ENSMUSE00000629703.1"; level 3; tag "basic"; tag "appris_principal"; tag "CCDS"; ccdsid "CCDS15031.1";
chr1	ENSEMBL	exon	71637252	71637395	.	-	.	gene_id "ENSMUSG00000026193.9"; transcript_id "ENSMUST00000055226.6"; gene_type "protein_coding"; gene_status "KNOWN"; gene_name "Fn1"; transcript_type "protein_coding"; transcript_status "KNOWN"; transcript_name "Fn1-201"; exon_number 12; exon_id "ENSMUSE00000629702.1"; level 3; tag "basic"; tag "appris_principal"; tag "CCDS"; ccdsid "CCDS15031.1";
chr1	ENSEMBL	exon	71632041	71632162	.	-	.	gene_id "ENSMUSG00000026193.9"; transcript_id "ENSMUST00000055226.6"; gene_type "protein_coding"; gene_status "KNOWN"; gene_name "Fn1"; transcript_type "protein_coding"; transcript_status "KNOWN"; transcript_name "Fn1-201"; exon_number 13; exon_id "ENSMUSE00000629701.1"; level 3; tag "basic"; tag "appris_principal"; tag "CCDS"; ccdsid "CCDS15031.1";
chr1	ENSEMBL	exon	71629666	71629843	.	-	.	gene_id "ENSMUSG00000026193.9"; transcript_id "ENSMUST00000055226.6"; gene_type "protein_coding"; gene_status "KNOWN"; gene_name "Fn1"; transcript_type "protein_coding"; transcript_status "KNOWN"; transcript_name "Fn1-201"; exon_number 14; exon_id "ENSMUSE00000629700.1"; level 3; tag "basic"; tag "appris_principal"; tag "CCDS"; ccdsid "CCDS15031.1";
chr1	ENSEMBL	exon	71629316	71629492	.	-	.	gene_id "ENSMUSG00000026193.9"; transcript_id "ENSMUST00000055226.6"; gene_type "protein_coding"; gene_status "KNOWN"; gene_name "Fn1"; transcript_type "protein_coding"; transcript_status "KNOWN"; transcript_name "Fn1-201"; exon_number 15; exon_id "ENSMUSE00000629699.1"; level 3; tag "basic"; tag "appris_principal"; tag "CCDS"; ccdsid "CCDS15031.1";
chr1	ENSEMBL	exon	71628408	71628536	.	-	.	gene_id "ENSMUSG00000026193.9"; transcript_id "ENSMUST00000055226.6"; gene_type "protein_coding"; gene_status "KNOWN"; gene_name "Fn1"; transcript_type "protein_coding"; transcript_status "KNOWN"; transcript_name "Fn1-201"; exon_number 16; exon_id "ENSMUSE00000629698.1"; level 3; tag "basic"; tag "appris_principal"; tag "CCDS"; ccdsid "CCDS15031.1";
chr1	ENSEMBL	exon	71628057	71628146	.	-	.	gene_id "ENSMUSG00000026193.9"; transcript_id "ENSMUST00000055226.6"; gene_type "protein_coding"; gene_status "KNOWN"; gene_name "Fn1"; transcript_type "protein_coding"; transcript_status "KNOWN"; transcript_name "Fn1-201"; exon_number 17; exon_id "ENSMUSE00000629697.1"; level 3; tag "basic"; tag "appris_principal"; tag "CCDS"; ccdsid "CCDS15031.1";
chr1	ENSEMBL	exon	71627163	71627357	.	-	.	gene_id "ENSMUSG00000026193.9"; transcript_id "ENSMUST00000055226.6"; gene_type "protein_coding"; gene_status "KNOWN"; gene_name "Fn1"; transcript_type "protein_coding"; transcript_status "KNOWN"; transcript_name "Fn1-201"; exon_number 18; exon_id "ENSMUSE00000629696.1"; level 3; tag "basic"; tag "appris_principal"; tag "CCDS"; ccdsid "CCDS15031.1";
chr1	ENSEMBL	exon	71625974	71626246	.	-	.	gene_id "ENSMUSG00000026193.9"; transcript_id "ENSMUST00000055226.6"; gene_type "protein_coding"; gene_status "KNOWN"; gene_name "Fn1"; transcript_type "protein_coding"; transcript_status "KNOWN"; transcript_name "Fn1-201"; exon_number 19; exon_id "ENSMUSE00000629695.1"; level 3; tag "basic"; tag "appris_principal"; tag "CCDS"; ccdsid "CCDS15031.1";
chr1	ENSEMBL	exon	71624078	71624344	.	-	.	gene_id "ENSMUSG00000026193.9"; transcript_id "ENSMUST00000055226.6"; gene_type "protein_coding"; gene_status "KNOWN"; gene_name "Fn1"; transcript_type "protein_coding"; transcript_status "KNOWN"; transcript_name "Fn1-201"; exon_number 20; exon_id "ENSMUSE00000629694.1"; level 3; tag "basic"; tag "appris_principal"; tag "CCDS"; ccdsid "CCDS15031.1";
chr1	ENSEMBL	exon	71620725	71620819	.	-	.	gene_id "ENSMUSG00000026193.9"; transcript_id "ENSMUST00000055226.6"; gene_type "protein_coding"; gene_status "KNOWN"; gene_name "Fn1"; transcript_type "protein_coding"; transcript_status "KNOWN"; transcript_name "Fn1-201"; exon_number 21; exon_id "ENSMUSE00000629693.1"; level 3; tag "basic"; tag "appris_principal"; tag "CCDS"; ccdsid "CCDS15031.1";
chr1	ENSEMBL	exon	71619384	71619552	.	-	.	gene_id "ENSMUSG00000026193.9"; transcript_id "ENSMUST00000055226.6"; gene_type "protein_coding"; gene_status "KNOWN"; gene_name "Fn1"; transcript_type "protein_coding"; transcript_status "KNOWN"; transcript_name "Fn1-201"; exon_number 22; exon_id "ENSMUSE00000629692.1"; level 3; tag "basic"; tag "appris_principal"; tag "CCDS"; ccdsid "CCDS15031.1";
chr1	ENSEMBL	exon	71618579	71618665	.	-	.	gene_id "ENSMUSG00000026193.9"; transcript_id "ENSMUST00000055226.6"; gene_type "protein_coding"; gene_status "KNOWN"; gene_name "Fn1"; transcript_type "protein_coding"; transcript_status "KNOWN"; transcript_name "Fn1-201"; exon_number 23; exon_id "ENSMUSE00000629691.1"; level 3; tag "basic"; tag "appris_principal"; tag "CCDS"; ccdsid "CCDS15031.1";
chr1	ENSEMBL	exon	71615360	71615551	.	-	.	gene_id "ENSMUSG00000026193.9"; transcript_id "ENSMUST00000055226.6"; gene_type "protein_coding"; gene_status "KNOWN"; gene_name "Fn1"; transcript_type "protein_coding"; transcript_status "KNOWN"; transcript_name "Fn1-201"; exon_number 24; exon_id "ENSMUSE00000629690.1"; level 3; tag "basic"; tag "appris_principal"; tag "CCDS"; ccdsid "CCDS15031.1";
chr1	ENSEMBL	exon	71613763	71614035	.	-	.	gene_id "ENSMUSG00000026193.9"; transcript_id "ENSMUST00000055226.6"; gene_type "protein_coding"; gene_status "KNOWN"; gene_name "Fn1"; transcript_type "protein_coding"; transcript_status "KNOWN"; transcript_name "Fn1-201"; exon_number 25; exon_id "ENSMUSE00000544622.1"; level 3; tag "basic"; tag "appris_principal"; tag "CCDS"; ccdsid "CCDS15031.1";
chr1	ENSEMBL	exon	71612468	71612650	.	-	.	gene_id "ENSMUSG00000026193.9"; transcript_id "ENSMUST00000055226.6"; gene_type "protein_coding"; gene_status "KNOWN"; gene_name "Fn1"; transcript_type "protein_coding"; transcript_status "KNOWN"; transcript_name "Fn1-201"; exon_number 26; exon_id "ENSMUSE00000629689.1"; level 3; tag "basic"; tag "appris_principal"; tag "CCDS"; ccdsid "CCDS15031.1";
chr1	ENSEMBL	exon	71610929	71611018	.	-	.	gene_id "ENSMUSG00000026193.9"; transcript_id "ENSMUST00000055226.6"; gene_type "protein_coding"; gene_status "KNOWN"; gene_name "Fn1"; transcript_type "protein_coding"; transcript_status "KNOWN"; transcript_name "Fn1-201"; exon_number 27; exon_id "ENSMUSE00000629688.1"; level 3; tag "basic"; tag "appris_principal"; tag "CCDS"; ccdsid "CCDS15031.1";
chr1	ENSEMBL	exon	71609413	71609682	.	-	.	gene_id "ENSMUSG00000026193.9"; transcript_id "ENSMUST00000055226.6"; gene_type "protein_coding"; gene_status "KNOWN"; gene_name "Fn1"; transcript_type "protein_coding"; transcript_status "KNOWN"; transcript_name "Fn1-201"; exon_number 28; exon_id "ENSMUSE00000629687.1"; level 3; tag "basic"; tag "appris_principal"; tag "CCDS"; ccdsid "CCDS15031.1";
chr1	ENSEMBL	exon	71607904	71608020	.	-	.	gene_id "ENSMUSG00000026193.9"; transcript_id "ENSMUST00000055226.6"; gene_type "protein_coding"; gene_status "KNOWN"; gene_name "Fn1"; transcript_type "protein_coding"; transcript_status "KNOWN"; transcript_name "Fn1-201"; exon_number 29; exon_id "ENSMUSE00000629686.1"; level 3; tag "basic"; tag "appris_principal"; tag "CCDS"; ccdsid "CCDS15031.1";
chr1	ENSEMBL	exon	71606703	71606867	.	-	.	gene_id "ENSMUSG00000026193.9"; transcript_id "ENSMUST00000055226.6"; gene_type "protein_coding"; gene_status "KNOWN"; gene_name "Fn1"; transcript_type "protein_coding"; transcript_status "KNOWN"; transcript_name "Fn1-201"; exon_number 30; exon_id "ENSMUSE00000629685.1"; level 3; tag "basic"; tag "appris_principal"; tag "CCDS"; ccdsid "CCDS15031.1";
chr1	ENSEMBL	exon	71605885	71606040	.	-	.	gene_id "ENSMUSG00000026193.9"; transcript_id "ENSMUST00000055226.6"; gene_type "protein_coding"; gene_status "KNOWN"; gene_name "Fn1"; transcript_type "protein_coding"; transcript_status "KNOWN"; transcript_name "Fn1-201"; exon_number 31; exon_id "ENSMUSE00000629684.1"; level 3; tag "basic"; tag "appris_principal"; tag "CCDS"; ccdsid "CCDS15031.1";
chr1	ENSEMBL	exon	71604970	71605083	.	-	.	gene_id "ENSMUSG00000026193.9"; transcript_id "ENSMUST00000055226.6"; gene_type "protein_coding"; gene_status "KNOWN"; gene_name "Fn1"; transcript_type "protein_coding"; transcript_status "KNOWN"; transcript_name "Fn1-201"; exon_number 32; exon_id "ENSMUSE00000544614.1"; level 3; tag "basic"; tag "appris_principal"; tag "CCDS"; ccdsid "CCDS15031.1";
chr1	ENSEMBL	exon	71603660	71603929	.	-	.	gene_id "ENSMUSG00000026193.9"; transcript_id "ENSMUST00000055226.6"; gene_type "protein_coding"; gene_status "KNOWN"; gene_name "Fn1"; transcript_type "protein_coding"; transcript_status "KNOWN"; transcript_name "Fn1-201"; exon_number 33; exon_id "ENSMUSE00000377635.3"; level 3; tag "basic"; tag "appris_principal"; tag "CCDS"; ccdsid "CCDS15031.1";
chr1	ENSEMBL	exon	71602310	71602497	.	-	.	gene_id "ENSMUSG00000026193.9"; transcript_id "ENSMUST00000055226.6"; gene_type "protein_coding"; gene_status "KNOWN"; gene_name "Fn1"; transcript_type "protein_coding"; transcript_status "KNOWN"; transcript_name "Fn1-201"; exon_number 34; exon_id "ENSMUSE00000629683.1"; level 3; tag "basic"; tag "appris_principal"; tag "CCDS"; ccdsid "CCDS15031.1";
chr1	ENSEMBL	exon	71601201	71601288	.	-	.	gene_id "ENSMUSG00000026193.9"; transcript_id "ENSMUST00000055226.6"; gene_type "protein_coding"; gene_status "KNOWN"; gene_name "Fn1"; transcript_type "protein_coding"; transcript_status "KNOWN"; transcript_name "Fn1-201"; exon_number 35; exon_id "ENSMUSE00000629682.1"; level 3; tag "basic"; tag "appris_principal"; tag "CCDS"; ccdsid "CCDS15031.1";
chr1	ENSEMBL	exon	71600290	71600466	.	-	.	gene_id "ENSMUSG00000026193.9"; transcript_id "ENSMUST00000055226.6"; gene_type "protein_coding"; gene_status "KNOWN"; gene_name "Fn1"; transcript_type "protein_coding"; transcript_status "KNOWN"; transcript_name "Fn1-201"; exon_number 36; exon_id "ENSMUSE00000629681.1"; level 3; tag "basic"; tag "appris_principal"; tag "CCDS"; ccdsid "CCDS15031.1";
chr1	ENSEMBL	exon	71599603	71599692	.	-	.	gene_id "ENSMUSG00000026193.9"; transcript_id "ENSMUST00000055226.6"; gene_type "protein_coding"; gene_status "KNOWN"; gene_name "Fn1"; transcript_type "protein_coding"; transcript_status "KNOWN"; transcript_name "Fn1-201"; exon_number 37; exon_id "ENSMUSE00000629680.1"; level 3; tag "basic"; tag "appris_principal"; tag "CCDS"; ccdsid "CCDS15031.1";
chr1	ENSEMBL	exon	71599215	71599394	.	-	.	gene_id "ENSMUSG00000026193.9"; transcript_id "ENSMUST00000055226.6"; gene_type "protein_coding"; gene_status "KNOWN"; gene_name "Fn1"; transcript_type "protein_coding"; transcript_status "KNOWN"; transcript_name "Fn1-201"; exon_number 38; exon_id "ENSMUSE00000629679.1"; level 3; tag "basic"; tag "appris_principal"; tag "CCDS"; ccdsid "CCDS15031.1";
chr1	ENSEMBL	exon	71598374	71598463	.	-	.	gene_id "ENSMUSG00000026193.9"; transcript_id "ENSMUST00000055226.6"; gene_type "protein_coding"; gene_status "KNOWN"; gene_name "Fn1"; transcript_type "protein_coding"; transcript_status "KNOWN"; transcript_name "Fn1-201"; exon_number 39; exon_id "ENSMUSE00000629678.1"; level 3; tag "basic"; tag "appris_principal"; tag "CCDS"; ccdsid "CCDS15031.1";
chr1	ENSEMBL	exon	71597281	71597747	.	-	.	gene_id "ENSMUSG00000026193.9"; transcript_id "ENSMUST00000055226.6"; gene_type "protein_coding"; gene_status "KNOWN"; gene_name "Fn1"; transcript_type "protein_coding"; transcript_status "KNOWN"; transcript_name "Fn1-201"; exon_number 40; exon_id "ENSMUSE00000629677.1"; level 3; tag "basic"; tag "appris_principal"; tag "CCDS"; ccdsid "CCDS15031.1";
chr1	ENSEMBL	exon	71595664	71595802	.	-	.	gene_id "ENSMUSG00000026193.9"; transcript_id "ENSMUST00000055226.6"; gene_type "protein_coding"; gene_status "KNOWN"; gene_name "Fn1"; transcript_type "protein_coding"; transcript_status "KNOWN"; transcript_name "Fn1-201"; exon_number 41; exon_id "ENSMUSE00000629676.1"; level 3; tag "basic"; tag "appris_principal"; tag "CCDS"; ccdsid "CCDS15031.1";
chr1	ENSEMBL	exon	71593071	71593235	.	-	.	gene_id "ENSMUSG00000026193.9"; transcript_id "ENSMUST00000055226.6"; gene_type "protein_coding"; gene_status "KNOWN"; gene_name "Fn1"; transcript_type "protein_coding"; transcript_status "KNOWN"; transcript_name "Fn1-201"; exon_number 42; exon_id "ENSMUSE00000629675.1"; level 3; tag "basic"; tag "appris_principal"; tag "CCDS"; ccdsid "CCDS15031.1";
chr1	ENSEMBL	exon	71590767	71590892	.	-	.	gene_id "ENSMUSG00000026193.9"; transcript_id "ENSMUST00000055226.6"; gene_type "protein_coding"; gene_status "KNOWN"; gene_name "Fn1"; transcript_type "protein_coding"; transcript_status "KNOWN"; transcript_name "Fn1-201"; exon_number 43; exon_id "ENSMUSE00000629674.1"; level 3; tag "basic"; tag "appris_principal"; tag "CCDS"; ccdsid "CCDS15031.1";
chr1	ENSEMBL	exon	71590098	71590204	.	-	.	gene_id "ENSMUSG00000026193.9"; transcript_id "ENSMUST00000055226.6"; gene_type "protein_coding"; gene_status "KNOWN"; gene_name "Fn1"; transcript_type "protein_coding"; transcript_status "KNOWN"; transcript_name "Fn1-201"; exon_number 44; exon_id "ENSMUSE00000629673.1"; level 3; tag "basic"; tag "appris_principal"; tag "CCDS"; ccdsid "CCDS15031.1";
chr1	ENSEMBL	exon	71586830	71586943	.	-	.	gene_id "ENSMUSG00000026193.9"; transcript_id "ENSMUST00000055226.6"; gene_type "protein_coding"; gene_status "KNOWN"; gene_name "Fn1"; transcript_type "protein_coding"; transcript_status "KNOWN"; transcript_name "Fn1-201"; exon_number 45; exon_id "ENSMUSE00000629672.1"; level 3; tag "basic"; tag "appris_principal"; tag "CCDS"; ccdsid "CCDS15031.1";
chr1	ENSEMBL	exon	71585523	71586283	.	-	.	gene_id "ENSMUSG00000026193.9"; transcript_id "ENSMUST00000055226.6"; gene_type "protein_coding"; gene_status "KNOWN"; gene_name "Fn1"; transcript_type "protein_coding"; transcript_status "KNOWN"; transcript_name "Fn1-201"; exon_number 46; exon_id "ENSMUSE00000903260.1"; level 3; tag "basic"; tag "appris_principal"; tag "CCDS"; ccdsid "CCDS15031.1";
chr1	ENSEMBL	exon	72212017	72212307	.	-	.	gene_id "ENSMUSG00000039395.7"; transcript_id "ENSMUST00000048860.7"; gene_type "protein_coding"; gene_status "KNOWN"; gene_name "Mreg"; transcript_type "protein_coding"; transcript_status "KNOWN"; transcript_name "Mreg-201"; exon_number 1; exon_id "ENSMUSE00000600755.2"; level 3; tag "basic"; tag "appris_principal"; tag "CCDS"; ccdsid "CCDS15032.1";
chr1	ENSEMBL	exon	72192043	72192202	.	-	.	gene_id "ENSMUSG00000039395.7"; transcript_id "ENSMUST00000048860.7"; gene_type "protein_coding"; gene_status "KNOWN"; gene_name "Mreg"; transcript_type "protein_coding"; transcript_status "KNOWN"; transcript_name "Mreg-201"; exon_number 2; exon_id "ENSMUSE00000262166.1"; level 3; tag "basic"; tag "appris_principal"; tag "CCDS"; ccdsid "CCDS15032.1";
chr1	ENSEMBL	exon	72164072	72164162	.	-	.	gene_id "ENSMUSG00000039395.7"; transcript_id "ENSMUST00000048860.7"; gene_type "protein_coding"; gene_status "KNOWN"; gene_name "Mreg"; transcript_type "protein_coding"; transcript_status "KNOWN"; transcript_name "Mreg-201"; exon_number 3; exon_id "ENSMUSE00000262156.2"; level 3; tag "basic"; tag "appris_principal"; tag "CCDS"; ccdsid "CCDS15032.1";
chr1	ENSEMBL	exon	72162322	72162485	.	-	.	gene_id "ENSMUSG00000039395.7"; transcript_id "ENSMUST00000048860.7"; gene_type "protein_coding"; gene_status "KNOWN"; gene_name "Mreg"; transcript_type "protein_coding"; transcript_status "KNOWN"; transcript_name "Mreg-201"; exon_number 4; exon_id "ENSMUSE00000262147.2"; level 3; tag "basic"; tag "appris_principal"; tag "CCDS"; ccdsid "CCDS15032.1";
chr1	ENSEMBL	exon	72159233	72161019	.	-	.	gene_id "ENSMUSG00000039395.7"; transcript_id "ENSMUST00000048860.7"; gene_type "protein_coding"; gene_status "KNOWN"; gene_name "Mreg"; transcript_type "protein_coding"; transcript_status "KNOWN"; transcript_name "Mreg-201"; exon_number 5; exon_id "ENSMUSE00000412693.6"; level 3; tag "basic"; tag "appris_principal"; tag "CCDS"; ccdsid "CCDS15032.1";
chr1	ENSEMBL	exon	72307421	72307567	.	+	.	gene_id "ENSMUSG00000026187.8"; transcript_id "ENSMUST00000027379.8"; gene_type "protein_coding"; gene_status "KNOWN"; gene_name "Xrcc5"; transcript_type "protein_coding"; transcript_status "KNOWN"; transcript_name "Xrcc5-201"; exon_number 1; exon_id "ENSMUSE00000697321.3"; level 3; tag "basic"; tag "appris_principal"; tag "CCDS"; ccdsid "CCDS35608.1";
chr1	ENSEMBL	exon	72310435	72310548	.	+	.	gene_id "ENSMUSG00000026187.8"; transcript_id "ENSMUST00000027379.8"; gene_type "protein_coding"; gene_status "KNOWN"; gene_name "Xrcc5"; transcript_type "protein_coding"; transcript_status "KNOWN"; transcript_name "Xrcc5-201"; exon_number 2; exon_id "ENSMUSE00000261296.3"; level 3; tag "basic"; tag "appris_principal"; tag "CCDS"; ccdsid "CCDS35608.1";
chr1	ENSEMBL	exon	72312408	72312591	.	+	.	gene_id "ENSMUSG00000026187.8"; transcript_id "ENSMUST00000027379.8"; gene_type "protein_coding"; gene_status "KNOWN"; gene_name "Xrcc5"; transcript_type "protein_coding"; transcript_status "KNOWN"; transcript_name "Xrcc5-201"; exon_number 3; exon_id "ENSMUSE00000261291.3"; level 3; tag "basic"; tag "appris_principal"; tag "CCDS"; ccdsid "CCDS35608.1";
chr1	ENSEMBL	exon	72314154	72314202	.	+	.	gene_id "ENSMUSG00000026187.8"; transcript_id "ENSMUST00000027379.8"; gene_type "protein_coding"; gene_status "KNOWN"; gene_name "Xrcc5"; transcript_type "protein_coding"; transcript_status "KNOWN"; transcript_name "Xrcc5-201"; exon_number 4; exon_id "ENSMUSE00000261283.3"; level 3; tag "basic"; tag "appris_principal"; tag "CCDS"; ccdsid "CCDS35608.1";
chr1	ENSEMBL	exon	72315459	72315581	.	+	.	gene_id "ENSMUSG00000026187.8"; transcript_id "ENSMUST00000027379.8"; gene_type "protein_coding"; gene_status "KNOWN"; gene_name "Xrcc5"; transcript_type "protein_coding"; transcript_status "KNOWN"; transcript_name "Xrcc5-201"; exon_number 5; exon_id "ENSMUSE00000261272.3"; level 3; tag "basic"; tag "appris_principal"; tag "CCDS"; ccdsid "CCDS35608.1";
chr1	ENSEMBL	exon	72318999	72319190	.	+	.	gene_id "ENSMUSG00000026187.8"; transcript_id "ENSMUST00000027379.8"; gene_type "protein_coding"; gene_status "KNOWN"; gene_name "Xrcc5"; transcript_type "protein_coding"; transcript_status "KNOWN"; transcript_name "Xrcc5-201"; exon_number 6; exon_id "ENSMUSE00000261265.3"; level 3; tag "basic"; tag "appris_principal"; tag "CCDS"; ccdsid "CCDS35608.1";
chr1	ENSEMBL	exon	72325074	72325188	.	+	.	gene_id "ENSMUSG00000026187.8"; transcript_id "ENSMUST00000027379.8"; gene_type "protein_coding"; gene_status "KNOWN"; gene_name "Xrcc5"; transcript_type "protein_coding"; transcript_status "KNOWN"; transcript_name "Xrcc5-201"; exon_number 7; exon_id "ENSMUSE00000261257.3"; level 3; tag "basic"; tag "appris_principal"; tag "CCDS"; ccdsid "CCDS35608.1";
chr1	ENSEMBL	exon	72326216	72326354	.	+	.	gene_id "ENSMUSG00000026187.8"; transcript_id "ENSMUST00000027379.8"; gene_type "protein_coding"; gene_status "KNOWN"; gene_name "Xrcc5"; transcript_type "protein_coding"; transcript_status "KNOWN"; transcript_name "Xrcc5-201"; exon_number 8; exon_id "ENSMUSE00000156654.3"; level 3; tag "basic"; tag "appris_principal"; tag "CCDS"; ccdsid "CCDS35608.1";
chr1	ENSEMBL	exon	72329926	72330038	.	+	.	gene_id "ENSMUSG00000026187.8"; transcript_id "ENSMUST00000027379.8"; gene_type "protein_coding"; gene_status "KNOWN"; gene_name "Xrcc5"; transcript_type "protein_coding"; transcript_status "KNOWN"; transcript_name "Xrcc5-201"; exon_number 9; exon_id "ENSMUSE00000156660.3"; level 3; tag "basic"; tag "appris_principal"; tag "CCDS"; ccdsid "CCDS35608.1";
chr1	ENSEMBL	exon	72334636	72334698	.	+	.	gene_id "ENSMUSG00000026187.8"; transcript_id "ENSMUST00000027379.8"; gene_type "protein_coding"; gene_status "KNOWN"; gene_name "Xrcc5"; transcript_type "protein_coding"; transcript_status "KNOWN"; transcript_name "Xrcc5-201"; exon_number 10; exon_id "ENSMUSE00000156655.3"; level 3; tag "basic"; tag "appris_principal"; tag "CCDS"; ccdsid "CCDS35608.1";
chr1	ENSEMBL	exon	72338960	72339097	.	+	.	gene_id "ENSMUSG00000026187.8"; transcript_id "ENSMUST00000027379.8"; gene_type "protein_coding"; gene_status "KNOWN"; gene_name "Xrcc5"; transcript_type "protein_coding"; transcript_status "KNOWN"; transcript_name "Xrcc5-201"; exon_number 11; exon_id "ENSMUSE00000156659.3"; level 3; tag "basic"; tag "appris_principal"; tag "CCDS"; ccdsid "CCDS35608.1";
chr1	ENSEMBL	exon	72339989	72340079	.	+	.	gene_id "ENSMUSG00000026187.8"; transcript_id "ENSMUST00000027379.8"; gene_type "protein_coding"; gene_status "KNOWN"; gene_name "Xrcc5"; transcript_type "protein_coding"; transcript_status "KNOWN"; transcript_name "Xrcc5-201"; exon_number 12; exon_id "ENSMUSE00000156653.3"; level 3; tag "basic"; tag "appris_principal"; tag "CCDS"; ccdsid "CCDS35608.1";
chr1	ENSEMBL	exon	72343009	72343142	.	+	.	gene_id "ENSMUSG00000026187.8"; transcript_id "ENSMUST00000027379.8"; gene_type "protein_coding"; gene_status "KNOWN"; gene_name "Xrcc5"; transcript_type "protein_coding"; transcript_status "KNOWN"; transcript_name "Xrcc5-201"; exon_number 13; exon_id "ENSMUSE00000156656.3"; level 3; tag "basic"; tag "appris_principal"; tag "CCDS"; ccdsid "CCDS35608.1";
chr1	ENSEMBL	exon	72346228	72346424	.	+	.	gene_id "ENSMUSG00000026187.8"; transcript_id "ENSMUST00000027379.8"; gene_type "protein_coding"; gene_status "KNOWN"; gene_name "Xrcc5"; transcript_type "protein_coding"; transcript_status "KNOWN"; transcript_name "Xrcc5-201"; exon_number 14; exon_id "ENSMUSE00000156657.3"; level 3; tag "basic"; tag "appris_principal"; tag "CCDS"; ccdsid "CCDS35608.1";
chr1	ENSEMBL	exon	72354243	72354336	.	+	.	gene_id "ENSMUSG00000026187.8"; transcript_id "ENSMUST00000027379.8"; gene_type "protein_coding"; gene_status "KNOWN"; gene_name "Xrcc5"; transcript_type "protein_coding"; transcript_status "KNOWN"; transcript_name "Xrcc5-201"; exon_number 15; exon_id "ENSMUSE00000156652.3"; level 3; tag "basic"; tag "appris_principal"; tag "CCDS"; ccdsid "CCDS35608.1";
chr1	ENSEMBL	exon	72356817	72356886	.	+	.	gene_id "ENSMUSG00000026187.8"; transcript_id "ENSMUST00000027379.8"; gene_type "protein_coding"; gene_status "KNOWN"; gene_name "Xrcc5"; transcript_type "protein_coding"; transcript_status "KNOWN"; transcript_name "Xrcc5-201"; exon_number 16; exon_id "ENSMUSE00000261193.3"; level 3; tag "basic"; tag "appris_principal"; tag "CCDS"; ccdsid "CCDS35608.1";
chr1	ENSEMBL	exon	72381619	72381728	.	+	.	gene_id "ENSMUSG00000026187.8"; transcript_id "ENSMUST00000027379.8"; gene_type "protein_coding"; gene_status "KNOWN"; gene_name "Xrcc5"; transcript_type "protein_coding"; transcript_status "KNOWN"; transcript_name "Xrcc5-201"; exon_number 17; exon_id "ENSMUSE00000261186.3"; level 3; tag "basic"; tag "appris_principal"; tag "CCDS"; ccdsid "CCDS35608.1";
chr1	ENSEMBL	exon	72383358	72383454	.	+	.	gene_id "ENSMUSG00000026187.8"; transcript_id "ENSMUST00000027379.8"; gene_type "protein_coding"; gene_status "KNOWN"; gene_name "Xrcc5"; transcript_type "protein_coding"; transcript_status "KNOWN"; transcript_name "Xrcc5-201"; exon_number 18; exon_id "ENSMUSE00000261179.3"; level 3; tag "basic"; tag "appris_principal"; tag "CCDS"; ccdsid "CCDS35608.1";
chr1	ENSEMBL	exon	72383702	72383769	.	+	.	gene_id "ENSMUSG00000026187.8"; transcript_id "ENSMUST00000027379.8"; gene_type "protein_coding"; gene_status "KNOWN"; gene_name "Xrcc5"; transcript_type "protein_coding"; transcript_status "KNOWN"; transcript_name "Xrcc5-201"; exon_number 19; exon_id "ENSMUSE00000261173.3"; level 3; tag "basic"; tag "appris_principal"; tag "CCDS"; ccdsid "CCDS35608.1";
chr1	ENSEMBL	exon	72393896	72393967	.	+	.	gene_id "ENSMUSG00000026187.8"; transcript_id "ENSMUST00000027379.8"; gene_type "protein_coding"; gene_status "KNOWN"; gene_name "Xrcc5"; transcript_type "protein_coding"; transcript_status "KNOWN"; transcript_name "Xrcc5-201"; exon_number 20; exon_id "ENSMUSE00000434576.5"; level 3; tag "basic"; tag "appris_principal"; tag "CCDS"; ccdsid "CCDS35608.1";
chr1	ENSEMBL	exon	72394708	72394952	.	+	.	gene_id "ENSMUSG00000026187.8"; transcript_id "ENSMUST00000027379.8"; gene_type "protein_coding"; gene_status "KNOWN"; gene_name "Xrcc5"; transcript_type "protein_coding"; transcript_status "KNOWN"; transcript_name "Xrcc5-201"; exon_number 21; exon_id "ENSMUSE00000697256.1"; level 3; tag "basic"; tag "appris_principal"; tag "CCDS"; ccdsid "CCDS35608.1";
chr1	HAVANA	exon	72583251	72583438	.	+	.	gene_id "ENSMUSG00000039354.10"; transcript_id "ENSMUST00000047615.8"; gene_type "protein_coding"; gene_status "KNOWN"; gene_name "Smarcal1"; transcript_type "protein_coding"; transcript_status "KNOWN"; transcript_name "Smarcal1-001"; exon_number 1; exon_id "ENSMUSE00000261000.7"; level 2; tag "basic"; tag "appris_principal"; tag "CCDS"; ccdsid "CCDS35609.1"; havana_gene "OTTMUSG00000021499.3"; h…
chr1	HAVANA	exon	72585638	72586404	.	+	.	gene_id "ENSMUSG00000039354.10"; transcript_id "ENSMUST00000047615.8"; gene_type "protein_coding"; gene_status "KNOWN"; gene_name "Smarcal1"; transcript_type "protein_coding"; transcript_status "KNOWN"; transcript_name "Smarcal1-001"; exon_number 2; exon_id "ENSMUSE00001282783.1"; level 2; tag "basic"; tag "appris_principal"; tag "CCDS"; ccdsid "CCDS35609.1"; havana_gene "OTTMUSG00000021499.3"; h…
chr1	HAVANA	exon	72587051	72587101	.	+	.	gene_id "ENSMUSG00000039354.10"; transcript_id "ENSMUST00000047615.8"; gene_type "protein_coding"; gene_status "KNOWN"; gene_name "Smarcal1"; transcript_type "protein_coding"; transcript_status "KNOWN"; transcript_name "Smarcal1-001"; exon_number 3; exon_id "ENSMUSE00001251976.1"; level 2; tag "basic"; tag "appris_principal"; tag "CCDS"; ccdsid "CCDS35609.1"; havana_gene "OTTMUSG00000021499.3"; h…
chr1	HAVANA	exon	72591063	72591275	.	+	.	gene_id "ENSMUSG00000039354.10"; transcript_id "ENSMUST00000047615.8"; gene_type "protein_coding"; gene_status "KNOWN"; gene_name "Smarcal1"; transcript_type "protein_coding"; transcript_status "KNOWN"; transcript_name "Smarcal1-001"; exon_number 4; exon_id "ENSMUSE00001206487.1"; level 2; tag "basic"; tag "appris_principal"; tag "CCDS"; ccdsid "CCDS35609.1"; havana_gene "OTTMUSG00000021499.3"; h…
chr1	HAVANA	exon	72591825	72591875	.	+	.	gene_id "ENSMUSG00000039354.10"; transcript_id "ENSMUST00000047615.8"; gene_type "protein_coding"; gene_status "KNOWN"; gene_name "Smarcal1"; transcript_type "protein_coding"; transcript_status "KNOWN"; transcript_name "Smarcal1-001"; exon_number 5; exon_id "ENSMUSE00001221618.1"; level 2; tag "basic"; tag "appris_principal"; tag "CCDS"; ccdsid "CCDS35609.1"; havana_gene "OTTMUSG00000021499.3"; h…
chr1	HAVANA	exon	72595788	72595974	.	+	.	gene_id "ENSMUSG00000039354.10"; transcript_id "ENSMUST00000047615.8"; gene_type "protein_coding"; gene_status "KNOWN"; gene_name "Smarcal1"; transcript_type "protein_coding"; transcript_status "KNOWN"; transcript_name "Smarcal1-001"; exon_number 6; exon_id "ENSMUSE00001233901.1"; level 2; tag "basic"; tag "appris_principal"; tag "CCDS"; ccdsid "CCDS35609.1"; havana_gene "OTTMUSG00000021499.3"; h…
chr1	HAVANA	exon	72597379	72597529	.	+	.	gene_id "ENSMUSG00000039354.10"; transcript_id "ENSMUST00000047615.8"; gene_type "protein_coding"; gene_status "KNOWN"; gene_name "Smarcal1"; transcript_type "protein_coding"; transcript_status "KNOWN"; transcript_name "Smarcal1-001"; exon_number 7; exon_id "ENSMUSE00001267335.1"; level 2; tag "basic"; tag "appris_principal"; tag "CCDS"; ccdsid "CCDS35609.1"; havana_gene "OTTMUSG00000021499.3"; h…
chr1	HAVANA	exon	72598771	72598929	.	+	.	gene_id "ENSMUSG00000039354.10"; transcript_id "ENSMUST00000047615.8"; gene_type "protein_coding"; gene_status "KNOWN"; gene_name "Smarcal1"; transcript_type "protein_coding"; transcript_status "KNOWN"; transcript_name "Smarcal1-001"; exon_number 8; exon_id "ENSMUSE00001292569.1"; level 2; tag "basic"; tag "appris_principal"; tag "CCDS"; ccdsid "CCDS35609.1"; havana_gene "OTTMUSG00000021499.3"; h…
chr1	HAVANA	exon	72601369	72601434	.	+	.	gene_id "ENSMUSG00000039354.10"; transcript_id "ENSMUST00000047615.8"; gene_type "protein_coding"; gene_status "KNOWN"; gene_name "Smarcal1"; transcript_type "protein_coding"; transcript_status "KNOWN"; transcript_name "Smarcal1-001"; exon_number 9; exon_id "ENSMUSE00001233304.1"; level 2; tag "basic"; tag "appris_principal"; tag "CCDS"; ccdsid "CCDS35609.1"; havana_gene "OTTMUSG00000021499.3"; h…
chr1	HAVANA	exon	72611295	72611435	.	+	.	gene_id "ENSMUSG00000039354.10"; transcript_id "ENSMUST00000047615.8"; gene_type "protein_coding"; gene_status "KNOWN"; gene_name "Smarcal1"; transcript_type "protein_coding"; transcript_status "KNOWN"; transcript_name "Smarcal1-001"; exon_number 10; exon_id "ENSMUSE00001256698.1"; level 2; tag "basic"; tag "appris_principal"; tag "CCDS"; ccdsid "CCDS35609.1"; havana_gene "OTTMUSG00000021499.3"; …
chr1	HAVANA	exon	72612809	72613024	.	+	.	gene_id "ENSMUSG00000039354.10"; transcript_id "ENSMUST00000047615.8"; gene_type "protein_coding"; gene_status "KNOWN"; gene_name "Smarcal1"; transcript_type "protein_coding"; transcript_status "KNOWN"; transcript_name "Smarcal1-001"; exon_number 11; exon_id "ENSMUSE00001237878.1"; level 2; tag "basic"; tag "appris_principal"; tag "CCDS"; ccdsid "CCDS35609.1"; havana_gene "OTTMUSG00000021499.3"; …
chr1	HAVANA	exon	72616508	72616578	.	+	.	gene_id "ENSMUSG00000039354.10"; transcript_id "ENSMUST00000047615.8"; gene_type "protein_coding"; gene_status "KNOWN"; gene_name "Smarcal1"; transcript_type "protein_coding"; transcript_status "KNOWN"; transcript_name "Smarcal1-001"; exon_number 12; exon_id "ENSMUSE00001276548.1"; level 2; tag "basic"; tag "appris_principal"; tag "CCDS"; ccdsid "CCDS35609.1"; havana_gene "OTTMUSG00000021499.3"; …
chr1	HAVANA	exon	72620032	72620134	.	+	.	gene_id "ENSMUSG00000039354.10"; transcript_id "ENSMUST00000047615.8"; gene_type "protein_coding"; gene_status "KNOWN"; gene_name "Smarcal1"; transcript_type "protein_coding"; transcript_status "KNOWN"; transcript_name "Smarcal1-001"; exon_number 13; exon_id "ENSMUSE00001246714.1"; level 2; tag "basic"; tag "appris_principal"; tag "CCDS"; ccdsid "CCDS35609.1"; havana_gene "OTTMUSG00000021499.3"; …
chr1	HAVANA	exon	72626463	72626645	.	+	.	gene_id "ENSMUSG00000039354.10"; transcript_id "ENSMUST00000047615.8"; gene_type "protein_coding"; gene_status "KNOWN"; gene_name "Smarcal1"; transcript_type "protein_coding"; transcript_status "KNOWN"; transcript_name "Smarcal1-001"; exon_number 14; exon_id "ENSMUSE00001237924.1"; level 2; tag "basic"; tag "appris_principal"; tag "CCDS"; ccdsid "CCDS35609.1"; havana_gene "OTTMUSG00000021499.3"; …
chr1	HAVANA	exon	72628101	72628201	.	+	.	gene_id "ENSMUSG00000039354.10"; transcript_id "ENSMUST00000047615.8"; gene_type "protein_coding"; gene_status "KNOWN"; gene_name "Smarcal1"; transcript_type "protein_coding"; transcript_status "KNOWN"; transcript_name "Smarcal1-001"; exon_number 15; exon_id "ENSMUSE00001138684.1"; level 2; tag "basic"; tag "appris_principal"; tag "CCDS"; ccdsid "CCDS35609.1"; havana_gene "OTTMUSG00000021499.3"; …
chr1	HAVANA	exon	72629375	72629471	.	+	.	gene_id "ENSMUSG00000039354.10"; transcript_id "ENSMUST00000047615.8"; gene_type "protein_coding"; gene_status "KNOWN"; gene_name "Smarcal1"; transcript_type "protein_coding"; transcript_status "KNOWN"; transcript_name "Smarcal1-001"; exon_number 16; exon_id "ENSMUSE00001156450.1"; level 2; tag "basic"; tag "appris_principal"; tag "CCDS"; ccdsid "CCDS35609.1"; havana_gene "OTTMUSG00000021499.3"; …
chr1	HAVANA	exon	72632821	72633134	.	+	.	gene_id "ENSMUSG00000039354.10"; transcript_id "ENSMUST00000047615.8"; gene_type "protein_coding"; gene_status "KNOWN"; gene_name "Smarcal1"; transcript_type "protein_coding"; transcript_status "KNOWN"; transcript_name "Smarcal1-001"; exon_number 17; exon_id "ENSMUSE00001183290.1"; level 2; tag "basic"; tag "appris_principal"; tag "CCDS"; ccdsid "CCDS35609.1"; havana_gene "OTTMUSG00000021499.3"; …
chr1	HAVANA	exon	74304123	74304405	.	-	.	gene_id "ENSMUSG00000006301.11"; transcript_id "ENSMUST00000016309.9"; gene_type "protein_coding"; gene_status "KNOWN"; gene_name "Tmbim1"; transcript_type "protein_coding"; transcript_status "KNOWN"; transcript_name "Tmbim1-001"; exon_number 1; exon_id "ENSMUSE00000807698.1"; level 2; tag "basic"; tag "appris_principal"; tag "CCDS"; ccdsid "CCDS15044.1"; havana_gene "OTTMUSG00000021738.1"; havan…
chr1	HAVANA	exon	74295198	74295439	.	-	.	gene_id "ENSMUSG00000006301.11"; transcript_id "ENSMUST00000016309.9"; gene_type "protein_coding"; gene_status "KNOWN"; gene_name "Tmbim1"; transcript_type "protein_coding"; transcript_status "KNOWN"; transcript_name "Tmbim1-001"; exon_number 2; exon_id "ENSMUSE00001270821.1"; level 2; tag "basic"; tag "appris_principal"; tag "CCDS"; ccdsid "CCDS15044.1"; havana_gene "OTTMUSG00000021738.1"; havan…
chr1	HAVANA	exon	74293908	74294002	.	-	.	gene_id "ENSMUSG00000006301.11"; transcript_id "ENSMUST00000016309.9"; gene_type "protein_coding"; gene_status "KNOWN"; gene_name "Tmbim1"; transcript_type "protein_coding"; transcript_status "KNOWN"; transcript_name "Tmbim1-001"; exon_number 3; exon_id "ENSMUSE00001214634.1"; level 2; tag "basic"; tag "appris_principal"; tag "CCDS"; ccdsid "CCDS15044.1"; havana_gene "OTTMUSG00000021738.1"; havan…
chr1	HAVANA	exon	74293005	74293069	.	-	.	gene_id "ENSMUSG00000006301.11"; transcript_id "ENSMUST00000016309.9"; gene_type "protein_coding"; gene_status "KNOWN"; gene_name "Tmbim1"; transcript_type "protein_coding"; transcript_status "KNOWN"; transcript_name "Tmbim1-001"; exon_number 4; exon_id "ENSMUSE00001229040.1"; level 2; tag "basic"; tag "appris_principal"; tag "CCDS"; ccdsid "CCDS15044.1"; havana_gene "OTTMUSG00000021738.1"; havan…
chr1	HAVANA	exon	74292835	74292888	.	-	.	gene_id "ENSMUSG00000006301.11"; transcript_id "ENSMUST00000016309.9"; gene_type "protein_coding"; gene_status "KNOWN"; gene_name "Tmbim1"; transcript_type "protein_coding"; transcript_status "KNOWN"; transcript_name "Tmbim1-001"; exon_number 5; exon_id "ENSMUSE00001251123.1"; level 2; tag "basic"; tag "appris_principal"; tag "CCDS"; ccdsid "CCDS15044.1"; havana_gene "OTTMUSG00000021738.1"; havan…
chr1	HAVANA	exon	74292457	74292507	.	-	.	gene_id "ENSMUSG00000006301.11"; transcript_id "ENSMUST00000016309.9"; gene_type "protein_coding"; gene_status "KNOWN"; gene_name "Tmbim1"; transcript_type "protein_coding"; transcript_status "KNOWN"; transcript_name "Tmbim1-001"; exon_number 6; exon_id "ENSMUSE00001256160.1"; level 2; tag "basic"; tag "appris_principal"; tag "CCDS"; ccdsid "CCDS15044.1"; havana_gene "OTTMUSG00000021738.1"; havan…
chr1	HAVANA	exon	74291695	74291734	.	-	.	gene_id "ENSMUSG00000006301.11"; transcript_id "ENSMUST00000016309.9"; gene_type "protein_coding"; gene_status "KNOWN"; gene_name "Tmbim1"; transcript_type "protein_coding"; transcript_status "KNOWN"; transcript_name "Tmbim1-001"; exon_number 7; exon_id "ENSMUSE00000460032.3"; level 2; tag "basic"; tag "appris_principal"; tag "CCDS"; ccdsid "CCDS15044.1"; havana_gene "OTTMUSG00000021738.1"; havan…
chr1	HAVANA	exon	74291431	74291468	.	-	.	gene_id "ENSMUSG00000006301.11"; transcript_id "ENSMUST00000016309.9"; gene_type "protein_coding"; gene_status "KNOWN"; gene_name "Tmbim1"; transcript_type "protein_coding"; transcript_status "KNOWN"; transcript_name "Tmbim1-001"; exon_number 8; exon_id "ENSMUSE00001253035.1"; level 2; tag "basic"; tag "appris_principal"; tag "CCDS"; ccdsid "CCDS15044.1"; havana_gene "OTTMUSG00000021738.1"; havan…
chr1	HAVANA	exon	74291200	74291287	.	-	.	gene_id "ENSMUSG00000006301.11"; transcript_id "ENSMUST00000016309.9"; gene_type "protein_coding"; gene_status "KNOWN"; gene_name "Tmbim1"; transcript_type "protein_coding"; transcript_status "KNOWN"; transcript_name "Tmbim1-001"; exon_number 9; exon_id "ENSMUSE00001223563.1"; level 2; tag "basic"; tag "appris_principal"; tag "CCDS"; ccdsid "CCDS15044.1"; havana_gene "OTTMUSG00000021738.1"; havan…
chr1	HAVANA	exon	74290752	74290847	.	-	.	gene_id "ENSMUSG00000006301.11"; transcript_id "ENSMUST00000016309.9"; gene_type "protein_coding"; gene_status "KNOWN"; gene_name "Tmbim1"; transcript_type "protein_coding"; transcript_status "KNOWN"; transcript_name "Tmbim1-001"; exon_number 10; exon_id "ENSMUSE00001242764.1"; level 2; tag "basic"; tag "appris_principal"; tag "CCDS"; ccdsid "CCDS15044.1"; havana_gene "OTTMUSG00000021738.1"; hava…
chr1	HAVANA	exon	74289871	74289924	.	-	.	gene_id "ENSMUSG00000006301.11"; transcript_id "ENSMUST00000016309.9"; gene_type "protein_coding"; gene_status "KNOWN"; gene_name "Tmbim1"; transcript_type "protein_coding"; transcript_status "KNOWN"; transcript_name "Tmbim1-001"; exon_number 11; exon_id "ENSMUSE00001247500.1"; level 2; tag "basic"; tag "appris_principal"; tag "CCDS"; ccdsid "CCDS15044.1"; havana_gene "OTTMUSG00000021738.1"; hava…
chr1	HAVANA	exon	74288247	74289518	.	-	.	gene_id "ENSMUSG00000006301.11"; transcript_id "ENSMUST00000016309.9"; gene_type "protein_coding"; gene_status "KNOWN"; gene_name "Tmbim1"; transcript_type "protein_coding"; transcript_status "KNOWN"; transcript_name "Tmbim1-001"; exon_number 12; exon_id "ENSMUSE00000762530.1"; level 2; tag "basic"; tag "appris_principal"; tag "CCDS"; ccdsid "CCDS15044.1"; havana_gene "OTTMUSG00000021738.1"; hava…
chr1	HAVANA	exon	74885159	74885419	.	-	.	gene_id "ENSMUSG00000055197.4"; transcript_id "ENSMUST00000068631.3"; gene_type "protein_coding"; gene_status "KNOWN"; gene_name "Fev"; transcript_type "protein_coding"; transcript_status "KNOWN"; transcript_name "Fev-001"; exon_number 1; exon_id "ENSMUSE00000424545.2"; level 2; tag "basic"; tag "appris_principal"; tag "CCDS"; ccdsid "CCDS15058.1"; havana_gene "OTTMUSG00000034755.1"; havana_trans…
chr1	HAVANA	exon	74884407	74884481	.	-	.	gene_id "ENSMUSG00000055197.4"; transcript_id "ENSMUST00000068631.3"; gene_type "protein_coding"; gene_status "KNOWN"; gene_name "Fev"; transcript_type "protein_coding"; transcript_status "KNOWN"; transcript_name "Fev-001"; exon_number 2; exon_id "ENSMUSE00000424521.1"; level 2; tag "basic"; tag "appris_principal"; tag "CCDS"; ccdsid "CCDS15058.1"; havana_gene "OTTMUSG00000034755.1"; havana_trans…
chr1	HAVANA	exon	74881509	74882662	.	-	.	gene_id "ENSMUSG00000055197.4"; transcript_id "ENSMUST00000068631.3"; gene_type "protein_coding"; gene_status "KNOWN"; gene_name "Fev"; transcript_type "protein_coding"; transcript_status "KNOWN"; transcript_name "Fev-001"; exon_number 3; exon_id "ENSMUSE00000424525.2"; level 2; tag "basic"; tag "appris_principal"; tag "CCDS"; ccdsid "CCDS15058.1"; havana_gene "OTTMUSG00000034755.1"; havana_trans…
chr1	HAVANA	exon	74893077	74893143	.	-	.	gene_id "ENSMUSG00000006546.2"; transcript_id "ENSMUST00000006721.2"; gene_type "protein_coding"; gene_status "KNOWN"; gene_name "Cryba2"; transcript_type "protein_coding"; transcript_status "KNOWN"; transcript_name "Cryba2-001"; exon_number 1; exon_id "ENSMUSE00000156428.2"; level 2; tag "basic"; tag "appris_principal"; tag "CCDS"; ccdsid "CCDS15059.1"; havana_gene "OTTMUSG00000020843.2"; havana…
chr1	HAVANA	exon	74892727	74892891	.	-	.	gene_id "ENSMUSG00000006546.2"; transcript_id "ENSMUST00000006721.2"; gene_type "protein_coding"; gene_status "KNOWN"; gene_name "Cryba2"; transcript_type "protein_coding"; transcript_status "KNOWN"; transcript_name "Cryba2-001"; exon_number 2; exon_id "ENSMUSE00000156427.1"; level 2; tag "basic"; tag "appris_principal"; tag "CCDS"; ccdsid "CCDS15059.1"; havana_gene "OTTMUSG00000020843.2"; havana…
chr1	HAVANA	exon	74891946	74892087	.	-	.	gene_id "ENSMUSG00000006546.2"; transcript_id "ENSMUST00000006721.2"; gene_type "protein_coding"; gene_status "KNOWN"; gene_name "Cryba2"; transcript_type "protein_coding"; transcript_status "KNOWN"; transcript_name "Cryba2-001"; exon_number 3; exon_id "ENSMUSE00000156430.1"; level 2; tag "basic"; tag "appris_principal"; tag "CCDS"; ccdsid "CCDS15059.1"; havana_gene "OTTMUSG00000020843.2"; havana…
chr1	HAVANA	exon	74890531	74890673	.	-	.	gene_id "ENSMUSG00000006546.2"; transcript_id "ENSMUST00000006721.2"; gene_type "protein_coding"; gene_status "KNOWN"; gene_name "Cryba2"; transcript_type "protein_coding"; transcript_status "KNOWN"; transcript_name "Cryba2-001"; exon_number 4; exon_id "ENSMUSE00001297162.1"; level 2; tag "basic"; tag "appris_principal"; tag "CCDS"; ccdsid "CCDS15059.1"; havana_gene "OTTMUSG00000020843.2"; havana…
chr1	HAVANA	exon	74889934	74890136	.	-	.	gene_id "ENSMUSG00000006546.2"; transcript_id "ENSMUST00000006721.2"; gene_type "protein_coding"; gene_status "KNOWN"; gene_name "Cryba2"; transcript_type "protein_coding"; transcript_status "KNOWN"; transcript_name "Cryba2-001"; exon_number 5; exon_id "ENSMUSE00000396365.3"; level 2; tag "basic"; tag "appris_principal"; tag "CCDS"; ccdsid "CCDS15059.1"; havana_gene "OTTMUSG00000020843.2"; havana…
chr1	ENSEMBL	exon	75141416	75141535	.	-	.	gene_id "ENSMUSG00000033159.8"; transcript_id "ENSMUST00000168720.1"; gene_type "protein_coding"; gene_status "KNOWN"; gene_name "Cnppd1"; transcript_type "protein_coding"; transcript_status "KNOWN"; transcript_name "Cnppd1-202"; exon_number 1; exon_id "ENSMUSE00000881225.1"; level 3; tag "basic"; tag "appris_principal"; tag "CCDS"; ccdsid "CCDS15063.1";
chr1	ENSEMBL	exon	75140898	75141006	.	-	.	gene_id "ENSMUSG00000033159.8"; transcript_id "ENSMUST00000168720.1"; gene_type "protein_coding"; gene_status "KNOWN"; gene_name "Cnppd1"; transcript_type "protein_coding"; transcript_status "KNOWN"; transcript_name "Cnppd1-202"; exon_number 2; exon_id "ENSMUSE00000268710.3"; level 3; tag "basic"; tag "appris_principal"; tag "CCDS"; ccdsid "CCDS15063.1";
chr1	ENSEMBL	exon	75139821	75139902	.	-	.	gene_id "ENSMUSG00000033159.8"; transcript_id "ENSMUST00000168720.1"; gene_type "protein_coding"; gene_status "KNOWN"; gene_name "Cnppd1"; transcript_type "protein_coding"; transcript_status "KNOWN"; transcript_name "Cnppd1-202"; exon_number 3; exon_id "ENSMUSE00000268698.3"; level 3; tag "basic"; tag "appris_principal"; tag "CCDS"; ccdsid "CCDS15063.1";
chr1	ENSEMBL	exon	75139559	75139679	.	-	.	gene_id "ENSMUSG00000033159.8"; transcript_id "ENSMUST00000168720.1"; gene_type "protein_coding"; gene_status "KNOWN"; gene_name "Cnppd1"; transcript_type "protein_coding"; transcript_status "KNOWN"; transcript_name "Cnppd1-202"; exon_number 4; exon_id "ENSMUSE00000268689.3"; level 3; tag "basic"; tag "appris_principal"; tag "CCDS"; ccdsid "CCDS15063.1";
chr1	ENSEMBL	exon	75139347	75139475	.	-	.	gene_id "ENSMUSG00000033159.8"; transcript_id "ENSMUST00000168720.1"; gene_type "protein_coding"; gene_status "KNOWN"; gene_name "Cnppd1"; transcript_type "protein_coding"; transcript_status "KNOWN"; transcript_name "Cnppd1-202"; exon_number 5; exon_id "ENSMUSE00000268680.3"; level 3; tag "basic"; tag "appris_principal"; tag "CCDS"; ccdsid "CCDS15063.1";
chr1	ENSEMBL	exon	75137755	75137816	.	-	.	gene_id "ENSMUSG00000033159.8"; transcript_id "ENSMUST00000168720.1"; gene_type "protein_coding"; gene_status "KNOWN"; gene_name "Cnppd1"; transcript_type "protein_coding"; transcript_status "KNOWN"; transcript_name "Cnppd1-202"; exon_number 6; exon_id "ENSMUSE00000268669.3"; level 3; tag "basic"; tag "appris_principal"; tag "CCDS"; ccdsid "CCDS15063.1";
chr1	ENSEMBL	exon	75137326	75137443	.	-	.	gene_id "ENSMUSG00000033159.8"; transcript_id "ENSMUST00000168720.1"; gene_type "protein_coding"; gene_status "KNOWN"; gene_name "Cnppd1"; transcript_type "protein_coding"; transcript_status "KNOWN"; transcript_name "Cnppd1-202"; exon_number 7; exon_id "ENSMUSE00000268661.3"; level 3; tag "basic"; tag "appris_principal"; tag "CCDS"; ccdsid "CCDS15063.1";
chr1	ENSEMBL	exon	75134554	75136932	.	-	.	gene_id "ENSMUSG00000033159.8"; transcript_id "ENSMUST00000168720.1"; gene_type "protein_coding"; gene_status "KNOWN"; gene_name "Cnppd1"; transcript_type "protein_coding"; transcript_status "KNOWN"; transcript_name "Cnppd1-202"; exon_number 8; exon_id "ENSMUSE00000878767.1"; level 3; tag "basic"; tag "appris_principal"; tag "CCDS"; ccdsid "CCDS15063.1";
chr1	HAVANA	exon	75168655	75168906	.	+	.	gene_id "ENSMUSG00000026197.6"; transcript_id "ENSMUST00000027394.5"; gene_type "protein_coding"; gene_status "KNOWN"; gene_name "Zfand2b"; transcript_type "protein_coding"; transcript_status "KNOWN"; transcript_name "Zfand2b-001"; exon_number 1; exon_id "ENSMUSE00000848539.1"; level 2; tag "basic"; tag "appris_principal"; tag "CCDS"; ccdsid "CCDS15064.1"; havana_gene "OTTMUSG00000034818.1"; hava…
chr1	HAVANA	exon	75169185	75169279	.	+	.	gene_id "ENSMUSG00000026197.6"; transcript_id "ENSMUST00000027394.5"; gene_type "protein_coding"; gene_status "KNOWN"; gene_name "Zfand2b"; transcript_type "protein_coding"; transcript_status "KNOWN"; transcript_name "Zfand2b-001"; exon_number 2; exon_id "ENSMUSE00001225162.1"; level 2; tag "basic"; tag "appris_principal"; tag "CCDS"; ccdsid "CCDS15064.1"; havana_gene "OTTMUSG00000034818.1"; hava…
chr1	HAVANA	exon	75169500	75169631	.	+	.	gene_id "ENSMUSG00000026197.6"; transcript_id "ENSMUST00000027394.5"; gene_type "protein_coding"; gene_status "KNOWN"; gene_name "Zfand2b"; transcript_type "protein_coding"; transcript_status "KNOWN"; transcript_name "Zfand2b-001"; exon_number 3; exon_id "ENSMUSE00001249211.1"; level 2; tag "basic"; tag "appris_principal"; tag "CCDS"; ccdsid "CCDS15064.1"; havana_gene "OTTMUSG00000034818.1"; hava…
chr1	HAVANA	exon	75169765	75169916	.	+	.	gene_id "ENSMUSG00000026197.6"; transcript_id "ENSMUST00000027394.5"; gene_type "protein_coding"; gene_status "KNOWN"; gene_name "Zfand2b"; transcript_type "protein_coding"; transcript_status "KNOWN"; transcript_name "Zfand2b-001"; exon_number 4; exon_id "ENSMUSE00001296663.1"; level 2; tag "basic"; tag "appris_principal"; tag "CCDS"; ccdsid "CCDS15064.1"; havana_gene "OTTMUSG00000034818.1"; hava…
chr1	HAVANA	exon	75170367	75170459	.	+	.	gene_id "ENSMUSG00000026197.6"; transcript_id "ENSMUST00000027394.5"; gene_type "protein_coding"; gene_status "KNOWN"; gene_name "Zfand2b"; transcript_type "protein_coding"; transcript_status "KNOWN"; transcript_name "Zfand2b-001"; exon_number 5; exon_id "ENSMUSE00001220825.1"; level 2; tag "basic"; tag "appris_principal"; tag "CCDS"; ccdsid "CCDS15064.1"; havana_gene "OTTMUSG00000034818.1"; hava…
chr1	HAVANA	exon	75170539	75170599	.	+	.	gene_id "ENSMUSG00000026197.6"; transcript_id "ENSMUST00000027394.5"; gene_type "protein_coding"; gene_status "KNOWN"; gene_name "Zfand2b"; transcript_type "protein_coding"; transcript_status "KNOWN"; transcript_name "Zfand2b-001"; exon_number 6; exon_id "ENSMUSE00000156806.3"; level 2; tag "basic"; tag "appris_principal"; tag "CCDS"; ccdsid "CCDS15064.1"; havana_gene "OTTMUSG00000034818.1"; hava…
chr1	HAVANA	exon	75170686	75170753	.	+	.	gene_id "ENSMUSG00000026197.6"; transcript_id "ENSMUST00000027394.5"; gene_type "protein_coding"; gene_status "KNOWN"; gene_name "Zfand2b"; transcript_type "protein_coding"; transcript_status "KNOWN"; transcript_name "Zfand2b-001"; exon_number 7; exon_id "ENSMUSE00000994557.1"; level 2; tag "basic"; tag "appris_principal"; tag "CCDS"; ccdsid "CCDS15064.1"; havana_gene "OTTMUSG00000034818.1"; hava…
chr1	HAVANA	exon	75170976	75171048	.	+	.	gene_id "ENSMUSG00000026197.6"; transcript_id "ENSMUST00000027394.5"; gene_type "protein_coding"; gene_status "KNOWN"; gene_name "Zfand2b"; transcript_type "protein_coding"; transcript_status "KNOWN"; transcript_name "Zfand2b-001"; exon_number 8; exon_id "ENSMUSE00001266570.1"; level 2; tag "basic"; tag "appris_principal"; tag "CCDS"; ccdsid "CCDS15064.1"; havana_gene "OTTMUSG00000034818.1"; hava…
chr1	HAVANA	exon	75171236	75171625	.	+	.	gene_id "ENSMUSG00000026197.6"; transcript_id "ENSMUST00000027394.5"; gene_type "protein_coding"; gene_status "KNOWN"; gene_name "Zfand2b"; transcript_type "protein_coding"; transcript_status "KNOWN"; transcript_name "Zfand2b-001"; exon_number 9; exon_id "ENSMUSE00001262448.1"; level 2; tag "basic"; tag "appris_principal"; tag "CCDS"; ccdsid "CCDS15064.1"; havana_gene "OTTMUSG00000034818.1"; hava…
chr1	HAVANA	exon	75382114	75382174	.	+	.	gene_id "ENSMUSG00000026207.10"; transcript_id "ENSMUST00000148515.1"; gene_type "protein_coding"; gene_status "KNOWN"; gene_name "Speg"; transcript_type "protein_coding"; transcript_status "NOVEL"; transcript_name "Speg-006"; exon_number 1; exon_id "ENSMUSE00000696291.1"; level 2; tag "not_organism_supported"; tag "mRNA_end_NF"; tag "cds_end_NF"; havana_gene "OTTMUSG00000019414.5"; havana_transc…
chr1	HAVANA	exon	75383137	75383179	.	+	.	gene_id "ENSMUSG00000026207.10"; transcript_id "ENSMUST00000148515.1"; gene_type "protein_coding"; gene_status "KNOWN"; gene_name "Speg"; transcript_type "protein_coding"; transcript_status "NOVEL"; transcript_name "Speg-006"; exon_number 2; exon_id "ENSMUSE00000696297.1"; level 2; tag "not_organism_supported"; tag "mRNA_end_NF"; tag "cds_end_NF"; havana_gene "OTTMUSG00000019414.5"; havana_transc…
chr1	HAVANA	exon	75384039	75384068	.	+	.	gene_id "ENSMUSG00000026207.10"; transcript_id "ENSMUST00000148515.1"; gene_type "protein_coding"; gene_status "KNOWN"; gene_name "Speg"; transcript_type "protein_coding"; transcript_status "NOVEL"; transcript_name "Speg-006"; exon_number 3; exon_id "ENSMUSE00000827572.1"; level 2; tag "not_organism_supported"; tag "mRNA_end_NF"; tag "cds_end_NF"; havana_gene "OTTMUSG00000019414.5"; havana_transc…
chr1	HAVANA	exon	75384656	75384745	.	+	.	gene_id "ENSMUSG00000026207.10"; transcript_id "ENSMUST00000148515.1"; gene_type "protein_coding"; gene_status "KNOWN"; gene_name "Speg"; transcript_type "protein_coding"; transcript_status "NOVEL"; transcript_name "Speg-006"; exon_number 4; exon_id "ENSMUSE00001268558.1"; level 2; tag "not_organism_supported"; tag "mRNA_end_NF"; tag "cds_end_NF"; havana_gene "OTTMUSG00000019414.5"; havana_transc…
chr1	HAVANA	exon	75384828	75384987	.	+	.	gene_id "ENSMUSG00000026207.10"; transcript_id "ENSMUST00000148515.1"; gene_type "protein_coding"; gene_status "KNOWN"; gene_name "Speg"; transcript_type "protein_coding"; transcript_status "NOVEL"; transcript_name "Speg-006"; exon_number 5; exon_id "ENSMUSE00001251357.1"; level 2; tag "not_organism_supported"; tag "mRNA_end_NF"; tag "cds_end_NF"; havana_gene "OTTMUSG00000019414.5"; havana_transc…
chr1	HAVANA	exon	75387798	75388345	.	+	.	gene_id "ENSMUSG00000026207.10"; transcript_id "ENSMUST00000148515.1"; gene_type "protein_coding"; gene_status "KNOWN"; gene_name "Speg"; transcript_type "protein_coding"; transcript_status "NOVEL"; transcript_name "Speg-006"; exon_number 6; exon_id "ENSMUSE00000760326.1"; level 2; tag "not_organism_supported"; tag "mRNA_end_NF"; tag "cds_end_NF"; havana_gene "OTTMUSG00000019414.5"; havana_transc…
chr1	HAVANA	exon	75400085	75400262	.	+	.	gene_id "ENSMUSG00000026207.10"; transcript_id "ENSMUST00000113589.1"; gene_type "protein_coding"; gene_status "KNOWN"; gene_name "Speg"; transcript_type "protein_coding"; transcript_status "NOVEL"; transcript_name "Speg-008"; exon_number 1; exon_id "ENSMUSE00000696286.1"; level 2; tag "basic"; tag "CCDS"; ccdsid "CCDS48293.1"; havana_gene "OTTMUSG00000019414.5"; havana_transcript "OTTMUST0000004…
chr1	HAVANA	exon	75401055	75401230	.	+	.	gene_id "ENSMUSG00000026207.10"; transcript_id "ENSMUST00000113589.1"; gene_type "protein_coding"; gene_status "KNOWN"; gene_name "Speg"; transcript_type "protein_coding"; transcript_status "NOVEL"; transcript_name "Speg-008"; exon_number 2; exon_id "ENSMUSE00001313159.1"; level 2; tag "basic"; tag "CCDS"; ccdsid "CCDS48293.1"; havana_gene "OTTMUSG00000019414.5"; havana_transcript "OTTMUST0000004…
chr1	HAVANA	exon	75401463	75401551	.	+	.	gene_id "ENSMUSG00000026207.10"; transcript_id "ENSMUST00000113589.1"; gene_type "protein_coding"; gene_status "KNOWN"; gene_name "Speg"; transcript_type "protein_coding"; transcript_status "NOVEL"; transcript_name "Speg-008"; exon_number 3; exon_id "ENSMUSE00001283348.1"; level 2; tag "basic"; tag "CCDS"; ccdsid "CCDS48293.1"; havana_gene "OTTMUSG00000019414.5"; havana_transcript "OTTMUST0000004…
chr1	HAVANA	exon	75402298	75402473	.	+	.	gene_id "ENSMUSG00000026207.10"; transcript_id "ENSMUST00000113589.1"; gene_type "protein_coding"; gene_status "KNOWN"; gene_name "Speg"; transcript_type "protein_coding"; transcript_status "NOVEL"; transcript_name "Speg-008"; exon_number 4; exon_id "ENSMUSE00001270233.1"; level 2; tag "basic"; tag "CCDS"; ccdsid "CCDS48293.1"; havana_gene "OTTMUSG00000019414.5"; havana_transcript "OTTMUST0000004…
chr1	HAVANA	exon	75403777	75403990	.	+	.	gene_id "ENSMUSG00000026207.10"; transcript_id "ENSMUST00000113589.1"; gene_type "protein_coding"; gene_status "KNOWN"; gene_name "Speg"; transcript_type "protein_coding"; transcript_status "NOVEL"; transcript_name "Speg-008"; exon_number 5; exon_id "ENSMUSE00000696285.1"; level 2; tag "basic"; tag "CCDS"; ccdsid "CCDS48293.1"; havana_gene "OTTMUSG00000019414.5"; havana_transcript "OTTMUST0000004…
chr1	HAVANA	exon	75400521	75400563	.	+	.	gene_id "ENSMUSG00000026207.10"; transcript_id "ENSMUST00000113588.1"; gene_type "protein_coding"; gene_status "KNOWN"; gene_name "Speg"; transcript_type "protein_coding"; transcript_status "NOVEL"; transcript_name "Speg-013"; exon_number 1; exon_id "ENSMUSE00000696284.1"; level 2; tag "not_organism_supported"; tag "basic"; tag "CCDS"; ccdsid "CCDS48293.1"; havana_gene "OTTMUSG00000019414.5"; hav…
chr1	HAVANA	exon	75401055	75401230	.	+	.	gene_id "ENSMUSG00000026207.10"; transcript_id "ENSMUST00000113588.1"; gene_type "protein_coding"; gene_status "KNOWN"; gene_name "Speg"; transcript_type "protein_coding"; transcript_status "NOVEL"; transcript_name "Speg-013"; exon_number 2; exon_id "ENSMUSE00001313159.1"; level 2; tag "not_organism_supported"; tag "basic"; tag "CCDS"; ccdsid "CCDS48293.1"; havana_gene "OTTMUSG00000019414.5"; hav…
chr1	HAVANA	exon	75401463	75401551	.	+	.	gene_id "ENSMUSG00000026207.10"; transcript_id "ENSMUST00000113588.1"; gene_type "protein_coding"; gene_status "KNOWN"; gene_name "Speg"; transcript_type "protein_coding"; transcript_status "NOVEL"; transcript_name "Speg-013"; exon_number 3; exon_id "ENSMUSE00001283348.1"; level 2; tag "not_organism_supported"; tag "basic"; tag "CCDS"; ccdsid "CCDS48293.1"; havana_gene "OTTMUSG00000019414.5"; hav…
chr1	HAVANA	exon	75402298	75402473	.	+	.	gene_id "ENSMUSG00000026207.10"; transcript_id "ENSMUST00000113588.1"; gene_type "protein_coding"; gene_status "KNOWN"; gene_name "Speg"; transcript_type "protein_coding"; transcript_status "NOVEL"; transcript_name "Speg-013"; exon_number 4; exon_id "ENSMUSE00001270233.1"; level 2; tag "not_organism_supported"; tag "basic"; tag "CCDS"; ccdsid "CCDS48293.1"; havana_gene "OTTMUSG00000019414.5"; hav…
chr1	HAVANA	exon	75403777	75404370	.	+	.	gene_id "ENSMUSG00000026207.10"; transcript_id "ENSMUST00000113588.1"; gene_type "protein_coding"; gene_status "KNOWN"; gene_name "Speg"; transcript_type "protein_coding"; transcript_status "NOVEL"; transcript_name "Speg-013"; exon_number 5; exon_id "ENSMUSE00000696283.1"; level 2; tag "not_organism_supported"; tag "basic"; tag "CCDS"; ccdsid "CCDS48293.1"; havana_gene "OTTMUSG00000019414.5"; hav…
chr1	HAVANA	exon	82724925	82725084	.	+	.	gene_id "ENSMUSG00000026150.8"; transcript_id "ENSMUST00000161648.1"; gene_type "protein_coding"; gene_status "KNOWN"; gene_name "Mff"; transcript_type "protein_coding"; transcript_status "NOVEL"; transcript_name "Mff-009"; exon_number 1; exon_id "ENSMUSE00000869125.1"; level 2; tag "not_organism_supported"; tag "basic"; havana_gene "OTTMUSG00000034764.2"; havana_transcript "OTTMUST00000088349.1";
chr1	HAVANA	exon	82727228	82727336	.	+	.	gene_id "ENSMUSG00000026150.8"; transcript_id "ENSMUST00000161648.1"; gene_type "protein_coding"; gene_status "KNOWN"; gene_name "Mff"; transcript_type "protein_coding"; transcript_status "NOVEL"; transcript_name "Mff-009"; exon_number 2; exon_id "ENSMUSE00000156300.1"; level 2; tag "not_organism_supported"; tag "basic"; havana_gene "OTTMUSG00000034764.2"; havana_transcript "OTTMUST00000088349.1";
chr1	HAVANA	exon	82729216	82729436	.	+	.	gene_id "ENSMUSG00000026150.8"; transcript_id "ENSMUST00000161648.1"; gene_type "protein_coding"; gene_status "KNOWN"; gene_name "Mff"; transcript_type "protein_coding"; transcript_status "NOVEL"; transcript_name "Mff-009"; exon_number 3; exon_id "ENSMUSE00001296465.1"; level 2; tag "not_organism_supported"; tag "basic"; havana_gene "OTTMUSG00000034764.2"; havana_transcript "OTTMUST00000088349.1";
chr1	HAVANA	exon	82731113	82731282	.	+	.	gene_id "ENSMUSG00000026150.8"; transcript_id "ENSMUST00000161648.1"; gene_type "protein_coding"; gene_status "KNOWN"; gene_name "Mff"; transcript_type "protein_coding"; transcript_status "NOVEL"; transcript_name "Mff-009"; exon_number 4; exon_id "ENSMUSE00001232691.1"; level 2; tag "not_organism_supported"; tag "basic"; havana_gene "OTTMUSG00000034764.2"; havana_transcript "OTTMUST00000088349.1";
chr1	HAVANA	exon	82735419	82735507	.	+	.	gene_id "ENSMUSG00000026150.8"; transcript_id "ENSMUST00000161648.1"; gene_type "protein_coding"; gene_status "KNOWN"; gene_name "Mff"; transcript_type "protein_coding"; transcript_status "NOVEL"; transcript_name "Mff-009"; exon_number 5; exon_id "ENSMUSE00001301648.1"; level 2; tag "not_organism_supported"; tag "basic"; havana_gene "OTTMUSG00000034764.2"; havana_transcript "OTTMUST00000088349.1";
chr1	HAVANA	exon	82737013	82737087	.	+	.	gene_id "ENSMUSG00000026150.8"; transcript_id "ENSMUST00000161648.1"; gene_type "protein_coding"; gene_status "KNOWN"; gene_name "Mff"; transcript_type "protein_coding"; transcript_status "NOVEL"; transcript_name "Mff-009"; exon_number 6; exon_id "ENSMUSE00000868247.1"; level 2; tag "not_organism_supported"; tag "basic"; havana_gene "OTTMUSG00000034764.2"; havana_transcript "OTTMUST00000088349.1";
chr1	HAVANA	exon	82750520	82750604	.	+	.	gene_id "ENSMUSG00000026150.8"; transcript_id "ENSMUST00000161648.1"; gene_type "protein_coding"; gene_status "KNOWN"; gene_name "Mff"; transcript_type "protein_coding"; transcript_status "NOVEL"; transcript_name "Mff-009"; exon_number 7; exon_id "ENSMUSE00001298955.1"; level 2; tag "not_organism_supported"; tag "basic"; havana_gene "OTTMUSG00000034764.2"; havana_transcript "OTTMUST00000088349.1";
chr1	HAVANA	exon	82751585	82752390	.	+	.	gene_id "ENSMUSG00000026150.8"; transcript_id "ENSMUST00000161648.1"; gene_type "protein_coding"; gene_status "KNOWN"; gene_name "Mff"; transcript_type "protein_coding"; transcript_status "NOVEL"; transcript_name "Mff-009"; exon_number 8; exon_id "ENSMUSE00000855989.1"; level 2; tag "not_organism_supported"; tag "basic"; havana_gene "OTTMUSG00000034764.2"; havana_transcript "OTTMUST00000088349.1";
chr1	HAVANA	exon	85649988	85650127	.	+	.	gene_id "ENSMUSG00000026222.10"; transcript_id "ENSMUST00000155094.1"; gene_type "protein_coding"; gene_status "KNOWN"; gene_name "Sp100"; transcript_type "protein_coding"; transcript_status "KNOWN"; transcript_name "Sp100-001"; exon_number 1; exon_id "ENSMUSE00001273752.1"; level 2; tag "basic"; havana_gene "OTTMUSG00000030061.2"; havana_transcript "OTTMUST00000074554.1";
chr1	HAVANA	exon	85659703	85659862	.	+	.	gene_id "ENSMUSG00000026222.10"; transcript_id "ENSMUST00000155094.1"; gene_type "protein_coding"; gene_status "KNOWN"; gene_name "Sp100"; transcript_type "protein_coding"; transcript_status "KNOWN"; transcript_name "Sp100-001"; exon_number 2; exon_id "ENSMUSE00001262240.1"; level 2; tag "basic"; havana_gene "OTTMUSG00000030061.2"; havana_transcript "OTTMUST00000074554.1";
chr1	HAVANA	exon	85662473	85662641	.	+	.	gene_id "ENSMUSG00000026222.10"; transcript_id "ENSMUST00000155094.1"; gene_type "protein_coding"; gene_status "KNOWN"; gene_name "Sp100"; transcript_type "protein_coding"; transcript_status "KNOWN"; transcript_name "Sp100-001"; exon_number 3; exon_id "ENSMUSE00001062167.1"; level 2; tag "basic"; havana_gene "OTTMUSG00000030061.2"; havana_transcript "OTTMUST00000074554.1";
chr1	HAVANA	exon	85663526	85663597	.	+	.	gene_id "ENSMUSG00000026222.10"; transcript_id "ENSMUST00000155094.1"; gene_type "protein_coding"; gene_status "KNOWN"; gene_name "Sp100"; transcript_type "protein_coding"; transcript_status "KNOWN"; transcript_name "Sp100-001"; exon_number 4; exon_id "ENSMUSE00000330556.3"; level 2; tag "basic"; havana_gene "OTTMUSG00000030061.2"; havana_transcript "OTTMUST00000074554.1";
chr1	HAVANA	exon	85665279	85665344	.	+	.	gene_id "ENSMUSG00000026222.10"; transcript_id "ENSMUST00000155094.1"; gene_type "protein_coding"; gene_status "KNOWN"; gene_name "Sp100"; transcript_type "protein_coding"; transcript_status "KNOWN"; transcript_name "Sp100-001"; exon_number 5; exon_id "ENSMUSE00000330542.3"; level 2; tag "basic"; havana_gene "OTTMUSG00000030061.2"; havana_transcript "OTTMUST00000074554.1";
chr1	HAVANA	exon	85666914	85667003	.	+	.	gene_id "ENSMUSG00000026222.10"; transcript_id "ENSMUST00000155094.1"; gene_type "protein_coding"; gene_status "KNOWN"; gene_name "Sp100"; transcript_type "protein_coding"; transcript_status "KNOWN"; transcript_name "Sp100-001"; exon_number 6; exon_id "ENSMUSE00000330532.3"; level 2; tag "basic"; havana_gene "OTTMUSG00000030061.2"; havana_transcript "OTTMUST00000074554.1";
chr1	HAVANA	exon	85670002	85670082	.	+	.	gene_id "ENSMUSG00000026222.10"; transcript_id "ENSMUST00000155094.1"; gene_type "protein_coding"; gene_status "KNOWN"; gene_name "Sp100"; transcript_type "protein_coding"; transcript_status "KNOWN"; transcript_name "Sp100-001"; exon_number 7; exon_id "ENSMUSE00000330522.3"; level 2; tag "basic"; havana_gene "OTTMUSG00000030061.2"; havana_transcript "OTTMUST00000074554.1";
chr1	HAVANA	exon	85673625	85673771	.	+	.	gene_id "ENSMUSG00000026222.10"; transcript_id "ENSMUST00000155094.1"; gene_type "protein_coding"; gene_status "KNOWN"; gene_name "Sp100"; transcript_type "protein_coding"; transcript_status "KNOWN"; transcript_name "Sp100-001"; exon_number 8; exon_id "ENSMUSE00000330510.3"; level 2; tag "basic"; havana_gene "OTTMUSG00000030061.2"; havana_transcript "OTTMUST00000074554.1";
chr1	HAVANA	exon	85675195	85675266	.	+	.	gene_id "ENSMUSG00000026222.10"; transcript_id "ENSMUST00000155094.1"; gene_type "protein_coding"; gene_status "KNOWN"; gene_name "Sp100"; transcript_type "protein_coding"; transcript_status "KNOWN"; transcript_name "Sp100-001"; exon_number 9; exon_id "ENSMUSE00001238737.1"; level 2; tag "basic"; havana_gene "OTTMUSG00000030061.2"; havana_transcript "OTTMUST00000074554.1";
chr1	HAVANA	exon	85679059	85679109	.	+	.	gene_id "ENSMUSG00000026222.10"; transcript_id "ENSMUST00000155094.1"; gene_type "protein_coding"; gene_status "KNOWN"; gene_name "Sp100"; transcript_type "protein_coding"; transcript_status "KNOWN"; transcript_name "Sp100-001"; exon_number 10; exon_id "ENSMUSE00001212313.1"; level 2; tag "basic"; havana_gene "OTTMUSG00000030061.2"; havana_transcript "OTTMUST00000074554.1";
chr1	HAVANA	exon	85681086	85681139	.	+	.	gene_id "ENSMUSG00000026222.10"; transcript_id "ENSMUST00000155094.1"; gene_type "protein_coding"; gene_status "KNOWN"; gene_name "Sp100"; transcript_type "protein_coding"; transcript_status "KNOWN"; transcript_name "Sp100-001"; exon_number 11; exon_id "ENSMUSE00001208880.1"; level 2; tag "basic"; havana_gene "OTTMUSG00000030061.2"; havana_transcript "OTTMUST00000074554.1";
chr1	HAVANA	exon	85691975	85692049	.	+	.	gene_id "ENSMUSG00000026222.10"; transcript_id "ENSMUST00000155094.1"; gene_type "protein_coding"; gene_status "KNOWN"; gene_name "Sp100"; transcript_type "protein_coding"; transcript_status "KNOWN"; transcript_name "Sp100-001"; exon_number 12; exon_id "ENSMUSE00001204838.1"; level 2; tag "basic"; havana_gene "OTTMUSG00000030061.2"; havana_transcript "OTTMUST00000074554.1";
chr1	HAVANA	exon	85694259	85694309	.	+	.	gene_id "ENSMUSG00000026222.10"; transcript_id "ENSMUST00000155094.1"; gene_type "protein_coding"; gene_status "KNOWN"; gene_name "Sp100"; transcript_type "protein_coding"; transcript_status "KNOWN"; transcript_name "Sp100-001"; exon_number 13; exon_id "ENSMUSE00000966243.1"; level 2; tag "basic"; havana_gene "OTTMUSG00000030061.2"; havana_transcript "OTTMUST00000074554.1";
chr1	HAVANA	exon	85697006	85697110	.	+	.	gene_id "ENSMUSG00000026222.10"; transcript_id "ENSMUST00000155094.1"; gene_type "protein_coding"; gene_status "KNOWN"; gene_name "Sp100"; transcript_type "protein_coding"; transcript_status "KNOWN"; transcript_name "Sp100-001"; exon_number 14; exon_id "ENSMUSE00001231427.1"; level 2; tag "basic"; havana_gene "OTTMUSG00000030061.2"; havana_transcript "OTTMUST00000074554.1";
chr1	HAVANA	exon	85699607	85699749	.	+	.	gene_id "ENSMUSG00000026222.10"; transcript_id "ENSMUST00000155094.1"; gene_type "protein_coding"; gene_status "KNOWN"; gene_name "Sp100"; transcript_type "protein_coding"; transcript_status "KNOWN"; transcript_name "Sp100-001"; exon_number 15; exon_id "ENSMUSE00000969374.1"; level 2; tag "basic"; havana_gene "OTTMUSG00000030061.2"; havana_transcript "OTTMUST00000074554.1";
chr1	HAVANA	exon	85701117	85701149	.	+	.	gene_id "ENSMUSG00000026222.10"; transcript_id "ENSMUST00000155094.1"; gene_type "protein_coding"; gene_status "KNOWN"; gene_name "Sp100"; transcript_type "protein_coding"; transcript_status "KNOWN"; transcript_name "Sp100-001"; exon_number 16; exon_id "ENSMUSE00001064790.1"; level 2; tag "basic"; havana_gene "OTTMUSG00000030061.2"; havana_transcript "OTTMUST00000074554.1";
chr1	HAVANA	exon	85701405	85701561	.	+	.	gene_id "ENSMUSG00000026222.10"; transcript_id "ENSMUST00000155094.1"; gene_type "protein_coding"; gene_status "KNOWN"; gene_name "Sp100"; transcript_type "protein_coding"; transcript_status "KNOWN"; transcript_name "Sp100-001"; exon_number 17; exon_id "ENSMUSE00000762365.1"; level 2; tag "basic"; havana_gene "OTTMUSG00000030061.2"; havana_transcript "OTTMUST00000074554.1";
chr1	HAVANA	exon	85650014	85650127	.	+	.	gene_id "ENSMUSG00000026222.10"; transcript_id "ENSMUST00000054279.8"; gene_type "protein_coding"; gene_status "KNOWN"; gene_name "Sp100"; transcript_type "protein_coding"; transcript_status "PUTATIVE"; transcript_name "Sp100-004"; exon_number 1; exon_id "ENSMUSE00001051482.1"; level 2; tag "basic"; havana_gene "OTTMUSG00000030061.2"; havana_transcript "OTTMUST00000074496.1";
chr1	HAVANA	exon	85659703	85659862	.	+	.	gene_id "ENSMUSG00000026222.10"; transcript_id "ENSMUST00000054279.8"; gene_type "protein_coding"; gene_status "KNOWN"; gene_name "Sp100"; transcript_type "protein_coding"; transcript_status "PUTATIVE"; transcript_name "Sp100-004"; exon_number 2; exon_id "ENSMUSE00001262240.1"; level 2; tag "basic"; havana_gene "OTTMUSG00000030061.2"; havana_transcript "OTTMUST00000074496.1";
chr1	HAVANA	exon	85662473	85662641	.	+	.	gene_id "ENSMUSG00000026222.10"; transcript_id "ENSMUST00000054279.8"; gene_type "protein_coding"; gene_status "KNOWN"; gene_name "Sp100"; transcript_type "protein_coding"; transcript_status "PUTATIVE"; transcript_name "Sp100-004"; exon_number 3; exon_id "ENSMUSE00001062167.1"; level 2; tag "basic"; havana_gene "OTTMUSG00000030061.2"; havana_transcript "OTTMUST00000074496.1";
chr1	HAVANA	exon	85663526	85663597	.	+	.	gene_id "ENSMUSG00000026222.10"; transcript_id "ENSMUST00000054279.8"; gene_type "protein_coding"; gene_status "KNOWN"; gene_name "Sp100"; transcript_type "protein_coding"; transcript_status "PUTATIVE"; transcript_name "Sp100-004"; exon_number 4; exon_id "ENSMUSE00000330556.3"; level 2; tag "basic"; havana_gene "OTTMUSG00000030061.2"; havana_transcript "OTTMUST00000074496.1";
chr1	HAVANA	exon	85665279	85665344	.	+	.	gene_id "ENSMUSG00000026222.10"; transcript_id "ENSMUST00000054279.8"; gene_type "protein_coding"; gene_status "KNOWN"; gene_name "Sp100"; transcript_type "protein_coding"; transcript_status "PUTATIVE"; transcript_name "Sp100-004"; exon_number 5; exon_id "ENSMUSE00000330542.3"; level 2; tag "basic"; havana_gene "OTTMUSG00000030061.2"; havana_transcript "OTTMUST00000074496.1";
chr1	HAVANA	exon	85666914	85667003	.	+	.	gene_id "ENSMUSG00000026222.10"; transcript_id "ENSMUST00000054279.8"; gene_type "protein_coding"; gene_status "KNOWN"; gene_name "Sp100"; transcript_type "protein_coding"; transcript_status "PUTATIVE"; transcript_name "Sp100-004"; exon_number 6; exon_id "ENSMUSE00000330532.3"; level 2; tag "basic"; havana_gene "OTTMUSG00000030061.2"; havana_transcript "OTTMUST00000074496.1";
chr1	HAVANA	exon	85670002	85670082	.	+	.	gene_id "ENSMUSG00000026222.10"; transcript_id "ENSMUST00000054279.8"; gene_type "protein_coding"; gene_status "KNOWN"; gene_name "Sp100"; transcript_type "protein_coding"; transcript_status "PUTATIVE"; transcript_name "Sp100-004"; exon_number 7; exon_id "ENSMUSE00000330522.3"; level 2; tag "basic"; havana_gene "OTTMUSG00000030061.2"; havana_transcript "OTTMUST00000074496.1";
chr1	HAVANA	exon	85673625	85673771	.	+	.	gene_id "ENSMUSG00000026222.10"; transcript_id "ENSMUST00000054279.8"; gene_type "protein_coding"; gene_status "KNOWN"; gene_name "Sp100"; transcript_type "protein_coding"; transcript_status "PUTATIVE"; transcript_name "Sp100-004"; exon_number 8; exon_id "ENSMUSE00000330510.3"; level 2; tag "basic"; havana_gene "OTTMUSG00000030061.2"; havana_transcript "OTTMUST00000074496.1";
chr1	HAVANA	exon	85675195	85675266	.	+	.	gene_id "ENSMUSG00000026222.10"; transcript_id "ENSMUST00000054279.8"; gene_type "protein_coding"; gene_status "KNOWN"; gene_name "Sp100"; transcript_type "protein_coding"; transcript_status "PUTATIVE"; transcript_name "Sp100-004"; exon_number 9; exon_id "ENSMUSE00001238737.1"; level 2; tag "basic"; havana_gene "OTTMUSG00000030061.2"; havana_transcript "OTTMUST00000074496.1";
chr1	HAVANA	exon	85679059	85679109	.	+	.	gene_id "ENSMUSG00000026222.10"; transcript_id "ENSMUST00000054279.8"; gene_type "protein_coding"; gene_status "KNOWN"; gene_name "Sp100"; transcript_type "protein_coding"; transcript_status "PUTATIVE"; transcript_name "Sp100-004"; exon_number 10; exon_id "ENSMUSE00001212313.1"; level 2; tag "basic"; havana_gene "OTTMUSG00000030061.2"; havana_transcript "OTTMUST00000074496.1";
chr1	HAVANA	exon	85681086	85681139	.	+	.	gene_id "ENSMUSG00000026222.10"; transcript_id "ENSMUST00000054279.8"; gene_type "protein_coding"; gene_status "KNOWN"; gene_name "Sp100"; transcript_type "protein_coding"; transcript_status "PUTATIVE"; transcript_name "Sp100-004"; exon_number 11; exon_id "ENSMUSE00001208880.1"; level 2; tag "basic"; havana_gene "OTTMUSG00000030061.2"; havana_transcript "OTTMUST00000074496.1";
chr1	HAVANA	exon	85682217	85683118	.	+	.	gene_id "ENSMUSG00000026222.10"; transcript_id "ENSMUST00000054279.8"; gene_type "protein_coding"; gene_status "KNOWN"; gene_name "Sp100"; transcript_type "protein_coding"; transcript_status "PUTATIVE"; transcript_name "Sp100-004"; exon_number 12; exon_id "ENSMUSE00000629328.3"; level 2; tag "basic"; havana_gene "OTTMUSG00000030061.2"; havana_transcript "OTTMUST00000074496.1";
chr1	HAVANA	exon	86582300	86582547	.	-	.	gene_id "ENSMUSG00000026239.8"; transcript_id "ENSMUST00000027444.8"; gene_type "protein_coding"; gene_status "KNOWN"; gene_name "Pde6d"; transcript_type "protein_coding"; transcript_status "KNOWN"; transcript_name "Pde6d-001"; exon_number 1; exon_id "ENSMUSE00001302474.1"; level 2; tag "basic"; tag "appris_principal"; tag "CCDS"; ccdsid "CCDS15121.1"; havana_gene "OTTMUSG00000021876.4"; havana_t…
chr1	HAVANA	exon	86547529	86547617	.	-	.	gene_id "ENSMUSG00000026239.8"; transcript_id "ENSMUST00000027444.8"; gene_type "protein_coding"; gene_status "KNOWN"; gene_name "Pde6d"; transcript_type "protein_coding"; transcript_status "KNOWN"; transcript_name "Pde6d-001"; exon_number 2; exon_id "ENSMUSE00001238063.1"; level 2; tag "basic"; tag "appris_principal"; tag "CCDS"; ccdsid "CCDS15121.1"; havana_gene "OTTMUSG00000021876.4"; havana_t…
chr1	HAVANA	exon	86546657	86546782	.	-	.	gene_id "ENSMUSG00000026239.8"; transcript_id "ENSMUST00000027444.8"; gene_type "protein_coding"; gene_status "KNOWN"; gene_name "Pde6d"; transcript_type "protein_coding"; transcript_status "KNOWN"; transcript_name "Pde6d-001"; exon_number 3; exon_id "ENSMUSE00001301678.1"; level 2; tag "basic"; tag "appris_principal"; tag "CCDS"; ccdsid "CCDS15121.1"; havana_gene "OTTMUSG00000021876.4"; havana_t…
chr1	HAVANA	exon	86545702	86545807	.	-	.	gene_id "ENSMUSG00000026239.8"; transcript_id "ENSMUST00000027444.8"; gene_type "protein_coding"; gene_status "KNOWN"; gene_name "Pde6d"; transcript_type "protein_coding"; transcript_status "KNOWN"; transcript_name "Pde6d-001"; exon_number 4; exon_id "ENSMUSE00001252255.1"; level 2; tag "basic"; tag "appris_principal"; tag "CCDS"; ccdsid "CCDS15121.1"; havana_gene "OTTMUSG00000021876.4"; havana_t…
chr1	HAVANA	exon	86542994	86543583	.	-	.	gene_id "ENSMUSG00000026239.8"; transcript_id "ENSMUST00000027444.8"; gene_type "protein_coding"; gene_status "KNOWN"; gene_name "Pde6d"; transcript_type "protein_coding"; transcript_status "KNOWN"; transcript_name "Pde6d-001"; exon_number 5; exon_id "ENSMUSE00000816602.1"; level 2; tag "basic"; tag "appris_principal"; tag "CCDS"; ccdsid "CCDS15121.1"; havana_gene "OTTMUSG00000021876.4"; havana_t…
chr1	ENSEMBL	exon	87154204	87155027	.	-	.	gene_id "ENSMUSG00000026247.7"; transcript_id "ENSMUST00000027463.4"; gene_type "protein_coding"; gene_status "KNOWN"; gene_name "Ecel1"; transcript_type "protein_coding"; transcript_status "KNOWN"; transcript_name "Ecel1-201"; exon_number 1; exon_id "ENSMUSE00000327368.5"; level 3; tag "basic"; tag "appris_principal"; tag "CCDS"; ccdsid "CCDS15128.1"; havana_gene "OTTMUSG00000034823.1";
chr1	ENSEMBL	exon	87153518	87153586	.	-	.	gene_id "ENSMUSG00000026247.7"; transcript_id "ENSMUST00000027463.4"; gene_type "protein_coding"; gene_status "KNOWN"; gene_name "Ecel1"; transcript_type "protein_coding"; transcript_status "KNOWN"; transcript_name "Ecel1-201"; exon_number 2; exon_id "ENSMUSE00000157276.3"; level 3; tag "basic"; tag "appris_principal"; tag "CCDS"; ccdsid "CCDS15128.1"; havana_gene "OTTMUSG00000034823.1";
chr1	ENSEMBL	exon	87153301	87153411	.	-	.	gene_id "ENSMUSG00000026247.7"; transcript_id "ENSMUST00000027463.4"; gene_type "protein_coding"; gene_status "KNOWN"; gene_name "Ecel1"; transcript_type "protein_coding"; transcript_status "KNOWN"; transcript_name "Ecel1-201"; exon_number 3; exon_id "ENSMUSE00000157287.3"; level 3; tag "basic"; tag "appris_principal"; tag "CCDS"; ccdsid "CCDS15128.1"; havana_gene "OTTMUSG00000034823.1";
chr1	ENSEMBL	exon	87153120	87153212	.	-	.	gene_id "ENSMUSG00000026247.7"; transcript_id "ENSMUST00000027463.4"; gene_type "protein_coding"; gene_status "KNOWN"; gene_name "Ecel1"; transcript_type "protein_coding"; transcript_status "KNOWN"; transcript_name "Ecel1-201"; exon_number 4; exon_id "ENSMUSE00000157270.3"; level 3; tag "basic"; tag "appris_principal"; tag "CCDS"; ccdsid "CCDS15128.1"; havana_gene "OTTMUSG00000034823.1";
chr1	ENSEMBL	exon	87152819	87152943	.	-	.	gene_id "ENSMUSG00000026247.7"; transcript_id "ENSMUST00000027463.4"; gene_type "protein_coding"; gene_status "KNOWN"; gene_name "Ecel1"; transcript_type "protein_coding"; transcript_status "KNOWN"; transcript_name "Ecel1-201"; exon_number 5; exon_id "ENSMUSE00000157245.3"; level 3; tag "basic"; tag "appris_principal"; tag "CCDS"; ccdsid "CCDS15128.1"; havana_gene "OTTMUSG00000034823.1";
chr1	ENSEMBL	exon	87151983	87152205	.	-	.	gene_id "ENSMUSG00000026247.7"; transcript_id "ENSMUST00000027463.4"; gene_type "protein_coding"; gene_status "KNOWN"; gene_name "Ecel1"; transcript_type "protein_coding"; transcript_status "KNOWN"; transcript_name "Ecel1-201"; exon_number 6; exon_id "ENSMUSE00000157255.3"; level 3; tag "basic"; tag "appris_principal"; tag "CCDS"; ccdsid "CCDS15128.1"; havana_gene "OTTMUSG00000034823.1";
chr1	ENSEMBL	exon	87151449	87151547	.	-	.	gene_id "ENSMUSG00000026247.7"; transcript_id "ENSMUST00000027463.4"; gene_type "protein_coding"; gene_status "KNOWN"; gene_name "Ecel1"; transcript_type "protein_coding"; transcript_status "KNOWN"; transcript_name "Ecel1-201"; exon_number 7; exon_id "ENSMUSE00000157261.3"; level 3; tag "basic"; tag "appris_principal"; tag "CCDS"; ccdsid "CCDS15128.1"; havana_gene "OTTMUSG00000034823.1";
chr1	ENSEMBL	exon	87151135	87151209	.	-	.	gene_id "ENSMUSG00000026247.7"; transcript_id "ENSMUST00000027463.4"; gene_type "protein_coding"; gene_status "KNOWN"; gene_name "Ecel1"; transcript_type "protein_coding"; transcript_status "KNOWN"; transcript_name "Ecel1-201"; exon_number 8; exon_id "ENSMUSE00000157271.3"; level 3; tag "basic"; tag "appris_principal"; tag "CCDS"; ccdsid "CCDS15128.1"; havana_gene "OTTMUSG00000034823.1";
chr1	ENSEMBL	exon	87150900	87151003	.	-	.	gene_id "ENSMUSG00000026247.7"; transcript_id "ENSMUST00000027463.4"; gene_type "protein_coding"; gene_status "KNOWN"; gene_name "Ecel1"; transcript_type "protein_coding"; transcript_status "KNOWN"; transcript_name "Ecel1-201"; exon_number 9; exon_id "ENSMUSE00000157285.3"; level 3; tag "basic"; tag "appris_principal"; tag "CCDS"; ccdsid "CCDS15128.1"; havana_gene "OTTMUSG00000034823.1";
chr1	ENSEMBL	exon	87150606	87150664	.	-	.	gene_id "ENSMUSG00000026247.7"; transcript_id "ENSMUST00000027463.4"; gene_type "protein_coding"; gene_status "KNOWN"; gene_name "Ecel1"; transcript_type "protein_coding"; transcript_status "KNOWN"; transcript_name "Ecel1-201"; exon_number 10; exon_id "ENSMUSE00000157241.3"; level 3; tag "basic"; tag "appris_principal"; tag "CCDS"; ccdsid "CCDS15128.1"; havana_gene "OTTMUSG00000034823.1";
chr1	ENSEMBL	exon	87150477	87150528	.	-	.	gene_id "ENSMUSG00000026247.7"; transcript_id "ENSMUST00000027463.4"; gene_type "protein_coding"; gene_status "KNOWN"; gene_name "Ecel1"; transcript_type "protein_coding"; transcript_status "KNOWN"; transcript_name "Ecel1-201"; exon_number 11; exon_id "ENSMUSE00000157277.3"; level 3; tag "basic"; tag "appris_principal"; tag "CCDS"; ccdsid "CCDS15128.1"; havana_gene "OTTMUSG00000034823.1";
chr1	ENSEMBL	exon	87149784	87149851	.	-	.	gene_id "ENSMUSG00000026247.7"; transcript_id "ENSMUST00000027463.4"; gene_type "protein_coding"; gene_status "KNOWN"; gene_name "Ecel1"; transcript_type "protein_coding"; transcript_status "KNOWN"; transcript_name "Ecel1-201"; exon_number 12; exon_id "ENSMUSE00000157238.3"; level 3; tag "basic"; tag "appris_principal"; tag "CCDS"; ccdsid "CCDS15128.1"; havana_gene "OTTMUSG00000034823.1";
chr1	ENSEMBL	exon	87149496	87149620	.	-	.	gene_id "ENSMUSG00000026247.7"; transcript_id "ENSMUST00000027463.4"; gene_type "protein_coding"; gene_status "KNOWN"; gene_name "Ecel1"; transcript_type "protein_coding"; transcript_status "KNOWN"; transcript_name "Ecel1-201"; exon_number 13; exon_id "ENSMUSE00000327312.3"; level 3; tag "basic"; tag "appris_principal"; tag "CCDS"; ccdsid "CCDS15128.1"; havana_gene "OTTMUSG00000034823.1";
chr1	ENSEMBL	exon	87149134	87149199	.	-	.	gene_id "ENSMUSG00000026247.7"; transcript_id "ENSMUST00000027463.4"; gene_type "protein_coding"; gene_status "KNOWN"; gene_name "Ecel1"; transcript_type "protein_coding"; transcript_status "KNOWN"; transcript_name "Ecel1-201"; exon_number 14; exon_id "ENSMUSE00000157259.3"; level 3; tag "basic"; tag "appris_principal"; tag "CCDS"; ccdsid "CCDS15128.1"; havana_gene "OTTMUSG00000034823.1";
chr1	ENSEMBL	exon	87148625	87148720	.	-	.	gene_id "ENSMUSG00000026247.7"; transcript_id "ENSMUST00000027463.4"; gene_type "protein_coding"; gene_status "KNOWN"; gene_name "Ecel1"; transcript_type "protein_coding"; transcript_status "KNOWN"; transcript_name "Ecel1-201"; exon_number 15; exon_id "ENSMUSE00000157243.3"; level 3; tag "basic"; tag "appris_principal"; tag "CCDS"; ccdsid "CCDS15128.1"; havana_gene "OTTMUSG00000034823.1";
chr1	ENSEMBL	exon	87148226	87148302	.	-	.	gene_id "ENSMUSG00000026247.7"; transcript_id "ENSMUST00000027463.4"; gene_type "protein_coding"; gene_status "KNOWN"; gene_name "Ecel1"; transcript_type "protein_coding"; transcript_status "KNOWN"; transcript_name "Ecel1-201"; exon_number 16; exon_id "ENSMUSE00001270730.1"; level 3; tag "basic"; tag "appris_principal"; tag "CCDS"; ccdsid "CCDS15128.1"; havana_gene "OTTMUSG00000034823.1";
chr1	ENSEMBL	exon	87147658	87148086	.	-	.	gene_id "ENSMUSG00000026247.7"; transcript_id "ENSMUST00000027463.4"; gene_type "protein_coding"; gene_status "KNOWN"; gene_name "Ecel1"; transcript_type "protein_coding"; transcript_status "KNOWN"; transcript_name "Ecel1-201"; exon_number 17; exon_id "ENSMUSE00000327285.5"; level 3; tag "basic"; tag "appris_principal"; tag "CCDS"; ccdsid "CCDS15128.1"; havana_gene "OTTMUSG00000034823.1";
chr1	HAVANA	exon	87264363	87264754	.	+	.	gene_id "ENSMUSG00000026255.9"; transcript_id "ENSMUST00000027472.6"; gene_type "protein_coding"; gene_status "KNOWN"; gene_name "Efhd1"; transcript_type "protein_coding"; transcript_status "KNOWN"; transcript_name "Efhd1-001"; exon_number 1; exon_id "ENSMUSE00000362543.2"; level 2; tag "basic"; tag "appris_principal"; tag "CCDS"; ccdsid "CCDS15132.1"; havana_gene "OTTMUSG00000029545.1"; havana_t…
chr1	HAVANA	exon	87289468	87289615	.	+	.	gene_id "ENSMUSG00000026255.9"; transcript_id "ENSMUST00000027472.6"; gene_type "protein_coding"; gene_status "KNOWN"; gene_name "Efhd1"; transcript_type "protein_coding"; transcript_status "KNOWN"; transcript_name "Efhd1-001"; exon_number 2; exon_id "ENSMUSE00000542252.1"; level 2; tag "basic"; tag "appris_principal"; tag "CCDS"; ccdsid "CCDS15132.1"; havana_gene "OTTMUSG00000029545.1"; havana_t…
chr1	HAVANA	exon	87297629	87297763	.	+	.	gene_id "ENSMUSG00000026255.9"; transcript_id "ENSMUST00000027472.6"; gene_type "protein_coding"; gene_status "KNOWN"; gene_name "Efhd1"; transcript_type "protein_coding"; transcript_status "KNOWN"; transcript_name "Efhd1-001"; exon_number 3; exon_id "ENSMUSE00000542251.1"; level 2; tag "basic"; tag "appris_principal"; tag "CCDS"; ccdsid "CCDS15132.1"; havana_gene "OTTMUSG00000029545.1"; havana_t…
chr1	HAVANA	exon	87309661	87310839	.	+	.	gene_id "ENSMUSG00000026255.9"; transcript_id "ENSMUST00000027472.6"; gene_type "protein_coding"; gene_status "KNOWN"; gene_name "Efhd1"; transcript_type "protein_coding"; transcript_status "KNOWN"; transcript_name "Efhd1-001"; exon_number 4; exon_id "ENSMUSE00000475023.5"; level 2; tag "basic"; tag "appris_principal"; tag "CCDS"; ccdsid "CCDS15132.1"; havana_gene "OTTMUSG00000029545.1"; havana_t…
chr1	HAVANA	exon	87620362	87620631	.	+	.	gene_id "ENSMUSG00000026288.8"; transcript_id "ENSMUST00000042275.8"; gene_type "protein_coding"; gene_status "KNOWN"; gene_name "Inpp5d"; transcript_type "protein_coding"; transcript_status "KNOWN"; transcript_name "Inpp5d-002"; exon_number 1; exon_id "ENSMUSE00000873288.1"; level 2; tag "basic"; tag "appris_candidate"; tag "CCDS"; ccdsid "CCDS48311.1"; havana_gene "OTTMUSG00000035865.2"; havana…
chr1	HAVANA	exon	87635292	87635355	.	+	.	gene_id "ENSMUSG00000026288.8"; transcript_id "ENSMUST00000042275.8"; gene_type "protein_coding"; gene_status "KNOWN"; gene_name "Inpp5d"; transcript_type "protein_coding"; transcript_status "KNOWN"; transcript_name "Inpp5d-002"; exon_number 2; exon_id "ENSMUSE00001216804.1"; level 2; tag "basic"; tag "appris_candidate"; tag "CCDS"; ccdsid "CCDS48311.1"; havana_gene "OTTMUSG00000035865.2"; havana…
chr1	HAVANA	exon	87665387	87665537	.	+	.	gene_id "ENSMUSG00000026288.8"; transcript_id "ENSMUST00000042275.8"; gene_type "protein_coding"; gene_status "KNOWN"; gene_name "Inpp5d"; transcript_type "protein_coding"; transcript_status "KNOWN"; transcript_name "Inpp5d-002"; exon_number 3; exon_id "ENSMUSE00001284135.1"; level 2; tag "basic"; tag "appris_candidate"; tag "CCDS"; ccdsid "CCDS48311.1"; havana_gene "OTTMUSG00000035865.2"; havana…
chr1	HAVANA	exon	87667892	87668063	.	+	.	gene_id "ENSMUSG00000026288.8"; transcript_id "ENSMUST00000042275.8"; gene_type "protein_coding"; gene_status "KNOWN"; gene_name "Inpp5d"; transcript_type "protein_coding"; transcript_status "KNOWN"; transcript_name "Inpp5d-002"; exon_number 4; exon_id "ENSMUSE00000899817.1"; level 2; tag "basic"; tag "appris_candidate"; tag "CCDS"; ccdsid "CCDS48311.1"; havana_gene "OTTMUSG00000035865.2"; havana…
chr1	HAVANA	exon	87669642	87669782	.	+	.	gene_id "ENSMUSG00000026288.8"; transcript_id "ENSMUST00000042275.8"; gene_type "protein_coding"; gene_status "KNOWN"; gene_name "Inpp5d"; transcript_type "protein_coding"; transcript_status "KNOWN"; transcript_name "Inpp5d-002"; exon_number 5; exon_id "ENSMUSE00000325175.3"; level 2; tag "basic"; tag "appris_candidate"; tag "CCDS"; ccdsid "CCDS48311.1"; havana_gene "OTTMUSG00000035865.2"; havana…
chr1	HAVANA	exon	87676283	87676370	.	+	.	gene_id "ENSMUSG00000026288.8"; transcript_id "ENSMUST00000042275.8"; gene_type "protein_coding"; gene_status "KNOWN"; gene_name "Inpp5d"; transcript_type "protein_coding"; transcript_status "KNOWN"; transcript_name "Inpp5d-002"; exon_number 6; exon_id "ENSMUSE00000157554.3"; level 2; tag "basic"; tag "appris_candidate"; tag "CCDS"; ccdsid "CCDS48311.1"; havana_gene "OTTMUSG00000035865.2"; havana…
chr1	HAVANA	exon	87681489	87681569	.	+	.	gene_id "ENSMUSG00000026288.8"; transcript_id "ENSMUST00000042275.8"; gene_type "protein_coding"; gene_status "KNOWN"; gene_name "Inpp5d"; transcript_type "protein_coding"; transcript_status "KNOWN"; transcript_name "Inpp5d-002"; exon_number 7; exon_id "ENSMUSE00001284767.1"; level 2; tag "basic"; tag "appris_candidate"; tag "CCDS"; ccdsid "CCDS48311.1"; havana_gene "OTTMUSG00000035865.2"; havana…
chr1	HAVANA	exon	87681687	87681758	.	+	.	gene_id "ENSMUSG00000026288.8"; transcript_id "ENSMUST00000042275.8"; gene_type "protein_coding"; gene_status "KNOWN"; gene_name "Inpp5d"; transcript_type "protein_coding"; transcript_status "KNOWN"; transcript_name "Inpp5d-002"; exon_number 8; exon_id "ENSMUSE00000157575.3"; level 2; tag "basic"; tag "appris_candidate"; tag "CCDS"; ccdsid "CCDS48311.1"; havana_gene "OTTMUSG00000035865.2"; havana…
chr1	HAVANA	exon	87683743	87683866	.	+	.	gene_id "ENSMUSG00000026288.8"; transcript_id "ENSMUST00000042275.8"; gene_type "protein_coding"; gene_status "KNOWN"; gene_name "Inpp5d"; transcript_type "protein_coding"; transcript_status "KNOWN"; transcript_name "Inpp5d-002"; exon_number 9; exon_id "ENSMUSE00000157552.3"; level 2; tag "basic"; tag "appris_candidate"; tag "CCDS"; ccdsid "CCDS48311.1"; havana_gene "OTTMUSG00000035865.2"; havana…
chr1	HAVANA	exon	87691625	87691731	.	+	.	gene_id "ENSMUSG00000026288.8"; transcript_id "ENSMUST00000042275.8"; gene_type "protein_coding"; gene_status "KNOWN"; gene_name "Inpp5d"; transcript_type "protein_coding"; transcript_status "KNOWN"; transcript_name "Inpp5d-002"; exon_number 10; exon_id "ENSMUSE00000157559.3"; level 2; tag "basic"; tag "appris_candidate"; tag "CCDS"; ccdsid "CCDS48311.1"; havana_gene "OTTMUSG00000035865.2"; havan…
chr1	HAVANA	exon	87695333	87695435	.	+	.	gene_id "ENSMUSG00000026288.8"; transcript_id "ENSMUST00000042275.8"; gene_type "protein_coding"; gene_status "KNOWN"; gene_name "Inpp5d"; transcript_type "protein_coding"; transcript_status "KNOWN"; transcript_name "Inpp5d-002"; exon_number 11; exon_id "ENSMUSE00000157572.3"; level 2; tag "basic"; tag "appris_candidate"; tag "CCDS"; ccdsid "CCDS48311.1"; havana_gene "OTTMUSG00000035865.2"; havan…
chr1	HAVANA	exon	87697349	87697545	.	+	.	gene_id "ENSMUSG00000026288.8"; transcript_id "ENSMUST00000042275.8"; gene_type "protein_coding"; gene_status "KNOWN"; gene_name "Inpp5d"; transcript_type "protein_coding"; transcript_status "KNOWN"; transcript_name "Inpp5d-002"; exon_number 12; exon_id "ENSMUSE00000157571.3"; level 2; tag "basic"; tag "appris_candidate"; tag "CCDS"; ccdsid "CCDS48311.1"; havana_gene "OTTMUSG00000035865.2"; havan…
chr1	HAVANA	exon	87698113	87698230	.	+	.	gene_id "ENSMUSG00000026288.8"; transcript_id "ENSMUST00000042275.8"; gene_type "protein_coding"; gene_status "KNOWN"; gene_name "Inpp5d"; transcript_type "protein_coding"; transcript_status "KNOWN"; transcript_name "Inpp5d-002"; exon_number 13; exon_id "ENSMUSE00000157560.3"; level 2; tag "basic"; tag "appris_candidate"; tag "CCDS"; ccdsid "CCDS48311.1"; havana_gene "OTTMUSG00000035865.2"; havan…
chr1	HAVANA	exon	87699028	87699124	.	+	.	gene_id "ENSMUSG00000026288.8"; transcript_id "ENSMUST00000042275.8"; gene_type "protein_coding"; gene_status "KNOWN"; gene_name "Inpp5d"; transcript_type "protein_coding"; transcript_status "KNOWN"; transcript_name "Inpp5d-002"; exon_number 14; exon_id "ENSMUSE00000325126.3"; level 2; tag "basic"; tag "appris_candidate"; tag "CCDS"; ccdsid "CCDS48311.1"; havana_gene "OTTMUSG00000035865.2"; havan…
chr1	HAVANA	exon	87699640	87699778	.	+	.	gene_id "ENSMUSG00000026288.8"; transcript_id "ENSMUST00000042275.8"; gene_type "protein_coding"; gene_status "KNOWN"; gene_name "Inpp5d"; transcript_type "protein_coding"; transcript_status "KNOWN"; transcript_name "Inpp5d-002"; exon_number 15; exon_id "ENSMUSE00000325114.3"; level 2; tag "basic"; tag "appris_candidate"; tag "CCDS"; ccdsid "CCDS48311.1"; havana_gene "OTTMUSG00000035865.2"; havan…
chr1	HAVANA	exon	87701160	87701268	.	+	.	gene_id "ENSMUSG00000026288.8"; transcript_id "ENSMUST00000042275.8"; gene_type "protein_coding"; gene_status "KNOWN"; gene_name "Inpp5d"; transcript_type "protein_coding"; transcript_status "KNOWN"; transcript_name "Inpp5d-002"; exon_number 16; exon_id "ENSMUSE00000157551.3"; level 2; tag "basic"; tag "appris_candidate"; tag "CCDS"; ccdsid "CCDS48311.1"; havana_gene "OTTMUSG00000035865.2"; havan…
chr1	HAVANA	exon	87701415	87701503	.	+	.	gene_id "ENSMUSG00000026288.8"; transcript_id "ENSMUST00000042275.8"; gene_type "protein_coding"; gene_status "KNOWN"; gene_name "Inpp5d"; transcript_type "protein_coding"; transcript_status "KNOWN"; transcript_name "Inpp5d-002"; exon_number 17; exon_id "ENSMUSE00000157568.3"; level 2; tag "basic"; tag "appris_candidate"; tag "CCDS"; ccdsid "CCDS48311.1"; havana_gene "OTTMUSG00000035865.2"; havan…
chr1	HAVANA	exon	87703118	87703199	.	+	.	gene_id "ENSMUSG00000026288.8"; transcript_id "ENSMUST00000042275.8"; gene_type "protein_coding"; gene_status "KNOWN"; gene_name "Inpp5d"; transcript_type "protein_coding"; transcript_status "KNOWN"; transcript_name "Inpp5d-002"; exon_number 18; exon_id "ENSMUSE00000157574.3"; level 2; tag "basic"; tag "appris_candidate"; tag "CCDS"; ccdsid "CCDS48311.1"; havana_gene "OTTMUSG00000035865.2"; havan…
chr1	HAVANA	exon	87705934	87706023	.	+	.	gene_id "ENSMUSG00000026288.8"; transcript_id "ENSMUST00000042275.8"; gene_type "protein_coding"; gene_status "KNOWN"; gene_name "Inpp5d"; transcript_type "protein_coding"; transcript_status "KNOWN"; transcript_name "Inpp5d-002"; exon_number 19; exon_id "ENSMUSE00000157573.3"; level 2; tag "basic"; tag "appris_candidate"; tag "CCDS"; ccdsid "CCDS48311.1"; havana_gene "OTTMUSG00000035865.2"; havan…
chr1	HAVANA	exon	87708096	87708209	.	+	.	gene_id "ENSMUSG00000026288.8"; transcript_id "ENSMUST00000042275.8"; gene_type "protein_coding"; gene_status "KNOWN"; gene_name "Inpp5d"; transcript_type "protein_coding"; transcript_status "KNOWN"; transcript_name "Inpp5d-002"; exon_number 20; exon_id "ENSMUSE00000157566.1"; level 2; tag "basic"; tag "appris_candidate"; tag "CCDS"; ccdsid "CCDS48311.1"; havana_gene "OTTMUSG00000035865.2"; havan…
chr1	HAVANA	exon	87709618	87709700	.	+	.	gene_id "ENSMUSG00000026288.8"; transcript_id "ENSMUST00000042275.8"; gene_type "protein_coding"; gene_status "KNOWN"; gene_name "Inpp5d"; transcript_type "protein_coding"; transcript_status "KNOWN"; transcript_name "Inpp5d-002"; exon_number 21; exon_id "ENSMUSE00000157580.1"; level 2; tag "basic"; tag "appris_candidate"; tag "CCDS"; ccdsid "CCDS48311.1"; havana_gene "OTTMUSG00000035865.2"; havan…
chr1	HAVANA	exon	87711065	87711152	.	+	.	gene_id "ENSMUSG00000026288.8"; transcript_id "ENSMUST00000042275.8"; gene_type "protein_coding"; gene_status "KNOWN"; gene_name "Inpp5d"; transcript_type "protein_coding"; transcript_status "KNOWN"; transcript_name "Inpp5d-002"; exon_number 22; exon_id "ENSMUSE00001312391.1"; level 2; tag "basic"; tag "appris_candidate"; tag "CCDS"; ccdsid "CCDS48311.1"; havana_gene "OTTMUSG00000035865.2"; havan…
chr1	HAVANA	exon	87712031	87712180	.	+	.	gene_id "ENSMUSG00000026288.8"; transcript_id "ENSMUST00000042275.8"; gene_type "protein_coding"; gene_status "KNOWN"; gene_name "Inpp5d"; transcript_type "protein_coding"; transcript_status "KNOWN"; transcript_name "Inpp5d-002"; exon_number 23; exon_id "ENSMUSE00000157553.1"; level 2; tag "basic"; tag "appris_candidate"; tag "CCDS"; ccdsid "CCDS48311.1"; havana_gene "OTTMUSG00000035865.2"; havan…
chr1	HAVANA	exon	87713193	87713289	.	+	.	gene_id "ENSMUSG00000026288.8"; transcript_id "ENSMUST00000042275.8"; gene_type "protein_coding"; gene_status "KNOWN"; gene_name "Inpp5d"; transcript_type "protein_coding"; transcript_status "KNOWN"; transcript_name "Inpp5d-002"; exon_number 24; exon_id "ENSMUSE00000157577.1"; level 2; tag "basic"; tag "appris_candidate"; tag "CCDS"; ccdsid "CCDS48311.1"; havana_gene "OTTMUSG00000035865.2"; havan…
chr1	HAVANA	exon	87715038	87715313	.	+	.	gene_id "ENSMUSG00000026288.8"; transcript_id "ENSMUST00000042275.8"; gene_type "protein_coding"; gene_status "KNOWN"; gene_name "Inpp5d"; transcript_type "protein_coding"; transcript_status "KNOWN"; transcript_name "Inpp5d-002"; exon_number 25; exon_id "ENSMUSE00000498097.1"; level 2; tag "basic"; tag "appris_candidate"; tag "CCDS"; ccdsid "CCDS48311.1"; havana_gene "OTTMUSG00000035865.2"; havan…
chr1	HAVANA	exon	87717690	87718284	.	+	.	gene_id "ENSMUSG00000026288.8"; transcript_id "ENSMUST00000042275.8"; gene_type "protein_coding"; gene_status "KNOWN"; gene_name "Inpp5d"; transcript_type "protein_coding"; transcript_status "KNOWN"; transcript_name "Inpp5d-002"; exon_number 26; exon_id "ENSMUSE00001259163.1"; level 2; tag "basic"; tag "appris_candidate"; tag "CCDS"; ccdsid "CCDS48311.1"; havana_gene "OTTMUSG00000035865.2"; havan…
chr1	HAVANA	exon	87719321	87720503	.	+	.	gene_id "ENSMUSG00000026288.8"; transcript_id "ENSMUST00000042275.8"; gene_type "protein_coding"; gene_status "KNOWN"; gene_name "Inpp5d"; transcript_type "protein_coding"; transcript_status "KNOWN"; transcript_name "Inpp5d-002"; exon_number 27; exon_id "ENSMUSE00001296548.1"; level 2; tag "basic"; tag "appris_candidate"; tag "CCDS"; ccdsid "CCDS48311.1"; havana_gene "OTTMUSG00000035865.2"; havan…
chr1	HAVANA	exon	88103252	88103378	.	+	.	gene_id "ENSMUSG00000054545.11"; transcript_id "ENSMUST00000113135.3"; gene_type "protein_coding"; gene_status "KNOWN"; gene_name "Ugt1a6a"; transcript_type "protein_coding"; transcript_status "KNOWN"; transcript_name "Ugt1a6a-201"; exon_number 1; exon_id "ENSMUSE00001289482.1"; level 2; tag "basic"; tag "appris_principal"; tag "CCDS"; ccdsid "CCDS48314.1"; havana_gene "OTTMUSG00000020818.4"; hav…
chr1	HAVANA	exon	88138473	88139331	.	+	.	gene_id "ENSMUSG00000054545.11"; transcript_id "ENSMUST00000113135.3"; gene_type "protein_coding"; gene_status "KNOWN"; gene_name "Ugt1a6a"; transcript_type "protein_coding"; transcript_status "KNOWN"; transcript_name "Ugt1a6a-201"; exon_number 2; exon_id "ENSMUSE00001225616.1"; level 2; tag "basic"; tag "appris_principal"; tag "CCDS"; ccdsid "CCDS48314.1"; havana_gene "OTTMUSG00000020818.4"; hav…
chr1	HAVANA	exon	88215044	88215175	.	+	.	gene_id "ENSMUSG00000054545.11"; transcript_id "ENSMUST00000113135.3"; gene_type "protein_coding"; gene_status "KNOWN"; gene_name "Ugt1a6a"; transcript_type "protein_coding"; transcript_status "KNOWN"; transcript_name "Ugt1a6a-201"; exon_number 3; exon_id "ENSMUSE00001294674.1"; level 2; tag "basic"; tag "appris_principal"; tag "CCDS"; ccdsid "CCDS48314.1"; havana_gene "OTTMUSG00000020818.4"; hav…
chr1	HAVANA	exon	88215795	88215882	.	+	.	gene_id "ENSMUSG00000054545.11"; transcript_id "ENSMUST00000113135.3"; gene_type "protein_coding"; gene_status "KNOWN"; gene_name "Ugt1a6a"; transcript_type "protein_coding"; transcript_status "KNOWN"; transcript_name "Ugt1a6a-201"; exon_number 4; exon_id "ENSMUSE00001275415.1"; level 2; tag "basic"; tag "appris_principal"; tag "CCDS"; ccdsid "CCDS48314.1"; havana_gene "OTTMUSG00000020818.4"; hav…
chr1	HAVANA	exon	88216138	88216357	.	+	.	gene_id "ENSMUSG00000054545.11"; transcript_id "ENSMUST00000113135.3"; gene_type "protein_coding"; gene_status "KNOWN"; gene_name "Ugt1a6a"; transcript_type "protein_coding"; transcript_status "KNOWN"; transcript_name "Ugt1a6a-201"; exon_number 5; exon_id "ENSMUSE00001295792.1"; level 2; tag "basic"; tag "appris_principal"; tag "CCDS"; ccdsid "CCDS48314.1"; havana_gene "OTTMUSG00000020818.4"; hav…
chr1	HAVANA	exon	88218127	88220002	.	+	.	gene_id "ENSMUSG00000054545.11"; transcript_id "ENSMUST00000113135.3"; gene_type "protein_coding"; gene_status "KNOWN"; gene_name "Ugt1a6a"; transcript_type "protein_coding"; transcript_status "KNOWN"; transcript_name "Ugt1a6a-201"; exon_number 6; exon_id "ENSMUSE00001255418.1"; level 2; tag "basic"; tag "appris_principal"; tag "CCDS"; ccdsid "CCDS48314.1"; havana_gene "OTTMUSG00000020818.4"; hav…
chr1	HAVANA	exon	88134882	88134935	.	+	.	gene_id "ENSMUSG00000054545.11"; transcript_id "ENSMUST00000140092.1"; gene_type "protein_coding"; gene_status "KNOWN"; gene_name "Ugt1a6a"; transcript_type "protein_coding"; transcript_status "NOVEL"; transcript_name "Ugt1a6a-004"; exon_number 1; exon_id "ENSMUSE00000815899.1"; level 2; tag "mRNA_end_NF"; tag "cds_end_NF"; havana_gene "OTTMUSG00000020818.4"; havana_transcript "OTTMUST00000049230…
chr1	HAVANA	exon	88139218	88139331	.	+	.	gene_id "ENSMUSG00000054545.11"; transcript_id "ENSMUST00000140092.1"; gene_type "protein_coding"; gene_status "KNOWN"; gene_name "Ugt1a6a"; transcript_type "protein_coding"; transcript_status "NOVEL"; transcript_name "Ugt1a6a-004"; exon_number 2; exon_id "ENSMUSE00000742530.1"; level 2; tag "mRNA_end_NF"; tag "cds_end_NF"; havana_gene "OTTMUSG00000020818.4"; havana_transcript "OTTMUST00000049230…
chr1	HAVANA	exon	88215044	88215175	.	+	.	gene_id "ENSMUSG00000054545.11"; transcript_id "ENSMUST00000140092.1"; gene_type "protein_coding"; gene_status "KNOWN"; gene_name "Ugt1a6a"; transcript_type "protein_coding"; transcript_status "NOVEL"; transcript_name "Ugt1a6a-004"; exon_number 3; exon_id "ENSMUSE00001294674.1"; level 2; tag "mRNA_end_NF"; tag "cds_end_NF"; havana_gene "OTTMUSG00000020818.4"; havana_transcript "OTTMUST00000049230…
chr1	HAVANA	exon	88215795	88215882	.	+	.	gene_id "ENSMUSG00000054545.11"; transcript_id "ENSMUST00000140092.1"; gene_type "protein_coding"; gene_status "KNOWN"; gene_name "Ugt1a6a"; transcript_type "protein_coding"; transcript_status "NOVEL"; transcript_name "Ugt1a6a-004"; exon_number 4; exon_id "ENSMUSE00001275415.1"; level 2; tag "mRNA_end_NF"; tag "cds_end_NF"; havana_gene "OTTMUSG00000020818.4"; havana_transcript "OTTMUST00000049230…
chr1	HAVANA	exon	88216138	88216357	.	+	.	gene_id "ENSMUSG00000054545.11"; transcript_id "ENSMUST00000140092.1"; gene_type "protein_coding"; gene_status "KNOWN"; gene_name "Ugt1a6a"; transcript_type "protein_coding"; transcript_status "NOVEL"; transcript_name "Ugt1a6a-004"; exon_number 5; exon_id "ENSMUSE00001273313.1"; level 2; tag "mRNA_end_NF"; tag "cds_end_NF"; havana_gene "OTTMUSG00000020818.4"; havana_transcript "OTTMUST00000049230…
chr1	ENSEMBL	exon	88227020	88227228	.	+	.	gene_id "ENSMUSG00000079429.3"; transcript_id "ENSMUST00000061013.6"; gene_type "protein_coding"; gene_status "KNOWN"; gene_name "Mroh2a"; transcript_type "protein_coding"; transcript_status "KNOWN"; transcript_name "Mroh2a-201"; exon_number 1; exon_id "ENSMUSE00000910781.1"; level 3; tag "basic"; tag "appris_candidate_longest"; havana_gene "OTTMUSG00000020804.3";
chr1	ENSEMBL	exon	88228054	88228146	.	+	.	gene_id "ENSMUSG00000079429.3"; transcript_id "ENSMUST00000061013.6"; gene_type "protein_coding"; gene_status "KNOWN"; gene_name "Mroh2a"; transcript_type "protein_coding"; transcript_status "KNOWN"; transcript_name "Mroh2a-201"; exon_number 2; exon_id "ENSMUSE00000694431.1"; level 3; tag "basic"; tag "appris_candidate_longest"; havana_gene "OTTMUSG00000020804.3";
chr1	ENSEMBL	exon	88228227	88228408	.	+	.	gene_id "ENSMUSG00000079429.3"; transcript_id "ENSMUST00000061013.6"; gene_type "protein_coding"; gene_status "KNOWN"; gene_name "Mroh2a"; transcript_type "protein_coding"; transcript_status "KNOWN"; transcript_name "Mroh2a-201"; exon_number 3; exon_id "ENSMUSE00001214209.1"; level 3; tag "basic"; tag "appris_candidate_longest"; havana_gene "OTTMUSG00000020804.3";
chr1	ENSEMBL	exon	88230342	88230473	.	+	.	gene_id "ENSMUSG00000079429.3"; transcript_id "ENSMUST00000061013.6"; gene_type "protein_coding"; gene_status "KNOWN"; gene_name "Mroh2a"; transcript_type "protein_coding"; transcript_status "KNOWN"; transcript_name "Mroh2a-201"; exon_number 4; exon_id "ENSMUSE00000694429.1"; level 3; tag "basic"; tag "appris_candidate_longest"; havana_gene "OTTMUSG00000020804.3";
chr1	ENSEMBL	exon	88230626	88230788	.	+	.	gene_id "ENSMUSG00000079429.3"; transcript_id "ENSMUST00000061013.6"; gene_type "protein_coding"; gene_status "KNOWN"; gene_name "Mroh2a"; transcript_type "protein_coding"; transcript_status "KNOWN"; transcript_name "Mroh2a-201"; exon_number 5; exon_id "ENSMUSE00000694428.1"; level 3; tag "basic"; tag "appris_candidate_longest"; havana_gene "OTTMUSG00000020804.3";
chr1	ENSEMBL	exon	88232244	88232342	.	+	.	gene_id "ENSMUSG00000079429.3"; transcript_id "ENSMUST00000061013.6"; gene_type "protein_coding"; gene_status "KNOWN"; gene_name "Mroh2a"; transcript_type "protein_coding"; transcript_status "KNOWN"; transcript_name "Mroh2a-201"; exon_number 6; exon_id "ENSMUSE00000694427.1"; level 3; tag "basic"; tag "appris_candidate_longest"; havana_gene "OTTMUSG00000020804.3";
chr1	ENSEMBL	exon	88233317	88233468	.	+	.	gene_id "ENSMUSG00000079429.3"; transcript_id "ENSMUST00000061013.6"; gene_type "protein_coding"; gene_status "KNOWN"; gene_name "Mroh2a"; transcript_type "protein_coding"; transcript_status "KNOWN"; transcript_name "Mroh2a-201"; exon_number 7; exon_id "ENSMUSE00000694426.1"; level 3; tag "basic"; tag "appris_candidate_longest"; havana_gene "OTTMUSG00000020804.3";
chr1	ENSEMBL	exon	88234002	88234116	.	+	.	gene_id "ENSMUSG00000079429.3"; transcript_id "ENSMUST00000061013.6"; gene_type "protein_coding"; gene_status "KNOWN"; gene_name "Mroh2a"; transcript_type "protein_coding"; transcript_status "KNOWN"; transcript_name "Mroh2a-201"; exon_number 8; exon_id "ENSMUSE00000897418.1"; level 3; tag "basic"; tag "appris_candidate_longest"; havana_gene "OTTMUSG00000020804.3";
chr1	ENSEMBL	exon	88234589	88234610	.	+	.	gene_id "ENSMUSG00000079429.3"; transcript_id "ENSMUST00000061013.6"; gene_type "protein_coding"; gene_status "KNOWN"; gene_name "Mroh2a"; transcript_type "protein_coding"; transcript_status "KNOWN"; transcript_name "Mroh2a-201"; exon_number 9; exon_id "ENSMUSE00000873051.1"; level 3; tag "basic"; tag "appris_candidate_longest"; havana_gene "OTTMUSG00000020804.3";
chr1	ENSEMBL	exon	88234954	88235062	.	+	.	gene_id "ENSMUSG00000079429.3"; transcript_id "ENSMUST00000061013.6"; gene_type "protein_coding"; gene_status "KNOWN"; gene_name "Mroh2a"; transcript_type "protein_coding"; transcript_status "KNOWN"; transcript_name "Mroh2a-201"; exon_number 10; exon_id "ENSMUSE00000899728.1"; level 3; tag "basic"; tag "appris_candidate_longest"; havana_gene "OTTMUSG00000020804.3";
chr1	ENSEMBL	exon	88235190	88235268	.	+	.	gene_id "ENSMUSG00000079429.3"; transcript_id "ENSMUST00000061013.6"; gene_type "protein_coding"; gene_status "KNOWN"; gene_name "Mroh2a"; transcript_type "protein_coding"; transcript_status "KNOWN"; transcript_name "Mroh2a-201"; exon_number 11; exon_id "ENSMUSE00000694422.1"; level 3; tag "basic"; tag "appris_candidate_longest"; havana_gene "OTTMUSG00000020804.3";
chr1	ENSEMBL	exon	88235373	88235486	.	+	.	gene_id "ENSMUSG00000079429.3"; transcript_id "ENSMUST00000061013.6"; gene_type "protein_coding"; gene_status "KNOWN"; gene_name "Mroh2a"; transcript_type "protein_coding"; transcript_status "KNOWN"; transcript_name "Mroh2a-201"; exon_number 12; exon_id "ENSMUSE00000694420.1"; level 3; tag "basic"; tag "appris_candidate_longest"; havana_gene "OTTMUSG00000020804.3";
chr1	ENSEMBL	exon	88236655	88236731	.	+	.	gene_id "ENSMUSG00000079429.3"; transcript_id "ENSMUST00000061013.6"; gene_type "protein_coding"; gene_status "KNOWN"; gene_name "Mroh2a"; transcript_type "protein_coding"; transcript_status "KNOWN"; transcript_name "Mroh2a-201"; exon_number 13; exon_id "ENSMUSE00000694419.1"; level 3; tag "basic"; tag "appris_candidate_longest"; havana_gene "OTTMUSG00000020804.3";
chr1	ENSEMBL	exon	88237473	88237592	.	+	.	gene_id "ENSMUSG00000079429.3"; transcript_id "ENSMUST00000061013.6"; gene_type "protein_coding"; gene_status "KNOWN"; gene_name "Mroh2a"; transcript_type "protein_coding"; transcript_status "KNOWN"; transcript_name "Mroh2a-201"; exon_number 14; exon_id "ENSMUSE00000694418.1"; level 3; tag "basic"; tag "appris_candidate_longest"; havana_gene "OTTMUSG00000020804.3";
chr1	ENSEMBL	exon	88237845	88237955	.	+	.	gene_id "ENSMUSG00000079429.3"; transcript_id "ENSMUST00000061013.6"; gene_type "protein_coding"; gene_status "KNOWN"; gene_name "Mroh2a"; transcript_type "protein_coding"; transcript_status "KNOWN"; transcript_name "Mroh2a-201"; exon_number 15; exon_id "ENSMUSE00000694417.1"; level 3; tag "basic"; tag "appris_candidate_longest"; havana_gene "OTTMUSG00000020804.3";
chr1	ENSEMBL	exon	88238894	88239041	.	+	.	gene_id "ENSMUSG00000079429.3"; transcript_id "ENSMUST00000061013.6"; gene_type "protein_coding"; gene_status "KNOWN"; gene_name "Mroh2a"; transcript_type "protein_coding"; transcript_status "KNOWN"; transcript_name "Mroh2a-201"; exon_number 16; exon_id "ENSMUSE00000694416.1"; level 3; tag "basic"; tag "appris_candidate_longest"; havana_gene "OTTMUSG00000020804.3";
chr1	ENSEMBL	exon	88240119	88240159	.	+	.	gene_id "ENSMUSG00000079429.3"; transcript_id "ENSMUST00000061013.6"; gene_type "protein_coding"; gene_status "KNOWN"; gene_name "Mroh2a"; transcript_type "protein_coding"; transcript_status "KNOWN"; transcript_name "Mroh2a-201"; exon_number 17; exon_id "ENSMUSE00001272961.1"; level 3; tag "basic"; tag "appris_candidate_longest"; havana_gene "OTTMUSG00000020804.3";
chr1	ENSEMBL	exon	88240679	88240820	.	+	.	gene_id "ENSMUSG00000079429.3"; transcript_id "ENSMUST00000061013.6"; gene_type "protein_coding"; gene_status "KNOWN"; gene_name "Mroh2a"; transcript_type "protein_coding"; transcript_status "KNOWN"; transcript_name "Mroh2a-201"; exon_number 18; exon_id "ENSMUSE00000694414.1"; level 3; tag "basic"; tag "appris_candidate_longest"; havana_gene "OTTMUSG00000020804.3";
chr1	ENSEMBL	exon	88241071	88241123	.	+	.	gene_id "ENSMUSG00000079429.3"; transcript_id "ENSMUST00000061013.6"; gene_type "protein_coding"; gene_status "KNOWN"; gene_name "Mroh2a"; transcript_type "protein_coding"; transcript_status "KNOWN"; transcript_name "Mroh2a-201"; exon_number 19; exon_id "ENSMUSE00000694413.1"; level 3; tag "basic"; tag "appris_candidate_longest"; havana_gene "OTTMUSG00000020804.3";
chr1	ENSEMBL	exon	88241543	88241650	.	+	.	gene_id "ENSMUSG00000079429.3"; transcript_id "ENSMUST00000061013.6"; gene_type "protein_coding"; gene_status "KNOWN"; gene_name "Mroh2a"; transcript_type "protein_coding"; transcript_status "KNOWN"; transcript_name "Mroh2a-201"; exon_number 20; exon_id "ENSMUSE00000694412.1"; level 3; tag "basic"; tag "appris_candidate_longest"; havana_gene "OTTMUSG00000020804.3";
chr1	ENSEMBL	exon	88242404	88242523	.	+	.	gene_id "ENSMUSG00000079429.3"; transcript_id "ENSMUST00000061013.6"; gene_type "protein_coding"; gene_status "KNOWN"; gene_name "Mroh2a"; transcript_type "protein_coding"; transcript_status "KNOWN"; transcript_name "Mroh2a-201"; exon_number 21; exon_id "ENSMUSE00000694411.1"; level 3; tag "basic"; tag "appris_candidate_longest"; havana_gene "OTTMUSG00000020804.3";
chr1	ENSEMBL	exon	88242669	88242791	.	+	.	gene_id "ENSMUSG00000079429.3"; transcript_id "ENSMUST00000061013.6"; gene_type "protein_coding"; gene_status "KNOWN"; gene_name "Mroh2a"; transcript_type "protein_coding"; transcript_status "KNOWN"; transcript_name "Mroh2a-201"; exon_number 22; exon_id "ENSMUSE00000694410.1"; level 3; tag "basic"; tag "appris_candidate_longest"; havana_gene "OTTMUSG00000020804.3";
chr1	ENSEMBL	exon	88243931	88244083	.	+	.	gene_id "ENSMUSG00000079429.3"; transcript_id "ENSMUST00000061013.6"; gene_type "protein_coding"; gene_status "KNOWN"; gene_name "Mroh2a"; transcript_type "protein_coding"; transcript_status "KNOWN"; transcript_name "Mroh2a-201"; exon_number 23; exon_id "ENSMUSE00000694409.1"; level 3; tag "basic"; tag "appris_candidate_longest"; havana_gene "OTTMUSG00000020804.3";
chr1	ENSEMBL	exon	88244944	88245066	.	+	.	gene_id "ENSMUSG00000079429.3"; transcript_id "ENSMUST00000061013.6"; gene_type "protein_coding"; gene_status "KNOWN"; gene_name "Mroh2a"; transcript_type "protein_coding"; transcript_status "KNOWN"; transcript_name "Mroh2a-201"; exon_number 24; exon_id "ENSMUSE00000694408.1"; level 3; tag "basic"; tag "appris_candidate_longest"; havana_gene "OTTMUSG00000020804.3";
chr1	ENSEMBL	exon	88245988	88246067	.	+	.	gene_id "ENSMUSG00000079429.3"; transcript_id "ENSMUST00000061013.6"; gene_type "protein_coding"; gene_status "KNOWN"; gene_name "Mroh2a"; transcript_type "protein_coding"; transcript_status "KNOWN"; transcript_name "Mroh2a-201"; exon_number 25; exon_id "ENSMUSE00000694407.1"; level 3; tag "basic"; tag "appris_candidate_longest"; havana_gene "OTTMUSG00000020804.3";
chr1	ENSEMBL	exon	88247136	88247244	.	+	.	gene_id "ENSMUSG00000079429.3"; transcript_id "ENSMUST00000061013.6"; gene_type "protein_coding"; gene_status "KNOWN"; gene_name "Mroh2a"; transcript_type "protein_coding"; transcript_status "KNOWN"; transcript_name "Mroh2a-201"; exon_number 26; exon_id "ENSMUSE00000694406.1"; level 3; tag "basic"; tag "appris_candidate_longest"; havana_gene "OTTMUSG00000020804.3";
chr1	ENSEMBL	exon	88247748	88247843	.	+	.	gene_id "ENSMUSG00000079429.3"; transcript_id "ENSMUST00000061013.6"; gene_type "protein_coding"; gene_status "KNOWN"; gene_name "Mroh2a"; transcript_type "protein_coding"; transcript_status "KNOWN"; transcript_name "Mroh2a-201"; exon_number 27; exon_id "ENSMUSE00000694405.1"; level 3; tag "basic"; tag "appris_candidate_longest"; havana_gene "OTTMUSG00000020804.3";
chr1	ENSEMBL	exon	88248552	88248656	.	+	.	gene_id "ENSMUSG00000079429.3"; transcript_id "ENSMUST00000061013.6"; gene_type "protein_coding"; gene_status "KNOWN"; gene_name "Mroh2a"; transcript_type "protein_coding"; transcript_status "KNOWN"; transcript_name "Mroh2a-201"; exon_number 28; exon_id "ENSMUSE00000694404.1"; level 3; tag "basic"; tag "appris_candidate_longest"; havana_gene "OTTMUSG00000020804.3";
chr1	ENSEMBL	exon	88249703	88249826	.	+	.	gene_id "ENSMUSG00000079429.3"; transcript_id "ENSMUST00000061013.6"; gene_type "protein_coding"; gene_status "KNOWN"; gene_name "Mroh2a"; transcript_type "protein_coding"; transcript_status "KNOWN"; transcript_name "Mroh2a-201"; exon_number 29; exon_id "ENSMUSE00000694403.1"; level 3; tag "basic"; tag "appris_candidate_longest"; havana_gene "OTTMUSG00000020804.3";
chr1	ENSEMBL	exon	88250265	88250383	.	+	.	gene_id "ENSMUSG00000079429.3"; transcript_id "ENSMUST00000061013.6"; gene_type "protein_coding"; gene_status "KNOWN"; gene_name "Mroh2a"; transcript_type "protein_coding"; transcript_status "KNOWN"; transcript_name "Mroh2a-201"; exon_number 30; exon_id "ENSMUSE00000694402.1"; level 3; tag "basic"; tag "appris_candidate_longest"; havana_gene "OTTMUSG00000020804.3";
chr1	ENSEMBL	exon	88251245	88251397	.	+	.	gene_id "ENSMUSG00000079429.3"; transcript_id "ENSMUST00000061013.6"; gene_type "protein_coding"; gene_status "KNOWN"; gene_name "Mroh2a"; transcript_type "protein_coding"; transcript_status "KNOWN"; transcript_name "Mroh2a-201"; exon_number 31; exon_id "ENSMUSE00000694401.1"; level 3; tag "basic"; tag "appris_candidate_longest"; havana_gene "OTTMUSG00000020804.3";
chr1	ENSEMBL	exon	88252336	88252490	.	+	.	gene_id "ENSMUSG00000079429.3"; transcript_id "ENSMUST00000061013.6"; gene_type "protein_coding"; gene_status "KNOWN"; gene_name "Mroh2a"; transcript_type "protein_coding"; transcript_status "KNOWN"; transcript_name "Mroh2a-201"; exon_number 32; exon_id "ENSMUSE00000694400.1"; level 3; tag "basic"; tag "appris_candidate_longest"; havana_gene "OTTMUSG00000020804.3";
chr1	ENSEMBL	exon	88254858	88255017	.	+	.	gene_id "ENSMUSG00000079429.3"; transcript_id "ENSMUST00000061013.6"; gene_type "protein_coding"; gene_status "KNOWN"; gene_name "Mroh2a"; transcript_type "protein_coding"; transcript_status "KNOWN"; transcript_name "Mroh2a-201"; exon_number 33; exon_id "ENSMUSE00000694399.1"; level 3; tag "basic"; tag "appris_candidate_longest"; havana_gene "OTTMUSG00000020804.3";
chr1	ENSEMBL	exon	88255090	88255293	.	+	.	gene_id "ENSMUSG00000079429.3"; transcript_id "ENSMUST00000061013.6"; gene_type "protein_coding"; gene_status "KNOWN"; gene_name "Mroh2a"; transcript_type "protein_coding"; transcript_status "KNOWN"; transcript_name "Mroh2a-201"; exon_number 34; exon_id "ENSMUSE00000883524.1"; level 3; tag "basic"; tag "appris_candidate_longest"; havana_gene "OTTMUSG00000020804.3";
chr1	ENSEMBL	exon	88255538	88255680	.	+	.	gene_id "ENSMUSG00000079429.3"; transcript_id "ENSMUST00000061013.6"; gene_type "protein_coding"; gene_status "KNOWN"; gene_name "Mroh2a"; transcript_type "protein_coding"; transcript_status "KNOWN"; transcript_name "Mroh2a-201"; exon_number 35; exon_id "ENSMUSE00000887035.1"; level 3; tag "basic"; tag "appris_candidate_longest"; havana_gene "OTTMUSG00000020804.3";
chr1	ENSEMBL	exon	88256057	88256171	.	+	.	gene_id "ENSMUSG00000079429.3"; transcript_id "ENSMUST00000061013.6"; gene_type "protein_coding"; gene_status "KNOWN"; gene_name "Mroh2a"; transcript_type "protein_coding"; transcript_status "KNOWN"; transcript_name "Mroh2a-201"; exon_number 36; exon_id "ENSMUSE00000694396.1"; level 3; tag "basic"; tag "appris_candidate_longest"; havana_gene "OTTMUSG00000020804.3";
chr1	ENSEMBL	exon	88256400	88256549	.	+	.	gene_id "ENSMUSG00000079429.3"; transcript_id "ENSMUST00000061013.6"; gene_type "protein_coding"; gene_status "KNOWN"; gene_name "Mroh2a"; transcript_type "protein_coding"; transcript_status "KNOWN"; transcript_name "Mroh2a-201"; exon_number 37; exon_id "ENSMUSE00000694395.1"; level 3; tag "basic"; tag "appris_candidate_longest"; havana_gene "OTTMUSG00000020804.3";
chr1	ENSEMBL	exon	88256651	88256833	.	+	.	gene_id "ENSMUSG00000079429.3"; transcript_id "ENSMUST00000061013.6"; gene_type "protein_coding"; gene_status "KNOWN"; gene_name "Mroh2a"; transcript_type "protein_coding"; transcript_status "KNOWN"; transcript_name "Mroh2a-201"; exon_number 38; exon_id "ENSMUSE00000694394.1"; level 3; tag "basic"; tag "appris_candidate_longest"; havana_gene "OTTMUSG00000020804.3";
chr1	ENSEMBL	exon	88257710	88257865	.	+	.	gene_id "ENSMUSG00000079429.3"; transcript_id "ENSMUST00000061013.6"; gene_type "protein_coding"; gene_status "KNOWN"; gene_name "Mroh2a"; transcript_type "protein_coding"; transcript_status "KNOWN"; transcript_name "Mroh2a-201"; exon_number 39; exon_id "ENSMUSE00000694393.1"; level 3; tag "basic"; tag "appris_candidate_longest"; havana_gene "OTTMUSG00000020804.3";
chr1	ENSEMBL	exon	88258583	88258714	.	+	.	gene_id "ENSMUSG00000079429.3"; transcript_id "ENSMUST00000061013.6"; gene_type "protein_coding"; gene_status "KNOWN"; gene_name "Mroh2a"; transcript_type "protein_coding"; transcript_status "KNOWN"; transcript_name "Mroh2a-201"; exon_number 40; exon_id "ENSMUSE00000694392.1"; level 3; tag "basic"; tag "appris_candidate_longest"; havana_gene "OTTMUSG00000020804.3";
chr1	ENSEMBL	exon	88259119	88259221	.	+	.	gene_id "ENSMUSG00000079429.3"; transcript_id "ENSMUST00000061013.6"; gene_type "protein_coding"; gene_status "KNOWN"; gene_name "Mroh2a"; transcript_type "protein_coding"; transcript_status "KNOWN"; transcript_name "Mroh2a-201"; exon_number 41; exon_id "ENSMUSE00000694391.1"; level 3; tag "basic"; tag "appris_candidate_longest"; havana_gene "OTTMUSG00000020804.3";
chr1	ENSEMBL	exon	88259530	88259595	.	+	.	gene_id "ENSMUSG00000079429.3"; transcript_id "ENSMUST00000061013.6"; gene_type "protein_coding"; gene_status "KNOWN"; gene_name "Mroh2a"; transcript_type "protein_coding"; transcript_status "KNOWN"; transcript_name "Mroh2a-201"; exon_number 42; exon_id "ENSMUSE00000694390.1"; level 3; tag "basic"; tag "appris_candidate_longest"; havana_gene "OTTMUSG00000020804.3";
chr1	ENSEMBL	exon	88259905	88262289	.	+	.	gene_id "ENSMUSG00000079429.3"; transcript_id "ENSMUST00000061013.6"; gene_type "protein_coding"; gene_status "KNOWN"; gene_name "Mroh2a"; transcript_type "protein_coding"; transcript_status "KNOWN"; transcript_name "Mroh2a-201"; exon_number 43; exon_id "ENSMUSE00000482115.3"; level 3; tag "basic"; tag "appris_candidate_longest"; havana_gene "OTTMUSG00000020804.3";
chr1	HAVANA	exon	88257758	88257865	.	+	.	gene_id "ENSMUSG00000079429.3"; transcript_id "ENSMUST00000135948.1"; gene_type "protein_coding"; gene_status "KNOWN"; gene_name "Mroh2a"; transcript_type "protein_coding"; transcript_status "PUTATIVE"; transcript_name "Mroh2a-003"; exon_number 1; exon_id "ENSMUSE00000755934.1"; level 2; tag "mRNA_start_NF"; tag "cds_start_NF"; havana_gene "OTTMUSG00000020804.3"; havana_transcript "OTTMUST0000004…
chr1	HAVANA	exon	88258583	88258708	.	+	.	gene_id "ENSMUSG00000079429.3"; transcript_id "ENSMUST00000135948.1"; gene_type "protein_coding"; gene_status "KNOWN"; gene_name "Mroh2a"; transcript_type "protein_coding"; transcript_status "PUTATIVE"; transcript_name "Mroh2a-003"; exon_number 2; exon_id "ENSMUSE00000759088.1"; level 2; tag "mRNA_start_NF"; tag "cds_start_NF"; havana_gene "OTTMUSG00000020804.3"; havana_transcript "OTTMUST0000004…
chr1	HAVANA	exon	88259119	88259221	.	+	.	gene_id "ENSMUSG00000079429.3"; transcript_id "ENSMUST00000135948.1"; gene_type "protein_coding"; gene_status "KNOWN"; gene_name "Mroh2a"; transcript_type "protein_coding"; transcript_status "PUTATIVE"; transcript_name "Mroh2a-003"; exon_number 3; exon_id "ENSMUSE00000694391.1"; level 2; tag "mRNA_start_NF"; tag "cds_start_NF"; havana_gene "OTTMUSG00000020804.3"; havana_transcript "OTTMUST0000004…
chr1	HAVANA	exon	88259530	88259595	.	+	.	gene_id "ENSMUSG00000079429.3"; transcript_id "ENSMUST00000135948.1"; gene_type "protein_coding"; gene_status "KNOWN"; gene_name "Mroh2a"; transcript_type "protein_coding"; transcript_status "PUTATIVE"; transcript_name "Mroh2a-003"; exon_number 4; exon_id "ENSMUSE00000694390.1"; level 2; tag "mRNA_start_NF"; tag "cds_start_NF"; havana_gene "OTTMUSG00000020804.3"; havana_transcript "OTTMUST0000004…
chr1	HAVANA	exon	88259905	88260169	.	+	.	gene_id "ENSMUSG00000079429.3"; transcript_id "ENSMUST00000135948.1"; gene_type "protein_coding"; gene_status "KNOWN"; gene_name "Mroh2a"; transcript_type "protein_coding"; transcript_status "PUTATIVE"; transcript_name "Mroh2a-003"; exon_number 5; exon_id "ENSMUSE00000772912.1"; level 2; tag "mRNA_start_NF"; tag "cds_start_NF"; havana_gene "OTTMUSG00000020804.3"; havana_transcript "OTTMUST0000004…
chr1	HAVANA	exon	88407279	88407441	.	+	.	gene_id "ENSMUSG00000026295.6"; transcript_id "ENSMUST00000176708.1"; gene_type "protein_coding"; gene_status "KNOWN"; gene_name "Spp2"; transcript_type "protein_coding"; transcript_status "PUTATIVE"; transcript_name "Spp2-002"; exon_number 1; exon_id "ENSMUSE00000962457.1"; level 2; tag "basic"; havana_gene "OTTMUSG00000020812.2"; havana_transcript "OTTMUST00000103327.1";
chr1	HAVANA	exon	88411109	88411228	.	+	.	gene_id "ENSMUSG00000026295.6"; transcript_id "ENSMUST00000176708.1"; gene_type "protein_coding"; gene_status "KNOWN"; gene_name "Spp2"; transcript_type "protein_coding"; transcript_status "PUTATIVE"; transcript_name "Spp2-002"; exon_number 2; exon_id "ENSMUSE00001224608.1"; level 2; tag "basic"; havana_gene "OTTMUSG00000020812.2"; havana_transcript "OTTMUST00000103327.1";
chr1	HAVANA	exon	88412251	88412358	.	+	.	gene_id "ENSMUSG00000026295.6"; transcript_id "ENSMUST00000176708.1"; gene_type "protein_coding"; gene_status "KNOWN"; gene_name "Spp2"; transcript_type "protein_coding"; transcript_status "PUTATIVE"; transcript_name "Spp2-002"; exon_number 3; exon_id "ENSMUSE00001260751.1"; level 2; tag "basic"; havana_gene "OTTMUSG00000020812.2"; havana_transcript "OTTMUST00000103327.1";
chr1	HAVANA	exon	88417238	88417292	.	+	.	gene_id "ENSMUSG00000026295.6"; transcript_id "ENSMUST00000176708.1"; gene_type "protein_coding"; gene_status "KNOWN"; gene_name "Spp2"; transcript_type "protein_coding"; transcript_status "PUTATIVE"; transcript_name "Spp2-002"; exon_number 4; exon_id "ENSMUSE00000157687.3"; level 2; tag "basic"; havana_gene "OTTMUSG00000020812.2"; havana_transcript "OTTMUST00000103327.1";
chr1	HAVANA	exon	88418387	88418437	.	+	.	gene_id "ENSMUSG00000026295.6"; transcript_id "ENSMUST00000176708.1"; gene_type "protein_coding"; gene_status "KNOWN"; gene_name "Spp2"; transcript_type "protein_coding"; transcript_status "PUTATIVE"; transcript_name "Spp2-002"; exon_number 5; exon_id "ENSMUSE00000157688.3"; level 2; tag "basic"; havana_gene "OTTMUSG00000020812.2"; havana_transcript "OTTMUST00000103327.1";
chr1	HAVANA	exon	88420583	88420678	.	+	.	gene_id "ENSMUSG00000026295.6"; transcript_id "ENSMUST00000176708.1"; gene_type "protein_coding"; gene_status "KNOWN"; gene_name "Spp2"; transcript_type "protein_coding"; transcript_status "PUTATIVE"; transcript_name "Spp2-002"; exon_number 6; exon_id "ENSMUSE00000157689.3"; level 2; tag "basic"; havana_gene "OTTMUSG00000020812.2"; havana_transcript "OTTMUST00000103327.1";
chr1	HAVANA	exon	88426322	88426438	.	+	.	gene_id "ENSMUSG00000026295.6"; transcript_id "ENSMUST00000176708.1"; gene_type "protein_coding"; gene_status "KNOWN"; gene_name "Spp2"; transcript_type "protein_coding"; transcript_status "PUTATIVE"; transcript_name "Spp2-002"; exon_number 7; exon_id "ENSMUSE00000157683.5"; level 2; tag "basic"; havana_gene "OTTMUSG00000020812.2"; havana_transcript "OTTMUST00000103327.1";
chr1	HAVANA	exon	91298407	91298448	.	+	.	gene_id "ENSMUSG00000026307.6"; transcript_id "ENSMUST00000147523.1"; gene_type "protein_coding"; gene_status "KNOWN"; gene_name "Scly"; transcript_type "protein_coding"; transcript_status "NOVEL"; transcript_name "Scly-008"; exon_number 1; exon_id "ENSMUSE00000781696.1"; level 2; tag "mRNA_start_NF"; tag "mRNA_end_NF"; tag "cds_start_NF"; tag "cds_end_NF"; havana_gene "OTTMUSG00000022404.2"; hav…
chr1	HAVANA	exon	91300511	91300640	.	+	.	gene_id "ENSMUSG00000026307.6"; transcript_id "ENSMUST00000147523.1"; gene_type "protein_coding"; gene_status "KNOWN"; gene_name "Scly"; transcript_type "protein_coding"; transcript_status "NOVEL"; transcript_name "Scly-008"; exon_number 2; exon_id "ENSMUSE00000776097.1"; level 2; tag "mRNA_start_NF"; tag "mRNA_end_NF"; tag "cds_start_NF"; tag "cds_end_NF"; havana_gene "OTTMUSG00000022404.2"; hav…
chr1	HAVANA	exon	91302769	91302869	.	+	.	gene_id "ENSMUSG00000026307.6"; transcript_id "ENSMUST00000147523.1"; gene_type "protein_coding"; gene_status "KNOWN"; gene_name "Scly"; transcript_type "protein_coding"; transcript_status "NOVEL"; transcript_name "Scly-008"; exon_number 3; exon_id "ENSMUSE00001289497.1"; level 2; tag "mRNA_start_NF"; tag "mRNA_end_NF"; tag "cds_start_NF"; tag "cds_end_NF"; havana_gene "OTTMUSG00000022404.2"; hav…
chr1	HAVANA	exon	91305274	91305454	.	+	.	gene_id "ENSMUSG00000026307.6"; transcript_id "ENSMUST00000147523.1"; gene_type "protein_coding"; gene_status "KNOWN"; gene_name "Scly"; transcript_type "protein_coding"; transcript_status "NOVEL"; transcript_name "Scly-008"; exon_number 4; exon_id "ENSMUSE00001266654.1"; level 2; tag "mRNA_start_NF"; tag "mRNA_end_NF"; tag "cds_start_NF"; tag "cds_end_NF"; havana_gene "OTTMUSG00000022404.2"; hav…
chr1	HAVANA	exon	91308314	91308441	.	+	.	gene_id "ENSMUSG00000026307.6"; transcript_id "ENSMUST00000147523.1"; gene_type "protein_coding"; gene_status "KNOWN"; gene_name "Scly"; transcript_type "protein_coding"; transcript_status "NOVEL"; transcript_name "Scly-008"; exon_number 5; exon_id "ENSMUSE00001309117.1"; level 2; tag "mRNA_start_NF"; tag "mRNA_end_NF"; tag "cds_start_NF"; tag "cds_end_NF"; havana_gene "OTTMUSG00000022404.2"; hav…
chr1	HAVANA	exon	91308651	91308815	.	+	.	gene_id "ENSMUSG00000026307.6"; transcript_id "ENSMUST00000147523.1"; gene_type "protein_coding"; gene_status "KNOWN"; gene_name "Scly"; transcript_type "protein_coding"; transcript_status "NOVEL"; transcript_name "Scly-008"; exon_number 6; exon_id "ENSMUSE00001287324.1"; level 2; tag "mRNA_start_NF"; tag "mRNA_end_NF"; tag "cds_start_NF"; tag "cds_end_NF"; havana_gene "OTTMUSG00000022404.2"; hav…
chr1	HAVANA	exon	92648751	92648841	.	-	.	gene_id "ENSMUSG00000044055.5"; transcript_id "ENSMUST00000053144.3"; gene_type "protein_coding"; gene_status "KNOWN"; gene_name "Otos"; transcript_type "protein_coding"; transcript_status "KNOWN"; transcript_name "Otos-001"; exon_number 1; exon_id "ENSMUSE00000598254.1"; level 2; tag "basic"; tag "appris_principal"; tag "CCDS"; ccdsid "CCDS35668.1"; havana_gene "OTTMUSG00000034772.2"; havana_tra…
chr1	HAVANA	exon	92645684	92645876	.	-	.	gene_id "ENSMUSG00000044055.5"; transcript_id "ENSMUST00000053144.3"; gene_type "protein_coding"; gene_status "KNOWN"; gene_name "Otos"; transcript_type "protein_coding"; transcript_status "KNOWN"; transcript_name "Otos-001"; exon_number 2; exon_id "ENSMUSE00000598253.1"; level 2; tag "basic"; tag "appris_principal"; tag "CCDS"; ccdsid "CCDS35668.1"; havana_gene "OTTMUSG00000034772.2"; havana_tra…
chr1	HAVANA	exon	92645334	92645426	.	-	.	gene_id "ENSMUSG00000044055.5"; transcript_id "ENSMUST00000053144.3"; gene_type "protein_coding"; gene_status "KNOWN"; gene_name "Otos"; transcript_type "protein_coding"; transcript_status "KNOWN"; transcript_name "Otos-001"; exon_number 3; exon_id "ENSMUSE00001279019.1"; level 2; tag "basic"; tag "appris_principal"; tag "CCDS"; ccdsid "CCDS35668.1"; havana_gene "OTTMUSG00000034772.2"; havana_tra…
chr1	HAVANA	exon	92645182	92645208	.	-	.	gene_id "ENSMUSG00000044055.5"; transcript_id "ENSMUST00000053144.3"; gene_type "protein_coding"; gene_status "KNOWN"; gene_name "Otos"; transcript_type "protein_coding"; transcript_status "KNOWN"; transcript_name "Otos-001"; exon_number 4; exon_id "ENSMUSE00001219894.1"; level 2; tag "basic"; tag "appris_principal"; tag "CCDS"; ccdsid "CCDS35668.1"; havana_gene "OTTMUSG00000034772.2"; havana_tra…
chr1	HAVANA	exon	92644218	92644517	.	-	.	gene_id "ENSMUSG00000044055.5"; transcript_id "ENSMUST00000053144.3"; gene_type "protein_coding"; gene_status "KNOWN"; gene_name "Otos"; transcript_type "protein_coding"; transcript_status "KNOWN"; transcript_name "Otos-001"; exon_number 5; exon_id "ENSMUSE00000855674.1"; level 2; tag "basic"; tag "appris_principal"; tag "CCDS"; ccdsid "CCDS35668.1"; havana_gene "OTTMUSG00000034772.2"; havana_tra…
chr1	ENSEMBL	exon	92831645	92832097	.	+	.	gene_id "ENSMUSG00000034220.6"; transcript_id "ENSMUST00000045970.6"; gene_type "protein_coding"; gene_status "KNOWN"; gene_name "Gpc1"; transcript_type "protein_coding"; transcript_status "KNOWN"; transcript_name "Gpc1-201"; exon_number 1; exon_id "ENSMUSE00000507609.5"; level 3; tag "basic"; tag "appris_principal"; tag "CCDS"; ccdsid "CCDS15177.1";
chr1	ENSEMBL	exon	92853347	92853505	.	+	.	gene_id "ENSMUSG00000034220.6"; transcript_id "ENSMUST00000045970.6"; gene_type "protein_coding"; gene_status "KNOWN"; gene_name "Gpc1"; transcript_type "protein_coding"; transcript_status "KNOWN"; transcript_name "Gpc1-201"; exon_number 2; exon_id "ENSMUSE00000287124.3"; level 3; tag "basic"; tag "appris_principal"; tag "CCDS"; ccdsid "CCDS15177.1";
chr1	ENSEMBL	exon	92854858	92855246	.	+	.	gene_id "ENSMUSG00000034220.6"; transcript_id "ENSMUST00000045970.6"; gene_type "protein_coding"; gene_status "KNOWN"; gene_name "Gpc1"; transcript_type "protein_coding"; transcript_status "KNOWN"; transcript_name "Gpc1-201"; exon_number 3; exon_id "ENSMUSE00000287117.3"; level 3; tag "basic"; tag "appris_principal"; tag "CCDS"; ccdsid "CCDS15177.1";
chr1	ENSEMBL	exon	92855907	92856072	.	+	.	gene_id "ENSMUSG00000034220.6"; transcript_id "ENSMUST00000045970.6"; gene_type "protein_coding"; gene_status "KNOWN"; gene_name "Gpc1"; transcript_type "protein_coding"; transcript_status "KNOWN"; transcript_name "Gpc1-201"; exon_number 4; exon_id "ENSMUSE00000287106.3"; level 3; tag "basic"; tag "appris_principal"; tag "CCDS"; ccdsid "CCDS15177.1";
chr1	ENSEMBL	exon	92856987	92857117	.	+	.	gene_id "ENSMUSG00000034220.6"; transcript_id "ENSMUST00000045970.6"; gene_type "protein_coding"; gene_status "KNOWN"; gene_name "Gpc1"; transcript_type "protein_coding"; transcript_status "KNOWN"; transcript_name "Gpc1-201"; exon_number 5; exon_id "ENSMUSE00000287094.3"; level 3; tag "basic"; tag "appris_principal"; tag "CCDS"; ccdsid "CCDS15177.1";
chr1	ENSEMBL	exon	92857248	92857367	.	+	.	gene_id "ENSMUSG00000034220.6"; transcript_id "ENSMUST00000045970.6"; gene_type "protein_coding"; gene_status "KNOWN"; gene_name "Gpc1"; transcript_type "protein_coding"; transcript_status "KNOWN"; transcript_name "Gpc1-201"; exon_number 6; exon_id "ENSMUSE00000287084.3"; level 3; tag "basic"; tag "appris_principal"; tag "CCDS"; ccdsid "CCDS15177.1";
chr1	ENSEMBL	exon	92857472	92857605	.	+	.	gene_id "ENSMUSG00000034220.6"; transcript_id "ENSMUST00000045970.6"; gene_type "protein_coding"; gene_status "KNOWN"; gene_name "Gpc1"; transcript_type "protein_coding"; transcript_status "KNOWN"; transcript_name "Gpc1-201"; exon_number 7; exon_id "ENSMUSE00000287075.3"; level 3; tag "basic"; tag "appris_principal"; tag "CCDS"; ccdsid "CCDS15177.1";
chr1	ENSEMBL	exon	92857855	92858030	.	+	.	gene_id "ENSMUSG00000034220.6"; transcript_id "ENSMUST00000045970.6"; gene_type "protein_coding"; gene_status "KNOWN"; gene_name "Gpc1"; transcript_type "protein_coding"; transcript_status "KNOWN"; transcript_name "Gpc1-201"; exon_number 8; exon_id "ENSMUSE00000287065.3"; level 3; tag "basic"; tag "appris_principal"; tag "CCDS"; ccdsid "CCDS15177.1";
chr1	ENSEMBL	exon	92858332	92860198	.	+	.	gene_id "ENSMUSG00000034220.6"; transcript_id "ENSMUST00000045970.6"; gene_type "protein_coding"; gene_status "KNOWN"; gene_name "Gpc1"; transcript_type "protein_coding"; transcript_status "KNOWN"; transcript_name "Gpc1-201"; exon_number 9; exon_id "ENSMUSE00000462228.5"; level 3; tag "basic"; tag "appris_principal"; tag "CCDS"; ccdsid "CCDS15177.1";
chr1	HAVANA	exon	92917147	92917244	.	+	.	gene_id "ENSMUSG00000026269.8"; transcript_id "ENSMUST00000179837.1"; gene_type "protein_coding"; gene_status "KNOWN"; gene_name "Rnpepl1"; transcript_type "protein_coding"; transcript_status "NOVEL"; transcript_name "Rnpepl1-011"; exon_number 1; exon_id "ENSMUSE00000967909.1"; level 2; tag "not_organism_supported"; tag "mRNA_start_NF"; tag "mRNA_end_NF"; tag "cds_start_NF"; tag "cds_end_NF"; hav…
chr1	HAVANA	exon	92918018	92918126	.	+	.	gene_id "ENSMUSG00000026269.8"; transcript_id "ENSMUST00000179837.1"; gene_type "protein_coding"; gene_status "KNOWN"; gene_name "Rnpepl1"; transcript_type "protein_coding"; transcript_status "NOVEL"; transcript_name "Rnpepl1-011"; exon_number 2; exon_id "ENSMUSE00001219182.1"; level 2; tag "not_organism_supported"; tag "mRNA_start_NF"; tag "mRNA_end_NF"; tag "cds_start_NF"; tag "cds_end_NF"; hav…
chr1	HAVANA	exon	92918873	92919065	.	+	.	gene_id "ENSMUSG00000026269.8"; transcript_id "ENSMUST00000179837.1"; gene_type "protein_coding"; gene_status "KNOWN"; gene_name "Rnpepl1"; transcript_type "protein_coding"; transcript_status "NOVEL"; transcript_name "Rnpepl1-011"; exon_number 3; exon_id "ENSMUSE00000987116.1"; level 2; tag "not_organism_supported"; tag "mRNA_start_NF"; tag "mRNA_end_NF"; tag "cds_start_NF"; tag "cds_end_NF"; hav…
chr1	HAVANA	exon	92934376	92935014	.	+	.	gene_id "ENSMUSG00000026270.5"; transcript_id "ENSMUST00000027488.4"; gene_type "protein_coding"; gene_status "KNOWN"; gene_name "Capn10"; transcript_type "protein_coding"; transcript_status "KNOWN"; transcript_name "Capn10-001"; exon_number 1; exon_id "ENSMUSE00000286490.3"; level 2; tag "basic"; tag "appris_principal"; tag "CCDS"; ccdsid "CCDS15181.1"; havana_gene "OTTMUSG00000026368.1"; havana…
chr1	HAVANA	exon	92937945	92938076	.	+	.	gene_id "ENSMUSG00000026270.5"; transcript_id "ENSMUST00000027488.4"; gene_type "protein_coding"; gene_status "KNOWN"; gene_name "Capn10"; transcript_type "protein_coding"; transcript_status "KNOWN"; transcript_name "Capn10-001"; exon_number 2; exon_id "ENSMUSE00000157415.3"; level 2; tag "basic"; tag "appris_principal"; tag "CCDS"; ccdsid "CCDS15181.1"; havana_gene "OTTMUSG00000026368.1"; havana…
chr1	HAVANA	exon	92939323	92939519	.	+	.	gene_id "ENSMUSG00000026270.5"; transcript_id "ENSMUST00000027488.4"; gene_type "protein_coding"; gene_status "KNOWN"; gene_name "Capn10"; transcript_type "protein_coding"; transcript_status "KNOWN"; transcript_name "Capn10-001"; exon_number 3; exon_id "ENSMUSE00000157412.3"; level 2; tag "basic"; tag "appris_principal"; tag "CCDS"; ccdsid "CCDS15181.1"; havana_gene "OTTMUSG00000026368.1"; havana…
chr1	HAVANA	exon	92940283	92940500	.	+	.	gene_id "ENSMUSG00000026270.5"; transcript_id "ENSMUST00000027488.4"; gene_type "protein_coding"; gene_status "KNOWN"; gene_name "Capn10"; transcript_type "protein_coding"; transcript_status "KNOWN"; transcript_name "Capn10-001"; exon_number 4; exon_id "ENSMUSE00000157411.3"; level 2; tag "basic"; tag "appris_principal"; tag "CCDS"; ccdsid "CCDS15181.1"; havana_gene "OTTMUSG00000026368.1"; havana…
chr1	HAVANA	exon	92942482	92942623	.	+	.	gene_id "ENSMUSG00000026270.5"; transcript_id "ENSMUST00000027488.4"; gene_type "protein_coding"; gene_status "KNOWN"; gene_name "Capn10"; transcript_type "protein_coding"; transcript_status "KNOWN"; transcript_name "Capn10-001"; exon_number 5; exon_id "ENSMUSE00000157408.3"; level 2; tag "basic"; tag "appris_principal"; tag "CCDS"; ccdsid "CCDS15181.1"; havana_gene "OTTMUSG00000026368.1"; havana…
chr1	HAVANA	exon	92943300	92943466	.	+	.	gene_id "ENSMUSG00000026270.5"; transcript_id "ENSMUST00000027488.4"; gene_type "protein_coding"; gene_status "KNOWN"; gene_name "Capn10"; transcript_type "protein_coding"; transcript_status "KNOWN"; transcript_name "Capn10-001"; exon_number 6; exon_id "ENSMUSE00000157416.3"; level 2; tag "basic"; tag "appris_principal"; tag "CCDS"; ccdsid "CCDS15181.1"; havana_gene "OTTMUSG00000026368.1"; havana…
chr1	HAVANA	exon	92943679	92943941	.	+	.	gene_id "ENSMUSG00000026270.5"; transcript_id "ENSMUST00000027488.4"; gene_type "protein_coding"; gene_status "KNOWN"; gene_name "Capn10"; transcript_type "protein_coding"; transcript_status "KNOWN"; transcript_name "Capn10-001"; exon_number 7; exon_id "ENSMUSE00000157407.3"; level 2; tag "basic"; tag "appris_principal"; tag "CCDS"; ccdsid "CCDS15181.1"; havana_gene "OTTMUSG00000026368.1"; havana…
chr1	HAVANA	exon	92944695	92944897	.	+	.	gene_id "ENSMUSG00000026270.5"; transcript_id "ENSMUST00000027488.4"; gene_type "protein_coding"; gene_status "KNOWN"; gene_name "Capn10"; transcript_type "protein_coding"; transcript_status "KNOWN"; transcript_name "Capn10-001"; exon_number 8; exon_id "ENSMUSE00000157410.3"; level 2; tag "basic"; tag "appris_principal"; tag "CCDS"; ccdsid "CCDS15181.1"; havana_gene "OTTMUSG00000026368.1"; havana…
chr1	HAVANA	exon	92945017	92945278	.	+	.	gene_id "ENSMUSG00000026270.5"; transcript_id "ENSMUST00000027488.4"; gene_type "protein_coding"; gene_status "KNOWN"; gene_name "Capn10"; transcript_type "protein_coding"; transcript_status "KNOWN"; transcript_name "Capn10-001"; exon_number 9; exon_id "ENSMUSE00000157414.3"; level 2; tag "basic"; tag "appris_principal"; tag "CCDS"; ccdsid "CCDS15181.1"; havana_gene "OTTMUSG00000026368.1"; havana…
chr1	HAVANA	exon	92946774	92946973	.	+	.	gene_id "ENSMUSG00000026270.5"; transcript_id "ENSMUST00000027488.4"; gene_type "protein_coding"; gene_status "KNOWN"; gene_name "Capn10"; transcript_type "protein_coding"; transcript_status "KNOWN"; transcript_name "Capn10-001"; exon_number 10; exon_id "ENSMUSE00001261340.1"; level 2; tag "basic"; tag "appris_principal"; tag "CCDS"; ccdsid "CCDS15181.1"; havana_gene "OTTMUSG00000026368.1"; havan…
chr1	HAVANA	exon	92947215	92947260	.	+	.	gene_id "ENSMUSG00000026270.5"; transcript_id "ENSMUST00000027488.4"; gene_type "protein_coding"; gene_status "KNOWN"; gene_name "Capn10"; transcript_type "protein_coding"; transcript_status "KNOWN"; transcript_name "Capn10-001"; exon_number 11; exon_id "ENSMUSE00001236418.1"; level 2; tag "basic"; tag "appris_principal"; tag "CCDS"; ccdsid "CCDS15181.1"; havana_gene "OTTMUSG00000026368.1"; havan…
chr1	HAVANA	exon	92947509	92947941	.	+	.	gene_id "ENSMUSG00000026270.5"; transcript_id "ENSMUST00000027488.4"; gene_type "protein_coding"; gene_status "KNOWN"; gene_name "Capn10"; transcript_type "protein_coding"; transcript_status "KNOWN"; transcript_name "Capn10-001"; exon_number 12; exon_id "ENSMUSE00000353883.5"; level 2; tag "basic"; tag "appris_principal"; tag "CCDS"; ccdsid "CCDS15181.1"; havana_gene "OTTMUSG00000026368.1"; havan…
chr1	HAVANA	exon	92934766	92935014	.	+	.	gene_id "ENSMUSG00000026270.5"; transcript_id "ENSMUST00000117814.1"; gene_type "protein_coding"; gene_status "KNOWN"; gene_name "Capn10"; transcript_type "protein_coding"; transcript_status "KNOWN"; transcript_name "Capn10-002"; exon_number 1; exon_id "ENSMUSE00000717099.1"; level 2; tag "basic"; havana_gene "OTTMUSG00000026368.1"; havana_transcript "OTTMUST00000065211.1";
chr1	HAVANA	exon	92937945	92938076	.	+	.	gene_id "ENSMUSG00000026270.5"; transcript_id "ENSMUST00000117814.1"; gene_type "protein_coding"; gene_status "KNOWN"; gene_name "Capn10"; transcript_type "protein_coding"; transcript_status "KNOWN"; transcript_name "Capn10-002"; exon_number 2; exon_id "ENSMUSE00000157415.3"; level 2; tag "basic"; havana_gene "OTTMUSG00000026368.1"; havana_transcript "OTTMUST00000065211.1";
chr1	HAVANA	exon	92939323	92939519	.	+	.	gene_id "ENSMUSG00000026270.5"; transcript_id "ENSMUST00000117814.1"; gene_type "protein_coding"; gene_status "KNOWN"; gene_name "Capn10"; transcript_type "protein_coding"; transcript_status "KNOWN"; transcript_name "Capn10-002"; exon_number 3; exon_id "ENSMUSE00000157412.3"; level 2; tag "basic"; havana_gene "OTTMUSG00000026368.1"; havana_transcript "OTTMUST00000065211.1";
chr1	HAVANA	exon	92940283	92940972	.	+	.	gene_id "ENSMUSG00000026270.5"; transcript_id "ENSMUST00000117814.1"; gene_type "protein_coding"; gene_status "KNOWN"; gene_name "Capn10"; transcript_type "protein_coding"; transcript_status "KNOWN"; transcript_name "Capn10-002"; exon_number 4; exon_id "ENSMUSE00000718143.1"; level 2; tag "basic"; havana_gene "OTTMUSG00000026368.1"; havana_transcript "OTTMUST00000065211.1";
chr1	ENSEMBL	exon	92973119	92973281	.	+	.	gene_id "ENSMUSG00000026271.9"; transcript_id "ENSMUST00000027489.7"; gene_type "protein_coding"; gene_status "KNOWN"; gene_name "Gpr35"; transcript_type "protein_coding"; transcript_status "KNOWN"; transcript_name "Gpr35-201"; exon_number 1; exon_id "ENSMUSE00000157418.8"; level 3; tag "basic"; tag "appris_principal"; tag "CCDS"; ccdsid "CCDS15182.1";
chr1	ENSEMBL	exon	92982558	92986391	.	+	.	gene_id "ENSMUSG00000026271.9"; transcript_id "ENSMUST00000027489.7"; gene_type "protein_coding"; gene_status "KNOWN"; gene_name "Gpr35"; transcript_type "protein_coding"; transcript_status "KNOWN"; transcript_name "Gpr35-201"; exon_number 2; exon_id "ENSMUSE00000995857.1"; level 3; tag "basic"; tag "appris_principal"; tag "CCDS"; ccdsid "CCDS15182.1";
chr1	ENSEMBL	exon	93101763	93101865	.	-	.	gene_id "ENSMUSG00000014602.9"; transcript_id "ENSMUST00000171556.1"; gene_type "protein_coding"; gene_status "KNOWN"; gene_name "Kif1a"; transcript_type "protein_coding"; transcript_status "KNOWN"; transcript_name "Kif1a-203"; exon_number 1; exon_id "ENSMUSE00000541517.4"; level 3; tag "basic"; tag "appris_principal"; tag "CCDS"; ccdsid "CCDS48326.1";
chr1	ENSEMBL	exon	93082316	93082480	.	-	.	gene_id "ENSMUSG00000014602.9"; transcript_id "ENSMUST00000171556.1"; gene_type "protein_coding"; gene_status "KNOWN"; gene_name "Kif1a"; transcript_type "protein_coding"; transcript_status "KNOWN"; transcript_name "Kif1a-203"; exon_number 2; exon_id "ENSMUSE00000879615.1"; level 3; tag "basic"; tag "appris_principal"; tag "CCDS"; ccdsid "CCDS48326.1";
chr1	ENSEMBL	exon	93078761	93078837	.	-	.	gene_id "ENSMUSG00000014602.9"; transcript_id "ENSMUST00000171556.1"; gene_type "protein_coding"; gene_status "KNOWN"; gene_name "Kif1a"; transcript_type "protein_coding"; transcript_status "KNOWN"; transcript_name "Kif1a-203"; exon_number 3; exon_id "ENSMUSE00000157439.3"; level 3; tag "basic"; tag "appris_principal"; tag "CCDS"; ccdsid "CCDS48326.1";
chr1	ENSEMBL	exon	93077688	93077867	.	-	.	gene_id "ENSMUSG00000014602.9"; transcript_id "ENSMUST00000171556.1"; gene_type "protein_coding"; gene_status "KNOWN"; gene_name "Kif1a"; transcript_type "protein_coding"; transcript_status "KNOWN"; transcript_name "Kif1a-203"; exon_number 4; exon_id "ENSMUSE00000157424.4"; level 3; tag "basic"; tag "appris_principal"; tag "CCDS"; ccdsid "CCDS48326.1";
chr1	ENSEMBL	exon	93077042	93077107	.	-	.	gene_id "ENSMUSG00000014602.9"; transcript_id "ENSMUST00000171556.1"; gene_type "protein_coding"; gene_status "KNOWN"; gene_name "Kif1a"; transcript_type "protein_coding"; transcript_status "KNOWN"; transcript_name "Kif1a-203"; exon_number 5; exon_id "ENSMUSE00000157422.3"; level 3; tag "basic"; tag "appris_principal"; tag "CCDS"; ccdsid "CCDS48326.1";
chr1	ENSEMBL	exon	93076151	93076329	.	-	.	gene_id "ENSMUSG00000014602.9"; transcript_id "ENSMUST00000171556.1"; gene_type "protein_coding"; gene_status "KNOWN"; gene_name "Kif1a"; transcript_type "protein_coding"; transcript_status "KNOWN"; transcript_name "Kif1a-203"; exon_number 6; exon_id "ENSMUSE00000541579.1"; level 3; tag "basic"; tag "appris_principal"; tag "CCDS"; ccdsid "CCDS48326.1";
chr1	ENSEMBL	exon	93074956	93075067	.	-	.	gene_id "ENSMUSG00000014602.9"; transcript_id "ENSMUST00000171556.1"; gene_type "protein_coding"; gene_status "KNOWN"; gene_name "Kif1a"; transcript_type "protein_coding"; transcript_status "KNOWN"; transcript_name "Kif1a-203"; exon_number 7; exon_id "ENSMUSE00000285404.3"; level 3; tag "basic"; tag "appris_principal"; tag "CCDS"; ccdsid "CCDS48326.1";
chr1	ENSEMBL	exon	93073808	93073885	.	-	.	gene_id "ENSMUSG00000014602.9"; transcript_id "ENSMUST00000171556.1"; gene_type "protein_coding"; gene_status "KNOWN"; gene_name "Kif1a"; transcript_type "protein_coding"; transcript_status "KNOWN"; transcript_name "Kif1a-203"; exon_number 8; exon_id "ENSMUSE00000157432.3"; level 3; tag "basic"; tag "appris_principal"; tag "CCDS"; ccdsid "CCDS48326.1";
chr1	ENSEMBL	exon	93073039	93073104	.	-	.	gene_id "ENSMUSG00000014602.9"; transcript_id "ENSMUST00000171556.1"; gene_type "protein_coding"; gene_status "KNOWN"; gene_name "Kif1a"; transcript_type "protein_coding"; transcript_status "KNOWN"; transcript_name "Kif1a-203"; exon_number 9; exon_id "ENSMUSE00000402857.3"; level 3; tag "basic"; tag "appris_principal"; tag "CCDS"; ccdsid "CCDS48326.1";
chr1	ENSEMBL	exon	93072308	93072325	.	-	.	gene_id "ENSMUSG00000014602.9"; transcript_id "ENSMUST00000171556.1"; gene_type "protein_coding"; gene_status "KNOWN"; gene_name "Kif1a"; transcript_type "protein_coding"; transcript_status "KNOWN"; transcript_name "Kif1a-203"; exon_number 10; exon_id "ENSMUSE00001045276.1"; level 3; tag "basic"; tag "appris_principal"; tag "CCDS"; ccdsid "CCDS48326.1";
chr1	ENSEMBL	exon	93068485	93068560	.	-	.	gene_id "ENSMUSG00000014602.9"; transcript_id "ENSMUST00000171556.1"; gene_type "protein_coding"; gene_status "KNOWN"; gene_name "Kif1a"; transcript_type "protein_coding"; transcript_status "KNOWN"; transcript_name "Kif1a-203"; exon_number 11; exon_id "ENSMUSE00000541572.1"; level 3; tag "basic"; tag "appris_principal"; tag "CCDS"; ccdsid "CCDS48326.1";
chr1	ENSEMBL	exon	93067056	93067134	.	-	.	gene_id "ENSMUSG00000014602.9"; transcript_id "ENSMUST00000171556.1"; gene_type "protein_coding"; gene_status "KNOWN"; gene_name "Kif1a"; transcript_type "protein_coding"; transcript_status "KNOWN"; transcript_name "Kif1a-203"; exon_number 12; exon_id "ENSMUSE00000370345.4"; level 3; tag "basic"; tag "appris_principal"; tag "CCDS"; ccdsid "CCDS48326.1";
chr1	ENSEMBL	exon	93066047	93066189	.	-	.	gene_id "ENSMUSG00000014602.9"; transcript_id "ENSMUST00000171556.1"; gene_type "protein_coding"; gene_status "KNOWN"; gene_name "Kif1a"; transcript_type "protein_coding"; transcript_status "KNOWN"; transcript_name "Kif1a-203"; exon_number 13; exon_id "ENSMUSE00000157440.3"; level 3; tag "basic"; tag "appris_principal"; tag "CCDS"; ccdsid "CCDS48326.1";
chr1	ENSEMBL	exon	93064149	93064282	.	-	.	gene_id "ENSMUSG00000014602.9"; transcript_id "ENSMUST00000171556.1"; gene_type "protein_coding"; gene_status "KNOWN"; gene_name "Kif1a"; transcript_type "protein_coding"; transcript_status "KNOWN"; transcript_name "Kif1a-203"; exon_number 14; exon_id "ENSMUSE00000285366.3"; level 3; tag "basic"; tag "appris_principal"; tag "CCDS"; ccdsid "CCDS48326.1";
chr1	ENSEMBL	exon	93062867	93062946	.	-	.	gene_id "ENSMUSG00000014602.9"; transcript_id "ENSMUST00000171556.1"; gene_type "protein_coding"; gene_status "KNOWN"; gene_name "Kif1a"; transcript_type "protein_coding"; transcript_status "KNOWN"; transcript_name "Kif1a-203"; exon_number 15; exon_id "ENSMUSE00000541564.1"; level 3; tag "basic"; tag "appris_principal"; tag "CCDS"; ccdsid "CCDS48326.1";
chr1	ENSEMBL	exon	93062500	93062575	.	-	.	gene_id "ENSMUSG00000014602.9"; transcript_id "ENSMUST00000171556.1"; gene_type "protein_coding"; gene_status "KNOWN"; gene_name "Kif1a"; transcript_type "protein_coding"; transcript_status "KNOWN"; transcript_name "Kif1a-203"; exon_number 16; exon_id "ENSMUSE00000157435.3"; level 3; tag "basic"; tag "appris_principal"; tag "CCDS"; ccdsid "CCDS48326.1";
chr1	ENSEMBL	exon	93060738	93060817	.	-	.	gene_id "ENSMUSG00000014602.9"; transcript_id "ENSMUST00000171556.1"; gene_type "protein_coding"; gene_status "KNOWN"; gene_name "Kif1a"; transcript_type "protein_coding"; transcript_status "KNOWN"; transcript_name "Kif1a-203"; exon_number 17; exon_id "ENSMUSE00000466526.2"; level 3; tag "basic"; tag "appris_principal"; tag "CCDS"; ccdsid "CCDS48326.1";
chr1	ENSEMBL	exon	93060197	93060303	.	-	.	gene_id "ENSMUSG00000014602.9"; transcript_id "ENSMUST00000171556.1"; gene_type "protein_coding"; gene_status "KNOWN"; gene_name "Kif1a"; transcript_type "protein_coding"; transcript_status "KNOWN"; transcript_name "Kif1a-203"; exon_number 18; exon_id "ENSMUSE00000157434.3"; level 3; tag "basic"; tag "appris_principal"; tag "CCDS"; ccdsid "CCDS48326.1";
chr1	ENSEMBL	exon	93058814	93058897	.	-	.	gene_id "ENSMUSG00000014602.9"; transcript_id "ENSMUST00000171556.1"; gene_type "protein_coding"; gene_status "KNOWN"; gene_name "Kif1a"; transcript_type "protein_coding"; transcript_status "KNOWN"; transcript_name "Kif1a-203"; exon_number 19; exon_id "ENSMUSE00000157431.3"; level 3; tag "basic"; tag "appris_principal"; tag "CCDS"; ccdsid "CCDS48326.1";
chr1	ENSEMBL	exon	93056100	93056280	.	-	.	gene_id "ENSMUSG00000014602.9"; transcript_id "ENSMUST00000171556.1"; gene_type "protein_coding"; gene_status "KNOWN"; gene_name "Kif1a"; transcript_type "protein_coding"; transcript_status "KNOWN"; transcript_name "Kif1a-203"; exon_number 20; exon_id "ENSMUSE00000541556.1"; level 3; tag "basic"; tag "appris_principal"; tag "CCDS"; ccdsid "CCDS48326.1";
chr1	ENSEMBL	exon	93055957	93056029	.	-	.	gene_id "ENSMUSG00000014602.9"; transcript_id "ENSMUST00000171556.1"; gene_type "protein_coding"; gene_status "KNOWN"; gene_name "Kif1a"; transcript_type "protein_coding"; transcript_status "KNOWN"; transcript_name "Kif1a-203"; exon_number 21; exon_id "ENSMUSE00000157429.3"; level 3; tag "basic"; tag "appris_principal"; tag "CCDS"; ccdsid "CCDS48326.1";
chr1	ENSEMBL	exon	93055685	93055778	.	-	.	gene_id "ENSMUSG00000014602.9"; transcript_id "ENSMUST00000171556.1"; gene_type "protein_coding"; gene_status "KNOWN"; gene_name "Kif1a"; transcript_type "protein_coding"; transcript_status "KNOWN"; transcript_name "Kif1a-203"; exon_number 22; exon_id "ENSMUSE00000285319.3"; level 3; tag "basic"; tag "appris_principal"; tag "CCDS"; ccdsid "CCDS48326.1";
chr1	ENSEMBL	exon	93054816	93054964	.	-	.	gene_id "ENSMUSG00000014602.9"; transcript_id "ENSMUST00000171556.1"; gene_type "protein_coding"; gene_status "KNOWN"; gene_name "Kif1a"; transcript_type "protein_coding"; transcript_status "KNOWN"; transcript_name "Kif1a-203"; exon_number 23; exon_id "ENSMUSE00000285311.3"; level 3; tag "basic"; tag "appris_principal"; tag "CCDS"; ccdsid "CCDS48326.1";
chr1	ENSEMBL	exon	93054260	93054438	.	-	.	gene_id "ENSMUSG00000014602.9"; transcript_id "ENSMUST00000171556.1"; gene_type "protein_coding"; gene_status "KNOWN"; gene_name "Kif1a"; transcript_type "protein_coding"; transcript_status "KNOWN"; transcript_name "Kif1a-203"; exon_number 24; exon_id "ENSMUSE00000285305.3"; level 3; tag "basic"; tag "appris_principal"; tag "CCDS"; ccdsid "CCDS48326.1";
chr1	ENSEMBL	exon	93052424	93052561	.	-	.	gene_id "ENSMUSG00000014602.9"; transcript_id "ENSMUST00000171556.1"; gene_type "protein_coding"; gene_status "KNOWN"; gene_name "Kif1a"; transcript_type "protein_coding"; transcript_status "KNOWN"; transcript_name "Kif1a-203"; exon_number 25; exon_id "ENSMUSE00000285298.3"; level 3; tag "basic"; tag "appris_principal"; tag "CCDS"; ccdsid "CCDS48326.1";
chr1	ENSEMBL	exon	93046652	93046770	.	-	.	gene_id "ENSMUSG00000014602.9"; transcript_id "ENSMUST00000171556.1"; gene_type "protein_coding"; gene_status "KNOWN"; gene_name "Kif1a"; transcript_type "protein_coding"; transcript_status "KNOWN"; transcript_name "Kif1a-203"; exon_number 26; exon_id "ENSMUSE00000541545.1"; level 3; tag "basic"; tag "appris_principal"; tag "CCDS"; ccdsid "CCDS48326.1";
chr1	ENSEMBL	exon	93043589	93043674	.	-	.	gene_id "ENSMUSG00000014602.9"; transcript_id "ENSMUST00000171556.1"; gene_type "protein_coding"; gene_status "KNOWN"; gene_name "Kif1a"; transcript_type "protein_coding"; transcript_status "KNOWN"; transcript_name "Kif1a-203"; exon_number 27; exon_id "ENSMUSE00000285281.3"; level 3; tag "basic"; tag "appris_principal"; tag "CCDS"; ccdsid "CCDS48326.1";
chr1	ENSEMBL	exon	93042616	93042754	.	-	.	gene_id "ENSMUSG00000014602.9"; transcript_id "ENSMUST00000171556.1"; gene_type "protein_coding"; gene_status "KNOWN"; gene_name "Kif1a"; transcript_type "protein_coding"; transcript_status "KNOWN"; transcript_name "Kif1a-203"; exon_number 28; exon_id "ENSMUSE00000285271.3"; level 3; tag "basic"; tag "appris_principal"; tag "CCDS"; ccdsid "CCDS48326.1";
chr1	ENSEMBL	exon	93042343	93042511	.	-	.	gene_id "ENSMUSG00000014602.9"; transcript_id "ENSMUST00000171556.1"; gene_type "protein_coding"; gene_status "KNOWN"; gene_name "Kif1a"; transcript_type "protein_coding"; transcript_status "KNOWN"; transcript_name "Kif1a-203"; exon_number 29; exon_id "ENSMUSE00000285261.3"; level 3; tag "basic"; tag "appris_principal"; tag "CCDS"; ccdsid "CCDS48326.1";
chr1	ENSEMBL	exon	93042085	93042175	.	-	.	gene_id "ENSMUSG00000014602.9"; transcript_id "ENSMUST00000171556.1"; gene_type "protein_coding"; gene_status "KNOWN"; gene_name "Kif1a"; transcript_type "protein_coding"; transcript_status "KNOWN"; transcript_name "Kif1a-203"; exon_number 30; exon_id "ENSMUSE00000285253.3"; level 3; tag "basic"; tag "appris_principal"; tag "CCDS"; ccdsid "CCDS48326.1";
chr1	ENSEMBL	exon	93041574	93041692	.	-	.	gene_id "ENSMUSG00000014602.9"; transcript_id "ENSMUST00000171556.1"; gene_type "protein_coding"; gene_status "KNOWN"; gene_name "Kif1a"; transcript_type "protein_coding"; transcript_status "KNOWN"; transcript_name "Kif1a-203"; exon_number 31; exon_id "ENSMUSE00000285242.3"; level 3; tag "basic"; tag "appris_principal"; tag "CCDS"; ccdsid "CCDS48326.1";
chr1	ENSEMBL	exon	93040619	93040674	.	-	.	gene_id "ENSMUSG00000014602.9"; transcript_id "ENSMUST00000171556.1"; gene_type "protein_coding"; gene_status "KNOWN"; gene_name "Kif1a"; transcript_type "protein_coding"; transcript_status "KNOWN"; transcript_name "Kif1a-203"; exon_number 32; exon_id "ENSMUSE00000285231.3"; level 3; tag "basic"; tag "appris_principal"; tag "CCDS"; ccdsid "CCDS48326.1";
chr1	ENSEMBL	exon	93039745	93039853	.	-	.	gene_id "ENSMUSG00000014602.9"; transcript_id "ENSMUST00000171556.1"; gene_type "protein_coding"; gene_status "KNOWN"; gene_name "Kif1a"; transcript_type "protein_coding"; transcript_status "KNOWN"; transcript_name "Kif1a-203"; exon_number 33; exon_id "ENSMUSE00000285224.3"; level 3; tag "basic"; tag "appris_principal"; tag "CCDS"; ccdsid "CCDS48326.1";
chr1	ENSEMBL	exon	93039217	93039283	.	-	.	gene_id "ENSMUSG00000014602.9"; transcript_id "ENSMUST00000171556.1"; gene_type "protein_coding"; gene_status "KNOWN"; gene_name "Kif1a"; transcript_type "protein_coding"; transcript_status "KNOWN"; transcript_name "Kif1a-203"; exon_number 34; exon_id "ENSMUSE00000285215.3"; level 3; tag "basic"; tag "appris_principal"; tag "CCDS"; ccdsid "CCDS48326.1";
chr1	ENSEMBL	exon	93039035	93039119	.	-	.	gene_id "ENSMUSG00000014602.9"; transcript_id "ENSMUST00000171556.1"; gene_type "protein_coding"; gene_status "KNOWN"; gene_name "Kif1a"; transcript_type "protein_coding"; transcript_status "KNOWN"; transcript_name "Kif1a-203"; exon_number 35; exon_id "ENSMUSE00000285205.3"; level 3; tag "basic"; tag "appris_principal"; tag "CCDS"; ccdsid "CCDS48326.1";
chr1	ENSEMBL	exon	93036846	93036951	.	-	.	gene_id "ENSMUSG00000014602.9"; transcript_id "ENSMUST00000171556.1"; gene_type "protein_coding"; gene_status "KNOWN"; gene_name "Kif1a"; transcript_type "protein_coding"; transcript_status "KNOWN"; transcript_name "Kif1a-203"; exon_number 36; exon_id "ENSMUSE00000285196.3"; level 3; tag "basic"; tag "appris_principal"; tag "CCDS"; ccdsid "CCDS48326.1";
chr1	ENSEMBL	exon	93025621	93025735	.	-	.	gene_id "ENSMUSG00000014602.9"; transcript_id "ENSMUST00000171556.1"; gene_type "protein_coding"; gene_status "KNOWN"; gene_name "Kif1a"; transcript_type "protein_coding"; transcript_status "KNOWN"; transcript_name "Kif1a-203"; exon_number 37; exon_id "ENSMUSE00000285189.4"; level 3; tag "basic"; tag "appris_principal"; tag "CCDS"; ccdsid "CCDS48326.1";
chr1	ENSEMBL	exon	93024579	93024712	.	-	.	gene_id "ENSMUSG00000014602.9"; transcript_id "ENSMUST00000171556.1"; gene_type "protein_coding"; gene_status "KNOWN"; gene_name "Kif1a"; transcript_type "protein_coding"; transcript_status "KNOWN"; transcript_name "Kif1a-203"; exon_number 38; exon_id "ENSMUSE00000285182.3"; level 3; tag "basic"; tag "appris_principal"; tag "CCDS"; ccdsid "CCDS48326.1";
chr1	ENSEMBL	exon	93023459	93023520	.	-	.	gene_id "ENSMUSG00000014602.9"; transcript_id "ENSMUST00000171556.1"; gene_type "protein_coding"; gene_status "KNOWN"; gene_name "Kif1a"; transcript_type "protein_coding"; transcript_status "KNOWN"; transcript_name "Kif1a-203"; exon_number 39; exon_id "ENSMUSE00000285177.3"; level 3; tag "basic"; tag "appris_principal"; tag "CCDS"; ccdsid "CCDS48326.1";
chr1	ENSEMBL	exon	93022926	93023071	.	-	.	gene_id "ENSMUSG00000014602.9"; transcript_id "ENSMUST00000171556.1"; gene_type "protein_coding"; gene_status "KNOWN"; gene_name "Kif1a"; transcript_type "protein_coding"; transcript_status "KNOWN"; transcript_name "Kif1a-203"; exon_number 40; exon_id "ENSMUSE00000285170.3"; level 3; tag "basic"; tag "appris_principal"; tag "CCDS"; ccdsid "CCDS48326.1";
chr1	ENSEMBL	exon	93022321	93022521	.	-	.	gene_id "ENSMUSG00000014602.9"; transcript_id "ENSMUST00000171556.1"; gene_type "protein_coding"; gene_status "KNOWN"; gene_name "Kif1a"; transcript_type "protein_coding"; transcript_status "KNOWN"; transcript_name "Kif1a-203"; exon_number 41; exon_id "ENSMUSE00000285164.3"; level 3; tag "basic"; tag "appris_principal"; tag "CCDS"; ccdsid "CCDS48326.1";
chr1	ENSEMBL	exon	93021726	93021803	.	-	.	gene_id "ENSMUSG00000014602.9"; transcript_id "ENSMUST00000171556.1"; gene_type "protein_coding"; gene_status "KNOWN"; gene_name "Kif1a"; transcript_type "protein_coding"; transcript_status "KNOWN"; transcript_name "Kif1a-203"; exon_number 42; exon_id "ENSMUSE00000285156.3"; level 3; tag "basic"; tag "appris_principal"; tag "CCDS"; ccdsid "CCDS48326.1";
chr1	ENSEMBL	exon	93021213	93021337	.	-	.	gene_id "ENSMUSG00000014602.9"; transcript_id "ENSMUST00000171556.1"; gene_type "protein_coding"; gene_status "KNOWN"; gene_name "Kif1a"; transcript_type "protein_coding"; transcript_status "KNOWN"; transcript_name "Kif1a-203"; exon_number 43; exon_id "ENSMUSE00000285149.3"; level 3; tag "basic"; tag "appris_principal"; tag "CCDS"; ccdsid "CCDS48326.1";
chr1	ENSEMBL	exon	93020458	93020610	.	-	.	gene_id "ENSMUSG00000014602.9"; transcript_id "ENSMUST00000171556.1"; gene_type "protein_coding"; gene_status "KNOWN"; gene_name "Kif1a"; transcript_type "protein_coding"; transcript_status "KNOWN"; transcript_name "Kif1a-203"; exon_number 44; exon_id "ENSMUSE00000285143.3"; level 3; tag "basic"; tag "appris_principal"; tag "CCDS"; ccdsid "CCDS48326.1";
chr1	ENSEMBL	exon	93019807	93019999	.	-	.	gene_id "ENSMUSG00000014602.9"; transcript_id "ENSMUST00000171556.1"; gene_type "protein_coding"; gene_status "KNOWN"; gene_name "Kif1a"; transcript_type "protein_coding"; transcript_status "KNOWN"; transcript_name "Kif1a-203"; exon_number 45; exon_id "ENSMUSE00000285135.3"; level 3; tag "basic"; tag "appris_principal"; tag "CCDS"; ccdsid "CCDS48326.1";
chr1	ENSEMBL	exon	93018952	93019070	.	-	.	gene_id "ENSMUSG00000014602.9"; transcript_id "ENSMUST00000171556.1"; gene_type "protein_coding"; gene_status "KNOWN"; gene_name "Kif1a"; transcript_type "protein_coding"; transcript_status "KNOWN"; transcript_name "Kif1a-203"; exon_number 46; exon_id "ENSMUSE00000285127.3"; level 3; tag "basic"; tag "appris_principal"; tag "CCDS"; ccdsid "CCDS48326.1";
chr1	ENSEMBL	exon	93015456	93018499	.	-	.	gene_id "ENSMUSG00000014602.9"; transcript_id "ENSMUST00000171556.1"; gene_type "protein_coding"; gene_status "KNOWN"; gene_name "Kif1a"; transcript_type "protein_coding"; transcript_status "KNOWN"; transcript_name "Kif1a-203"; exon_number 47; exon_id "ENSMUSE00000888588.1"; level 3; tag "basic"; tag "appris_principal"; tag "CCDS"; ccdsid "CCDS48326.1";
[truncated: 28,700 more rows]
