# Supplementary material for: lncRScan-SVM: A Tool for Predicting Long Non-Coding RNAs Using Support Vector Machine
Source: PLoS One. 2015 Oct 5;10(10):e0139654. doi: 10.1371/journal.pone.0139654 (PMC4593643; doi:10.1371/journal.pone.0139654)
Supplement: S1 Dataset — (ZIP) [file pone.0139654.s001.zip › datasets/m2_Training_A_lnc.gtf]

chr1	HAVANA	exon	4970857	4971128	.	+	.	gene_id "ENSMUSG00000085623.1"; transcript_id "ENSMUST00000144339.1"; gene_type "antisense"; gene_status "NOVEL"; gene_name "Gm16041"; transcript_type "antisense"; transcript_status "KNOWN"; transcript_name "Gm16041-001"; exon_number 1; exon_id "ENSMUSE00000747600.1"; level 2; tag "mRNA_start_NF"; tag "basic"; havana_gene "OTTMUSG00000029344.1"; havana_transcript "OTTMUST00000072703.1";
chr1	HAVANA	exon	4971632	4971828	.	+	.	gene_id "ENSMUSG00000085623.1"; transcript_id "ENSMUST00000144339.1"; gene_type "antisense"; gene_status "NOVEL"; gene_name "Gm16041"; transcript_type "antisense"; transcript_status "KNOWN"; transcript_name "Gm16041-001"; exon_number 2; exon_id "ENSMUSE00000839796.1"; level 2; tag "mRNA_start_NF"; tag "basic"; havana_gene "OTTMUSG00000029344.1"; havana_transcript "OTTMUST00000072703.1";
chr1	HAVANA	exon	4973565	4976820	.	+	.	gene_id "ENSMUSG00000085623.1"; transcript_id "ENSMUST00000144339.1"; gene_type "antisense"; gene_status "NOVEL"; gene_name "Gm16041"; transcript_type "antisense"; transcript_status "KNOWN"; transcript_name "Gm16041-001"; exon_number 3; exon_id "ENSMUSE00000777338.1"; level 2; tag "mRNA_start_NF"; tag "basic"; havana_gene "OTTMUSG00000029344.1"; havana_transcript "OTTMUST00000072703.1";
chr1	ENSEMBL	exon	7397718	7397801	.	-	.	gene_id "ENSMUSG00000097797.1"; transcript_id "ENSMUST00000181554.1"; gene_type "lincRNA"; gene_status "KNOWN"; gene_name "Gm26901"; transcript_type "lincRNA"; transcript_status "KNOWN"; transcript_name "Gm26901-201"; exon_number 1; exon_id "ENSMUSE00001116424.1"; level 3; tag "basic";
chr1	ENSEMBL	exon	7351771	7351894	.	-	.	gene_id "ENSMUSG00000097797.1"; transcript_id "ENSMUST00000181554.1"; gene_type "lincRNA"; gene_status "KNOWN"; gene_name "Gm26901"; transcript_type "lincRNA"; transcript_status "KNOWN"; transcript_name "Gm26901-201"; exon_number 2; exon_id "ENSMUSE00001152541.1"; level 3; tag "basic";
chr1	ENSEMBL	exon	7349406	7350390	.	-	.	gene_id "ENSMUSG00000097797.1"; transcript_id "ENSMUST00000181554.1"; gene_type "lincRNA"; gene_status "KNOWN"; gene_name "Gm26901"; transcript_type "lincRNA"; transcript_status "KNOWN"; transcript_name "Gm26901-201"; exon_number 3; exon_id "ENSMUSE00001181027.1"; level 3; tag "basic";
chr1	ENSEMBL	exon	9747648	9748604	.	+	.	gene_id "ENSMUSG00000097893.1"; transcript_id "ENSMUST00000181821.1"; gene_type "lincRNA"; gene_status "KNOWN"; gene_name "1700034P13Rik"; transcript_type "lincRNA"; transcript_status "KNOWN"; transcript_name "1700034P13Rik-202"; exon_number 1; exon_id "ENSMUSE00001104564.1"; level 3; tag "basic";
chr1	ENSEMBL	exon	9752449	9752564	.	+	.	gene_id "ENSMUSG00000097893.1"; transcript_id "ENSMUST00000181821.1"; gene_type "lincRNA"; gene_status "KNOWN"; gene_name "1700034P13Rik"; transcript_type "lincRNA"; transcript_status "KNOWN"; transcript_name "1700034P13Rik-202"; exon_number 2; exon_id "ENSMUSE00001144804.1"; level 3; tag "basic";
chr1	ENSEMBL	exon	9789656	9789780	.	+	.	gene_id "ENSMUSG00000097893.1"; transcript_id "ENSMUST00000181821.1"; gene_type "lincRNA"; gene_status "KNOWN"; gene_name "1700034P13Rik"; transcript_type "lincRNA"; transcript_status "KNOWN"; transcript_name "1700034P13Rik-202"; exon_number 3; exon_id "ENSMUSE00001175967.1"; level 3; tag "basic";
chr1	ENSEMBL	exon	9791125	9791922	.	+	.	gene_id "ENSMUSG00000097893.1"; transcript_id "ENSMUST00000181821.1"; gene_type "lincRNA"; gene_status "KNOWN"; gene_name "1700034P13Rik"; transcript_type "lincRNA"; transcript_status "KNOWN"; transcript_name "1700034P13Rik-202"; exon_number 4; exon_id "ENSMUSE00001174858.1"; level 3; tag "basic";
chr1	ENSEMBL	exon	9748008	9748604	.	+	.	gene_id "ENSMUSG00000097893.1"; transcript_id "ENSMUST00000181358.1"; gene_type "lincRNA"; gene_status "KNOWN"; gene_name "1700034P13Rik"; transcript_type "lincRNA"; transcript_status "KNOWN"; transcript_name "1700034P13Rik-201"; exon_number 1; exon_id "ENSMUSE00001185482.1"; level 3;
chr1	ENSEMBL	exon	9752449	9752564	.	+	.	gene_id "ENSMUSG00000097893.1"; transcript_id "ENSMUST00000181358.1"; gene_type "lincRNA"; gene_status "KNOWN"; gene_name "1700034P13Rik"; transcript_type "lincRNA"; transcript_status "KNOWN"; transcript_name "1700034P13Rik-201"; exon_number 2; exon_id "ENSMUSE00001144804.1"; level 3;
chr1	ENSEMBL	exon	9780333	9780431	.	+	.	gene_id "ENSMUSG00000097893.1"; transcript_id "ENSMUST00000181358.1"; gene_type "lincRNA"; gene_status "KNOWN"; gene_name "1700034P13Rik"; transcript_type "lincRNA"; transcript_status "KNOWN"; transcript_name "1700034P13Rik-201"; exon_number 3; exon_id "ENSMUSE00001112117.1"; level 3;
chr1	ENSEMBL	exon	9780730	9780813	.	+	.	gene_id "ENSMUSG00000097893.1"; transcript_id "ENSMUST00000181358.1"; gene_type "lincRNA"; gene_status "KNOWN"; gene_name "1700034P13Rik"; transcript_type "lincRNA"; transcript_status "KNOWN"; transcript_name "1700034P13Rik-201"; exon_number 4; exon_id "ENSMUSE00001172773.1"; level 3;
chr1	ENSEMBL	exon	9781533	9781608	.	+	.	gene_id "ENSMUSG00000097893.1"; transcript_id "ENSMUST00000181358.1"; gene_type "lincRNA"; gene_status "KNOWN"; gene_name "1700034P13Rik"; transcript_type "lincRNA"; transcript_status "KNOWN"; transcript_name "1700034P13Rik-201"; exon_number 5; exon_id "ENSMUSE00001190306.1"; level 3;
chr1	ENSEMBL	exon	9789656	9789780	.	+	.	gene_id "ENSMUSG00000097893.1"; transcript_id "ENSMUST00000181358.1"; gene_type "lincRNA"; gene_status "KNOWN"; gene_name "1700034P13Rik"; transcript_type "lincRNA"; transcript_status "KNOWN"; transcript_name "1700034P13Rik-201"; exon_number 6; exon_id "ENSMUSE00001175967.1"; level 3;
chr1	ENSEMBL	exon	9791125	9791318	.	+	.	gene_id "ENSMUSG00000097893.1"; transcript_id "ENSMUST00000181358.1"; gene_type "lincRNA"; gene_status "KNOWN"; gene_name "1700034P13Rik"; transcript_type "lincRNA"; transcript_status "KNOWN"; transcript_name "1700034P13Rik-201"; exon_number 7; exon_id "ENSMUSE00001121238.1"; level 3;
chr1	HAVANA	exon	9942610	9942897	.	-	.	gene_id "ENSMUSG00000098234.1"; transcript_id "ENSMUST00000182043.1"; gene_type "lincRNA"; gene_status "NOVEL"; gene_name "Snhg6"; transcript_type "lincRNA"; transcript_status "KNOWN"; transcript_name "Snhg6-005"; exon_number 1; exon_id "ENSMUSE00001225956.1"; level 2; havana_gene "OTTMUSG00000043382.1"; havana_transcript "OTTMUST00000113825.1";
chr1	HAVANA	exon	9942025	9942391	.	-	.	gene_id "ENSMUSG00000098234.1"; transcript_id "ENSMUST00000182043.1"; gene_type "lincRNA"; gene_status "NOVEL"; gene_name "Snhg6"; transcript_type "lincRNA"; transcript_status "KNOWN"; transcript_name "Snhg6-005"; exon_number 2; exon_id "ENSMUSE00001249879.1"; level 2; havana_gene "OTTMUSG00000043382.1"; havana_transcript "OTTMUST00000113825.1";
chr1	HAVANA	exon	9944020	9944103	.	-	.	gene_id "ENSMUSG00000098234.1"; transcript_id "ENSMUST00000182498.1"; gene_type "lincRNA"; gene_status "NOVEL"; gene_name "Snhg6"; transcript_type "lincRNA"; transcript_status "KNOWN"; transcript_name "Snhg6-003"; exon_number 1; exon_id "ENSMUSE00001288728.1"; level 2; havana_gene "OTTMUSG00000043382.1"; havana_transcript "OTTMUST00000113826.1";
chr1	HAVANA	exon	9942610	9942717	.	-	.	gene_id "ENSMUSG00000098234.1"; transcript_id "ENSMUST00000182498.1"; gene_type "lincRNA"; gene_status "NOVEL"; gene_name "Snhg6"; transcript_type "lincRNA"; transcript_status "KNOWN"; transcript_name "Snhg6-003"; exon_number 2; exon_id "ENSMUSE00001273290.1"; level 2; havana_gene "OTTMUSG00000043382.1"; havana_transcript "OTTMUST00000113826.1";
chr1	HAVANA	exon	9942025	9942391	.	-	.	gene_id "ENSMUSG00000098234.1"; transcript_id "ENSMUST00000182498.1"; gene_type "lincRNA"; gene_status "NOVEL"; gene_name "Snhg6"; transcript_type "lincRNA"; transcript_status "KNOWN"; transcript_name "Snhg6-003"; exon_number 3; exon_id "ENSMUSE00001249879.1"; level 2; havana_gene "OTTMUSG00000043382.1"; havana_transcript "OTTMUST00000113826.1";
chr1	ENSEMBL	exon	12667563	12669092	.	+	.	gene_id "ENSMUSG00000097171.1"; transcript_id "ENSMUST00000181272.1"; gene_type "lincRNA"; gene_status "KNOWN"; gene_name "Gm17644"; transcript_type "lincRNA"; transcript_status "KNOWN"; transcript_name "Gm17644-201"; exon_number 1; exon_id "ENSMUSE00001114091.1"; level 3; tag "basic";
chr1	ENSEMBL	exon	12671316	12671355	.	+	.	gene_id "ENSMUSG00000097171.1"; transcript_id "ENSMUST00000181272.1"; gene_type "lincRNA"; gene_status "KNOWN"; gene_name "Gm17644"; transcript_type "lincRNA"; transcript_status "KNOWN"; transcript_name "Gm17644-201"; exon_number 2; exon_id "ENSMUSE00001139158.1"; level 3; tag "basic";
chr1	ENSEMBL	exon	12671461	12673090	.	+	.	gene_id "ENSMUSG00000097171.1"; transcript_id "ENSMUST00000181272.1"; gene_type "lincRNA"; gene_status "KNOWN"; gene_name "Gm17644"; transcript_type "lincRNA"; transcript_status "KNOWN"; transcript_name "Gm17644-201"; exon_number 3; exon_id "ENSMUSE00001129524.1"; level 3; tag "basic";
chr1	HAVANA	exon	16253592	16253641	.	+	.	gene_id "ENSMUSG00000089982.1"; transcript_id "ENSMUST00000160446.1"; gene_type "antisense"; gene_status "NOVEL"; gene_name "Gm7568"; transcript_type "antisense"; transcript_status "KNOWN"; transcript_name "Gm7568-001"; exon_number 1; exon_id "ENSMUSE00000851730.1"; level 2; tag "basic"; havana_gene "OTTMUSG00000034215.1"; havana_transcript "OTTMUST00000086847.1";
chr1	HAVANA	exon	16253831	16253901	.	+	.	gene_id "ENSMUSG00000089982.1"; transcript_id "ENSMUST00000160446.1"; gene_type "antisense"; gene_status "NOVEL"; gene_name "Gm7568"; transcript_type "antisense"; transcript_status "KNOWN"; transcript_name "Gm7568-001"; exon_number 2; exon_id "ENSMUSE00000856646.1"; level 2; tag "basic"; havana_gene "OTTMUSG00000034215.1"; havana_transcript "OTTMUST00000086847.1";
chr1	HAVANA	exon	16263165	16263201	.	+	.	gene_id "ENSMUSG00000089982.1"; transcript_id "ENSMUST00000160446.1"; gene_type "antisense"; gene_status "NOVEL"; gene_name "Gm7568"; transcript_type "antisense"; transcript_status "KNOWN"; transcript_name "Gm7568-001"; exon_number 3; exon_id "ENSMUSE00000848990.1"; level 2; tag "basic"; havana_gene "OTTMUSG00000034215.1"; havana_transcript "OTTMUST00000086847.1";
chr1	HAVANA	exon	16267371	16267921	.	+	.	gene_id "ENSMUSG00000089982.1"; transcript_id "ENSMUST00000160446.1"; gene_type "antisense"; gene_status "NOVEL"; gene_name "Gm7568"; transcript_type "antisense"; transcript_status "KNOWN"; transcript_name "Gm7568-001"; exon_number 4; exon_id "ENSMUSE00000863565.1"; level 2; tag "basic"; havana_gene "OTTMUSG00000034215.1"; havana_transcript "OTTMUST00000086847.1";
chr1	ENSEMBL	exon	16657552	16659778	.	+	.	gene_id "ENSMUSG00000097744.1"; transcript_id "ENSMUST00000181371.1"; gene_type "lincRNA"; gene_status "KNOWN"; gene_name "D030040B21Rik"; transcript_type "lincRNA"; transcript_status "KNOWN"; transcript_name "D030040B21Rik-201"; exon_number 1; exon_id "ENSMUSE00001129360.1"; level 3; tag "basic";
chr1	ENSEMBL	exon	16660021	16660228	.	+	.	gene_id "ENSMUSG00000097744.1"; transcript_id "ENSMUST00000181371.1"; gene_type "lincRNA"; gene_status "KNOWN"; gene_name "D030040B21Rik"; transcript_type "lincRNA"; transcript_status "KNOWN"; transcript_name "D030040B21Rik-201"; exon_number 2; exon_id "ENSMUSE00001191003.1"; level 3; tag "basic";
chr1	ENSEMBL	exon	16660555	16660649	.	+	.	gene_id "ENSMUSG00000097744.1"; transcript_id "ENSMUST00000181371.1"; gene_type "lincRNA"; gene_status "KNOWN"; gene_name "D030040B21Rik"; transcript_type "lincRNA"; transcript_status "KNOWN"; transcript_name "D030040B21Rik-201"; exon_number 3; exon_id "ENSMUSE00001127855.1"; level 3; tag "basic";
chr1	ENSEMBL	exon	16662021	16662278	.	+	.	gene_id "ENSMUSG00000097744.1"; transcript_id "ENSMUST00000181371.1"; gene_type "lincRNA"; gene_status "KNOWN"; gene_name "D030040B21Rik"; transcript_type "lincRNA"; transcript_status "KNOWN"; transcript_name "D030040B21Rik-201"; exon_number 4; exon_id "ENSMUSE00001108850.1"; level 3; tag "basic";
chr1	HAVANA	exon	17727099	17727284	.	-	.	gene_id "ENSMUSG00000085125.1"; transcript_id "ENSMUST00000155588.1"; gene_type "lincRNA"; gene_status "NOVEL"; gene_name "Gm16070"; transcript_type "lincRNA"; transcript_status "KNOWN"; transcript_name "Gm16070-001"; exon_number 1; exon_id "ENSMUSE00000816973.1"; level 2; havana_gene "OTTMUSG00000029756.3"; havana_transcript "OTTMUST00000073851.2";
chr1	HAVANA	exon	17724522	17724589	.	-	.	gene_id "ENSMUSG00000085125.1"; transcript_id "ENSMUST00000155588.1"; gene_type "lincRNA"; gene_status "NOVEL"; gene_name "Gm16070"; transcript_type "lincRNA"; transcript_status "KNOWN"; transcript_name "Gm16070-001"; exon_number 2; exon_id "ENSMUSE00000810311.1"; level 2; havana_gene "OTTMUSG00000029756.3"; havana_transcript "OTTMUST00000073851.2";
chr1	HAVANA	exon	17712450	17712594	.	-	.	gene_id "ENSMUSG00000085125.1"; transcript_id "ENSMUST00000155588.1"; gene_type "lincRNA"; gene_status "NOVEL"; gene_name "Gm16070"; transcript_type "lincRNA"; transcript_status "KNOWN"; transcript_name "Gm16070-001"; exon_number 3; exon_id "ENSMUSE00000819647.1"; level 2; havana_gene "OTTMUSG00000029756.3"; havana_transcript "OTTMUST00000073851.2";
chr1	HAVANA	exon	17709686	17709895	.	-	.	gene_id "ENSMUSG00000085125.1"; transcript_id "ENSMUST00000155588.1"; gene_type "lincRNA"; gene_status "NOVEL"; gene_name "Gm16070"; transcript_type "lincRNA"; transcript_status "KNOWN"; transcript_name "Gm16070-001"; exon_number 4; exon_id "ENSMUSE00000736518.1"; level 2; havana_gene "OTTMUSG00000029756.3"; havana_transcript "OTTMUST00000073851.2";
chr1	HAVANA	exon	17707670	17707726	.	-	.	gene_id "ENSMUSG00000085125.1"; transcript_id "ENSMUST00000155588.1"; gene_type "lincRNA"; gene_status "NOVEL"; gene_name "Gm16070"; transcript_type "lincRNA"; transcript_status "KNOWN"; transcript_name "Gm16070-001"; exon_number 5; exon_id "ENSMUSE00000738273.1"; level 2; havana_gene "OTTMUSG00000029756.3"; havana_transcript "OTTMUST00000073851.2";
chr1	HAVANA	exon	17696996	17697153	.	-	.	gene_id "ENSMUSG00000085125.1"; transcript_id "ENSMUST00000155588.1"; gene_type "lincRNA"; gene_status "NOVEL"; gene_name "Gm16070"; transcript_type "lincRNA"; transcript_status "KNOWN"; transcript_name "Gm16070-001"; exon_number 6; exon_id "ENSMUSE00000751610.1"; level 2; havana_gene "OTTMUSG00000029756.3"; havana_transcript "OTTMUST00000073851.2";
chr1	HAVANA	exon	17676027	17677104	.	-	.	gene_id "ENSMUSG00000085125.1"; transcript_id "ENSMUST00000155588.1"; gene_type "lincRNA"; gene_status "NOVEL"; gene_name "Gm16070"; transcript_type "lincRNA"; transcript_status "KNOWN"; transcript_name "Gm16070-001"; exon_number 7; exon_id "ENSMUSE00000745597.1"; level 2; havana_gene "OTTMUSG00000029756.3"; havana_transcript "OTTMUST00000073851.2";
chr1	HAVANA	exon	17727099	17727255	.	-	.	gene_id "ENSMUSG00000085125.1"; transcript_id "ENSMUST00000149914.1"; gene_type "lincRNA"; gene_status "NOVEL"; gene_name "Gm16070"; transcript_type "lincRNA"; transcript_status "KNOWN"; transcript_name "Gm16070-002"; exon_number 1; exon_id "ENSMUSE00000769172.1"; level 2; havana_gene "OTTMUSG00000029756.3"; havana_transcript "OTTMUST00000073852.1";
chr1	HAVANA	exon	17724984	17726972	.	-	.	gene_id "ENSMUSG00000085125.1"; transcript_id "ENSMUST00000149914.1"; gene_type "lincRNA"; gene_status "NOVEL"; gene_name "Gm16070"; transcript_type "lincRNA"; transcript_status "KNOWN"; transcript_name "Gm16070-002"; exon_number 2; exon_id "ENSMUSE00000778725.1"; level 2; havana_gene "OTTMUSG00000029756.3"; havana_transcript "OTTMUST00000073852.1";
chr1	HAVANA	exon	19104670	19104840	.	-	.	gene_id "ENSMUSG00000089787.1"; transcript_id "ENSMUST00000159108.1"; gene_type "antisense"; gene_status "PUTATIVE"; gene_name "Gm15825"; transcript_type "antisense"; transcript_status "PUTATIVE"; transcript_name "Gm15825-001"; exon_number 1; exon_id "ENSMUSE00000870991.1"; level 2; tag "basic"; havana_gene "OTTMUSG00000026493.1"; havana_transcript "OTTMUST00000065514.1";
chr1	HAVANA	exon	19075101	19075464	.	-	.	gene_id "ENSMUSG00000089787.1"; transcript_id "ENSMUST00000159108.1"; gene_type "antisense"; gene_status "PUTATIVE"; gene_name "Gm15825"; transcript_type "antisense"; transcript_status "PUTATIVE"; transcript_name "Gm15825-001"; exon_number 2; exon_id "ENSMUSE00000868129.1"; level 2; tag "basic"; havana_gene "OTTMUSG00000026493.1"; havana_transcript "OTTMUST00000065514.1";
chr1	HAVANA	exon	19064882	19065040	.	-	.	gene_id "ENSMUSG00000089787.1"; transcript_id "ENSMUST00000159108.1"; gene_type "antisense"; gene_status "PUTATIVE"; gene_name "Gm15825"; transcript_type "antisense"; transcript_status "PUTATIVE"; transcript_name "Gm15825-001"; exon_number 3; exon_id "ENSMUSE00000871923.1"; level 2; tag "basic"; havana_gene "OTTMUSG00000026493.1"; havana_transcript "OTTMUST00000065514.1";
chr1	HAVANA	exon	19063299	19063523	.	-	.	gene_id "ENSMUSG00000089787.1"; transcript_id "ENSMUST00000159108.1"; gene_type "antisense"; gene_status "PUTATIVE"; gene_name "Gm15825"; transcript_type "antisense"; transcript_status "PUTATIVE"; transcript_name "Gm15825-001"; exon_number 4; exon_id "ENSMUSE00000851262.1"; level 2; tag "basic"; havana_gene "OTTMUSG00000026493.1"; havana_transcript "OTTMUST00000065514.1";
chr1	ENSEMBL	exon	20890108	20890473	.	-	.	gene_id "ENSMUSG00000097934.1"; transcript_id "ENSMUST00000181654.1"; gene_type "lincRNA"; gene_status "KNOWN"; gene_name "6720483E21Rik"; transcript_type "lincRNA"; transcript_status "KNOWN"; transcript_name "6720483E21Rik-201"; exon_number 1; exon_id "ENSMUSE00001112487.1"; level 3; tag "basic";
chr1	ENSEMBL	exon	20889846	20889929	.	-	.	gene_id "ENSMUSG00000097934.1"; transcript_id "ENSMUST00000181654.1"; gene_type "lincRNA"; gene_status "KNOWN"; gene_name "6720483E21Rik"; transcript_type "lincRNA"; transcript_status "KNOWN"; transcript_name "6720483E21Rik-201"; exon_number 2; exon_id "ENSMUSE00001142343.1"; level 3; tag "basic";
chr1	ENSEMBL	exon	20889476	20889655	.	-	.	gene_id "ENSMUSG00000097934.1"; transcript_id "ENSMUST00000181654.1"; gene_type "lincRNA"; gene_status "KNOWN"; gene_name "6720483E21Rik"; transcript_type "lincRNA"; transcript_status "KNOWN"; transcript_name "6720483E21Rik-201"; exon_number 3; exon_id "ENSMUSE00001171083.1"; level 3; tag "basic";
chr1	ENSEMBL	exon	20888650	20889139	.	-	.	gene_id "ENSMUSG00000097934.1"; transcript_id "ENSMUST00000181654.1"; gene_type "lincRNA"; gene_status "KNOWN"; gene_name "6720483E21Rik"; transcript_type "lincRNA"; transcript_status "KNOWN"; transcript_name "6720483E21Rik-201"; exon_number 4; exon_id "ENSMUSE00001187313.1"; level 3; tag "basic";
chr1	HAVANA	exon	23291537	23291935	.	+	.	gene_id "ENSMUSG00000097970.1"; transcript_id "ENSMUST00000182303.1"; gene_type "lincRNA"; gene_status "NOVEL"; gene_name "Gm27028"; transcript_type "lincRNA"; transcript_status "KNOWN"; transcript_name "Gm27028-001"; exon_number 1; exon_id "ENSMUSE00001299960.1"; level 2; tag "not_organism_supported"; tag "basic"; havana_gene "OTTMUSG00000043496.1"; havana_transcript "OTTMUST00000114071.1";
chr1	HAVANA	exon	34177888	34178271	.	-	.	gene_id "ENSMUSG00000096992.2"; transcript_id "ENSMUST00000181692.2"; gene_type "antisense"; gene_status "NOVEL"; gene_name "Gm26788"; transcript_type "antisense"; transcript_status "KNOWN"; transcript_name "Gm26788-001"; exon_number 1; exon_id "ENSMUSE00001122439.2"; level 2; tag "basic"; havana_gene "OTTMUSG00000044432.1"; havana_transcript "OTTMUST00000117000.1";
chr1	HAVANA	exon	34169145	34169270	.	-	.	gene_id "ENSMUSG00000096992.2"; transcript_id "ENSMUST00000181692.2"; gene_type "antisense"; gene_status "NOVEL"; gene_name "Gm26788"; transcript_type "antisense"; transcript_status "KNOWN"; transcript_name "Gm26788-001"; exon_number 2; exon_id "ENSMUSE00001187673.1"; level 2; tag "basic"; havana_gene "OTTMUSG00000044432.1"; havana_transcript "OTTMUST00000117000.1";
chr1	HAVANA	exon	34165856	34167095	.	-	.	gene_id "ENSMUSG00000096992.2"; transcript_id "ENSMUST00000181692.2"; gene_type "antisense"; gene_status "NOVEL"; gene_name "Gm26788"; transcript_type "antisense"; transcript_status "KNOWN"; transcript_name "Gm26788-001"; exon_number 3; exon_id "ENSMUSE00001186162.1"; level 2; tag "basic"; havana_gene "OTTMUSG00000044432.1"; havana_transcript "OTTMUST00000117000.1";
chr1	HAVANA	exon	34236596	34238820	.	+	.	gene_id "ENSMUSG00000098168.1"; transcript_id "ENSMUST00000182403.1"; gene_type "sense_intronic"; gene_status "NOVEL"; gene_name "D630036G22Rik"; transcript_type "sense_intronic"; transcript_status "KNOWN"; transcript_name "D630036G22Rik-001"; exon_number 1; exon_id "ENSMUSE00001308399.1"; level 2; tag "basic"; havana_gene "OTTMUSG00000044433.1"; havana_transcript "OTTMUST00000117001.1";
chr1	HAVANA	exon	37334064	37334156	.	-	.	gene_id "ENSMUSG00000086064.1"; transcript_id "ENSMUST00000137241.1"; gene_type "antisense"; gene_status "NOVEL"; gene_name "4930439A04Rik"; transcript_type "antisense"; transcript_status "KNOWN"; transcript_name "4930439A04Rik-001"; exon_number 1; exon_id "ENSMUSE00000732437.1"; level 2; tag "basic"; havana_gene "OTTMUSG00000033184.1"; havana_transcript "OTTMUST00000083035.1";
chr1	HAVANA	exon	37333645	37333834	.	-	.	gene_id "ENSMUSG00000086064.1"; transcript_id "ENSMUST00000137241.1"; gene_type "antisense"; gene_status "NOVEL"; gene_name "4930439A04Rik"; transcript_type "antisense"; transcript_status "KNOWN"; transcript_name "4930439A04Rik-001"; exon_number 2; exon_id "ENSMUSE00000756626.1"; level 2; tag "basic"; havana_gene "OTTMUSG00000033184.1"; havana_transcript "OTTMUST00000083035.1";
chr1	HAVANA	exon	37329667	37330122	.	-	.	gene_id "ENSMUSG00000086064.1"; transcript_id "ENSMUST00000137241.1"; gene_type "antisense"; gene_status "NOVEL"; gene_name "4930439A04Rik"; transcript_type "antisense"; transcript_status "KNOWN"; transcript_name "4930439A04Rik-001"; exon_number 3; exon_id "ENSMUSE00000745392.1"; level 2; tag "basic"; havana_gene "OTTMUSG00000033184.1"; havana_transcript "OTTMUST00000083035.1";
chr1	HAVANA	exon	37334064	37334172	.	-	.	gene_id "ENSMUSG00000086064.1"; transcript_id "ENSMUST00000141402.1"; gene_type "antisense"; gene_status "NOVEL"; gene_name "4930439A04Rik"; transcript_type "antisense"; transcript_status "KNOWN"; transcript_name "4930439A04Rik-002"; exon_number 1; exon_id "ENSMUSE00000834104.1"; level 2; tag "basic"; havana_gene "OTTMUSG00000033184.1"; havana_transcript "OTTMUST00000083036.1";
chr1	HAVANA	exon	37333539	37333834	.	-	.	gene_id "ENSMUSG00000086064.1"; transcript_id "ENSMUST00000141402.1"; gene_type "antisense"; gene_status "NOVEL"; gene_name "4930439A04Rik"; transcript_type "antisense"; transcript_status "KNOWN"; transcript_name "4930439A04Rik-002"; exon_number 2; exon_id "ENSMUSE00000837864.1"; level 2; tag "basic"; havana_gene "OTTMUSG00000033184.1"; havana_transcript "OTTMUST00000083036.1";
chr1	HAVANA	exon	37614259	37614344	.	+	.	gene_id "ENSMUSG00000089767.1"; transcript_id "ENSMUST00000160659.1"; gene_type "antisense"; gene_status "NOVEL"; gene_name "4930556I23Rik"; transcript_type "antisense"; transcript_status "KNOWN"; transcript_name "4930556I23Rik-001"; exon_number 1; exon_id "ENSMUSE00000852990.1"; level 2; tag "basic"; havana_gene "OTTMUSG00000030327.1"; havana_transcript "OTTMUST00000075119.1";
chr1	HAVANA	exon	37614899	37615372	.	+	.	gene_id "ENSMUSG00000089767.1"; transcript_id "ENSMUST00000160659.1"; gene_type "antisense"; gene_status "NOVEL"; gene_name "4930556I23Rik"; transcript_type "antisense"; transcript_status "KNOWN"; transcript_name "4930556I23Rik-001"; exon_number 2; exon_id "ENSMUSE00000869143.1"; level 2; tag "basic"; havana_gene "OTTMUSG00000030327.1"; havana_transcript "OTTMUST00000075119.1";
chr1	ENSEMBL	exon	37865299	37865506	.	+	.	gene_id "ENSMUSG00000097268.1"; transcript_id "ENSMUST00000181885.1"; gene_type "lincRNA"; gene_status "KNOWN"; gene_name "Gm26805"; transcript_type "lincRNA"; transcript_status "KNOWN"; transcript_name "Gm26805-201"; exon_number 1; exon_id "ENSMUSE00001112896.1"; level 3; tag "basic";
chr1	ENSEMBL	exon	37868508	37871388	.	+	.	gene_id "ENSMUSG00000097268.1"; transcript_id "ENSMUST00000181885.1"; gene_type "lincRNA"; gene_status "KNOWN"; gene_name "Gm26805"; transcript_type "lincRNA"; transcript_status "KNOWN"; transcript_name "Gm26805-201"; exon_number 2; exon_id "ENSMUSE00001131482.1"; level 3; tag "basic";
chr1	HAVANA	exon	37933596	37933770	.	+	.	gene_id "ENSMUSG00000087374.1"; transcript_id "ENSMUST00000129513.1"; gene_type "antisense"; gene_status "NOVEL"; gene_name "Gm15457"; transcript_type "antisense"; transcript_status "KNOWN"; transcript_name "Gm15457-001"; exon_number 1; exon_id "ENSMUSE00000754691.1"; level 2; tag "basic"; havana_gene "OTTMUSG00000022173.1"; havana_transcript "OTTMUST00000052653.1";
chr1	HAVANA	exon	37935532	37935695	.	+	.	gene_id "ENSMUSG00000087374.1"; transcript_id "ENSMUST00000129513.1"; gene_type "antisense"; gene_status "NOVEL"; gene_name "Gm15457"; transcript_type "antisense"; transcript_status "KNOWN"; transcript_name "Gm15457-001"; exon_number 2; exon_id "ENSMUSE00001045396.1"; level 2; tag "basic"; havana_gene "OTTMUSG00000022173.1"; havana_transcript "OTTMUST00000052653.1";
chr1	HAVANA	exon	37948663	37948840	.	+	.	gene_id "ENSMUSG00000087374.1"; transcript_id "ENSMUST00000129513.1"; gene_type "antisense"; gene_status "NOVEL"; gene_name "Gm15457"; transcript_type "antisense"; transcript_status "KNOWN"; transcript_name "Gm15457-001"; exon_number 3; exon_id "ENSMUSE00000757552.1"; level 2; tag "basic"; havana_gene "OTTMUSG00000022173.1"; havana_transcript "OTTMUST00000052653.1";
chr1	HAVANA	exon	37949715	37952840	.	+	.	gene_id "ENSMUSG00000087374.1"; transcript_id "ENSMUST00000129513.1"; gene_type "antisense"; gene_status "NOVEL"; gene_name "Gm15457"; transcript_type "antisense"; transcript_status "KNOWN"; transcript_name "Gm15457-001"; exon_number 4; exon_id "ENSMUSE00000709007.2"; level 2; tag "basic"; havana_gene "OTTMUSG00000022173.1"; havana_transcript "OTTMUST00000052653.1";
chr1	HAVANA	exon	37953424	37953506	.	+	.	gene_id "ENSMUSG00000087374.1"; transcript_id "ENSMUST00000129513.1"; gene_type "antisense"; gene_status "NOVEL"; gene_name "Gm15457"; transcript_type "antisense"; transcript_status "KNOWN"; transcript_name "Gm15457-001"; exon_number 5; exon_id "ENSMUSE00000749310.1"; level 2; tag "basic"; havana_gene "OTTMUSG00000022173.1"; havana_transcript "OTTMUST00000052653.1";
chr1	HAVANA	exon	37953873	37954136	.	+	.	gene_id "ENSMUSG00000087374.1"; transcript_id "ENSMUST00000129513.1"; gene_type "antisense"; gene_status "NOVEL"; gene_name "Gm15457"; transcript_type "antisense"; transcript_status "KNOWN"; transcript_name "Gm15457-001"; exon_number 6; exon_id "ENSMUSE00000792576.1"; level 2; tag "basic"; havana_gene "OTTMUSG00000022173.1"; havana_transcript "OTTMUST00000052653.1";
chr1	HAVANA	exon	38239700	38239967	.	+	.	gene_id "ENSMUSG00000085391.1"; transcript_id "ENSMUST00000133299.1"; gene_type "antisense"; gene_status "NOVEL"; gene_name "Gm16150"; transcript_type "antisense"; transcript_status "KNOWN"; transcript_name "Gm16150-002"; exon_number 1; exon_id "ENSMUSE00000779002.1"; level 2; tag "mRNA_end_NF"; havana_gene "OTTMUSG00000030948.1"; havana_transcript "OTTMUST00000076610.1";
chr1	HAVANA	exon	38245577	38245709	.	+	.	gene_id "ENSMUSG00000085391.1"; transcript_id "ENSMUST00000133299.1"; gene_type "antisense"; gene_status "NOVEL"; gene_name "Gm16150"; transcript_type "antisense"; transcript_status "KNOWN"; transcript_name "Gm16150-002"; exon_number 2; exon_id "ENSMUSE00000826292.1"; level 2; tag "mRNA_end_NF"; havana_gene "OTTMUSG00000030948.1"; havana_transcript "OTTMUST00000076610.1";
chr1	HAVANA	exon	38246069	38246122	.	+	.	gene_id "ENSMUSG00000085391.1"; transcript_id "ENSMUST00000133299.1"; gene_type "antisense"; gene_status "NOVEL"; gene_name "Gm16150"; transcript_type "antisense"; transcript_status "KNOWN"; transcript_name "Gm16150-002"; exon_number 3; exon_id "ENSMUSE00000775472.1"; level 2; tag "mRNA_end_NF"; havana_gene "OTTMUSG00000030948.1"; havana_transcript "OTTMUST00000076610.1";
chr1	HAVANA	exon	38246449	38246666	.	+	.	gene_id "ENSMUSG00000085391.1"; transcript_id "ENSMUST00000133299.1"; gene_type "antisense"; gene_status "NOVEL"; gene_name "Gm16150"; transcript_type "antisense"; transcript_status "KNOWN"; transcript_name "Gm16150-002"; exon_number 4; exon_id "ENSMUSE00000817667.1"; level 2; tag "mRNA_end_NF"; havana_gene "OTTMUSG00000030948.1"; havana_transcript "OTTMUST00000076610.1";
chr1	HAVANA	exon	38388829	38388928	.	+	.	gene_id "ENSMUSG00000087131.1"; transcript_id "ENSMUST00000131663.1"; gene_type "antisense"; gene_status "NOVEL"; gene_name "Gm16152"; transcript_type "antisense"; transcript_status "KNOWN"; transcript_name "Gm16152-002"; exon_number 1; exon_id "ENSMUSE00000789193.1"; level 2; tag "basic"; havana_gene "OTTMUSG00000030950.1"; havana_transcript "OTTMUST00000076613.1";
chr1	HAVANA	exon	38389310	38389401	.	+	.	gene_id "ENSMUSG00000087131.1"; transcript_id "ENSMUST00000131663.1"; gene_type "antisense"; gene_status "NOVEL"; gene_name "Gm16152"; transcript_type "antisense"; transcript_status "KNOWN"; transcript_name "Gm16152-002"; exon_number 2; exon_id "ENSMUSE00000816873.1"; level 2; tag "basic"; havana_gene "OTTMUSG00000030950.1"; havana_transcript "OTTMUST00000076613.1";
chr1	HAVANA	exon	38389565	38390244	.	+	.	gene_id "ENSMUSG00000087131.1"; transcript_id "ENSMUST00000131663.1"; gene_type "antisense"; gene_status "NOVEL"; gene_name "Gm16152"; transcript_type "antisense"; transcript_status "KNOWN"; transcript_name "Gm16152-002"; exon_number 3; exon_id "ENSMUSE00000741696.1"; level 2; tag "basic"; havana_gene "OTTMUSG00000030950.1"; havana_transcript "OTTMUST00000076613.1";
chr1	HAVANA	exon	39550454	39552002	.	-	.	gene_id "ENSMUSG00000085894.1"; transcript_id "ENSMUST00000146314.1"; gene_type "processed_transcript"; gene_status "NOVEL"; gene_name "Gm15832"; transcript_type "processed_transcript"; transcript_status "KNOWN"; transcript_name "Gm15832-001"; exon_number 1; exon_id "ENSMUSE00000746709.1"; level 2; tag "basic"; havana_gene "OTTMUSG00000026591.1"; havana_transcript "OTTMUST00000065796.1";
chr1	HAVANA	exon	39548926	39549116	.	-	.	gene_id "ENSMUSG00000085894.1"; transcript_id "ENSMUST00000146314.1"; gene_type "processed_transcript"; gene_status "NOVEL"; gene_name "Gm15832"; transcript_type "processed_transcript"; transcript_status "KNOWN"; transcript_name "Gm15832-001"; exon_number 2; exon_id "ENSMUSE00000845884.1"; level 2; tag "basic"; havana_gene "OTTMUSG00000026591.1"; havana_transcript "OTTMUST00000065796.1";
chr1	HAVANA	exon	39547570	39547661	.	-	.	gene_id "ENSMUSG00000085894.1"; transcript_id "ENSMUST00000146314.1"; gene_type "processed_transcript"; gene_status "NOVEL"; gene_name "Gm15832"; transcript_type "processed_transcript"; transcript_status "KNOWN"; transcript_name "Gm15832-001"; exon_number 3; exon_id "ENSMUSE00000810384.1"; level 2; tag "basic"; havana_gene "OTTMUSG00000026591.1"; havana_transcript "OTTMUST00000065796.1";
chr1	ENSEMBL	exon	40085613	40085853	.	-	.	gene_id "ENSMUSG00000097899.1"; transcript_id "ENSMUST00000181756.1"; gene_type "lincRNA"; gene_status "KNOWN"; gene_name "Gm16894"; transcript_type "lincRNA"; transcript_status "KNOWN"; transcript_name "Gm16894-201"; exon_number 1; exon_id "ENSMUSE00001168759.1"; level 3; tag "basic";
chr1	ENSEMBL	exon	40085144	40085287	.	-	.	gene_id "ENSMUSG00000097899.1"; transcript_id "ENSMUST00000181756.1"; gene_type "lincRNA"; gene_status "KNOWN"; gene_name "Gm16894"; transcript_type "lincRNA"; transcript_status "KNOWN"; transcript_name "Gm16894-201"; exon_number 2; exon_id "ENSMUSE00001106930.1"; level 3; tag "basic";
chr1	ENSEMBL	exon	40084967	40085014	.	-	.	gene_id "ENSMUSG00000097899.1"; transcript_id "ENSMUST00000181756.1"; gene_type "lincRNA"; gene_status "KNOWN"; gene_name "Gm16894"; transcript_type "lincRNA"; transcript_status "KNOWN"; transcript_name "Gm16894-201"; exon_number 3; exon_id "ENSMUSE00001118760.1"; level 3; tag "basic";
chr1	ENSEMBL	exon	40076228	40076638	.	-	.	gene_id "ENSMUSG00000097899.1"; transcript_id "ENSMUST00000181756.1"; gene_type "lincRNA"; gene_status "KNOWN"; gene_name "Gm16894"; transcript_type "lincRNA"; transcript_status "KNOWN"; transcript_name "Gm16894-201"; exon_number 4; exon_id "ENSMUSE00001104024.1"; level 3; tag "basic";
chr1	HAVANA	exon	42694747	42694808	.	-	.	gene_id "ENSMUSG00000060424.8"; transcript_id "ENSMUST00000181660.1"; gene_type "antisense"; gene_status "NOVEL"; gene_name "2610017I09Rik"; transcript_type "antisense"; transcript_status "KNOWN"; transcript_name "2610017I09Rik-005"; exon_number 1; exon_id "ENSMUSE00001153566.1"; level 2; tag "basic"; havana_gene "OTTMUSG00000039880.2"; havana_transcript "OTTMUST00000112077.1";
chr1	HAVANA	exon	42666841	42667003	.	-	.	gene_id "ENSMUSG00000060424.8"; transcript_id "ENSMUST00000181660.1"; gene_type "antisense"; gene_status "NOVEL"; gene_name "2610017I09Rik"; transcript_type "antisense"; transcript_status "KNOWN"; transcript_name "2610017I09Rik-005"; exon_number 2; exon_id "ENSMUSE00000947032.1"; level 2; tag "basic"; havana_gene "OTTMUSG00000039880.2"; havana_transcript "OTTMUST00000112077.1";
chr1	HAVANA	exon	42622496	42622598	.	-	.	gene_id "ENSMUSG00000060424.8"; transcript_id "ENSMUST00000181660.1"; gene_type "antisense"; gene_status "NOVEL"; gene_name "2610017I09Rik"; transcript_type "antisense"; transcript_status "KNOWN"; transcript_name "2610017I09Rik-005"; exon_number 3; exon_id "ENSMUSE00001156190.1"; level 2; tag "basic"; havana_gene "OTTMUSG00000039880.2"; havana_transcript "OTTMUST00000112077.1";
chr1	HAVANA	exon	42590771	42592538	.	-	.	gene_id "ENSMUSG00000060424.8"; transcript_id "ENSMUST00000181660.1"; gene_type "antisense"; gene_status "NOVEL"; gene_name "2610017I09Rik"; transcript_type "antisense"; transcript_status "KNOWN"; transcript_name "2610017I09Rik-005"; exon_number 4; exon_id "ENSMUSE00001202099.1"; level 2; tag "basic"; havana_gene "OTTMUSG00000039880.2"; havana_transcript "OTTMUST00000112077.1";
chr1	HAVANA	exon	42694747	42694825	.	-	.	gene_id "ENSMUSG00000060424.8"; transcript_id "ENSMUST00000180689.1"; gene_type "antisense"; gene_status "NOVEL"; gene_name "2610017I09Rik"; transcript_type "antisense"; transcript_status "KNOWN"; transcript_name "2610017I09Rik-006"; exon_number 1; exon_id "ENSMUSE00000951540.1"; level 2; tag "basic"; havana_gene "OTTMUSG00000039880.2"; havana_transcript "OTTMUST00000112080.1";
chr1	HAVANA	exon	42666841	42667003	.	-	.	gene_id "ENSMUSG00000060424.8"; transcript_id "ENSMUST00000180689.1"; gene_type "antisense"; gene_status "NOVEL"; gene_name "2610017I09Rik"; transcript_type "antisense"; transcript_status "KNOWN"; transcript_name "2610017I09Rik-006"; exon_number 2; exon_id "ENSMUSE00000947032.1"; level 2; tag "basic"; havana_gene "OTTMUSG00000039880.2"; havana_transcript "OTTMUST00000112080.1";
chr1	HAVANA	exon	42663556	42663602	.	-	.	gene_id "ENSMUSG00000060424.8"; transcript_id "ENSMUST00000180689.1"; gene_type "antisense"; gene_status "NOVEL"; gene_name "2610017I09Rik"; transcript_type "antisense"; transcript_status "KNOWN"; transcript_name "2610017I09Rik-006"; exon_number 3; exon_id "ENSMUSE00001293178.1"; level 2; tag "basic"; havana_gene "OTTMUSG00000039880.2"; havana_transcript "OTTMUST00000112080.1";
chr1	HAVANA	exon	42648201	42648456	.	-	.	gene_id "ENSMUSG00000060424.8"; transcript_id "ENSMUST00000180689.1"; gene_type "antisense"; gene_status "NOVEL"; gene_name "2610017I09Rik"; transcript_type "antisense"; transcript_status "KNOWN"; transcript_name "2610017I09Rik-006"; exon_number 4; exon_id "ENSMUSE00001167800.1"; level 2; tag "basic"; havana_gene "OTTMUSG00000039880.2"; havana_transcript "OTTMUST00000112080.1";
chr1	HAVANA	exon	42651375	42651679	.	-	.	gene_id "ENSMUSG00000060424.8"; transcript_id "ENSMUST00000176977.1"; gene_type "antisense"; gene_status "NOVEL"; gene_name "2610017I09Rik"; transcript_type "antisense"; transcript_status "KNOWN"; transcript_name "2610017I09Rik-003"; exon_number 1; exon_id "ENSMUSE00000950036.1"; level 2; tag "basic"; havana_gene "OTTMUSG00000039880.2"; havana_transcript "OTTMUST00000103640.1";
chr1	HAVANA	exon	42648202	42648456	.	-	.	gene_id "ENSMUSG00000060424.8"; transcript_id "ENSMUST00000176977.1"; gene_type "antisense"; gene_status "NOVEL"; gene_name "2610017I09Rik"; transcript_type "antisense"; transcript_status "KNOWN"; transcript_name "2610017I09Rik-003"; exon_number 2; exon_id "ENSMUSE00000946560.1"; level 2; tag "basic"; havana_gene "OTTMUSG00000039880.2"; havana_transcript "OTTMUST00000103640.1";
chr1	ENSEMBL	exon	42666841	42666912	.	-	.	gene_id "ENSMUSG00000060424.8"; transcript_id "ENSMUST00000078844.6"; gene_type "antisense"; gene_status "NOVEL"; gene_name "2610017I09Rik"; transcript_type "antisense"; transcript_status "KNOWN"; transcript_name "2610017I09Rik-201"; exon_number 1; exon_id "ENSMUSE00000630155.3"; level 3; tag "basic"; havana_gene "OTTMUSG00000039880.2";
chr1	ENSEMBL	exon	42663556	42663602	.	-	.	gene_id "ENSMUSG00000060424.8"; transcript_id "ENSMUST00000078844.6"; gene_type "antisense"; gene_status "NOVEL"; gene_name "2610017I09Rik"; transcript_type "antisense"; transcript_status "KNOWN"; transcript_name "2610017I09Rik-201"; exon_number 2; exon_id "ENSMUSE00001227110.1"; level 3; tag "basic"; havana_gene "OTTMUSG00000039880.2";
chr1	ENSEMBL	exon	42648378	42648456	.	-	.	gene_id "ENSMUSG00000060424.8"; transcript_id "ENSMUST00000078844.6"; gene_type "antisense"; gene_status "NOVEL"; gene_name "2610017I09Rik"; transcript_type "antisense"; transcript_status "KNOWN"; transcript_name "2610017I09Rik-201"; exon_number 3; exon_id "ENSMUSE00000630154.4"; level 3; tag "basic"; havana_gene "OTTMUSG00000039880.2";
chr1	HAVANA	exon	42713355	42713454	.	-	.	gene_id "ENSMUSG00000097063.2"; transcript_id "ENSMUST00000180589.1"; gene_type "processed_transcript"; gene_status "NOVEL"; gene_name "2610207O16Rik"; transcript_type "lincRNA"; transcript_status "KNOWN"; transcript_name "2610207O16Rik-001"; exon_number 1; exon_id "ENSMUSE00001098526.1"; level 2; tag "basic"; havana_gene "OTTMUSG00000042855.1"; havana_transcript "OTTMUST00000112634.1";
chr1	HAVANA	exon	42712203	42712305	.	-	.	gene_id "ENSMUSG00000097063.2"; transcript_id "ENSMUST00000180589.1"; gene_type "processed_transcript"; gene_status "NOVEL"; gene_name "2610207O16Rik"; transcript_type "lincRNA"; transcript_status "KNOWN"; transcript_name "2610207O16Rik-001"; exon_number 2; exon_id "ENSMUSE00001099096.1"; level 2; tag "basic"; havana_gene "OTTMUSG00000042855.1"; havana_transcript "OTTMUST00000112634.1";
chr1	HAVANA	exon	42708357	42708418	.	-	.	gene_id "ENSMUSG00000097063.2"; transcript_id "ENSMUST00000180589.1"; gene_type "processed_transcript"; gene_status "NOVEL"; gene_name "2610207O16Rik"; transcript_type "lincRNA"; transcript_status "KNOWN"; transcript_name "2610207O16Rik-001"; exon_number 3; exon_id "ENSMUSE00001136863.1"; level 2; tag "basic"; havana_gene "OTTMUSG00000042855.1"; havana_transcript "OTTMUST00000112634.1";
chr1	HAVANA	exon	42707061	42707258	.	-	.	gene_id "ENSMUSG00000097063.2"; transcript_id "ENSMUST00000180589.1"; gene_type "processed_transcript"; gene_status "NOVEL"; gene_name "2610207O16Rik"; transcript_type "lincRNA"; transcript_status "KNOWN"; transcript_name "2610207O16Rik-001"; exon_number 4; exon_id "ENSMUSE00001175120.1"; level 2; tag "basic"; havana_gene "OTTMUSG00000042855.1"; havana_transcript "OTTMUST00000112634.1";
chr1	ENSEMBL	exon	55226251	55226750	.	+	.	gene_id "ENSMUSG00000097649.1"; transcript_id "ENSMUST00000181563.1"; gene_type "lincRNA"; gene_status "KNOWN"; gene_name "Gm10561"; transcript_type "lincRNA"; transcript_status "KNOWN"; transcript_name "Gm10561-201"; exon_number 1; exon_id "ENSMUSE00001109258.1"; level 3; tag "basic";
chr1	ENSEMBL	exon	55228496	55228692	.	+	.	gene_id "ENSMUSG00000097649.1"; transcript_id "ENSMUST00000181563.1"; gene_type "lincRNA"; gene_status "KNOWN"; gene_name "Gm10561"; transcript_type "lincRNA"; transcript_status "KNOWN"; transcript_name "Gm10561-201"; exon_number 2; exon_id "ENSMUSE00001145584.1"; level 3; tag "basic";
chr1	ENSEMBL	exon	55234377	55235622	.	+	.	gene_id "ENSMUSG00000097649.1"; transcript_id "ENSMUST00000181563.1"; gene_type "lincRNA"; gene_status "KNOWN"; gene_name "Gm10561"; transcript_type "lincRNA"; transcript_status "KNOWN"; transcript_name "Gm10561-201"; exon_number 3; exon_id "ENSMUSE00001111530.1"; level 3; tag "basic";
chr1	HAVANA	exon	60781550	60781834	.	-	.	gene_id "ENSMUSG00000086795.1"; transcript_id "ENSMUST00000145502.1"; gene_type "lincRNA"; gene_status "NOVEL"; gene_name "Gm11579"; transcript_type "lincRNA"; transcript_status "KNOWN"; transcript_name "Gm11579-001"; exon_number 1; exon_id "ENSMUSE00000826380.1"; level 2; tag "basic"; havana_gene "OTTMUSG00000002257.1"; havana_transcript "OTTMUST00000004503.1";
chr1	HAVANA	exon	60776665	60777224	.	-	.	gene_id "ENSMUSG00000086795.1"; transcript_id "ENSMUST00000145502.1"; gene_type "lincRNA"; gene_status "NOVEL"; gene_name "Gm11579"; transcript_type "lincRNA"; transcript_status "KNOWN"; transcript_name "Gm11579-001"; exon_number 2; exon_id "ENSMUSE00000764145.1"; level 2; tag "basic"; havana_gene "OTTMUSG00000002257.1"; havana_transcript "OTTMUST00000004503.1";
chr1	HAVANA	exon	60778843	60778916	.	+	.	gene_id "ENSMUSG00000085965.1"; transcript_id "ENSMUST00000130082.1"; gene_type "lincRNA"; gene_status "NOVEL"; gene_name "2310016D23Rik"; transcript_type "lincRNA"; transcript_status "KNOWN"; transcript_name "2310016D23Rik-001"; exon_number 1; exon_id "ENSMUSE00000752711.1"; level 2; tag "basic"; havana_gene "OTTMUSG00000002280.2"; havana_transcript "OTTMUST00000004526.2";
chr1	HAVANA	exon	60797944	60798027	.	+	.	gene_id "ENSMUSG00000085965.1"; transcript_id "ENSMUST00000130082.1"; gene_type "lincRNA"; gene_status "NOVEL"; gene_name "2310016D23Rik"; transcript_type "lincRNA"; transcript_status "KNOWN"; transcript_name "2310016D23Rik-001"; exon_number 2; exon_id "ENSMUSE00000772232.1"; level 2; tag "basic"; havana_gene "OTTMUSG00000002280.2"; havana_transcript "OTTMUST00000004526.2";
chr1	HAVANA	exon	60801240	60801300	.	+	.	gene_id "ENSMUSG00000085965.1"; transcript_id "ENSMUST00000130082.1"; gene_type "lincRNA"; gene_status "NOVEL"; gene_name "2310016D23Rik"; transcript_type "lincRNA"; transcript_status "KNOWN"; transcript_name "2310016D23Rik-001"; exon_number 3; exon_id "ENSMUSE00000788303.1"; level 2; tag "basic"; havana_gene "OTTMUSG00000002280.2"; havana_transcript "OTTMUST00000004526.2";
chr1	HAVANA	exon	60803622	60803790	.	+	.	gene_id "ENSMUSG00000085965.1"; transcript_id "ENSMUST00000130082.1"; gene_type "lincRNA"; gene_status "NOVEL"; gene_name "2310016D23Rik"; transcript_type "lincRNA"; transcript_status "KNOWN"; transcript_name "2310016D23Rik-001"; exon_number 4; exon_id "ENSMUSE00000801780.1"; level 2; tag "basic"; havana_gene "OTTMUSG00000002280.2"; havana_transcript "OTTMUST00000004526.2";
chr1	HAVANA	exon	61620612	61621149	.	-	.	gene_id "ENSMUSG00000086009.1"; transcript_id "ENSMUST00000128588.1"; gene_type "lincRNA"; gene_status "NOVEL"; gene_name "4930587A21Rik"; transcript_type "lincRNA"; transcript_status "KNOWN"; transcript_name "4930587A21Rik-001"; exon_number 1; exon_id "ENSMUSE00000826835.1"; level 2; tag "basic"; havana_gene "OTTMUSG00000002374.1"; havana_transcript "OTTMUST00000004705.1";
chr1	HAVANA	exon	61616943	61617255	.	-	.	gene_id "ENSMUSG00000086009.1"; transcript_id "ENSMUST00000128588.1"; gene_type "lincRNA"; gene_status "NOVEL"; gene_name "4930587A21Rik"; transcript_type "lincRNA"; transcript_status "KNOWN"; transcript_name "4930587A21Rik-001"; exon_number 2; exon_id "ENSMUSE00000742117.1"; level 2; tag "basic"; havana_gene "OTTMUSG00000002374.1"; havana_transcript "OTTMUST00000004705.1";
chr1	HAVANA	exon	61851134	61851462	.	-	.	gene_id "ENSMUSG00000085842.1"; transcript_id "ENSMUST00000138535.1"; gene_type "antisense"; gene_status "KNOWN"; gene_name "4930448K12Rik"; transcript_type "antisense"; transcript_status "KNOWN"; transcript_name "4930448K12Rik-001"; exon_number 1; exon_id "ENSMUSE00000822779.1"; level 2; tag "basic"; havana_gene "OTTMUSG00000002499.3"; havana_transcript "OTTMUST00000004904.1";
chr1	HAVANA	exon	61848421	61848535	.	-	.	gene_id "ENSMUSG00000085842.1"; transcript_id "ENSMUST00000138535.1"; gene_type "antisense"; gene_status "KNOWN"; gene_name "4930448K12Rik"; transcript_type "antisense"; transcript_status "KNOWN"; transcript_name "4930448K12Rik-001"; exon_number 2; exon_id "ENSMUSE00000801489.1"; level 2; tag "basic"; havana_gene "OTTMUSG00000002499.3"; havana_transcript "OTTMUST00000004904.1";
chr1	HAVANA	exon	61786772	61786954	.	-	.	gene_id "ENSMUSG00000085842.1"; transcript_id "ENSMUST00000138535.1"; gene_type "antisense"; gene_status "KNOWN"; gene_name "4930448K12Rik"; transcript_type "antisense"; transcript_status "KNOWN"; transcript_name "4930448K12Rik-001"; exon_number 3; exon_id "ENSMUSE00000824410.1"; level 2; tag "basic"; havana_gene "OTTMUSG00000002499.3"; havana_transcript "OTTMUST00000004904.1";
chr1	HAVANA	exon	61771949	61772083	.	-	.	gene_id "ENSMUSG00000085842.1"; transcript_id "ENSMUST00000138535.1"; gene_type "antisense"; gene_status "KNOWN"; gene_name "4930448K12Rik"; transcript_type "antisense"; transcript_status "KNOWN"; transcript_name "4930448K12Rik-001"; exon_number 4; exon_id "ENSMUSE00000823246.1"; level 2; tag "basic"; havana_gene "OTTMUSG00000002499.3"; havana_transcript "OTTMUST00000004904.1";
chr1	HAVANA	exon	61767415	61768530	.	-	.	gene_id "ENSMUSG00000085842.1"; transcript_id "ENSMUST00000138535.1"; gene_type "antisense"; gene_status "KNOWN"; gene_name "4930448K12Rik"; transcript_type "antisense"; transcript_status "KNOWN"; transcript_name "4930448K12Rik-001"; exon_number 5; exon_id "ENSMUSE00000730071.1"; level 2; tag "basic"; havana_gene "OTTMUSG00000002499.3"; havana_transcript "OTTMUST00000004904.1";
chr1	HAVANA	exon	62135958	62136109	.	-	.	gene_id "ENSMUSG00000085019.2"; transcript_id "ENSMUST00000127498.2"; gene_type "antisense"; gene_status "NOVEL"; gene_name "Gm12747"; transcript_type "antisense"; transcript_status "KNOWN"; transcript_name "Gm12747-001"; exon_number 1; exon_id "ENSMUSE00000727982.1"; level 2; tag "basic"; havana_gene "OTTMUSG00000008262.2"; havana_transcript "OTTMUST00000018783.2";
chr1	HAVANA	exon	62133893	62134024	.	-	.	gene_id "ENSMUSG00000085019.2"; transcript_id "ENSMUST00000127498.2"; gene_type "antisense"; gene_status "NOVEL"; gene_name "Gm12747"; transcript_type "antisense"; transcript_status "KNOWN"; transcript_name "Gm12747-001"; exon_number 2; exon_id "ENSMUSE00000766859.2"; level 2; tag "basic"; havana_gene "OTTMUSG00000008262.2"; havana_transcript "OTTMUST00000018783.2";
chr1	HAVANA	exon	62131195	62131680	.	-	.	gene_id "ENSMUSG00000085019.2"; transcript_id "ENSMUST00000127498.2"; gene_type "antisense"; gene_status "NOVEL"; gene_name "Gm12747"; transcript_type "antisense"; transcript_status "KNOWN"; transcript_name "Gm12747-001"; exon_number 3; exon_id "ENSMUSE00000758264.2"; level 2; tag "basic"; havana_gene "OTTMUSG00000008262.2"; havana_transcript "OTTMUST00000018783.2";
chr1	HAVANA	exon	62499092	62499261	.	-	.	gene_id "ENSMUSG00000085400.1"; transcript_id "ENSMUST00000147177.1"; gene_type "antisense"; gene_status "NOVEL"; gene_name "Gm11610"; transcript_type "antisense"; transcript_status "KNOWN"; transcript_name "Gm11610-001"; exon_number 1; exon_id "ENSMUSE00000839812.1"; level 2; tag "basic"; havana_gene "OTTMUSG00000002667.1"; havana_transcript "OTTMUST00000005231.1";
chr1	HAVANA	exon	62456725	62457416	.	-	.	gene_id "ENSMUSG00000085400.1"; transcript_id "ENSMUST00000147177.1"; gene_type "antisense"; gene_status "NOVEL"; gene_name "Gm11610"; transcript_type "antisense"; transcript_status "KNOWN"; transcript_name "Gm11610-001"; exon_number 2; exon_id "ENSMUSE00000775580.1"; level 2; tag "basic"; havana_gene "OTTMUSG00000002667.1"; havana_transcript "OTTMUST00000005231.1";
chr1	HAVANA	exon	63200313	63200674	.	+	.	gene_id "ENSMUSG00000086730.1"; transcript_id "ENSMUST00000141027.1"; gene_type "lincRNA"; gene_status "NOVEL"; gene_name "Gm11607"; transcript_type "lincRNA"; transcript_status "KNOWN"; transcript_name "Gm11607-001"; exon_number 1; exon_id "ENSMUSE00000783209.1"; level 2; tag "basic"; havana_gene "OTTMUSG00000002657.1"; havana_transcript "OTTMUST00000005179.1";
chr1	HAVANA	exon	63207515	63207614	.	+	.	gene_id "ENSMUSG00000086730.1"; transcript_id "ENSMUST00000141027.1"; gene_type "lincRNA"; gene_status "NOVEL"; gene_name "Gm11607"; transcript_type "lincRNA"; transcript_status "KNOWN"; transcript_name "Gm11607-001"; exon_number 2; exon_id "ENSMUSE00000774473.1"; level 2; tag "basic"; havana_gene "OTTMUSG00000002657.1"; havana_transcript "OTTMUST00000005179.1";
chr1	HAVANA	exon	64078654	64078710	.	+	.	gene_id "ENSMUSG00000086836.1"; transcript_id "ENSMUST00000149820.1"; gene_type "antisense"; gene_status "NOVEL"; gene_name "Gm13748"; transcript_type "antisense"; transcript_status "KNOWN"; transcript_name "Gm13748-001"; exon_number 1; exon_id "ENSMUSE00000787456.1"; level 2; tag "basic"; havana_gene "OTTMUSG00000013917.1"; havana_transcript "OTTMUST00000033147.1";
chr1	HAVANA	exon	64079644	64079744	.	+	.	gene_id "ENSMUSG00000086836.1"; transcript_id "ENSMUST00000149820.1"; gene_type "antisense"; gene_status "NOVEL"; gene_name "Gm13748"; transcript_type "antisense"; transcript_status "KNOWN"; transcript_name "Gm13748-001"; exon_number 2; exon_id "ENSMUSE00000799895.1"; level 2; tag "basic"; havana_gene "OTTMUSG00000013917.1"; havana_transcript "OTTMUST00000033147.1";
chr1	HAVANA	exon	64081603	64081646	.	+	.	gene_id "ENSMUSG00000086836.1"; transcript_id "ENSMUST00000149820.1"; gene_type "antisense"; gene_status "NOVEL"; gene_name "Gm13748"; transcript_type "antisense"; transcript_status "KNOWN"; transcript_name "Gm13748-001"; exon_number 3; exon_id "ENSMUSE00000821117.1"; level 2; tag "basic"; havana_gene "OTTMUSG00000013917.1"; havana_transcript "OTTMUST00000033147.1";
chr1	HAVANA	exon	64090607	64090782	.	+	.	gene_id "ENSMUSG00000086836.1"; transcript_id "ENSMUST00000149820.1"; gene_type "antisense"; gene_status "NOVEL"; gene_name "Gm13748"; transcript_type "antisense"; transcript_status "KNOWN"; transcript_name "Gm13748-001"; exon_number 4; exon_id "ENSMUSE00000814695.1"; level 2; tag "basic"; havana_gene "OTTMUSG00000013917.1"; havana_transcript "OTTMUST00000033147.1";
chr1	HAVANA	exon	64690464	64690659	.	-	.	gene_id "ENSMUSG00000087213.1"; transcript_id "ENSMUST00000150749.1"; gene_type "antisense"; gene_status "NOVEL"; gene_name "2810408I11Rik"; transcript_type "antisense"; transcript_status "KNOWN"; transcript_name "2810408I11Rik-001"; exon_number 1; exon_id "ENSMUSE00000739843.1"; level 2; tag "basic"; havana_gene "OTTMUSG00000021537.1"; havana_transcript "OTTMUST00000051075.1";
chr1	HAVANA	exon	64679871	64680385	.	-	.	gene_id "ENSMUSG00000087213.1"; transcript_id "ENSMUST00000150749.1"; gene_type "antisense"; gene_status "NOVEL"; gene_name "2810408I11Rik"; transcript_type "antisense"; transcript_status "KNOWN"; transcript_name "2810408I11Rik-001"; exon_number 2; exon_id "ENSMUSE00000843734.1"; level 2; tag "basic"; havana_gene "OTTMUSG00000021537.1"; havana_transcript "OTTMUST00000051075.1";
chr1	HAVANA	exon	66328666	66328796	.	-	.	gene_id "ENSMUSG00000073656.4"; transcript_id "ENSMUST00000147494.1"; gene_type "antisense"; gene_status "NOVEL"; gene_name "Gm10558"; transcript_type "antisense"; transcript_status "KNOWN"; transcript_name "Gm10558-001"; exon_number 1; exon_id "ENSMUSE00000697761.1"; level 2; tag "basic"; havana_gene "OTTMUSG00000031941.1"; havana_transcript "OTTMUST00000079239.1";
chr1	HAVANA	exon	66326101	66326152	.	-	.	gene_id "ENSMUSG00000073656.4"; transcript_id "ENSMUST00000147494.1"; gene_type "antisense"; gene_status "NOVEL"; gene_name "Gm10558"; transcript_type "antisense"; transcript_status "KNOWN"; transcript_name "Gm10558-001"; exon_number 2; exon_id "ENSMUSE00000697760.1"; level 2; tag "basic"; havana_gene "OTTMUSG00000031941.1"; havana_transcript "OTTMUST00000079239.1";
chr1	HAVANA	exon	66322276	66323753	.	-	.	gene_id "ENSMUSG00000073656.4"; transcript_id "ENSMUST00000147494.1"; gene_type "antisense"; gene_status "NOVEL"; gene_name "Gm10558"; transcript_type "antisense"; transcript_status "KNOWN"; transcript_name "Gm10558-001"; exon_number 3; exon_id "ENSMUSE00000857180.1"; level 2; tag "basic"; havana_gene "OTTMUSG00000031941.1"; havana_transcript "OTTMUST00000079239.1";
chr1	ENSEMBL	exon	72236465	72236528	.	+	.	gene_id "ENSMUSG00000097131.1"; transcript_id "ENSMUST00000181973.1"; gene_type "lincRNA"; gene_status "KNOWN"; gene_name "D230017M19Rik"; transcript_type "lincRNA"; transcript_status "KNOWN"; transcript_name "D230017M19Rik-203"; exon_number 1; exon_id "ENSMUSE00001199141.1"; level 3;
chr1	ENSEMBL	exon	72237866	72237923	.	+	.	gene_id "ENSMUSG00000097131.1"; transcript_id "ENSMUST00000181973.1"; gene_type "lincRNA"; gene_status "KNOWN"; gene_name "D230017M19Rik"; transcript_type "lincRNA"; transcript_status "KNOWN"; transcript_name "D230017M19Rik-203"; exon_number 2; exon_id "ENSMUSE00001184697.1"; level 3;
chr1	ENSEMBL	exon	72241371	72241503	.	+	.	gene_id "ENSMUSG00000097131.1"; transcript_id "ENSMUST00000181973.1"; gene_type "lincRNA"; gene_status "KNOWN"; gene_name "D230017M19Rik"; transcript_type "lincRNA"; transcript_status "KNOWN"; transcript_name "D230017M19Rik-203"; exon_number 3; exon_id "ENSMUSE00001174581.1"; level 3;
chr1	ENSEMBL	exon	72264743	72266136	.	+	.	gene_id "ENSMUSG00000097131.1"; transcript_id "ENSMUST00000181973.1"; gene_type "lincRNA"; gene_status "KNOWN"; gene_name "D230017M19Rik"; transcript_type "lincRNA"; transcript_status "KNOWN"; transcript_name "D230017M19Rik-203"; exon_number 4; exon_id "ENSMUSE00001100302.1"; level 3;
chr1	HAVANA	exon	74850895	74850962	.	+	.	gene_id "ENSMUSG00000089964.1"; transcript_id "ENSMUST00000159627.1"; gene_type "processed_transcript"; gene_status "NOVEL"; gene_name "Gm16582"; transcript_type "processed_transcript"; transcript_status "KNOWN"; transcript_name "Gm16582-001"; exon_number 1; exon_id "ENSMUSE00000863511.1"; level 2; tag "basic"; havana_gene "OTTMUSG00000034758.1"; havana_transcript "OTTMUST00000088333.1";
chr1	HAVANA	exon	74854343	74854515	.	+	.	gene_id "ENSMUSG00000089964.1"; transcript_id "ENSMUST00000159627.1"; gene_type "processed_transcript"; gene_status "NOVEL"; gene_name "Gm16582"; transcript_type "processed_transcript"; transcript_status "KNOWN"; transcript_name "Gm16582-001"; exon_number 2; exon_id "ENSMUSE00000857114.1"; level 2; tag "basic"; havana_gene "OTTMUSG00000034758.1"; havana_transcript "OTTMUST00000088333.1";
chr1	HAVANA	exon	74868736	74868835	.	+	.	gene_id "ENSMUSG00000089964.1"; transcript_id "ENSMUST00000159627.1"; gene_type "processed_transcript"; gene_status "NOVEL"; gene_name "Gm16582"; transcript_type "processed_transcript"; transcript_status "KNOWN"; transcript_name "Gm16582-001"; exon_number 3; exon_id "ENSMUSE00000849274.1"; level 2; tag "basic"; havana_gene "OTTMUSG00000034758.1"; havana_transcript "OTTMUST00000088333.1";
chr1	HAVANA	exon	74878365	74879953	.	+	.	gene_id "ENSMUSG00000089964.1"; transcript_id "ENSMUST00000159627.1"; gene_type "processed_transcript"; gene_status "NOVEL"; gene_name "Gm16582"; transcript_type "processed_transcript"; transcript_status "KNOWN"; transcript_name "Gm16582-001"; exon_number 4; exon_id "ENSMUSE00000850292.1"; level 2; tag "basic"; havana_gene "OTTMUSG00000034758.1"; havana_transcript "OTTMUST00000088333.1";
chr1	HAVANA	exon	74902371	74902457	.	+	.	gene_id "ENSMUSG00000089653.1"; transcript_id "ENSMUST00000160540.1"; gene_type "antisense"; gene_status "NOVEL"; gene_name "Gm15841"; transcript_type "antisense"; transcript_status "KNOWN"; transcript_name "Gm15841-001"; exon_number 1; exon_id "ENSMUSE00000867399.1"; level 2; tag "mRNA_start_NF"; tag "basic"; havana_gene "OTTMUSG00000026699.1"; havana_transcript "OTTMUST00000066059.1";
chr1	HAVANA	exon	74905446	74905557	.	+	.	gene_id "ENSMUSG00000089653.1"; transcript_id "ENSMUST00000160540.1"; gene_type "antisense"; gene_status "NOVEL"; gene_name "Gm15841"; transcript_type "antisense"; transcript_status "KNOWN"; transcript_name "Gm15841-001"; exon_number 2; exon_id "ENSMUSE00000860678.1"; level 2; tag "mRNA_start_NF"; tag "basic"; havana_gene "OTTMUSG00000026699.1"; havana_transcript "OTTMUST00000066059.1";
chr1	HAVANA	exon	74907336	74907653	.	+	.	gene_id "ENSMUSG00000089653.1"; transcript_id "ENSMUST00000160540.1"; gene_type "antisense"; gene_status "NOVEL"; gene_name "Gm15841"; transcript_type "antisense"; transcript_status "KNOWN"; transcript_name "Gm15841-001"; exon_number 3; exon_id "ENSMUSE00000869308.1"; level 2; tag "mRNA_start_NF"; tag "basic"; havana_gene "OTTMUSG00000026699.1"; havana_transcript "OTTMUST00000066059.1";
chr1	HAVANA	exon	85599286	85599542	.	+	.	gene_id "ENSMUSG00000090103.1"; transcript_id "ENSMUST00000162784.1"; gene_type "antisense"; gene_status "NOVEL"; gene_name "Gm16094"; transcript_type "antisense"; transcript_status "KNOWN"; transcript_name "Gm16094-001"; exon_number 1; exon_id "ENSMUSE00000862051.1"; level 2; tag "basic"; havana_gene "OTTMUSG00000030221.1"; havana_transcript "OTTMUST00000074814.1";
chr1	HAVANA	exon	85599670	85599839	.	+	.	gene_id "ENSMUSG00000090103.1"; transcript_id "ENSMUST00000162784.1"; gene_type "antisense"; gene_status "NOVEL"; gene_name "Gm16094"; transcript_type "antisense"; transcript_status "KNOWN"; transcript_name "Gm16094-001"; exon_number 2; exon_id "ENSMUSE00000871803.1"; level 2; tag "basic"; havana_gene "OTTMUSG00000030221.1"; havana_transcript "OTTMUST00000074814.1";
chr1	HAVANA	exon	86359574	86360007	.	+	.	gene_id "ENSMUSG00000073627.6"; transcript_id "ENSMUST00000127284.1"; gene_type "processed_transcript"; gene_status "NOVEL"; gene_name "C130036L24Rik"; transcript_type "retained_intron"; transcript_status "KNOWN"; transcript_name "C130036L24Rik-002"; exon_number 1; exon_id "ENSMUSE00000746028.1"; level 2; havana_gene "OTTMUSG00000033678.1"; havana_transcript "OTTMUST00000084852.1";
chr1	HAVANA	exon	86367133	86367964	.	+	.	gene_id "ENSMUSG00000073627.6"; transcript_id "ENSMUST00000127284.1"; gene_type "processed_transcript"; gene_status "NOVEL"; gene_name "C130036L24Rik"; transcript_type "retained_intron"; transcript_status "KNOWN"; transcript_name "C130036L24Rik-002"; exon_number 2; exon_id "ENSMUSE00000726641.1"; level 2; havana_gene "OTTMUSG00000033678.1"; havana_transcript "OTTMUST00000084852.1";
chr1	HAVANA	exon	86359584	86359699	.	+	.	gene_id "ENSMUSG00000073627.6"; transcript_id "ENSMUST00000137643.1"; gene_type "processed_transcript"; gene_status "NOVEL"; gene_name "C130036L24Rik"; transcript_type "processed_transcript"; transcript_status "KNOWN"; transcript_name "C130036L24Rik-001"; exon_number 1; exon_id "ENSMUSE00000511793.5"; level 2; tag "basic"; havana_gene "OTTMUSG00000033678.1"; havana_transcript "OTTMUST00000084851.…
chr1	HAVANA	exon	86367133	86367719	.	+	.	gene_id "ENSMUSG00000073627.6"; transcript_id "ENSMUST00000137643.1"; gene_type "processed_transcript"; gene_status "NOVEL"; gene_name "C130036L24Rik"; transcript_type "processed_transcript"; transcript_status "KNOWN"; transcript_name "C130036L24Rik-001"; exon_number 2; exon_id "ENSMUSE00000695077.1"; level 2; tag "basic"; havana_gene "OTTMUSG00000033678.1"; havana_transcript "OTTMUST00000084851.…
chr1	HAVANA	exon	86371386	86373791	.	+	.	gene_id "ENSMUSG00000073627.6"; transcript_id "ENSMUST00000137643.1"; gene_type "processed_transcript"; gene_status "NOVEL"; gene_name "C130036L24Rik"; transcript_type "processed_transcript"; transcript_status "KNOWN"; transcript_name "C130036L24Rik-001"; exon_number 3; exon_id "ENSMUSE00000930369.1"; level 2; tag "basic"; havana_gene "OTTMUSG00000033678.1"; havana_transcript "OTTMUST00000084851.…
chr1	HAVANA	exon	87265097	87265174	.	-	.	gene_id "ENSMUSG00000089821.1"; transcript_id "ENSMUST00000138844.2"; gene_type "antisense"; gene_status "KNOWN"; gene_name "Gm16535"; transcript_type "antisense"; transcript_status "PUTATIVE"; transcript_name "Gm16535-001"; exon_number 1; exon_id "ENSMUSE00000761158.2"; level 2; tag "basic"; havana_gene "OTTMUSG00000029544.2"; havana_transcript "OTTMUST00000073233.2";
chr1	HAVANA	exon	87264481	87264734	.	-	.	gene_id "ENSMUSG00000089821.1"; transcript_id "ENSMUST00000138844.2"; gene_type "antisense"; gene_status "KNOWN"; gene_name "Gm16535"; transcript_type "antisense"; transcript_status "PUTATIVE"; transcript_name "Gm16535-001"; exon_number 2; exon_id "ENSMUSE00000709822.3"; level 2; tag "basic"; havana_gene "OTTMUSG00000029544.2"; havana_transcript "OTTMUST00000073233.2";
chr1	HAVANA	exon	88218281	88218554	.	-	.	gene_id "ENSMUSG00000092220.1"; transcript_id "ENSMUST00000174821.1"; gene_type "processed_transcript"; gene_status "PUTATIVE"; gene_name "Gm20528"; transcript_type "processed_transcript"; transcript_status "PUTATIVE"; transcript_name "Gm20528-002"; exon_number 1; exon_id "ENSMUSE00000928187.1"; level 2; tag "basic"; havana_gene "OTTMUSG00000037044.1"; havana_transcript "OTTMUST00000095279.1";
chr1	HAVANA	exon	88211969	88212496	.	-	.	gene_id "ENSMUSG00000092220.1"; transcript_id "ENSMUST00000174821.1"; gene_type "processed_transcript"; gene_status "PUTATIVE"; gene_name "Gm20528"; transcript_type "processed_transcript"; transcript_status "PUTATIVE"; transcript_name "Gm20528-002"; exon_number 2; exon_id "ENSMUSE00000928212.1"; level 2; tag "basic"; havana_gene "OTTMUSG00000037044.1"; havana_transcript "OTTMUST00000095279.1";
chr1	HAVANA	exon	88352837	88352930	.	-	.	gene_id "ENSMUSG00000085420.1"; transcript_id "ENSMUST00000147594.1"; gene_type "antisense"; gene_status "NOVEL"; gene_name "4930453O03Rik"; transcript_type "antisense"; transcript_status "KNOWN"; transcript_name "4930453O03Rik-001"; exon_number 1; exon_id "ENSMUSE00000756342.1"; level 2; tag "basic"; havana_gene "OTTMUSG00000020814.1"; havana_transcript "OTTMUST00000049222.1";
chr1	HAVANA	exon	88351666	88351721	.	-	.	gene_id "ENSMUSG00000085420.1"; transcript_id "ENSMUST00000147594.1"; gene_type "antisense"; gene_status "NOVEL"; gene_name "4930453O03Rik"; transcript_type "antisense"; transcript_status "KNOWN"; transcript_name "4930453O03Rik-001"; exon_number 2; exon_id "ENSMUSE00000772340.1"; level 2; tag "basic"; havana_gene "OTTMUSG00000020814.1"; havana_transcript "OTTMUST00000049222.1";
chr1	HAVANA	exon	88351337	88351513	.	-	.	gene_id "ENSMUSG00000085420.1"; transcript_id "ENSMUST00000147594.1"; gene_type "antisense"; gene_status "NOVEL"; gene_name "4930453O03Rik"; transcript_type "antisense"; transcript_status "KNOWN"; transcript_name "4930453O03Rik-001"; exon_number 3; exon_id "ENSMUSE00000836152.1"; level 2; tag "basic"; havana_gene "OTTMUSG00000020814.1"; havana_transcript "OTTMUST00000049222.1";
chr1	HAVANA	exon	88350446	88350557	.	-	.	gene_id "ENSMUSG00000085420.1"; transcript_id "ENSMUST00000147594.1"; gene_type "antisense"; gene_status "NOVEL"; gene_name "4930453O03Rik"; transcript_type "antisense"; transcript_status "KNOWN"; transcript_name "4930453O03Rik-001"; exon_number 4; exon_id "ENSMUSE00000828290.1"; level 2; tag "basic"; havana_gene "OTTMUSG00000020814.1"; havana_transcript "OTTMUST00000049222.1";
chr1	HAVANA	exon	88347489	88348285	.	-	.	gene_id "ENSMUSG00000085420.1"; transcript_id "ENSMUST00000147594.1"; gene_type "antisense"; gene_status "NOVEL"; gene_name "4930453O03Rik"; transcript_type "antisense"; transcript_status "KNOWN"; transcript_name "4930453O03Rik-001"; exon_number 5; exon_id "ENSMUSE00000809416.1"; level 2; tag "basic"; havana_gene "OTTMUSG00000020814.1"; havana_transcript "OTTMUST00000049222.1";
chr1	ENSEMBL	exon	91304292	91304405	.	-	.	gene_id "ENSMUSG00000097285.1"; transcript_id "ENSMUST00000181737.1"; gene_type "lincRNA"; gene_status "KNOWN"; gene_name "Gm26683"; transcript_type "lincRNA"; transcript_status "KNOWN"; transcript_name "Gm26683-201"; exon_number 1; exon_id "ENSMUSE00001121386.1"; level 3; tag "basic";
chr1	ENSEMBL	exon	91297203	91297558	.	-	.	gene_id "ENSMUSG00000097285.1"; transcript_id "ENSMUST00000181737.1"; gene_type "lincRNA"; gene_status "KNOWN"; gene_name "Gm26683"; transcript_type "lincRNA"; transcript_status "KNOWN"; transcript_name "Gm26683-201"; exon_number 2; exon_id "ENSMUSE00001166510.1"; level 3; tag "basic";
chr1	HAVANA	exon	91321077	91321101	.	-	.	gene_id "ENSMUSG00000090322.1"; transcript_id "ENSMUST00000171768.1"; gene_type "antisense"; gene_status "NOVEL"; gene_name "Gm17090"; transcript_type "antisense"; transcript_status "KNOWN"; transcript_name "Gm17090-001"; exon_number 1; exon_id "ENSMUSE00000904962.1"; level 2; tag "basic"; havana_gene "OTTMUSG00000035851.1"; havana_transcript "OTTMUST00000091856.1";
chr1	HAVANA	exon	91319885	91320008	.	-	.	gene_id "ENSMUSG00000090322.1"; transcript_id "ENSMUST00000171768.1"; gene_type "antisense"; gene_status "NOVEL"; gene_name "Gm17090"; transcript_type "antisense"; transcript_status "KNOWN"; transcript_name "Gm17090-001"; exon_number 2; exon_id "ENSMUSE00000880787.1"; level 2; tag "basic"; havana_gene "OTTMUSG00000035851.1"; havana_transcript "OTTMUST00000091856.1";
chr1	HAVANA	exon	91305092	91305432	.	-	.	gene_id "ENSMUSG00000090322.1"; transcript_id "ENSMUST00000171768.1"; gene_type "antisense"; gene_status "NOVEL"; gene_name "Gm17090"; transcript_type "antisense"; transcript_status "KNOWN"; transcript_name "Gm17090-001"; exon_number 3; exon_id "ENSMUSE00000911281.1"; level 2; tag "basic"; havana_gene "OTTMUSG00000035851.1"; havana_transcript "OTTMUST00000091856.1";
chr1	HAVANA	exon	98057598	98057680	.	-	.	gene_id "ENSMUSG00000089706.1"; transcript_id "ENSMUST00000159353.1"; gene_type "processed_transcript"; gene_status "NOVEL"; gene_name "B230216N24Rik"; transcript_type "sense_intronic"; transcript_status "KNOWN"; transcript_name "B230216N24Rik-003"; exon_number 1; exon_id "ENSMUSE00000865208.1"; level 2; havana_gene "OTTMUSG00000034776.1"; havana_transcript "OTTMUST00000088379.1";
chr1	HAVANA	exon	98055861	98055965	.	-	.	gene_id "ENSMUSG00000089706.1"; transcript_id "ENSMUST00000159353.1"; gene_type "processed_transcript"; gene_status "NOVEL"; gene_name "B230216N24Rik"; transcript_type "sense_intronic"; transcript_status "KNOWN"; transcript_name "B230216N24Rik-003"; exon_number 2; exon_id "ENSMUSE00000862464.1"; level 2; havana_gene "OTTMUSG00000034776.1"; havana_transcript "OTTMUST00000088379.1";
chr1	HAVANA	exon	98031868	98032024	.	-	.	gene_id "ENSMUSG00000089706.1"; transcript_id "ENSMUST00000159353.1"; gene_type "processed_transcript"; gene_status "NOVEL"; gene_name "B230216N24Rik"; transcript_type "sense_intronic"; transcript_status "KNOWN"; transcript_name "B230216N24Rik-003"; exon_number 3; exon_id "ENSMUSE00000863359.1"; level 2; havana_gene "OTTMUSG00000034776.1"; havana_transcript "OTTMUST00000088379.1";
chr1	ENSEMBL	exon	105356007	105357249	.	+	.	gene_id "ENSMUSG00000097482.1"; transcript_id "ENSMUST00000181383.1"; gene_type "lincRNA"; gene_status "KNOWN"; gene_name "Gm17634"; transcript_type "lincRNA"; transcript_status "KNOWN"; transcript_name "Gm17634-201"; exon_number 1; exon_id "ENSMUSE00001110722.1"; level 3; tag "basic";
chr1	ENSEMBL	exon	105361589	105361624	.	+	.	gene_id "ENSMUSG00000097482.1"; transcript_id "ENSMUST00000181383.1"; gene_type "lincRNA"; gene_status "KNOWN"; gene_name "Gm17634"; transcript_type "lincRNA"; transcript_status "KNOWN"; transcript_name "Gm17634-201"; exon_number 2; exon_id "ENSMUSE00001200201.1"; level 3; tag "basic";
chr1	HAVANA	exon	106541943	106542439	.	+	.	gene_id "ENSMUSG00000054006.8"; transcript_id "ENSMUST00000149909.1"; gene_type "antisense"; gene_status "NOVEL"; gene_name "D630008O14Rik"; transcript_type "antisense"; transcript_status "KNOWN"; transcript_name "D630008O14Rik-001"; exon_number 1; exon_id "ENSMUSE00000740055.1"; level 2; tag "basic"; havana_gene "OTTMUSG00000022132.1"; havana_transcript "OTTMUST00000052532.1";
chr1	HAVANA	exon	106542611	106542671	.	+	.	gene_id "ENSMUSG00000054006.8"; transcript_id "ENSMUST00000149909.1"; gene_type "antisense"; gene_status "NOVEL"; gene_name "D630008O14Rik"; transcript_type "antisense"; transcript_status "KNOWN"; transcript_name "D630008O14Rik-001"; exon_number 2; exon_id "ENSMUSE00000451915.3"; level 2; tag "basic"; havana_gene "OTTMUSG00000022132.1"; havana_transcript "OTTMUST00000052532.1";
chr1	HAVANA	exon	106567713	106567777	.	+	.	gene_id "ENSMUSG00000054006.8"; transcript_id "ENSMUST00000149909.1"; gene_type "antisense"; gene_status "NOVEL"; gene_name "D630008O14Rik"; transcript_type "antisense"; transcript_status "KNOWN"; transcript_name "D630008O14Rik-001"; exon_number 3; exon_id "ENSMUSE00000451909.3"; level 2; tag "basic"; havana_gene "OTTMUSG00000022132.1"; havana_transcript "OTTMUST00000052532.1";
chr1	HAVANA	exon	106569964	106570107	.	+	.	gene_id "ENSMUSG00000054006.8"; transcript_id "ENSMUST00000149909.1"; gene_type "antisense"; gene_status "NOVEL"; gene_name "D630008O14Rik"; transcript_type "antisense"; transcript_status "KNOWN"; transcript_name "D630008O14Rik-001"; exon_number 4; exon_id "ENSMUSE00000451905.3"; level 2; tag "basic"; havana_gene "OTTMUSG00000022132.1"; havana_transcript "OTTMUST00000052532.1";
chr1	HAVANA	exon	106574770	106575045	.	+	.	gene_id "ENSMUSG00000054006.8"; transcript_id "ENSMUST00000149909.1"; gene_type "antisense"; gene_status "NOVEL"; gene_name "D630008O14Rik"; transcript_type "antisense"; transcript_status "KNOWN"; transcript_name "D630008O14Rik-001"; exon_number 5; exon_id "ENSMUSE00000451901.3"; level 2; tag "basic"; havana_gene "OTTMUSG00000022132.1"; havana_transcript "OTTMUST00000052532.1";
chr1	HAVANA	exon	106541943	106542439	.	+	.	gene_id "ENSMUSG00000054006.8"; transcript_id "ENSMUST00000144260.1"; gene_type "antisense"; gene_status "NOVEL"; gene_name "D630008O14Rik"; transcript_type "antisense"; transcript_status "KNOWN"; transcript_name "D630008O14Rik-002"; exon_number 1; exon_id "ENSMUSE00000740055.1"; level 2; tag "basic"; havana_gene "OTTMUSG00000022132.1"; havana_transcript "OTTMUST00000052533.1";
chr1	HAVANA	exon	106542614	106542671	.	+	.	gene_id "ENSMUSG00000054006.8"; transcript_id "ENSMUST00000144260.1"; gene_type "antisense"; gene_status "NOVEL"; gene_name "D630008O14Rik"; transcript_type "antisense"; transcript_status "KNOWN"; transcript_name "D630008O14Rik-002"; exon_number 2; exon_id "ENSMUSE00000820747.1"; level 2; tag "basic"; havana_gene "OTTMUSG00000022132.1"; havana_transcript "OTTMUST00000052533.1";
chr1	HAVANA	exon	106557980	106558992	.	+	.	gene_id "ENSMUSG00000054006.8"; transcript_id "ENSMUST00000144260.1"; gene_type "antisense"; gene_status "NOVEL"; gene_name "D630008O14Rik"; transcript_type "antisense"; transcript_status "KNOWN"; transcript_name "D630008O14Rik-002"; exon_number 3; exon_id "ENSMUSE00000790442.1"; level 2; tag "basic"; havana_gene "OTTMUSG00000022132.1"; havana_transcript "OTTMUST00000052533.1";
chr1	HAVANA	exon	107687008	107687328	.	+	.	gene_id "ENSMUSG00000086161.1"; transcript_id "ENSMUST00000153774.1"; gene_type "lincRNA"; gene_status "PUTATIVE"; gene_name "Gm15389"; transcript_type "lincRNA"; transcript_status "PUTATIVE"; transcript_name "Gm15389-001"; exon_number 1; exon_id "ENSMUSE00000754945.1"; level 2; tag "basic"; havana_gene "OTTMUSG00000020989.1"; havana_transcript "OTTMUST00000049629.1";
chr1	HAVANA	exon	107692369	107692460	.	+	.	gene_id "ENSMUSG00000086161.1"; transcript_id "ENSMUST00000153774.1"; gene_type "lincRNA"; gene_status "PUTATIVE"; gene_name "Gm15389"; transcript_type "lincRNA"; transcript_status "PUTATIVE"; transcript_name "Gm15389-001"; exon_number 2; exon_id "ENSMUSE00000818098.1"; level 2; tag "basic"; havana_gene "OTTMUSG00000020989.1"; havana_transcript "OTTMUST00000049629.1";
chr1	HAVANA	exon	107693262	107693514	.	+	.	gene_id "ENSMUSG00000086161.1"; transcript_id "ENSMUST00000153774.1"; gene_type "lincRNA"; gene_status "PUTATIVE"; gene_name "Gm15389"; transcript_type "lincRNA"; transcript_status "PUTATIVE"; transcript_name "Gm15389-001"; exon_number 3; exon_id "ENSMUSE00000745187.1"; level 2; tag "basic"; havana_gene "OTTMUSG00000020989.1"; havana_transcript "OTTMUST00000049629.1";
chr1	HAVANA	exon	119058469	119059848	.	+	.	gene_id "ENSMUSG00000097408.1"; transcript_id "ENSMUST00000181458.1"; gene_type "lincRNA"; gene_status "NOVEL"; gene_name "Gm26831"; transcript_type "lincRNA"; transcript_status "KNOWN"; transcript_name "Gm26831-001"; exon_number 1; exon_id "ENSMUSE00001139750.1"; level 2; tag "basic"; havana_gene "OTTMUSG00000042876.1"; havana_transcript "OTTMUST00000112664.1";
chr1	ENSEMBL	exon	128773216	128774421	.	-	.	gene_id "ENSMUSG00000097283.1"; transcript_id "ENSMUST00000181951.1"; gene_type "lincRNA"; gene_status "KNOWN"; gene_name "Gm26686"; transcript_type "lincRNA"; transcript_status "KNOWN"; transcript_name "Gm26686-201"; exon_number 1; exon_id "ENSMUSE00001131793.1"; level 3; tag "basic";
chr1	ENSEMBL	exon	128770599	128772859	.	-	.	gene_id "ENSMUSG00000097283.1"; transcript_id "ENSMUST00000181951.1"; gene_type "lincRNA"; gene_status "KNOWN"; gene_name "Gm26686"; transcript_type "lincRNA"; transcript_status "KNOWN"; transcript_name "Gm26686-201"; exon_number 2; exon_id "ENSMUSE00001153991.1"; level 3; tag "basic";
chr1	HAVANA	exon	130462576	130462677	.	+	.	gene_id "ENSMUSG00000085526.1"; transcript_id "ENSMUST00000125681.1"; gene_type "antisense"; gene_status "NOVEL"; gene_name "Gm16083"; transcript_type "antisense"; transcript_status "KNOWN"; transcript_name "Gm16083-001"; exon_number 1; exon_id "ENSMUSE00000797894.1"; level 2; tag "basic"; havana_gene "OTTMUSG00000030003.1"; havana_transcript "OTTMUST00000074407.1";
chr1	HAVANA	exon	130528491	130528604	.	+	.	gene_id "ENSMUSG00000085526.1"; transcript_id "ENSMUST00000125681.1"; gene_type "antisense"; gene_status "NOVEL"; gene_name "Gm16083"; transcript_type "antisense"; transcript_status "KNOWN"; transcript_name "Gm16083-001"; exon_number 2; exon_id "ENSMUSE00000776367.1"; level 2; tag "basic"; havana_gene "OTTMUSG00000030003.1"; havana_transcript "OTTMUST00000074407.1";
chr1	HAVANA	exon	130528929	130530264	.	+	.	gene_id "ENSMUSG00000085526.1"; transcript_id "ENSMUST00000125681.1"; gene_type "antisense"; gene_status "NOVEL"; gene_name "Gm16083"; transcript_type "antisense"; transcript_status "KNOWN"; transcript_name "Gm16083-001"; exon_number 3; exon_id "ENSMUSE00000738630.1"; level 2; tag "basic"; havana_gene "OTTMUSG00000030003.1"; havana_transcript "OTTMUST00000074407.1";
chr1	HAVANA	exon	130541188	130541224	.	+	.	gene_id "ENSMUSG00000085526.1"; transcript_id "ENSMUST00000125681.1"; gene_type "antisense"; gene_status "NOVEL"; gene_name "Gm16083"; transcript_type "antisense"; transcript_status "KNOWN"; transcript_name "Gm16083-001"; exon_number 4; exon_id "ENSMUSE00000825075.1"; level 2; tag "basic"; havana_gene "OTTMUSG00000030003.1"; havana_transcript "OTTMUST00000074407.1";
chr1	HAVANA	exon	130556118	130557075	.	+	.	gene_id "ENSMUSG00000085526.1"; transcript_id "ENSMUST00000125681.1"; gene_type "antisense"; gene_status "NOVEL"; gene_name "Gm16083"; transcript_type "antisense"; transcript_status "KNOWN"; transcript_name "Gm16083-001"; exon_number 5; exon_id "ENSMUSE00000741452.1"; level 2; tag "basic"; havana_gene "OTTMUSG00000030003.1"; havana_transcript "OTTMUST00000074407.1";
chr1	HAVANA	exon	130820572	130820674	.	-	.	gene_id "ENSMUSG00000086706.1"; transcript_id "ENSMUST00000122968.1"; gene_type "antisense"; gene_status "NOVEL"; gene_name "Gm15848"; transcript_type "antisense"; transcript_status "KNOWN"; transcript_name "Gm15848-002"; exon_number 1; exon_id "ENSMUSE00000762166.1"; level 2; tag "mRNA_start_NF"; havana_gene "OTTMUSG00000026759.1"; havana_transcript "OTTMUST00000066184.1";
chr1	HAVANA	exon	130817185	130817422	.	-	.	gene_id "ENSMUSG00000086706.1"; transcript_id "ENSMUST00000122968.1"; gene_type "antisense"; gene_status "NOVEL"; gene_name "Gm15848"; transcript_type "antisense"; transcript_status "KNOWN"; transcript_name "Gm15848-002"; exon_number 2; exon_id "ENSMUSE00000816712.1"; level 2; tag "mRNA_start_NF"; havana_gene "OTTMUSG00000026759.1"; havana_transcript "OTTMUST00000066184.1";
chr1	HAVANA	exon	130810203	130810287	.	-	.	gene_id "ENSMUSG00000086706.1"; transcript_id "ENSMUST00000122968.1"; gene_type "antisense"; gene_status "NOVEL"; gene_name "Gm15848"; transcript_type "antisense"; transcript_status "KNOWN"; transcript_name "Gm15848-002"; exon_number 3; exon_id "ENSMUSE00000739230.1"; level 2; tag "mRNA_start_NF"; havana_gene "OTTMUSG00000026759.1"; havana_transcript "OTTMUST00000066184.1";
chr1	HAVANA	exon	130820572	130820704	.	-	.	gene_id "ENSMUSG00000086706.1"; transcript_id "ENSMUST00000136015.1"; gene_type "antisense"; gene_status "NOVEL"; gene_name "Gm15848"; transcript_type "antisense"; transcript_status "KNOWN"; transcript_name "Gm15848-003"; exon_number 1; exon_id "ENSMUSE00000745495.1"; level 2; tag "mRNA_start_NF"; havana_gene "OTTMUSG00000026759.1"; havana_transcript "OTTMUST00000066185.1";
chr1	HAVANA	exon	130818845	130818940	.	-	.	gene_id "ENSMUSG00000086706.1"; transcript_id "ENSMUST00000136015.1"; gene_type "antisense"; gene_status "NOVEL"; gene_name "Gm15848"; transcript_type "antisense"; transcript_status "KNOWN"; transcript_name "Gm15848-003"; exon_number 2; exon_id "ENSMUSE00000756122.1"; level 2; tag "mRNA_start_NF"; havana_gene "OTTMUSG00000026759.1"; havana_transcript "OTTMUST00000066185.1";
chr1	HAVANA	exon	130818459	130818689	.	-	.	gene_id "ENSMUSG00000086706.1"; transcript_id "ENSMUST00000136015.1"; gene_type "antisense"; gene_status "NOVEL"; gene_name "Gm15848"; transcript_type "antisense"; transcript_status "KNOWN"; transcript_name "Gm15848-003"; exon_number 3; exon_id "ENSMUSE00000828488.1"; level 2; tag "mRNA_start_NF"; havana_gene "OTTMUSG00000026759.1"; havana_transcript "OTTMUST00000066185.1";
chr1	HAVANA	exon	130817401	130817422	.	-	.	gene_id "ENSMUSG00000086706.1"; transcript_id "ENSMUST00000136015.1"; gene_type "antisense"; gene_status "NOVEL"; gene_name "Gm15848"; transcript_type "antisense"; transcript_status "KNOWN"; transcript_name "Gm15848-003"; exon_number 4; exon_id "ENSMUSE00000771214.1"; level 2; tag "mRNA_start_NF"; havana_gene "OTTMUSG00000026759.1"; havana_transcript "OTTMUST00000066185.1";
chr1	HAVANA	exon	132381129	132381252	.	+	.	gene_id "ENSMUSG00000090079.1"; transcript_id "ENSMUST00000159257.1"; gene_type "antisense"; gene_status "PUTATIVE"; gene_name "Gm15849"; transcript_type "antisense"; transcript_status "PUTATIVE"; transcript_name "Gm15849-001"; exon_number 1; exon_id "ENSMUSE00000854234.1"; level 2; tag "basic"; havana_gene "OTTMUSG00000026804.1"; havana_transcript "OTTMUST00000066288.1";
chr1	HAVANA	exon	132382005	132382131	.	+	.	gene_id "ENSMUSG00000090079.1"; transcript_id "ENSMUST00000159257.1"; gene_type "antisense"; gene_status "PUTATIVE"; gene_name "Gm15849"; transcript_type "antisense"; transcript_status "PUTATIVE"; transcript_name "Gm15849-001"; exon_number 2; exon_id "ENSMUSE00000870130.1"; level 2; tag "basic"; havana_gene "OTTMUSG00000026804.1"; havana_transcript "OTTMUST00000066288.1";
chr1	HAVANA	exon	132382426	132382509	.	+	.	gene_id "ENSMUSG00000090079.1"; transcript_id "ENSMUST00000159257.1"; gene_type "antisense"; gene_status "PUTATIVE"; gene_name "Gm15849"; transcript_type "antisense"; transcript_status "PUTATIVE"; transcript_name "Gm15849-001"; exon_number 3; exon_id "ENSMUSE00000855914.1"; level 2; tag "basic"; havana_gene "OTTMUSG00000026804.1"; havana_transcript "OTTMUST00000066288.1";
chr1	ENSEMBL	exon	132476722	132477045	.	-	.	gene_id "ENSMUSG00000097760.1"; transcript_id "ENSMUST00000180835.1"; gene_type "lincRNA"; gene_status "KNOWN"; gene_name "6030442K20Rik"; transcript_type "lincRNA"; transcript_status "KNOWN"; transcript_name "6030442K20Rik-201"; exon_number 1; exon_id "ENSMUSE00001182157.1"; level 3; tag "basic";
chr1	ENSEMBL	exon	132466433	132467648	.	-	.	gene_id "ENSMUSG00000097760.1"; transcript_id "ENSMUST00000180835.1"; gene_type "lincRNA"; gene_status "KNOWN"; gene_name "6030442K20Rik"; transcript_type "lincRNA"; transcript_status "KNOWN"; transcript_name "6030442K20Rik-201"; exon_number 2; exon_id "ENSMUSE00001199775.1"; level 3; tag "basic";
chr1	ENSEMBL	exon	133610411	133610978	.	+	.	gene_id "ENSMUSG00000097014.1"; transcript_id "ENSMUST00000180718.1"; gene_type "lincRNA"; gene_status "KNOWN"; gene_name "Gm26706"; transcript_type "lincRNA"; transcript_status "KNOWN"; transcript_name "Gm26706-201"; exon_number 1; exon_id "ENSMUSE00001189026.1"; level 3; tag "basic";
chr1	ENSEMBL	exon	133614245	133614422	.	+	.	gene_id "ENSMUSG00000097014.1"; transcript_id "ENSMUST00000180718.1"; gene_type "lincRNA"; gene_status "KNOWN"; gene_name "Gm26706"; transcript_type "lincRNA"; transcript_status "KNOWN"; transcript_name "Gm26706-201"; exon_number 2; exon_id "ENSMUSE00001147643.1"; level 3; tag "basic";
chr1	HAVANA	exon	135108919	135109436	.	-	.	gene_id "ENSMUSG00000097993.1"; transcript_id "ENSMUST00000182120.1"; gene_type "processed_transcript"; gene_status "KNOWN"; gene_name "Ptprv"; transcript_type "retained_intron"; transcript_status "KNOWN"; transcript_name "Ptprv-010"; exon_number 1; exon_id "ENSMUSE00001213693.1"; level 2; havana_gene "OTTMUSG00000043508.4"; havana_transcript "OTTMUST00000114109.1";
chr1	HAVANA	exon	135108497	135108695	.	-	.	gene_id "ENSMUSG00000097993.1"; transcript_id "ENSMUST00000182120.1"; gene_type "processed_transcript"; gene_status "KNOWN"; gene_name "Ptprv"; transcript_type "retained_intron"; transcript_status "KNOWN"; transcript_name "Ptprv-010"; exon_number 2; exon_id "ENSMUSE00001272921.1"; level 2; havana_gene "OTTMUSG00000043508.4"; havana_transcript "OTTMUST00000114109.1";
chr1	HAVANA	exon	135132520	135132594	.	-	.	gene_id "ENSMUSG00000097993.1"; transcript_id "ENSMUST00000183317.1"; gene_type "processed_transcript"; gene_status "KNOWN"; gene_name "Ptprv"; transcript_type "processed_transcript"; transcript_status "KNOWN"; transcript_name "Ptprv-001"; exon_number 1; exon_id "ENSMUSE00001303656.1"; level 2; tag "sequence_error"; tag "basic"; havana_gene "OTTMUSG00000043508.4"; havana_transcript "OTTMUST000001…
chr1	HAVANA	exon	135129117	135129750	.	-	.	gene_id "ENSMUSG00000097993.1"; transcript_id "ENSMUST00000183317.1"; gene_type "processed_transcript"; gene_status "KNOWN"; gene_name "Ptprv"; transcript_type "processed_transcript"; transcript_status "KNOWN"; transcript_name "Ptprv-001"; exon_number 2; exon_id "ENSMUSE00001291148.1"; level 2; tag "sequence_error"; tag "basic"; havana_gene "OTTMUSG00000043508.4"; havana_transcript "OTTMUST000001…
chr1	HAVANA	exon	135128654	135128721	.	-	.	gene_id "ENSMUSG00000097993.1"; transcript_id "ENSMUST00000183317.1"; gene_type "processed_transcript"; gene_status "KNOWN"; gene_name "Ptprv"; transcript_type "processed_transcript"; transcript_status "KNOWN"; transcript_name "Ptprv-001"; exon_number 3; exon_id "ENSMUSE00001264634.1"; level 2; tag "sequence_error"; tag "basic"; havana_gene "OTTMUSG00000043508.4"; havana_transcript "OTTMUST000001…
chr1	HAVANA	exon	135128037	135128113	.	-	.	gene_id "ENSMUSG00000097993.1"; transcript_id "ENSMUST00000183317.1"; gene_type "processed_transcript"; gene_status "KNOWN"; gene_name "Ptprv"; transcript_type "processed_transcript"; transcript_status "KNOWN"; transcript_name "Ptprv-001"; exon_number 4; exon_id "ENSMUSE00001266973.1"; level 2; tag "sequence_error"; tag "basic"; havana_gene "OTTMUSG00000043508.4"; havana_transcript "OTTMUST000001…
chr1	HAVANA	exon	135127016	135127082	.	-	.	gene_id "ENSMUSG00000097993.1"; transcript_id "ENSMUST00000183317.1"; gene_type "processed_transcript"; gene_status "KNOWN"; gene_name "Ptprv"; transcript_type "processed_transcript"; transcript_status "KNOWN"; transcript_name "Ptprv-001"; exon_number 5; exon_id "ENSMUSE00001234775.1"; level 2; tag "sequence_error"; tag "basic"; havana_gene "OTTMUSG00000043508.4"; havana_transcript "OTTMUST000001…
chr1	HAVANA	exon	135126577	135126625	.	-	.	gene_id "ENSMUSG00000097993.1"; transcript_id "ENSMUST00000183317.1"; gene_type "processed_transcript"; gene_status "KNOWN"; gene_name "Ptprv"; transcript_type "processed_transcript"; transcript_status "KNOWN"; transcript_name "Ptprv-001"; exon_number 6; exon_id "ENSMUSE00001273097.1"; level 2; tag "sequence_error"; tag "basic"; havana_gene "OTTMUSG00000043508.4"; havana_transcript "OTTMUST000001…
chr1	HAVANA	exon	135126136	135126408	.	-	.	gene_id "ENSMUSG00000097993.1"; transcript_id "ENSMUST00000183317.1"; gene_type "processed_transcript"; gene_status "KNOWN"; gene_name "Ptprv"; transcript_type "processed_transcript"; transcript_status "KNOWN"; transcript_name "Ptprv-001"; exon_number 7; exon_id "ENSMUSE00001223795.1"; level 2; tag "sequence_error"; tag "basic"; havana_gene "OTTMUSG00000043508.4"; havana_transcript "OTTMUST000001…
chr1	HAVANA	exon	135125705	135125974	.	-	.	gene_id "ENSMUSG00000097993.1"; transcript_id "ENSMUST00000183317.1"; gene_type "processed_transcript"; gene_status "KNOWN"; gene_name "Ptprv"; transcript_type "processed_transcript"; transcript_status "KNOWN"; transcript_name "Ptprv-001"; exon_number 8; exon_id "ENSMUSE00001301563.1"; level 2; tag "sequence_error"; tag "basic"; havana_gene "OTTMUSG00000043508.4"; havana_transcript "OTTMUST000001…
chr1	HAVANA	exon	135125243	135125506	.	-	.	gene_id "ENSMUSG00000097993.1"; transcript_id "ENSMUST00000183317.1"; gene_type "processed_transcript"; gene_status "KNOWN"; gene_name "Ptprv"; transcript_type "processed_transcript"; transcript_status "KNOWN"; transcript_name "Ptprv-001"; exon_number 9; exon_id "ENSMUSE00001218959.1"; level 2; tag "sequence_error"; tag "basic"; havana_gene "OTTMUSG00000043508.4"; havana_transcript "OTTMUST000001…
chr1	HAVANA	exon	135124295	135124549	.	-	.	gene_id "ENSMUSG00000097993.1"; transcript_id "ENSMUST00000183317.1"; gene_type "processed_transcript"; gene_status "KNOWN"; gene_name "Ptprv"; transcript_type "processed_transcript"; transcript_status "KNOWN"; transcript_name "Ptprv-001"; exon_number 10; exon_id "ENSMUSE00001211827.1"; level 2; tag "sequence_error"; tag "basic"; havana_gene "OTTMUSG00000043508.4"; havana_transcript "OTTMUST00000…
chr1	HAVANA	exon	135123948	135124193	.	-	.	gene_id "ENSMUSG00000097993.1"; transcript_id "ENSMUST00000183317.1"; gene_type "processed_transcript"; gene_status "KNOWN"; gene_name "Ptprv"; transcript_type "processed_transcript"; transcript_status "KNOWN"; transcript_name "Ptprv-001"; exon_number 11; exon_id "ENSMUSE00001247493.1"; level 2; tag "sequence_error"; tag "basic"; havana_gene "OTTMUSG00000043508.4"; havana_transcript "OTTMUST00000…
chr1	HAVANA	exon	135123539	135123814	.	-	.	gene_id "ENSMUSG00000097993.1"; transcript_id "ENSMUST00000183317.1"; gene_type "processed_transcript"; gene_status "KNOWN"; gene_name "Ptprv"; transcript_type "processed_transcript"; transcript_status "KNOWN"; transcript_name "Ptprv-001"; exon_number 12; exon_id "ENSMUSE00001282689.1"; level 2; tag "sequence_error"; tag "basic"; havana_gene "OTTMUSG00000043508.4"; havana_transcript "OTTMUST00000…
chr1	HAVANA	exon	135122332	135122604	.	-	.	gene_id "ENSMUSG00000097993.1"; transcript_id "ENSMUST00000183317.1"; gene_type "processed_transcript"; gene_status "KNOWN"; gene_name "Ptprv"; transcript_type "processed_transcript"; transcript_status "KNOWN"; transcript_name "Ptprv-001"; exon_number 13; exon_id "ENSMUSE00001237404.1"; level 2; tag "sequence_error"; tag "basic"; havana_gene "OTTMUSG00000043508.4"; havana_transcript "OTTMUST00000…
chr1	HAVANA	exon	135120702	135120965	.	-	.	gene_id "ENSMUSG00000097993.1"; transcript_id "ENSMUST00000183317.1"; gene_type "processed_transcript"; gene_status "KNOWN"; gene_name "Ptprv"; transcript_type "processed_transcript"; transcript_status "KNOWN"; transcript_name "Ptprv-001"; exon_number 14; exon_id "ENSMUSE00001247307.1"; level 2; tag "sequence_error"; tag "basic"; havana_gene "OTTMUSG00000043508.4"; havana_transcript "OTTMUST00000…
chr1	HAVANA	exon	135120257	135120523	.	-	.	gene_id "ENSMUSG00000097993.1"; transcript_id "ENSMUST00000183317.1"; gene_type "processed_transcript"; gene_status "KNOWN"; gene_name "Ptprv"; transcript_type "processed_transcript"; transcript_status "KNOWN"; transcript_name "Ptprv-001"; exon_number 15; exon_id "ENSMUSE00001271076.1"; level 2; tag "sequence_error"; tag "basic"; havana_gene "OTTMUSG00000043508.4"; havana_transcript "OTTMUST00000…
chr1	HAVANA	exon	135119666	135119947	.	-	.	gene_id "ENSMUSG00000097993.1"; transcript_id "ENSMUST00000183317.1"; gene_type "processed_transcript"; gene_status "KNOWN"; gene_name "Ptprv"; transcript_type "processed_transcript"; transcript_status "KNOWN"; transcript_name "Ptprv-001"; exon_number 16; exon_id "ENSMUSE00001216813.1"; level 2; tag "sequence_error"; tag "basic"; havana_gene "OTTMUSG00000043508.4"; havana_transcript "OTTMUST00000…
chr1	HAVANA	exon	135119229	135119369	.	-	.	gene_id "ENSMUSG00000097993.1"; transcript_id "ENSMUST00000183317.1"; gene_type "processed_transcript"; gene_status "KNOWN"; gene_name "Ptprv"; transcript_type "processed_transcript"; transcript_status "KNOWN"; transcript_name "Ptprv-001"; exon_number 17; exon_id "ENSMUSE00001267639.1"; level 2; tag "sequence_error"; tag "basic"; havana_gene "OTTMUSG00000043508.4"; havana_transcript "OTTMUST00000…
chr1	HAVANA	exon	135118662	135118872	.	-	.	gene_id "ENSMUSG00000097993.1"; transcript_id "ENSMUST00000183317.1"; gene_type "processed_transcript"; gene_status "KNOWN"; gene_name "Ptprv"; transcript_type "processed_transcript"; transcript_status "KNOWN"; transcript_name "Ptprv-001"; exon_number 18; exon_id "ENSMUSE00001289705.1"; level 2; tag "sequence_error"; tag "basic"; havana_gene "OTTMUSG00000043508.4"; havana_transcript "OTTMUST00000…
chr1	HAVANA	exon	135118114	135118181	.	-	.	gene_id "ENSMUSG00000097993.1"; transcript_id "ENSMUST00000183317.1"; gene_type "processed_transcript"; gene_status "KNOWN"; gene_name "Ptprv"; transcript_type "processed_transcript"; transcript_status "KNOWN"; transcript_name "Ptprv-001"; exon_number 19; exon_id "ENSMUSE00001279668.1"; level 2; tag "sequence_error"; tag "basic"; havana_gene "OTTMUSG00000043508.4"; havana_transcript "OTTMUST00000…
chr1	HAVANA	exon	135116519	135116645	.	-	.	gene_id "ENSMUSG00000097993.1"; transcript_id "ENSMUST00000183317.1"; gene_type "processed_transcript"; gene_status "KNOWN"; gene_name "Ptprv"; transcript_type "processed_transcript"; transcript_status "KNOWN"; transcript_name "Ptprv-001"; exon_number 20; exon_id "ENSMUSE00001275070.1"; level 2; tag "sequence_error"; tag "basic"; havana_gene "OTTMUSG00000043508.4"; havana_transcript "OTTMUST00000…
chr1	HAVANA	exon	135116384	135116431	.	-	.	gene_id "ENSMUSG00000097993.1"; transcript_id "ENSMUST00000183317.1"; gene_type "processed_transcript"; gene_status "KNOWN"; gene_name "Ptprv"; transcript_type "processed_transcript"; transcript_status "KNOWN"; transcript_name "Ptprv-001"; exon_number 21; exon_id "ENSMUSE00001224091.1"; level 2; tag "sequence_error"; tag "basic"; havana_gene "OTTMUSG00000043508.4"; havana_transcript "OTTMUST00000…
chr1	HAVANA	exon	135114542	135114635	.	-	.	gene_id "ENSMUSG00000097993.1"; transcript_id "ENSMUST00000183317.1"; gene_type "processed_transcript"; gene_status "KNOWN"; gene_name "Ptprv"; transcript_type "processed_transcript"; transcript_status "KNOWN"; transcript_name "Ptprv-001"; exon_number 22; exon_id "ENSMUSE00001212453.1"; level 2; tag "sequence_error"; tag "basic"; havana_gene "OTTMUSG00000043508.4"; havana_transcript "OTTMUST00000…
chr1	HAVANA	exon	135114301	135114391	.	-	.	gene_id "ENSMUSG00000097993.1"; transcript_id "ENSMUST00000183317.1"; gene_type "processed_transcript"; gene_status "KNOWN"; gene_name "Ptprv"; transcript_type "processed_transcript"; transcript_status "KNOWN"; transcript_name "Ptprv-001"; exon_number 23; exon_id "ENSMUSE00001216734.1"; level 2; tag "sequence_error"; tag "basic"; havana_gene "OTTMUSG00000043508.4"; havana_transcript "OTTMUST00000…
chr1	HAVANA	exon	135114110	135114186	.	-	.	gene_id "ENSMUSG00000097993.1"; transcript_id "ENSMUST00000183317.1"; gene_type "processed_transcript"; gene_status "KNOWN"; gene_name "Ptprv"; transcript_type "processed_transcript"; transcript_status "KNOWN"; transcript_name "Ptprv-001"; exon_number 24; exon_id "ENSMUSE00001214221.1"; level 2; tag "sequence_error"; tag "basic"; havana_gene "OTTMUSG00000043508.4"; havana_transcript "OTTMUST00000…
chr1	HAVANA	exon	135112890	135113024	.	-	.	gene_id "ENSMUSG00000097993.1"; transcript_id "ENSMUST00000183317.1"; gene_type "processed_transcript"; gene_status "KNOWN"; gene_name "Ptprv"; transcript_type "processed_transcript"; transcript_status "KNOWN"; transcript_name "Ptprv-001"; exon_number 25; exon_id "ENSMUSE00001263922.1"; level 2; tag "sequence_error"; tag "basic"; havana_gene "OTTMUSG00000043508.4"; havana_transcript "OTTMUST00000…
chr1	HAVANA	exon	135112190	135112312	.	-	.	gene_id "ENSMUSG00000097993.1"; transcript_id "ENSMUST00000183317.1"; gene_type "processed_transcript"; gene_status "KNOWN"; gene_name "Ptprv"; transcript_type "processed_transcript"; transcript_status "KNOWN"; transcript_name "Ptprv-001"; exon_number 26; exon_id "ENSMUSE00001294924.1"; level 2; tag "sequence_error"; tag "basic"; havana_gene "OTTMUSG00000043508.4"; havana_transcript "OTTMUST00000…
chr1	HAVANA	exon	135111302	135111462	.	-	.	gene_id "ENSMUSG00000097993.1"; transcript_id "ENSMUST00000183317.1"; gene_type "processed_transcript"; gene_status "KNOWN"; gene_name "Ptprv"; transcript_type "processed_transcript"; transcript_status "KNOWN"; transcript_name "Ptprv-001"; exon_number 27; exon_id "ENSMUSE00001288406.1"; level 2; tag "sequence_error"; tag "basic"; havana_gene "OTTMUSG00000043508.4"; havana_transcript "OTTMUST00000…
chr1	HAVANA	exon	135111046	135111181	.	-	.	gene_id "ENSMUSG00000097993.1"; transcript_id "ENSMUST00000183317.1"; gene_type "processed_transcript"; gene_status "KNOWN"; gene_name "Ptprv"; transcript_type "processed_transcript"; transcript_status "KNOWN"; transcript_name "Ptprv-001"; exon_number 28; exon_id "ENSMUSE00001279272.1"; level 2; tag "sequence_error"; tag "basic"; havana_gene "OTTMUSG00000043508.4"; havana_transcript "OTTMUST00000…
chr1	HAVANA	exon	135110650	135110717	.	-	.	gene_id "ENSMUSG00000097993.1"; transcript_id "ENSMUST00000183317.1"; gene_type "processed_transcript"; gene_status "KNOWN"; gene_name "Ptprv"; transcript_type "processed_transcript"; transcript_status "KNOWN"; transcript_name "Ptprv-001"; exon_number 29; exon_id "ENSMUSE00001246861.1"; level 2; tag "sequence_error"; tag "basic"; havana_gene "OTTMUSG00000043508.4"; havana_transcript "OTTMUST00000…
chr1	HAVANA	exon	135110413	135110500	.	-	.	gene_id "ENSMUSG00000097993.1"; transcript_id "ENSMUST00000183317.1"; gene_type "processed_transcript"; gene_status "KNOWN"; gene_name "Ptprv"; transcript_type "processed_transcript"; transcript_status "KNOWN"; transcript_name "Ptprv-001"; exon_number 30; exon_id "ENSMUSE00001253504.1"; level 2; tag "sequence_error"; tag "basic"; havana_gene "OTTMUSG00000043508.4"; havana_transcript "OTTMUST00000…
chr1	HAVANA	exon	135110252	135110330	.	-	.	gene_id "ENSMUSG00000097993.1"; transcript_id "ENSMUST00000183317.1"; gene_type "processed_transcript"; gene_status "KNOWN"; gene_name "Ptprv"; transcript_type "processed_transcript"; transcript_status "KNOWN"; transcript_name "Ptprv-001"; exon_number 31; exon_id "ENSMUSE00001270407.1"; level 2; tag "sequence_error"; tag "basic"; havana_gene "OTTMUSG00000043508.4"; havana_transcript "OTTMUST00000…
chr1	HAVANA	exon	135110085	135110161	.	-	.	gene_id "ENSMUSG00000097993.1"; transcript_id "ENSMUST00000183317.1"; gene_type "processed_transcript"; gene_status "KNOWN"; gene_name "Ptprv"; transcript_type "processed_transcript"; transcript_status "KNOWN"; transcript_name "Ptprv-001"; exon_number 32; exon_id "ENSMUSE00001211474.1"; level 2; tag "sequence_error"; tag "basic"; havana_gene "OTTMUSG00000043508.4"; havana_transcript "OTTMUST00000…
chr1	HAVANA	exon	135109809	135109937	.	-	.	gene_id "ENSMUSG00000097993.1"; transcript_id "ENSMUST00000183317.1"; gene_type "processed_transcript"; gene_status "KNOWN"; gene_name "Ptprv"; transcript_type "processed_transcript"; transcript_status "KNOWN"; transcript_name "Ptprv-001"; exon_number 33; exon_id "ENSMUSE00001293829.1"; level 2; tag "sequence_error"; tag "basic"; havana_gene "OTTMUSG00000043508.4"; havana_transcript "OTTMUST00000…
chr1	HAVANA	exon	135109563	135109679	.	-	.	gene_id "ENSMUSG00000097993.1"; transcript_id "ENSMUST00000183317.1"; gene_type "processed_transcript"; gene_status "KNOWN"; gene_name "Ptprv"; transcript_type "processed_transcript"; transcript_status "KNOWN"; transcript_name "Ptprv-001"; exon_number 34; exon_id "ENSMUSE00001211113.1"; level 2; tag "sequence_error"; tag "basic"; havana_gene "OTTMUSG00000043508.4"; havana_transcript "OTTMUST00000…
chr1	HAVANA	exon	135109286	135109449	.	-	.	gene_id "ENSMUSG00000097993.1"; transcript_id "ENSMUST00000183317.1"; gene_type "processed_transcript"; gene_status "KNOWN"; gene_name "Ptprv"; transcript_type "processed_transcript"; transcript_status "KNOWN"; transcript_name "Ptprv-001"; exon_number 35; exon_id "ENSMUSE00001312066.1"; level 2; tag "sequence_error"; tag "basic"; havana_gene "OTTMUSG00000043508.4"; havana_transcript "OTTMUST00000…
chr1	HAVANA	exon	135108919	135109054	.	-	.	gene_id "ENSMUSG00000097993.1"; transcript_id "ENSMUST00000183317.1"; gene_type "processed_transcript"; gene_status "KNOWN"; gene_name "Ptprv"; transcript_type "processed_transcript"; transcript_status "KNOWN"; transcript_name "Ptprv-001"; exon_number 36; exon_id "ENSMUSE00001272469.1"; level 2; tag "sequence_error"; tag "basic"; havana_gene "OTTMUSG00000043508.4"; havana_transcript "OTTMUST00000…
chr1	HAVANA	exon	135108498	135108695	.	-	.	gene_id "ENSMUSG00000097993.1"; transcript_id "ENSMUST00000183317.1"; gene_type "processed_transcript"; gene_status "KNOWN"; gene_name "Ptprv"; transcript_type "processed_transcript"; transcript_status "KNOWN"; transcript_name "Ptprv-001"; exon_number 37; exon_id "ENSMUSE00001299713.1"; level 2; tag "sequence_error"; tag "basic"; havana_gene "OTTMUSG00000043508.4"; havana_transcript "OTTMUST00000…
chr1	HAVANA	exon	135109195	135109308	.	-	.	gene_id "ENSMUSG00000097993.1"; transcript_id "ENSMUST00000182570.1"; gene_type "processed_transcript"; gene_status "KNOWN"; gene_name "Ptprv"; transcript_type "processed_transcript"; transcript_status "KNOWN"; transcript_name "Ptprv-009"; exon_number 1; exon_id "ENSMUSE00001259949.1"; level 2; havana_gene "OTTMUSG00000043508.4"; havana_transcript "OTTMUST00000114110.1";
chr1	HAVANA	exon	135108919	135109054	.	-	.	gene_id "ENSMUSG00000097993.1"; transcript_id "ENSMUST00000182570.1"; gene_type "processed_transcript"; gene_status "KNOWN"; gene_name "Ptprv"; transcript_type "processed_transcript"; transcript_status "KNOWN"; transcript_name "Ptprv-009"; exon_number 2; exon_id "ENSMUSE00001272469.1"; level 2; havana_gene "OTTMUSG00000043508.4"; havana_transcript "OTTMUST00000114110.1";
chr1	HAVANA	exon	135108500	135108695	.	-	.	gene_id "ENSMUSG00000097993.1"; transcript_id "ENSMUST00000182570.1"; gene_type "processed_transcript"; gene_status "KNOWN"; gene_name "Ptprv"; transcript_type "processed_transcript"; transcript_status "KNOWN"; transcript_name "Ptprv-009"; exon_number 3; exon_id "ENSMUSE00001245860.1"; level 2; havana_gene "OTTMUSG00000043508.4"; havana_transcript "OTTMUST00000114110.1";
chr1	ENSEMBL	exon	135112190	135112306	.	-	.	gene_id "ENSMUSG00000097993.1"; transcript_id "ENSMUST00000086432.5"; gene_type "processed_transcript"; gene_status "KNOWN"; gene_name "Ptprv"; transcript_type "processed_transcript"; transcript_status "KNOWN"; transcript_name "Ptprv-201"; exon_number 1; exon_id "ENSMUSE00000159274.4"; level 3; havana_gene "OTTMUSG00000043508.4";
chr1	ENSEMBL	exon	135111302	135111462	.	-	.	gene_id "ENSMUSG00000097993.1"; transcript_id "ENSMUST00000086432.5"; gene_type "processed_transcript"; gene_status "KNOWN"; gene_name "Ptprv"; transcript_type "processed_transcript"; transcript_status "KNOWN"; transcript_name "Ptprv-201"; exon_number 2; exon_id "ENSMUSE00001227927.1"; level 3; havana_gene "OTTMUSG00000043508.4";
chr1	ENSEMBL	exon	135111169	135111181	.	-	.	gene_id "ENSMUSG00000097993.1"; transcript_id "ENSMUST00000086432.5"; gene_type "processed_transcript"; gene_status "KNOWN"; gene_name "Ptprv"; transcript_type "processed_transcript"; transcript_status "KNOWN"; transcript_name "Ptprv-201"; exon_number 3; exon_id "ENSMUSE00000963316.1"; level 3; havana_gene "OTTMUSG00000043508.4";
chr1	HAVANA	exon	135132520	135132568	.	-	.	gene_id "ENSMUSG00000097993.1"; transcript_id "ENSMUST00000182541.1"; gene_type "processed_transcript"; gene_status "KNOWN"; gene_name "Ptprv"; transcript_type "processed_transcript"; transcript_status "KNOWN"; transcript_name "Ptprv-003"; exon_number 1; exon_id "ENSMUSE00001257480.1"; level 2; havana_gene "OTTMUSG00000043508.4"; havana_transcript "OTTMUST00000114102.1";
chr1	HAVANA	exon	135129117	135129304	.	-	.	gene_id "ENSMUSG00000097993.1"; transcript_id "ENSMUST00000182541.1"; gene_type "processed_transcript"; gene_status "KNOWN"; gene_name "Ptprv"; transcript_type "processed_transcript"; transcript_status "KNOWN"; transcript_name "Ptprv-003"; exon_number 2; exon_id "ENSMUSE00001221509.1"; level 2; havana_gene "OTTMUSG00000043508.4"; havana_transcript "OTTMUST00000114102.1";
chr1	HAVANA	exon	135127016	135127082	.	-	.	gene_id "ENSMUSG00000097993.1"; transcript_id "ENSMUST00000182541.1"; gene_type "processed_transcript"; gene_status "KNOWN"; gene_name "Ptprv"; transcript_type "processed_transcript"; transcript_status "KNOWN"; transcript_name "Ptprv-003"; exon_number 3; exon_id "ENSMUSE00001234775.1"; level 2; havana_gene "OTTMUSG00000043508.4"; havana_transcript "OTTMUST00000114102.1";
chr1	HAVANA	exon	135126577	135126625	.	-	.	gene_id "ENSMUSG00000097993.1"; transcript_id "ENSMUST00000182541.1"; gene_type "processed_transcript"; gene_status "KNOWN"; gene_name "Ptprv"; transcript_type "processed_transcript"; transcript_status "KNOWN"; transcript_name "Ptprv-003"; exon_number 4; exon_id "ENSMUSE00001273097.1"; level 2; havana_gene "OTTMUSG00000043508.4"; havana_transcript "OTTMUST00000114102.1";
chr1	HAVANA	exon	135126358	135126408	.	-	.	gene_id "ENSMUSG00000097993.1"; transcript_id "ENSMUST00000182541.1"; gene_type "processed_transcript"; gene_status "KNOWN"; gene_name "Ptprv"; transcript_type "processed_transcript"; transcript_status "KNOWN"; transcript_name "Ptprv-003"; exon_number 5; exon_id "ENSMUSE00001227267.1"; level 2; havana_gene "OTTMUSG00000043508.4"; havana_transcript "OTTMUST00000114102.1";
chr1	HAVANA	exon	135152963	135153537	.	+	.	gene_id "ENSMUSG00000085311.1"; transcript_id "ENSMUST00000146700.1"; gene_type "antisense"; gene_status "NOVEL"; gene_name "Gm15445"; transcript_type "antisense"; transcript_status "KNOWN"; transcript_name "Gm15445-001"; exon_number 1; exon_id "ENSMUSE00000804621.1"; level 2; tag "basic"; havana_gene "OTTMUSG00000021954.1"; havana_transcript "OTTMUST00000052113.1";
chr1	HAVANA	exon	135153779	135153806	.	+	.	gene_id "ENSMUSG00000085311.1"; transcript_id "ENSMUST00000146700.1"; gene_type "antisense"; gene_status "NOVEL"; gene_name "Gm15445"; transcript_type "antisense"; transcript_status "KNOWN"; transcript_name "Gm15445-001"; exon_number 2; exon_id "ENSMUSE00000758306.1"; level 2; tag "basic"; havana_gene "OTTMUSG00000021954.1"; havana_transcript "OTTMUST00000052113.1";
chr1	HAVANA	exon	136131021	136131171	.	-	.	gene_id "ENSMUSG00000086264.3"; transcript_id "ENSMUST00000146091.3"; gene_type "lincRNA"; gene_status "NOVEL"; gene_name "Gm15850"; transcript_type "lincRNA"; transcript_status "KNOWN"; transcript_name "Gm15850-003"; exon_number 1; exon_id "ENSMUSE00000727645.1"; level 2; havana_gene "OTTMUSG00000026868.2"; havana_transcript "OTTMUST00000094204.1";
chr1	HAVANA	exon	136129393	136129505	.	-	.	gene_id "ENSMUSG00000086264.3"; transcript_id "ENSMUST00000146091.3"; gene_type "lincRNA"; gene_status "NOVEL"; gene_name "Gm15850"; transcript_type "lincRNA"; transcript_status "KNOWN"; transcript_name "Gm15850-003"; exon_number 2; exon_id "ENSMUSE00000793803.1"; level 2; havana_gene "OTTMUSG00000026868.2"; havana_transcript "OTTMUST00000094204.1";
chr1	HAVANA	exon	136127719	136127786	.	-	.	gene_id "ENSMUSG00000086264.3"; transcript_id "ENSMUST00000146091.3"; gene_type "lincRNA"; gene_status "NOVEL"; gene_name "Gm15850"; transcript_type "lincRNA"; transcript_status "KNOWN"; transcript_name "Gm15850-003"; exon_number 3; exon_id "ENSMUSE00000887841.1"; level 2; havana_gene "OTTMUSG00000026868.2"; havana_transcript "OTTMUST00000094204.1";
chr1	HAVANA	exon	136131021	136131171	.	-	.	gene_id "ENSMUSG00000086264.3"; transcript_id "ENSMUST00000165464.1"; gene_type "lincRNA"; gene_status "NOVEL"; gene_name "Gm15850"; transcript_type "lincRNA"; transcript_status "KNOWN"; transcript_name "Gm15850-004"; exon_number 1; exon_id "ENSMUSE00000727645.1"; level 2; havana_gene "OTTMUSG00000026868.2"; havana_transcript "OTTMUST00000094205.1";
chr1	HAVANA	exon	136130226	136130389	.	-	.	gene_id "ENSMUSG00000086264.3"; transcript_id "ENSMUST00000165464.1"; gene_type "lincRNA"; gene_status "NOVEL"; gene_name "Gm15850"; transcript_type "lincRNA"; transcript_status "KNOWN"; transcript_name "Gm15850-004"; exon_number 2; exon_id "ENSMUSE00000838522.1"; level 2; havana_gene "OTTMUSG00000026868.2"; havana_transcript "OTTMUST00000094205.1";
chr1	HAVANA	exon	136129393	136129505	.	-	.	gene_id "ENSMUSG00000086264.3"; transcript_id "ENSMUST00000165464.1"; gene_type "lincRNA"; gene_status "NOVEL"; gene_name "Gm15850"; transcript_type "lincRNA"; transcript_status "KNOWN"; transcript_name "Gm15850-004"; exon_number 3; exon_id "ENSMUSE00000793803.1"; level 2; havana_gene "OTTMUSG00000026868.2"; havana_transcript "OTTMUST00000094205.1";
chr1	HAVANA	exon	136127719	136127783	.	-	.	gene_id "ENSMUSG00000086264.3"; transcript_id "ENSMUST00000165464.1"; gene_type "lincRNA"; gene_status "NOVEL"; gene_name "Gm15850"; transcript_type "lincRNA"; transcript_status "KNOWN"; transcript_name "Gm15850-004"; exon_number 4; exon_id "ENSMUSE00000902177.1"; level 2; havana_gene "OTTMUSG00000026868.2"; havana_transcript "OTTMUST00000094205.1";
chr1	HAVANA	exon	136670769	136670932	.	+	.	gene_id "ENSMUSG00000097113.1"; transcript_id "ENSMUST00000180495.1"; gene_type "lincRNA"; gene_status "NOVEL"; gene_name "Gm19705"; transcript_type "lincRNA"; transcript_status "KNOWN"; transcript_name "Gm19705-001"; exon_number 1; exon_id "ENSMUSE00001203086.1"; level 2; havana_gene "OTTMUSG00000042943.1"; havana_transcript "OTTMUST00000112773.1";
chr1	HAVANA	exon	136673128	136673210	.	+	.	gene_id "ENSMUSG00000097113.1"; transcript_id "ENSMUST00000180495.1"; gene_type "lincRNA"; gene_status "NOVEL"; gene_name "Gm19705"; transcript_type "lincRNA"; transcript_status "KNOWN"; transcript_name "Gm19705-001"; exon_number 2; exon_id "ENSMUSE00001157401.1"; level 2; havana_gene "OTTMUSG00000042943.1"; havana_transcript "OTTMUST00000112773.1";
chr1	HAVANA	exon	136675139	136675283	.	+	.	gene_id "ENSMUSG00000097113.1"; transcript_id "ENSMUST00000180495.1"; gene_type "lincRNA"; gene_status "NOVEL"; gene_name "Gm19705"; transcript_type "lincRNA"; transcript_status "KNOWN"; transcript_name "Gm19705-001"; exon_number 3; exon_id "ENSMUSE00001203722.1"; level 2; havana_gene "OTTMUSG00000042943.1"; havana_transcript "OTTMUST00000112773.1";
chr1	HAVANA	exon	136681469	136681562	.	+	.	gene_id "ENSMUSG00000097113.1"; transcript_id "ENSMUST00000180495.1"; gene_type "lincRNA"; gene_status "NOVEL"; gene_name "Gm19705"; transcript_type "lincRNA"; transcript_status "KNOWN"; transcript_name "Gm19705-001"; exon_number 4; exon_id "ENSMUSE00001103443.1"; level 2; havana_gene "OTTMUSG00000042943.1"; havana_transcript "OTTMUST00000112773.1";
chr1	HAVANA	exon	136688744	136688753	.	+	.	gene_id "ENSMUSG00000097113.1"; transcript_id "ENSMUST00000180495.1"; gene_type "lincRNA"; gene_status "NOVEL"; gene_name "Gm19705"; transcript_type "lincRNA"; transcript_status "KNOWN"; transcript_name "Gm19705-001"; exon_number 5; exon_id "ENSMUSE00001098551.1"; level 2; havana_gene "OTTMUSG00000042943.1"; havana_transcript "OTTMUST00000112773.1";
chr1	HAVANA	exon	136683396	136683473	.	+	.	gene_id "ENSMUSG00000097113.1"; transcript_id "ENSMUST00000181524.1"; gene_type "lincRNA"; gene_status "NOVEL"; gene_name "Gm19705"; transcript_type "lincRNA"; transcript_status "KNOWN"; transcript_name "Gm19705-003"; exon_number 1; exon_id "ENSMUSE00001097892.1"; level 2; havana_gene "OTTMUSG00000042943.1"; havana_transcript "OTTMUST00000112775.1";
chr1	HAVANA	exon	136688744	136688810	.	+	.	gene_id "ENSMUSG00000097113.1"; transcript_id "ENSMUST00000181524.1"; gene_type "lincRNA"; gene_status "NOVEL"; gene_name "Gm19705"; transcript_type "lincRNA"; transcript_status "KNOWN"; transcript_name "Gm19705-003"; exon_number 2; exon_id "ENSMUSE00001171240.1"; level 2; havana_gene "OTTMUSG00000042943.1"; havana_transcript "OTTMUST00000112775.1";
chr1	HAVANA	exon	136690537	136690804	.	+	.	gene_id "ENSMUSG00000097113.1"; transcript_id "ENSMUST00000181524.1"; gene_type "lincRNA"; gene_status "NOVEL"; gene_name "Gm19705"; transcript_type "lincRNA"; transcript_status "KNOWN"; transcript_name "Gm19705-003"; exon_number 3; exon_id "ENSMUSE00001204075.1"; level 2; havana_gene "OTTMUSG00000042943.1"; havana_transcript "OTTMUST00000112775.1";
chr1	HAVANA	exon	136683629	136683703	.	+	.	gene_id "ENSMUSG00000097113.1"; transcript_id "ENSMUST00000180962.1"; gene_type "lincRNA"; gene_status "NOVEL"; gene_name "Gm19705"; transcript_type "lincRNA"; transcript_status "KNOWN"; transcript_name "Gm19705-004"; exon_number 1; exon_id "ENSMUSE00001167122.1"; level 2; havana_gene "OTTMUSG00000042943.1"; havana_transcript "OTTMUST00000112776.1";
chr1	HAVANA	exon	136688744	136688810	.	+	.	gene_id "ENSMUSG00000097113.1"; transcript_id "ENSMUST00000180962.1"; gene_type "lincRNA"; gene_status "NOVEL"; gene_name "Gm19705"; transcript_type "lincRNA"; transcript_status "KNOWN"; transcript_name "Gm19705-004"; exon_number 2; exon_id "ENSMUSE00001171240.1"; level 2; havana_gene "OTTMUSG00000042943.1"; havana_transcript "OTTMUST00000112776.1";
chr1	HAVANA	exon	136690537	136690802	.	+	.	gene_id "ENSMUSG00000097113.1"; transcript_id "ENSMUST00000180962.1"; gene_type "lincRNA"; gene_status "NOVEL"; gene_name "Gm19705"; transcript_type "lincRNA"; transcript_status "KNOWN"; transcript_name "Gm19705-004"; exon_number 3; exon_id "ENSMUSE00001195742.1"; level 2; havana_gene "OTTMUSG00000042943.1"; havana_transcript "OTTMUST00000112776.1";
chr1	HAVANA	exon	137898598	137898785	.	+	.	gene_id "ENSMUSG00000098243.2"; transcript_id "ENSMUST00000182127.1"; gene_type "processed_transcript"; gene_status "NOVEL"; gene_name "Gm4258"; transcript_type "lincRNA"; transcript_status "KNOWN"; transcript_name "Gm4258-001"; exon_number 1; exon_id "ENSMUSE00001211160.1"; level 2; tag "basic"; havana_gene "OTTMUSG00000043189.1"; havana_transcript "OTTMUST00000113282.1";
chr1	HAVANA	exon	137930915	137931039	.	+	.	gene_id "ENSMUSG00000098243.2"; transcript_id "ENSMUST00000182127.1"; gene_type "processed_transcript"; gene_status "NOVEL"; gene_name "Gm4258"; transcript_type "lincRNA"; transcript_status "KNOWN"; transcript_name "Gm4258-001"; exon_number 2; exon_id "ENSMUSE00001234198.1"; level 2; tag "basic"; havana_gene "OTTMUSG00000043189.1"; havana_transcript "OTTMUST00000113282.1";
chr1	HAVANA	exon	138000192	138000384	.	+	.	gene_id "ENSMUSG00000098243.2"; transcript_id "ENSMUST00000182127.1"; gene_type "processed_transcript"; gene_status "NOVEL"; gene_name "Gm4258"; transcript_type "lincRNA"; transcript_status "KNOWN"; transcript_name "Gm4258-001"; exon_number 3; exon_id "ENSMUSE00001254040.1"; level 2; tag "basic"; havana_gene "OTTMUSG00000043189.1"; havana_transcript "OTTMUST00000113282.1";
chr1	HAVANA	exon	137921225	137921312	.	-	.	gene_id "ENSMUSG00000098045.1"; transcript_id "ENSMUST00000182971.1"; gene_type "lincRNA"; gene_status "NOVEL"; gene_name "Gm26979"; transcript_type "lincRNA"; transcript_status "KNOWN"; transcript_name "Gm26979-001"; exon_number 1; exon_id "ENSMUSE00001233383.1"; level 2; tag "basic"; havana_gene "OTTMUSG00000043191.1"; havana_transcript "OTTMUST00000113284.1";
chr1	HAVANA	exon	137917690	137917818	.	-	.	gene_id "ENSMUSG00000098045.1"; transcript_id "ENSMUST00000182971.1"; gene_type "lincRNA"; gene_status "NOVEL"; gene_name "Gm26979"; transcript_type "lincRNA"; transcript_status "KNOWN"; transcript_name "Gm26979-001"; exon_number 2; exon_id "ENSMUSE00001282276.1"; level 2; tag "basic"; havana_gene "OTTMUSG00000043191.1"; havana_transcript "OTTMUST00000113284.1";
chr1	HAVANA	exon	137932041	137933296	.	+	.	gene_id "ENSMUSG00000098063.1"; transcript_id "ENSMUST00000182653.1"; gene_type "lincRNA"; gene_status "NOVEL"; gene_name "Gm26930"; transcript_type "lincRNA"; transcript_status "KNOWN"; transcript_name "Gm26930-001"; exon_number 1; exon_id "ENSMUSE00001212821.1"; level 2; tag "basic"; havana_gene "OTTMUSG00000043195.1"; havana_transcript "OTTMUST00000113289.1";
chr1	HAVANA	exon	137966531	137969918	.	+	.	gene_id "ENSMUSG00000098206.1"; transcript_id "ENSMUST00000182158.1"; gene_type "lincRNA"; gene_status "NOVEL"; gene_name "A430106G13Rik"; transcript_type "lincRNA"; transcript_status "KNOWN"; transcript_name "A430106G13Rik-001"; exon_number 1; exon_id "ENSMUSE00001277724.1"; level 2; tag "basic"; havana_gene "OTTMUSG00000043199.1"; havana_transcript "OTTMUST00000113293.1";
chr1	HAVANA	exon	138977657	138977882	.	+	.	gene_id "ENSMUSG00000086113.1"; transcript_id "ENSMUST00000152856.1"; gene_type "sense_intronic"; gene_status "NOVEL"; gene_name "4930596I21Rik"; transcript_type "sense_intronic"; transcript_status "KNOWN"; transcript_name "4930596I21Rik-001"; exon_number 1; exon_id "ENSMUSE00000810623.1"; level 2; tag "basic"; havana_gene "OTTMUSG00000033405.1"; havana_transcript "OTTMUST00000083870.1";
chr1	HAVANA	exon	138978092	138978240	.	+	.	gene_id "ENSMUSG00000086113.1"; transcript_id "ENSMUST00000152856.1"; gene_type "sense_intronic"; gene_status "NOVEL"; gene_name "4930596I21Rik"; transcript_type "sense_intronic"; transcript_status "KNOWN"; transcript_name "4930596I21Rik-001"; exon_number 2; exon_id "ENSMUSE00000820970.1"; level 2; tag "basic"; havana_gene "OTTMUSG00000033405.1"; havana_transcript "OTTMUST00000083870.1";
chr1	HAVANA	exon	138979162	138979240	.	+	.	gene_id "ENSMUSG00000086113.1"; transcript_id "ENSMUST00000152856.1"; gene_type "sense_intronic"; gene_status "NOVEL"; gene_name "4930596I21Rik"; transcript_type "sense_intronic"; transcript_status "KNOWN"; transcript_name "4930596I21Rik-001"; exon_number 3; exon_id "ENSMUSE00000758010.1"; level 2; tag "basic"; havana_gene "OTTMUSG00000033405.1"; havana_transcript "OTTMUST00000083870.1";
chr1	HAVANA	exon	146805762	146806022	.	-	.	gene_id "ENSMUSG00000087627.1"; transcript_id "ENSMUST00000126596.1"; gene_type "antisense"; gene_status "NOVEL"; gene_name "A230059L01Rik"; transcript_type "antisense"; transcript_status "KNOWN"; transcript_name "A230059L01Rik-001"; exon_number 1; exon_id "ENSMUSE00000830761.1"; level 2; tag "basic"; havana_gene "OTTMUSG00000024057.1"; havana_transcript "OTTMUST00000058820.1";
chr1	HAVANA	exon	146802965	146805516	.	-	.	gene_id "ENSMUSG00000087627.1"; transcript_id "ENSMUST00000126596.1"; gene_type "antisense"; gene_status "NOVEL"; gene_name "A230059L01Rik"; transcript_type "antisense"; transcript_status "KNOWN"; transcript_name "A230059L01Rik-001"; exon_number 2; exon_id "ENSMUSE00000775761.1"; level 2; tag "basic"; havana_gene "OTTMUSG00000024057.1"; havana_transcript "OTTMUST00000058820.1";
chr1	ENSEMBL	exon	150099428	150099817	.	-	.	gene_id "ENSMUSG00000097028.1"; transcript_id "ENSMUST00000181915.1"; gene_type "lincRNA"; gene_status "KNOWN"; gene_name "7530420F21Rik"; transcript_type "lincRNA"; transcript_status "KNOWN"; transcript_name "7530420F21Rik-202"; exon_number 1; exon_id "ENSMUSE00001109965.1"; level 3; tag "basic";
chr1	ENSEMBL	exon	150091604	150091691	.	-	.	gene_id "ENSMUSG00000097028.1"; transcript_id "ENSMUST00000181915.1"; gene_type "lincRNA"; gene_status "KNOWN"; gene_name "7530420F21Rik"; transcript_type "lincRNA"; transcript_status "KNOWN"; transcript_name "7530420F21Rik-202"; exon_number 2; exon_id "ENSMUSE00001134383.1"; level 3; tag "basic";
chr1	ENSEMBL	exon	150087120	150087345	.	-	.	gene_id "ENSMUSG00000097028.1"; transcript_id "ENSMUST00000181915.1"; gene_type "lincRNA"; gene_status "KNOWN"; gene_name "7530420F21Rik"; transcript_type "lincRNA"; transcript_status "KNOWN"; transcript_name "7530420F21Rik-202"; exon_number 3; exon_id "ENSMUSE00001142854.1"; level 3; tag "basic";
chr1	ENSEMBL	exon	150084580	150084639	.	-	.	gene_id "ENSMUSG00000097028.1"; transcript_id "ENSMUST00000181915.1"; gene_type "lincRNA"; gene_status "KNOWN"; gene_name "7530420F21Rik"; transcript_type "lincRNA"; transcript_status "KNOWN"; transcript_name "7530420F21Rik-202"; exon_number 4; exon_id "ENSMUSE00001178813.1"; level 3; tag "basic";
chr1	ENSEMBL	exon	150074873	150077045	.	-	.	gene_id "ENSMUSG00000097028.1"; transcript_id "ENSMUST00000181915.1"; gene_type "lincRNA"; gene_status "KNOWN"; gene_name "7530420F21Rik"; transcript_type "lincRNA"; transcript_status "KNOWN"; transcript_name "7530420F21Rik-202"; exon_number 5; exon_id "ENSMUSE00001186765.1"; level 3; tag "basic";
chr1	ENSEMBL	exon	150099428	150099874	.	-	.	gene_id "ENSMUSG00000097028.1"; transcript_id "ENSMUST00000181460.1"; gene_type "lincRNA"; gene_status "KNOWN"; gene_name "7530420F21Rik"; transcript_type "lincRNA"; transcript_status "KNOWN"; transcript_name "7530420F21Rik-201"; exon_number 1; exon_id "ENSMUSE00001153201.1"; level 3;
chr1	ENSEMBL	exon	150091604	150091691	.	-	.	gene_id "ENSMUSG00000097028.1"; transcript_id "ENSMUST00000181460.1"; gene_type "lincRNA"; gene_status "KNOWN"; gene_name "7530420F21Rik"; transcript_type "lincRNA"; transcript_status "KNOWN"; transcript_name "7530420F21Rik-201"; exon_number 2; exon_id "ENSMUSE00001134383.1"; level 3;
chr1	ENSEMBL	exon	150088053	150089348	.	-	.	gene_id "ENSMUSG00000097028.1"; transcript_id "ENSMUST00000181460.1"; gene_type "lincRNA"; gene_status "KNOWN"; gene_name "7530420F21Rik"; transcript_type "lincRNA"; transcript_status "KNOWN"; transcript_name "7530420F21Rik-201"; exon_number 3; exon_id "ENSMUSE00001197114.1"; level 3;
chr1	HAVANA	exon	150164814	150164948	.	-	.	gene_id "ENSMUSG00000097754.1"; transcript_id "ENSMUST00000181308.1"; gene_type "lincRNA"; gene_status "NOVEL"; gene_name "Gm26687"; transcript_type "lincRNA"; transcript_status "KNOWN"; transcript_name "Gm26687-001"; exon_number 1; exon_id "ENSMUSE00001160976.1"; level 2; tag "basic"; havana_gene "OTTMUSG00000043205.1"; havana_transcript "OTTMUST00000113311.1";
chr1	HAVANA	exon	150159043	150160652	.	-	.	gene_id "ENSMUSG00000097754.1"; transcript_id "ENSMUST00000181308.1"; gene_type "lincRNA"; gene_status "NOVEL"; gene_name "Gm26687"; transcript_type "lincRNA"; transcript_status "KNOWN"; transcript_name "Gm26687-001"; exon_number 2; exon_id "ENSMUSE00001137634.1"; level 2; tag "basic"; havana_gene "OTTMUSG00000043205.1"; havana_transcript "OTTMUST00000113311.1";
chr1	HAVANA	exon	152687408	152687501	.	-	.	gene_id "ENSMUSG00000086145.1"; transcript_id "ENSMUST00000139309.1"; gene_type "sense_intronic"; gene_status "NOVEL"; gene_name "Gm15479"; transcript_type "sense_intronic"; transcript_status "KNOWN"; transcript_name "Gm15479-001"; exon_number 1; exon_id "ENSMUSE00000736692.1"; level 2; tag "basic"; havana_gene "OTTMUSG00000022540.1"; havana_transcript "OTTMUST00000053996.1";
chr1	HAVANA	exon	152684026	152685064	.	-	.	gene_id "ENSMUSG00000086145.1"; transcript_id "ENSMUST00000139309.1"; gene_type "sense_intronic"; gene_status "NOVEL"; gene_name "Gm15479"; transcript_type "sense_intronic"; transcript_status "KNOWN"; transcript_name "Gm15479-001"; exon_number 2; exon_id "ENSMUSE00000750168.1"; level 2; tag "basic"; havana_gene "OTTMUSG00000022540.1"; havana_transcript "OTTMUST00000053996.1";
chr1	HAVANA	exon	157511650	157511721	.	-	.	gene_id "ENSMUSG00000087093.1"; transcript_id "ENSMUST00000135147.1"; gene_type "antisense"; gene_status "PUTATIVE"; gene_name "Gm15486"; transcript_type "antisense"; transcript_status "PUTATIVE"; transcript_name "Gm15486-001"; exon_number 1; exon_id "ENSMUSE00000729978.1"; level 2; tag "basic"; havana_gene "OTTMUSG00000022598.1"; havana_transcript "OTTMUST00000054128.1";
chr1	HAVANA	exon	157502182	157502258	.	-	.	gene_id "ENSMUSG00000087093.1"; transcript_id "ENSMUST00000135147.1"; gene_type "antisense"; gene_status "PUTATIVE"; gene_name "Gm15486"; transcript_type "antisense"; transcript_status "PUTATIVE"; transcript_name "Gm15486-001"; exon_number 2; exon_id "ENSMUSE00000767265.1"; level 2; tag "basic"; havana_gene "OTTMUSG00000022598.1"; havana_transcript "OTTMUST00000054128.1";
chr1	HAVANA	exon	157497875	157498385	.	-	.	gene_id "ENSMUSG00000087093.1"; transcript_id "ENSMUST00000135147.1"; gene_type "antisense"; gene_status "PUTATIVE"; gene_name "Gm15486"; transcript_type "antisense"; transcript_status "PUTATIVE"; transcript_name "Gm15486-001"; exon_number 3; exon_id "ENSMUSE00000756694.1"; level 2; tag "basic"; havana_gene "OTTMUSG00000022598.1"; havana_transcript "OTTMUST00000054128.1";
chr1	HAVANA	exon	161034422	161034457	.	+	.	gene_id "ENSMUSG00000053332.7"; transcript_id "ENSMUST00000160152.1"; gene_type "processed_transcript"; gene_status "KNOWN"; gene_name "Gas5"; transcript_type "retained_intron"; transcript_status "KNOWN"; transcript_name "Gas5-010"; exon_number 1; exon_id "ENSMUSE00000867333.1"; level 2; havana_gene "OTTMUSG00000035061.1"; havana_transcript "OTTMUST00000089190.1";
chr1	HAVANA	exon	161035752	161035804	.	+	.	gene_id "ENSMUSG00000053332.7"; transcript_id "ENSMUST00000160152.1"; gene_type "processed_transcript"; gene_status "KNOWN"; gene_name "Gas5"; transcript_type "retained_intron"; transcript_status "KNOWN"; transcript_name "Gas5-010"; exon_number 2; exon_id "ENSMUSE00000594469.1"; level 2; havana_gene "OTTMUSG00000035061.1"; havana_transcript "OTTMUST00000089190.1";
chr1	HAVANA	exon	161035983	161036014	.	+	.	gene_id "ENSMUSG00000053332.7"; transcript_id "ENSMUST00000160152.1"; gene_type "processed_transcript"; gene_status "KNOWN"; gene_name "Gas5"; transcript_type "retained_intron"; transcript_status "KNOWN"; transcript_name "Gas5-010"; exon_number 3; exon_id "ENSMUSE00000943465.1"; level 2; havana_gene "OTTMUSG00000035061.1"; havana_transcript "OTTMUST00000089190.1";
chr1	HAVANA	exon	161036208	161036244	.	+	.	gene_id "ENSMUSG00000053332.7"; transcript_id "ENSMUST00000160152.1"; gene_type "processed_transcript"; gene_status "KNOWN"; gene_name "Gas5"; transcript_type "retained_intron"; transcript_status "KNOWN"; transcript_name "Gas5-010"; exon_number 4; exon_id "ENSMUSE00000594467.3"; level 2; havana_gene "OTTMUSG00000035061.1"; havana_transcript "OTTMUST00000089190.1";
chr1	HAVANA	exon	161036549	161036579	.	+	.	gene_id "ENSMUSG00000053332.7"; transcript_id "ENSMUST00000160152.1"; gene_type "processed_transcript"; gene_status "KNOWN"; gene_name "Gas5"; transcript_type "retained_intron"; transcript_status "KNOWN"; transcript_name "Gas5-010"; exon_number 5; exon_id "ENSMUSE00000848432.1"; level 2; havana_gene "OTTMUSG00000035061.1"; havana_transcript "OTTMUST00000089190.1";
chr1	HAVANA	exon	161036820	161037315	.	+	.	gene_id "ENSMUSG00000053332.7"; transcript_id "ENSMUST00000160152.1"; gene_type "processed_transcript"; gene_status "KNOWN"; gene_name "Gas5"; transcript_type "retained_intron"; transcript_status "KNOWN"; transcript_name "Gas5-010"; exon_number 6; exon_id "ENSMUSE00000860175.1"; level 2; havana_gene "OTTMUSG00000035061.1"; havana_transcript "OTTMUST00000089190.1";
chr1	HAVANA	exon	161037505	161037531	.	+	.	gene_id "ENSMUSG00000053332.7"; transcript_id "ENSMUST00000160152.1"; gene_type "processed_transcript"; gene_status "KNOWN"; gene_name "Gas5"; transcript_type "retained_intron"; transcript_status "KNOWN"; transcript_name "Gas5-010"; exon_number 7; exon_id "ENSMUSE00000865336.1"; level 2; havana_gene "OTTMUSG00000035061.1"; havana_transcript "OTTMUST00000089190.1";
chr1	HAVANA	exon	161034607	161034719	.	+	.	gene_id "ENSMUSG00000053332.7"; transcript_id "ENSMUST00000161005.1"; gene_type "processed_transcript"; gene_status "KNOWN"; gene_name "Gas5"; transcript_type "lincRNA"; transcript_status "KNOWN"; transcript_name "Gas5-009"; exon_number 1; exon_id "ENSMUSE00000850710.1"; level 2; havana_gene "OTTMUSG00000035061.1"; havana_transcript "OTTMUST00000089189.1";
chr1	HAVANA	exon	161035752	161035804	.	+	.	gene_id "ENSMUSG00000053332.7"; transcript_id "ENSMUST00000161005.1"; gene_type "processed_transcript"; gene_status "KNOWN"; gene_name "Gas5"; transcript_type "lincRNA"; transcript_status "KNOWN"; transcript_name "Gas5-009"; exon_number 2; exon_id "ENSMUSE00000594469.1"; level 2; havana_gene "OTTMUSG00000035061.1"; havana_transcript "OTTMUST00000089189.1";
chr1	HAVANA	exon	161035983	161036014	.	+	.	gene_id "ENSMUSG00000053332.7"; transcript_id "ENSMUST00000161005.1"; gene_type "processed_transcript"; gene_status "KNOWN"; gene_name "Gas5"; transcript_type "lincRNA"; transcript_status "KNOWN"; transcript_name "Gas5-009"; exon_number 3; exon_id "ENSMUSE00000943465.1"; level 2; havana_gene "OTTMUSG00000035061.1"; havana_transcript "OTTMUST00000089189.1";
chr1	HAVANA	exon	161036208	161036244	.	+	.	gene_id "ENSMUSG00000053332.7"; transcript_id "ENSMUST00000161005.1"; gene_type "processed_transcript"; gene_status "KNOWN"; gene_name "Gas5"; transcript_type "lincRNA"; transcript_status "KNOWN"; transcript_name "Gas5-009"; exon_number 4; exon_id "ENSMUSE00000594467.3"; level 2; havana_gene "OTTMUSG00000035061.1"; havana_transcript "OTTMUST00000089189.1";
chr1	HAVANA	exon	161036549	161036579	.	+	.	gene_id "ENSMUSG00000053332.7"; transcript_id "ENSMUST00000161005.1"; gene_type "processed_transcript"; gene_status "KNOWN"; gene_name "Gas5"; transcript_type "lincRNA"; transcript_status "KNOWN"; transcript_name "Gas5-009"; exon_number 5; exon_id "ENSMUSE00000848432.1"; level 2; havana_gene "OTTMUSG00000035061.1"; havana_transcript "OTTMUST00000089189.1";
chr1	HAVANA	exon	161036820	161036852	.	+	.	gene_id "ENSMUSG00000053332.7"; transcript_id "ENSMUST00000161005.1"; gene_type "processed_transcript"; gene_status "KNOWN"; gene_name "Gas5"; transcript_type "lincRNA"; transcript_status "KNOWN"; transcript_name "Gas5-009"; exon_number 6; exon_id "ENSMUSE00000864879.1"; level 2; havana_gene "OTTMUSG00000035061.1"; havana_transcript "OTTMUST00000089189.1";
chr1	HAVANA	exon	161038225	161038272	.	+	.	gene_id "ENSMUSG00000053332.7"; transcript_id "ENSMUST00000161005.1"; gene_type "processed_transcript"; gene_status "KNOWN"; gene_name "Gas5"; transcript_type "lincRNA"; transcript_status "KNOWN"; transcript_name "Gas5-009"; exon_number 7; exon_id "ENSMUSE00000860495.1"; level 2; havana_gene "OTTMUSG00000035061.1"; havana_transcript "OTTMUST00000089189.1";
chr1	HAVANA	exon	161038457	161038539	.	+	.	gene_id "ENSMUSG00000053332.7"; transcript_id "ENSMUST00000161005.1"; gene_type "processed_transcript"; gene_status "KNOWN"; gene_name "Gas5"; transcript_type "lincRNA"; transcript_status "KNOWN"; transcript_name "Gas5-009"; exon_number 8; exon_id "ENSMUSE00000868666.1"; level 2; havana_gene "OTTMUSG00000035061.1"; havana_transcript "OTTMUST00000089189.1";
chr1	HAVANA	exon	161035163	161035194	.	+	.	gene_id "ENSMUSG00000053332.7"; transcript_id "ENSMUST00000162289.1"; gene_type "processed_transcript"; gene_status "KNOWN"; gene_name "Gas5"; transcript_type "retained_intron"; transcript_status "KNOWN"; transcript_name "Gas5-012"; exon_number 1; exon_id "ENSMUSE00000856691.1"; level 2; havana_gene "OTTMUSG00000035061.1"; havana_transcript "OTTMUST00000089192.1";
chr1	HAVANA	exon	161035752	161035804	.	+	.	gene_id "ENSMUSG00000053332.7"; transcript_id "ENSMUST00000162289.1"; gene_type "processed_transcript"; gene_status "KNOWN"; gene_name "Gas5"; transcript_type "retained_intron"; transcript_status "KNOWN"; transcript_name "Gas5-012"; exon_number 2; exon_id "ENSMUSE00000594469.1"; level 2; havana_gene "OTTMUSG00000035061.1"; havana_transcript "OTTMUST00000089192.1";
chr1	HAVANA	exon	161035983	161036014	.	+	.	gene_id "ENSMUSG00000053332.7"; transcript_id "ENSMUST00000162289.1"; gene_type "processed_transcript"; gene_status "KNOWN"; gene_name "Gas5"; transcript_type "retained_intron"; transcript_status "KNOWN"; transcript_name "Gas5-012"; exon_number 3; exon_id "ENSMUSE00000943465.1"; level 2; havana_gene "OTTMUSG00000035061.1"; havana_transcript "OTTMUST00000089192.1";
chr1	HAVANA	exon	161036208	161036244	.	+	.	gene_id "ENSMUSG00000053332.7"; transcript_id "ENSMUST00000162289.1"; gene_type "processed_transcript"; gene_status "KNOWN"; gene_name "Gas5"; transcript_type "retained_intron"; transcript_status "KNOWN"; transcript_name "Gas5-012"; exon_number 4; exon_id "ENSMUSE00000594467.3"; level 2; havana_gene "OTTMUSG00000035061.1"; havana_transcript "OTTMUST00000089192.1";
chr1	HAVANA	exon	161036549	161036579	.	+	.	gene_id "ENSMUSG00000053332.7"; transcript_id "ENSMUST00000162289.1"; gene_type "processed_transcript"; gene_status "KNOWN"; gene_name "Gas5"; transcript_type "retained_intron"; transcript_status "KNOWN"; transcript_name "Gas5-012"; exon_number 5; exon_id "ENSMUSE00000848432.1"; level 2; havana_gene "OTTMUSG00000035061.1"; havana_transcript "OTTMUST00000089192.1";
chr1	HAVANA	exon	161036820	161036852	.	+	.	gene_id "ENSMUSG00000053332.7"; transcript_id "ENSMUST00000162289.1"; gene_type "processed_transcript"; gene_status "KNOWN"; gene_name "Gas5"; transcript_type "retained_intron"; transcript_status "KNOWN"; transcript_name "Gas5-012"; exon_number 6; exon_id "ENSMUSE00000864879.1"; level 2; havana_gene "OTTMUSG00000035061.1"; havana_transcript "OTTMUST00000089192.1";
chr1	HAVANA	exon	161037288	161037315	.	+	.	gene_id "ENSMUSG00000053332.7"; transcript_id "ENSMUST00000162289.1"; gene_type "processed_transcript"; gene_status "KNOWN"; gene_name "Gas5"; transcript_type "retained_intron"; transcript_status "KNOWN"; transcript_name "Gas5-012"; exon_number 7; exon_id "ENSMUSE00000856053.1"; level 2; havana_gene "OTTMUSG00000035061.1"; havana_transcript "OTTMUST00000089192.1";
chr1	HAVANA	exon	161037505	161038037	.	+	.	gene_id "ENSMUSG00000053332.7"; transcript_id "ENSMUST00000162289.1"; gene_type "processed_transcript"; gene_status "KNOWN"; gene_name "Gas5"; transcript_type "retained_intron"; transcript_status "KNOWN"; transcript_name "Gas5-012"; exon_number 8; exon_id "ENSMUSE00000849796.1"; level 2; havana_gene "OTTMUSG00000035061.1"; havana_transcript "OTTMUST00000089192.1";
chr1	HAVANA	exon	161038225	161038272	.	+	.	gene_id "ENSMUSG00000053332.7"; transcript_id "ENSMUST00000162289.1"; gene_type "processed_transcript"; gene_status "KNOWN"; gene_name "Gas5"; transcript_type "retained_intron"; transcript_status "KNOWN"; transcript_name "Gas5-012"; exon_number 9; exon_id "ENSMUSE00000860495.1"; level 2; havana_gene "OTTMUSG00000035061.1"; havana_transcript "OTTMUST00000089192.1";
chr1	HAVANA	exon	161038457	161038533	.	+	.	gene_id "ENSMUSG00000053332.7"; transcript_id "ENSMUST00000162289.1"; gene_type "processed_transcript"; gene_status "KNOWN"; gene_name "Gas5"; transcript_type "retained_intron"; transcript_status "KNOWN"; transcript_name "Gas5-012"; exon_number 10; exon_id "ENSMUSE00000866262.1"; level 2; havana_gene "OTTMUSG00000035061.1"; havana_transcript "OTTMUST00000089192.1";
chr1	HAVANA	exon	161035168	161035194	.	+	.	gene_id "ENSMUSG00000053332.7"; transcript_id "ENSMUST00000159438.1"; gene_type "processed_transcript"; gene_status "KNOWN"; gene_name "Gas5"; transcript_type "retained_intron"; transcript_status "KNOWN"; transcript_name "Gas5-024"; exon_number 1; exon_id "ENSMUSE00000851984.1"; level 2; havana_gene "OTTMUSG00000035061.1"; havana_transcript "OTTMUST00000089204.1";
chr1	HAVANA	exon	161035752	161036014	.	+	.	gene_id "ENSMUSG00000053332.7"; transcript_id "ENSMUST00000159438.1"; gene_type "processed_transcript"; gene_status "KNOWN"; gene_name "Gas5"; transcript_type "retained_intron"; transcript_status "KNOWN"; transcript_name "Gas5-024"; exon_number 2; exon_id "ENSMUSE00000858709.1"; level 2; havana_gene "OTTMUSG00000035061.1"; havana_transcript "OTTMUST00000089204.1";
chr1	HAVANA	exon	161036208	161036579	.	+	.	gene_id "ENSMUSG00000053332.7"; transcript_id "ENSMUST00000159438.1"; gene_type "processed_transcript"; gene_status "KNOWN"; gene_name "Gas5"; transcript_type "retained_intron"; transcript_status "KNOWN"; transcript_name "Gas5-024"; exon_number 3; exon_id "ENSMUSE00000850600.1"; level 2; havana_gene "OTTMUSG00000035061.1"; havana_transcript "OTTMUST00000089204.1";
chr1	HAVANA	exon	161036820	161036852	.	+	.	gene_id "ENSMUSG00000053332.7"; transcript_id "ENSMUST00000159438.1"; gene_type "processed_transcript"; gene_status "KNOWN"; gene_name "Gas5"; transcript_type "retained_intron"; transcript_status "KNOWN"; transcript_name "Gas5-024"; exon_number 4; exon_id "ENSMUSE00000864879.1"; level 2; havana_gene "OTTMUSG00000035061.1"; havana_transcript "OTTMUST00000089204.1";
chr1	HAVANA	exon	161037288	161037315	.	+	.	gene_id "ENSMUSG00000053332.7"; transcript_id "ENSMUST00000159438.1"; gene_type "processed_transcript"; gene_status "KNOWN"; gene_name "Gas5"; transcript_type "retained_intron"; transcript_status "KNOWN"; transcript_name "Gas5-024"; exon_number 5; exon_id "ENSMUSE00000856053.1"; level 2; havana_gene "OTTMUSG00000035061.1"; havana_transcript "OTTMUST00000089204.1";
chr1	HAVANA	exon	161037505	161037560	.	+	.	gene_id "ENSMUSG00000053332.7"; transcript_id "ENSMUST00000159438.1"; gene_type "processed_transcript"; gene_status "KNOWN"; gene_name "Gas5"; transcript_type "retained_intron"; transcript_status "KNOWN"; transcript_name "Gas5-024"; exon_number 6; exon_id "ENSMUSE00000860095.1"; level 2; havana_gene "OTTMUSG00000035061.1"; havana_transcript "OTTMUST00000089204.1";
chr1	HAVANA	exon	161035172	161035194	.	+	.	gene_id "ENSMUSG00000053332.7"; transcript_id "ENSMUST00000065709.5"; gene_type "processed_transcript"; gene_status "KNOWN"; gene_name "Gas5"; transcript_type "retained_intron"; transcript_status "KNOWN"; transcript_name "Gas5-023"; exon_number 1; exon_id "ENSMUSE00000858635.1"; level 2; havana_gene "OTTMUSG00000035061.1"; havana_transcript "OTTMUST00000089203.1";
chr1	HAVANA	exon	161035752	161035804	.	+	.	gene_id "ENSMUSG00000053332.7"; transcript_id "ENSMUST00000065709.5"; gene_type "processed_transcript"; gene_status "KNOWN"; gene_name "Gas5"; transcript_type "retained_intron"; transcript_status "KNOWN"; transcript_name "Gas5-023"; exon_number 2; exon_id "ENSMUSE00000594469.1"; level 2; havana_gene "OTTMUSG00000035061.1"; havana_transcript "OTTMUST00000089203.1";
chr1	HAVANA	exon	161035983	161036014	.	+	.	gene_id "ENSMUSG00000053332.7"; transcript_id "ENSMUST00000065709.5"; gene_type "processed_transcript"; gene_status "KNOWN"; gene_name "Gas5"; transcript_type "retained_intron"; transcript_status "KNOWN"; transcript_name "Gas5-023"; exon_number 3; exon_id "ENSMUSE00000943465.1"; level 2; havana_gene "OTTMUSG00000035061.1"; havana_transcript "OTTMUST00000089203.1";
chr1	HAVANA	exon	161036208	161036629	.	+	.	gene_id "ENSMUSG00000053332.7"; transcript_id "ENSMUST00000065709.5"; gene_type "processed_transcript"; gene_status "KNOWN"; gene_name "Gas5"; transcript_type "retained_intron"; transcript_status "KNOWN"; transcript_name "Gas5-023"; exon_number 4; exon_id "ENSMUSE00000848813.1"; level 2; havana_gene "OTTMUSG00000035061.1"; havana_transcript "OTTMUST00000089203.1";
chr1	HAVANA	exon	161035188	161035194	.	+	.	gene_id "ENSMUSG00000053332.7"; transcript_id "ENSMUST00000159890.1"; gene_type "processed_transcript"; gene_status "KNOWN"; gene_name "Gas5"; transcript_type "retained_intron"; transcript_status "KNOWN"; transcript_name "Gas5-005"; exon_number 1; exon_id "ENSMUSE00001047101.1"; level 2; havana_gene "OTTMUSG00000035061.1"; havana_transcript "OTTMUST00000089185.1";
chr1	HAVANA	exon	161035752	161035804	.	+	.	gene_id "ENSMUSG00000053332.7"; transcript_id "ENSMUST00000159890.1"; gene_type "processed_transcript"; gene_status "KNOWN"; gene_name "Gas5"; transcript_type "retained_intron"; transcript_status "KNOWN"; transcript_name "Gas5-005"; exon_number 2; exon_id "ENSMUSE00000594469.1"; level 2; havana_gene "OTTMUSG00000035061.1"; havana_transcript "OTTMUST00000089185.1";
chr1	HAVANA	exon	161035983	161036244	.	+	.	gene_id "ENSMUSG00000053332.7"; transcript_id "ENSMUST00000159890.1"; gene_type "processed_transcript"; gene_status "KNOWN"; gene_name "Gas5"; transcript_type "retained_intron"; transcript_status "KNOWN"; transcript_name "Gas5-005"; exon_number 3; exon_id "ENSMUSE00000854376.1"; level 2; havana_gene "OTTMUSG00000035061.1"; havana_transcript "OTTMUST00000089185.1";
chr1	HAVANA	exon	161036549	161036579	.	+	.	gene_id "ENSMUSG00000053332.7"; transcript_id "ENSMUST00000159890.1"; gene_type "processed_transcript"; gene_status "KNOWN"; gene_name "Gas5"; transcript_type "retained_intron"; transcript_status "KNOWN"; transcript_name "Gas5-005"; exon_number 4; exon_id "ENSMUSE00000848432.1"; level 2; havana_gene "OTTMUSG00000035061.1"; havana_transcript "OTTMUST00000089185.1";
chr1	HAVANA	exon	161036820	161037315	.	+	.	gene_id "ENSMUSG00000053332.7"; transcript_id "ENSMUST00000159890.1"; gene_type "processed_transcript"; gene_status "KNOWN"; gene_name "Gas5"; transcript_type "retained_intron"; transcript_status "KNOWN"; transcript_name "Gas5-005"; exon_number 5; exon_id "ENSMUSE00000860175.1"; level 2; havana_gene "OTTMUSG00000035061.1"; havana_transcript "OTTMUST00000089185.1";
chr1	HAVANA	exon	161037505	161037547	.	+	.	gene_id "ENSMUSG00000053332.7"; transcript_id "ENSMUST00000159890.1"; gene_type "processed_transcript"; gene_status "KNOWN"; gene_name "Gas5"; transcript_type "retained_intron"; transcript_status "KNOWN"; transcript_name "Gas5-005"; exon_number 6; exon_id "ENSMUSE00000859505.1"; level 2; havana_gene "OTTMUSG00000035061.1"; havana_transcript "OTTMUST00000089185.1";
chr1	HAVANA	exon	161037995	161038037	.	+	.	gene_id "ENSMUSG00000053332.7"; transcript_id "ENSMUST00000159890.1"; gene_type "processed_transcript"; gene_status "KNOWN"; gene_name "Gas5"; transcript_type "retained_intron"; transcript_status "KNOWN"; transcript_name "Gas5-005"; exon_number 7; exon_id "ENSMUSE00000853152.1"; level 2; havana_gene "OTTMUSG00000035061.1"; havana_transcript "OTTMUST00000089185.1";
chr1	HAVANA	exon	161038225	161038272	.	+	.	gene_id "ENSMUSG00000053332.7"; transcript_id "ENSMUST00000159890.1"; gene_type "processed_transcript"; gene_status "KNOWN"; gene_name "Gas5"; transcript_type "retained_intron"; transcript_status "KNOWN"; transcript_name "Gas5-005"; exon_number 8; exon_id "ENSMUSE00000860495.1"; level 2; havana_gene "OTTMUSG00000035061.1"; havana_transcript "OTTMUST00000089185.1";
chr1	HAVANA	exon	161038457	161038539	.	+	.	gene_id "ENSMUSG00000053332.7"; transcript_id "ENSMUST00000159890.1"; gene_type "processed_transcript"; gene_status "KNOWN"; gene_name "Gas5"; transcript_type "retained_intron"; transcript_status "KNOWN"; transcript_name "Gas5-005"; exon_number 9; exon_id "ENSMUSE00000868666.1"; level 2; havana_gene "OTTMUSG00000035061.1"; havana_transcript "OTTMUST00000089185.1";
chr1	HAVANA	exon	161036020	161036579	.	+	.	gene_id "ENSMUSG00000053332.7"; transcript_id "ENSMUST00000160497.1"; gene_type "processed_transcript"; gene_status "KNOWN"; gene_name "Gas5"; transcript_type "retained_intron"; transcript_status "KNOWN"; transcript_name "Gas5-025"; exon_number 1; exon_id "ENSMUSE00000863480.1"; level 2; havana_gene "OTTMUSG00000035061.1"; havana_transcript "OTTMUST00000089205.1";
chr1	HAVANA	exon	161036820	161036888	.	+	.	gene_id "ENSMUSG00000053332.7"; transcript_id "ENSMUST00000160497.1"; gene_type "processed_transcript"; gene_status "KNOWN"; gene_name "Gas5"; transcript_type "retained_intron"; transcript_status "KNOWN"; transcript_name "Gas5-025"; exon_number 2; exon_id "ENSMUSE00000855293.1"; level 2; havana_gene "OTTMUSG00000035061.1"; havana_transcript "OTTMUST00000089205.1";
chr1	HAVANA	exon	161036695	161036852	.	+	.	gene_id "ENSMUSG00000053332.7"; transcript_id "ENSMUST00000161623.1"; gene_type "processed_transcript"; gene_status "KNOWN"; gene_name "Gas5"; transcript_type "retained_intron"; transcript_status "KNOWN"; transcript_name "Gas5-017"; exon_number 1; exon_id "ENSMUSE00000858281.1"; level 2; havana_gene "OTTMUSG00000035061.1"; havana_transcript "OTTMUST00000089197.1";
chr1	HAVANA	exon	161037288	161037315	.	+	.	gene_id "ENSMUSG00000053332.7"; transcript_id "ENSMUST00000161623.1"; gene_type "processed_transcript"; gene_status "KNOWN"; gene_name "Gas5"; transcript_type "retained_intron"; transcript_status "KNOWN"; transcript_name "Gas5-017"; exon_number 2; exon_id "ENSMUSE00000856053.1"; level 2; havana_gene "OTTMUSG00000035061.1"; havana_transcript "OTTMUST00000089197.1";
chr1	HAVANA	exon	161037505	161037547	.	+	.	gene_id "ENSMUSG00000053332.7"; transcript_id "ENSMUST00000161623.1"; gene_type "processed_transcript"; gene_status "KNOWN"; gene_name "Gas5"; transcript_type "retained_intron"; transcript_status "KNOWN"; transcript_name "Gas5-017"; exon_number 3; exon_id "ENSMUSE00000859505.1"; level 2; havana_gene "OTTMUSG00000035061.1"; havana_transcript "OTTMUST00000089197.1";
chr1	HAVANA	exon	161037995	161038037	.	+	.	gene_id "ENSMUSG00000053332.7"; transcript_id "ENSMUST00000161623.1"; gene_type "processed_transcript"; gene_status "KNOWN"; gene_name "Gas5"; transcript_type "retained_intron"; transcript_status "KNOWN"; transcript_name "Gas5-017"; exon_number 4; exon_id "ENSMUSE00000853152.1"; level 2; havana_gene "OTTMUSG00000035061.1"; havana_transcript "OTTMUST00000089197.1";
chr1	HAVANA	exon	161038225	161038272	.	+	.	gene_id "ENSMUSG00000053332.7"; transcript_id "ENSMUST00000161623.1"; gene_type "processed_transcript"; gene_status "KNOWN"; gene_name "Gas5"; transcript_type "retained_intron"; transcript_status "KNOWN"; transcript_name "Gas5-017"; exon_number 5; exon_id "ENSMUSE00000860495.1"; level 2; havana_gene "OTTMUSG00000035061.1"; havana_transcript "OTTMUST00000089197.1";
chr1	HAVANA	exon	161038457	161038539	.	+	.	gene_id "ENSMUSG00000053332.7"; transcript_id "ENSMUST00000161623.1"; gene_type "processed_transcript"; gene_status "KNOWN"; gene_name "Gas5"; transcript_type "retained_intron"; transcript_status "KNOWN"; transcript_name "Gas5-017"; exon_number 6; exon_id "ENSMUSE00000868666.1"; level 2; havana_gene "OTTMUSG00000035061.1"; havana_transcript "OTTMUST00000089197.1";
chr1	HAVANA	exon	161037309	161037547	.	+	.	gene_id "ENSMUSG00000053332.7"; transcript_id "ENSMUST00000163081.1"; gene_type "processed_transcript"; gene_status "KNOWN"; gene_name "Gas5"; transcript_type "retained_intron"; transcript_status "KNOWN"; transcript_name "Gas5-018"; exon_number 1; exon_id "ENSMUSE00000853825.1"; level 2; havana_gene "OTTMUSG00000035061.1"; havana_transcript "OTTMUST00000089198.1";
chr1	HAVANA	exon	161037995	161038125	.	+	.	gene_id "ENSMUSG00000053332.7"; transcript_id "ENSMUST00000163081.1"; gene_type "processed_transcript"; gene_status "KNOWN"; gene_name "Gas5"; transcript_type "retained_intron"; transcript_status "KNOWN"; transcript_name "Gas5-018"; exon_number 2; exon_id "ENSMUSE00000861436.1"; level 2; havana_gene "OTTMUSG00000035061.1"; havana_transcript "OTTMUST00000089198.1";
chr1	HAVANA	exon	161158863	161159314	.	-	.	gene_id "ENSMUSG00000049160.9"; transcript_id "ENSMUST00000135643.1"; gene_type "antisense"; gene_status "NOVEL"; gene_name "4930469G21Rik"; transcript_type "antisense"; transcript_status "KNOWN"; transcript_name "4930469G21Rik-001"; exon_number 1; exon_id "ENSMUSE00001304176.1"; level 2; tag "basic"; havana_gene "OTTMUSG00000022134.1"; havana_transcript "OTTMUST00000052537.1";
chr1	HAVANA	exon	161156823	161157344	.	-	.	gene_id "ENSMUSG00000049160.9"; transcript_id "ENSMUST00000135643.1"; gene_type "antisense"; gene_status "NOVEL"; gene_name "4930469G21Rik"; transcript_type "antisense"; transcript_status "KNOWN"; transcript_name "4930469G21Rik-001"; exon_number 2; exon_id "ENSMUSE00000776329.1"; level 2; tag "basic"; havana_gene "OTTMUSG00000022134.1"; havana_transcript "OTTMUST00000052537.1";
chr1	HAVANA	exon	161154558	161154775	.	-	.	gene_id "ENSMUSG00000049160.9"; transcript_id "ENSMUST00000135643.1"; gene_type "antisense"; gene_status "NOVEL"; gene_name "4930469G21Rik"; transcript_type "antisense"; transcript_status "KNOWN"; transcript_name "4930469G21Rik-001"; exon_number 3; exon_id "ENSMUSE00000688473.1"; level 2; tag "basic"; havana_gene "OTTMUSG00000022134.1"; havana_transcript "OTTMUST00000052537.1";
chr1	ENSEMBL	exon	162217623	162225548	.	+	.	gene_id "ENSMUSG00000078190.5"; transcript_id "ENSMUST00000178978.1"; gene_type "antisense"; gene_status "KNOWN"; gene_name "Dnm3os"; transcript_type "antisense"; transcript_status "KNOWN"; transcript_name "Dnm3os-201"; exon_number 1; exon_id "ENSMUSE00000973909.1"; level 3; tag "basic"; havana_gene "OTTMUSG00000029470.4";
chr1	HAVANA	exon	163280356	163280422	.	+	.	gene_id "ENSMUSG00000092188.1"; transcript_id "ENSMUST00000172793.1"; gene_type "antisense"; gene_status "NOVEL"; gene_name "Gm20471"; transcript_type "antisense"; transcript_status "KNOWN"; transcript_name "Gm20471-001"; exon_number 1; exon_id "ENSMUSE00000932035.1"; level 2; tag "basic"; havana_gene "OTTMUSG00000037739.1"; havana_transcript "OTTMUST00000097464.1";
chr1	HAVANA	exon	163286487	163287045	.	+	.	gene_id "ENSMUSG00000092188.1"; transcript_id "ENSMUST00000172793.1"; gene_type "antisense"; gene_status "NOVEL"; gene_name "Gm20471"; transcript_type "antisense"; transcript_status "KNOWN"; transcript_name "Gm20471-001"; exon_number 2; exon_id "ENSMUSE00000943665.1"; level 2; tag "basic"; havana_gene "OTTMUSG00000037739.1"; havana_transcript "OTTMUST00000097464.1";
chr1	HAVANA	exon	164151859	164152217	.	-	.	gene_id "ENSMUSG00000086593.2"; transcript_id "ENSMUST00000133341.2"; gene_type "lincRNA"; gene_status "NOVEL"; gene_name "Gm16548"; transcript_type "lincRNA"; transcript_status "KNOWN"; transcript_name "Gm16548-001"; exon_number 1; exon_id "ENSMUSE00000740532.1"; level 2; tag "basic"; havana_gene "OTTMUSG00000034814.1"; havana_transcript "OTTMUST00000088490.1";
chr1	HAVANA	exon	164149320	164149644	.	-	.	gene_id "ENSMUSG00000086593.2"; transcript_id "ENSMUST00000133341.2"; gene_type "lincRNA"; gene_status "NOVEL"; gene_name "Gm16548"; transcript_type "lincRNA"; transcript_status "KNOWN"; transcript_name "Gm16548-001"; exon_number 2; exon_id "ENSMUSE00000747658.1"; level 2; tag "basic"; havana_gene "OTTMUSG00000034814.1"; havana_transcript "OTTMUST00000088490.1";
chr1	HAVANA	exon	164148591	164149132	.	-	.	gene_id "ENSMUSG00000086593.2"; transcript_id "ENSMUST00000133341.2"; gene_type "lincRNA"; gene_status "NOVEL"; gene_name "Gm16548"; transcript_type "lincRNA"; transcript_status "KNOWN"; transcript_name "Gm16548-001"; exon_number 3; exon_id "ENSMUSE00000751255.2"; level 2; tag "basic"; havana_gene "OTTMUSG00000034814.1"; havana_transcript "OTTMUST00000088490.1";
chr1	ENSEMBL	exon	164503307	164503544	.	+	.	gene_id "ENSMUSG00000097281.1"; transcript_id "ENSMUST00000181831.1"; gene_type "lincRNA"; gene_status "KNOWN"; gene_name "Gm26685"; transcript_type "lincRNA"; transcript_status "KNOWN"; transcript_name "Gm26685-201"; exon_number 1; exon_id "ENSMUSE00001160441.1"; level 3; tag "basic";
chr1	ENSEMBL	exon	164508205	164508335	.	+	.	gene_id "ENSMUSG00000097281.1"; transcript_id "ENSMUST00000181831.1"; gene_type "lincRNA"; gene_status "KNOWN"; gene_name "Gm26685"; transcript_type "lincRNA"; transcript_status "KNOWN"; transcript_name "Gm26685-201"; exon_number 2; exon_id "ENSMUSE00001158319.1"; level 3; tag "basic";
chr1	ENSEMBL	exon	164513227	164514882	.	+	.	gene_id "ENSMUSG00000097281.1"; transcript_id "ENSMUST00000181831.1"; gene_type "lincRNA"; gene_status "KNOWN"; gene_name "Gm26685"; transcript_type "lincRNA"; transcript_status "KNOWN"; transcript_name "Gm26685-201"; exon_number 3; exon_id "ENSMUSE00001134145.1"; level 3; tag "basic";
chr1	HAVANA	exon	166380431	166380493	.	-	.	gene_id "ENSMUSG00000089853.1"; transcript_id "ENSMUST00000160268.1"; gene_type "antisense"; gene_status "NOVEL"; gene_name "Gm15853"; transcript_type "antisense"; transcript_status "KNOWN"; transcript_name "Gm15853-001"; exon_number 1; exon_id "ENSMUSE00000867093.1"; level 2; tag "mRNA_start_NF"; tag "basic"; havana_gene "OTTMUSG00000026880.1"; havana_transcript "OTTMUST00000066477.1";
chr1	HAVANA	exon	166379839	166380331	.	-	.	gene_id "ENSMUSG00000089853.1"; transcript_id "ENSMUST00000160268.1"; gene_type "antisense"; gene_status "NOVEL"; gene_name "Gm15853"; transcript_type "antisense"; transcript_status "KNOWN"; transcript_name "Gm15853-001"; exon_number 2; exon_id "ENSMUSE00000861612.1"; level 2; tag "mRNA_start_NF"; tag "basic"; havana_gene "OTTMUSG00000026880.1"; havana_transcript "OTTMUST00000066477.1";
chr1	HAVANA	exon	170868645	170868744	.	+	.	gene_id "ENSMUSG00000053925.4"; transcript_id "ENSMUST00000171747.1"; gene_type "processed_transcript"; gene_status "NOVEL"; gene_name "Gm9929"; transcript_type "processed_transcript"; transcript_status "KNOWN"; transcript_name "Gm9929-001"; exon_number 1; exon_id "ENSMUSE00000658706.2"; level 2; tag "basic"; havana_gene "OTTMUSG00000035838.1"; havana_transcript "OTTMUST00000091794.1";
chr1	HAVANA	exon	170880151	170881721	.	+	.	gene_id "ENSMUSG00000053925.4"; transcript_id "ENSMUST00000171747.1"; gene_type "processed_transcript"; gene_status "NOVEL"; gene_name "Gm9929"; transcript_type "processed_transcript"; transcript_status "KNOWN"; transcript_name "Gm9929-001"; exon_number 2; exon_id "ENSMUSE00000882529.1"; level 2; tag "basic"; havana_gene "OTTMUSG00000035838.1"; havana_transcript "OTTMUST00000091794.1";
chr1	HAVANA	exon	171500568	171504111	.	-	.	gene_id "ENSMUSG00000091993.2"; transcript_id "ENSMUST00000181170.1"; gene_type "antisense"; gene_status "NOVEL"; gene_name "B930036N10Rik"; transcript_type "antisense"; transcript_status "KNOWN"; transcript_name "B930036N10Rik-001"; exon_number 1; exon_id "ENSMUSE00001176778.1"; level 2; tag "basic"; havana_gene "OTTMUSG00000042477.1"; havana_transcript "OTTMUST00000111990.1";
chr1	HAVANA	exon	172213021	172213401	.	+	.	gene_id "ENSMUSG00000092085.1"; transcript_id "ENSMUST00000171429.1"; gene_type "antisense"; gene_status "PUTATIVE"; gene_name "Gm17224"; transcript_type "antisense"; transcript_status "PUTATIVE"; transcript_name "Gm17224-001"; exon_number 1; exon_id "ENSMUSE00000876236.1"; level 2; tag "basic"; havana_gene "OTTMUSG00000035164.1"; havana_transcript "OTTMUST00000089559.1";
chr1	HAVANA	exon	172213562	172213680	.	+	.	gene_id "ENSMUSG00000092085.1"; transcript_id "ENSMUST00000171429.1"; gene_type "antisense"; gene_status "PUTATIVE"; gene_name "Gm17224"; transcript_type "antisense"; transcript_status "PUTATIVE"; transcript_name "Gm17224-001"; exon_number 2; exon_id "ENSMUSE00000902389.1"; level 2; tag "basic"; havana_gene "OTTMUSG00000035164.1"; havana_transcript "OTTMUST00000089559.1";
chr1	HAVANA	exon	172550517	172550669	.	-	.	gene_id "ENSMUSG00000085184.3"; transcript_id "ENSMUST00000132370.2"; gene_type "processed_transcript"; gene_status "NOVEL"; gene_name "4933439K11Rik"; transcript_type "lincRNA"; transcript_status "KNOWN"; transcript_name "4933439K11Rik-002"; exon_number 1; exon_id "ENSMUSE00000781411.2"; level 2; havana_gene "OTTMUSG00000034520.3"; havana_transcript "OTTMUST00000087592.1";
chr1	HAVANA	exon	172542907	172543003	.	-	.	gene_id "ENSMUSG00000085184.3"; transcript_id "ENSMUST00000132370.2"; gene_type "processed_transcript"; gene_status "NOVEL"; gene_name "4933439K11Rik"; transcript_type "lincRNA"; transcript_status "KNOWN"; transcript_name "4933439K11Rik-002"; exon_number 2; exon_id "ENSMUSE00000788322.1"; level 2; havana_gene "OTTMUSG00000034520.3"; havana_transcript "OTTMUST00000087592.1";
chr1	HAVANA	exon	172538133	172538481	.	-	.	gene_id "ENSMUSG00000085184.3"; transcript_id "ENSMUST00000132370.2"; gene_type "processed_transcript"; gene_status "NOVEL"; gene_name "4933439K11Rik"; transcript_type "lincRNA"; transcript_status "KNOWN"; transcript_name "4933439K11Rik-002"; exon_number 3; exon_id "ENSMUSE00000852809.1"; level 2; havana_gene "OTTMUSG00000034520.3"; havana_transcript "OTTMUST00000087592.1";
chr1	HAVANA	exon	172557733	172558129	.	-	.	gene_id "ENSMUSG00000085184.3"; transcript_id "ENSMUST00000169111.1"; gene_type "processed_transcript"; gene_status "NOVEL"; gene_name "4933439K11Rik"; transcript_type "antisense"; transcript_status "KNOWN"; transcript_name "4933439K11Rik-003"; exon_number 1; exon_id "ENSMUSE00000875075.1"; level 2; tag "basic"; havana_gene "OTTMUSG00000034520.3"; havana_transcript "OTTMUST00000110198.1";
chr1	HAVANA	exon	172549258	172550729	.	-	.	gene_id "ENSMUSG00000085184.3"; transcript_id "ENSMUST00000169111.1"; gene_type "processed_transcript"; gene_status "NOVEL"; gene_name "4933439K11Rik"; transcript_type "antisense"; transcript_status "KNOWN"; transcript_name "4933439K11Rik-003"; exon_number 2; exon_id "ENSMUSE00000915863.1"; level 2; tag "basic"; havana_gene "OTTMUSG00000034520.3"; havana_transcript "OTTMUST00000110198.1";
chr1	HAVANA	exon	178916706	178917614	.	-	.	gene_id "ENSMUSG00000089713.1"; transcript_id "ENSMUST00000162545.1"; gene_type "antisense"; gene_status "NOVEL"; gene_name "Gm16564"; transcript_type "antisense"; transcript_status "KNOWN"; transcript_name "Gm16564-001"; exon_number 1; exon_id "ENSMUSE00000851862.1"; level 2; tag "basic"; havana_gene "OTTMUSG00000034867.1"; havana_transcript "OTTMUST00000088623.1";
chr1	HAVANA	exon	178898582	178900682	.	-	.	gene_id "ENSMUSG00000089713.1"; transcript_id "ENSMUST00000162545.1"; gene_type "antisense"; gene_status "NOVEL"; gene_name "Gm16564"; transcript_type "antisense"; transcript_status "KNOWN"; transcript_name "Gm16564-001"; exon_number 2; exon_id "ENSMUSE00000849084.1"; level 2; tag "basic"; havana_gene "OTTMUSG00000034867.1"; havana_transcript "OTTMUST00000088623.1";
chr1	HAVANA	exon	181225986	181228498	.	+	.	gene_id "ENSMUSG00000054135.2"; transcript_id "ENSMUST00000181680.1"; gene_type "lincRNA"; gene_status "KNOWN"; gene_name "A430110L20Rik"; transcript_type "lincRNA"; transcript_status "KNOWN"; transcript_name "A430110L20Rik-001"; exon_number 1; exon_id "ENSMUSE00001172751.1"; level 2; tag "basic"; havana_gene "OTTMUSG00000042507.1"; havana_transcript "OTTMUST00000112096.1";
chr1	ENSEMBL	exon	181226076	181228490	.	+	.	gene_id "ENSMUSG00000054135.2"; transcript_id "ENSMUST00000066988.1"; gene_type "lincRNA"; gene_status "KNOWN"; gene_name "A430110L20Rik"; transcript_type "lincRNA"; transcript_status "KNOWN"; transcript_name "A430110L20Rik-201"; exon_number 1; exon_id "ENSMUSE00000440497.1"; level 3; havana_gene "OTTMUSG00000042507.1";
chr1	ENSEMBL	exon	185362576	185362865	.	-	.	gene_id "ENSMUSG00000097261.1"; transcript_id "ENSMUST00000180632.1"; gene_type "lincRNA"; gene_status "KNOWN"; gene_name "4930532G15Rik"; transcript_type "lincRNA"; transcript_status "KNOWN"; transcript_name "4930532G15Rik-201"; exon_number 1; exon_id "ENSMUSE00001176585.1"; level 3; tag "basic";
chr1	ENSEMBL	exon	185359461	185359869	.	-	.	gene_id "ENSMUSG00000097261.1"; transcript_id "ENSMUST00000180632.1"; gene_type "lincRNA"; gene_status "KNOWN"; gene_name "4930532G15Rik"; transcript_type "lincRNA"; transcript_status "KNOWN"; transcript_name "4930532G15Rik-201"; exon_number 2; exon_id "ENSMUSE00001103352.1"; level 3; tag "basic";
chr1	HAVANA	exon	187122481	187124365	.	-	.	gene_id "ENSMUSG00000089947.1"; transcript_id "ENSMUST00000162615.1"; gene_type "sense_intronic"; gene_status "NOVEL"; gene_name "Gm15509"; transcript_type "sense_intronic"; transcript_status "KNOWN"; transcript_name "Gm15509-001"; exon_number 1; exon_id "ENSMUSE00000853947.1"; level 2; tag "basic"; havana_gene "OTTMUSG00000023012.1"; havana_transcript "OTTMUST00000055429.1";
chr1	HAVANA	exon	187121966	187122060	.	-	.	gene_id "ENSMUSG00000089947.1"; transcript_id "ENSMUST00000162615.1"; gene_type "sense_intronic"; gene_status "NOVEL"; gene_name "Gm15509"; transcript_type "sense_intronic"; transcript_status "KNOWN"; transcript_name "Gm15509-001"; exon_number 2; exon_id "ENSMUSE00000857610.1"; level 2; tag "basic"; havana_gene "OTTMUSG00000023012.1"; havana_transcript "OTTMUST00000055429.1";
chr1	HAVANA	exon	187120869	187121050	.	-	.	gene_id "ENSMUSG00000089947.1"; transcript_id "ENSMUST00000162615.1"; gene_type "sense_intronic"; gene_status "NOVEL"; gene_name "Gm15509"; transcript_type "sense_intronic"; transcript_status "KNOWN"; transcript_name "Gm15509-001"; exon_number 3; exon_id "ENSMUSE00000866017.1"; level 2; tag "basic"; havana_gene "OTTMUSG00000023012.1"; havana_transcript "OTTMUST00000055429.1";
chr1	HAVANA	exon	191989993	191990138	.	-	.	gene_id "ENSMUSG00000097416.1"; transcript_id "ENSMUST00000181630.1"; gene_type "antisense"; gene_status "NOVEL"; gene_name "Gm26670"; transcript_type "antisense"; transcript_status "KNOWN"; transcript_name "Gm26670-002"; exon_number 1; exon_id "ENSMUSE00001129050.1"; level 2; tag "basic"; havana_gene "OTTMUSG00000042974.1"; havana_transcript "OTTMUST00000112820.1";
chr1	HAVANA	exon	191986832	191987025	.	-	.	gene_id "ENSMUSG00000097416.1"; transcript_id "ENSMUST00000181630.1"; gene_type "antisense"; gene_status "NOVEL"; gene_name "Gm26670"; transcript_type "antisense"; transcript_status "KNOWN"; transcript_name "Gm26670-002"; exon_number 2; exon_id "ENSMUSE00001130571.1"; level 2; tag "basic"; havana_gene "OTTMUSG00000042974.1"; havana_transcript "OTTMUST00000112820.1";
chr1	ENSEMBL	exon	192092372	192092572	.	+	.	gene_id "ENSMUSG00000097089.1"; transcript_id "ENSMUST00000181127.1"; gene_type "lincRNA"; gene_status "KNOWN"; gene_name "Gm26879"; transcript_type "lincRNA"; transcript_status "KNOWN"; transcript_name "Gm26879-201"; exon_number 1; exon_id "ENSMUSE00001154812.1"; level 3; tag "basic";
chr1	ENSEMBL	exon	192093239	192093394	.	+	.	gene_id "ENSMUSG00000097089.1"; transcript_id "ENSMUST00000181127.1"; gene_type "lincRNA"; gene_status "KNOWN"; gene_name "Gm26879"; transcript_type "lincRNA"; transcript_status "KNOWN"; transcript_name "Gm26879-201"; exon_number 2; exon_id "ENSMUSE00001131298.1"; level 3; tag "basic";
chr1	ENSEMBL	exon	192096154	192096285	.	+	.	gene_id "ENSMUSG00000097089.1"; transcript_id "ENSMUST00000181127.1"; gene_type "lincRNA"; gene_status "KNOWN"; gene_name "Gm26879"; transcript_type "lincRNA"; transcript_status "KNOWN"; transcript_name "Gm26879-201"; exon_number 3; exon_id "ENSMUSE00001101801.1"; level 3; tag "basic";
chr1	ENSEMBL	exon	192098957	192099630	.	+	.	gene_id "ENSMUSG00000097089.1"; transcript_id "ENSMUST00000181127.1"; gene_type "lincRNA"; gene_status "KNOWN"; gene_name "Gm26879"; transcript_type "lincRNA"; transcript_status "KNOWN"; transcript_name "Gm26879-201"; exon_number 4; exon_id "ENSMUSE00001156913.1"; level 3; tag "basic";
chr1	ENSEMBL	exon	192136898	192137061	.	+	.	gene_id "ENSMUSG00000097316.1"; transcript_id "ENSMUST00000180598.1"; gene_type "lincRNA"; gene_status "KNOWN"; gene_name "Gm10516"; transcript_type "lincRNA"; transcript_status "KNOWN"; transcript_name "Gm10516-201"; exon_number 1; exon_id "ENSMUSE00001129331.1"; level 3; tag "basic";
chr1	ENSEMBL	exon	192144437	192144539	.	+	.	gene_id "ENSMUSG00000097316.1"; transcript_id "ENSMUST00000180598.1"; gene_type "lincRNA"; gene_status "KNOWN"; gene_name "Gm10516"; transcript_type "lincRNA"; transcript_status "KNOWN"; transcript_name "Gm10516-201"; exon_number 2; exon_id "ENSMUSE00001191134.1"; level 3; tag "basic";
chr1	ENSEMBL	exon	192145217	192145450	.	+	.	gene_id "ENSMUSG00000097316.1"; transcript_id "ENSMUST00000180598.1"; gene_type "lincRNA"; gene_status "KNOWN"; gene_name "Gm10516"; transcript_type "lincRNA"; transcript_status "KNOWN"; transcript_name "Gm10516-201"; exon_number 3; exon_id "ENSMUSE00001105157.1"; level 3; tag "basic";
chr1	ENSEMBL	exon	192148915	192151013	.	+	.	gene_id "ENSMUSG00000097316.1"; transcript_id "ENSMUST00000180598.1"; gene_type "lincRNA"; gene_status "KNOWN"; gene_name "Gm10516"; transcript_type "lincRNA"; transcript_status "KNOWN"; transcript_name "Gm10516-201"; exon_number 4; exon_id "ENSMUSE00001112473.1"; level 3; tag "basic";
chr1	HAVANA	exon	193187375	193187523	.	+	.	gene_id "ENSMUSG00000090080.1"; transcript_id "ENSMUST00000162454.1"; gene_type "antisense"; gene_status "NOVEL"; gene_name "Gm15872"; transcript_type "antisense"; transcript_status "KNOWN"; transcript_name "Gm15872-001"; exon_number 1; exon_id "ENSMUSE00000862635.1"; level 2; tag "mRNA_start_NF"; tag "basic"; havana_gene "OTTMUSG00000027077.1"; havana_transcript "OTTMUST00000066949.1";
chr1	HAVANA	exon	193191522	193192011	.	+	.	gene_id "ENSMUSG00000090080.1"; transcript_id "ENSMUST00000162454.1"; gene_type "antisense"; gene_status "NOVEL"; gene_name "Gm15872"; transcript_type "antisense"; transcript_status "KNOWN"; transcript_name "Gm15872-001"; exon_number 2; exon_id "ENSMUSE00000872044.1"; level 2; tag "mRNA_start_NF"; tag "basic"; havana_gene "OTTMUSG00000027077.1"; havana_transcript "OTTMUST00000066949.1";
chr1	ENSEMBL	exon	194976375	194976800	.	+	.	gene_id "ENSMUSG00000096929.1"; transcript_id "ENSMUST00000181226.1"; gene_type "lincRNA"; gene_status "KNOWN"; gene_name "A330023F24Rik"; transcript_type "lincRNA"; transcript_status "KNOWN"; transcript_name "A330023F24Rik-201"; exon_number 1; exon_id "ENSMUSE00001177948.1"; level 3;
chr1	ENSEMBL	exon	194982829	194982909	.	+	.	gene_id "ENSMUSG00000096929.1"; transcript_id "ENSMUST00000181226.1"; gene_type "lincRNA"; gene_status "KNOWN"; gene_name "A330023F24Rik"; transcript_type "lincRNA"; transcript_status "KNOWN"; transcript_name "A330023F24Rik-201"; exon_number 2; exon_id "ENSMUSE00001117803.1"; level 3;
chr1	ENSEMBL	exon	195018601	195018940	.	+	.	gene_id "ENSMUSG00000096929.1"; transcript_id "ENSMUST00000181226.1"; gene_type "lincRNA"; gene_status "KNOWN"; gene_name "A330023F24Rik"; transcript_type "lincRNA"; transcript_status "KNOWN"; transcript_name "A330023F24Rik-201"; exon_number 3; exon_id "ENSMUSE00001118761.1"; level 3;
chr1	ENSEMBL	exon	195021386	195021493	.	+	.	gene_id "ENSMUSG00000096929.1"; transcript_id "ENSMUST00000181226.1"; gene_type "lincRNA"; gene_status "KNOWN"; gene_name "A330023F24Rik"; transcript_type "lincRNA"; transcript_status "KNOWN"; transcript_name "A330023F24Rik-201"; exon_number 4; exon_id "ENSMUSE00001179210.1"; level 3;
chr1	ENSEMBL	exon	195017399	195017551	.	+	.	gene_id "ENSMUSG00000096929.1"; transcript_id "ENSMUST00000181273.1"; gene_type "lincRNA"; gene_status "KNOWN"; gene_name "A330023F24Rik"; transcript_type "lincRNA"; transcript_status "KNOWN"; transcript_name "A330023F24Rik-202"; exon_number 1; exon_id "ENSMUSE00001117050.1"; level 3; tag "basic";
chr1	ENSEMBL	exon	195018601	195018940	.	+	.	gene_id "ENSMUSG00000096929.1"; transcript_id "ENSMUST00000181273.1"; gene_type "lincRNA"; gene_status "KNOWN"; gene_name "A330023F24Rik"; transcript_type "lincRNA"; transcript_status "KNOWN"; transcript_name "A330023F24Rik-202"; exon_number 2; exon_id "ENSMUSE00001118761.1"; level 3; tag "basic";
chr1	ENSEMBL	exon	195021386	195021564	.	+	.	gene_id "ENSMUSG00000096929.1"; transcript_id "ENSMUST00000181273.1"; gene_type "lincRNA"; gene_status "KNOWN"; gene_name "A330023F24Rik"; transcript_type "lincRNA"; transcript_status "KNOWN"; transcript_name "A330023F24Rik-202"; exon_number 3; exon_id "ENSMUSE00001106563.1"; level 3; tag "basic";
chr1	ENSEMBL	exon	195021688	195021795	.	+	.	gene_id "ENSMUSG00000096929.1"; transcript_id "ENSMUST00000181273.1"; gene_type "lincRNA"; gene_status "KNOWN"; gene_name "A330023F24Rik"; transcript_type "lincRNA"; transcript_status "KNOWN"; transcript_name "A330023F24Rik-202"; exon_number 4; exon_id "ENSMUSE00001186653.1"; level 3; tag "basic";
chr1	ENSEMBL	exon	195023550	195023716	.	+	.	gene_id "ENSMUSG00000096929.1"; transcript_id "ENSMUST00000181273.1"; gene_type "lincRNA"; gene_status "KNOWN"; gene_name "A330023F24Rik"; transcript_type "lincRNA"; transcript_status "KNOWN"; transcript_name "A330023F24Rik-202"; exon_number 5; exon_id "ENSMUSE00001144739.1"; level 3; tag "basic";
chr1	ENSEMBL	exon	195024297	195024406	.	+	.	gene_id "ENSMUSG00000096929.1"; transcript_id "ENSMUST00000181273.1"; gene_type "lincRNA"; gene_status "KNOWN"; gene_name "A330023F24Rik"; transcript_type "lincRNA"; transcript_status "KNOWN"; transcript_name "A330023F24Rik-202"; exon_number 6; exon_id "ENSMUSE00001129006.1"; level 3; tag "basic";
chr1	ENSEMBL	exon	195031887	195031938	.	+	.	gene_id "ENSMUSG00000096929.1"; transcript_id "ENSMUST00000181273.1"; gene_type "lincRNA"; gene_status "KNOWN"; gene_name "A330023F24Rik"; transcript_type "lincRNA"; transcript_status "KNOWN"; transcript_name "A330023F24Rik-202"; exon_number 7; exon_id "ENSMUSE00001149645.1"; level 3; tag "basic";
chr1	ENSEMBL	exon	195033823	195037908	.	+	.	gene_id "ENSMUSG00000096929.1"; transcript_id "ENSMUST00000181273.1"; gene_type "lincRNA"; gene_status "KNOWN"; gene_name "A330023F24Rik"; transcript_type "lincRNA"; transcript_status "KNOWN"; transcript_name "A330023F24Rik-202"; exon_number 8; exon_id "ENSMUSE00001137933.1"; level 3; tag "basic";
chr2	HAVANA	exon	3755044	3755177	.	-	.	gene_id "ENSMUSG00000085205.1"; transcript_id "ENSMUST00000131044.1"; gene_type "antisense"; gene_status "NOVEL"; gene_name "Gm13185"; transcript_type "antisense"; transcript_status "KNOWN"; transcript_name "Gm13185-001"; exon_number 1; exon_id "ENSMUSE00000818812.1"; level 2; tag "basic"; havana_gene "OTTMUSG00000010788.1"; havana_transcript "OTTMUST00000025231.1";
chr2	HAVANA	exon	3752986	3753795	.	-	.	gene_id "ENSMUSG00000085205.1"; transcript_id "ENSMUST00000131044.1"; gene_type "antisense"; gene_status "NOVEL"; gene_name "Gm13185"; transcript_type "antisense"; transcript_status "KNOWN"; transcript_name "Gm13185-001"; exon_number 2; exon_id "ENSMUSE00000754755.1"; level 2; tag "basic"; havana_gene "OTTMUSG00000010788.1"; havana_transcript "OTTMUST00000025231.1";
chr2	HAVANA	exon	3855030	3855141	.	+	.	gene_id "ENSMUSG00000085656.1"; transcript_id "ENSMUST00000141222.1"; gene_type "lincRNA"; gene_status "NOVEL"; gene_name "Gm13180"; transcript_type "lincRNA"; transcript_status "KNOWN"; transcript_name "Gm13180-001"; exon_number 1; exon_id "ENSMUSE00000829472.1"; level 2; tag "basic"; havana_gene "OTTMUSG00000010774.1"; havana_transcript "OTTMUST00000025188.1";
chr2	HAVANA	exon	3877248	3877575	.	+	.	gene_id "ENSMUSG00000085656.1"; transcript_id "ENSMUST00000141222.1"; gene_type "lincRNA"; gene_status "NOVEL"; gene_name "Gm13180"; transcript_type "lincRNA"; transcript_status "KNOWN"; transcript_name "Gm13180-001"; exon_number 2; exon_id "ENSMUSE00000787287.1"; level 2; tag "basic"; havana_gene "OTTMUSG00000010774.1"; havana_transcript "OTTMUST00000025188.1";
chr2	HAVANA	exon	4300971	4301167	.	-	.	gene_id "ENSMUSG00000087355.1"; transcript_id "ENSMUST00000133873.1"; gene_type "processed_transcript"; gene_status "NOVEL"; gene_name "Gm13187"; transcript_type "processed_transcript"; transcript_status "KNOWN"; transcript_name "Gm13187-001"; exon_number 1; exon_id "ENSMUSE00000798111.1"; level 2; tag "mRNA_start_NF"; tag "basic"; havana_gene "OTTMUSG00000010802.2"; havana_transcript "OTTMUST000…
chr2	HAVANA	exon	4300508	4300637	.	-	.	gene_id "ENSMUSG00000087355.1"; transcript_id "ENSMUST00000133873.1"; gene_type "processed_transcript"; gene_status "NOVEL"; gene_name "Gm13187"; transcript_type "processed_transcript"; transcript_status "KNOWN"; transcript_name "Gm13187-001"; exon_number 2; exon_id "ENSMUSE00000743322.1"; level 2; tag "mRNA_start_NF"; tag "basic"; havana_gene "OTTMUSG00000010802.2"; havana_transcript "OTTMUST000…
chr2	HAVANA	exon	4297951	4298124	.	-	.	gene_id "ENSMUSG00000087355.1"; transcript_id "ENSMUST00000133873.1"; gene_type "processed_transcript"; gene_status "NOVEL"; gene_name "Gm13187"; transcript_type "processed_transcript"; transcript_status "KNOWN"; transcript_name "Gm13187-001"; exon_number 3; exon_id "ENSMUSE00000841468.1"; level 2; tag "mRNA_start_NF"; tag "basic"; havana_gene "OTTMUSG00000010802.2"; havana_transcript "OTTMUST000…
chr2	HAVANA	exon	4292200	4292375	.	-	.	gene_id "ENSMUSG00000087355.1"; transcript_id "ENSMUST00000133873.1"; gene_type "processed_transcript"; gene_status "NOVEL"; gene_name "Gm13187"; transcript_type "processed_transcript"; transcript_status "KNOWN"; transcript_name "Gm13187-001"; exon_number 4; exon_id "ENSMUSE00000770693.1"; level 2; tag "mRNA_start_NF"; tag "basic"; havana_gene "OTTMUSG00000010802.2"; havana_transcript "OTTMUST000…
chr2	HAVANA	exon	4291159	4291802	.	-	.	gene_id "ENSMUSG00000087355.1"; transcript_id "ENSMUST00000133873.1"; gene_type "processed_transcript"; gene_status "NOVEL"; gene_name "Gm13187"; transcript_type "processed_transcript"; transcript_status "KNOWN"; transcript_name "Gm13187-001"; exon_number 5; exon_id "ENSMUSE00000791819.1"; level 2; tag "mRNA_start_NF"; tag "basic"; havana_gene "OTTMUSG00000010802.2"; havana_transcript "OTTMUST000…
chr2	HAVANA	exon	4586820	4587287	.	-	.	gene_id "ENSMUSG00000086018.1"; transcript_id "ENSMUST00000151994.1"; gene_type "antisense"; gene_status "NOVEL"; gene_name "Gm13179"; transcript_type "antisense"; transcript_status "KNOWN"; transcript_name "Gm13179-001"; exon_number 1; exon_id "ENSMUSE00000743766.1"; level 2; tag "basic"; havana_gene "OTTMUSG00000010754.3"; havana_transcript "OTTMUST00000025124.2";
chr2	HAVANA	exon	4586024	4586533	.	-	.	gene_id "ENSMUSG00000086018.1"; transcript_id "ENSMUST00000151994.1"; gene_type "antisense"; gene_status "NOVEL"; gene_name "Gm13179"; transcript_type "antisense"; transcript_status "KNOWN"; transcript_name "Gm13179-001"; exon_number 2; exon_id "ENSMUSE00000732115.1"; level 2; tag "basic"; havana_gene "OTTMUSG00000010754.3"; havana_transcript "OTTMUST00000025124.2";
chr2	HAVANA	exon	4586820	4587287	.	-	.	gene_id "ENSMUSG00000086018.1"; transcript_id "ENSMUST00000137801.1"; gene_type "antisense"; gene_status "NOVEL"; gene_name "Gm13179"; transcript_type "antisense"; transcript_status "KNOWN"; transcript_name "Gm13179-002"; exon_number 1; exon_id "ENSMUSE00000743766.1"; level 2; tag "basic"; havana_gene "OTTMUSG00000010754.3"; havana_transcript "OTTMUST00000025133.2";
chr2	HAVANA	exon	4586328	4586533	.	-	.	gene_id "ENSMUSG00000086018.1"; transcript_id "ENSMUST00000137801.1"; gene_type "antisense"; gene_status "NOVEL"; gene_name "Gm13179"; transcript_type "antisense"; transcript_status "KNOWN"; transcript_name "Gm13179-002"; exon_number 2; exon_id "ENSMUSE00000758231.1"; level 2; tag "basic"; havana_gene "OTTMUSG00000010754.3"; havana_transcript "OTTMUST00000025133.2";
chr2	HAVANA	exon	5895600	5895774	.	+	.	gene_id "ENSMUSG00000085818.1"; transcript_id "ENSMUST00000150099.1"; gene_type "antisense"; gene_status "NOVEL"; gene_name "Gm13267"; transcript_type "antisense"; transcript_status "KNOWN"; transcript_name "Gm13267-002"; exon_number 1; exon_id "ENSMUSE00000738915.1"; level 2; tag "basic"; havana_gene "OTTMUSG00000011209.1"; havana_transcript "OTTMUST00000026304.1";
chr2	HAVANA	exon	5898779	5898884	.	+	.	gene_id "ENSMUSG00000085818.1"; transcript_id "ENSMUST00000150099.1"; gene_type "antisense"; gene_status "NOVEL"; gene_name "Gm13267"; transcript_type "antisense"; transcript_status "KNOWN"; transcript_name "Gm13267-002"; exon_number 2; exon_id "ENSMUSE00000740716.1"; level 2; tag "basic"; havana_gene "OTTMUSG00000011209.1"; havana_transcript "OTTMUST00000026304.1";
chr2	HAVANA	exon	6257194	6257266	.	-	.	gene_id "ENSMUSG00000087485.1"; transcript_id "ENSMUST00000131190.1"; gene_type "lincRNA"; gene_status "NOVEL"; gene_name "Gm13383"; transcript_type "lincRNA"; transcript_status "KNOWN"; transcript_name "Gm13383-001"; exon_number 1; exon_id "ENSMUSE00000724956.1"; level 2; tag "basic"; havana_gene "OTTMUSG00000011755.1"; havana_transcript "OTTMUST00000027579.1";
chr2	HAVANA	exon	6255946	6257043	.	-	.	gene_id "ENSMUSG00000087485.1"; transcript_id "ENSMUST00000131190.1"; gene_type "lincRNA"; gene_status "NOVEL"; gene_name "Gm13383"; transcript_type "lincRNA"; transcript_status "KNOWN"; transcript_name "Gm13383-001"; exon_number 2; exon_id "ENSMUSE00000791277.1"; level 2; tag "basic"; havana_gene "OTTMUSG00000011755.1"; havana_transcript "OTTMUST00000027579.1";
chr2	HAVANA	exon	6435889	6436033	.	-	.	gene_id "ENSMUSG00000085716.1"; transcript_id "ENSMUST00000126659.1"; gene_type "antisense"; gene_status "NOVEL"; gene_name "Gm13388"; transcript_type "antisense"; transcript_status "KNOWN"; transcript_name "Gm13388-001"; exon_number 1; exon_id "ENSMUSE00000844833.1"; level 2; tag "basic"; havana_gene "OTTMUSG00000011790.1"; havana_transcript "OTTMUST00000027679.1";
chr2	HAVANA	exon	6432089	6432156	.	-	.	gene_id "ENSMUSG00000085716.1"; transcript_id "ENSMUST00000126659.1"; gene_type "antisense"; gene_status "NOVEL"; gene_name "Gm13388"; transcript_type "antisense"; transcript_status "KNOWN"; transcript_name "Gm13388-001"; exon_number 2; exon_id "ENSMUSE00000758873.1"; level 2; tag "basic"; havana_gene "OTTMUSG00000011790.1"; havana_transcript "OTTMUST00000027679.1";
chr2	HAVANA	exon	6431786	6431997	.	-	.	gene_id "ENSMUSG00000085716.1"; transcript_id "ENSMUST00000126659.1"; gene_type "antisense"; gene_status "NOVEL"; gene_name "Gm13388"; transcript_type "antisense"; transcript_status "KNOWN"; transcript_name "Gm13388-001"; exon_number 3; exon_id "ENSMUSE00000781603.1"; level 2; tag "basic"; havana_gene "OTTMUSG00000011790.1"; havana_transcript "OTTMUST00000027679.1";
chr2	HAVANA	exon	6472000	6472454	.	+	.	gene_id "ENSMUSG00000086109.1"; transcript_id "ENSMUST00000147685.1"; gene_type "lincRNA"; gene_status "NOVEL"; gene_name "Gm13391"; transcript_type "lincRNA"; transcript_status "KNOWN"; transcript_name "Gm13391-002"; exon_number 1; exon_id "ENSMUSE00000788944.1"; level 2; tag "basic"; havana_gene "OTTMUSG00000011793.2"; havana_transcript "OTTMUST00000027683.2";
chr2	HAVANA	exon	6478064	6478185	.	+	.	gene_id "ENSMUSG00000086109.1"; transcript_id "ENSMUST00000147685.1"; gene_type "lincRNA"; gene_status "NOVEL"; gene_name "Gm13391"; transcript_type "lincRNA"; transcript_status "KNOWN"; transcript_name "Gm13391-002"; exon_number 2; exon_id "ENSMUSE00000829337.1"; level 2; tag "basic"; havana_gene "OTTMUSG00000011793.2"; havana_transcript "OTTMUST00000027683.2";
chr2	HAVANA	exon	6478381	6478619	.	+	.	gene_id "ENSMUSG00000086109.1"; transcript_id "ENSMUST00000147685.1"; gene_type "lincRNA"; gene_status "NOVEL"; gene_name "Gm13391"; transcript_type "lincRNA"; transcript_status "KNOWN"; transcript_name "Gm13391-002"; exon_number 3; exon_id "ENSMUSE00000819307.1"; level 2; tag "basic"; havana_gene "OTTMUSG00000011793.2"; havana_transcript "OTTMUST00000027683.2";
chr2	HAVANA	exon	6472272	6472454	.	+	.	gene_id "ENSMUSG00000086109.1"; transcript_id "ENSMUST00000128589.1"; gene_type "lincRNA"; gene_status "NOVEL"; gene_name "Gm13391"; transcript_type "lincRNA"; transcript_status "KNOWN"; transcript_name "Gm13391-001"; exon_number 1; exon_id "ENSMUSE00000793229.1"; level 2; tag "mRNA_start_NF"; havana_gene "OTTMUSG00000011793.2"; havana_transcript "OTTMUST00000027682.1";
chr2	HAVANA	exon	6472785	6472903	.	+	.	gene_id "ENSMUSG00000086109.1"; transcript_id "ENSMUST00000128589.1"; gene_type "lincRNA"; gene_status "NOVEL"; gene_name "Gm13391"; transcript_type "lincRNA"; transcript_status "KNOWN"; transcript_name "Gm13391-001"; exon_number 2; exon_id "ENSMUSE00000771859.1"; level 2; tag "mRNA_start_NF"; havana_gene "OTTMUSG00000011793.2"; havana_transcript "OTTMUST00000027682.1";
chr2	HAVANA	exon	7781303	7781408	.	-	.	gene_id "ENSMUSG00000085070.1"; transcript_id "ENSMUST00000141649.1"; gene_type "lincRNA"; gene_status "NOVEL"; gene_name "Gm13211"; transcript_type "lincRNA"; transcript_status "KNOWN"; transcript_name "Gm13211-001"; exon_number 1; exon_id "ENSMUSE00000792153.1"; level 2; tag "basic"; havana_gene "OTTMUSG00000010963.1"; havana_transcript "OTTMUST00000025715.1";
chr2	HAVANA	exon	7734945	7735036	.	-	.	gene_id "ENSMUSG00000085070.1"; transcript_id "ENSMUST00000141649.1"; gene_type "lincRNA"; gene_status "NOVEL"; gene_name "Gm13211"; transcript_type "lincRNA"; transcript_status "KNOWN"; transcript_name "Gm13211-001"; exon_number 2; exon_id "ENSMUSE00000832994.1"; level 2; tag "basic"; havana_gene "OTTMUSG00000010963.1"; havana_transcript "OTTMUST00000025715.1";
chr2	HAVANA	exon	7731818	7731961	.	-	.	gene_id "ENSMUSG00000085070.1"; transcript_id "ENSMUST00000141649.1"; gene_type "lincRNA"; gene_status "NOVEL"; gene_name "Gm13211"; transcript_type "lincRNA"; transcript_status "KNOWN"; transcript_name "Gm13211-001"; exon_number 3; exon_id "ENSMUSE00000770689.1"; level 2; tag "basic"; havana_gene "OTTMUSG00000010963.1"; havana_transcript "OTTMUST00000025715.1";
chr2	HAVANA	exon	7716151	7716505	.	-	.	gene_id "ENSMUSG00000085070.1"; transcript_id "ENSMUST00000141649.1"; gene_type "lincRNA"; gene_status "NOVEL"; gene_name "Gm13211"; transcript_type "lincRNA"; transcript_status "KNOWN"; transcript_name "Gm13211-001"; exon_number 4; exon_id "ENSMUSE00000805283.1"; level 2; tag "basic"; havana_gene "OTTMUSG00000010963.1"; havana_transcript "OTTMUST00000025715.1";
chr2	HAVANA	exon	9352490	9352554	.	+	.	gene_id "ENSMUSG00000079604.3"; transcript_id "ENSMUST00000144870.1"; gene_type "lincRNA"; gene_status "NOVEL"; gene_name "Gm13219"; transcript_type "lincRNA"; transcript_status "KNOWN"; transcript_name "Gm13219-002"; exon_number 1; exon_id "ENSMUSE00000838728.1"; level 2; tag "basic"; havana_gene "OTTMUSG00000011007.2"; havana_transcript "OTTMUST00000025811.1";
chr2	HAVANA	exon	9409709	9409833	.	+	.	gene_id "ENSMUSG00000079604.3"; transcript_id "ENSMUST00000144870.1"; gene_type "lincRNA"; gene_status "NOVEL"; gene_name "Gm13219"; transcript_type "lincRNA"; transcript_status "KNOWN"; transcript_name "Gm13219-002"; exon_number 2; exon_id "ENSMUSE00000740433.1"; level 2; tag "basic"; havana_gene "OTTMUSG00000011007.2"; havana_transcript "OTTMUST00000025811.1";
chr2	HAVANA	exon	9434293	9434426	.	+	.	gene_id "ENSMUSG00000079604.3"; transcript_id "ENSMUST00000144870.1"; gene_type "lincRNA"; gene_status "NOVEL"; gene_name "Gm13219"; transcript_type "lincRNA"; transcript_status "KNOWN"; transcript_name "Gm13219-002"; exon_number 3; exon_id "ENSMUSE00000791150.1"; level 2; tag "basic"; havana_gene "OTTMUSG00000011007.2"; havana_transcript "OTTMUST00000025811.1";
chr2	HAVANA	exon	9444982	9447676	.	+	.	gene_id "ENSMUSG00000079604.3"; transcript_id "ENSMUST00000144870.1"; gene_type "lincRNA"; gene_status "NOVEL"; gene_name "Gm13219"; transcript_type "lincRNA"; transcript_status "KNOWN"; transcript_name "Gm13219-002"; exon_number 4; exon_id "ENSMUSE00000846164.1"; level 2; tag "basic"; havana_gene "OTTMUSG00000011007.2"; havana_transcript "OTTMUST00000025811.1";
chr2	HAVANA	exon	10373555	10374041	.	-	.	gene_id "ENSMUSG00000086748.1"; transcript_id "ENSMUST00000137351.1"; gene_type "processed_transcript"; gene_status "NOVEL"; gene_name "Gm13261"; transcript_type "processed_transcript"; transcript_status "KNOWN"; transcript_name "Gm13261-001"; exon_number 1; exon_id "ENSMUSE00000786711.1"; level 2; tag "basic"; havana_gene "OTTMUSG00000011193.1"; havana_transcript "OTTMUST00000026270.1";
chr2	HAVANA	exon	10345251	10345385	.	-	.	gene_id "ENSMUSG00000086748.1"; transcript_id "ENSMUST00000137351.1"; gene_type "processed_transcript"; gene_status "NOVEL"; gene_name "Gm13261"; transcript_type "processed_transcript"; transcript_status "KNOWN"; transcript_name "Gm13261-001"; exon_number 2; exon_id "ENSMUSE00000734325.1"; level 2; tag "basic"; havana_gene "OTTMUSG00000011193.1"; havana_transcript "OTTMUST00000026270.1";
chr2	HAVANA	exon	10341521	10341728	.	-	.	gene_id "ENSMUSG00000086748.1"; transcript_id "ENSMUST00000137351.1"; gene_type "processed_transcript"; gene_status "NOVEL"; gene_name "Gm13261"; transcript_type "processed_transcript"; transcript_status "KNOWN"; transcript_name "Gm13261-001"; exon_number 3; exon_id "ENSMUSE00000748043.1"; level 2; tag "basic"; havana_gene "OTTMUSG00000011193.1"; havana_transcript "OTTMUST00000026270.1";
chr2	HAVANA	exon	10339283	10339472	.	-	.	gene_id "ENSMUSG00000086748.1"; transcript_id "ENSMUST00000137351.1"; gene_type "processed_transcript"; gene_status "NOVEL"; gene_name "Gm13261"; transcript_type "processed_transcript"; transcript_status "KNOWN"; transcript_name "Gm13261-001"; exon_number 4; exon_id "ENSMUSE00000726270.1"; level 2; tag "basic"; havana_gene "OTTMUSG00000011193.1"; havana_transcript "OTTMUST00000026270.1";
chr2	HAVANA	exon	11385003	11385079	.	+	.	gene_id "ENSMUSG00000086491.1"; transcript_id "ENSMUST00000143527.1"; gene_type "lincRNA"; gene_status "NOVEL"; gene_name "Gm13291"; transcript_type "lincRNA"; transcript_status "KNOWN"; transcript_name "Gm13291-001"; exon_number 1; exon_id "ENSMUSE00000832302.1"; level 2; tag "basic"; havana_gene "OTTMUSG00000011309.1"; havana_transcript "OTTMUST00000026502.1";
chr2	HAVANA	exon	11386487	11387064	.	+	.	gene_id "ENSMUSG00000086491.1"; transcript_id "ENSMUST00000143527.1"; gene_type "lincRNA"; gene_status "NOVEL"; gene_name "Gm13291"; transcript_type "lincRNA"; transcript_status "KNOWN"; transcript_name "Gm13291-001"; exon_number 2; exon_id "ENSMUSE00000756830.1"; level 2; tag "basic"; havana_gene "OTTMUSG00000011309.1"; havana_transcript "OTTMUST00000026502.1";
chr2	HAVANA	exon	14073583	14073934	.	-	.	gene_id "ENSMUSG00000086657.1"; transcript_id "ENSMUST00000152524.1"; gene_type "antisense"; gene_status "KNOWN"; gene_name "4921530L18Rik"; transcript_type "antisense"; transcript_status "KNOWN"; transcript_name "4921530L18Rik-001"; exon_number 1; exon_id "ENSMUSE00000782325.1"; level 2; tag "basic"; havana_gene "OTTMUSG00000011401.1"; havana_transcript "OTTMUST00000026684.1";
chr2	HAVANA	exon	14070332	14070780	.	-	.	gene_id "ENSMUSG00000086657.1"; transcript_id "ENSMUST00000152524.1"; gene_type "antisense"; gene_status "KNOWN"; gene_name "4921530L18Rik"; transcript_type "antisense"; transcript_status "KNOWN"; transcript_name "4921530L18Rik-001"; exon_number 2; exon_id "ENSMUSE00000747545.1"; level 2; tag "basic"; havana_gene "OTTMUSG00000011401.1"; havana_transcript "OTTMUST00000026684.1";
chr2	HAVANA	exon	14763241	14763476	.	-	.	gene_id "ENSMUSG00000087086.1"; transcript_id "ENSMUST00000143458.1"; gene_type "antisense"; gene_status "NOVEL"; gene_name "Gm13269"; transcript_type "antisense"; transcript_status "KNOWN"; transcript_name "Gm13269-001"; exon_number 1; exon_id "ENSMUSE00000828395.1"; level 2; tag "basic"; havana_gene "OTTMUSG00000011218.1"; havana_transcript "OTTMUST00000026323.1";
chr2	HAVANA	exon	14745952	14746079	.	-	.	gene_id "ENSMUSG00000087086.1"; transcript_id "ENSMUST00000143458.1"; gene_type "antisense"; gene_status "NOVEL"; gene_name "Gm13269"; transcript_type "antisense"; transcript_status "KNOWN"; transcript_name "Gm13269-001"; exon_number 2; exon_id "ENSMUSE00000745299.1"; level 2; tag "basic"; havana_gene "OTTMUSG00000011218.1"; havana_transcript "OTTMUST00000026323.1";
chr2	HAVANA	exon	14740375	14740659	.	-	.	gene_id "ENSMUSG00000087086.1"; transcript_id "ENSMUST00000143458.1"; gene_type "antisense"; gene_status "NOVEL"; gene_name "Gm13269"; transcript_type "antisense"; transcript_status "KNOWN"; transcript_name "Gm13269-001"; exon_number 3; exon_id "ENSMUSE00000839468.1"; level 2; tag "basic"; havana_gene "OTTMUSG00000011218.1"; havana_transcript "OTTMUST00000026323.1";
chr2	HAVANA	exon	18032533	18032637	.	+	.	gene_id "ENSMUSG00000085319.1"; transcript_id "ENSMUST00000136400.1"; gene_type "antisense"; gene_status "NOVEL"; gene_name "Gm13330"; transcript_type "antisense"; transcript_status "KNOWN"; transcript_name "Gm13330-001"; exon_number 1; exon_id "ENSMUSE00000768776.1"; level 2; tag "basic"; havana_gene "OTTMUSG00000011461.1"; havana_transcript "OTTMUST00000026810.1";
chr2	HAVANA	exon	18034921	18035113	.	+	.	gene_id "ENSMUSG00000085319.1"; transcript_id "ENSMUST00000136400.1"; gene_type "antisense"; gene_status "NOVEL"; gene_name "Gm13330"; transcript_type "antisense"; transcript_status "KNOWN"; transcript_name "Gm13330-001"; exon_number 2; exon_id "ENSMUSE00000735938.1"; level 2; tag "basic"; havana_gene "OTTMUSG00000011461.1"; havana_transcript "OTTMUST00000026810.1";
chr2	HAVANA	exon	18039544	18039633	.	+	.	gene_id "ENSMUSG00000085319.1"; transcript_id "ENSMUST00000136400.1"; gene_type "antisense"; gene_status "NOVEL"; gene_name "Gm13330"; transcript_type "antisense"; transcript_status "KNOWN"; transcript_name "Gm13330-001"; exon_number 3; exon_id "ENSMUSE00000830317.1"; level 2; tag "basic"; havana_gene "OTTMUSG00000011461.1"; havana_transcript "OTTMUST00000026810.1";
chr2	HAVANA	exon	18760576	18760862	.	-	.	gene_id "ENSMUSG00000092353.1"; transcript_id "ENSMUST00000174811.1"; gene_type "processed_transcript"; gene_status "NOVEL"; gene_name "Gm20539"; transcript_type "processed_transcript"; transcript_status "KNOWN"; transcript_name "Gm20539-001"; exon_number 1; exon_id "ENSMUSE00000941286.1"; level 2; tag "basic"; havana_gene "OTTMUSG00000036922.1"; havana_transcript "OTTMUST00000094870.1";
chr2	HAVANA	exon	18750931	18750999	.	-	.	gene_id "ENSMUSG00000092353.1"; transcript_id "ENSMUST00000174811.1"; gene_type "processed_transcript"; gene_status "NOVEL"; gene_name "Gm20539"; transcript_type "processed_transcript"; transcript_status "KNOWN"; transcript_name "Gm20539-001"; exon_number 2; exon_id "ENSMUSE00000941109.1"; level 2; tag "basic"; havana_gene "OTTMUSG00000036922.1"; havana_transcript "OTTMUST00000094870.1";
chr2	HAVANA	exon	18750050	18750215	.	-	.	gene_id "ENSMUSG00000092353.1"; transcript_id "ENSMUST00000174811.1"; gene_type "processed_transcript"; gene_status "NOVEL"; gene_name "Gm20539"; transcript_type "processed_transcript"; transcript_status "KNOWN"; transcript_name "Gm20539-001"; exon_number 3; exon_id "ENSMUSE00000933498.1"; level 2; tag "basic"; havana_gene "OTTMUSG00000036922.1"; havana_transcript "OTTMUST00000094870.1";
chr2	HAVANA	exon	18744303	18744486	.	-	.	gene_id "ENSMUSG00000092353.1"; transcript_id "ENSMUST00000174811.1"; gene_type "processed_transcript"; gene_status "NOVEL"; gene_name "Gm20539"; transcript_type "processed_transcript"; transcript_status "KNOWN"; transcript_name "Gm20539-001"; exon_number 4; exon_id "ENSMUSE00000932924.1"; level 2; tag "basic"; havana_gene "OTTMUSG00000036922.1"; havana_transcript "OTTMUST00000094870.1";
chr2	HAVANA	exon	18742715	18743392	.	-	.	gene_id "ENSMUSG00000092353.1"; transcript_id "ENSMUST00000174811.1"; gene_type "processed_transcript"; gene_status "NOVEL"; gene_name "Gm20539"; transcript_type "processed_transcript"; transcript_status "KNOWN"; transcript_name "Gm20539-001"; exon_number 5; exon_id "ENSMUSE00000941387.1"; level 2; tag "basic"; havana_gene "OTTMUSG00000036922.1"; havana_transcript "OTTMUST00000094870.1";
chr2	HAVANA	exon	19431737	19431983	.	-	.	gene_id "ENSMUSG00000087103.1"; transcript_id "ENSMUST00000137714.1"; gene_type "antisense"; gene_status "PUTATIVE"; gene_name "Gm13344"; transcript_type "antisense"; transcript_status "PUTATIVE"; transcript_name "Gm13344-001"; exon_number 1; exon_id "ENSMUSE00000795035.1"; level 2; tag "basic"; havana_gene "OTTMUSG00000011524.1"; havana_transcript "OTTMUST00000026917.1";
chr2	HAVANA	exon	19429104	19430413	.	-	.	gene_id "ENSMUSG00000087103.1"; transcript_id "ENSMUST00000137714.1"; gene_type "antisense"; gene_status "PUTATIVE"; gene_name "Gm13344"; transcript_type "antisense"; transcript_status "PUTATIVE"; transcript_name "Gm13344-001"; exon_number 2; exon_id "ENSMUSE00000809900.1"; level 2; tag "basic"; havana_gene "OTTMUSG00000011524.1"; havana_transcript "OTTMUST00000026917.1";
chr2	HAVANA	exon	19446227	19446674	.	-	.	gene_id "ENSMUSG00000085388.1"; transcript_id "ENSMUST00000122978.1"; gene_type "antisense"; gene_status "KNOWN"; gene_name "Ptf1aos"; transcript_type "antisense"; transcript_status "KNOWN"; transcript_name "Ptf1aos-001"; exon_number 1; exon_id "ENSMUSE00000737994.1"; level 2; tag "basic"; havana_gene "OTTMUSG00000011493.1"; havana_transcript "OTTMUST00000026867.1";
chr2	HAVANA	exon	19445784	19445983	.	-	.	gene_id "ENSMUSG00000085388.1"; transcript_id "ENSMUST00000122978.1"; gene_type "antisense"; gene_status "KNOWN"; gene_name "Ptf1aos"; transcript_type "antisense"; transcript_status "KNOWN"; transcript_name "Ptf1aos-001"; exon_number 2; exon_id "ENSMUSE00000759276.1"; level 2; tag "basic"; havana_gene "OTTMUSG00000011493.1"; havana_transcript "OTTMUST00000026867.1";
chr2	HAVANA	exon	19441781	19441872	.	-	.	gene_id "ENSMUSG00000085388.1"; transcript_id "ENSMUST00000122978.1"; gene_type "antisense"; gene_status "KNOWN"; gene_name "Ptf1aos"; transcript_type "antisense"; transcript_status "KNOWN"; transcript_name "Ptf1aos-001"; exon_number 3; exon_id "ENSMUSE00000783387.1"; level 2; tag "basic"; havana_gene "OTTMUSG00000011493.1"; havana_transcript "OTTMUST00000026867.1";
chr2	HAVANA	exon	19441508	19441683	.	-	.	gene_id "ENSMUSG00000085388.1"; transcript_id "ENSMUST00000122978.1"; gene_type "antisense"; gene_status "KNOWN"; gene_name "Ptf1aos"; transcript_type "antisense"; transcript_status "KNOWN"; transcript_name "Ptf1aos-001"; exon_number 4; exon_id "ENSMUSE00000743096.1"; level 2; tag "basic"; havana_gene "OTTMUSG00000011493.1"; havana_transcript "OTTMUST00000026867.1";
chr2	HAVANA	exon	19452470	19452712	.	+	.	gene_id "ENSMUSG00000056329.3"; transcript_id "ENSMUST00000149577.1"; gene_type "processed_transcript"; gene_status "KNOWN"; gene_name "1810010K12Rik"; transcript_type "processed_transcript"; transcript_status "KNOWN"; transcript_name "1810010K12Rik-001"; exon_number 1; exon_id "ENSMUSE00000792813.1"; level 2; havana_gene "OTTMUSG00000011491.1"; havana_transcript "OTTMUST00000026862.1";
chr2	HAVANA	exon	19454031	19454995	.	+	.	gene_id "ENSMUSG00000056329.3"; transcript_id "ENSMUST00000149577.1"; gene_type "processed_transcript"; gene_status "KNOWN"; gene_name "1810010K12Rik"; transcript_type "processed_transcript"; transcript_status "KNOWN"; transcript_name "1810010K12Rik-001"; exon_number 2; exon_id "ENSMUSE00000803760.1"; level 2; havana_gene "OTTMUSG00000011491.1"; havana_transcript "OTTMUST00000026862.1";
chr2	HAVANA	exon	19685727	19686157	.	-	.	gene_id "ENSMUSG00000087246.1"; transcript_id "ENSMUST00000135767.1"; gene_type "lincRNA"; gene_status "KNOWN"; gene_name "Gm13346"; transcript_type "lincRNA"; transcript_status "KNOWN"; transcript_name "Gm13346-001"; exon_number 1; exon_id "ENSMUSE00000799492.1"; level 2; tag "basic"; havana_gene "OTTMUSG00000011526.1"; havana_transcript "OTTMUST00000026919.1";
chr2	HAVANA	exon	19676711	19679913	.	-	.	gene_id "ENSMUSG00000087246.1"; transcript_id "ENSMUST00000135767.1"; gene_type "lincRNA"; gene_status "KNOWN"; gene_name "Gm13346"; transcript_type "lincRNA"; transcript_status "KNOWN"; transcript_name "Gm13346-001"; exon_number 2; exon_id "ENSMUSE00000838710.1"; level 2; tag "basic"; havana_gene "OTTMUSG00000011526.1"; havana_transcript "OTTMUST00000026919.1";
chr2	HAVANA	exon	20432848	20432934	.	-	.	gene_id "ENSMUSG00000085477.1"; transcript_id "ENSMUST00000149398.1"; gene_type "antisense"; gene_status "NOVEL"; gene_name "Gm13335"; transcript_type "antisense"; transcript_status "KNOWN"; transcript_name "Gm13335-002"; exon_number 1; exon_id "ENSMUSE00001066375.1"; level 2; tag "basic"; havana_gene "OTTMUSG00000011481.1"; havana_transcript "OTTMUST00000026844.1";
chr2	HAVANA	exon	20421586	20421679	.	-	.	gene_id "ENSMUSG00000085477.1"; transcript_id "ENSMUST00000149398.1"; gene_type "antisense"; gene_status "NOVEL"; gene_name "Gm13335"; transcript_type "antisense"; transcript_status "KNOWN"; transcript_name "Gm13335-002"; exon_number 2; exon_id "ENSMUSE00000823068.1"; level 2; tag "basic"; havana_gene "OTTMUSG00000011481.1"; havana_transcript "OTTMUST00000026844.1";
chr2	HAVANA	exon	20420570	20420859	.	-	.	gene_id "ENSMUSG00000085477.1"; transcript_id "ENSMUST00000149398.1"; gene_type "antisense"; gene_status "NOVEL"; gene_name "Gm13335"; transcript_type "antisense"; transcript_status "KNOWN"; transcript_name "Gm13335-002"; exon_number 3; exon_id "ENSMUSE00000742202.1"; level 2; tag "basic"; havana_gene "OTTMUSG00000011481.1"; havana_transcript "OTTMUST00000026844.1";
chr2	HAVANA	exon	20931285	20931389	.	-	.	gene_id "ENSMUSG00000085206.1"; transcript_id "ENSMUST00000124322.1"; gene_type "sense_intronic"; gene_status "NOVEL"; gene_name "Gm13380"; transcript_type "sense_intronic"; transcript_status "KNOWN"; transcript_name "Gm13380-001"; exon_number 1; exon_id "ENSMUSE00000842656.1"; level 2; tag "basic"; havana_gene "OTTMUSG00000011671.1"; havana_transcript "OTTMUST00000027320.1";
chr2	HAVANA	exon	20921860	20922472	.	-	.	gene_id "ENSMUSG00000085206.1"; transcript_id "ENSMUST00000124322.1"; gene_type "sense_intronic"; gene_status "NOVEL"; gene_name "Gm13380"; transcript_type "sense_intronic"; transcript_status "KNOWN"; transcript_name "Gm13380-001"; exon_number 2; exon_id "ENSMUSE00000732001.1"; level 2; tag "basic"; havana_gene "OTTMUSG00000011671.1"; havana_transcript "OTTMUST00000027320.1";
chr2	HAVANA	exon	21097099	21097241	.	+	.	gene_id "ENSMUSG00000087219.1"; transcript_id "ENSMUST00000128743.1"; gene_type "lincRNA"; gene_status "PUTATIVE"; gene_name "Gm13376"; transcript_type "lincRNA"; transcript_status "PUTATIVE"; transcript_name "Gm13376-001"; exon_number 1; exon_id "ENSMUSE00000736975.1"; level 2; tag "basic"; havana_gene "OTTMUSG00000011665.1"; havana_transcript "OTTMUST00000027308.1";
chr2	HAVANA	exon	21120355	21120659	.	+	.	gene_id "ENSMUSG00000087219.1"; transcript_id "ENSMUST00000128743.1"; gene_type "lincRNA"; gene_status "PUTATIVE"; gene_name "Gm13376"; transcript_type "lincRNA"; transcript_status "PUTATIVE"; transcript_name "Gm13376-001"; exon_number 2; exon_id "ENSMUSE00000812669.1"; level 2; tag "basic"; havana_gene "OTTMUSG00000011665.1"; havana_transcript "OTTMUST00000027308.1";
chr2	HAVANA	exon	21368511	21369111	.	-	.	gene_id "ENSMUSG00000085680.1"; transcript_id "ENSMUST00000133391.1"; gene_type "antisense"; gene_status "NOVEL"; gene_name "Gm13327"; transcript_type "antisense"; transcript_status "KNOWN"; transcript_name "Gm13327-001"; exon_number 1; exon_id "ENSMUSE00000734985.1"; level 2; tag "basic"; havana_gene "OTTMUSG00000011439.1"; havana_transcript "OTTMUST00000026782.1";
chr2	HAVANA	exon	21341925	21344064	.	-	.	gene_id "ENSMUSG00000085680.1"; transcript_id "ENSMUST00000133391.1"; gene_type "antisense"; gene_status "NOVEL"; gene_name "Gm13327"; transcript_type "antisense"; transcript_status "KNOWN"; transcript_name "Gm13327-001"; exon_number 2; exon_id "ENSMUSE00000843380.1"; level 2; tag "basic"; havana_gene "OTTMUSG00000011439.1"; havana_transcript "OTTMUST00000026782.1";
chr2	HAVANA	exon	22755984	22756043	.	+	.	gene_id "ENSMUSG00000085353.2"; transcript_id "ENSMUST00000135792.1"; gene_type "lincRNA"; gene_status "KNOWN"; gene_name "1700092C17Rik"; transcript_type "lincRNA"; transcript_status "KNOWN"; transcript_name "1700092C17Rik-001"; exon_number 1; exon_id "ENSMUSE00000746377.1"; level 2; tag "basic"; havana_gene "OTTMUSG00000011554.1"; havana_transcript "OTTMUST00000026984.1";
chr2	HAVANA	exon	22761910	22762273	.	+	.	gene_id "ENSMUSG00000085353.2"; transcript_id "ENSMUST00000135792.1"; gene_type "lincRNA"; gene_status "KNOWN"; gene_name "1700092C17Rik"; transcript_type "lincRNA"; transcript_status "KNOWN"; transcript_name "1700092C17Rik-001"; exon_number 2; exon_id "ENSMUSE00000791415.1"; level 2; tag "basic"; havana_gene "OTTMUSG00000011554.1"; havana_transcript "OTTMUST00000026984.1";
chr2	ENSEMBL	exon	22761972	22762241	.	+	.	gene_id "ENSMUSG00000085353.2"; transcript_id "ENSMUST00000169209.1"; gene_type "lincRNA"; gene_status "KNOWN"; gene_name "1700092C17Rik"; transcript_type "lincRNA"; transcript_status "KNOWN"; transcript_name "1700092C17Rik-201"; exon_number 1; exon_id "ENSMUSE00000888201.1"; level 3; havana_gene "OTTMUSG00000011554.1";
chr2	HAVANA	exon	24322424	24322643	.	+	.	gene_id "ENSMUSG00000085999.1"; transcript_id "ENSMUST00000149429.1"; gene_type "lincRNA"; gene_status "NOVEL"; gene_name "Gm13411"; transcript_type "lincRNA"; transcript_status "KNOWN"; transcript_name "Gm13411-001"; exon_number 1; exon_id "ENSMUSE00000733696.1"; level 2; tag "basic"; havana_gene "OTTMUSG00000011965.1"; havana_transcript "OTTMUST00000028282.1";
chr2	HAVANA	exon	24322763	24322956	.	+	.	gene_id "ENSMUSG00000085999.1"; transcript_id "ENSMUST00000149429.1"; gene_type "lincRNA"; gene_status "NOVEL"; gene_name "Gm13411"; transcript_type "lincRNA"; transcript_status "KNOWN"; transcript_name "Gm13411-001"; exon_number 2; exon_id "ENSMUSE00000772843.1"; level 2; tag "basic"; havana_gene "OTTMUSG00000011965.1"; havana_transcript "OTTMUST00000028282.1";
chr2	HAVANA	exon	25144979	25145396	.	-	.	gene_id "ENSMUSG00000087028.1"; transcript_id "ENSMUST00000131147.1"; gene_type "lincRNA"; gene_status "KNOWN"; gene_name "Gm13387"; transcript_type "lincRNA"; transcript_status "KNOWN"; transcript_name "Gm13387-002"; exon_number 1; exon_id "ENSMUSE00000775079.1"; level 2; tag "basic"; havana_gene "OTTMUSG00000011779.1"; havana_transcript "OTTMUST00000027644.1";
chr2	HAVANA	exon	25144040	25144130	.	-	.	gene_id "ENSMUSG00000087028.1"; transcript_id "ENSMUST00000131147.1"; gene_type "lincRNA"; gene_status "KNOWN"; gene_name "Gm13387"; transcript_type "lincRNA"; transcript_status "KNOWN"; transcript_name "Gm13387-002"; exon_number 2; exon_id "ENSMUSE00000795369.1"; level 2; tag "basic"; havana_gene "OTTMUSG00000011779.1"; havana_transcript "OTTMUST00000027644.1";
chr2	HAVANA	exon	25141797	25143933	.	-	.	gene_id "ENSMUSG00000087028.1"; transcript_id "ENSMUST00000131147.1"; gene_type "lincRNA"; gene_status "KNOWN"; gene_name "Gm13387"; transcript_type "lincRNA"; transcript_status "KNOWN"; transcript_name "Gm13387-002"; exon_number 3; exon_id "ENSMUSE00000775336.1"; level 2; tag "basic"; havana_gene "OTTMUSG00000011779.1"; havana_transcript "OTTMUST00000027644.1";
chr2	HAVANA	exon	25144979	25145323	.	-	.	gene_id "ENSMUSG00000087028.1"; transcript_id "ENSMUST00000149619.1"; gene_type "lincRNA"; gene_status "KNOWN"; gene_name "Gm13387"; transcript_type "lincRNA"; transcript_status "KNOWN"; transcript_name "Gm13387-003"; exon_number 1; exon_id "ENSMUSE00000807617.1"; level 2; havana_gene "OTTMUSG00000011779.1"; havana_transcript "OTTMUST00000027645.1";
chr2	HAVANA	exon	25143817	25144130	.	-	.	gene_id "ENSMUSG00000087028.1"; transcript_id "ENSMUST00000149619.1"; gene_type "lincRNA"; gene_status "KNOWN"; gene_name "Gm13387"; transcript_type "lincRNA"; transcript_status "KNOWN"; transcript_name "Gm13387-003"; exon_number 2; exon_id "ENSMUSE00000804053.1"; level 2; havana_gene "OTTMUSG00000011779.1"; havana_transcript "OTTMUST00000027645.1";
chr2	HAVANA	exon	25291220	25291342	.	+	.	gene_id "ENSMUSG00000085830.1"; transcript_id "ENSMUST00000129723.1"; gene_type "antisense"; gene_status "KNOWN"; gene_name "E130003G02Rik"; transcript_type "antisense"; transcript_status "KNOWN"; transcript_name "E130003G02Rik-001"; exon_number 1; exon_id "ENSMUSE00000818579.1"; level 2; tag "basic"; havana_gene "OTTMUSG00000011935.1"; havana_transcript "OTTMUST00000028198.1";
chr2	HAVANA	exon	25293657	25293911	.	+	.	gene_id "ENSMUSG00000085830.1"; transcript_id "ENSMUST00000129723.1"; gene_type "antisense"; gene_status "KNOWN"; gene_name "E130003G02Rik"; transcript_type "antisense"; transcript_status "KNOWN"; transcript_name "E130003G02Rik-001"; exon_number 2; exon_id "ENSMUSE00000744555.1"; level 2; tag "basic"; havana_gene "OTTMUSG00000011935.1"; havana_transcript "OTTMUST00000028198.1";
chr2	HAVANA	exon	25295874	25296041	.	+	.	gene_id "ENSMUSG00000085830.1"; transcript_id "ENSMUST00000129723.1"; gene_type "antisense"; gene_status "KNOWN"; gene_name "E130003G02Rik"; transcript_type "antisense"; transcript_status "KNOWN"; transcript_name "E130003G02Rik-001"; exon_number 3; exon_id "ENSMUSE00000756474.1"; level 2; tag "basic"; havana_gene "OTTMUSG00000011935.1"; havana_transcript "OTTMUST00000028198.1";
chr2	HAVANA	exon	25296581	25298925	.	+	.	gene_id "ENSMUSG00000085830.1"; transcript_id "ENSMUST00000129723.1"; gene_type "antisense"; gene_status "KNOWN"; gene_name "E130003G02Rik"; transcript_type "antisense"; transcript_status "KNOWN"; transcript_name "E130003G02Rik-001"; exon_number 4; exon_id "ENSMUSE00000761119.1"; level 2; tag "basic"; havana_gene "OTTMUSG00000011935.1"; havana_transcript "OTTMUST00000028198.1";
chr2	HAVANA	exon	25709618	25709716	.	-	.	gene_id "ENSMUSG00000087612.1"; transcript_id "ENSMUST00000137661.1"; gene_type "antisense"; gene_status "NOVEL"; gene_name "A230005M16Rik"; transcript_type "antisense"; transcript_status "KNOWN"; transcript_name "A230005M16Rik-001"; exon_number 1; exon_id "ENSMUSE00000788980.1"; level 2; tag "basic"; havana_gene "OTTMUSG00000012624.1"; havana_transcript "OTTMUST00000030052.1";
chr2	HAVANA	exon	25705850	25707355	.	-	.	gene_id "ENSMUSG00000087612.1"; transcript_id "ENSMUST00000137661.1"; gene_type "antisense"; gene_status "NOVEL"; gene_name "A230005M16Rik"; transcript_type "antisense"; transcript_status "KNOWN"; transcript_name "A230005M16Rik-001"; exon_number 2; exon_id "ENSMUSE00000737396.1"; level 2; tag "basic"; havana_gene "OTTMUSG00000012624.1"; havana_transcript "OTTMUST00000030052.1";
chr2	HAVANA	exon	25794446	25794650	.	-	.	gene_id "ENSMUSG00000090073.1"; transcript_id "ENSMUST00000143166.1"; gene_type "processed_transcript"; gene_status "NOVEL"; gene_name "Gm13538"; transcript_type "processed_transcript"; transcript_status "KNOWN"; transcript_name "Gm13538-001"; exon_number 1; exon_id "ENSMUSE00000787501.1"; level 2; tag "basic"; havana_gene "OTTMUSG00000012629.1"; havana_transcript "OTTMUST00000030059.1";
chr2	HAVANA	exon	25785614	25785730	.	-	.	gene_id "ENSMUSG00000090073.1"; transcript_id "ENSMUST00000143166.1"; gene_type "processed_transcript"; gene_status "NOVEL"; gene_name "Gm13538"; transcript_type "processed_transcript"; transcript_status "KNOWN"; transcript_name "Gm13538-001"; exon_number 2; exon_id "ENSMUSE00000837005.1"; level 2; tag "basic"; havana_gene "OTTMUSG00000012629.1"; havana_transcript "OTTMUST00000030059.1";
chr2	HAVANA	exon	25783940	25784165	.	-	.	gene_id "ENSMUSG00000090073.1"; transcript_id "ENSMUST00000143166.1"; gene_type "processed_transcript"; gene_status "NOVEL"; gene_name "Gm13538"; transcript_type "processed_transcript"; transcript_status "KNOWN"; transcript_name "Gm13538-001"; exon_number 3; exon_id "ENSMUSE00000726046.1"; level 2; tag "basic"; havana_gene "OTTMUSG00000012629.1"; havana_transcript "OTTMUST00000030059.1";
chr2	HAVANA	exon	26059010	26059089	.	+	.	gene_id "ENSMUSG00000087515.1"; transcript_id "ENSMUST00000137349.1"; gene_type "antisense"; gene_status "NOVEL"; gene_name "Gm13554"; transcript_type "antisense"; transcript_status "KNOWN"; transcript_name "Gm13554-001"; exon_number 1; exon_id "ENSMUSE00000768871.1"; level 2; tag "basic"; havana_gene "OTTMUSG00000012733.1"; havana_transcript "OTTMUST00000030399.1";
chr2	HAVANA	exon	26059879	26060275	.	+	.	gene_id "ENSMUSG00000087515.1"; transcript_id "ENSMUST00000137349.1"; gene_type "antisense"; gene_status "NOVEL"; gene_name "Gm13554"; transcript_type "antisense"; transcript_status "KNOWN"; transcript_name "Gm13554-001"; exon_number 2; exon_id "ENSMUSE00000731906.1"; level 2; tag "basic"; havana_gene "OTTMUSG00000012733.1"; havana_transcript "OTTMUST00000030399.1";
chr2	ENSEMBL	exon	26138383	26138802	.	-	.	gene_id "ENSMUSG00000087679.2"; transcript_id "ENSMUST00000163836.1"; gene_type "lincRNA"; gene_status "KNOWN"; gene_name "C330006A16Rik"; transcript_type "lincRNA"; transcript_status "KNOWN"; transcript_name "C330006A16Rik-201"; exon_number 1; exon_id "ENSMUSE00000914936.1"; level 3; havana_gene "OTTMUSG00000012729.1";
chr2	HAVANA	exon	26138546	26138939	.	+	.	gene_id "ENSMUSG00000087595.1"; transcript_id "ENSMUST00000155199.1"; gene_type "lincRNA"; gene_status "KNOWN"; gene_name "1810012K08Rik"; transcript_type "lincRNA"; transcript_status "KNOWN"; transcript_name "1810012K08Rik-001"; exon_number 1; exon_id "ENSMUSE00000746246.1"; level 2; tag "basic"; havana_gene "OTTMUSG00000012730.1"; havana_transcript "OTTMUST00000030394.1";
chr2	HAVANA	exon	26139364	26139543	.	+	.	gene_id "ENSMUSG00000087595.1"; transcript_id "ENSMUST00000155199.1"; gene_type "lincRNA"; gene_status "KNOWN"; gene_name "1810012K08Rik"; transcript_type "lincRNA"; transcript_status "KNOWN"; transcript_name "1810012K08Rik-001"; exon_number 2; exon_id "ENSMUSE00000774509.1"; level 2; tag "basic"; havana_gene "OTTMUSG00000012730.1"; havana_transcript "OTTMUST00000030394.1";
chr2	HAVANA	exon	26206702	26209283	.	+	.	gene_id "ENSMUSG00000098977.1"; transcript_id "ENSMUST00000184787.1"; gene_type "antisense"; gene_status "NOVEL"; gene_name "RP23-297I16.6"; transcript_type "antisense"; transcript_status "KNOWN"; transcript_name "RP23-297I16.6-001"; exon_number 1; exon_id "ENSMUSE00001314074.1"; level 2; tag "basic"; havana_gene "OTTMUSG00000044443.1"; havana_transcript "OTTMUST00000117044.1";
chr2	HAVANA	exon	26381526	26381762	.	+	.	gene_id "ENSMUSG00000085767.1"; transcript_id "ENSMUST00000125518.1"; gene_type "antisense"; gene_status "NOVEL"; gene_name "Gm13563"; transcript_type "antisense"; transcript_status "KNOWN"; transcript_name "Gm13563-001"; exon_number 1; exon_id "ENSMUSE00000754138.1"; level 2; tag "basic"; havana_gene "OTTMUSG00000012775.1"; havana_transcript "OTTMUST00000030576.1";
chr2	HAVANA	exon	26385451	26385630	.	+	.	gene_id "ENSMUSG00000085767.1"; transcript_id "ENSMUST00000125518.1"; gene_type "antisense"; gene_status "NOVEL"; gene_name "Gm13563"; transcript_type "antisense"; transcript_status "KNOWN"; transcript_name "Gm13563-001"; exon_number 2; exon_id "ENSMUSE00000758075.1"; level 2; tag "basic"; havana_gene "OTTMUSG00000012775.1"; havana_transcript "OTTMUST00000030576.1";
chr2	HAVANA	exon	26386925	26387089	.	+	.	gene_id "ENSMUSG00000085767.1"; transcript_id "ENSMUST00000125518.1"; gene_type "antisense"; gene_status "NOVEL"; gene_name "Gm13563"; transcript_type "antisense"; transcript_status "KNOWN"; transcript_name "Gm13563-001"; exon_number 3; exon_id "ENSMUSE00000749816.1"; level 2; tag "basic"; havana_gene "OTTMUSG00000012775.1"; havana_transcript "OTTMUST00000030576.1";
chr2	HAVANA	exon	26387198	26387258	.	+	.	gene_id "ENSMUSG00000085767.1"; transcript_id "ENSMUST00000125518.1"; gene_type "antisense"; gene_status "NOVEL"; gene_name "Gm13563"; transcript_type "antisense"; transcript_status "KNOWN"; transcript_name "Gm13563-001"; exon_number 4; exon_id "ENSMUSE00000798057.1"; level 2; tag "basic"; havana_gene "OTTMUSG00000012775.1"; havana_transcript "OTTMUST00000030576.1";
chr2	HAVANA	exon	26445942	26446200	.	+	.	gene_id "ENSMUSG00000086714.1"; transcript_id "ENSMUST00000139144.1"; gene_type "processed_transcript"; gene_status "KNOWN"; gene_name "0610009E02Rik"; transcript_type "processed_transcript"; transcript_status "KNOWN"; transcript_name "0610009E02Rik-003"; exon_number 1; exon_id "ENSMUSE00000773064.1"; level 2; havana_gene "OTTMUSG00000012797.1"; havana_transcript "OTTMUST00000030670.1";
chr2	HAVANA	exon	26457673	26457780	.	+	.	gene_id "ENSMUSG00000086714.1"; transcript_id "ENSMUST00000139144.1"; gene_type "processed_transcript"; gene_status "KNOWN"; gene_name "0610009E02Rik"; transcript_type "processed_transcript"; transcript_status "KNOWN"; transcript_name "0610009E02Rik-003"; exon_number 2; exon_id "ENSMUSE00000814482.1"; level 2; havana_gene "OTTMUSG00000012797.1"; havana_transcript "OTTMUST00000030670.1";
chr2	HAVANA	exon	26459222	26459390	.	+	.	gene_id "ENSMUSG00000086714.1"; transcript_id "ENSMUST00000139144.1"; gene_type "processed_transcript"; gene_status "KNOWN"; gene_name "0610009E02Rik"; transcript_type "processed_transcript"; transcript_status "KNOWN"; transcript_name "0610009E02Rik-003"; exon_number 3; exon_id "ENSMUSE00000837718.1"; level 2; havana_gene "OTTMUSG00000012797.1"; havana_transcript "OTTMUST00000030670.1";
chr2	HAVANA	exon	26640372	26643767	.	+	.	gene_id "ENSMUSG00000086775.1"; transcript_id "ENSMUST00000131841.1"; gene_type "antisense"; gene_status "KNOWN"; gene_name "5730588L14Rik"; transcript_type "antisense"; transcript_status "KNOWN"; transcript_name "5730588L14Rik-001"; exon_number 1; exon_id "ENSMUSE00000746730.1"; level 2; tag "basic"; havana_gene "OTTMUSG00000011584.1"; havana_transcript "OTTMUST00000027074.1";
chr2	HAVANA	exon	26643849	26643956	.	+	.	gene_id "ENSMUSG00000086775.1"; transcript_id "ENSMUST00000131841.1"; gene_type "antisense"; gene_status "KNOWN"; gene_name "5730588L14Rik"; transcript_type "antisense"; transcript_status "KNOWN"; transcript_name "5730588L14Rik-001"; exon_number 2; exon_id "ENSMUSE00000821237.1"; level 2; tag "basic"; havana_gene "OTTMUSG00000011584.1"; havana_transcript "OTTMUST00000027074.1";
chr2	HAVANA	exon	26645502	26645944	.	+	.	gene_id "ENSMUSG00000086775.1"; transcript_id "ENSMUST00000131841.1"; gene_type "antisense"; gene_status "KNOWN"; gene_name "5730588L14Rik"; transcript_type "antisense"; transcript_status "KNOWN"; transcript_name "5730588L14Rik-001"; exon_number 3; exon_id "ENSMUSE00000809674.1"; level 2; tag "basic"; havana_gene "OTTMUSG00000011584.1"; havana_transcript "OTTMUST00000027074.1";
chr2	HAVANA	exon	27037285	27037347	.	+	.	gene_id "ENSMUSG00000087364.1"; transcript_id "ENSMUST00000149378.1"; gene_type "antisense"; gene_status "KNOWN"; gene_name "Gm13398"; transcript_type "antisense"; transcript_status "KNOWN"; transcript_name "Gm13398-001"; exon_number 1; exon_id "ENSMUSE00000753349.1"; level 2; tag "basic"; havana_gene "OTTMUSG00000011841.1"; havana_transcript "OTTMUST00000027821.1";
chr2	HAVANA	exon	27038080	27040853	.	+	.	gene_id "ENSMUSG00000087364.1"; transcript_id "ENSMUST00000149378.1"; gene_type "antisense"; gene_status "KNOWN"; gene_name "Gm13398"; transcript_type "antisense"; transcript_status "KNOWN"; transcript_name "Gm13398-001"; exon_number 2; exon_id "ENSMUSE00000788951.1"; level 2; tag "basic"; havana_gene "OTTMUSG00000011841.1"; havana_transcript "OTTMUST00000027821.1";
chr2	HAVANA	exon	27162209	27162703	.	-	.	gene_id "ENSMUSG00000085008.1"; transcript_id "ENSMUST00000150024.1"; gene_type "antisense"; gene_status "KNOWN"; gene_name "Gm13399"; transcript_type "antisense"; transcript_status "KNOWN"; transcript_name "Gm13399-001"; exon_number 1; exon_id "ENSMUSE00000799964.1"; level 2; tag "basic"; havana_gene "OTTMUSG00000011846.1"; havana_transcript "OTTMUST00000027843.1";
chr2	HAVANA	exon	27161586	27161857	.	-	.	gene_id "ENSMUSG00000085008.1"; transcript_id "ENSMUST00000150024.1"; gene_type "antisense"; gene_status "KNOWN"; gene_name "Gm13399"; transcript_type "antisense"; transcript_status "KNOWN"; transcript_name "Gm13399-001"; exon_number 2; exon_id "ENSMUSE00000806420.1"; level 2; tag "basic"; havana_gene "OTTMUSG00000011846.1"; havana_transcript "OTTMUST00000027843.1";
chr2	HAVANA	exon	27161248	27161378	.	-	.	gene_id "ENSMUSG00000085008.1"; transcript_id "ENSMUST00000150024.1"; gene_type "antisense"; gene_status "KNOWN"; gene_name "Gm13399"; transcript_type "antisense"; transcript_status "KNOWN"; transcript_name "Gm13399-001"; exon_number 3; exon_id "ENSMUSE00000740299.1"; level 2; tag "basic"; havana_gene "OTTMUSG00000011846.1"; havana_transcript "OTTMUST00000027843.1";
chr2	HAVANA	exon	27160249	27160379	.	-	.	gene_id "ENSMUSG00000085008.1"; transcript_id "ENSMUST00000150024.1"; gene_type "antisense"; gene_status "KNOWN"; gene_name "Gm13399"; transcript_type "antisense"; transcript_status "KNOWN"; transcript_name "Gm13399-001"; exon_number 4; exon_id "ENSMUSE00000725963.1"; level 2; tag "basic"; havana_gene "OTTMUSG00000011846.1"; havana_transcript "OTTMUST00000027843.1";
chr2	HAVANA	exon	27156896	27157050	.	-	.	gene_id "ENSMUSG00000085008.1"; transcript_id "ENSMUST00000150024.1"; gene_type "antisense"; gene_status "KNOWN"; gene_name "Gm13399"; transcript_type "antisense"; transcript_status "KNOWN"; transcript_name "Gm13399-001"; exon_number 5; exon_id "ENSMUSE00000838719.1"; level 2; tag "basic"; havana_gene "OTTMUSG00000011846.1"; havana_transcript "OTTMUST00000027843.1";
chr2	HAVANA	exon	27152711	27152938	.	-	.	gene_id "ENSMUSG00000085008.1"; transcript_id "ENSMUST00000150024.1"; gene_type "antisense"; gene_status "KNOWN"; gene_name "Gm13399"; transcript_type "antisense"; transcript_status "KNOWN"; transcript_name "Gm13399-001"; exon_number 6; exon_id "ENSMUSE00000780518.1"; level 2; tag "basic"; havana_gene "OTTMUSG00000011846.1"; havana_transcript "OTTMUST00000027843.1";
chr2	HAVANA	exon	27144898	27147505	.	-	.	gene_id "ENSMUSG00000085008.1"; transcript_id "ENSMUST00000150024.1"; gene_type "antisense"; gene_status "KNOWN"; gene_name "Gm13399"; transcript_type "antisense"; transcript_status "KNOWN"; transcript_name "Gm13399-001"; exon_number 7; exon_id "ENSMUSE00000753688.1"; level 2; tag "basic"; havana_gene "OTTMUSG00000011846.1"; havana_transcript "OTTMUST00000027843.1";
chr2	HAVANA	exon	27189382	27189569	.	+	.	gene_id "ENSMUSG00000091192.1"; transcript_id "ENSMUST00000170435.1"; gene_type "antisense"; gene_status "NOVEL"; gene_name "Gm17071"; transcript_type "antisense"; transcript_status "KNOWN"; transcript_name "Gm17071-001"; exon_number 1; exon_id "ENSMUSE00000888548.1"; level 2; tag "basic"; havana_gene "OTTMUSG00000035863.1"; havana_transcript "OTTMUST00000091922.1";
chr2	HAVANA	exon	27234634	27234710	.	+	.	gene_id "ENSMUSG00000091192.1"; transcript_id "ENSMUST00000170435.1"; gene_type "antisense"; gene_status "NOVEL"; gene_name "Gm17071"; transcript_type "antisense"; transcript_status "KNOWN"; transcript_name "Gm17071-001"; exon_number 2; exon_id "ENSMUSE00000875113.1"; level 2; tag "basic"; havana_gene "OTTMUSG00000035863.1"; havana_transcript "OTTMUST00000091922.1";
chr2	HAVANA	exon	27540429	27540520	.	+	.	gene_id "ENSMUSG00000085929.1"; transcript_id "ENSMUST00000132898.1"; gene_type "processed_transcript"; gene_status "NOVEL"; gene_name "Gm13421"; transcript_type "processed_transcript"; transcript_status "KNOWN"; transcript_name "Gm13421-001"; exon_number 1; exon_id "ENSMUSE00000751051.1"; level 2; havana_gene "OTTMUSG00000012049.1"; havana_transcript "OTTMUST00000028674.1";
chr2	HAVANA	exon	27542729	27543185	.	+	.	gene_id "ENSMUSG00000085929.1"; transcript_id "ENSMUST00000132898.1"; gene_type "processed_transcript"; gene_status "NOVEL"; gene_name "Gm13421"; transcript_type "processed_transcript"; transcript_status "KNOWN"; transcript_name "Gm13421-001"; exon_number 2; exon_id "ENSMUSE00000808449.1"; level 2; havana_gene "OTTMUSG00000012049.1"; havana_transcript "OTTMUST00000028674.1";
chr2	HAVANA	exon	28093417	28093514	.	-	.	gene_id "ENSMUSG00000085693.1"; transcript_id "ENSMUST00000137756.1"; gene_type "lincRNA"; gene_status "NOVEL"; gene_name "Gm13371"; transcript_type "lincRNA"; transcript_status "KNOWN"; transcript_name "Gm13371-001"; exon_number 1; exon_id "ENSMUSE00000811946.1"; level 2; tag "basic"; havana_gene "OTTMUSG00000011623.1"; havana_transcript "OTTMUST00000027190.1";
chr2	HAVANA	exon	28092032	28092402	.	-	.	gene_id "ENSMUSG00000085693.1"; transcript_id "ENSMUST00000137756.1"; gene_type "lincRNA"; gene_status "NOVEL"; gene_name "Gm13371"; transcript_type "lincRNA"; transcript_status "KNOWN"; transcript_name "Gm13371-001"; exon_number 2; exon_id "ENSMUSE00000825223.1"; level 2; tag "basic"; havana_gene "OTTMUSG00000011623.1"; havana_transcript "OTTMUST00000027190.1";
chr2	HAVANA	exon	28323878	28324050	.	-	.	gene_id "ENSMUSG00000087196.1"; transcript_id "ENSMUST00000144634.1"; gene_type "lincRNA"; gene_status "NOVEL"; gene_name "Gm13373"; transcript_type "lincRNA"; transcript_status "KNOWN"; transcript_name "Gm13373-001"; exon_number 1; exon_id "ENSMUSE00000812911.1"; level 2; tag "basic"; havana_gene "OTTMUSG00000011642.1"; havana_transcript "OTTMUST00000027248.1";
chr2	HAVANA	exon	28320104	28320279	.	-	.	gene_id "ENSMUSG00000087196.1"; transcript_id "ENSMUST00000144634.1"; gene_type "lincRNA"; gene_status "NOVEL"; gene_name "Gm13373"; transcript_type "lincRNA"; transcript_status "KNOWN"; transcript_name "Gm13373-001"; exon_number 2; exon_id "ENSMUSE00000824776.1"; level 2; tag "basic"; havana_gene "OTTMUSG00000011642.1"; havana_transcript "OTTMUST00000027248.1";
chr2	HAVANA	exon	28315016	28315321	.	-	.	gene_id "ENSMUSG00000087196.1"; transcript_id "ENSMUST00000144634.1"; gene_type "lincRNA"; gene_status "NOVEL"; gene_name "Gm13373"; transcript_type "lincRNA"; transcript_status "KNOWN"; transcript_name "Gm13373-001"; exon_number 3; exon_id "ENSMUSE00000748926.1"; level 2; tag "basic"; havana_gene "OTTMUSG00000011642.1"; havana_transcript "OTTMUST00000027248.1";
chr2	HAVANA	exon	29088666	29088755	.	+	.	gene_id "ENSMUSG00000086519.1"; transcript_id "ENSMUST00000141935.1"; gene_type "lincRNA"; gene_status "NOVEL"; gene_name "Gm13393"; transcript_type "lincRNA"; transcript_status "KNOWN"; transcript_name "Gm13393-001"; exon_number 1; exon_id "ENSMUSE00000842244.1"; level 2; tag "basic"; havana_gene "OTTMUSG00000011817.1"; havana_transcript "OTTMUST00000027750.1";
chr2	HAVANA	exon	29094196	29094501	.	+	.	gene_id "ENSMUSG00000086519.1"; transcript_id "ENSMUST00000141935.1"; gene_type "lincRNA"; gene_status "NOVEL"; gene_name "Gm13393"; transcript_type "lincRNA"; transcript_status "KNOWN"; transcript_name "Gm13393-001"; exon_number 2; exon_id "ENSMUSE00000756097.1"; level 2; tag "basic"; havana_gene "OTTMUSG00000011817.1"; havana_transcript "OTTMUST00000027750.1";
chr2	HAVANA	exon	29252259	29253006	.	-	.	gene_id "ENSMUSG00000079499.3"; transcript_id "ENSMUST00000154682.1"; gene_type "processed_transcript"; gene_status "NOVEL"; gene_name "6530402F18Rik"; transcript_type "processed_transcript"; transcript_status "KNOWN"; transcript_name "6530402F18Rik-002"; exon_number 1; exon_id "ENSMUSE00000745865.1"; level 2; havana_gene "OTTMUSG00000011854.1"; havana_transcript "OTTMUST00000027870.1";
chr2	HAVANA	exon	29251347	29252040	.	-	.	gene_id "ENSMUSG00000079499.3"; transcript_id "ENSMUST00000154682.1"; gene_type "processed_transcript"; gene_status "NOVEL"; gene_name "6530402F18Rik"; transcript_type "processed_transcript"; transcript_status "KNOWN"; transcript_name "6530402F18Rik-002"; exon_number 2; exon_id "ENSMUSE00000751822.1"; level 2; havana_gene "OTTMUSG00000011854.1"; havana_transcript "OTTMUST00000027870.1";
chr2	HAVANA	exon	29250910	29251206	.	-	.	gene_id "ENSMUSG00000079499.3"; transcript_id "ENSMUST00000154682.1"; gene_type "processed_transcript"; gene_status "NOVEL"; gene_name "6530402F18Rik"; transcript_type "processed_transcript"; transcript_status "KNOWN"; transcript_name "6530402F18Rik-002"; exon_number 3; exon_id "ENSMUSE00001283368.1"; level 2; havana_gene "OTTMUSG00000011854.1"; havana_transcript "OTTMUST00000027870.1";
chr2	HAVANA	exon	29396301	29396459	.	-	.	gene_id "ENSMUSG00000086994.1"; transcript_id "ENSMUST00000153600.1"; gene_type "antisense"; gene_status "NOVEL"; gene_name "Gm13402"; transcript_type "antisense"; transcript_status "KNOWN"; transcript_name "Gm13402-001"; exon_number 1; exon_id "ENSMUSE00000738216.1"; level 2; tag "basic"; havana_gene "OTTMUSG00000011895.1"; havana_transcript "OTTMUST00000028059.1";
chr2	HAVANA	exon	29349842	29350106	.	-	.	gene_id "ENSMUSG00000086994.1"; transcript_id "ENSMUST00000153600.1"; gene_type "antisense"; gene_status "NOVEL"; gene_name "Gm13402"; transcript_type "antisense"; transcript_status "KNOWN"; transcript_name "Gm13402-001"; exon_number 2; exon_id "ENSMUSE00000743013.1"; level 2; tag "basic"; havana_gene "OTTMUSG00000011895.1"; havana_transcript "OTTMUST00000028059.1";
chr2	HAVANA	exon	29747208	29747250	.	-	.	gene_id "ENSMUSG00000079497.3"; transcript_id "ENSMUST00000129574.1"; gene_type "processed_transcript"; gene_status "NOVEL"; gene_name "Gm13420"; transcript_type "processed_transcript"; transcript_status "KNOWN"; transcript_name "Gm13420-001"; exon_number 1; exon_id "ENSMUSE00000858465.1"; level 2; tag "basic"; havana_gene "OTTMUSG00000012042.3"; havana_transcript "OTTMUST00000028645.3";
chr2	HAVANA	exon	29746450	29746593	.	-	.	gene_id "ENSMUSG00000079497.3"; transcript_id "ENSMUST00000129574.1"; gene_type "processed_transcript"; gene_status "NOVEL"; gene_name "Gm13420"; transcript_type "processed_transcript"; transcript_status "KNOWN"; transcript_name "Gm13420-001"; exon_number 2; exon_id "ENSMUSE00000802568.1"; level 2; tag "basic"; havana_gene "OTTMUSG00000012042.3"; havana_transcript "OTTMUST00000028645.3";
chr2	HAVANA	exon	29744919	29745339	.	-	.	gene_id "ENSMUSG00000079497.3"; transcript_id "ENSMUST00000129574.1"; gene_type "processed_transcript"; gene_status "NOVEL"; gene_name "Gm13420"; transcript_type "processed_transcript"; transcript_status "KNOWN"; transcript_name "Gm13420-001"; exon_number 3; exon_id "ENSMUSE00000799175.1"; level 2; tag "basic"; havana_gene "OTTMUSG00000012042.3"; havana_transcript "OTTMUST00000028645.3";
chr2	HAVANA	exon	30321950	30323986	.	-	.	gene_id "ENSMUSG00000084892.1"; transcript_id "ENSMUST00000141035.1"; gene_type "processed_transcript"; gene_status "NOVEL"; gene_name "Gm14471"; transcript_type "processed_transcript"; transcript_status "KNOWN"; transcript_name "Gm14471-001"; exon_number 1; exon_id "ENSMUSE00000785597.1"; level 2; tag "basic"; havana_gene "OTTMUSG00000016766.1"; havana_transcript "OTTMUST00000040693.1";
chr2	HAVANA	exon	30306067	30306387	.	-	.	gene_id "ENSMUSG00000084892.1"; transcript_id "ENSMUST00000141035.1"; gene_type "processed_transcript"; gene_status "NOVEL"; gene_name "Gm14471"; transcript_type "processed_transcript"; transcript_status "KNOWN"; transcript_name "Gm14471-001"; exon_number 2; exon_id "ENSMUSE00000785923.1"; level 2; tag "basic"; havana_gene "OTTMUSG00000016766.1"; havana_transcript "OTTMUST00000040693.1";
chr2	HAVANA	exon	30413716	30414152	.	+	.	gene_id "ENSMUSG00000087435.1"; transcript_id "ENSMUST00000134920.1"; gene_type "antisense"; gene_status "NOVEL"; gene_name "Gm16323"; transcript_type "antisense"; transcript_status "KNOWN"; transcript_name "Gm16323-001"; exon_number 1; exon_id "ENSMUSE00000755705.1"; level 2; tag "basic"; havana_gene "OTTMUSG00000033582.1"; havana_transcript "OTTMUST00000084592.1";
chr2	HAVANA	exon	30415220	30415338	.	+	.	gene_id "ENSMUSG00000087435.1"; transcript_id "ENSMUST00000134920.1"; gene_type "antisense"; gene_status "NOVEL"; gene_name "Gm16323"; transcript_type "antisense"; transcript_status "KNOWN"; transcript_name "Gm16323-001"; exon_number 2; exon_id "ENSMUSE00000762223.1"; level 2; tag "basic"; havana_gene "OTTMUSG00000033582.1"; havana_transcript "OTTMUST00000084592.1";
chr2	HAVANA	exon	31211114	31211347	.	-	.	gene_id "ENSMUSG00000087430.1"; transcript_id "ENSMUST00000146769.1"; gene_type "antisense"; gene_status "NOVEL"; gene_name "Gm13405"; transcript_type "antisense"; transcript_status "KNOWN"; transcript_name "Gm13405-001"; exon_number 1; exon_id "ENSMUSE00000786046.1"; level 2; tag "basic"; havana_gene "OTTMUSG00000011922.1"; havana_transcript "OTTMUST00000028141.1";
chr2	HAVANA	exon	31210790	31210962	.	-	.	gene_id "ENSMUSG00000087430.1"; transcript_id "ENSMUST00000146769.1"; gene_type "antisense"; gene_status "NOVEL"; gene_name "Gm13405"; transcript_type "antisense"; transcript_status "KNOWN"; transcript_name "Gm13405-001"; exon_number 2; exon_id "ENSMUSE00000832074.1"; level 2; tag "basic"; havana_gene "OTTMUSG00000011922.1"; havana_transcript "OTTMUST00000028141.1";
chr2	HAVANA	exon	31209470	31209770	.	-	.	gene_id "ENSMUSG00000087430.1"; transcript_id "ENSMUST00000146769.1"; gene_type "antisense"; gene_status "NOVEL"; gene_name "Gm13405"; transcript_type "antisense"; transcript_status "KNOWN"; transcript_name "Gm13405-001"; exon_number 3; exon_id "ENSMUSE00000759840.1"; level 2; tag "basic"; havana_gene "OTTMUSG00000011922.1"; havana_transcript "OTTMUST00000028141.1";
chr2	HAVANA	exon	31688358	31688469	.	-	.	gene_id "ENSMUSG00000087549.1"; transcript_id "ENSMUST00000154296.1"; gene_type "antisense"; gene_status "NOVEL"; gene_name "Gm13427"; transcript_type "antisense"; transcript_status "KNOWN"; transcript_name "Gm13427-001"; exon_number 1; exon_id "ENSMUSE00000754107.1"; level 2; tag "basic"; havana_gene "OTTMUSG00000012080.1"; havana_transcript "OTTMUST00000028755.1";
chr2	HAVANA	exon	31687758	31687931	.	-	.	gene_id "ENSMUSG00000087549.1"; transcript_id "ENSMUST00000154296.1"; gene_type "antisense"; gene_status "NOVEL"; gene_name "Gm13427"; transcript_type "antisense"; transcript_status "KNOWN"; transcript_name "Gm13427-001"; exon_number 2; exon_id "ENSMUSE00000845358.1"; level 2; tag "basic"; havana_gene "OTTMUSG00000012080.1"; havana_transcript "OTTMUST00000028755.1";
chr2	HAVANA	exon	31681365	31681514	.	-	.	gene_id "ENSMUSG00000087549.1"; transcript_id "ENSMUST00000154296.1"; gene_type "antisense"; gene_status "NOVEL"; gene_name "Gm13427"; transcript_type "antisense"; transcript_status "KNOWN"; transcript_name "Gm13427-001"; exon_number 3; exon_id "ENSMUSE00000827626.1"; level 2; tag "basic"; havana_gene "OTTMUSG00000012080.1"; havana_transcript "OTTMUST00000028755.1";
chr2	HAVANA	exon	31676364	31676721	.	-	.	gene_id "ENSMUSG00000087549.1"; transcript_id "ENSMUST00000154296.1"; gene_type "antisense"; gene_status "NOVEL"; gene_name "Gm13427"; transcript_type "antisense"; transcript_status "KNOWN"; transcript_name "Gm13427-001"; exon_number 4; exon_id "ENSMUSE00000763544.1"; level 2; tag "basic"; havana_gene "OTTMUSG00000012080.1"; havana_transcript "OTTMUST00000028755.1";
chr2	HAVANA	exon	32063998	32064164	.	-	.	gene_id "ENSMUSG00000090157.1"; transcript_id "ENSMUST00000149300.1"; gene_type "processed_transcript"; gene_status "NOVEL"; gene_name "Gm16534"; transcript_type "processed_transcript"; transcript_status "KNOWN"; transcript_name "Gm16534-001"; exon_number 1; exon_id "ENSMUSE00000726596.1"; level 2; tag "basic"; havana_gene "OTTMUSG00000012948.1"; havana_transcript "OTTMUST00000031132.1";
chr2	HAVANA	exon	32052025	32052215	.	-	.	gene_id "ENSMUSG00000090157.1"; transcript_id "ENSMUST00000149300.1"; gene_type "processed_transcript"; gene_status "NOVEL"; gene_name "Gm16534"; transcript_type "processed_transcript"; transcript_status "KNOWN"; transcript_name "Gm16534-001"; exon_number 2; exon_id "ENSMUSE00001308631.1"; level 2; tag "basic"; havana_gene "OTTMUSG00000012948.1"; havana_transcript "OTTMUST00000031132.1";
chr2	HAVANA	exon	32050086	32051219	.	-	.	gene_id "ENSMUSG00000090157.1"; transcript_id "ENSMUST00000149300.1"; gene_type "processed_transcript"; gene_status "NOVEL"; gene_name "Gm16534"; transcript_type "processed_transcript"; transcript_status "KNOWN"; transcript_name "Gm16534-001"; exon_number 3; exon_id "ENSMUSE00000782371.1"; level 2; tag "basic"; havana_gene "OTTMUSG00000012948.1"; havana_transcript "OTTMUST00000031132.1";
chr2	HAVANA	exon	32236170	32236382	.	-	.	gene_id "ENSMUSG00000086216.1"; transcript_id "ENSMUST00000128298.1"; gene_type "processed_transcript"; gene_status "NOVEL"; gene_name "Gm13610"; transcript_type "processed_transcript"; transcript_status "KNOWN"; transcript_name "Gm13610-001"; exon_number 1; exon_id "ENSMUSE00000735004.1"; level 2; tag "basic"; havana_gene "OTTMUSG00000012953.1"; havana_transcript "OTTMUST00000031159.1";
chr2	HAVANA	exon	32232782	32233519	.	-	.	gene_id "ENSMUSG00000086216.1"; transcript_id "ENSMUST00000128298.1"; gene_type "processed_transcript"; gene_status "NOVEL"; gene_name "Gm13610"; transcript_type "processed_transcript"; transcript_status "KNOWN"; transcript_name "Gm13610-001"; exon_number 2; exon_id "ENSMUSE00000771958.1"; level 2; tag "basic"; havana_gene "OTTMUSG00000012953.1"; havana_transcript "OTTMUST00000031159.1";
chr2	HAVANA	exon	32846186	32846435	.	+	.	gene_id "ENSMUSG00000085397.1"; transcript_id "ENSMUST00000125869.1"; gene_type "antisense"; gene_status "NOVEL"; gene_name "Gm13524"; transcript_type "antisense"; transcript_status "KNOWN"; transcript_name "Gm13524-001"; exon_number 1; exon_id "ENSMUSE00000738120.1"; level 2; tag "basic"; havana_gene "OTTMUSG00000012547.1"; havana_transcript "OTTMUST00000029859.1";
chr2	HAVANA	exon	32847757	32848168	.	+	.	gene_id "ENSMUSG00000085397.1"; transcript_id "ENSMUST00000125869.1"; gene_type "antisense"; gene_status "NOVEL"; gene_name "Gm13524"; transcript_type "antisense"; transcript_status "KNOWN"; transcript_name "Gm13524-001"; exon_number 2; exon_id "ENSMUSE00000749056.1"; level 2; tag "basic"; havana_gene "OTTMUSG00000012547.1"; havana_transcript "OTTMUST00000029859.1";
chr2	HAVANA	exon	32875740	32876001	.	-	.	gene_id "ENSMUSG00000087496.1"; transcript_id "ENSMUST00000151820.1"; gene_type "antisense"; gene_status "NOVEL"; gene_name "Gm13523"; transcript_type "antisense"; transcript_status "KNOWN"; transcript_name "Gm13523-001"; exon_number 1; exon_id "ENSMUSE00000745483.1"; level 2; tag "basic"; havana_gene "OTTMUSG00000012545.1"; havana_transcript "OTTMUST00000029852.1";
chr2	HAVANA	exon	32873755	32873980	.	-	.	gene_id "ENSMUSG00000087496.1"; transcript_id "ENSMUST00000151820.1"; gene_type "antisense"; gene_status "NOVEL"; gene_name "Gm13523"; transcript_type "antisense"; transcript_status "KNOWN"; transcript_name "Gm13523-001"; exon_number 2; exon_id "ENSMUSE00000736042.1"; level 2; tag "basic"; havana_gene "OTTMUSG00000012545.1"; havana_transcript "OTTMUST00000029852.1";
chr2	HAVANA	exon	33177902	33177998	.	+	.	gene_id "ENSMUSG00000085087.1"; transcript_id "ENSMUST00000139288.1"; gene_type "antisense"; gene_status "NOVEL"; gene_name "Gm13528"; transcript_type "antisense"; transcript_status "KNOWN"; transcript_name "Gm13528-001"; exon_number 1; exon_id "ENSMUSE00000818701.1"; level 2; tag "basic"; havana_gene "OTTMUSG00000012574.1"; havana_transcript "OTTMUST00000029953.1";
chr2	HAVANA	exon	33181569	33181881	.	+	.	gene_id "ENSMUSG00000085087.1"; transcript_id "ENSMUST00000139288.1"; gene_type "antisense"; gene_status "NOVEL"; gene_name "Gm13528"; transcript_type "antisense"; transcript_status "KNOWN"; transcript_name "Gm13528-001"; exon_number 2; exon_id "ENSMUSE00000799071.1"; level 2; tag "basic"; havana_gene "OTTMUSG00000012574.1"; havana_transcript "OTTMUST00000029953.1";
chr2	HAVANA	exon	33446802	33446936	.	+	.	gene_id "ENSMUSG00000085742.1"; transcript_id "ENSMUST00000132913.1"; gene_type "antisense"; gene_status "NOVEL"; gene_name "Gm13536"; transcript_type "antisense"; transcript_status "KNOWN"; transcript_name "Gm13536-001"; exon_number 1; exon_id "ENSMUSE00000781582.1"; level 2; tag "basic"; havana_gene "OTTMUSG00000012612.1"; havana_transcript "OTTMUST00000030038.1";
chr2	HAVANA	exon	33448577	33449207	.	+	.	gene_id "ENSMUSG00000085742.1"; transcript_id "ENSMUST00000132913.1"; gene_type "antisense"; gene_status "NOVEL"; gene_name "Gm13536"; transcript_type "antisense"; transcript_status "KNOWN"; transcript_name "Gm13536-001"; exon_number 2; exon_id "ENSMUSE00000764786.1"; level 2; tag "basic"; havana_gene "OTTMUSG00000012612.1"; havana_transcript "OTTMUST00000030038.1";
chr2	HAVANA	exon	33489782	33489985	.	+	.	gene_id "ENSMUSG00000086939.1"; transcript_id "ENSMUST00000134014.1"; gene_type "lincRNA"; gene_status "NOVEL"; gene_name "Gm13530"; transcript_type "lincRNA"; transcript_status "KNOWN"; transcript_name "Gm13530-001"; exon_number 1; exon_id "ENSMUSE00000785696.1"; level 2; tag "mRNA_start_NF"; tag "basic"; havana_gene "OTTMUSG00000012587.1"; havana_transcript "OTTMUST00000029989.1";
chr2	HAVANA	exon	33503447	33503632	.	+	.	gene_id "ENSMUSG00000086939.1"; transcript_id "ENSMUST00000134014.1"; gene_type "lincRNA"; gene_status "NOVEL"; gene_name "Gm13530"; transcript_type "lincRNA"; transcript_status "KNOWN"; transcript_name "Gm13530-001"; exon_number 2; exon_id "ENSMUSE00000737789.1"; level 2; tag "mRNA_start_NF"; tag "basic"; havana_gene "OTTMUSG00000012587.1"; havana_transcript "OTTMUST00000029989.1";
chr2	HAVANA	exon	33641331	33641601	.	+	.	gene_id "ENSMUSG00000052951.5"; transcript_id "ENSMUST00000147294.2"; gene_type "antisense"; gene_status "NOVEL"; gene_name "C130021I20Rik"; transcript_type "antisense"; transcript_status "KNOWN"; transcript_name "C130021I20Rik-001"; exon_number 1; exon_id "ENSMUSE00000510440.1"; level 2; tag "basic"; havana_gene "OTTMUSG00000012586.2"; havana_transcript "OTTMUST00000029987.2";
chr2	HAVANA	exon	33642127	33642284	.	+	.	gene_id "ENSMUSG00000052951.5"; transcript_id "ENSMUST00000147294.2"; gene_type "antisense"; gene_status "NOVEL"; gene_name "C130021I20Rik"; transcript_type "antisense"; transcript_status "KNOWN"; transcript_name "C130021I20Rik-001"; exon_number 2; exon_id "ENSMUSE00000416577.2"; level 2; tag "basic"; havana_gene "OTTMUSG00000012586.2"; havana_transcript "OTTMUST00000029987.2";
chr2	HAVANA	exon	33643091	33646354	.	+	.	gene_id "ENSMUSG00000052951.5"; transcript_id "ENSMUST00000147294.2"; gene_type "antisense"; gene_status "NOVEL"; gene_name "C130021I20Rik"; transcript_type "antisense"; transcript_status "KNOWN"; transcript_name "C130021I20Rik-001"; exon_number 3; exon_id "ENSMUSE00000854893.2"; level 2; tag "basic"; havana_gene "OTTMUSG00000012586.2"; havana_transcript "OTTMUST00000029987.2";
chr2	HAVANA	exon	33718635	33718899	.	-	.	gene_id "ENSMUSG00000085463.1"; transcript_id "ENSMUST00000130532.1"; gene_type "lincRNA"; gene_status "NOVEL"; gene_name "9430024E24Rik"; transcript_type "lincRNA"; transcript_status "KNOWN"; transcript_name "9430024E24Rik-001"; exon_number 1; exon_id "ENSMUSE00000733686.1"; level 2; tag "basic"; havana_gene "OTTMUSG00000011917.1"; havana_transcript "OTTMUST00000028118.1";
chr2	HAVANA	exon	33716361	33716808	.	-	.	gene_id "ENSMUSG00000085463.1"; transcript_id "ENSMUST00000130532.1"; gene_type "lincRNA"; gene_status "NOVEL"; gene_name "9430024E24Rik"; transcript_type "lincRNA"; transcript_status "KNOWN"; transcript_name "9430024E24Rik-001"; exon_number 2; exon_id "ENSMUSE00000746039.1"; level 2; tag "basic"; havana_gene "OTTMUSG00000011917.1"; havana_transcript "OTTMUST00000028118.1";
chr2	HAVANA	exon	33805828	33805964	.	+	.	gene_id "ENSMUSG00000086484.1"; transcript_id "ENSMUST00000151761.1"; gene_type "antisense"; gene_status "KNOWN"; gene_name "Nron"; transcript_type "antisense"; transcript_status "KNOWN"; transcript_name "Nron-002"; exon_number 1; exon_id "ENSMUSE00000761780.1"; level 2; tag "basic"; havana_gene "OTTMUSG00000011913.1"; havana_transcript "OTTMUST00000028109.1";
chr2	HAVANA	exon	33809732	33810339	.	+	.	gene_id "ENSMUSG00000086484.1"; transcript_id "ENSMUST00000151761.1"; gene_type "antisense"; gene_status "KNOWN"; gene_name "Nron"; transcript_type "antisense"; transcript_status "KNOWN"; transcript_name "Nron-002"; exon_number 2; exon_id "ENSMUSE00000757296.1"; level 2; tag "basic"; havana_gene "OTTMUSG00000011913.1"; havana_transcript "OTTMUST00000028109.1";
chr2	HAVANA	exon	33810696	33812455	.	+	.	gene_id "ENSMUSG00000086484.1"; transcript_id "ENSMUST00000151761.1"; gene_type "antisense"; gene_status "KNOWN"; gene_name "Nron"; transcript_type "antisense"; transcript_status "KNOWN"; transcript_name "Nron-002"; exon_number 3; exon_id "ENSMUSE00000801133.1"; level 2; tag "basic"; havana_gene "OTTMUSG00000011913.1"; havana_transcript "OTTMUST00000028109.1";
chr2	HAVANA	exon	33805859	33805964	.	+	.	gene_id "ENSMUSG00000086484.1"; transcript_id "ENSMUST00000140412.1"; gene_type "antisense"; gene_status "KNOWN"; gene_name "Nron"; transcript_type "antisense"; transcript_status "KNOWN"; transcript_name "Nron-003"; exon_number 1; exon_id "ENSMUSE00000827961.1"; level 2; tag "basic"; havana_gene "OTTMUSG00000011913.1"; havana_transcript "OTTMUST00000028110.1";
chr2	HAVANA	exon	33810696	33811438	.	+	.	gene_id "ENSMUSG00000086484.1"; transcript_id "ENSMUST00000140412.1"; gene_type "antisense"; gene_status "KNOWN"; gene_name "Nron"; transcript_type "antisense"; transcript_status "KNOWN"; transcript_name "Nron-003"; exon_number 2; exon_id "ENSMUSE00000818230.1"; level 2; tag "basic"; havana_gene "OTTMUSG00000011913.1"; havana_transcript "OTTMUST00000028110.1";
chr2	HAVANA	exon	33941783	33942113	.	-	.	gene_id "ENSMUSG00000085987.1"; transcript_id "ENSMUST00000127936.1"; gene_type "lincRNA"; gene_status "NOVEL"; gene_name "Gm13403"; transcript_type "lincRNA"; transcript_status "KNOWN"; transcript_name "Gm13403-001"; exon_number 1; exon_id "ENSMUSE00000763962.1"; level 2; tag "basic"; havana_gene "OTTMUSG00000011915.1"; havana_transcript "OTTMUST00000028114.1";
chr2	HAVANA	exon	33935788	33939107	.	-	.	gene_id "ENSMUSG00000085987.1"; transcript_id "ENSMUST00000127936.1"; gene_type "lincRNA"; gene_status "NOVEL"; gene_name "Gm13403"; transcript_type "lincRNA"; transcript_status "KNOWN"; transcript_name "Gm13403-001"; exon_number 2; exon_id "ENSMUSE00000799982.1"; level 2; tag "basic"; havana_gene "OTTMUSG00000011915.1"; havana_transcript "OTTMUST00000028114.1";
chr2	HAVANA	exon	33941783	33942111	.	-	.	gene_id "ENSMUSG00000085987.1"; transcript_id "ENSMUST00000130988.1"; gene_type "lincRNA"; gene_status "NOVEL"; gene_name "Gm13403"; transcript_type "lincRNA"; transcript_status "KNOWN"; transcript_name "Gm13403-003"; exon_number 1; exon_id "ENSMUSE00000818298.1"; level 2; havana_gene "OTTMUSG00000011915.1"; havana_transcript "OTTMUST00000028116.1";
chr2	HAVANA	exon	33938758	33939107	.	-	.	gene_id "ENSMUSG00000085987.1"; transcript_id "ENSMUST00000130988.1"; gene_type "lincRNA"; gene_status "NOVEL"; gene_name "Gm13403"; transcript_type "lincRNA"; transcript_status "KNOWN"; transcript_name "Gm13403-003"; exon_number 2; exon_id "ENSMUSE00000737269.1"; level 2; havana_gene "OTTMUSG00000011915.1"; havana_transcript "OTTMUST00000028116.1";
chr2	HAVANA	exon	35558234	35558485	.	-	.	gene_id "ENSMUSG00000086555.1"; transcript_id "ENSMUST00000134679.1"; gene_type "processed_transcript"; gene_status "NOVEL"; gene_name "Gm13446"; transcript_type "processed_transcript"; transcript_status "KNOWN"; transcript_name "Gm13446-002"; exon_number 1; exon_id "ENSMUSE00000727892.1"; level 2; havana_gene "OTTMUSG00000012261.1"; havana_transcript "OTTMUST00000029179.1";
chr2	HAVANA	exon	35554849	35555192	.	-	.	gene_id "ENSMUSG00000086555.1"; transcript_id "ENSMUST00000134679.1"; gene_type "processed_transcript"; gene_status "NOVEL"; gene_name "Gm13446"; transcript_type "processed_transcript"; transcript_status "KNOWN"; transcript_name "Gm13446-002"; exon_number 2; exon_id "ENSMUSE00000794973.1"; level 2; havana_gene "OTTMUSG00000012261.1"; havana_transcript "OTTMUST00000029179.1";
chr2	HAVANA	exon	35558456	35558702	.	-	.	gene_id "ENSMUSG00000086555.1"; transcript_id "ENSMUST00000124555.1"; gene_type "processed_transcript"; gene_status "NOVEL"; gene_name "Gm13446"; transcript_type "processed_transcript"; transcript_status "KNOWN"; transcript_name "Gm13446-001"; exon_number 1; exon_id "ENSMUSE00000842997.1"; level 2; tag "basic"; havana_gene "OTTMUSG00000012261.1"; havana_transcript "OTTMUST00000029178.1";
chr2	HAVANA	exon	35558234	35558368	.	-	.	gene_id "ENSMUSG00000086555.1"; transcript_id "ENSMUST00000124555.1"; gene_type "processed_transcript"; gene_status "NOVEL"; gene_name "Gm13446"; transcript_type "processed_transcript"; transcript_status "KNOWN"; transcript_name "Gm13446-001"; exon_number 2; exon_id "ENSMUSE00000741197.1"; level 2; tag "basic"; havana_gene "OTTMUSG00000012261.1"; havana_transcript "OTTMUST00000029178.1";
chr2	HAVANA	exon	35554935	35555192	.	-	.	gene_id "ENSMUSG00000086555.1"; transcript_id "ENSMUST00000124555.1"; gene_type "processed_transcript"; gene_status "NOVEL"; gene_name "Gm13446"; transcript_type "processed_transcript"; transcript_status "KNOWN"; transcript_name "Gm13446-001"; exon_number 3; exon_id "ENSMUSE00000741693.1"; level 2; tag "basic"; havana_gene "OTTMUSG00000012261.1"; havana_transcript "OTTMUST00000029178.1";
chr2	HAVANA	exon	35819190	35819287	.	+	.	gene_id "ENSMUSG00000086449.1"; transcript_id "ENSMUST00000139455.1"; gene_type "antisense"; gene_status "NOVEL"; gene_name "9030204H09Rik"; transcript_type "antisense"; transcript_status "KNOWN"; transcript_name "9030204H09Rik-001"; exon_number 1; exon_id "ENSMUSE00000729192.1"; level 2; tag "basic"; havana_gene "OTTMUSG00000012961.1"; havana_transcript "OTTMUST00000031202.1";
chr2	HAVANA	exon	35822523	35822681	.	+	.	gene_id "ENSMUSG00000086449.1"; transcript_id "ENSMUST00000139455.1"; gene_type "antisense"; gene_status "NOVEL"; gene_name "9030204H09Rik"; transcript_type "antisense"; transcript_status "KNOWN"; transcript_name "9030204H09Rik-001"; exon_number 2; exon_id "ENSMUSE00000803039.1"; level 2; tag "basic"; havana_gene "OTTMUSG00000012961.1"; havana_transcript "OTTMUST00000031202.1";
chr2	HAVANA	exon	35822990	35823385	.	+	.	gene_id "ENSMUSG00000086449.1"; transcript_id "ENSMUST00000139455.1"; gene_type "antisense"; gene_status "NOVEL"; gene_name "9030204H09Rik"; transcript_type "antisense"; transcript_status "KNOWN"; transcript_name "9030204H09Rik-001"; exon_number 3; exon_id "ENSMUSE00000744979.1"; level 2; tag "basic"; havana_gene "OTTMUSG00000012961.1"; havana_transcript "OTTMUST00000031202.1";
chr2	HAVANA	exon	38348219	38348316	.	-	.	gene_id "ENSMUSG00000098383.1"; transcript_id "ENSMUST00000184325.1"; gene_type "antisense"; gene_status "NOVEL"; gene_name "RP23-399K8.5"; transcript_type "antisense"; transcript_status "KNOWN"; transcript_name "RP23-399K8.5-001"; exon_number 1; exon_id "ENSMUSE00001316362.1"; level 2; tag "basic"; havana_gene "OTTMUSG00000044442.1"; havana_transcript "OTTMUST00000117043.1";
chr2	HAVANA	exon	38347357	38347737	.	-	.	gene_id "ENSMUSG00000098383.1"; transcript_id "ENSMUST00000184325.1"; gene_type "antisense"; gene_status "NOVEL"; gene_name "RP23-399K8.5"; transcript_type "antisense"; transcript_status "KNOWN"; transcript_name "RP23-399K8.5-001"; exon_number 2; exon_id "ENSMUSE00001316824.1"; level 2; tag "basic"; havana_gene "OTTMUSG00000044442.1"; havana_transcript "OTTMUST00000117043.1";
chr2	HAVANA	exon	38363623	38363980	.	-	.	gene_id "ENSMUSG00000087539.1"; transcript_id "ENSMUST00000137134.1"; gene_type "antisense"; gene_status "NOVEL"; gene_name "Gm13584"; transcript_type "antisense"; transcript_status "KNOWN"; transcript_name "Gm13584-001"; exon_number 1; exon_id "ENSMUSE00000730388.1"; level 2; tag "basic"; havana_gene "OTTMUSG00000012857.1"; havana_transcript "OTTMUST00000030835.1";
chr2	HAVANA	exon	38360865	38360938	.	-	.	gene_id "ENSMUSG00000087539.1"; transcript_id "ENSMUST00000137134.1"; gene_type "antisense"; gene_status "NOVEL"; gene_name "Gm13584"; transcript_type "antisense"; transcript_status "KNOWN"; transcript_name "Gm13584-001"; exon_number 2; exon_id "ENSMUSE00000771812.1"; level 2; tag "basic"; havana_gene "OTTMUSG00000012857.1"; havana_transcript "OTTMUST00000030835.1";
chr2	HAVANA	exon	38359580	38359750	.	-	.	gene_id "ENSMUSG00000087539.1"; transcript_id "ENSMUST00000137134.1"; gene_type "antisense"; gene_status "NOVEL"; gene_name "Gm13584"; transcript_type "antisense"; transcript_status "KNOWN"; transcript_name "Gm13584-001"; exon_number 3; exon_id "ENSMUSE00000753819.1"; level 2; tag "basic"; havana_gene "OTTMUSG00000012857.1"; havana_transcript "OTTMUST00000030835.1";
chr2	HAVANA	exon	38672537	38672638	.	+	.	gene_id "ENSMUSG00000087062.1"; transcript_id "ENSMUST00000152645.1"; gene_type "processed_transcript"; gene_status "NOVEL"; gene_name "Gm13587"; transcript_type "processed_transcript"; transcript_status "KNOWN"; transcript_name "Gm13587-001"; exon_number 1; exon_id "ENSMUSE00000835772.1"; level 2; tag "basic"; havana_gene "OTTMUSG00000012861.1"; havana_transcript "OTTMUST00000030839.1";
chr2	HAVANA	exon	38675722	38675904	.	+	.	gene_id "ENSMUSG00000087062.1"; transcript_id "ENSMUST00000152645.1"; gene_type "processed_transcript"; gene_status "NOVEL"; gene_name "Gm13587"; transcript_type "processed_transcript"; transcript_status "KNOWN"; transcript_name "Gm13587-001"; exon_number 2; exon_id "ENSMUSE00000728719.1"; level 2; tag "basic"; havana_gene "OTTMUSG00000012861.1"; havana_transcript "OTTMUST00000030839.1";
chr2	HAVANA	exon	38676472	38676552	.	+	.	gene_id "ENSMUSG00000087062.1"; transcript_id "ENSMUST00000152645.1"; gene_type "processed_transcript"; gene_status "NOVEL"; gene_name "Gm13587"; transcript_type "processed_transcript"; transcript_status "KNOWN"; transcript_name "Gm13587-001"; exon_number 3; exon_id "ENSMUSE00000837845.1"; level 2; tag "basic"; havana_gene "OTTMUSG00000012861.1"; havana_transcript "OTTMUST00000030839.1";
chr2	HAVANA	exon	38823341	38823569	.	+	.	gene_id "ENSMUSG00000085201.1"; transcript_id "ENSMUST00000151229.1"; gene_type "antisense"; gene_status "KNOWN"; gene_name "Gm13507"; transcript_type "antisense"; transcript_status "KNOWN"; transcript_name "Gm13507-001"; exon_number 1; exon_id "ENSMUSE00000794480.1"; level 2; tag "basic"; havana_gene "OTTMUSG00000012469.2"; havana_transcript "OTTMUST00000029639.2";
chr2	HAVANA	exon	38838269	38838408	.	+	.	gene_id "ENSMUSG00000085201.1"; transcript_id "ENSMUST00000151229.1"; gene_type "antisense"; gene_status "KNOWN"; gene_name "Gm13507"; transcript_type "antisense"; transcript_status "KNOWN"; transcript_name "Gm13507-001"; exon_number 2; exon_id "ENSMUSE00000773460.1"; level 2; tag "basic"; havana_gene "OTTMUSG00000012469.2"; havana_transcript "OTTMUST00000029639.2";
chr2	HAVANA	exon	38852215	38852370	.	+	.	gene_id "ENSMUSG00000085201.1"; transcript_id "ENSMUST00000151229.1"; gene_type "antisense"; gene_status "KNOWN"; gene_name "Gm13507"; transcript_type "antisense"; transcript_status "KNOWN"; transcript_name "Gm13507-001"; exon_number 3; exon_id "ENSMUSE00000810412.1"; level 2; tag "basic"; havana_gene "OTTMUSG00000012469.2"; havana_transcript "OTTMUST00000029639.2";
chr2	HAVANA	exon	44065234	44065324	.	-	.	gene_id "ENSMUSG00000085089.1"; transcript_id "ENSMUST00000139948.1"; gene_type "antisense"; gene_status "KNOWN"; gene_name "A430092G05Rik"; transcript_type "antisense"; transcript_status "KNOWN"; transcript_name "A430092G05Rik-001"; exon_number 1; exon_id "ENSMUSE00000826254.1"; level 2; tag "basic"; havana_gene "OTTMUSG00000012328.1"; havana_transcript "OTTMUST00000029351.1";
chr2	HAVANA	exon	44063742	44063834	.	-	.	gene_id "ENSMUSG00000085089.1"; transcript_id "ENSMUST00000139948.1"; gene_type "antisense"; gene_status "KNOWN"; gene_name "A430092G05Rik"; transcript_type "antisense"; transcript_status "KNOWN"; transcript_name "A430092G05Rik-001"; exon_number 2; exon_id "ENSMUSE00000742904.1"; level 2; tag "basic"; havana_gene "OTTMUSG00000012328.1"; havana_transcript "OTTMUST00000029351.1";
chr2	HAVANA	exon	44059238	44060814	.	-	.	gene_id "ENSMUSG00000085089.1"; transcript_id "ENSMUST00000139948.1"; gene_type "antisense"; gene_status "KNOWN"; gene_name "A430092G05Rik"; transcript_type "antisense"; transcript_status "KNOWN"; transcript_name "A430092G05Rik-001"; exon_number 3; exon_id "ENSMUSE00000728836.1"; level 2; tag "basic"; havana_gene "OTTMUSG00000012328.1"; havana_transcript "OTTMUST00000029351.1";
chr2	HAVANA	exon	45112260	45112342	.	+	.	gene_id "ENSMUSG00000052248.9"; transcript_id "ENSMUST00000130827.1"; gene_type "antisense"; gene_status "KNOWN"; gene_name "Gm13476"; transcript_type "antisense"; transcript_status "KNOWN"; transcript_name "Gm13476-001"; exon_number 1; exon_id "ENSMUSE00000693186.1"; level 2; tag "basic"; havana_gene "OTTMUSG00000012358.1"; havana_transcript "OTTMUST00000029432.1";
chr2	HAVANA	exon	45112843	45112993	.	+	.	gene_id "ENSMUSG00000052248.9"; transcript_id "ENSMUST00000130827.1"; gene_type "antisense"; gene_status "KNOWN"; gene_name "Gm13476"; transcript_type "antisense"; transcript_status "KNOWN"; transcript_name "Gm13476-001"; exon_number 2; exon_id "ENSMUSE00000928266.1"; level 2; tag "basic"; havana_gene "OTTMUSG00000012358.1"; havana_transcript "OTTMUST00000029432.1";
chr2	HAVANA	exon	45113099	45114087	.	+	.	gene_id "ENSMUSG00000052248.9"; transcript_id "ENSMUST00000130827.1"; gene_type "antisense"; gene_status "KNOWN"; gene_name "Gm13476"; transcript_type "antisense"; transcript_status "KNOWN"; transcript_name "Gm13476-001"; exon_number 3; exon_id "ENSMUSE00000726973.1"; level 2; tag "basic"; havana_gene "OTTMUSG00000012358.1"; havana_transcript "OTTMUST00000029432.1";
chr2	HAVANA	exon	45357265	45357332	.	+	.	gene_id "ENSMUSG00000085591.1"; transcript_id "ENSMUST00000130773.1"; gene_type "lincRNA"; gene_status "PUTATIVE"; gene_name "Gm13479"; transcript_type "lincRNA"; transcript_status "PUTATIVE"; transcript_name "Gm13479-001"; exon_number 1; exon_id "ENSMUSE00000751393.1"; level 2; tag "basic"; havana_gene "OTTMUSG00000012363.1"; havana_transcript "OTTMUST00000029438.1";
chr2	HAVANA	exon	45399382	45404035	.	+	.	gene_id "ENSMUSG00000085591.1"; transcript_id "ENSMUST00000130773.1"; gene_type "lincRNA"; gene_status "PUTATIVE"; gene_name "Gm13479"; transcript_type "lincRNA"; transcript_status "PUTATIVE"; transcript_name "Gm13479-001"; exon_number 2; exon_id "ENSMUSE00000799076.1"; level 2; tag "basic"; havana_gene "OTTMUSG00000012363.1"; havana_transcript "OTTMUST00000029438.1";
chr2	HAVANA	exon	45751569	45751684	.	-	.	gene_id "ENSMUSG00000086830.1"; transcript_id "ENSMUST00000145568.1"; gene_type "lincRNA"; gene_status "PUTATIVE"; gene_name "Gm13467"; transcript_type "lincRNA"; transcript_status "PUTATIVE"; transcript_name "Gm13467-001"; exon_number 1; exon_id "ENSMUSE00000755120.1"; level 2; tag "basic"; havana_gene "OTTMUSG00000012325.1"; havana_transcript "OTTMUST00000029343.1";
chr2	HAVANA	exon	45747803	45747967	.	-	.	gene_id "ENSMUSG00000086830.1"; transcript_id "ENSMUST00000145568.1"; gene_type "lincRNA"; gene_status "PUTATIVE"; gene_name "Gm13467"; transcript_type "lincRNA"; transcript_status "PUTATIVE"; transcript_name "Gm13467-001"; exon_number 2; exon_id "ENSMUSE00000752049.1"; level 2; tag "basic"; havana_gene "OTTMUSG00000012325.1"; havana_transcript "OTTMUST00000029343.1";
chr2	HAVANA	exon	50296864	50296902	.	+	.	gene_id "ENSMUSG00000085862.1"; transcript_id "ENSMUST00000123699.1"; gene_type "processed_transcript"; gene_status "NOVEL"; gene_name "Gm13483"; transcript_type "processed_transcript"; transcript_status "KNOWN"; transcript_name "Gm13483-002"; exon_number 1; exon_id "ENSMUSE00000791950.1"; level 2; havana_gene "OTTMUSG00000012382.1"; havana_transcript "OTTMUST00000029474.1";
chr2	HAVANA	exon	50433095	50433243	.	+	.	gene_id "ENSMUSG00000085862.1"; transcript_id "ENSMUST00000123699.1"; gene_type "processed_transcript"; gene_status "NOVEL"; gene_name "Gm13483"; transcript_type "processed_transcript"; transcript_status "KNOWN"; transcript_name "Gm13483-002"; exon_number 2; exon_id "ENSMUSE00000813068.1"; level 2; havana_gene "OTTMUSG00000012382.1"; havana_transcript "OTTMUST00000029474.1";
chr2	HAVANA	exon	50433491	50433967	.	+	.	gene_id "ENSMUSG00000085862.1"; transcript_id "ENSMUST00000123699.1"; gene_type "processed_transcript"; gene_status "NOVEL"; gene_name "Gm13483"; transcript_type "processed_transcript"; transcript_status "KNOWN"; transcript_name "Gm13483-002"; exon_number 3; exon_id "ENSMUSE00000826061.1"; level 2; havana_gene "OTTMUSG00000012382.1"; havana_transcript "OTTMUST00000029474.1";
chr2	HAVANA	exon	50547914	50548047	.	+	.	gene_id "ENSMUSG00000085429.1"; transcript_id "ENSMUST00000146690.1"; gene_type "lincRNA"; gene_status "NOVEL"; gene_name "Gm13485"; transcript_type "lincRNA"; transcript_status "KNOWN"; transcript_name "Gm13485-001"; exon_number 1; exon_id "ENSMUSE00000786827.1"; level 2; tag "basic"; havana_gene "OTTMUSG00000012385.1"; havana_transcript "OTTMUST00000029479.1";
chr2	HAVANA	exon	50549094	50549122	.	+	.	gene_id "ENSMUSG00000085429.1"; transcript_id "ENSMUST00000146690.1"; gene_type "lincRNA"; gene_status "NOVEL"; gene_name "Gm13485"; transcript_type "lincRNA"; transcript_status "KNOWN"; transcript_name "Gm13485-001"; exon_number 2; exon_id "ENSMUSE00000727824.1"; level 2; tag "basic"; havana_gene "OTTMUSG00000012385.1"; havana_transcript "OTTMUST00000029479.1";
chr2	HAVANA	exon	50549271	50549436	.	+	.	gene_id "ENSMUSG00000085429.1"; transcript_id "ENSMUST00000146690.1"; gene_type "lincRNA"; gene_status "NOVEL"; gene_name "Gm13485"; transcript_type "lincRNA"; transcript_status "KNOWN"; transcript_name "Gm13485-001"; exon_number 3; exon_id "ENSMUSE00000729134.1"; level 2; tag "basic"; havana_gene "OTTMUSG00000012385.1"; havana_transcript "OTTMUST00000029479.1";
chr2	HAVANA	exon	50550607	50550820	.	+	.	gene_id "ENSMUSG00000085429.1"; transcript_id "ENSMUST00000146690.1"; gene_type "lincRNA"; gene_status "NOVEL"; gene_name "Gm13485"; transcript_type "lincRNA"; transcript_status "KNOWN"; transcript_name "Gm13485-001"; exon_number 4; exon_id "ENSMUSE00000723427.1"; level 2; tag "basic"; havana_gene "OTTMUSG00000012385.1"; havana_transcript "OTTMUST00000029479.1";
chr2	HAVANA	exon	50552143	50552258	.	+	.	gene_id "ENSMUSG00000085429.1"; transcript_id "ENSMUST00000146690.1"; gene_type "lincRNA"; gene_status "NOVEL"; gene_name "Gm13485"; transcript_type "lincRNA"; transcript_status "KNOWN"; transcript_name "Gm13485-001"; exon_number 5; exon_id "ENSMUSE00000813776.1"; level 2; tag "basic"; havana_gene "OTTMUSG00000012385.1"; havana_transcript "OTTMUST00000029479.1";
chr2	HAVANA	exon	51241831	51242219	.	+	.	gene_id "ENSMUSG00000086349.1"; transcript_id "ENSMUST00000139497.1"; gene_type "lincRNA"; gene_status "KNOWN"; gene_name "Gm13497"; transcript_type "lincRNA"; transcript_status "KNOWN"; transcript_name "Gm13497-001"; exon_number 1; exon_id "ENSMUSE00000779295.1"; level 2; tag "basic"; havana_gene "OTTMUSG00000012425.1"; havana_transcript "OTTMUST00000029552.1";
chr2	HAVANA	exon	51293769	51293919	.	+	.	gene_id "ENSMUSG00000086349.1"; transcript_id "ENSMUST00000139497.1"; gene_type "lincRNA"; gene_status "KNOWN"; gene_name "Gm13497"; transcript_type "lincRNA"; transcript_status "KNOWN"; transcript_name "Gm13497-001"; exon_number 2; exon_id "ENSMUSE00000781580.1"; level 2; tag "basic"; havana_gene "OTTMUSG00000012425.1"; havana_transcript "OTTMUST00000029552.1";
chr2	HAVANA	exon	51294448	51295945	.	+	.	gene_id "ENSMUSG00000086349.1"; transcript_id "ENSMUST00000139497.1"; gene_type "lincRNA"; gene_status "KNOWN"; gene_name "Gm13497"; transcript_type "lincRNA"; transcript_status "KNOWN"; transcript_name "Gm13497-001"; exon_number 3; exon_id "ENSMUSE00000803259.1"; level 2; tag "basic"; havana_gene "OTTMUSG00000012425.1"; havana_transcript "OTTMUST00000029552.1";
chr2	HAVANA	exon	51438661	51438785	.	-	.	gene_id "ENSMUSG00000086007.1"; transcript_id "ENSMUST00000152467.1"; gene_type "lincRNA"; gene_status "KNOWN"; gene_name "1700057H21Rik"; transcript_type "lincRNA"; transcript_status "KNOWN"; transcript_name "1700057H21Rik-002"; exon_number 1; exon_id "ENSMUSE00000814058.1"; level 2; havana_gene "OTTMUSG00000012373.2"; havana_transcript "OTTMUST00000029454.2";
chr2	HAVANA	exon	51420984	51421241	.	-	.	gene_id "ENSMUSG00000086007.1"; transcript_id "ENSMUST00000152467.1"; gene_type "lincRNA"; gene_status "KNOWN"; gene_name "1700057H21Rik"; transcript_type "lincRNA"; transcript_status "KNOWN"; transcript_name "1700057H21Rik-002"; exon_number 2; exon_id "ENSMUSE00000833671.1"; level 2; havana_gene "OTTMUSG00000012373.2"; havana_transcript "OTTMUST00000029454.2";
chr2	HAVANA	exon	51731964	51732009	.	-	.	gene_id "ENSMUSG00000085014.1"; transcript_id "ENSMUST00000143870.1"; gene_type "lincRNA"; gene_status "NOVEL"; gene_name "Gm13490"; transcript_type "lincRNA"; transcript_status "KNOWN"; transcript_name "Gm13490-001"; exon_number 1; exon_id "ENSMUSE00000729787.1"; level 2; tag "basic"; havana_gene "OTTMUSG00000012405.1"; havana_transcript "OTTMUST00000029512.1";
chr2	HAVANA	exon	51701652	51701809	.	-	.	gene_id "ENSMUSG00000085014.1"; transcript_id "ENSMUST00000143870.1"; gene_type "lincRNA"; gene_status "NOVEL"; gene_name "Gm13490"; transcript_type "lincRNA"; transcript_status "KNOWN"; transcript_name "Gm13490-001"; exon_number 2; exon_id "ENSMUSE00000740452.1"; level 2; tag "basic"; havana_gene "OTTMUSG00000012405.1"; havana_transcript "OTTMUST00000029512.1";
chr2	HAVANA	exon	51677752	51677848	.	-	.	gene_id "ENSMUSG00000085014.1"; transcript_id "ENSMUST00000143870.1"; gene_type "lincRNA"; gene_status "NOVEL"; gene_name "Gm13490"; transcript_type "lincRNA"; transcript_status "KNOWN"; transcript_name "Gm13490-001"; exon_number 3; exon_id "ENSMUSE00000726568.1"; level 2; tag "basic"; havana_gene "OTTMUSG00000012405.1"; havana_transcript "OTTMUST00000029512.1";
chr2	HAVANA	exon	51676134	51677024	.	-	.	gene_id "ENSMUSG00000085014.1"; transcript_id "ENSMUST00000143870.1"; gene_type "lincRNA"; gene_status "NOVEL"; gene_name "Gm13490"; transcript_type "lincRNA"; transcript_status "KNOWN"; transcript_name "Gm13490-001"; exon_number 4; exon_id "ENSMUSE00000763470.1"; level 2; tag "basic"; havana_gene "OTTMUSG00000012405.1"; havana_transcript "OTTMUST00000029512.1";
chr2	HAVANA	exon	51659287	51659386	.	-	.	gene_id "ENSMUSG00000085014.1"; transcript_id "ENSMUST00000143870.1"; gene_type "lincRNA"; gene_status "NOVEL"; gene_name "Gm13490"; transcript_type "lincRNA"; transcript_status "KNOWN"; transcript_name "Gm13490-001"; exon_number 5; exon_id "ENSMUSE00000813760.1"; level 2; tag "basic"; havana_gene "OTTMUSG00000012405.1"; havana_transcript "OTTMUST00000029512.1";
chr2	HAVANA	exon	51658658	51658738	.	-	.	gene_id "ENSMUSG00000085014.1"; transcript_id "ENSMUST00000143870.1"; gene_type "lincRNA"; gene_status "NOVEL"; gene_name "Gm13490"; transcript_type "lincRNA"; transcript_status "KNOWN"; transcript_name "Gm13490-001"; exon_number 6; exon_id "ENSMUSE00000787071.1"; level 2; tag "basic"; havana_gene "OTTMUSG00000012405.1"; havana_transcript "OTTMUST00000029512.1";
chr2	HAVANA	exon	51656966	51658001	.	-	.	gene_id "ENSMUSG00000085014.1"; transcript_id "ENSMUST00000143870.1"; gene_type "lincRNA"; gene_status "NOVEL"; gene_name "Gm13490"; transcript_type "lincRNA"; transcript_status "KNOWN"; transcript_name "Gm13490-001"; exon_number 7; exon_id "ENSMUSE00000753810.1"; level 2; tag "basic"; havana_gene "OTTMUSG00000012405.1"; havana_transcript "OTTMUST00000029512.1";
chr2	HAVANA	exon	52425012	52425155	.	+	.	gene_id "ENSMUSG00000085315.1"; transcript_id "ENSMUST00000143821.1"; gene_type "processed_transcript"; gene_status "NOVEL"; gene_name "A430018G15Rik"; transcript_type "processed_transcript"; transcript_status "KNOWN"; transcript_name "A430018G15Rik-001"; exon_number 1; exon_id "ENSMUSE00000740906.1"; level 2; havana_gene "OTTMUSG00000012608.1"; havana_transcript "OTTMUST00000030030.1";
chr2	HAVANA	exon	52430724	52430946	.	+	.	gene_id "ENSMUSG00000085315.1"; transcript_id "ENSMUST00000143821.1"; gene_type "processed_transcript"; gene_status "NOVEL"; gene_name "A430018G15Rik"; transcript_type "processed_transcript"; transcript_status "KNOWN"; transcript_name "A430018G15Rik-001"; exon_number 2; exon_id "ENSMUSE00000838947.1"; level 2; havana_gene "OTTMUSG00000012608.1"; havana_transcript "OTTMUST00000030030.1";
chr2	HAVANA	exon	52434487	52434885	.	+	.	gene_id "ENSMUSG00000085315.1"; transcript_id "ENSMUST00000143821.1"; gene_type "processed_transcript"; gene_status "NOVEL"; gene_name "A430018G15Rik"; transcript_type "processed_transcript"; transcript_status "KNOWN"; transcript_name "A430018G15Rik-001"; exon_number 3; exon_id "ENSMUSE00000818537.1"; level 2; havana_gene "OTTMUSG00000012608.1"; havana_transcript "OTTMUST00000030030.1";
chr2	HAVANA	exon	52425012	52425155	.	+	.	gene_id "ENSMUSG00000085315.1"; transcript_id "ENSMUST00000124210.1"; gene_type "processed_transcript"; gene_status "NOVEL"; gene_name "A430018G15Rik"; transcript_type "processed_transcript"; transcript_status "KNOWN"; transcript_name "A430018G15Rik-002"; exon_number 1; exon_id "ENSMUSE00000740906.1"; level 2; tag "basic"; havana_gene "OTTMUSG00000012608.1"; havana_transcript "OTTMUST00000030031.…
chr2	HAVANA	exon	52430724	52431893	.	+	.	gene_id "ENSMUSG00000085315.1"; transcript_id "ENSMUST00000124210.1"; gene_type "processed_transcript"; gene_status "NOVEL"; gene_name "A430018G15Rik"; transcript_type "processed_transcript"; transcript_status "KNOWN"; transcript_name "A430018G15Rik-002"; exon_number 2; exon_id "ENSMUSE00000741273.1"; level 2; tag "basic"; havana_gene "OTTMUSG00000012608.1"; havana_transcript "OTTMUST00000030031.…
chr2	HAVANA	exon	58705769	58705966	.	+	.	gene_id "ENSMUSG00000086129.1"; transcript_id "ENSMUST00000140464.1"; gene_type "sense_intronic"; gene_status "NOVEL"; gene_name "Gm13558"; transcript_type "sense_intronic"; transcript_status "KNOWN"; transcript_name "Gm13558-001"; exon_number 1; exon_id "ENSMUSE00000805387.1"; level 2; tag "basic"; havana_gene "OTTMUSG00000012751.1"; havana_transcript "OTTMUST00000030467.1";
chr2	HAVANA	exon	58707370	58707445	.	+	.	gene_id "ENSMUSG00000086129.1"; transcript_id "ENSMUST00000140464.1"; gene_type "sense_intronic"; gene_status "NOVEL"; gene_name "Gm13558"; transcript_type "sense_intronic"; transcript_status "KNOWN"; transcript_name "Gm13558-001"; exon_number 2; exon_id "ENSMUSE00000724800.1"; level 2; tag "basic"; havana_gene "OTTMUSG00000012751.1"; havana_transcript "OTTMUST00000030467.1";
chr2	HAVANA	exon	58735117	58735396	.	+	.	gene_id "ENSMUSG00000086129.1"; transcript_id "ENSMUST00000140464.1"; gene_type "sense_intronic"; gene_status "NOVEL"; gene_name "Gm13558"; transcript_type "sense_intronic"; transcript_status "KNOWN"; transcript_name "Gm13558-001"; exon_number 3; exon_id "ENSMUSE00000744717.1"; level 2; tag "basic"; havana_gene "OTTMUSG00000012751.1"; havana_transcript "OTTMUST00000030467.1";
chr2	HAVANA	exon	59386624	59386682	.	-	.	gene_id "ENSMUSG00000087455.1"; transcript_id "ENSMUST00000137162.1"; gene_type "processed_transcript"; gene_status "NOVEL"; gene_name "5330411J11Rik"; transcript_type "processed_transcript"; transcript_status "KNOWN"; transcript_name "5330411J11Rik-001"; exon_number 1; exon_id "ENSMUSE00000805711.1"; level 2; tag "basic"; havana_gene "OTTMUSG00000012708.1"; havana_transcript "OTTMUST00000030321.…
chr2	HAVANA	exon	59384688	59384810	.	-	.	gene_id "ENSMUSG00000087455.1"; transcript_id "ENSMUST00000137162.1"; gene_type "processed_transcript"; gene_status "NOVEL"; gene_name "5330411J11Rik"; transcript_type "processed_transcript"; transcript_status "KNOWN"; transcript_name "5330411J11Rik-001"; exon_number 2; exon_id "ENSMUSE00000728651.1"; level 2; tag "basic"; havana_gene "OTTMUSG00000012708.1"; havana_transcript "OTTMUST00000030321.…
chr2	HAVANA	exon	59382502	59383954	.	-	.	gene_id "ENSMUSG00000087455.1"; transcript_id "ENSMUST00000137162.1"; gene_type "processed_transcript"; gene_status "NOVEL"; gene_name "5330411J11Rik"; transcript_type "processed_transcript"; transcript_status "KNOWN"; transcript_name "5330411J11Rik-001"; exon_number 3; exon_id "ENSMUSE00000731691.1"; level 2; tag "basic"; havana_gene "OTTMUSG00000012708.1"; havana_transcript "OTTMUST00000030321.…
chr2	HAVANA	exon	60411525	60411717	.	+	.	gene_id "ENSMUSG00000087283.1"; transcript_id "ENSMUST00000131457.1"; gene_type "antisense"; gene_status "NOVEL"; gene_name "Gm13580"; transcript_type "antisense"; transcript_status "KNOWN"; transcript_name "Gm13580-001"; exon_number 1; exon_id "ENSMUSE00000759172.1"; level 2; tag "basic"; havana_gene "OTTMUSG00000012842.1"; havana_transcript "OTTMUST00000030805.1";
chr2	HAVANA	exon	60411847	60412008	.	+	.	gene_id "ENSMUSG00000087283.1"; transcript_id "ENSMUST00000131457.1"; gene_type "antisense"; gene_status "NOVEL"; gene_name "Gm13580"; transcript_type "antisense"; transcript_status "KNOWN"; transcript_name "Gm13580-001"; exon_number 2; exon_id "ENSMUSE00000748254.1"; level 2; tag "basic"; havana_gene "OTTMUSG00000012842.1"; havana_transcript "OTTMUST00000030805.1";
chr2	HAVANA	exon	60412369	60412579	.	+	.	gene_id "ENSMUSG00000087283.1"; transcript_id "ENSMUST00000131457.1"; gene_type "antisense"; gene_status "NOVEL"; gene_name "Gm13580"; transcript_type "antisense"; transcript_status "KNOWN"; transcript_name "Gm13580-001"; exon_number 3; exon_id "ENSMUSE00000739016.1"; level 2; tag "basic"; havana_gene "OTTMUSG00000012842.1"; havana_transcript "OTTMUST00000030805.1";
chr2	ENSEMBL	exon	60550759	60550881	.	+	.	gene_id "ENSMUSG00000086578.2"; transcript_id "ENSMUST00000168789.1"; gene_type "antisense"; gene_status "NOVEL"; gene_name "Gm13583"; transcript_type "antisense"; transcript_status "KNOWN"; transcript_name "Gm13583-201"; exon_number 1; exon_id "ENSMUSE00000890368.1"; level 3; tag "basic"; havana_gene "OTTMUSG00000012845.1";
chr2	HAVANA	exon	62441098	62441142	.	-	.	gene_id "ENSMUSG00000087681.1"; transcript_id "ENSMUST00000133596.1"; gene_type "lincRNA"; gene_status "NOVEL"; gene_name "Gm13565"; transcript_type "lincRNA"; transcript_status "KNOWN"; transcript_name "Gm13565-001"; exon_number 1; exon_id "ENSMUSE00000801388.1"; level 2; tag "basic"; havana_gene "OTTMUSG00000012782.1"; havana_transcript "OTTMUST00000030605.1";
chr2	HAVANA	exon	62436880	62437534	.	-	.	gene_id "ENSMUSG00000087681.1"; transcript_id "ENSMUST00000133596.1"; gene_type "lincRNA"; gene_status "NOVEL"; gene_name "Gm13565"; transcript_type "lincRNA"; transcript_status "KNOWN"; transcript_name "Gm13565-001"; exon_number 2; exon_id "ENSMUSE00000769840.1"; level 2; tag "basic"; havana_gene "OTTMUSG00000012782.1"; havana_transcript "OTTMUST00000030605.1";
chr2	HAVANA	exon	62456591	62456648	.	-	.	gene_id "ENSMUSG00000087422.1"; transcript_id "ENSMUST00000131533.1"; gene_type "lincRNA"; gene_status "NOVEL"; gene_name "Gm13564"; transcript_type "lincRNA"; transcript_status "KNOWN"; transcript_name "Gm13564-001"; exon_number 1; exon_id "ENSMUSE00000798716.1"; level 2; tag "basic"; havana_gene "OTTMUSG00000012781.1"; havana_transcript "OTTMUST00000030604.1";
chr2	HAVANA	exon	62454496	62454669	.	-	.	gene_id "ENSMUSG00000087422.1"; transcript_id "ENSMUST00000131533.1"; gene_type "lincRNA"; gene_status "NOVEL"; gene_name "Gm13564"; transcript_type "lincRNA"; transcript_status "KNOWN"; transcript_name "Gm13564-001"; exon_number 2; exon_id "ENSMUSE00000816009.1"; level 2; tag "basic"; havana_gene "OTTMUSG00000012781.1"; havana_transcript "OTTMUST00000030604.1";
chr2	HAVANA	exon	62452936	62453360	.	-	.	gene_id "ENSMUSG00000087422.1"; transcript_id "ENSMUST00000131533.1"; gene_type "lincRNA"; gene_status "NOVEL"; gene_name "Gm13564"; transcript_type "lincRNA"; transcript_status "KNOWN"; transcript_name "Gm13564-001"; exon_number 3; exon_id "ENSMUSE00000772493.1"; level 2; tag "basic"; havana_gene "OTTMUSG00000012781.1"; havana_transcript "OTTMUST00000030604.1";
chr2	HAVANA	exon	62809187	62809239	.	+	.	gene_id "ENSMUSG00000085029.1"; transcript_id "ENSMUST00000137221.1"; gene_type "antisense"; gene_status "PUTATIVE"; gene_name "Gm13569"; transcript_type "antisense"; transcript_status "PUTATIVE"; transcript_name "Gm13569-001"; exon_number 1; exon_id "ENSMUSE00000771976.1"; level 2; tag "basic"; havana_gene "OTTMUSG00000012801.1"; havana_transcript "OTTMUST00000030680.1";
chr2	HAVANA	exon	62810178	62810698	.	+	.	gene_id "ENSMUSG00000085029.1"; transcript_id "ENSMUST00000137221.1"; gene_type "antisense"; gene_status "PUTATIVE"; gene_name "Gm13569"; transcript_type "antisense"; transcript_status "PUTATIVE"; transcript_name "Gm13569-001"; exon_number 2; exon_id "ENSMUSE00000817780.1"; level 2; tag "basic"; havana_gene "OTTMUSG00000012801.1"; havana_transcript "OTTMUST00000030680.1";
chr2	HAVANA	exon	69872154	69872202	.	-	.	gene_id "ENSMUSG00000089902.1"; transcript_id "ENSMUST00000149283.1"; gene_type "processed_transcript"; gene_status "NOVEL"; gene_name "Gm13625"; transcript_type "processed_transcript"; transcript_status "KNOWN"; transcript_name "Gm13625-001"; exon_number 1; exon_id "ENSMUSE00000770020.1"; level 2; tag "basic"; havana_gene "OTTMUSG00000013039.1"; havana_transcript "OTTMUST00000031441.1";
chr2	HAVANA	exon	69871412	69871842	.	-	.	gene_id "ENSMUSG00000089902.1"; transcript_id "ENSMUST00000149283.1"; gene_type "processed_transcript"; gene_status "NOVEL"; gene_name "Gm13625"; transcript_type "processed_transcript"; transcript_status "KNOWN"; transcript_name "Gm13625-001"; exon_number 2; exon_id "ENSMUSE00000779778.1"; level 2; tag "basic"; havana_gene "OTTMUSG00000013039.1"; havana_transcript "OTTMUST00000031441.1";
chr2	HAVANA	exon	70038911	70039152	.	+	.	gene_id "ENSMUSG00000086132.1"; transcript_id "ENSMUST00000140978.1"; gene_type "processed_transcript"; gene_status "NOVEL"; gene_name "Gm13631"; transcript_type "processed_transcript"; transcript_status "KNOWN"; transcript_name "Gm13631-001"; exon_number 1; exon_id "ENSMUSE00000846040.1"; level 2; tag "basic"; havana_gene "OTTMUSG00000013113.1"; havana_transcript "OTTMUST00000031644.1";
chr2	HAVANA	exon	70039298	70039340	.	+	.	gene_id "ENSMUSG00000086132.1"; transcript_id "ENSMUST00000140978.1"; gene_type "processed_transcript"; gene_status "NOVEL"; gene_name "Gm13631"; transcript_type "processed_transcript"; transcript_status "KNOWN"; transcript_name "Gm13631-001"; exon_number 2; exon_id "ENSMUSE00001207327.1"; level 2; tag "basic"; havana_gene "OTTMUSG00000013113.1"; havana_transcript "OTTMUST00000031644.1";
chr2	HAVANA	exon	70042038	70042406	.	+	.	gene_id "ENSMUSG00000086132.1"; transcript_id "ENSMUST00000140978.1"; gene_type "processed_transcript"; gene_status "NOVEL"; gene_name "Gm13631"; transcript_type "processed_transcript"; transcript_status "KNOWN"; transcript_name "Gm13631-001"; exon_number 3; exon_id "ENSMUSE00000729162.1"; level 2; tag "basic"; havana_gene "OTTMUSG00000013113.1"; havana_transcript "OTTMUST00000031644.1";
chr2	HAVANA	exon	70877829	70877983	.	+	.	gene_id "ENSMUSG00000085868.1"; transcript_id "ENSMUST00000150119.1"; gene_type "lincRNA"; gene_status "NOVEL"; gene_name "Gm13632"; transcript_type "lincRNA"; transcript_status "KNOWN"; transcript_name "Gm13632-001"; exon_number 1; exon_id "ENSMUSE00000838712.1"; level 2; tag "basic"; havana_gene "OTTMUSG00000013141.1"; havana_transcript "OTTMUST00000031722.1";
chr2	HAVANA	exon	70884180	70884408	.	+	.	gene_id "ENSMUSG00000085868.1"; transcript_id "ENSMUST00000150119.1"; gene_type "lincRNA"; gene_status "NOVEL"; gene_name "Gm13632"; transcript_type "lincRNA"; transcript_status "KNOWN"; transcript_name "Gm13632-001"; exon_number 2; exon_id "ENSMUSE00000758838.1"; level 2; tag "basic"; havana_gene "OTTMUSG00000013141.1"; havana_transcript "OTTMUST00000031722.1";
chr2	HAVANA	exon	71527537	71527919	.	-	.	gene_id "ENSMUSG00000084946.2"; transcript_id "ENSMUST00000140271.1"; gene_type "antisense"; gene_status "KNOWN"; gene_name "Dlx1os"; transcript_type "antisense"; transcript_status "KNOWN"; transcript_name "Dlx1os-001"; exon_number 1; exon_id "ENSMUSE00000808332.1"; level 2; tag "basic"; havana_gene "OTTMUSG00000013198.2"; havana_transcript "OTTMUST00000031893.1";
chr2	HAVANA	exon	71518278	71518423	.	-	.	gene_id "ENSMUSG00000084946.2"; transcript_id "ENSMUST00000140271.1"; gene_type "antisense"; gene_status "KNOWN"; gene_name "Dlx1os"; transcript_type "antisense"; transcript_status "KNOWN"; transcript_name "Dlx1os-001"; exon_number 2; exon_id "ENSMUSE00000775168.1"; level 2; tag "basic"; havana_gene "OTTMUSG00000013198.2"; havana_transcript "OTTMUST00000031893.1";
chr2	HAVANA	exon	71516454	71516624	.	-	.	gene_id "ENSMUSG00000084946.2"; transcript_id "ENSMUST00000140271.1"; gene_type "antisense"; gene_status "KNOWN"; gene_name "Dlx1os"; transcript_type "antisense"; transcript_status "KNOWN"; transcript_name "Dlx1os-001"; exon_number 3; exon_id "ENSMUSE00000752215.1"; level 2; tag "basic"; havana_gene "OTTMUSG00000013198.2"; havana_transcript "OTTMUST00000031893.1";
chr2	HAVANA	exon	71527537	71527927	.	-	.	gene_id "ENSMUSG00000084946.2"; transcript_id "ENSMUST00000122990.1"; gene_type "antisense"; gene_status "KNOWN"; gene_name "Dlx1os"; transcript_type "antisense"; transcript_status "KNOWN"; transcript_name "Dlx1os-002"; exon_number 1; exon_id "ENSMUSE00000810460.1"; level 2; tag "basic"; havana_gene "OTTMUSG00000013198.2"; havana_transcript "OTTMUST00000031894.1";
chr2	HAVANA	exon	71524032	71524279	.	-	.	gene_id "ENSMUSG00000084946.2"; transcript_id "ENSMUST00000122990.1"; gene_type "antisense"; gene_status "KNOWN"; gene_name "Dlx1os"; transcript_type "antisense"; transcript_status "KNOWN"; transcript_name "Dlx1os-002"; exon_number 2; exon_id "ENSMUSE00000839211.1"; level 2; tag "basic"; havana_gene "OTTMUSG00000013198.2"; havana_transcript "OTTMUST00000031894.1";
chr2	ENSEMBL	exon	71750011	71750162	.	-	.	gene_id "ENSMUSG00000097235.1"; transcript_id "ENSMUST00000180494.1"; gene_type "lincRNA"; gene_status "KNOWN"; gene_name "Gm17250"; transcript_type "lincRNA"; transcript_status "KNOWN"; transcript_name "Gm17250-201"; exon_number 1; exon_id "ENSMUSE00001098397.1"; level 3; tag "basic";
chr2	ENSEMBL	exon	71748075	71748932	.	-	.	gene_id "ENSMUSG00000097235.1"; transcript_id "ENSMUST00000180494.1"; gene_type "lincRNA"; gene_status "KNOWN"; gene_name "Gm17250"; transcript_type "lincRNA"; transcript_status "KNOWN"; transcript_name "Gm17250-201"; exon_number 2; exon_id "ENSMUSE00001095901.1"; level 3; tag "basic";
chr2	HAVANA	exon	71749925	71750047	.	+	.	gene_id "ENSMUSG00000084794.1"; transcript_id "ENSMUST00000157059.1"; gene_type "processed_transcript"; gene_status "NOVEL"; gene_name "Gm13662"; transcript_type "processed_transcript"; transcript_status "KNOWN"; transcript_name "Gm13662-001"; exon_number 1; exon_id "ENSMUSE00000830959.1"; level 2; tag "basic"; havana_gene "OTTMUSG00000013265.1"; havana_transcript "OTTMUST00000032062.1";
chr2	HAVANA	exon	71759213	71759801	.	+	.	gene_id "ENSMUSG00000084794.1"; transcript_id "ENSMUST00000157059.1"; gene_type "processed_transcript"; gene_status "NOVEL"; gene_name "Gm13662"; transcript_type "processed_transcript"; transcript_status "KNOWN"; transcript_name "Gm13662-001"; exon_number 2; exon_id "ENSMUSE00000749462.1"; level 2; tag "basic"; havana_gene "OTTMUSG00000013265.1"; havana_transcript "OTTMUST00000032062.1";
chr2	HAVANA	exon	72248913	72248975	.	-	.	gene_id "ENSMUSG00000086231.1"; transcript_id "ENSMUST00000132792.1"; gene_type "antisense"; gene_status "KNOWN"; gene_name "4732447D17Rik"; transcript_type "antisense"; transcript_status "KNOWN"; transcript_name "4732447D17Rik-001"; exon_number 1; exon_id "ENSMUSE00000784338.1"; level 2; tag "basic"; havana_gene "OTTMUSG00000013151.1"; havana_transcript "OTTMUST00000031749.1";
chr2	HAVANA	exon	72244965	72248386	.	-	.	gene_id "ENSMUSG00000086231.1"; transcript_id "ENSMUST00000132792.1"; gene_type "antisense"; gene_status "KNOWN"; gene_name "4732447D17Rik"; transcript_type "antisense"; transcript_status "KNOWN"; transcript_name "4732447D17Rik-001"; exon_number 2; exon_id "ENSMUSE00000794435.1"; level 2; tag "basic"; havana_gene "OTTMUSG00000013151.1"; havana_transcript "OTTMUST00000031749.1";
chr2	HAVANA	exon	72703510	72703979	.	+	.	gene_id "ENSMUSG00000085252.1"; transcript_id "ENSMUST00000124829.1"; gene_type "lincRNA"; gene_status "KNOWN"; gene_name "8430437L04Rik"; transcript_type "lincRNA"; transcript_status "KNOWN"; transcript_name "8430437L04Rik-001"; exon_number 1; exon_id "ENSMUSE00000750390.1"; level 2; tag "basic"; havana_gene "OTTMUSG00000013174.1"; havana_transcript "OTTMUST00000031819.1";
chr2	HAVANA	exon	72704225	72704402	.	+	.	gene_id "ENSMUSG00000085252.1"; transcript_id "ENSMUST00000124829.1"; gene_type "lincRNA"; gene_status "KNOWN"; gene_name "8430437L04Rik"; transcript_type "lincRNA"; transcript_status "KNOWN"; transcript_name "8430437L04Rik-001"; exon_number 2; exon_id "ENSMUSE00000796916.1"; level 2; tag "basic"; havana_gene "OTTMUSG00000013174.1"; havana_transcript "OTTMUST00000031819.1";
chr2	HAVANA	exon	72705311	72705416	.	+	.	gene_id "ENSMUSG00000085252.1"; transcript_id "ENSMUST00000124829.1"; gene_type "lincRNA"; gene_status "KNOWN"; gene_name "8430437L04Rik"; transcript_type "lincRNA"; transcript_status "KNOWN"; transcript_name "8430437L04Rik-001"; exon_number 3; exon_id "ENSMUSE00000834614.1"; level 2; tag "basic"; havana_gene "OTTMUSG00000013174.1"; havana_transcript "OTTMUST00000031819.1";
chr2	HAVANA	exon	72714244	72714320	.	+	.	gene_id "ENSMUSG00000085252.1"; transcript_id "ENSMUST00000124829.1"; gene_type "lincRNA"; gene_status "KNOWN"; gene_name "8430437L04Rik"; transcript_type "lincRNA"; transcript_status "KNOWN"; transcript_name "8430437L04Rik-001"; exon_number 4; exon_id "ENSMUSE00000799503.1"; level 2; tag "basic"; havana_gene "OTTMUSG00000013174.1"; havana_transcript "OTTMUST00000031819.1";
chr2	HAVANA	exon	72724571	72724695	.	+	.	gene_id "ENSMUSG00000085252.1"; transcript_id "ENSMUST00000124829.1"; gene_type "lincRNA"; gene_status "KNOWN"; gene_name "8430437L04Rik"; transcript_type "lincRNA"; transcript_status "KNOWN"; transcript_name "8430437L04Rik-001"; exon_number 5; exon_id "ENSMUSE00000741597.1"; level 2; tag "basic"; havana_gene "OTTMUSG00000013174.1"; havana_transcript "OTTMUST00000031819.1";
chr2	HAVANA	exon	72726801	72726890	.	+	.	gene_id "ENSMUSG00000085252.1"; transcript_id "ENSMUST00000124829.1"; gene_type "lincRNA"; gene_status "KNOWN"; gene_name "8430437L04Rik"; transcript_type "lincRNA"; transcript_status "KNOWN"; transcript_name "8430437L04Rik-001"; exon_number 6; exon_id "ENSMUSE00000748479.1"; level 2; tag "basic"; havana_gene "OTTMUSG00000013174.1"; havana_transcript "OTTMUST00000031819.1";
chr2	HAVANA	exon	72728852	72729468	.	+	.	gene_id "ENSMUSG00000085252.1"; transcript_id "ENSMUST00000124829.1"; gene_type "lincRNA"; gene_status "KNOWN"; gene_name "8430437L04Rik"; transcript_type "lincRNA"; transcript_status "KNOWN"; transcript_name "8430437L04Rik-001"; exon_number 7; exon_id "ENSMUSE00000805584.1"; level 2; tag "basic"; havana_gene "OTTMUSG00000013174.1"; havana_transcript "OTTMUST00000031819.1";
chr2	HAVANA	exon	72750734	72750853	.	-	.	gene_id "ENSMUSG00000085427.1"; transcript_id "ENSMUST00000125382.1"; gene_type "lincRNA"; gene_status "KNOWN"; gene_name "6430710C18Rik"; transcript_type "lincRNA"; transcript_status "KNOWN"; transcript_name "6430710C18Rik-004"; exon_number 1; exon_id "ENSMUSE00000732289.1"; level 2; havana_gene "OTTMUSG00000013173.1"; havana_transcript "OTTMUST00000031818.1";
chr2	HAVANA	exon	72747591	72747649	.	-	.	gene_id "ENSMUSG00000085427.1"; transcript_id "ENSMUST00000125382.1"; gene_type "lincRNA"; gene_status "KNOWN"; gene_name "6430710C18Rik"; transcript_type "lincRNA"; transcript_status "KNOWN"; transcript_name "6430710C18Rik-004"; exon_number 2; exon_id "ENSMUSE00000762213.1"; level 2; havana_gene "OTTMUSG00000013173.1"; havana_transcript "OTTMUST00000031818.1";
chr2	HAVANA	exon	72746505	72746836	.	-	.	gene_id "ENSMUSG00000085427.1"; transcript_id "ENSMUST00000125382.1"; gene_type "lincRNA"; gene_status "KNOWN"; gene_name "6430710C18Rik"; transcript_type "lincRNA"; transcript_status "KNOWN"; transcript_name "6430710C18Rik-004"; exon_number 3; exon_id "ENSMUSE00000766040.1"; level 2; havana_gene "OTTMUSG00000013173.1"; havana_transcript "OTTMUST00000031818.1";
chr2	HAVANA	exon	72800070	72800154	.	-	.	gene_id "ENSMUSG00000085427.1"; transcript_id "ENSMUST00000125746.1"; gene_type "lincRNA"; gene_status "KNOWN"; gene_name "6430710C18Rik"; transcript_type "lincRNA"; transcript_status "KNOWN"; transcript_name "6430710C18Rik-003"; exon_number 1; exon_id "ENSMUSE00000833475.1"; level 2; havana_gene "OTTMUSG00000013173.1"; havana_transcript "OTTMUST00000031817.1";
chr2	HAVANA	exon	72794929	72795014	.	-	.	gene_id "ENSMUSG00000085427.1"; transcript_id "ENSMUST00000125746.1"; gene_type "lincRNA"; gene_status "KNOWN"; gene_name "6430710C18Rik"; transcript_type "lincRNA"; transcript_status "KNOWN"; transcript_name "6430710C18Rik-003"; exon_number 2; exon_id "ENSMUSE00000835606.1"; level 2; havana_gene "OTTMUSG00000013173.1"; havana_transcript "OTTMUST00000031817.1";
chr2	HAVANA	exon	72792177	72792275	.	-	.	gene_id "ENSMUSG00000085427.1"; transcript_id "ENSMUST00000125746.1"; gene_type "lincRNA"; gene_status "KNOWN"; gene_name "6430710C18Rik"; transcript_type "lincRNA"; transcript_status "KNOWN"; transcript_name "6430710C18Rik-003"; exon_number 3; exon_id "ENSMUSE00000800652.1"; level 2; havana_gene "OTTMUSG00000013173.1"; havana_transcript "OTTMUST00000031817.1";
chr2	HAVANA	exon	72788118	72788236	.	-	.	gene_id "ENSMUSG00000085427.1"; transcript_id "ENSMUST00000125746.1"; gene_type "lincRNA"; gene_status "KNOWN"; gene_name "6430710C18Rik"; transcript_type "lincRNA"; transcript_status "KNOWN"; transcript_name "6430710C18Rik-003"; exon_number 4; exon_id "ENSMUSE00000815269.1"; level 2; havana_gene "OTTMUSG00000013173.1"; havana_transcript "OTTMUST00000031817.1";
chr2	HAVANA	exon	72787398	72787454	.	-	.	gene_id "ENSMUSG00000085427.1"; transcript_id "ENSMUST00000125746.1"; gene_type "lincRNA"; gene_status "KNOWN"; gene_name "6430710C18Rik"; transcript_type "lincRNA"; transcript_status "KNOWN"; transcript_name "6430710C18Rik-003"; exon_number 5; exon_id "ENSMUSE00000791046.1"; level 2; havana_gene "OTTMUSG00000013173.1"; havana_transcript "OTTMUST00000031817.1";
chr2	HAVANA	exon	72784991	72785053	.	-	.	gene_id "ENSMUSG00000085427.1"; transcript_id "ENSMUST00000125746.1"; gene_type "lincRNA"; gene_status "KNOWN"; gene_name "6430710C18Rik"; transcript_type "lincRNA"; transcript_status "KNOWN"; transcript_name "6430710C18Rik-003"; exon_number 6; exon_id "ENSMUSE00000792603.1"; level 2; havana_gene "OTTMUSG00000013173.1"; havana_transcript "OTTMUST00000031817.1";
chr2	HAVANA	exon	73459705	73459741	.	+	.	gene_id "ENSMUSG00000086069.1"; transcript_id "ENSMUST00000145170.1"; gene_type "lincRNA"; gene_status "NOVEL"; gene_name "Gm13708"; transcript_type "lincRNA"; transcript_status "KNOWN"; transcript_name "Gm13708-001"; exon_number 1; exon_id "ENSMUSE00000778405.1"; level 2; tag "basic"; havana_gene "OTTMUSG00000013436.1"; havana_transcript "OTTMUST00000032476.1";
chr2	HAVANA	exon	73477250	73477602	.	+	.	gene_id "ENSMUSG00000086069.1"; transcript_id "ENSMUST00000145170.1"; gene_type "lincRNA"; gene_status "NOVEL"; gene_name "Gm13708"; transcript_type "lincRNA"; transcript_status "KNOWN"; transcript_name "Gm13708-001"; exon_number 2; exon_id "ENSMUSE00000825369.1"; level 2; tag "basic"; havana_gene "OTTMUSG00000013436.1"; havana_transcript "OTTMUST00000032476.1";
chr2	HAVANA	exon	73584860	73585007	.	+	.	gene_id "ENSMUSG00000086382.1"; transcript_id "ENSMUST00000147235.1"; gene_type "antisense"; gene_status "NOVEL"; gene_name "Gm13705"; transcript_type "antisense"; transcript_status "KNOWN"; transcript_name "Gm13705-001"; exon_number 1; exon_id "ENSMUSE00000788663.1"; level 2; tag "basic"; havana_gene "OTTMUSG00000013430.1"; havana_transcript "OTTMUST00000032458.1";
chr2	HAVANA	exon	73588864	73589208	.	+	.	gene_id "ENSMUSG00000086382.1"; transcript_id "ENSMUST00000147235.1"; gene_type "antisense"; gene_status "NOVEL"; gene_name "Gm13705"; transcript_type "antisense"; transcript_status "KNOWN"; transcript_name "Gm13705-001"; exon_number 2; exon_id "ENSMUSE00000797060.1"; level 2; tag "basic"; havana_gene "OTTMUSG00000013430.1"; havana_transcript "OTTMUST00000032458.1";
chr2	HAVANA	exon	73596526	73597019	.	+	.	gene_id "ENSMUSG00000086544.1"; transcript_id "ENSMUST00000147420.1"; gene_type "antisense"; gene_status "KNOWN"; gene_name "Gm13704"; transcript_type "antisense"; transcript_status "KNOWN"; transcript_name "Gm13704-001"; exon_number 1; exon_id "ENSMUSE00000792497.1"; level 2; tag "basic"; havana_gene "OTTMUSG00000013429.1"; havana_transcript "OTTMUST00000032456.1";
chr2	HAVANA	exon	73612458	73612564	.	+	.	gene_id "ENSMUSG00000086544.1"; transcript_id "ENSMUST00000147420.1"; gene_type "antisense"; gene_status "KNOWN"; gene_name "Gm13704"; transcript_type "antisense"; transcript_status "KNOWN"; transcript_name "Gm13704-001"; exon_number 2; exon_id "ENSMUSE00000757981.1"; level 2; tag "basic"; havana_gene "OTTMUSG00000013429.1"; havana_transcript "OTTMUST00000032456.1";
chr2	HAVANA	exon	73613190	73613365	.	+	.	gene_id "ENSMUSG00000086544.1"; transcript_id "ENSMUST00000147420.1"; gene_type "antisense"; gene_status "KNOWN"; gene_name "Gm13704"; transcript_type "antisense"; transcript_status "KNOWN"; transcript_name "Gm13704-001"; exon_number 3; exon_id "ENSMUSE00000797816.1"; level 2; tag "basic"; havana_gene "OTTMUSG00000013429.1"; havana_transcript "OTTMUST00000032456.1";
chr2	HAVANA	exon	73614083	73616012	.	+	.	gene_id "ENSMUSG00000086544.1"; transcript_id "ENSMUST00000147420.1"; gene_type "antisense"; gene_status "KNOWN"; gene_name "Gm13704"; transcript_type "antisense"; transcript_status "KNOWN"; transcript_name "Gm13704-001"; exon_number 4; exon_id "ENSMUSE00000788784.1"; level 2; tag "basic"; havana_gene "OTTMUSG00000013429.1"; havana_transcript "OTTMUST00000032456.1";
chr2	HAVANA	exon	74101910	74102342	.	-	.	gene_id "ENSMUSG00000085387.1"; transcript_id "ENSMUST00000151443.1"; gene_type "lincRNA"; gene_status "KNOWN"; gene_name "A630050E04Rik"; transcript_type "lincRNA"; transcript_status "KNOWN"; transcript_name "A630050E04Rik-001"; exon_number 1; exon_id "ENSMUSE00000783240.1"; level 2; tag "basic"; havana_gene "OTTMUSG00000013286.1"; havana_transcript "OTTMUST00000032107.1";
chr2	HAVANA	exon	74100924	74101071	.	-	.	gene_id "ENSMUSG00000085387.1"; transcript_id "ENSMUST00000151443.1"; gene_type "lincRNA"; gene_status "KNOWN"; gene_name "A630050E04Rik"; transcript_type "lincRNA"; transcript_status "KNOWN"; transcript_name "A630050E04Rik-001"; exon_number 2; exon_id "ENSMUSE00000737501.1"; level 2; tag "basic"; havana_gene "OTTMUSG00000013286.1"; havana_transcript "OTTMUST00000032107.1";
chr2	HAVANA	exon	74135757	74135832	.	+	.	gene_id "ENSMUSG00000084791.1"; transcript_id "ENSMUST00000132332.1"; gene_type "lincRNA"; gene_status "NOVEL"; gene_name "Gm13667"; transcript_type "lincRNA"; transcript_status "KNOWN"; transcript_name "Gm13667-001"; exon_number 1; exon_id "ENSMUSE00000831368.1"; level 2; tag "basic"; havana_gene "OTTMUSG00000013284.1"; havana_transcript "OTTMUST00000032105.1";
chr2	HAVANA	exon	74149367	74149614	.	+	.	gene_id "ENSMUSG00000084791.1"; transcript_id "ENSMUST00000132332.1"; gene_type "lincRNA"; gene_status "NOVEL"; gene_name "Gm13667"; transcript_type "lincRNA"; transcript_status "KNOWN"; transcript_name "Gm13667-001"; exon_number 2; exon_id "ENSMUSE00000806595.1"; level 2; tag "basic"; havana_gene "OTTMUSG00000013284.1"; havana_transcript "OTTMUST00000032105.1";
chr2	HAVANA	exon	74150542	74150834	.	+	.	gene_id "ENSMUSG00000084791.1"; transcript_id "ENSMUST00000132332.1"; gene_type "lincRNA"; gene_status "NOVEL"; gene_name "Gm13667"; transcript_type "lincRNA"; transcript_status "KNOWN"; transcript_name "Gm13667-001"; exon_number 3; exon_id "ENSMUSE00000830280.1"; level 2; tag "basic"; havana_gene "OTTMUSG00000013284.1"; havana_transcript "OTTMUST00000032105.1";
chr2	HAVANA	exon	74711970	74712054	.	-	.	gene_id "ENSMUSG00000052371.5"; transcript_id "ENSMUST00000132326.1"; gene_type "antisense"; gene_status "KNOWN"; gene_name "1700109F18Rik"; transcript_type "antisense"; transcript_status "KNOWN"; transcript_name "1700109F18Rik-004"; exon_number 1; exon_id "ENSMUSE00000793320.1"; level 2; tag "basic"; havana_gene "OTTMUSG00000016596.1"; havana_transcript "OTTMUST00000040117.1";
chr2	HAVANA	exon	74703248	74703622	.	-	.	gene_id "ENSMUSG00000052371.5"; transcript_id "ENSMUST00000132326.1"; gene_type "antisense"; gene_status "KNOWN"; gene_name "1700109F18Rik"; transcript_type "antisense"; transcript_status "KNOWN"; transcript_name "1700109F18Rik-004"; exon_number 2; exon_id "ENSMUSE00000821641.1"; level 2; tag "basic"; havana_gene "OTTMUSG00000016596.1"; havana_transcript "OTTMUST00000040117.1";
chr2	HAVANA	exon	74711970	74712526	.	-	.	gene_id "ENSMUSG00000052371.5"; transcript_id "ENSMUST00000156342.1"; gene_type "antisense"; gene_status "KNOWN"; gene_name "1700109F18Rik"; transcript_type "antisense"; transcript_status "KNOWN"; transcript_name "1700109F18Rik-003"; exon_number 1; exon_id "ENSMUSE00000842711.1"; level 2; tag "basic"; havana_gene "OTTMUSG00000016596.1"; havana_transcript "OTTMUST00000040116.1";
chr2	HAVANA	exon	74710043	74710281	.	-	.	gene_id "ENSMUSG00000052371.5"; transcript_id "ENSMUST00000156342.1"; gene_type "antisense"; gene_status "KNOWN"; gene_name "1700109F18Rik"; transcript_type "antisense"; transcript_status "KNOWN"; transcript_name "1700109F18Rik-003"; exon_number 2; exon_id "ENSMUSE00000734798.1"; level 2; tag "basic"; havana_gene "OTTMUSG00000016596.1"; havana_transcript "OTTMUST00000040116.1";
chr2	HAVANA	exon	74715706	74715996	.	-	.	gene_id "ENSMUSG00000052371.5"; transcript_id "ENSMUST00000145799.1"; gene_type "antisense"; gene_status "KNOWN"; gene_name "1700109F18Rik"; transcript_type "antisense"; transcript_status "KNOWN"; transcript_name "1700109F18Rik-001"; exon_number 1; exon_id "ENSMUSE00000743618.1"; level 2; tag "basic"; havana_gene "OTTMUSG00000016596.1"; havana_transcript "OTTMUST00000040114.1";
chr2	HAVANA	exon	74714271	74714401	.	-	.	gene_id "ENSMUSG00000052371.5"; transcript_id "ENSMUST00000145799.1"; gene_type "antisense"; gene_status "KNOWN"; gene_name "1700109F18Rik"; transcript_type "antisense"; transcript_status "KNOWN"; transcript_name "1700109F18Rik-001"; exon_number 2; exon_id "ENSMUSE00000733703.1"; level 2; tag "basic"; havana_gene "OTTMUSG00000016596.1"; havana_transcript "OTTMUST00000040114.1";
chr2	HAVANA	exon	74710193	74710281	.	-	.	gene_id "ENSMUSG00000052371.5"; transcript_id "ENSMUST00000145799.1"; gene_type "antisense"; gene_status "KNOWN"; gene_name "1700109F18Rik"; transcript_type "antisense"; transcript_status "KNOWN"; transcript_name "1700109F18Rik-001"; exon_number 3; exon_id "ENSMUSE00000841303.1"; level 2; tag "basic"; havana_gene "OTTMUSG00000016596.1"; havana_transcript "OTTMUST00000040114.1";
chr2	HAVANA	exon	74715706	74716130	.	-	.	gene_id "ENSMUSG00000052371.5"; transcript_id "ENSMUST00000139005.1"; gene_type "antisense"; gene_status "KNOWN"; gene_name "1700109F18Rik"; transcript_type "antisense"; transcript_status "KNOWN"; transcript_name "1700109F18Rik-002"; exon_number 1; exon_id "ENSMUSE00000734469.1"; level 2; tag "basic"; havana_gene "OTTMUSG00000016596.1"; havana_transcript "OTTMUST00000040115.1";
chr2	HAVANA	exon	74713126	74714401	.	-	.	gene_id "ENSMUSG00000052371.5"; transcript_id "ENSMUST00000139005.1"; gene_type "antisense"; gene_status "KNOWN"; gene_name "1700109F18Rik"; transcript_type "antisense"; transcript_status "KNOWN"; transcript_name "1700109F18Rik-002"; exon_number 2; exon_id "ENSMUSE00000862774.1"; level 2; tag "basic"; havana_gene "OTTMUSG00000016596.1"; havana_transcript "OTTMUST00000040115.1";
chr2	HAVANA	exon	74762779	74762896	.	-	.	gene_id "ENSMUSG00000075277.4"; transcript_id "ENSMUST00000152462.1"; gene_type "antisense"; gene_status "NOVEL"; gene_name "6720416L17Rik"; transcript_type "antisense"; transcript_status "KNOWN"; transcript_name "6720416L17Rik-001"; exon_number 1; exon_id "ENSMUSE00000747728.1"; level 2; tag "basic"; havana_gene "OTTMUSG00000016593.1"; havana_transcript "OTTMUST00000040109.1";
chr2	HAVANA	exon	74751529	74751642	.	-	.	gene_id "ENSMUSG00000075277.4"; transcript_id "ENSMUST00000152462.1"; gene_type "antisense"; gene_status "NOVEL"; gene_name "6720416L17Rik"; transcript_type "antisense"; transcript_status "KNOWN"; transcript_name "6720416L17Rik-001"; exon_number 2; exon_id "ENSMUSE00000823420.1"; level 2; tag "basic"; havana_gene "OTTMUSG00000016593.1"; havana_transcript "OTTMUST00000040109.1";
chr2	HAVANA	exon	74750433	74750643	.	-	.	gene_id "ENSMUSG00000075277.4"; transcript_id "ENSMUST00000152462.1"; gene_type "antisense"; gene_status "NOVEL"; gene_name "6720416L17Rik"; transcript_type "antisense"; transcript_status "KNOWN"; transcript_name "6720416L17Rik-001"; exon_number 3; exon_id "ENSMUSE00000810174.1"; level 2; tag "basic"; havana_gene "OTTMUSG00000016593.1"; havana_transcript "OTTMUST00000040109.1";
chr2	HAVANA	exon	74752684	74753051	.	+	.	gene_id "ENSMUSG00000085015.1"; transcript_id "ENSMUST00000143191.1"; gene_type "lincRNA"; gene_status "NOVEL"; gene_name "Gm14424"; transcript_type "lincRNA"; transcript_status "KNOWN"; transcript_name "Gm14424-001"; exon_number 1; exon_id "ENSMUSE00000757492.1"; level 2; tag "basic"; havana_gene "OTTMUSG00000016592.1"; havana_transcript "OTTMUST00000040108.1";
chr2	HAVANA	exon	74753218	74753744	.	+	.	gene_id "ENSMUSG00000085015.1"; transcript_id "ENSMUST00000143191.1"; gene_type "lincRNA"; gene_status "NOVEL"; gene_name "Gm14424"; transcript_type "lincRNA"; transcript_status "KNOWN"; transcript_name "Gm14424-001"; exon_number 2; exon_id "ENSMUSE00000829714.1"; level 2; tag "basic"; havana_gene "OTTMUSG00000016592.1"; havana_transcript "OTTMUST00000040108.1";
chr2	HAVANA	exon	75137485	75137798	.	-	.	gene_id "ENSMUSG00000087333.1"; transcript_id "ENSMUST00000143898.1"; gene_type "lincRNA"; gene_status "NOVEL"; gene_name "Gm13652"; transcript_type "lincRNA"; transcript_status "KNOWN"; transcript_name "Gm13652-001"; exon_number 1; exon_id "ENSMUSE00000799830.1"; level 2; tag "basic"; havana_gene "OTTMUSG00000013241.1"; havana_transcript "OTTMUST00000032000.1";
chr2	HAVANA	exon	75133462	75133713	.	-	.	gene_id "ENSMUSG00000087333.1"; transcript_id "ENSMUST00000143898.1"; gene_type "lincRNA"; gene_status "NOVEL"; gene_name "Gm13652"; transcript_type "lincRNA"; transcript_status "KNOWN"; transcript_name "Gm13652-001"; exon_number 2; exon_id "ENSMUSE00000745221.1"; level 2; tag "basic"; havana_gene "OTTMUSG00000013241.1"; havana_transcript "OTTMUST00000032000.1";
chr2	HAVANA	exon	75124871	75127716	.	-	.	gene_id "ENSMUSG00000087333.1"; transcript_id "ENSMUST00000143898.1"; gene_type "lincRNA"; gene_status "NOVEL"; gene_name "Gm13652"; transcript_type "lincRNA"; transcript_status "KNOWN"; transcript_name "Gm13652-001"; exon_number 3; exon_id "ENSMUSE00000768344.1"; level 2; tag "basic"; havana_gene "OTTMUSG00000013241.1"; havana_transcript "OTTMUST00000032000.1";
chr2	HAVANA	exon	75311080	75311142	.	+	.	gene_id "ENSMUSG00000086200.1"; transcript_id "ENSMUST00000145460.1"; gene_type "lincRNA"; gene_status "NOVEL"; gene_name "Gm13659"; transcript_type "lincRNA"; transcript_status "KNOWN"; transcript_name "Gm13659-001"; exon_number 1; exon_id "ENSMUSE00000823432.1"; level 2; tag "basic"; havana_gene "OTTMUSG00000013252.1"; havana_transcript "OTTMUST00000032015.1";
chr2	HAVANA	exon	75312591	75313181	.	+	.	gene_id "ENSMUSG00000086200.1"; transcript_id "ENSMUST00000145460.1"; gene_type "lincRNA"; gene_status "NOVEL"; gene_name "Gm13659"; transcript_type "lincRNA"; transcript_status "KNOWN"; transcript_name "Gm13659-001"; exon_number 2; exon_id "ENSMUSE00000765833.1"; level 2; tag "basic"; havana_gene "OTTMUSG00000013252.1"; havana_transcript "OTTMUST00000032015.1";
chr2	HAVANA	exon	75704770	75705494	.	+	.	gene_id "ENSMUSG00000087222.1"; transcript_id "ENSMUST00000135244.1"; gene_type "processed_transcript"; gene_status "NOVEL"; gene_name "E030042O20Rik"; transcript_type "processed_transcript"; transcript_status "KNOWN"; transcript_name "E030042O20Rik-001"; exon_number 1; exon_id "ENSMUSE00000792215.1"; level 2; tag "basic"; havana_gene "OTTMUSG00000013243.1"; havana_transcript "OTTMUST00000032002.…
chr2	HAVANA	exon	75709323	75710024	.	+	.	gene_id "ENSMUSG00000087222.1"; transcript_id "ENSMUST00000135244.1"; gene_type "processed_transcript"; gene_status "NOVEL"; gene_name "E030042O20Rik"; transcript_type "processed_transcript"; transcript_status "KNOWN"; transcript_name "E030042O20Rik-001"; exon_number 2; exon_id "ENSMUSE00000788429.1"; level 2; tag "basic"; havana_gene "OTTMUSG00000013243.1"; havana_transcript "OTTMUST00000032002.…
chr2	HAVANA	exon	75777188	75777240	.	+	.	gene_id "ENSMUSG00000086813.1"; transcript_id "ENSMUST00000135682.1"; gene_type "processed_transcript"; gene_status "NOVEL"; gene_name "Gm13657"; transcript_type "processed_transcript"; transcript_status "KNOWN"; transcript_name "Gm13657-001"; exon_number 1; exon_id "ENSMUSE00000829258.1"; level 2; tag "basic"; havana_gene "OTTMUSG00000013247.1"; havana_transcript "OTTMUST00000032006.1";
chr2	HAVANA	exon	75777651	75777786	.	+	.	gene_id "ENSMUSG00000086813.1"; transcript_id "ENSMUST00000135682.1"; gene_type "processed_transcript"; gene_status "NOVEL"; gene_name "Gm13657"; transcript_type "processed_transcript"; transcript_status "KNOWN"; transcript_name "Gm13657-001"; exon_number 2; exon_id "ENSMUSE00000809216.1"; level 2; tag "basic"; havana_gene "OTTMUSG00000013247.1"; havana_transcript "OTTMUST00000032006.1";
chr2	HAVANA	exon	75778928	75779081	.	+	.	gene_id "ENSMUSG00000086813.1"; transcript_id "ENSMUST00000135682.1"; gene_type "processed_transcript"; gene_status "NOVEL"; gene_name "Gm13657"; transcript_type "processed_transcript"; transcript_status "KNOWN"; transcript_name "Gm13657-001"; exon_number 3; exon_id "ENSMUSE00000766004.1"; level 2; tag "basic"; havana_gene "OTTMUSG00000013247.1"; havana_transcript "OTTMUST00000032006.1";
chr2	HAVANA	exon	75780711	75782306	.	+	.	gene_id "ENSMUSG00000086813.1"; transcript_id "ENSMUST00000135682.1"; gene_type "processed_transcript"; gene_status "NOVEL"; gene_name "Gm13657"; transcript_type "processed_transcript"; transcript_status "KNOWN"; transcript_name "Gm13657-001"; exon_number 4; exon_id "ENSMUSE00000812924.1"; level 2; tag "basic"; havana_gene "OTTMUSG00000013247.1"; havana_transcript "OTTMUST00000032006.1";
chr2	HAVANA	exon	77314751	77314878	.	+	.	gene_id "ENSMUSG00000085277.1"; transcript_id "ENSMUST00000144043.1"; gene_type "lincRNA"; gene_status "PUTATIVE"; gene_name "Gm13943"; transcript_type "lincRNA"; transcript_status "PUTATIVE"; transcript_name "Gm13943-001"; exon_number 1; exon_id "ENSMUSE00000747543.1"; level 2; tag "basic"; havana_gene "OTTMUSG00000015154.1"; havana_transcript "OTTMUST00000035951.1";
chr2	HAVANA	exon	77316821	77317035	.	+	.	gene_id "ENSMUSG00000085277.1"; transcript_id "ENSMUST00000144043.1"; gene_type "lincRNA"; gene_status "PUTATIVE"; gene_name "Gm13943"; transcript_type "lincRNA"; transcript_status "PUTATIVE"; transcript_name "Gm13943-001"; exon_number 2; exon_id "ENSMUSE00000790778.1"; level 2; tag "basic"; havana_gene "OTTMUSG00000015154.1"; havana_transcript "OTTMUST00000035951.1";
chr2	HAVANA	exon	77462677	77462754	.	+	.	gene_id "ENSMUSG00000085845.1"; transcript_id "ENSMUST00000126572.1"; gene_type "antisense"; gene_status "NOVEL"; gene_name "Gm13944"; transcript_type "antisense"; transcript_status "KNOWN"; transcript_name "Gm13944-002"; exon_number 1; exon_id "ENSMUSE00000814376.1"; level 2; tag "basic"; havana_gene "OTTMUSG00000015155.1"; havana_transcript "OTTMUST00000035953.1";
chr2	HAVANA	exon	77480112	77480237	.	+	.	gene_id "ENSMUSG00000085845.1"; transcript_id "ENSMUST00000126572.1"; gene_type "antisense"; gene_status "NOVEL"; gene_name "Gm13944"; transcript_type "antisense"; transcript_status "KNOWN"; transcript_name "Gm13944-002"; exon_number 2; exon_id "ENSMUSE00000808958.1"; level 2; tag "basic"; havana_gene "OTTMUSG00000015155.1"; havana_transcript "OTTMUST00000035953.1";
chr2	HAVANA	exon	77480422	77480938	.	+	.	gene_id "ENSMUSG00000085845.1"; transcript_id "ENSMUST00000126572.1"; gene_type "antisense"; gene_status "NOVEL"; gene_name "Gm13944"; transcript_type "antisense"; transcript_status "KNOWN"; transcript_name "Gm13944-002"; exon_number 3; exon_id "ENSMUSE00000835401.1"; level 2; tag "basic"; havana_gene "OTTMUSG00000015155.1"; havana_transcript "OTTMUST00000035953.1";
chr2	HAVANA	exon	77840616	77840860	.	+	.	gene_id "ENSMUSG00000087102.1"; transcript_id "ENSMUST00000154297.1"; gene_type "lincRNA"; gene_status "NOVEL"; gene_name "Gm13661"; transcript_type "lincRNA"; transcript_status "KNOWN"; transcript_name "Gm13661-001"; exon_number 1; exon_id "ENSMUSE00000754021.1"; level 2; tag "basic"; havana_gene "OTTMUSG00000013257.1"; havana_transcript "OTTMUST00000032029.1";
chr2	HAVANA	exon	77842864	77842936	.	+	.	gene_id "ENSMUSG00000087102.1"; transcript_id "ENSMUST00000154297.1"; gene_type "lincRNA"; gene_status "NOVEL"; gene_name "Gm13661"; transcript_type "lincRNA"; transcript_status "KNOWN"; transcript_name "Gm13661-001"; exon_number 2; exon_id "ENSMUSE00000824398.1"; level 2; tag "basic"; havana_gene "OTTMUSG00000013257.1"; havana_transcript "OTTMUST00000032029.1";
chr2	HAVANA	exon	78051223	78051338	.	+	.	gene_id "ENSMUSG00000085431.1"; transcript_id "ENSMUST00000144728.1"; gene_type "lincRNA"; gene_status "KNOWN"; gene_name "4930440I19Rik"; transcript_type "lincRNA"; transcript_status "KNOWN"; transcript_name "4930440I19Rik-001"; exon_number 1; exon_id "ENSMUSE00000822055.1"; level 2; tag "basic"; havana_gene "OTTMUSG00000016699.2"; havana_transcript "OTTMUST00000040445.2";
chr2	HAVANA	exon	78061151	78061300	.	+	.	gene_id "ENSMUSG00000085431.1"; transcript_id "ENSMUST00000144728.1"; gene_type "lincRNA"; gene_status "KNOWN"; gene_name "4930440I19Rik"; transcript_type "lincRNA"; transcript_status "KNOWN"; transcript_name "4930440I19Rik-001"; exon_number 2; exon_id "ENSMUSE00000787350.1"; level 2; tag "basic"; havana_gene "OTTMUSG00000016699.2"; havana_transcript "OTTMUST00000040445.2";
chr2	HAVANA	exon	78184521	78184592	.	+	.	gene_id "ENSMUSG00000085431.1"; transcript_id "ENSMUST00000144728.1"; gene_type "lincRNA"; gene_status "KNOWN"; gene_name "4930440I19Rik"; transcript_type "lincRNA"; transcript_status "KNOWN"; transcript_name "4930440I19Rik-001"; exon_number 3; exon_id "ENSMUSE00000837491.1"; level 2; tag "basic"; havana_gene "OTTMUSG00000016699.2"; havana_transcript "OTTMUST00000040445.2";
chr2	HAVANA	exon	78184718	78184875	.	+	.	gene_id "ENSMUSG00000085431.1"; transcript_id "ENSMUST00000144728.1"; gene_type "lincRNA"; gene_status "KNOWN"; gene_name "4930440I19Rik"; transcript_type "lincRNA"; transcript_status "KNOWN"; transcript_name "4930440I19Rik-001"; exon_number 4; exon_id "ENSMUSE00000769826.1"; level 2; tag "basic"; havana_gene "OTTMUSG00000016699.2"; havana_transcript "OTTMUST00000040445.2";
chr2	HAVANA	exon	78185666	78185733	.	+	.	gene_id "ENSMUSG00000085431.1"; transcript_id "ENSMUST00000144728.1"; gene_type "lincRNA"; gene_status "KNOWN"; gene_name "4930440I19Rik"; transcript_type "lincRNA"; transcript_status "KNOWN"; transcript_name "4930440I19Rik-001"; exon_number 5; exon_id "ENSMUSE00000790096.1"; level 2; tag "basic"; havana_gene "OTTMUSG00000016699.2"; havana_transcript "OTTMUST00000040445.2";
chr2	HAVANA	exon	78187937	78188118	.	+	.	gene_id "ENSMUSG00000085431.1"; transcript_id "ENSMUST00000144728.1"; gene_type "lincRNA"; gene_status "KNOWN"; gene_name "4930440I19Rik"; transcript_type "lincRNA"; transcript_status "KNOWN"; transcript_name "4930440I19Rik-001"; exon_number 6; exon_id "ENSMUSE00000767268.1"; level 2; tag "basic"; havana_gene "OTTMUSG00000016699.2"; havana_transcript "OTTMUST00000040445.2";
chr2	HAVANA	exon	78194185	78194430	.	+	.	gene_id "ENSMUSG00000085431.1"; transcript_id "ENSMUST00000144728.1"; gene_type "lincRNA"; gene_status "KNOWN"; gene_name "4930440I19Rik"; transcript_type "lincRNA"; transcript_status "KNOWN"; transcript_name "4930440I19Rik-001"; exon_number 7; exon_id "ENSMUSE00000829238.1"; level 2; tag "basic"; havana_gene "OTTMUSG00000016699.2"; havana_transcript "OTTMUST00000040445.2";
chr2	HAVANA	exon	78237547	78238333	.	+	.	gene_id "ENSMUSG00000054510.5"; transcript_id "ENSMUST00000067618.4"; gene_type "lincRNA"; gene_status "KNOWN"; gene_name "Gm14461"; transcript_type "lincRNA"; transcript_status "KNOWN"; transcript_name "Gm14461-001"; exon_number 1; exon_id "ENSMUSE00000689093.1"; level 2; tag "basic"; havana_gene "OTTMUSG00000016703.1"; havana_transcript "OTTMUST00000040456.1";
chr2	HAVANA	exon	78254552	78254595	.	+	.	gene_id "ENSMUSG00000054510.5"; transcript_id "ENSMUST00000067618.4"; gene_type "lincRNA"; gene_status "KNOWN"; gene_name "Gm14461"; transcript_type "lincRNA"; transcript_status "KNOWN"; transcript_name "Gm14461-001"; exon_number 2; exon_id "ENSMUSE00000689091.1"; level 2; tag "basic"; havana_gene "OTTMUSG00000016703.1"; havana_transcript "OTTMUST00000040456.1";
chr2	HAVANA	exon	78263465	78263514	.	+	.	gene_id "ENSMUSG00000054510.5"; transcript_id "ENSMUST00000067618.4"; gene_type "lincRNA"; gene_status "KNOWN"; gene_name "Gm14461"; transcript_type "lincRNA"; transcript_status "KNOWN"; transcript_name "Gm14461-001"; exon_number 3; exon_id "ENSMUSE00000689090.1"; level 2; tag "basic"; havana_gene "OTTMUSG00000016703.1"; havana_transcript "OTTMUST00000040456.1";
chr2	HAVANA	exon	78293325	78293486	.	+	.	gene_id "ENSMUSG00000054510.5"; transcript_id "ENSMUST00000067618.4"; gene_type "lincRNA"; gene_status "KNOWN"; gene_name "Gm14461"; transcript_type "lincRNA"; transcript_status "KNOWN"; transcript_name "Gm14461-001"; exon_number 4; exon_id "ENSMUSE00000689089.1"; level 2; tag "basic"; havana_gene "OTTMUSG00000016703.1"; havana_transcript "OTTMUST00000040456.1";
chr2	HAVANA	exon	78300245	78300409	.	+	.	gene_id "ENSMUSG00000054510.5"; transcript_id "ENSMUST00000067618.4"; gene_type "lincRNA"; gene_status "KNOWN"; gene_name "Gm14461"; transcript_type "lincRNA"; transcript_status "KNOWN"; transcript_name "Gm14461-001"; exon_number 5; exon_id "ENSMUSE00000689088.1"; level 2; tag "basic"; havana_gene "OTTMUSG00000016703.1"; havana_transcript "OTTMUST00000040456.1";
chr2	HAVANA	exon	78301659	78302230	.	+	.	gene_id "ENSMUSG00000054510.5"; transcript_id "ENSMUST00000067618.4"; gene_type "lincRNA"; gene_status "KNOWN"; gene_name "Gm14461"; transcript_type "lincRNA"; transcript_status "KNOWN"; transcript_name "Gm14461-001"; exon_number 6; exon_id "ENSMUSE00000418312.4"; level 2; tag "basic"; havana_gene "OTTMUSG00000016703.1"; havana_transcript "OTTMUST00000040456.1";
chr2	ENSEMBL	exon	78301692	78302000	.	+	.	gene_id "ENSMUSG00000054510.5"; transcript_id "ENSMUST00000166653.1"; gene_type "lincRNA"; gene_status "KNOWN"; gene_name "Gm14461"; transcript_type "lincRNA"; transcript_status "KNOWN"; transcript_name "Gm14461-201"; exon_number 1; exon_id "ENSMUSE00000910826.1"; level 3; havana_gene "OTTMUSG00000016703.1";
chr2	HAVANA	exon	80394897	80395066	.	+	.	gene_id "ENSMUSG00000085921.1"; transcript_id "ENSMUST00000138195.1"; gene_type "antisense"; gene_status "NOVEL"; gene_name "Gm13752"; transcript_type "antisense"; transcript_status "KNOWN"; transcript_name "Gm13752-001"; exon_number 1; exon_id "ENSMUSE00000756100.1"; level 2; tag "mRNA_start_NF"; tag "basic"; havana_gene "OTTMUSG00000013925.1"; havana_transcript "OTTMUST00000033162.1";
chr2	HAVANA	exon	80395162	80395290	.	+	.	gene_id "ENSMUSG00000085921.1"; transcript_id "ENSMUST00000138195.1"; gene_type "antisense"; gene_status "NOVEL"; gene_name "Gm13752"; transcript_type "antisense"; transcript_status "KNOWN"; transcript_name "Gm13752-001"; exon_number 2; exon_id "ENSMUSE00000843306.1"; level 2; tag "mRNA_start_NF"; tag "basic"; havana_gene "OTTMUSG00000013925.1"; havana_transcript "OTTMUST00000033162.1";
chr2	HAVANA	exon	80398174	80398299	.	+	.	gene_id "ENSMUSG00000085921.1"; transcript_id "ENSMUST00000138195.1"; gene_type "antisense"; gene_status "NOVEL"; gene_name "Gm13752"; transcript_type "antisense"; transcript_status "KNOWN"; transcript_name "Gm13752-001"; exon_number 3; exon_id "ENSMUSE00000820786.1"; level 2; tag "mRNA_start_NF"; tag "basic"; havana_gene "OTTMUSG00000013925.1"; havana_transcript "OTTMUST00000033162.1";
chr2	HAVANA	exon	80400460	80400525	.	+	.	gene_id "ENSMUSG00000085921.1"; transcript_id "ENSMUST00000138195.1"; gene_type "antisense"; gene_status "NOVEL"; gene_name "Gm13752"; transcript_type "antisense"; transcript_status "KNOWN"; transcript_name "Gm13752-001"; exon_number 4; exon_id "ENSMUSE00000811968.1"; level 2; tag "mRNA_start_NF"; tag "basic"; havana_gene "OTTMUSG00000013925.1"; havana_transcript "OTTMUST00000033162.1";
chr2	HAVANA	exon	84659079	84659593	.	+	.	gene_id "ENSMUSG00000086598.3"; transcript_id "ENSMUST00000144684.1"; gene_type "antisense"; gene_status "NOVEL"; gene_name "Gm13718"; transcript_type "antisense"; transcript_status "KNOWN"; transcript_name "Gm13718-001"; exon_number 1; exon_id "ENSMUSE00000808201.1"; level 2; tag "basic"; havana_gene "OTTMUSG00000013494.1"; havana_transcript "OTTMUST00000032613.1";
chr2	HAVANA	exon	84660097	84660181	.	+	.	gene_id "ENSMUSG00000086598.3"; transcript_id "ENSMUST00000144684.1"; gene_type "antisense"; gene_status "NOVEL"; gene_name "Gm13718"; transcript_type "antisense"; transcript_status "KNOWN"; transcript_name "Gm13718-001"; exon_number 2; exon_id "ENSMUSE00000755500.1"; level 2; tag "basic"; havana_gene "OTTMUSG00000013494.1"; havana_transcript "OTTMUST00000032613.1";
chr2	HAVANA	exon	84661431	84661466	.	+	.	gene_id "ENSMUSG00000086598.3"; transcript_id "ENSMUST00000144684.1"; gene_type "antisense"; gene_status "NOVEL"; gene_name "Gm13718"; transcript_type "antisense"; transcript_status "KNOWN"; transcript_name "Gm13718-001"; exon_number 3; exon_id "ENSMUSE00000816889.1"; level 2; tag "basic"; havana_gene "OTTMUSG00000013494.1"; havana_transcript "OTTMUST00000032613.1";
chr2	HAVANA	exon	84659546	84659593	.	+	.	gene_id "ENSMUSG00000086598.3"; transcript_id "ENSMUST00000133437.1"; gene_type "antisense"; gene_status "NOVEL"; gene_name "Gm13718"; transcript_type "antisense"; transcript_status "KNOWN"; transcript_name "Gm13718-002"; exon_number 1; exon_id "ENSMUSE00000804762.1"; level 2; tag "basic"; havana_gene "OTTMUSG00000013494.1"; havana_transcript "OTTMUST00000032614.1";
chr2	HAVANA	exon	84660097	84660181	.	+	.	gene_id "ENSMUSG00000086598.3"; transcript_id "ENSMUST00000133437.1"; gene_type "antisense"; gene_status "NOVEL"; gene_name "Gm13718"; transcript_type "antisense"; transcript_status "KNOWN"; transcript_name "Gm13718-002"; exon_number 2; exon_id "ENSMUSE00000755500.1"; level 2; tag "basic"; havana_gene "OTTMUSG00000013494.1"; havana_transcript "OTTMUST00000032614.1";
chr2	HAVANA	exon	84661048	84661159	.	+	.	gene_id "ENSMUSG00000086598.3"; transcript_id "ENSMUST00000133437.1"; gene_type "antisense"; gene_status "NOVEL"; gene_name "Gm13718"; transcript_type "antisense"; transcript_status "KNOWN"; transcript_name "Gm13718-002"; exon_number 3; exon_id "ENSMUSE00000768848.1"; level 2; tag "basic"; havana_gene "OTTMUSG00000013494.1"; havana_transcript "OTTMUST00000032614.1";
chr2	HAVANA	exon	84661431	84661600	.	+	.	gene_id "ENSMUSG00000086598.3"; transcript_id "ENSMUST00000133437.1"; gene_type "antisense"; gene_status "NOVEL"; gene_name "Gm13718"; transcript_type "antisense"; transcript_status "KNOWN"; transcript_name "Gm13718-002"; exon_number 4; exon_id "ENSMUSE00000939673.1"; level 2; tag "basic"; havana_gene "OTTMUSG00000013494.1"; havana_transcript "OTTMUST00000032614.1";
chr2	HAVANA	exon	84666144	84666306	.	+	.	gene_id "ENSMUSG00000086598.3"; transcript_id "ENSMUST00000133437.1"; gene_type "antisense"; gene_status "NOVEL"; gene_name "Gm13718"; transcript_type "antisense"; transcript_status "KNOWN"; transcript_name "Gm13718-002"; exon_number 5; exon_id "ENSMUSE00000792123.1"; level 2; tag "basic"; havana_gene "OTTMUSG00000013494.1"; havana_transcript "OTTMUST00000032614.1";
chr2	HAVANA	exon	88258510	88258673	.	-	.	gene_id "ENSMUSG00000086378.1"; transcript_id "ENSMUST00000150178.1"; gene_type "processed_transcript"; gene_status "NOVEL"; gene_name "Gm13753"; transcript_type "processed_transcript"; transcript_status "KNOWN"; transcript_name "Gm13753-001"; exon_number 1; exon_id "ENSMUSE00000804112.1"; level 2; tag "basic"; havana_gene "OTTMUSG00000013949.1"; havana_transcript "OTTMUST00000033186.1";
chr2	HAVANA	exon	88253569	88253859	.	-	.	gene_id "ENSMUSG00000086378.1"; transcript_id "ENSMUST00000150178.1"; gene_type "processed_transcript"; gene_status "NOVEL"; gene_name "Gm13753"; transcript_type "processed_transcript"; transcript_status "KNOWN"; transcript_name "Gm13753-001"; exon_number 2; exon_id "ENSMUSE00000826382.1"; level 2; tag "basic"; havana_gene "OTTMUSG00000013949.1"; havana_transcript "OTTMUST00000033186.1";
chr2	HAVANA	exon	88449025	88449104	.	-	.	gene_id "ENSMUSG00000090097.1"; transcript_id "ENSMUST00000126038.1"; gene_type "processed_transcript"; gene_status "NOVEL"; gene_name "Gm13757"; transcript_type "processed_transcript"; transcript_status "KNOWN"; transcript_name "Gm13757-001"; exon_number 1; exon_id "ENSMUSE00000738240.1"; level 2; tag "basic"; havana_gene "OTTMUSG00000013979.1"; havana_transcript "OTTMUST00000033218.1";
chr2	HAVANA	exon	88448535	88448665	.	-	.	gene_id "ENSMUSG00000090097.1"; transcript_id "ENSMUST00000126038.1"; gene_type "processed_transcript"; gene_status "NOVEL"; gene_name "Gm13757"; transcript_type "processed_transcript"; transcript_status "KNOWN"; transcript_name "Gm13757-001"; exon_number 2; exon_id "ENSMUSE00001287546.1"; level 2; tag "basic"; havana_gene "OTTMUSG00000013979.1"; havana_transcript "OTTMUST00000033218.1";
chr2	HAVANA	exon	88446891	88446968	.	-	.	gene_id "ENSMUSG00000090097.1"; transcript_id "ENSMUST00000126038.1"; gene_type "processed_transcript"; gene_status "NOVEL"; gene_name "Gm13757"; transcript_type "processed_transcript"; transcript_status "KNOWN"; transcript_name "Gm13757-001"; exon_number 3; exon_id "ENSMUSE00000751171.1"; level 2; tag "basic"; havana_gene "OTTMUSG00000013979.1"; havana_transcript "OTTMUST00000033218.1";
chr2	HAVANA	exon	88648694	88648870	.	+	.	gene_id "ENSMUSG00000087234.1"; transcript_id "ENSMUST00000155234.1"; gene_type "processed_transcript"; gene_status "NOVEL"; gene_name "Gm13759"; transcript_type "processed_transcript"; transcript_status "KNOWN"; transcript_name "Gm13759-001"; exon_number 1; exon_id "ENSMUSE00000815553.1"; level 2; tag "basic"; havana_gene "OTTMUSG00000013994.1"; havana_transcript "OTTMUST00000033233.1";
chr2	HAVANA	exon	88652124	88652586	.	+	.	gene_id "ENSMUSG00000087234.1"; transcript_id "ENSMUST00000155234.1"; gene_type "processed_transcript"; gene_status "NOVEL"; gene_name "Gm13759"; transcript_type "processed_transcript"; transcript_status "KNOWN"; transcript_name "Gm13759-001"; exon_number 2; exon_id "ENSMUSE00000787265.1"; level 2; tag "basic"; havana_gene "OTTMUSG00000013994.1"; havana_transcript "OTTMUST00000033233.1";
chr2	HAVANA	exon	88759966	88759989	.	-	.	gene_id "ENSMUSG00000075116.3"; transcript_id "ENSMUST00000131038.1"; gene_type "processed_transcript"; gene_status "NOVEL"; gene_name "Gm13760"; transcript_type "processed_transcript"; transcript_status "KNOWN"; transcript_name "Gm13760-002"; exon_number 1; exon_id "ENSMUSE00000815108.1"; level 2; havana_gene "OTTMUSG00000014001.1"; havana_transcript "OTTMUST00000033242.1";
chr2	HAVANA	exon	88756341	88756712	.	-	.	gene_id "ENSMUSG00000075116.3"; transcript_id "ENSMUST00000131038.1"; gene_type "processed_transcript"; gene_status "NOVEL"; gene_name "Gm13760"; transcript_type "processed_transcript"; transcript_status "KNOWN"; transcript_name "Gm13760-002"; exon_number 2; exon_id "ENSMUSE00000832244.1"; level 2; havana_gene "OTTMUSG00000014001.1"; havana_transcript "OTTMUST00000033242.1";
chr2	HAVANA	exon	89117073	89117283	.	-	.	gene_id "ENSMUSG00000086793.1"; transcript_id "ENSMUST00000143255.1"; gene_type "processed_transcript"; gene_status "PUTATIVE"; gene_name "Gm13764"; transcript_type "processed_transcript"; transcript_status "PUTATIVE"; transcript_name "Gm13764-001"; exon_number 1; exon_id "ENSMUSE00000837373.1"; level 2; tag "basic"; havana_gene "OTTMUSG00000014062.1"; havana_transcript "OTTMUST00000033305.1";
chr2	HAVANA	exon	89115912	89115977	.	-	.	gene_id "ENSMUSG00000086793.1"; transcript_id "ENSMUST00000143255.1"; gene_type "processed_transcript"; gene_status "PUTATIVE"; gene_name "Gm13764"; transcript_type "processed_transcript"; transcript_status "PUTATIVE"; transcript_name "Gm13764-001"; exon_number 2; exon_id "ENSMUSE00000761348.1"; level 2; tag "basic"; havana_gene "OTTMUSG00000014062.1"; havana_transcript "OTTMUST00000033305.1";
chr2	HAVANA	exon	89114359	89114457	.	-	.	gene_id "ENSMUSG00000086793.1"; transcript_id "ENSMUST00000143255.1"; gene_type "processed_transcript"; gene_status "PUTATIVE"; gene_name "Gm13764"; transcript_type "processed_transcript"; transcript_status "PUTATIVE"; transcript_name "Gm13764-001"; exon_number 3; exon_id "ENSMUSE00000782095.1"; level 2; tag "basic"; havana_gene "OTTMUSG00000014062.1"; havana_transcript "OTTMUST00000033305.1";
chr2	HAVANA	exon	89112509	89112550	.	-	.	gene_id "ENSMUSG00000086793.1"; transcript_id "ENSMUST00000143255.1"; gene_type "processed_transcript"; gene_status "PUTATIVE"; gene_name "Gm13764"; transcript_type "processed_transcript"; transcript_status "PUTATIVE"; transcript_name "Gm13764-001"; exon_number 4; exon_id "ENSMUSE00000730473.1"; level 2; tag "basic"; havana_gene "OTTMUSG00000014062.1"; havana_transcript "OTTMUST00000033305.1";
chr2	HAVANA	exon	90479236	90479272	.	+	.	gene_id "ENSMUSG00000085471.1"; transcript_id "ENSMUST00000126219.1"; gene_type "antisense"; gene_status "NOVEL"; gene_name "4933423P22Rik"; transcript_type "antisense"; transcript_status "KNOWN"; transcript_name "4933423P22Rik-002"; exon_number 1; exon_id "ENSMUSE00000750045.1"; level 2; tag "basic"; havana_gene "OTTMUSG00000014274.1"; havana_transcript "OTTMUST00000033612.1";
chr2	HAVANA	exon	90479599	90479639	.	+	.	gene_id "ENSMUSG00000085471.1"; transcript_id "ENSMUST00000126219.1"; gene_type "antisense"; gene_status "NOVEL"; gene_name "4933423P22Rik"; transcript_type "antisense"; transcript_status "KNOWN"; transcript_name "4933423P22Rik-002"; exon_number 2; exon_id "ENSMUSE00000748998.1"; level 2; tag "basic"; havana_gene "OTTMUSG00000014274.1"; havana_transcript "OTTMUST00000033612.1";
chr2	HAVANA	exon	90480568	90485084	.	+	.	gene_id "ENSMUSG00000085471.1"; transcript_id "ENSMUST00000126219.1"; gene_type "antisense"; gene_status "NOVEL"; gene_name "4933423P22Rik"; transcript_type "antisense"; transcript_status "KNOWN"; transcript_name "4933423P22Rik-002"; exon_number 3; exon_id "ENSMUSE00000773435.1"; level 2; tag "basic"; havana_gene "OTTMUSG00000014274.1"; havana_transcript "OTTMUST00000033612.1";
chr2	HAVANA	exon	90917610	90918258	.	-	.	gene_id "ENSMUSG00000063235.10"; transcript_id "ENSMUST00000111461.4"; gene_type "processed_transcript"; gene_status "KNOWN"; gene_name "Ptpmt1"; transcript_type "processed_transcript"; transcript_status "KNOWN"; transcript_name "Ptpmt1-001"; exon_number 1; exon_id "ENSMUSE00000687929.2"; level 2; tag "sequence_error"; havana_gene "OTTMUSG00000014318.2"; havana_transcript "OTTMUST00000033782.2";
chr2	HAVANA	exon	90917429	90917509	.	-	.	gene_id "ENSMUSG00000063235.10"; transcript_id "ENSMUST00000111461.4"; gene_type "processed_transcript"; gene_status "KNOWN"; gene_name "Ptpmt1"; transcript_type "processed_transcript"; transcript_status "KNOWN"; transcript_name "Ptpmt1-001"; exon_number 2; exon_id "ENSMUSE00001231038.1"; level 2; tag "sequence_error"; havana_gene "OTTMUSG00000014318.2"; havana_transcript "OTTMUST00000033782.2";
chr2	HAVANA	exon	90913984	90914175	.	-	.	gene_id "ENSMUSG00000063235.10"; transcript_id "ENSMUST00000111461.4"; gene_type "processed_transcript"; gene_status "KNOWN"; gene_name "Ptpmt1"; transcript_type "processed_transcript"; transcript_status "KNOWN"; transcript_name "Ptpmt1-001"; exon_number 3; exon_id "ENSMUSE00001240854.1"; level 2; tag "sequence_error"; havana_gene "OTTMUSG00000014318.2"; havana_transcript "OTTMUST00000033782.2";
chr2	HAVANA	exon	90910713	90911319	.	-	.	gene_id "ENSMUSG00000063235.10"; transcript_id "ENSMUST00000111461.4"; gene_type "processed_transcript"; gene_status "KNOWN"; gene_name "Ptpmt1"; transcript_type "processed_transcript"; transcript_status "KNOWN"; transcript_name "Ptpmt1-001"; exon_number 4; exon_id "ENSMUSE00001288579.1"; level 2; tag "sequence_error"; havana_gene "OTTMUSG00000014318.2"; havana_transcript "OTTMUST00000033782.2";
chr2	ENSEMBL	exon	90917705	90918050	.	-	.	gene_id "ENSMUSG00000063235.10"; transcript_id "ENSMUST00000077874.8"; gene_type "processed_transcript"; gene_status "KNOWN"; gene_name "Ptpmt1"; transcript_type "processed_transcript"; transcript_status "KNOWN"; transcript_name "Ptpmt1-201"; exon_number 1; exon_id "ENSMUSE00000395492.6"; level 3; havana_gene "OTTMUSG00000014318.2";
chr2	ENSEMBL	exon	90917610	90917702	.	-	.	gene_id "ENSMUSG00000063235.10"; transcript_id "ENSMUST00000077874.8"; gene_type "processed_transcript"; gene_status "KNOWN"; gene_name "Ptpmt1"; transcript_type "processed_transcript"; transcript_status "KNOWN"; transcript_name "Ptpmt1-201"; exon_number 2; exon_id "ENSMUSE00000345847.3"; level 3; havana_gene "OTTMUSG00000014318.2";
chr2	ENSEMBL	exon	90917429	90917509	.	-	.	gene_id "ENSMUSG00000063235.10"; transcript_id "ENSMUST00000077874.8"; gene_type "processed_transcript"; gene_status "KNOWN"; gene_name "Ptpmt1"; transcript_type "processed_transcript"; transcript_status "KNOWN"; transcript_name "Ptpmt1-201"; exon_number 3; exon_id "ENSMUSE00001294152.1"; level 3; havana_gene "OTTMUSG00000014318.2";
chr2	ENSEMBL	exon	90913984	90914175	.	-	.	gene_id "ENSMUSG00000063235.10"; transcript_id "ENSMUST00000077874.8"; gene_type "processed_transcript"; gene_status "KNOWN"; gene_name "Ptpmt1"; transcript_type "processed_transcript"; transcript_status "KNOWN"; transcript_name "Ptpmt1-201"; exon_number 4; exon_id "ENSMUSE00001239121.1"; level 3; havana_gene "OTTMUSG00000014318.2";
chr2	ENSEMBL	exon	90910713	90911319	.	-	.	gene_id "ENSMUSG00000063235.10"; transcript_id "ENSMUST00000077874.8"; gene_type "processed_transcript"; gene_status "KNOWN"; gene_name "Ptpmt1"; transcript_type "processed_transcript"; transcript_status "KNOWN"; transcript_name "Ptpmt1-201"; exon_number 5; exon_id "ENSMUSE00001212437.1"; level 3; havana_gene "OTTMUSG00000014318.2";
chr2	HAVANA	exon	91053853	91053918	.	-	.	gene_id "ENSMUSG00000086495.1"; transcript_id "ENSMUST00000146633.1"; gene_type "processed_transcript"; gene_status "NOVEL"; gene_name "Gm13778"; transcript_type "processed_transcript"; transcript_status "KNOWN"; transcript_name "Gm13778-001"; exon_number 1; exon_id "ENSMUSE00000731244.1"; level 2; tag "basic"; havana_gene "OTTMUSG00000014340.1"; havana_transcript "OTTMUST00000033859.1";
chr2	HAVANA	exon	91045726	91045818	.	-	.	gene_id "ENSMUSG00000086495.1"; transcript_id "ENSMUST00000146633.1"; gene_type "processed_transcript"; gene_status "NOVEL"; gene_name "Gm13778"; transcript_type "processed_transcript"; transcript_status "KNOWN"; transcript_name "Gm13778-001"; exon_number 2; exon_id "ENSMUSE00000775788.1"; level 2; tag "basic"; havana_gene "OTTMUSG00000014340.1"; havana_transcript "OTTMUST00000033859.1";
chr2	HAVANA	exon	91044092	91044469	.	-	.	gene_id "ENSMUSG00000086495.1"; transcript_id "ENSMUST00000146633.1"; gene_type "processed_transcript"; gene_status "NOVEL"; gene_name "Gm13778"; transcript_type "processed_transcript"; transcript_status "KNOWN"; transcript_name "Gm13778-001"; exon_number 3; exon_id "ENSMUSE00000829587.1"; level 2; tag "basic"; havana_gene "OTTMUSG00000014340.1"; havana_transcript "OTTMUST00000033859.1";
chr2	HAVANA	exon	91053853	91053933	.	-	.	gene_id "ENSMUSG00000086495.1"; transcript_id "ENSMUST00000144822.1"; gene_type "processed_transcript"; gene_status "NOVEL"; gene_name "Gm13778"; transcript_type "processed_transcript"; transcript_status "KNOWN"; transcript_name "Gm13778-002"; exon_number 1; exon_id "ENSMUSE00000837217.1"; level 2; havana_gene "OTTMUSG00000014340.1"; havana_transcript "OTTMUST00000033860.1";
chr2	HAVANA	exon	91045726	91045818	.	-	.	gene_id "ENSMUSG00000086495.1"; transcript_id "ENSMUST00000144822.1"; gene_type "processed_transcript"; gene_status "NOVEL"; gene_name "Gm13778"; transcript_type "processed_transcript"; transcript_status "KNOWN"; transcript_name "Gm13778-002"; exon_number 2; exon_id "ENSMUSE00000775788.1"; level 2; havana_gene "OTTMUSG00000014340.1"; havana_transcript "OTTMUST00000033860.1";
chr2	HAVANA	exon	91045249	91045366	.	-	.	gene_id "ENSMUSG00000086495.1"; transcript_id "ENSMUST00000144822.1"; gene_type "processed_transcript"; gene_status "NOVEL"; gene_name "Gm13778"; transcript_type "processed_transcript"; transcript_status "KNOWN"; transcript_name "Gm13778-002"; exon_number 3; exon_id "ENSMUSE00000725514.1"; level 2; havana_gene "OTTMUSG00000014340.1"; havana_transcript "OTTMUST00000033860.1";
chr2	HAVANA	exon	91044395	91044469	.	-	.	gene_id "ENSMUSG00000086495.1"; transcript_id "ENSMUST00000144822.1"; gene_type "processed_transcript"; gene_status "NOVEL"; gene_name "Gm13778"; transcript_type "processed_transcript"; transcript_status "KNOWN"; transcript_name "Gm13778-002"; exon_number 4; exon_id "ENSMUSE00000842464.1"; level 2; havana_gene "OTTMUSG00000014340.1"; havana_transcript "OTTMUST00000033860.1";
chr2	HAVANA	exon	91202652	91202778	.	-	.	gene_id "ENSMUSG00000086206.1"; transcript_id "ENSMUST00000131634.1"; gene_type "processed_transcript"; gene_status "NOVEL"; gene_name "Gm13783"; transcript_type "processed_transcript"; transcript_status "KNOWN"; transcript_name "Gm13783-001"; exon_number 1; exon_id "ENSMUSE00000723818.1"; level 2; tag "basic"; havana_gene "OTTMUSG00000014412.1"; havana_transcript "OTTMUST00000034158.1";
chr2	HAVANA	exon	91195906	91196510	.	-	.	gene_id "ENSMUSG00000086206.1"; transcript_id "ENSMUST00000131634.1"; gene_type "processed_transcript"; gene_status "NOVEL"; gene_name "Gm13783"; transcript_type "processed_transcript"; transcript_status "KNOWN"; transcript_name "Gm13783-001"; exon_number 2; exon_id "ENSMUSE00000774364.1"; level 2; tag "basic"; havana_gene "OTTMUSG00000014412.1"; havana_transcript "OTTMUST00000034158.1";
chr2	HAVANA	exon	92095009	92096042	.	-	.	gene_id "ENSMUSG00000087197.1"; transcript_id "ENSMUST00000150482.1"; gene_type "lincRNA"; gene_status "KNOWN"; gene_name "Gm13780"; transcript_type "lincRNA"; transcript_status "PUTATIVE"; transcript_name "Gm13780-001"; exon_number 1; exon_id "ENSMUSE00000731270.1"; level 2; tag "basic"; havana_gene "OTTMUSG00000014375.1"; havana_transcript "OTTMUST00000034015.1";
chr2	HAVANA	exon	92043373	92043525	.	-	.	gene_id "ENSMUSG00000087197.1"; transcript_id "ENSMUST00000150482.1"; gene_type "lincRNA"; gene_status "KNOWN"; gene_name "Gm13780"; transcript_type "lincRNA"; transcript_status "PUTATIVE"; transcript_name "Gm13780-001"; exon_number 2; exon_id "ENSMUSE00000817500.1"; level 2; tag "basic"; havana_gene "OTTMUSG00000014375.1"; havana_transcript "OTTMUST00000034015.1";
chr2	HAVANA	exon	92408892	92409411	.	+	.	gene_id "ENSMUSG00000084781.1"; transcript_id "ENSMUST00000126002.1"; gene_type "processed_transcript"; gene_status "KNOWN"; gene_name "D930015M05Rik"; transcript_type "processed_transcript"; transcript_status "KNOWN"; transcript_name "D930015M05Rik-001"; exon_number 1; exon_id "ENSMUSE00000738719.1"; level 2; tag "mRNA_start_NF"; tag "basic"; havana_gene "OTTMUSG00000014482.1"; havana_transcript…
chr2	HAVANA	exon	92417727	92417931	.	+	.	gene_id "ENSMUSG00000084781.1"; transcript_id "ENSMUST00000126002.1"; gene_type "processed_transcript"; gene_status "KNOWN"; gene_name "D930015M05Rik"; transcript_type "processed_transcript"; transcript_status "KNOWN"; transcript_name "D930015M05Rik-001"; exon_number 2; exon_id "ENSMUSE00000778234.1"; level 2; tag "mRNA_start_NF"; tag "basic"; havana_gene "OTTMUSG00000014482.1"; havana_transcript…
chr2	HAVANA	exon	92422813	92423026	.	+	.	gene_id "ENSMUSG00000084781.1"; transcript_id "ENSMUST00000126002.1"; gene_type "processed_transcript"; gene_status "KNOWN"; gene_name "D930015M05Rik"; transcript_type "processed_transcript"; transcript_status "KNOWN"; transcript_name "D930015M05Rik-001"; exon_number 3; exon_id "ENSMUSE00000762949.1"; level 2; tag "mRNA_start_NF"; tag "basic"; havana_gene "OTTMUSG00000014482.1"; havana_transcript…
chr2	HAVANA	exon	92432058	92432308	.	+	.	gene_id "ENSMUSG00000084781.1"; transcript_id "ENSMUST00000126002.1"; gene_type "processed_transcript"; gene_status "KNOWN"; gene_name "D930015M05Rik"; transcript_type "processed_transcript"; transcript_status "KNOWN"; transcript_name "D930015M05Rik-001"; exon_number 4; exon_id "ENSMUSE00000807489.1"; level 2; tag "mRNA_start_NF"; tag "basic"; havana_gene "OTTMUSG00000014482.1"; havana_transcript…
chr2	HAVANA	exon	92742230	92742676	.	+	.	gene_id "ENSMUSG00000085976.1"; transcript_id "ENSMUST00000152230.1"; gene_type "lincRNA"; gene_status "PUTATIVE"; gene_name "Gm13816"; transcript_type "lincRNA"; transcript_status "PUTATIVE"; transcript_name "Gm13816-001"; exon_number 1; exon_id "ENSMUSE00000795646.1"; level 2; tag "basic"; havana_gene "OTTMUSG00000014575.1"; havana_transcript "OTTMUST00000034547.1";
chr2	HAVANA	exon	92758941	92759208	.	+	.	gene_id "ENSMUSG00000085976.1"; transcript_id "ENSMUST00000152230.1"; gene_type "lincRNA"; gene_status "PUTATIVE"; gene_name "Gm13816"; transcript_type "lincRNA"; transcript_status "PUTATIVE"; transcript_name "Gm13816-001"; exon_number 2; exon_id "ENSMUSE00000735621.1"; level 2; tag "basic"; havana_gene "OTTMUSG00000014575.1"; havana_transcript "OTTMUST00000034547.1";
chr2	HAVANA	exon	92913172	92913663	.	-	.	gene_id "ENSMUSG00000086980.1"; transcript_id "ENSMUST00000123263.1"; gene_type "processed_transcript"; gene_status "PUTATIVE"; gene_name "Gm13791"; transcript_type "processed_transcript"; transcript_status "PUTATIVE"; transcript_name "Gm13791-001"; exon_number 1; exon_id "ENSMUSE00000758982.1"; level 2; tag "basic"; havana_gene "OTTMUSG00000014493.1"; havana_transcript "OTTMUST00000034416.1";
chr2	HAVANA	exon	92856167	92856282	.	-	.	gene_id "ENSMUSG00000086980.1"; transcript_id "ENSMUST00000123263.1"; gene_type "processed_transcript"; gene_status "PUTATIVE"; gene_name "Gm13791"; transcript_type "processed_transcript"; transcript_status "PUTATIVE"; transcript_name "Gm13791-001"; exon_number 2; exon_id "ENSMUSE00000820634.1"; level 2; tag "basic"; havana_gene "OTTMUSG00000014493.1"; havana_transcript "OTTMUST00000034416.1";
chr2	ENSEMBL	exon	93027956	93029647	.	+	.	gene_id "ENSMUSG00000075027.3"; transcript_id "ENSMUST00000111270.1"; gene_type "processed_transcript"; gene_status "KNOWN"; gene_name "4631405J19Rik"; transcript_type "processed_transcript"; transcript_status "KNOWN"; transcript_name "4631405J19Rik-202"; exon_number 1; exon_id "ENSMUSE00000687285.1"; level 3; tag "basic"; havana_gene "OTTMUSG00000014524.1";
chr2	ENSEMBL	exon	93030138	93030174	.	+	.	gene_id "ENSMUSG00000075027.3"; transcript_id "ENSMUST00000111270.1"; gene_type "processed_transcript"; gene_status "KNOWN"; gene_name "4631405J19Rik"; transcript_type "processed_transcript"; transcript_status "KNOWN"; transcript_name "4631405J19Rik-202"; exon_number 2; exon_id "ENSMUSE00001311137.1"; level 3; tag "basic"; havana_gene "OTTMUSG00000014524.1";
chr2	ENSEMBL	exon	93030395	93030955	.	+	.	gene_id "ENSMUSG00000075027.3"; transcript_id "ENSMUST00000111270.1"; gene_type "processed_transcript"; gene_status "KNOWN"; gene_name "4631405J19Rik"; transcript_type "processed_transcript"; transcript_status "KNOWN"; transcript_name "4631405J19Rik-202"; exon_number 3; exon_id "ENSMUSE00001254924.1"; level 3; tag "basic"; havana_gene "OTTMUSG00000014524.1";
chr2	ENSEMBL	exon	93031466	93031681	.	+	.	gene_id "ENSMUSG00000075027.3"; transcript_id "ENSMUST00000111270.1"; gene_type "processed_transcript"; gene_status "KNOWN"; gene_name "4631405J19Rik"; transcript_type "processed_transcript"; transcript_status "KNOWN"; transcript_name "4631405J19Rik-202"; exon_number 4; exon_id "ENSMUSE00000643157.1"; level 3; tag "basic"; havana_gene "OTTMUSG00000014524.1";
chr2	ENSEMBL	exon	93033010	93033412	.	+	.	gene_id "ENSMUSG00000075027.3"; transcript_id "ENSMUST00000111270.1"; gene_type "processed_transcript"; gene_status "KNOWN"; gene_name "4631405J19Rik"; transcript_type "processed_transcript"; transcript_status "KNOWN"; transcript_name "4631405J19Rik-202"; exon_number 5; exon_id "ENSMUSE00000687282.1"; level 3; tag "basic"; havana_gene "OTTMUSG00000014524.1";
chr2	HAVANA	exon	93098075	93098244	.	-	.	gene_id "ENSMUSG00000087559.1"; transcript_id "ENSMUST00000150159.1"; gene_type "lincRNA"; gene_status "PUTATIVE"; gene_name "Gm13802"; transcript_type "lincRNA"; transcript_status "PUTATIVE"; transcript_name "Gm13802-001"; exon_number 1; exon_id "ENSMUSE00000827870.1"; level 2; tag "basic"; havana_gene "OTTMUSG00000014530.1"; havana_transcript "OTTMUST00000034471.1";
chr2	HAVANA	exon	93085942	93086434	.	-	.	gene_id "ENSMUSG00000087559.1"; transcript_id "ENSMUST00000150159.1"; gene_type "lincRNA"; gene_status "PUTATIVE"; gene_name "Gm13802"; transcript_type "lincRNA"; transcript_status "PUTATIVE"; transcript_name "Gm13802-001"; exon_number 2; exon_id "ENSMUSE00000846180.1"; level 2; tag "basic"; havana_gene "OTTMUSG00000014530.1"; havana_transcript "OTTMUST00000034471.1";
chr2	HAVANA	exon	93452819	93452962	.	+	.	gene_id "ENSMUSG00000075025.4"; transcript_id "ENSMUST00000099693.2"; gene_type "lincRNA"; gene_status "NOVEL"; gene_name "Gm10804"; transcript_type "lincRNA"; transcript_status "KNOWN"; transcript_name "Gm10804-001"; exon_number 1; exon_id "ENSMUSE00000687250.1"; level 2; tag "basic"; havana_gene "OTTMUSG00000034200.1"; havana_transcript "OTTMUST00000086756.1";
chr2	HAVANA	exon	93455816	93455863	.	+	.	gene_id "ENSMUSG00000075025.4"; transcript_id "ENSMUST00000099693.2"; gene_type "lincRNA"; gene_status "NOVEL"; gene_name "Gm10804"; transcript_type "lincRNA"; transcript_status "KNOWN"; transcript_name "Gm10804-001"; exon_number 2; exon_id "ENSMUSE00000687249.1"; level 2; tag "basic"; havana_gene "OTTMUSG00000034200.1"; havana_transcript "OTTMUST00000086756.1";
chr2	HAVANA	exon	93465311	93465455	.	+	.	gene_id "ENSMUSG00000075025.4"; transcript_id "ENSMUST00000099693.2"; gene_type "lincRNA"; gene_status "NOVEL"; gene_name "Gm10804"; transcript_type "lincRNA"; transcript_status "KNOWN"; transcript_name "Gm10804-001"; exon_number 3; exon_id "ENSMUSE00000687248.1"; level 2; tag "basic"; havana_gene "OTTMUSG00000034200.1"; havana_transcript "OTTMUST00000086756.1";
chr2	HAVANA	exon	93467212	93467362	.	+	.	gene_id "ENSMUSG00000075025.4"; transcript_id "ENSMUST00000099693.2"; gene_type "lincRNA"; gene_status "NOVEL"; gene_name "Gm10804"; transcript_type "lincRNA"; transcript_status "KNOWN"; transcript_name "Gm10804-001"; exon_number 4; exon_id "ENSMUSE00000687247.1"; level 2; tag "basic"; havana_gene "OTTMUSG00000034200.1"; havana_transcript "OTTMUST00000086756.1";
chr2	HAVANA	exon	93468116	93469871	.	+	.	gene_id "ENSMUSG00000075025.4"; transcript_id "ENSMUST00000099693.2"; gene_type "lincRNA"; gene_status "NOVEL"; gene_name "Gm10804"; transcript_type "lincRNA"; transcript_status "KNOWN"; transcript_name "Gm10804-001"; exon_number 5; exon_id "ENSMUSE00000643116.2"; level 2; tag "basic"; havana_gene "OTTMUSG00000034200.1"; havana_transcript "OTTMUST00000086756.1";
chr2	HAVANA	exon	93955810	93957049	.	-	.	gene_id "ENSMUSG00000087006.2"; transcript_id "ENSMUST00000148314.2"; gene_type "lincRNA"; gene_status "NOVEL"; gene_name "Gm13889"; transcript_type "lincRNA"; transcript_status "KNOWN"; transcript_name "Gm13889-001"; exon_number 1; exon_id "ENSMUSE00000812154.2"; level 2; tag "basic"; havana_gene "OTTMUSG00000014994.2"; havana_transcript "OTTMUST00000035608.2";
chr2	HAVANA	exon	94406151	94406966	.	+	.	gene_id "ENSMUSG00000045464.5"; transcript_id "ENSMUST00000152313.1"; gene_type "processed_transcript"; gene_status "KNOWN"; gene_name "2810002D19Rik"; transcript_type "processed_transcript"; transcript_status "KNOWN"; transcript_name "2810002D19Rik-001"; exon_number 1; exon_id "ENSMUSE00000740417.1"; level 2; tag "basic"; havana_gene "OTTMUSG00000014499.1"; havana_transcript "OTTMUST00000034425.…
chr2	HAVANA	exon	94410459	94411682	.	+	.	gene_id "ENSMUSG00000045464.5"; transcript_id "ENSMUST00000152313.1"; gene_type "processed_transcript"; gene_status "KNOWN"; gene_name "2810002D19Rik"; transcript_type "processed_transcript"; transcript_status "KNOWN"; transcript_name "2810002D19Rik-001"; exon_number 2; exon_id "ENSMUSE00000741750.1"; level 2; tag "basic"; havana_gene "OTTMUSG00000014499.1"; havana_transcript "OTTMUST00000034425.…
chr2	HAVANA	exon	94730508	94730738	.	-	.	gene_id "ENSMUSG00000087069.1"; transcript_id "ENSMUST00000124214.1"; gene_type "lincRNA"; gene_status "NOVEL"; gene_name "Gm13793"; transcript_type "lincRNA"; transcript_status "KNOWN"; transcript_name "Gm13793-001"; exon_number 1; exon_id "ENSMUSE00000776669.1"; level 2; tag "basic"; havana_gene "OTTMUSG00000014504.1"; havana_transcript "OTTMUST00000034435.1";
chr2	HAVANA	exon	94729014	94729220	.	-	.	gene_id "ENSMUSG00000087069.1"; transcript_id "ENSMUST00000124214.1"; gene_type "lincRNA"; gene_status "NOVEL"; gene_name "Gm13793"; transcript_type "lincRNA"; transcript_status "KNOWN"; transcript_name "Gm13793-001"; exon_number 2; exon_id "ENSMUSE00000731092.1"; level 2; tag "basic"; havana_gene "OTTMUSG00000014504.1"; havana_transcript "OTTMUST00000034435.1";
chr2	HAVANA	exon	95394242	95394308	.	+	.	gene_id "ENSMUSG00000084906.1"; transcript_id "ENSMUST00000148637.1"; gene_type "lincRNA"; gene_status "NOVEL"; gene_name "Gm13794"; transcript_type "lincRNA"; transcript_status "KNOWN"; transcript_name "Gm13794-001"; exon_number 1; exon_id "ENSMUSE00000735178.1"; level 2; tag "basic"; havana_gene "OTTMUSG00000014507.1"; havana_transcript "OTTMUST00000034438.1";
chr2	HAVANA	exon	95395950	95396122	.	+	.	gene_id "ENSMUSG00000084906.1"; transcript_id "ENSMUST00000148637.1"; gene_type "lincRNA"; gene_status "NOVEL"; gene_name "Gm13794"; transcript_type "lincRNA"; transcript_status "KNOWN"; transcript_name "Gm13794-001"; exon_number 2; exon_id "ENSMUSE00000816253.1"; level 2; tag "basic"; havana_gene "OTTMUSG00000014507.1"; havana_transcript "OTTMUST00000034438.1";
chr2	HAVANA	exon	95397424	95397651	.	+	.	gene_id "ENSMUSG00000084906.1"; transcript_id "ENSMUST00000148637.1"; gene_type "lincRNA"; gene_status "NOVEL"; gene_name "Gm13794"; transcript_type "lincRNA"; transcript_status "KNOWN"; transcript_name "Gm13794-001"; exon_number 3; exon_id "ENSMUSE00000737856.1"; level 2; tag "basic"; havana_gene "OTTMUSG00000014507.1"; havana_transcript "OTTMUST00000034438.1";
chr2	HAVANA	exon	102039637	102039706	.	+	.	gene_id "ENSMUSG00000085417.1"; transcript_id "ENSMUST00000123891.1"; gene_type "antisense"; gene_status "NOVEL"; gene_name "Gm13919"; transcript_type "antisense"; transcript_status "KNOWN"; transcript_name "Gm13919-002"; exon_number 1; exon_id "ENSMUSE00000839882.1"; level 2; tag "basic"; havana_gene "OTTMUSG00000015064.1"; havana_transcript "OTTMUST00000035767.1";
chr2	HAVANA	exon	102041854	102042255	.	+	.	gene_id "ENSMUSG00000085417.1"; transcript_id "ENSMUST00000123891.1"; gene_type "antisense"; gene_status "NOVEL"; gene_name "Gm13919"; transcript_type "antisense"; transcript_status "KNOWN"; transcript_name "Gm13919-002"; exon_number 2; exon_id "ENSMUSE00000822372.1"; level 2; tag "basic"; havana_gene "OTTMUSG00000015064.1"; havana_transcript "OTTMUST00000035767.1";
chr2	HAVANA	exon	103178171	103178262	.	+	.	gene_id "ENSMUSG00000087032.1"; transcript_id "ENSMUST00000151028.1"; gene_type "lincRNA"; gene_status "NOVEL"; gene_name "Gm13874"; transcript_type "lincRNA"; transcript_status "KNOWN"; transcript_name "Gm13874-001"; exon_number 1; exon_id "ENSMUSE00000837696.1"; level 2; havana_gene "OTTMUSG00000014868.4"; havana_transcript "OTTMUST00000035319.1";
chr2	HAVANA	exon	103182519	103182894	.	+	.	gene_id "ENSMUSG00000087032.1"; transcript_id "ENSMUST00000151028.1"; gene_type "lincRNA"; gene_status "NOVEL"; gene_name "Gm13874"; transcript_type "lincRNA"; transcript_status "KNOWN"; transcript_name "Gm13874-001"; exon_number 2; exon_id "ENSMUSE00000796092.1"; level 2; havana_gene "OTTMUSG00000014868.4"; havana_transcript "OTTMUST00000035319.1";
chr2	HAVANA	exon	103182228	103182457	.	+	.	gene_id "ENSMUSG00000087032.1"; transcript_id "ENSMUST00000135348.1"; gene_type "lincRNA"; gene_status "NOVEL"; gene_name "Gm13874"; transcript_type "lincRNA"; transcript_status "KNOWN"; transcript_name "Gm13874-003"; exon_number 1; exon_id "ENSMUSE00000734707.1"; level 2; tag "basic"; havana_gene "OTTMUSG00000014868.4"; havana_transcript "OTTMUST00000036191.1";
chr2	HAVANA	exon	103185971	103186681	.	+	.	gene_id "ENSMUSG00000087032.1"; transcript_id "ENSMUST00000135348.1"; gene_type "lincRNA"; gene_status "NOVEL"; gene_name "Gm13874"; transcript_type "lincRNA"; transcript_status "KNOWN"; transcript_name "Gm13874-003"; exon_number 2; exon_id "ENSMUSE00000813212.1"; level 2; tag "basic"; havana_gene "OTTMUSG00000014868.4"; havana_transcript "OTTMUST00000036191.1";
chr2	HAVANA	exon	103209841	103210357	.	-	.	gene_id "ENSMUSG00000086957.1"; transcript_id "ENSMUST00000146978.1"; gene_type "lincRNA"; gene_status "NOVEL"; gene_name "Gm13869"; transcript_type "lincRNA"; transcript_status "KNOWN"; transcript_name "Gm13869-001"; exon_number 1; exon_id "ENSMUSE00000780216.1"; level 2; tag "basic"; havana_gene "OTTMUSG00000014851.2"; havana_transcript "OTTMUST00000035277.2";
chr2	HAVANA	exon	103206209	103206745	.	-	.	gene_id "ENSMUSG00000086957.1"; transcript_id "ENSMUST00000146978.1"; gene_type "lincRNA"; gene_status "NOVEL"; gene_name "Gm13869"; transcript_type "lincRNA"; transcript_status "KNOWN"; transcript_name "Gm13869-001"; exon_number 2; exon_id "ENSMUSE00000766484.1"; level 2; tag "basic"; havana_gene "OTTMUSG00000014851.2"; havana_transcript "OTTMUST00000035277.2";
chr2	HAVANA	exon	103389010	103389044	.	-	.	gene_id "ENSMUSG00000070794.5"; transcript_id "ENSMUST00000144657.1"; gene_type "lincRNA"; gene_status "KNOWN"; gene_name "BC016548"; transcript_type "lincRNA"; transcript_status "KNOWN"; transcript_name "BC016548-002"; exon_number 1; exon_id "ENSMUSE00000746536.1"; level 2; havana_gene "OTTMUSG00000014858.2"; havana_transcript "OTTMUST00000035292.2";
chr2	HAVANA	exon	103388078	103388311	.	-	.	gene_id "ENSMUSG00000070794.5"; transcript_id "ENSMUST00000144657.1"; gene_type "lincRNA"; gene_status "KNOWN"; gene_name "BC016548"; transcript_type "lincRNA"; transcript_status "KNOWN"; transcript_name "BC016548-002"; exon_number 2; exon_id "ENSMUSE00000686958.1"; level 2; havana_gene "OTTMUSG00000014858.2"; havana_transcript "OTTMUST00000035292.2";
chr2	HAVANA	exon	103377643	103378013	.	-	.	gene_id "ENSMUSG00000070794.5"; transcript_id "ENSMUST00000144657.1"; gene_type "lincRNA"; gene_status "KNOWN"; gene_name "BC016548"; transcript_type "lincRNA"; transcript_status "KNOWN"; transcript_name "BC016548-002"; exon_number 3; exon_id "ENSMUSE00000747111.1"; level 2; havana_gene "OTTMUSG00000014858.2"; havana_transcript "OTTMUST00000035292.2";
chr2	HAVANA	exon	103912024	103912773	.	+	.	gene_id "ENSMUSG00000084756.1"; transcript_id "ENSMUST00000149025.1"; gene_type "lincRNA"; gene_status "NOVEL"; gene_name "Gm13881"; transcript_type "lincRNA"; transcript_status "KNOWN"; transcript_name "Gm13881-001"; exon_number 1; exon_id "ENSMUSE00000753649.1"; level 2; tag "basic"; havana_gene "OTTMUSG00000014894.1"; havana_transcript "OTTMUST00000035388.1";
chr2	HAVANA	exon	103915995	103918960	.	+	.	gene_id "ENSMUSG00000084756.1"; transcript_id "ENSMUST00000149025.1"; gene_type "lincRNA"; gene_status "NOVEL"; gene_name "Gm13881"; transcript_type "lincRNA"; transcript_status "KNOWN"; transcript_name "Gm13881-001"; exon_number 2; exon_id "ENSMUSE00000791753.1"; level 2; tag "basic"; havana_gene "OTTMUSG00000014894.1"; havana_transcript "OTTMUST00000035388.1";
chr2	HAVANA	exon	104256672	104256933	.	+	.	gene_id "ENSMUSG00000087473.1"; transcript_id "ENSMUST00000150450.1"; gene_type "antisense"; gene_status "NOVEL"; gene_name "Gm13883"; transcript_type "antisense"; transcript_status "KNOWN"; transcript_name "Gm13883-002"; exon_number 1; exon_id "ENSMUSE00000804336.1"; level 2; tag "basic"; havana_gene "OTTMUSG00000014947.1"; havana_transcript "OTTMUST00000035485.1";
chr2	HAVANA	exon	104258197	104258676	.	+	.	gene_id "ENSMUSG00000087473.1"; transcript_id "ENSMUST00000150450.1"; gene_type "antisense"; gene_status "NOVEL"; gene_name "Gm13883"; transcript_type "antisense"; transcript_status "KNOWN"; transcript_name "Gm13883-002"; exon_number 2; exon_id "ENSMUSE00000775799.1"; level 2; tag "basic"; havana_gene "OTTMUSG00000014947.1"; havana_transcript "OTTMUST00000035485.1";
chr2	HAVANA	exon	104275096	104275757	.	+	.	gene_id "ENSMUSG00000087473.1"; transcript_id "ENSMUST00000150450.1"; gene_type "antisense"; gene_status "NOVEL"; gene_name "Gm13883"; transcript_type "antisense"; transcript_status "KNOWN"; transcript_name "Gm13883-002"; exon_number 3; exon_id "ENSMUSE00000818044.1"; level 2; tag "basic"; havana_gene "OTTMUSG00000014947.1"; havana_transcript "OTTMUST00000035485.1";
chr2	HAVANA	exon	104559163	104559484	.	+	.	gene_id "ENSMUSG00000086454.1"; transcript_id "ENSMUST00000146553.1"; gene_type "processed_transcript"; gene_status "KNOWN"; gene_name "4930500J02Rik"; transcript_type "processed_transcript"; transcript_status "KNOWN"; transcript_name "4930500J02Rik-005"; exon_number 1; exon_id "ENSMUSE00000833090.1"; level 2; tag "basic"; havana_gene "OTTMUSG00000014951.1"; havana_transcript "OTTMUST00000035495.…
chr2	HAVANA	exon	104559724	104559975	.	+	.	gene_id "ENSMUSG00000086454.1"; transcript_id "ENSMUST00000146553.1"; gene_type "processed_transcript"; gene_status "KNOWN"; gene_name "4930500J02Rik"; transcript_type "processed_transcript"; transcript_status "KNOWN"; transcript_name "4930500J02Rik-005"; exon_number 2; exon_id "ENSMUSE00000752482.1"; level 2; tag "basic"; havana_gene "OTTMUSG00000014951.1"; havana_transcript "OTTMUST00000035495.…
chr2	HAVANA	exon	104567861	104568056	.	+	.	gene_id "ENSMUSG00000086454.1"; transcript_id "ENSMUST00000146553.1"; gene_type "processed_transcript"; gene_status "KNOWN"; gene_name "4930500J02Rik"; transcript_type "processed_transcript"; transcript_status "KNOWN"; transcript_name "4930500J02Rik-005"; exon_number 3; exon_id "ENSMUSE00000828512.1"; level 2; tag "basic"; havana_gene "OTTMUSG00000014951.1"; havana_transcript "OTTMUST00000035495.…
chr2	HAVANA	exon	104567197	104567276	.	+	.	gene_id "ENSMUSG00000086454.1"; transcript_id "ENSMUST00000150581.1"; gene_type "processed_transcript"; gene_status "KNOWN"; gene_name "4930500J02Rik"; transcript_type "processed_transcript"; transcript_status "KNOWN"; transcript_name "4930500J02Rik-002"; exon_number 1; exon_id "ENSMUSE00000738022.1"; level 2; havana_gene "OTTMUSG00000014951.1"; havana_transcript "OTTMUST00000035492.1";
chr2	HAVANA	exon	104567861	104567932	.	+	.	gene_id "ENSMUSG00000086454.1"; transcript_id "ENSMUST00000150581.1"; gene_type "processed_transcript"; gene_status "KNOWN"; gene_name "4930500J02Rik"; transcript_type "processed_transcript"; transcript_status "KNOWN"; transcript_name "4930500J02Rik-002"; exon_number 2; exon_id "ENSMUSE00000836480.1"; level 2; havana_gene "OTTMUSG00000014951.1"; havana_transcript "OTTMUST00000035492.1";
chr2	HAVANA	exon	104568651	104568832	.	+	.	gene_id "ENSMUSG00000086454.1"; transcript_id "ENSMUST00000150581.1"; gene_type "processed_transcript"; gene_status "KNOWN"; gene_name "4930500J02Rik"; transcript_type "processed_transcript"; transcript_status "KNOWN"; transcript_name "4930500J02Rik-002"; exon_number 3; exon_id "ENSMUSE00000826650.1"; level 2; havana_gene "OTTMUSG00000014951.1"; havana_transcript "OTTMUST00000035492.1";
chr2	ENSEMBL	exon	105077895	105078107	.	-	.	gene_id "ENSMUSG00000074987.3"; transcript_id "ENSMUST00000099647.1"; gene_type "antisense"; gene_status "KNOWN"; gene_name "AI314831"; transcript_type "antisense"; transcript_status "KNOWN"; transcript_name "AI314831-201"; exon_number 1; exon_id "ENSMUSE00000642826.1"; level 3; tag "basic"; havana_gene "OTTMUSG00000014986.2";
chr2	HAVANA	exon	105670236	105670330	.	-	.	gene_id "ENSMUSG00000086029.1"; transcript_id "ENSMUST00000149133.1"; gene_type "antisense"; gene_status "KNOWN"; gene_name "Pax6os1"; transcript_type "antisense"; transcript_status "KNOWN"; transcript_name "Pax6os1-001"; exon_number 1; exon_id "ENSMUSE00000831180.1"; level 2; tag "basic"; havana_gene "OTTMUSG00000015003.1"; havana_transcript "OTTMUST00000035636.1";
chr2	HAVANA	exon	105598296	105598394	.	-	.	gene_id "ENSMUSG00000086029.1"; transcript_id "ENSMUST00000149133.1"; gene_type "antisense"; gene_status "KNOWN"; gene_name "Pax6os1"; transcript_type "antisense"; transcript_status "KNOWN"; transcript_name "Pax6os1-001"; exon_number 2; exon_id "ENSMUSE00000788763.1"; level 2; tag "basic"; havana_gene "OTTMUSG00000015003.1"; havana_transcript "OTTMUST00000035636.1";
chr2	HAVANA	exon	105584823	105584932	.	-	.	gene_id "ENSMUSG00000086029.1"; transcript_id "ENSMUST00000149133.1"; gene_type "antisense"; gene_status "KNOWN"; gene_name "Pax6os1"; transcript_type "antisense"; transcript_status "KNOWN"; transcript_name "Pax6os1-001"; exon_number 3; exon_id "ENSMUSE00000840840.1"; level 2; tag "basic"; havana_gene "OTTMUSG00000015003.1"; havana_transcript "OTTMUST00000035636.1";
chr2	HAVANA	exon	105536080	105537239	.	-	.	gene_id "ENSMUSG00000086029.1"; transcript_id "ENSMUST00000149133.1"; gene_type "antisense"; gene_status "KNOWN"; gene_name "Pax6os1"; transcript_type "antisense"; transcript_status "KNOWN"; transcript_name "Pax6os1-001"; exon_number 4; exon_id "ENSMUSE00000812129.1"; level 2; tag "basic"; havana_gene "OTTMUSG00000015003.1"; havana_transcript "OTTMUST00000035636.1";
chr2	HAVANA	exon	105670236	105670280	.	-	.	gene_id "ENSMUSG00000086029.1"; transcript_id "ENSMUST00000126948.1"; gene_type "antisense"; gene_status "KNOWN"; gene_name "Pax6os1"; transcript_type "antisense"; transcript_status "KNOWN"; transcript_name "Pax6os1-002"; exon_number 1; exon_id "ENSMUSE00000748724.1"; level 2; tag "basic"; havana_gene "OTTMUSG00000015003.1"; havana_transcript "OTTMUST00000035637.1";
chr2	HAVANA	exon	105623718	105623872	.	-	.	gene_id "ENSMUSG00000086029.1"; transcript_id "ENSMUST00000126948.1"; gene_type "antisense"; gene_status "KNOWN"; gene_name "Pax6os1"; transcript_type "antisense"; transcript_status "KNOWN"; transcript_name "Pax6os1-002"; exon_number 2; exon_id "ENSMUSE00000819678.1"; level 2; tag "basic"; havana_gene "OTTMUSG00000015003.1"; havana_transcript "OTTMUST00000035637.1";
chr2	HAVANA	exon	105598296	105598394	.	-	.	gene_id "ENSMUSG00000086029.1"; transcript_id "ENSMUST00000126948.1"; gene_type "antisense"; gene_status "KNOWN"; gene_name "Pax6os1"; transcript_type "antisense"; transcript_status "KNOWN"; transcript_name "Pax6os1-002"; exon_number 3; exon_id "ENSMUSE00000788763.1"; level 2; tag "basic"; havana_gene "OTTMUSG00000015003.1"; havana_transcript "OTTMUST00000035637.1";
chr2	HAVANA	exon	105536939	105537239	.	-	.	gene_id "ENSMUSG00000086029.1"; transcript_id "ENSMUST00000126948.1"; gene_type "antisense"; gene_status "KNOWN"; gene_name "Pax6os1"; transcript_type "antisense"; transcript_status "KNOWN"; transcript_name "Pax6os1-002"; exon_number 4; exon_id "ENSMUSE00000829229.1"; level 2; tag "basic"; havana_gene "OTTMUSG00000015003.1"; havana_transcript "OTTMUST00000035637.1";
chr2	HAVANA	exon	105708999	105709229	.	+	.	gene_id "ENSMUSG00000084870.1"; transcript_id "ENSMUST00000123441.1"; gene_type "antisense"; gene_status "NOVEL"; gene_name "Gm13954"; transcript_type "antisense"; transcript_status "KNOWN"; transcript_name "Gm13954-001"; exon_number 1; exon_id "ENSMUSE00000830973.1"; level 2; tag "basic"; havana_gene "OTTMUSG00000015173.1"; havana_transcript "OTTMUST00000035975.1";
chr2	HAVANA	exon	105709787	105710098	.	+	.	gene_id "ENSMUSG00000084870.1"; transcript_id "ENSMUST00000123441.1"; gene_type "antisense"; gene_status "NOVEL"; gene_name "Gm13954"; transcript_type "antisense"; transcript_status "KNOWN"; transcript_name "Gm13954-001"; exon_number 2; exon_id "ENSMUSE00000801185.1"; level 2; tag "basic"; havana_gene "OTTMUSG00000015173.1"; havana_transcript "OTTMUST00000035975.1";
chr2	HAVANA	exon	106650294	106650364	.	-	.	gene_id "ENSMUSG00000085218.1"; transcript_id "ENSMUST00000123623.1"; gene_type "processed_transcript"; gene_status "KNOWN"; gene_name "BB218582"; transcript_type "processed_transcript"; transcript_status "KNOWN"; transcript_name "BB218582-001"; exon_number 1; exon_id "ENSMUSE00000744976.1"; level 2; tag "basic"; havana_gene "OTTMUSG00000015045.1"; havana_transcript "OTTMUST00000035733.1";
chr2	HAVANA	exon	106647875	106648061	.	-	.	gene_id "ENSMUSG00000085218.1"; transcript_id "ENSMUST00000123623.1"; gene_type "processed_transcript"; gene_status "KNOWN"; gene_name "BB218582"; transcript_type "processed_transcript"; transcript_status "KNOWN"; transcript_name "BB218582-001"; exon_number 2; exon_id "ENSMUSE00000822876.1"; level 2; tag "basic"; havana_gene "OTTMUSG00000015045.1"; havana_transcript "OTTMUST00000035733.1";
chr2	HAVANA	exon	106647353	106647462	.	-	.	gene_id "ENSMUSG00000085218.1"; transcript_id "ENSMUST00000123623.1"; gene_type "processed_transcript"; gene_status "KNOWN"; gene_name "BB218582"; transcript_type "processed_transcript"; transcript_status "KNOWN"; transcript_name "BB218582-001"; exon_number 3; exon_id "ENSMUSE00000793060.1"; level 2; tag "basic"; havana_gene "OTTMUSG00000015045.1"; havana_transcript "OTTMUST00000035733.1";
chr2	HAVANA	exon	106646343	106646478	.	-	.	gene_id "ENSMUSG00000085218.1"; transcript_id "ENSMUST00000123623.1"; gene_type "processed_transcript"; gene_status "KNOWN"; gene_name "BB218582"; transcript_type "processed_transcript"; transcript_status "KNOWN"; transcript_name "BB218582-001"; exon_number 4; exon_id "ENSMUSE00000775622.1"; level 2; tag "basic"; havana_gene "OTTMUSG00000015045.1"; havana_transcript "OTTMUST00000035733.1";
chr2	HAVANA	exon	106644059	106644169	.	-	.	gene_id "ENSMUSG00000085218.1"; transcript_id "ENSMUST00000123623.1"; gene_type "processed_transcript"; gene_status "KNOWN"; gene_name "BB218582"; transcript_type "processed_transcript"; transcript_status "KNOWN"; transcript_name "BB218582-001"; exon_number 5; exon_id "ENSMUSE00000776963.1"; level 2; tag "basic"; havana_gene "OTTMUSG00000015045.1"; havana_transcript "OTTMUST00000035733.1";
chr2	HAVANA	exon	106643701	106643875	.	-	.	gene_id "ENSMUSG00000085218.1"; transcript_id "ENSMUST00000123623.1"; gene_type "processed_transcript"; gene_status "KNOWN"; gene_name "BB218582"; transcript_type "processed_transcript"; transcript_status "KNOWN"; transcript_name "BB218582-001"; exon_number 6; exon_id "ENSMUSE00000730318.1"; level 2; tag "basic"; havana_gene "OTTMUSG00000015045.1"; havana_transcript "OTTMUST00000035733.1";
chr2	HAVANA	exon	106642917	106643150	.	-	.	gene_id "ENSMUSG00000085218.1"; transcript_id "ENSMUST00000123623.1"; gene_type "processed_transcript"; gene_status "KNOWN"; gene_name "BB218582"; transcript_type "processed_transcript"; transcript_status "KNOWN"; transcript_name "BB218582-001"; exon_number 7; exon_id "ENSMUSE00000804397.1"; level 2; tag "basic"; havana_gene "OTTMUSG00000015045.1"; havana_transcript "OTTMUST00000035733.1";
chr2	HAVANA	exon	106650294	106650334	.	-	.	gene_id "ENSMUSG00000085218.1"; transcript_id "ENSMUST00000139514.1"; gene_type "processed_transcript"; gene_status "KNOWN"; gene_name "BB218582"; transcript_type "processed_transcript"; transcript_status "KNOWN"; transcript_name "BB218582-002"; exon_number 1; exon_id "ENSMUSE00000781783.1"; level 2; havana_gene "OTTMUSG00000015045.1"; havana_transcript "OTTMUST00000035734.1";
chr2	HAVANA	exon	106647875	106648061	.	-	.	gene_id "ENSMUSG00000085218.1"; transcript_id "ENSMUST00000139514.1"; gene_type "processed_transcript"; gene_status "KNOWN"; gene_name "BB218582"; transcript_type "processed_transcript"; transcript_status "KNOWN"; transcript_name "BB218582-002"; exon_number 2; exon_id "ENSMUSE00000822876.1"; level 2; havana_gene "OTTMUSG00000015045.1"; havana_transcript "OTTMUST00000035734.1";
chr2	HAVANA	exon	106647210	106647526	.	-	.	gene_id "ENSMUSG00000085218.1"; transcript_id "ENSMUST00000139514.1"; gene_type "processed_transcript"; gene_status "KNOWN"; gene_name "BB218582"; transcript_type "processed_transcript"; transcript_status "KNOWN"; transcript_name "BB218582-002"; exon_number 3; exon_id "ENSMUSE00000749119.1"; level 2; havana_gene "OTTMUSG00000015045.1"; havana_transcript "OTTMUST00000035734.1";
chr2	HAVANA	exon	108291229	108291319	.	-	.	gene_id "ENSMUSG00000086758.1"; transcript_id "ENSMUST00000156541.1"; gene_type "lincRNA"; gene_status "NOVEL"; gene_name "Gm13912"; transcript_type "lincRNA"; transcript_status "KNOWN"; transcript_name "Gm13912-001"; exon_number 1; exon_id "ENSMUSE00000731027.1"; level 2; tag "basic"; havana_gene "OTTMUSG00000015057.1"; havana_transcript "OTTMUST00000035759.1";
chr2	HAVANA	exon	108289580	108289719	.	-	.	gene_id "ENSMUSG00000086758.1"; transcript_id "ENSMUST00000156541.1"; gene_type "lincRNA"; gene_status "NOVEL"; gene_name "Gm13912"; transcript_type "lincRNA"; transcript_status "KNOWN"; transcript_name "Gm13912-001"; exon_number 2; exon_id "ENSMUSE00000765346.1"; level 2; tag "basic"; havana_gene "OTTMUSG00000015057.1"; havana_transcript "OTTMUST00000035759.1";
chr2	HAVANA	exon	108183716	108185344	.	-	.	gene_id "ENSMUSG00000086758.1"; transcript_id "ENSMUST00000156541.1"; gene_type "lincRNA"; gene_status "NOVEL"; gene_name "Gm13912"; transcript_type "lincRNA"; transcript_status "KNOWN"; transcript_name "Gm13912-001"; exon_number 3; exon_id "ENSMUSE00000752291.1"; level 2; tag "basic"; havana_gene "OTTMUSG00000015057.1"; havana_transcript "OTTMUST00000035759.1";
chr2	HAVANA	exon	109022687	109022749	.	+	.	gene_id "ENSMUSG00000087544.1"; transcript_id "ENSMUST00000153283.1"; gene_type "lincRNA"; gene_status "PUTATIVE"; gene_name "Gm13923"; transcript_type "lincRNA"; transcript_status "PUTATIVE"; transcript_name "Gm13923-001"; exon_number 1; exon_id "ENSMUSE00000838701.1"; level 2; tag "basic"; havana_gene "OTTMUSG00000015097.1"; havana_transcript "OTTMUST00000035831.1";
chr2	HAVANA	exon	109025220	109025444	.	+	.	gene_id "ENSMUSG00000087544.1"; transcript_id "ENSMUST00000153283.1"; gene_type "lincRNA"; gene_status "PUTATIVE"; gene_name "Gm13923"; transcript_type "lincRNA"; transcript_status "PUTATIVE"; transcript_name "Gm13923-001"; exon_number 2; exon_id "ENSMUSE00000772461.1"; level 2; tag "basic"; havana_gene "OTTMUSG00000015097.1"; havana_transcript "OTTMUST00000035831.1";
chr2	HAVANA	exon	109673166	109673484	.	+	.	gene_id "ENSMUSG00000093410.1"; transcript_id "ENSMUST00000175796.1"; gene_type "processed_transcript"; gene_status "PUTATIVE"; gene_name "Gm20638"; transcript_type "processed_transcript"; transcript_status "PUTATIVE"; transcript_name "Gm20638-001"; exon_number 1; exon_id "ENSMUSE00000947899.1"; level 2; tag "basic"; havana_gene "OTTMUSG00000039027.1"; havana_transcript "OTTMUST00000101212.1";
chr2	HAVANA	exon	109673863	109674093	.	+	.	gene_id "ENSMUSG00000093410.1"; transcript_id "ENSMUST00000175796.1"; gene_type "processed_transcript"; gene_status "PUTATIVE"; gene_name "Gm20638"; transcript_type "processed_transcript"; transcript_status "PUTATIVE"; transcript_name "Gm20638-001"; exon_number 2; exon_id "ENSMUSE00000950853.1"; level 2; tag "basic"; havana_gene "OTTMUSG00000039027.1"; havana_transcript "OTTMUST00000101212.1";
chr2	HAVANA	exon	113441009	113441094	.	-	.	gene_id "ENSMUSG00000085448.1"; transcript_id "ENSMUST00000143525.1"; gene_type "antisense"; gene_status "PUTATIVE"; gene_name "Gm13963"; transcript_type "antisense"; transcript_status "PUTATIVE"; transcript_name "Gm13963-001"; exon_number 1; exon_id "ENSMUSE00000766089.1"; level 2; tag "basic"; havana_gene "OTTMUSG00000015196.1"; havana_transcript "OTTMUST00000036021.1";
chr2	HAVANA	exon	113440411	113440527	.	-	.	gene_id "ENSMUSG00000085448.1"; transcript_id "ENSMUST00000143525.1"; gene_type "antisense"; gene_status "PUTATIVE"; gene_name "Gm13963"; transcript_type "antisense"; transcript_status "PUTATIVE"; transcript_name "Gm13963-001"; exon_number 2; exon_id "ENSMUSE00000744929.1"; level 2; tag "basic"; havana_gene "OTTMUSG00000015196.1"; havana_transcript "OTTMUST00000036021.1";
chr2	HAVANA	exon	113395254	113395377	.	-	.	gene_id "ENSMUSG00000085448.1"; transcript_id "ENSMUST00000143525.1"; gene_type "antisense"; gene_status "PUTATIVE"; gene_name "Gm13963"; transcript_type "antisense"; transcript_status "PUTATIVE"; transcript_name "Gm13963-001"; exon_number 3; exon_id "ENSMUSE00000748084.1"; level 2; tag "basic"; havana_gene "OTTMUSG00000015196.1"; havana_transcript "OTTMUST00000036021.1";
chr2	HAVANA	exon	113387107	113387671	.	-	.	gene_id "ENSMUSG00000085448.1"; transcript_id "ENSMUST00000143525.1"; gene_type "antisense"; gene_status "PUTATIVE"; gene_name "Gm13963"; transcript_type "antisense"; transcript_status "PUTATIVE"; transcript_name "Gm13963-001"; exon_number 4; exon_id "ENSMUSE00000841307.1"; level 2; tag "basic"; havana_gene "OTTMUSG00000015196.1"; havana_transcript "OTTMUST00000036021.1";
chr2	HAVANA	exon	113441920	113442304	.	-	.	gene_id "ENSMUSG00000087545.1"; transcript_id "ENSMUST00000148420.1"; gene_type "antisense"; gene_status "PUTATIVE"; gene_name "Gm13966"; transcript_type "antisense"; transcript_status "PUTATIVE"; transcript_name "Gm13966-001"; exon_number 1; exon_id "ENSMUSE00000788866.1"; level 2; tag "basic"; havana_gene "OTTMUSG00000015199.1"; havana_transcript "OTTMUST00000036024.1";
chr2	HAVANA	exon	113440681	113441127	.	-	.	gene_id "ENSMUSG00000087545.1"; transcript_id "ENSMUST00000148420.1"; gene_type "antisense"; gene_status "PUTATIVE"; gene_name "Gm13966"; transcript_type "antisense"; transcript_status "PUTATIVE"; transcript_name "Gm13966-001"; exon_number 2; exon_id "ENSMUSE00000812873.1"; level 2; tag "basic"; havana_gene "OTTMUSG00000015199.1"; havana_transcript "OTTMUST00000036024.1";
chr2	HAVANA	exon	113503747	113504034	.	-	.	gene_id "ENSMUSG00000087106.1"; transcript_id "ENSMUST00000133815.1"; gene_type "antisense"; gene_status "NOVEL"; gene_name "Gm13964"; transcript_type "antisense"; transcript_status "KNOWN"; transcript_name "Gm13964-001"; exon_number 1; exon_id "ENSMUSE00000742341.1"; level 2; tag "basic"; havana_gene "OTTMUSG00000015197.1"; havana_transcript "OTTMUST00000036022.1";
chr2	HAVANA	exon	113503142	113503340	.	-	.	gene_id "ENSMUSG00000087106.1"; transcript_id "ENSMUST00000133815.1"; gene_type "antisense"; gene_status "NOVEL"; gene_name "Gm13964"; transcript_type "antisense"; transcript_status "KNOWN"; transcript_name "Gm13964-001"; exon_number 2; exon_id "ENSMUSE00000807636.1"; level 2; tag "basic"; havana_gene "OTTMUSG00000015197.1"; havana_transcript "OTTMUST00000036022.1";
chr2	HAVANA	exon	113500679	113500925	.	-	.	gene_id "ENSMUSG00000087106.1"; transcript_id "ENSMUST00000133815.1"; gene_type "antisense"; gene_status "NOVEL"; gene_name "Gm13964"; transcript_type "antisense"; transcript_status "KNOWN"; transcript_name "Gm13964-001"; exon_number 3; exon_id "ENSMUSE00000824121.1"; level 2; tag "basic"; havana_gene "OTTMUSG00000015197.1"; havana_transcript "OTTMUST00000036022.1";
chr2	HAVANA	exon	114013711	114013897	.	+	.	gene_id "ENSMUSG00000087694.2"; transcript_id "ENSMUST00000128469.1"; gene_type "processed_transcript"; gene_status "NOVEL"; gene_name "A530058N18Rik"; transcript_type "antisense"; transcript_status "KNOWN"; transcript_name "A530058N18Rik-003"; exon_number 1; exon_id "ENSMUSE00000805319.1"; level 2; tag "basic"; havana_gene "OTTMUSG00000037154.1"; havana_transcript "OTTMUST00000095703.1";
chr2	HAVANA	exon	114016992	114017033	.	+	.	gene_id "ENSMUSG00000087694.2"; transcript_id "ENSMUST00000128469.1"; gene_type "processed_transcript"; gene_status "NOVEL"; gene_name "A530058N18Rik"; transcript_type "antisense"; transcript_status "KNOWN"; transcript_name "A530058N18Rik-003"; exon_number 2; exon_id "ENSMUSE00001286403.1"; level 2; tag "basic"; havana_gene "OTTMUSG00000037154.1"; havana_transcript "OTTMUST00000095703.1";
chr2	HAVANA	exon	114020182	114020208	.	+	.	gene_id "ENSMUSG00000087694.2"; transcript_id "ENSMUST00000128469.1"; gene_type "processed_transcript"; gene_status "NOVEL"; gene_name "A530058N18Rik"; transcript_type "antisense"; transcript_status "KNOWN"; transcript_name "A530058N18Rik-003"; exon_number 3; exon_id "ENSMUSE00001288056.1"; level 2; tag "basic"; havana_gene "OTTMUSG00000037154.1"; havana_transcript "OTTMUST00000095703.1";
chr2	HAVANA	exon	114031194	114031583	.	+	.	gene_id "ENSMUSG00000087694.2"; transcript_id "ENSMUST00000128469.1"; gene_type "processed_transcript"; gene_status "NOVEL"; gene_name "A530058N18Rik"; transcript_type "antisense"; transcript_status "KNOWN"; transcript_name "A530058N18Rik-003"; exon_number 4; exon_id "ENSMUSE00000725307.1"; level 2; tag "basic"; havana_gene "OTTMUSG00000037154.1"; havana_transcript "OTTMUST00000095703.1";
chr2	HAVANA	exon	114013713	114013897	.	+	.	gene_id "ENSMUSG00000087694.2"; transcript_id "ENSMUST00000152254.1"; gene_type "processed_transcript"; gene_status "NOVEL"; gene_name "A530058N18Rik"; transcript_type "antisense"; transcript_status "KNOWN"; transcript_name "A530058N18Rik-004"; exon_number 1; exon_id "ENSMUSE00000742813.1"; level 2; tag "basic"; havana_gene "OTTMUSG00000037154.1"; havana_transcript "OTTMUST00000095704.1";
chr2	HAVANA	exon	114016992	114017033	.	+	.	gene_id "ENSMUSG00000087694.2"; transcript_id "ENSMUST00000152254.1"; gene_type "processed_transcript"; gene_status "NOVEL"; gene_name "A530058N18Rik"; transcript_type "antisense"; transcript_status "KNOWN"; transcript_name "A530058N18Rik-004"; exon_number 2; exon_id "ENSMUSE00001286403.1"; level 2; tag "basic"; havana_gene "OTTMUSG00000037154.1"; havana_transcript "OTTMUST00000095704.1";
chr2	HAVANA	exon	114020186	114020208	.	+	.	gene_id "ENSMUSG00000087694.2"; transcript_id "ENSMUST00000152254.1"; gene_type "processed_transcript"; gene_status "NOVEL"; gene_name "A530058N18Rik"; transcript_type "antisense"; transcript_status "KNOWN"; transcript_name "A530058N18Rik-004"; exon_number 3; exon_id "ENSMUSE00001271928.1"; level 2; tag "basic"; havana_gene "OTTMUSG00000037154.1"; havana_transcript "OTTMUST00000095704.1";
chr2	HAVANA	exon	114023229	114023277	.	+	.	gene_id "ENSMUSG00000087694.2"; transcript_id "ENSMUST00000152254.1"; gene_type "processed_transcript"; gene_status "NOVEL"; gene_name "A530058N18Rik"; transcript_type "antisense"; transcript_status "KNOWN"; transcript_name "A530058N18Rik-004"; exon_number 4; exon_id "ENSMUSE00001209201.1"; level 2; tag "basic"; havana_gene "OTTMUSG00000037154.1"; havana_transcript "OTTMUST00000095704.1";
chr2	HAVANA	exon	114031194	114032105	.	+	.	gene_id "ENSMUSG00000087694.2"; transcript_id "ENSMUST00000152254.1"; gene_type "processed_transcript"; gene_status "NOVEL"; gene_name "A530058N18Rik"; transcript_type "antisense"; transcript_status "KNOWN"; transcript_name "A530058N18Rik-004"; exon_number 5; exon_id "ENSMUSE00000770032.1"; level 2; tag "basic"; havana_gene "OTTMUSG00000037154.1"; havana_transcript "OTTMUST00000095704.1";
chr2	HAVANA	exon	114013726	114013897	.	+	.	gene_id "ENSMUSG00000087694.2"; transcript_id "ENSMUST00000147411.1"; gene_type "processed_transcript"; gene_status "NOVEL"; gene_name "A530058N18Rik"; transcript_type "retained_intron"; transcript_status "KNOWN"; transcript_name "A530058N18Rik-006"; exon_number 1; exon_id "ENSMUSE00000814698.1"; level 2; havana_gene "OTTMUSG00000037154.1"; havana_transcript "OTTMUST00000095705.1";
chr2	HAVANA	exon	114016992	114020673	.	+	.	gene_id "ENSMUSG00000087694.2"; transcript_id "ENSMUST00000147411.1"; gene_type "processed_transcript"; gene_status "NOVEL"; gene_name "A530058N18Rik"; transcript_type "retained_intron"; transcript_status "KNOWN"; transcript_name "A530058N18Rik-006"; exon_number 2; exon_id "ENSMUSE00000730890.1"; level 2; havana_gene "OTTMUSG00000037154.1"; havana_transcript "OTTMUST00000095705.1";
chr2	HAVANA	exon	114013744	114013897	.	+	.	gene_id "ENSMUSG00000087694.2"; transcript_id "ENSMUST00000143993.1"; gene_type "processed_transcript"; gene_status "NOVEL"; gene_name "A530058N18Rik"; transcript_type "antisense"; transcript_status "KNOWN"; transcript_name "A530058N18Rik-007"; exon_number 1; exon_id "ENSMUSE00000814871.1"; level 2; tag "basic"; havana_gene "OTTMUSG00000037154.1"; havana_transcript "OTTMUST00000095706.1";
chr2	HAVANA	exon	114016992	114017033	.	+	.	gene_id "ENSMUSG00000087694.2"; transcript_id "ENSMUST00000143993.1"; gene_type "processed_transcript"; gene_status "NOVEL"; gene_name "A530058N18Rik"; transcript_type "antisense"; transcript_status "KNOWN"; transcript_name "A530058N18Rik-007"; exon_number 2; exon_id "ENSMUSE00001286403.1"; level 2; tag "basic"; havana_gene "OTTMUSG00000037154.1"; havana_transcript "OTTMUST00000095706.1";
chr2	HAVANA	exon	114017160	114017513	.	+	.	gene_id "ENSMUSG00000087694.2"; transcript_id "ENSMUST00000143993.1"; gene_type "processed_transcript"; gene_status "NOVEL"; gene_name "A530058N18Rik"; transcript_type "antisense"; transcript_status "KNOWN"; transcript_name "A530058N18Rik-007"; exon_number 3; exon_id "ENSMUSE00000796252.1"; level 2; tag "basic"; havana_gene "OTTMUSG00000037154.1"; havana_transcript "OTTMUST00000095706.1";
chr2	HAVANA	exon	114054335	114054676	.	+	.	gene_id "ENSMUSG00000092397.1"; transcript_id "ENSMUST00000154140.1"; gene_type "antisense"; gene_status "NOVEL"; gene_name "C130080G10Rik"; transcript_type "antisense"; transcript_status "KNOWN"; transcript_name "C130080G10Rik-001"; exon_number 1; exon_id "ENSMUSE00000733057.1"; level 2; tag "basic"; havana_gene "OTTMUSG00000037155.1"; havana_transcript "OTTMUST00000095708.1";
chr2	HAVANA	exon	114055041	114055366	.	+	.	gene_id "ENSMUSG00000092397.1"; transcript_id "ENSMUST00000154140.1"; gene_type "antisense"; gene_status "NOVEL"; gene_name "C130080G10Rik"; transcript_type "antisense"; transcript_status "KNOWN"; transcript_name "C130080G10Rik-001"; exon_number 2; exon_id "ENSMUSE00000729163.1"; level 2; tag "basic"; havana_gene "OTTMUSG00000037155.1"; havana_transcript "OTTMUST00000095708.1";
chr2	HAVANA	exon	114057084	114057311	.	+	.	gene_id "ENSMUSG00000092397.1"; transcript_id "ENSMUST00000154140.1"; gene_type "antisense"; gene_status "NOVEL"; gene_name "C130080G10Rik"; transcript_type "antisense"; transcript_status "KNOWN"; transcript_name "C130080G10Rik-001"; exon_number 3; exon_id "ENSMUSE00001236475.1"; level 2; tag "basic"; havana_gene "OTTMUSG00000037155.1"; havana_transcript "OTTMUST00000095708.1";
chr2	HAVANA	exon	114060796	114061463	.	+	.	gene_id "ENSMUSG00000092397.1"; transcript_id "ENSMUST00000154140.1"; gene_type "antisense"; gene_status "NOVEL"; gene_name "C130080G10Rik"; transcript_type "antisense"; transcript_status "KNOWN"; transcript_name "C130080G10Rik-001"; exon_number 4; exon_id "ENSMUSE00000801214.1"; level 2; tag "basic"; havana_gene "OTTMUSG00000037155.1"; havana_transcript "OTTMUST00000095708.1";
chr2	HAVANA	exon	114054396	114055366	.	+	.	gene_id "ENSMUSG00000092397.1"; transcript_id "ENSMUST00000150005.1"; gene_type "antisense"; gene_status "NOVEL"; gene_name "C130080G10Rik"; transcript_type "antisense"; transcript_status "KNOWN"; transcript_name "C130080G10Rik-002"; exon_number 1; exon_id "ENSMUSE00000792390.1"; level 2; tag "basic"; havana_gene "OTTMUSG00000037155.1"; havana_transcript "OTTMUST00000095709.1";
chr2	HAVANA	exon	114057084	114057311	.	+	.	gene_id "ENSMUSG00000092397.1"; transcript_id "ENSMUST00000150005.1"; gene_type "antisense"; gene_status "NOVEL"; gene_name "C130080G10Rik"; transcript_type "antisense"; transcript_status "KNOWN"; transcript_name "C130080G10Rik-002"; exon_number 2; exon_id "ENSMUSE00001236475.1"; level 2; tag "basic"; havana_gene "OTTMUSG00000037155.1"; havana_transcript "OTTMUST00000095709.1";
chr2	HAVANA	exon	114060796	114061440	.	+	.	gene_id "ENSMUSG00000092397.1"; transcript_id "ENSMUST00000150005.1"; gene_type "antisense"; gene_status "NOVEL"; gene_name "C130080G10Rik"; transcript_type "antisense"; transcript_status "KNOWN"; transcript_name "C130080G10Rik-002"; exon_number 3; exon_id "ENSMUSE00000802307.1"; level 2; tag "basic"; havana_gene "OTTMUSG00000037155.1"; havana_transcript "OTTMUST00000095709.1";
chr2	HAVANA	exon	114056288	114056367	.	+	.	gene_id "ENSMUSG00000092397.1"; transcript_id "ENSMUST00000134456.1"; gene_type "antisense"; gene_status "NOVEL"; gene_name "C130080G10Rik"; transcript_type "antisense"; transcript_status "KNOWN"; transcript_name "C130080G10Rik-004"; exon_number 1; exon_id "ENSMUSE00000840909.1"; level 2; tag "basic"; havana_gene "OTTMUSG00000037155.1"; havana_transcript "OTTMUST00000095711.1";
chr2	HAVANA	exon	114057084	114057311	.	+	.	gene_id "ENSMUSG00000092397.1"; transcript_id "ENSMUST00000134456.1"; gene_type "antisense"; gene_status "NOVEL"; gene_name "C130080G10Rik"; transcript_type "antisense"; transcript_status "KNOWN"; transcript_name "C130080G10Rik-004"; exon_number 2; exon_id "ENSMUSE00001236475.1"; level 2; tag "basic"; havana_gene "OTTMUSG00000037155.1"; havana_transcript "OTTMUST00000095711.1";
chr2	HAVANA	exon	114060796	114061248	.	+	.	gene_id "ENSMUSG00000092397.1"; transcript_id "ENSMUST00000134456.1"; gene_type "antisense"; gene_status "NOVEL"; gene_name "C130080G10Rik"; transcript_type "antisense"; transcript_status "KNOWN"; transcript_name "C130080G10Rik-004"; exon_number 3; exon_id "ENSMUSE00000791477.1"; level 2; tag "basic"; havana_gene "OTTMUSG00000037155.1"; havana_transcript "OTTMUST00000095711.1";
chr2	HAVANA	exon	114654425	114654528	.	+	.	gene_id "ENSMUSG00000084785.1"; transcript_id "ENSMUST00000153726.1"; gene_type "processed_transcript"; gene_status "NOVEL"; gene_name "Gm13972"; transcript_type "processed_transcript"; transcript_status "KNOWN"; transcript_name "Gm13972-001"; exon_number 1; exon_id "ENSMUSE00000811600.1"; level 2; tag "basic"; havana_gene "OTTMUSG00000015210.1"; havana_transcript "OTTMUST00000036038.1";
chr2	HAVANA	exon	114694780	114697839	.	+	.	gene_id "ENSMUSG00000084785.1"; transcript_id "ENSMUST00000153726.1"; gene_type "processed_transcript"; gene_status "NOVEL"; gene_name "Gm13972"; transcript_type "processed_transcript"; transcript_status "KNOWN"; transcript_name "Gm13972-001"; exon_number 2; exon_id "ENSMUSE00000752586.1"; level 2; tag "basic"; havana_gene "OTTMUSG00000015210.1"; havana_transcript "OTTMUST00000036038.1";
chr2	HAVANA	exon	114854093	114854164	.	+	.	gene_id "ENSMUSG00000085222.1"; transcript_id "ENSMUST00000144368.1"; gene_type "lincRNA"; gene_status "NOVEL"; gene_name "Gm13974"; transcript_type "lincRNA"; transcript_status "KNOWN"; transcript_name "Gm13974-001"; exon_number 1; exon_id "ENSMUSE00000747625.1"; level 2; tag "basic"; havana_gene "OTTMUSG00000015213.1"; havana_transcript "OTTMUST00000036041.1";
chr2	HAVANA	exon	114855011	114855109	.	+	.	gene_id "ENSMUSG00000085222.1"; transcript_id "ENSMUST00000144368.1"; gene_type "lincRNA"; gene_status "NOVEL"; gene_name "Gm13974"; transcript_type "lincRNA"; transcript_status "KNOWN"; transcript_name "Gm13974-001"; exon_number 2; exon_id "ENSMUSE00000828014.1"; level 2; tag "basic"; havana_gene "OTTMUSG00000015213.1"; havana_transcript "OTTMUST00000036041.1";
chr2	HAVANA	exon	114876351	114876487	.	+	.	gene_id "ENSMUSG00000085222.1"; transcript_id "ENSMUST00000144368.1"; gene_type "lincRNA"; gene_status "NOVEL"; gene_name "Gm13974"; transcript_type "lincRNA"; transcript_status "KNOWN"; transcript_name "Gm13974-001"; exon_number 3; exon_id "ENSMUSE00000731586.1"; level 2; tag "basic"; havana_gene "OTTMUSG00000015213.1"; havana_transcript "OTTMUST00000036041.1";
chr2	HAVANA	exon	114900781	114901102	.	+	.	gene_id "ENSMUSG00000085222.1"; transcript_id "ENSMUST00000144368.1"; gene_type "lincRNA"; gene_status "NOVEL"; gene_name "Gm13974"; transcript_type "lincRNA"; transcript_status "KNOWN"; transcript_name "Gm13974-001"; exon_number 4; exon_id "ENSMUSE00000788426.1"; level 2; tag "basic"; havana_gene "OTTMUSG00000015213.1"; havana_transcript "OTTMUST00000036041.1";
chr2	HAVANA	exon	114901825	114901940	.	+	.	gene_id "ENSMUSG00000085222.1"; transcript_id "ENSMUST00000144368.1"; gene_type "lincRNA"; gene_status "NOVEL"; gene_name "Gm13974"; transcript_type "lincRNA"; transcript_status "KNOWN"; transcript_name "Gm13974-001"; exon_number 5; exon_id "ENSMUSE00000758685.1"; level 2; tag "basic"; havana_gene "OTTMUSG00000015213.1"; havana_transcript "OTTMUST00000036041.1";
chr2	HAVANA	exon	114975430	114975486	.	+	.	gene_id "ENSMUSG00000085222.1"; transcript_id "ENSMUST00000144368.1"; gene_type "lincRNA"; gene_status "NOVEL"; gene_name "Gm13974"; transcript_type "lincRNA"; transcript_status "KNOWN"; transcript_name "Gm13974-001"; exon_number 6; exon_id "ENSMUSE00000807456.1"; level 2; tag "basic"; havana_gene "OTTMUSG00000015213.1"; havana_transcript "OTTMUST00000036041.1";
chr2	HAVANA	exon	114988786	114988903	.	+	.	gene_id "ENSMUSG00000085222.1"; transcript_id "ENSMUST00000144368.1"; gene_type "lincRNA"; gene_status "NOVEL"; gene_name "Gm13974"; transcript_type "lincRNA"; transcript_status "KNOWN"; transcript_name "Gm13974-001"; exon_number 7; exon_id "ENSMUSE00000734409.1"; level 2; tag "basic"; havana_gene "OTTMUSG00000015213.1"; havana_transcript "OTTMUST00000036041.1";
chr2	HAVANA	exon	114994260	114994363	.	+	.	gene_id "ENSMUSG00000085222.1"; transcript_id "ENSMUST00000144368.1"; gene_type "lincRNA"; gene_status "NOVEL"; gene_name "Gm13974"; transcript_type "lincRNA"; transcript_status "KNOWN"; transcript_name "Gm13974-001"; exon_number 8; exon_id "ENSMUSE00000729925.1"; level 2; tag "basic"; havana_gene "OTTMUSG00000015213.1"; havana_transcript "OTTMUST00000036041.1";
chr2	HAVANA	exon	115043544	115043972	.	+	.	gene_id "ENSMUSG00000085222.1"; transcript_id "ENSMUST00000144368.1"; gene_type "lincRNA"; gene_status "NOVEL"; gene_name "Gm13974"; transcript_type "lincRNA"; transcript_status "KNOWN"; transcript_name "Gm13974-001"; exon_number 9; exon_id "ENSMUSE00000812110.1"; level 2; tag "basic"; havana_gene "OTTMUSG00000015213.1"; havana_transcript "OTTMUST00000036041.1";
chr2	HAVANA	exon	115344385	115344613	.	+	.	gene_id "ENSMUSG00000086197.1"; transcript_id "ENSMUST00000154367.1"; gene_type "lincRNA"; gene_status "PUTATIVE"; gene_name "Gm13976"; transcript_type "lincRNA"; transcript_status "PUTATIVE"; transcript_name "Gm13976-001"; exon_number 1; exon_id "ENSMUSE00000792975.1"; level 2; tag "basic"; havana_gene "OTTMUSG00000015217.1"; havana_transcript "OTTMUST00000036059.1";
chr2	HAVANA	exon	115346719	115346968	.	+	.	gene_id "ENSMUSG00000086197.1"; transcript_id "ENSMUST00000154367.1"; gene_type "lincRNA"; gene_status "PUTATIVE"; gene_name "Gm13976"; transcript_type "lincRNA"; transcript_status "PUTATIVE"; transcript_name "Gm13976-001"; exon_number 2; exon_id "ENSMUSE00000796578.1"; level 2; tag "basic"; havana_gene "OTTMUSG00000015217.1"; havana_transcript "OTTMUST00000036059.1";
chr2	HAVANA	exon	115527703	115527744	.	-	.	gene_id "ENSMUSG00000085582.1"; transcript_id "ENSMUST00000143695.1"; gene_type "lincRNA"; gene_status "NOVEL"; gene_name "3110099E03Rik"; transcript_type "lincRNA"; transcript_status "KNOWN"; transcript_name "3110099E03Rik-002"; exon_number 1; exon_id "ENSMUSE00000728188.1"; level 2; havana_gene "OTTMUSG00000015156.2"; havana_transcript "OTTMUST00000035955.1";
chr2	HAVANA	exon	115502481	115502611	.	-	.	gene_id "ENSMUSG00000085582.1"; transcript_id "ENSMUST00000143695.1"; gene_type "lincRNA"; gene_status "NOVEL"; gene_name "3110099E03Rik"; transcript_type "lincRNA"; transcript_status "KNOWN"; transcript_name "3110099E03Rik-002"; exon_number 2; exon_id "ENSMUSE00000730397.1"; level 2; havana_gene "OTTMUSG00000015156.2"; havana_transcript "OTTMUST00000035955.1";
chr2	HAVANA	exon	115497721	115497882	.	-	.	gene_id "ENSMUSG00000085582.1"; transcript_id "ENSMUST00000143695.1"; gene_type "lincRNA"; gene_status "NOVEL"; gene_name "3110099E03Rik"; transcript_type "lincRNA"; transcript_status "KNOWN"; transcript_name "3110099E03Rik-002"; exon_number 3; exon_id "ENSMUSE00000810967.1"; level 2; havana_gene "OTTMUSG00000015156.2"; havana_transcript "OTTMUST00000035955.1";
chr2	HAVANA	exon	115495026	115496043	.	-	.	gene_id "ENSMUSG00000085582.1"; transcript_id "ENSMUST00000143695.1"; gene_type "lincRNA"; gene_status "NOVEL"; gene_name "3110099E03Rik"; transcript_type "lincRNA"; transcript_status "KNOWN"; transcript_name "3110099E03Rik-002"; exon_number 4; exon_id "ENSMUSE00000728849.1"; level 2; havana_gene "OTTMUSG00000015156.2"; havana_transcript "OTTMUST00000035955.1";
chr2	HAVANA	exon	115512139	115512207	.	-	.	gene_id "ENSMUSG00000085582.1"; transcript_id "ENSMUST00000125147.1"; gene_type "lincRNA"; gene_status "NOVEL"; gene_name "3110099E03Rik"; transcript_type "lincRNA"; transcript_status "KNOWN"; transcript_name "3110099E03Rik-003"; exon_number 1; exon_id "ENSMUSE00000744849.1"; level 2; havana_gene "OTTMUSG00000015156.2"; havana_transcript "OTTMUST00000036060.1";
chr2	HAVANA	exon	115497721	115497882	.	-	.	gene_id "ENSMUSG00000085582.1"; transcript_id "ENSMUST00000125147.1"; gene_type "lincRNA"; gene_status "NOVEL"; gene_name "3110099E03Rik"; transcript_type "lincRNA"; transcript_status "KNOWN"; transcript_name "3110099E03Rik-003"; exon_number 2; exon_id "ENSMUSE00000810967.1"; level 2; havana_gene "OTTMUSG00000015156.2"; havana_transcript "OTTMUST00000036060.1";
chr2	HAVANA	exon	115495731	115496007	.	-	.	gene_id "ENSMUSG00000085582.1"; transcript_id "ENSMUST00000125147.1"; gene_type "lincRNA"; gene_status "NOVEL"; gene_name "3110099E03Rik"; transcript_type "lincRNA"; transcript_status "KNOWN"; transcript_name "3110099E03Rik-003"; exon_number 3; exon_id "ENSMUSE00000797764.1"; level 2; havana_gene "OTTMUSG00000015156.2"; havana_transcript "OTTMUST00000036060.1";
chr2	HAVANA	exon	116877013	116877168	.	-	.	gene_id "ENSMUSG00000086462.1"; transcript_id "ENSMUST00000151391.1"; gene_type "antisense"; gene_status "NOVEL"; gene_name "Gm13990"; transcript_type "antisense"; transcript_status "KNOWN"; transcript_name "Gm13990-001"; exon_number 1; exon_id "ENSMUSE00000844764.1"; level 2; tag "basic"; havana_gene "OTTMUSG00000015246.1"; havana_transcript "OTTMUST00000036108.1";
chr2	HAVANA	exon	116871299	116871389	.	-	.	gene_id "ENSMUSG00000086462.1"; transcript_id "ENSMUST00000151391.1"; gene_type "antisense"; gene_status "NOVEL"; gene_name "Gm13990"; transcript_type "antisense"; transcript_status "KNOWN"; transcript_name "Gm13990-001"; exon_number 2; exon_id "ENSMUSE00000827735.1"; level 2; tag "basic"; havana_gene "OTTMUSG00000015246.1"; havana_transcript "OTTMUST00000036108.1";
chr2	HAVANA	exon	116854483	116854593	.	-	.	gene_id "ENSMUSG00000086462.1"; transcript_id "ENSMUST00000151391.1"; gene_type "antisense"; gene_status "NOVEL"; gene_name "Gm13990"; transcript_type "antisense"; transcript_status "KNOWN"; transcript_name "Gm13990-001"; exon_number 3; exon_id "ENSMUSE00000726643.1"; level 2; tag "basic"; havana_gene "OTTMUSG00000015246.1"; havana_transcript "OTTMUST00000036108.1";
chr2	HAVANA	exon	116848099	116850441	.	-	.	gene_id "ENSMUSG00000086462.1"; transcript_id "ENSMUST00000151391.1"; gene_type "antisense"; gene_status "NOVEL"; gene_name "Gm13990"; transcript_type "antisense"; transcript_status "KNOWN"; transcript_name "Gm13990-001"; exon_number 4; exon_id "ENSMUSE00000784946.1"; level 2; tag "basic"; havana_gene "OTTMUSG00000015246.1"; havana_transcript "OTTMUST00000036108.1";
chr2	HAVANA	exon	116900152	116900331	.	+	.	gene_id "ENSMUSG00000085316.1"; transcript_id "ENSMUST00000126467.1"; gene_type "lincRNA"; gene_status "NOVEL"; gene_name "D330050G23Rik"; transcript_type "lincRNA"; transcript_status "KNOWN"; transcript_name "D330050G23Rik-001"; exon_number 1; exon_id "ENSMUSE00000749019.1"; level 2; tag "basic"; havana_gene "OTTMUSG00000015248.1"; havana_transcript "OTTMUST00000036110.1";
chr2	HAVANA	exon	116910721	116910836	.	+	.	gene_id "ENSMUSG00000085316.1"; transcript_id "ENSMUST00000126467.1"; gene_type "lincRNA"; gene_status "NOVEL"; gene_name "D330050G23Rik"; transcript_type "lincRNA"; transcript_status "KNOWN"; transcript_name "D330050G23Rik-001"; exon_number 2; exon_id "ENSMUSE00000824923.1"; level 2; tag "basic"; havana_gene "OTTMUSG00000015248.1"; havana_transcript "OTTMUST00000036110.1";
chr2	HAVANA	exon	116911378	116912791	.	+	.	gene_id "ENSMUSG00000085316.1"; transcript_id "ENSMUST00000126467.1"; gene_type "lincRNA"; gene_status "NOVEL"; gene_name "D330050G23Rik"; transcript_type "lincRNA"; transcript_status "KNOWN"; transcript_name "D330050G23Rik-001"; exon_number 3; exon_id "ENSMUSE00000743989.1"; level 2; tag "basic"; havana_gene "OTTMUSG00000015248.1"; havana_transcript "OTTMUST00000036110.1";
chr2	HAVANA	exon	117417592	117417697	.	-	.	gene_id "ENSMUSG00000085681.1"; transcript_id "ENSMUST00000138372.1"; gene_type "lincRNA"; gene_status "NOVEL"; gene_name "Gm13982"; transcript_type "lincRNA"; transcript_status "KNOWN"; transcript_name "Gm13982-001"; exon_number 1; exon_id "ENSMUSE00000769880.1"; level 2; tag "basic"; havana_gene "OTTMUSG00000015230.1"; havana_transcript "OTTMUST00000036083.1";
chr2	HAVANA	exon	117415074	117415185	.	-	.	gene_id "ENSMUSG00000085681.1"; transcript_id "ENSMUST00000138372.1"; gene_type "lincRNA"; gene_status "NOVEL"; gene_name "Gm13982"; transcript_type "lincRNA"; transcript_status "KNOWN"; transcript_name "Gm13982-001"; exon_number 2; exon_id "ENSMUSE00000804185.1"; level 2; tag "basic"; havana_gene "OTTMUSG00000015230.1"; havana_transcript "OTTMUST00000036083.1";
chr2	HAVANA	exon	117414392	117414928	.	-	.	gene_id "ENSMUSG00000085681.1"; transcript_id "ENSMUST00000138372.1"; gene_type "lincRNA"; gene_status "NOVEL"; gene_name "Gm13982"; transcript_type "lincRNA"; transcript_status "KNOWN"; transcript_name "Gm13982-001"; exon_number 3; exon_id "ENSMUSE00000734034.1"; level 2; tag "basic"; havana_gene "OTTMUSG00000015230.1"; havana_transcript "OTTMUST00000036083.1";
chr2	HAVANA	exon	118110697	118111202	.	-	.	gene_id "ENSMUSG00000087203.1"; transcript_id "ENSMUST00000148587.1"; gene_type "processed_transcript"; gene_status "NOVEL"; gene_name "Gm13986"; transcript_type "processed_transcript"; transcript_status "KNOWN"; transcript_name "Gm13986-001"; exon_number 1; exon_id "ENSMUSE00000840103.1"; level 2; tag "basic"; havana_gene "OTTMUSG00000015236.1"; havana_transcript "OTTMUST00000036094.1";
chr2	HAVANA	exon	118102314	118102484	.	-	.	gene_id "ENSMUSG00000087203.1"; transcript_id "ENSMUST00000148587.1"; gene_type "processed_transcript"; gene_status "NOVEL"; gene_name "Gm13986"; transcript_type "processed_transcript"; transcript_status "KNOWN"; transcript_name "Gm13986-001"; exon_number 2; exon_id "ENSMUSE00000826959.1"; level 2; tag "basic"; havana_gene "OTTMUSG00000015236.1"; havana_transcript "OTTMUST00000036094.1";
chr2	HAVANA	exon	118072143	118072252	.	-	.	gene_id "ENSMUSG00000087203.1"; transcript_id "ENSMUST00000148587.1"; gene_type "processed_transcript"; gene_status "NOVEL"; gene_name "Gm13986"; transcript_type "processed_transcript"; transcript_status "KNOWN"; transcript_name "Gm13986-001"; exon_number 3; exon_id "ENSMUSE00000803041.1"; level 2; tag "basic"; havana_gene "OTTMUSG00000015236.1"; havana_transcript "OTTMUST00000036094.1";
chr2	HAVANA	exon	118071730	118071842	.	-	.	gene_id "ENSMUSG00000087203.1"; transcript_id "ENSMUST00000148587.1"; gene_type "processed_transcript"; gene_status "NOVEL"; gene_name "Gm13986"; transcript_type "processed_transcript"; transcript_status "KNOWN"; transcript_name "Gm13986-001"; exon_number 4; exon_id "ENSMUSE00000757459.1"; level 2; tag "basic"; havana_gene "OTTMUSG00000015236.1"; havana_transcript "OTTMUST00000036094.1";
chr2	HAVANA	exon	118036545	118037425	.	-	.	gene_id "ENSMUSG00000087203.1"; transcript_id "ENSMUST00000148587.1"; gene_type "processed_transcript"; gene_status "NOVEL"; gene_name "Gm13986"; transcript_type "processed_transcript"; transcript_status "KNOWN"; transcript_name "Gm13986-001"; exon_number 5; exon_id "ENSMUSE00000837026.1"; level 2; tag "basic"; havana_gene "OTTMUSG00000015236.1"; havana_transcript "OTTMUST00000036094.1";
chr2	HAVANA	exon	118034361	118035286	.	-	.	gene_id "ENSMUSG00000087203.1"; transcript_id "ENSMUST00000148587.1"; gene_type "processed_transcript"; gene_status "NOVEL"; gene_name "Gm13986"; transcript_type "processed_transcript"; transcript_status "KNOWN"; transcript_name "Gm13986-001"; exon_number 6; exon_id "ENSMUSE00000776453.1"; level 2; tag "basic"; havana_gene "OTTMUSG00000015236.1"; havana_transcript "OTTMUST00000036094.1";
chr2	HAVANA	exon	118033832	118033942	.	-	.	gene_id "ENSMUSG00000087203.1"; transcript_id "ENSMUST00000148587.1"; gene_type "processed_transcript"; gene_status "NOVEL"; gene_name "Gm13986"; transcript_type "processed_transcript"; transcript_status "KNOWN"; transcript_name "Gm13986-001"; exon_number 7; exon_id "ENSMUSE00000743850.1"; level 2; tag "basic"; havana_gene "OTTMUSG00000015236.1"; havana_transcript "OTTMUST00000036094.1";
chr2	HAVANA	exon	118027147	118027310	.	-	.	gene_id "ENSMUSG00000087203.1"; transcript_id "ENSMUST00000148587.1"; gene_type "processed_transcript"; gene_status "NOVEL"; gene_name "Gm13986"; transcript_type "processed_transcript"; transcript_status "KNOWN"; transcript_name "Gm13986-001"; exon_number 8; exon_id "ENSMUSE00000843179.1"; level 2; tag "basic"; havana_gene "OTTMUSG00000015236.1"; havana_transcript "OTTMUST00000036094.1";
chr2	HAVANA	exon	117862472	117862662	.	-	.	gene_id "ENSMUSG00000087203.1"; transcript_id "ENSMUST00000148587.1"; gene_type "processed_transcript"; gene_status "NOVEL"; gene_name "Gm13986"; transcript_type "processed_transcript"; transcript_status "KNOWN"; transcript_name "Gm13986-001"; exon_number 9; exon_id "ENSMUSE00000808943.1"; level 2; tag "basic"; havana_gene "OTTMUSG00000015236.1"; havana_transcript "OTTMUST00000036094.1";
chr2	HAVANA	exon	117857291	117857586	.	-	.	gene_id "ENSMUSG00000087203.1"; transcript_id "ENSMUST00000148587.1"; gene_type "processed_transcript"; gene_status "NOVEL"; gene_name "Gm13986"; transcript_type "processed_transcript"; transcript_status "KNOWN"; transcript_name "Gm13986-001"; exon_number 10; exon_id "ENSMUSE00000763924.1"; level 2; tag "basic"; havana_gene "OTTMUSG00000015236.1"; havana_transcript "OTTMUST00000036094.1";
chr2	HAVANA	exon	118110697	118111091	.	-	.	gene_id "ENSMUSG00000087203.1"; transcript_id "ENSMUST00000138764.1"; gene_type "processed_transcript"; gene_status "NOVEL"; gene_name "Gm13986"; transcript_type "processed_transcript"; transcript_status "KNOWN"; transcript_name "Gm13986-002"; exon_number 1; exon_id "ENSMUSE00000840869.1"; level 2; havana_gene "OTTMUSG00000015236.1"; havana_transcript "OTTMUST00000036095.1";
chr2	HAVANA	exon	118102314	118102484	.	-	.	gene_id "ENSMUSG00000087203.1"; transcript_id "ENSMUST00000138764.1"; gene_type "processed_transcript"; gene_status "NOVEL"; gene_name "Gm13986"; transcript_type "processed_transcript"; transcript_status "KNOWN"; transcript_name "Gm13986-002"; exon_number 2; exon_id "ENSMUSE00000826959.1"; level 2; havana_gene "OTTMUSG00000015236.1"; havana_transcript "OTTMUST00000036095.1";
chr2	HAVANA	exon	118069847	118071842	.	-	.	gene_id "ENSMUSG00000087203.1"; transcript_id "ENSMUST00000138764.1"; gene_type "processed_transcript"; gene_status "NOVEL"; gene_name "Gm13986"; transcript_type "processed_transcript"; transcript_status "KNOWN"; transcript_name "Gm13986-002"; exon_number 3; exon_id "ENSMUSE00000811889.1"; level 2; havana_gene "OTTMUSG00000015236.1"; havana_transcript "OTTMUST00000036095.1";
chr2	HAVANA	exon	119325981	119326194	.	-	.	gene_id "ENSMUSG00000074912.4"; transcript_id "ENSMUST00000156538.1"; gene_type "processed_transcript"; gene_status "NOVEL"; gene_name "Gm14207"; transcript_type "processed_transcript"; transcript_status "KNOWN"; transcript_name "Gm14207-001"; exon_number 1; exon_id "ENSMUSE00000824369.1"; level 2; tag "basic"; havana_gene "OTTMUSG00000015946.1"; havana_transcript "OTTMUST00000037901.1";
chr2	HAVANA	exon	119325168	119325329	.	-	.	gene_id "ENSMUSG00000074912.4"; transcript_id "ENSMUST00000156538.1"; gene_type "processed_transcript"; gene_status "NOVEL"; gene_name "Gm14207"; transcript_type "processed_transcript"; transcript_status "KNOWN"; transcript_name "Gm14207-001"; exon_number 2; exon_id "ENSMUSE00000685524.1"; level 2; tag "basic"; havana_gene "OTTMUSG00000015946.1"; havana_transcript "OTTMUST00000037901.1";
chr2	HAVANA	exon	119324845	119324976	.	-	.	gene_id "ENSMUSG00000074912.4"; transcript_id "ENSMUST00000156538.1"; gene_type "processed_transcript"; gene_status "NOVEL"; gene_name "Gm14207"; transcript_type "processed_transcript"; transcript_status "KNOWN"; transcript_name "Gm14207-001"; exon_number 3; exon_id "ENSMUSE00000685523.1"; level 2; tag "basic"; havana_gene "OTTMUSG00000015946.1"; havana_transcript "OTTMUST00000037901.1";
chr2	HAVANA	exon	119321187	119321666	.	-	.	gene_id "ENSMUSG00000074912.4"; transcript_id "ENSMUST00000156538.1"; gene_type "processed_transcript"; gene_status "NOVEL"; gene_name "Gm14207"; transcript_type "processed_transcript"; transcript_status "KNOWN"; transcript_name "Gm14207-001"; exon_number 4; exon_id "ENSMUSE00000742818.1"; level 2; tag "basic"; havana_gene "OTTMUSG00000015946.1"; havana_transcript "OTTMUST00000037901.1";
chr2	HAVANA	exon	119325499	119325543	.	-	.	gene_id "ENSMUSG00000074912.4"; transcript_id "ENSMUST00000147929.1"; gene_type "processed_transcript"; gene_status "NOVEL"; gene_name "Gm14207"; transcript_type "processed_transcript"; transcript_status "KNOWN"; transcript_name "Gm14207-002"; exon_number 1; exon_id "ENSMUSE00000794397.1"; level 2; havana_gene "OTTMUSG00000015946.1"; havana_transcript "OTTMUST00000037902.1";
chr2	HAVANA	exon	119325168	119325329	.	-	.	gene_id "ENSMUSG00000074912.4"; transcript_id "ENSMUST00000147929.1"; gene_type "processed_transcript"; gene_status "NOVEL"; gene_name "Gm14207"; transcript_type "processed_transcript"; transcript_status "KNOWN"; transcript_name "Gm14207-002"; exon_number 2; exon_id "ENSMUSE00000685524.1"; level 2; havana_gene "OTTMUSG00000015946.1"; havana_transcript "OTTMUST00000037902.1";
chr2	HAVANA	exon	119324845	119324976	.	-	.	gene_id "ENSMUSG00000074912.4"; transcript_id "ENSMUST00000147929.1"; gene_type "processed_transcript"; gene_status "NOVEL"; gene_name "Gm14207"; transcript_type "processed_transcript"; transcript_status "KNOWN"; transcript_name "Gm14207-002"; exon_number 3; exon_id "ENSMUSE00000685523.1"; level 2; havana_gene "OTTMUSG00000015946.1"; havana_transcript "OTTMUST00000037902.1";
chr2	HAVANA	exon	119321187	119321666	.	-	.	gene_id "ENSMUSG00000074912.4"; transcript_id "ENSMUST00000147929.1"; gene_type "processed_transcript"; gene_status "NOVEL"; gene_name "Gm14207"; transcript_type "processed_transcript"; transcript_status "KNOWN"; transcript_name "Gm14207-002"; exon_number 4; exon_id "ENSMUSE00000742818.1"; level 2; havana_gene "OTTMUSG00000015946.1"; havana_transcript "OTTMUST00000037902.1";
chr2	HAVANA	exon	119594297	119594434	.	+	.	gene_id "ENSMUSG00000085438.1"; transcript_id "ENSMUST00000147425.1"; gene_type "lincRNA"; gene_status "KNOWN"; gene_name "1700020I14Rik"; transcript_type "lincRNA"; transcript_status "KNOWN"; transcript_name "1700020I14Rik-002"; exon_number 1; exon_id "ENSMUSE00000815665.1"; level 2; havana_gene "OTTMUSG00000015950.1"; havana_transcript "OTTMUST00000037910.1";
chr2	HAVANA	exon	119596259	119596342	.	+	.	gene_id "ENSMUSG00000085438.1"; transcript_id "ENSMUST00000147425.1"; gene_type "lincRNA"; gene_status "KNOWN"; gene_name "1700020I14Rik"; transcript_type "lincRNA"; transcript_status "KNOWN"; transcript_name "1700020I14Rik-002"; exon_number 2; exon_id "ENSMUSE00000737026.1"; level 2; havana_gene "OTTMUSG00000015950.1"; havana_transcript "OTTMUST00000037910.1";
chr2	HAVANA	exon	119599588	119600746	.	+	.	gene_id "ENSMUSG00000085438.1"; transcript_id "ENSMUST00000147425.1"; gene_type "lincRNA"; gene_status "KNOWN"; gene_name "1700020I14Rik"; transcript_type "lincRNA"; transcript_status "KNOWN"; transcript_name "1700020I14Rik-002"; exon_number 3; exon_id "ENSMUSE00000793833.1"; level 2; havana_gene "OTTMUSG00000015950.1"; havana_transcript "OTTMUST00000037910.1";
chr2	HAVANA	exon	119594303	119594434	.	+	.	gene_id "ENSMUSG00000085438.1"; transcript_id "ENSMUST00000153581.1"; gene_type "lincRNA"; gene_status "KNOWN"; gene_name "1700020I14Rik"; transcript_type "lincRNA"; transcript_status "KNOWN"; transcript_name "1700020I14Rik-001"; exon_number 1; exon_id "ENSMUSE00000766519.1"; level 2; tag "basic"; havana_gene "OTTMUSG00000015950.1"; havana_transcript "OTTMUST00000037909.1";
chr2	HAVANA	exon	119596259	119596511	.	+	.	gene_id "ENSMUSG00000085438.1"; transcript_id "ENSMUST00000153581.1"; gene_type "lincRNA"; gene_status "KNOWN"; gene_name "1700020I14Rik"; transcript_type "lincRNA"; transcript_status "KNOWN"; transcript_name "1700020I14Rik-001"; exon_number 2; exon_id "ENSMUSE00000805355.1"; level 2; tag "basic"; havana_gene "OTTMUSG00000015950.1"; havana_transcript "OTTMUST00000037909.1";
chr2	HAVANA	exon	119599588	119607502	.	+	.	gene_id "ENSMUSG00000085438.1"; transcript_id "ENSMUST00000153581.1"; gene_type "lincRNA"; gene_status "KNOWN"; gene_name "1700020I14Rik"; transcript_type "lincRNA"; transcript_status "KNOWN"; transcript_name "1700020I14Rik-001"; exon_number 3; exon_id "ENSMUSE00000739949.1"; level 2; tag "basic"; havana_gene "OTTMUSG00000015950.1"; havana_transcript "OTTMUST00000037909.1";
chr2	HAVANA	exon	120027398	120027453	.	-	.	gene_id "ENSMUSG00000087458.1"; transcript_id "ENSMUST00000141511.1"; gene_type "antisense"; gene_status "NOVEL"; gene_name "Gm13999"; transcript_type "antisense"; transcript_status "KNOWN"; transcript_name "Gm13999-001"; exon_number 1; exon_id "ENSMUSE00000830343.1"; level 2; tag "basic"; havana_gene "OTTMUSG00000015282.1"; havana_transcript "OTTMUST00000036214.1";
[truncated: 7,058 more rows]
