# Supplementary material for: lncRScan-SVM: A Tool for Predicting Long Non-Coding RNAs Using Support Vector Machine
Source: PLoS One. 2015 Oct 5;10(10):e0139654. doi: 10.1371/journal.pone.0139654 (PMC4593643; doi:10.1371/journal.pone.0139654)
Supplement: S1 Dataset — (ZIP) [file pone.0139654.s001.zip › datasets/m2_Training_A_pc.gtf]

chr1	ENSEMBL	exon	4360200	4360314	.	-	.	gene_id "ENSMUSG00000025900.5"; transcript_id "ENSMUST00000027032.4"; gene_type "protein_coding"; gene_status "KNOWN"; gene_name "Rp1"; transcript_type "protein_coding"; transcript_status "KNOWN"; transcript_name "Rp1-201"; exon_number 1; exon_id "ENSMUSE00000390984.5"; level 3; tag "basic"; tag "appris_principal"; tag "CCDS"; ccdsid "CCDS14804.1";
chr1	ENSEMBL	exon	4352202	4352837	.	-	.	gene_id "ENSMUSG00000025900.5"; transcript_id "ENSMUST00000027032.4"; gene_type "protein_coding"; gene_status "KNOWN"; gene_name "Rp1"; transcript_type "protein_coding"; transcript_status "KNOWN"; transcript_name "Rp1-201"; exon_number 2; exon_id "ENSMUSE00000232073.3"; level 3; tag "basic"; tag "appris_principal"; tag "CCDS"; ccdsid "CCDS14804.1";
chr1	ENSEMBL	exon	4351910	4352081	.	-	.	gene_id "ENSMUSG00000025900.5"; transcript_id "ENSMUST00000027032.4"; gene_type "protein_coding"; gene_status "KNOWN"; gene_name "Rp1"; transcript_type "protein_coding"; transcript_status "KNOWN"; transcript_name "Rp1-201"; exon_number 3; exon_id "ENSMUSE00000154033.3"; level 3; tag "basic"; tag "appris_principal"; tag "CCDS"; ccdsid "CCDS14804.1";
chr1	ENSEMBL	exon	4343507	4350091	.	-	.	gene_id "ENSMUSG00000025900.5"; transcript_id "ENSMUST00000027032.4"; gene_type "protein_coding"; gene_status "KNOWN"; gene_name "Rp1"; transcript_type "protein_coding"; transcript_status "KNOWN"; transcript_name "Rp1-201"; exon_number 4; exon_id "ENSMUSE00000232057.5"; level 3; tag "basic"; tag "appris_principal"; tag "CCDS"; ccdsid "CCDS14804.1";
chr1	HAVANA	exon	6737575	6737657	.	+	.	gene_id "ENSMUSG00000033740.11"; transcript_id "ENSMUST00000163727.2"; gene_type "protein_coding"; gene_status "KNOWN"; gene_name "St18"; transcript_type "protein_coding"; transcript_status "KNOWN"; transcript_name "St18-201"; exon_number 1; exon_id "ENSMUSE00000910887.1"; level 2; tag "basic"; tag "appris_principal"; tag "CCDS"; ccdsid "CCDS14810.1"; havana_gene "OTTMUSG00000024833.3"; havana_tr…
chr1	HAVANA	exon	6752994	6753036	.	+	.	gene_id "ENSMUSG00000033740.11"; transcript_id "ENSMUST00000163727.2"; gene_type "protein_coding"; gene_status "KNOWN"; gene_name "St18"; transcript_type "protein_coding"; transcript_status "KNOWN"; transcript_name "St18-201"; exon_number 2; exon_id "ENSMUSE00000630853.1"; level 2; tag "basic"; tag "appris_principal"; tag "CCDS"; ccdsid "CCDS14810.1"; havana_gene "OTTMUSG00000024833.3"; havana_tr…
chr1	HAVANA	exon	6768898	6768952	.	+	.	gene_id "ENSMUSG00000033740.11"; transcript_id "ENSMUST00000163727.2"; gene_type "protein_coding"; gene_status "KNOWN"; gene_name "St18"; transcript_type "protein_coding"; transcript_status "KNOWN"; transcript_name "St18-201"; exon_number 3; exon_id "ENSMUSE00001250867.1"; level 2; tag "basic"; tag "appris_principal"; tag "CCDS"; ccdsid "CCDS14810.1"; havana_gene "OTTMUSG00000024833.3"; havana_tr…
chr1	HAVANA	exon	6770944	6770974	.	+	.	gene_id "ENSMUSG00000033740.11"; transcript_id "ENSMUST00000163727.2"; gene_type "protein_coding"; gene_status "KNOWN"; gene_name "St18"; transcript_type "protein_coding"; transcript_status "KNOWN"; transcript_name "St18-201"; exon_number 4; exon_id "ENSMUSE00001279265.1"; level 2; tag "basic"; tag "appris_principal"; tag "CCDS"; ccdsid "CCDS14810.1"; havana_gene "OTTMUSG00000024833.3"; havana_tr…
chr1	HAVANA	exon	6795386	6795576	.	+	.	gene_id "ENSMUSG00000033740.11"; transcript_id "ENSMUST00000163727.2"; gene_type "protein_coding"; gene_status "KNOWN"; gene_name "St18"; transcript_type "protein_coding"; transcript_status "KNOWN"; transcript_name "St18-201"; exon_number 5; exon_id "ENSMUSE00000446228.3"; level 2; tag "basic"; tag "appris_principal"; tag "CCDS"; ccdsid "CCDS14810.1"; havana_gene "OTTMUSG00000024833.3"; havana_tr…
chr1	HAVANA	exon	6802320	6803105	.	+	.	gene_id "ENSMUSG00000033740.11"; transcript_id "ENSMUST00000163727.2"; gene_type "protein_coding"; gene_status "KNOWN"; gene_name "St18"; transcript_type "protein_coding"; transcript_status "KNOWN"; transcript_name "St18-201"; exon_number 6; exon_id "ENSMUSE00000385151.2"; level 2; tag "basic"; tag "appris_principal"; tag "CCDS"; ccdsid "CCDS14810.1"; havana_gene "OTTMUSG00000024833.3"; havana_tr…
chr1	HAVANA	exon	6807543	6807677	.	+	.	gene_id "ENSMUSG00000033740.11"; transcript_id "ENSMUST00000163727.2"; gene_type "protein_coding"; gene_status "KNOWN"; gene_name "St18"; transcript_type "protein_coding"; transcript_status "KNOWN"; transcript_name "St18-201"; exon_number 7; exon_id "ENSMUSE00001260245.1"; level 2; tag "basic"; tag "appris_principal"; tag "CCDS"; ccdsid "CCDS14810.1"; havana_gene "OTTMUSG00000024833.3"; havana_tr…
chr1	HAVANA	exon	6809277	6809367	.	+	.	gene_id "ENSMUSG00000033740.11"; transcript_id "ENSMUST00000163727.2"; gene_type "protein_coding"; gene_status "KNOWN"; gene_name "St18"; transcript_type "protein_coding"; transcript_status "KNOWN"; transcript_name "St18-201"; exon_number 8; exon_id "ENSMUSE00000554052.1"; level 2; tag "basic"; tag "appris_principal"; tag "CCDS"; ccdsid "CCDS14810.1"; havana_gene "OTTMUSG00000024833.3"; havana_tr…
chr1	HAVANA	exon	6810574	6810678	.	+	.	gene_id "ENSMUSG00000033740.11"; transcript_id "ENSMUST00000163727.2"; gene_type "protein_coding"; gene_status "KNOWN"; gene_name "St18"; transcript_type "protein_coding"; transcript_status "KNOWN"; transcript_name "St18-201"; exon_number 9; exon_id "ENSMUSE00000230031.1"; level 2; tag "basic"; tag "appris_principal"; tag "CCDS"; ccdsid "CCDS14810.1"; havana_gene "OTTMUSG00000024833.3"; havana_tr…
chr1	HAVANA	exon	6817603	6817796	.	+	.	gene_id "ENSMUSG00000033740.11"; transcript_id "ENSMUST00000163727.2"; gene_type "protein_coding"; gene_status "KNOWN"; gene_name "St18"; transcript_type "protein_coding"; transcript_status "KNOWN"; transcript_name "St18-201"; exon_number 10; exon_id "ENSMUSE00000230024.1"; level 2; tag "basic"; tag "appris_principal"; tag "CCDS"; ccdsid "CCDS14810.1"; havana_gene "OTTMUSG00000024833.3"; havana_t…
chr1	HAVANA	exon	6819934	6820145	.	+	.	gene_id "ENSMUSG00000033740.11"; transcript_id "ENSMUST00000163727.2"; gene_type "protein_coding"; gene_status "KNOWN"; gene_name "St18"; transcript_type "protein_coding"; transcript_status "KNOWN"; transcript_name "St18-201"; exon_number 11; exon_id "ENSMUSE00001306044.1"; level 2; tag "basic"; tag "appris_principal"; tag "CCDS"; ccdsid "CCDS14810.1"; havana_gene "OTTMUSG00000024833.3"; havana_t…
chr1	HAVANA	exon	6827776	6828021	.	+	.	gene_id "ENSMUSG00000033740.11"; transcript_id "ENSMUST00000163727.2"; gene_type "protein_coding"; gene_status "KNOWN"; gene_name "St18"; transcript_type "protein_coding"; transcript_status "KNOWN"; transcript_name "St18-201"; exon_number 12; exon_id "ENSMUSE00000230015.1"; level 2; tag "basic"; tag "appris_principal"; tag "CCDS"; ccdsid "CCDS14810.1"; havana_gene "OTTMUSG00000024833.3"; havana_t…
chr1	HAVANA	exon	6833563	6833678	.	+	.	gene_id "ENSMUSG00000033740.11"; transcript_id "ENSMUST00000163727.2"; gene_type "protein_coding"; gene_status "KNOWN"; gene_name "St18"; transcript_type "protein_coding"; transcript_status "KNOWN"; transcript_name "St18-201"; exon_number 13; exon_id "ENSMUSE00001303092.1"; level 2; tag "basic"; tag "appris_principal"; tag "CCDS"; ccdsid "CCDS14810.1"; havana_gene "OTTMUSG00000024833.3"; havana_t…
chr1	HAVANA	exon	6842139	6842201	.	+	.	gene_id "ENSMUSG00000033740.11"; transcript_id "ENSMUST00000163727.2"; gene_type "protein_coding"; gene_status "KNOWN"; gene_name "St18"; transcript_type "protein_coding"; transcript_status "KNOWN"; transcript_name "St18-201"; exon_number 14; exon_id "ENSMUSE00001257955.1"; level 2; tag "basic"; tag "appris_principal"; tag "CCDS"; ccdsid "CCDS14810.1"; havana_gene "OTTMUSG00000024833.3"; havana_t…
chr1	HAVANA	exon	6842873	6842941	.	+	.	gene_id "ENSMUSG00000033740.11"; transcript_id "ENSMUST00000163727.2"; gene_type "protein_coding"; gene_status "KNOWN"; gene_name "St18"; transcript_type "protein_coding"; transcript_status "KNOWN"; transcript_name "St18-201"; exon_number 15; exon_id "ENSMUSE00001237599.1"; level 2; tag "basic"; tag "appris_principal"; tag "CCDS"; ccdsid "CCDS14810.1"; havana_gene "OTTMUSG00000024833.3"; havana_t…
chr1	HAVANA	exon	6844121	6844183	.	+	.	gene_id "ENSMUSG00000033740.11"; transcript_id "ENSMUST00000163727.2"; gene_type "protein_coding"; gene_status "KNOWN"; gene_name "St18"; transcript_type "protein_coding"; transcript_status "KNOWN"; transcript_name "St18-201"; exon_number 16; exon_id "ENSMUSE00001209159.1"; level 2; tag "basic"; tag "appris_principal"; tag "CCDS"; ccdsid "CCDS14810.1"; havana_gene "OTTMUSG00000024833.3"; havana_t…
chr1	HAVANA	exon	6844291	6844371	.	+	.	gene_id "ENSMUSG00000033740.11"; transcript_id "ENSMUST00000163727.2"; gene_type "protein_coding"; gene_status "KNOWN"; gene_name "St18"; transcript_type "protein_coding"; transcript_status "KNOWN"; transcript_name "St18-201"; exon_number 17; exon_id "ENSMUSE00001258572.1"; level 2; tag "basic"; tag "appris_principal"; tag "CCDS"; ccdsid "CCDS14810.1"; havana_gene "OTTMUSG00000024833.3"; havana_t…
chr1	HAVANA	exon	6845571	6845792	.	+	.	gene_id "ENSMUSG00000033740.11"; transcript_id "ENSMUST00000163727.2"; gene_type "protein_coding"; gene_status "KNOWN"; gene_name "St18"; transcript_type "protein_coding"; transcript_status "KNOWN"; transcript_name "St18-201"; exon_number 18; exon_id "ENSMUSE00001239567.1"; level 2; tag "basic"; tag "appris_principal"; tag "CCDS"; ccdsid "CCDS14810.1"; havana_gene "OTTMUSG00000024833.3"; havana_t…
chr1	HAVANA	exon	6848907	6848995	.	+	.	gene_id "ENSMUSG00000033740.11"; transcript_id "ENSMUST00000163727.2"; gene_type "protein_coding"; gene_status "KNOWN"; gene_name "St18"; transcript_type "protein_coding"; transcript_status "KNOWN"; transcript_name "St18-201"; exon_number 19; exon_id "ENSMUSE00001290981.1"; level 2; tag "basic"; tag "appris_principal"; tag "CCDS"; ccdsid "CCDS14810.1"; havana_gene "OTTMUSG00000024833.3"; havana_t…
chr1	HAVANA	exon	6855369	6855472	.	+	.	gene_id "ENSMUSG00000033740.11"; transcript_id "ENSMUST00000163727.2"; gene_type "protein_coding"; gene_status "KNOWN"; gene_name "St18"; transcript_type "protein_coding"; transcript_status "KNOWN"; transcript_name "St18-201"; exon_number 20; exon_id "ENSMUSE00001264048.1"; level 2; tag "basic"; tag "appris_principal"; tag "CCDS"; ccdsid "CCDS14810.1"; havana_gene "OTTMUSG00000024833.3"; havana_t…
chr1	HAVANA	exon	6857300	6857443	.	+	.	gene_id "ENSMUSG00000033740.11"; transcript_id "ENSMUST00000163727.2"; gene_type "protein_coding"; gene_status "KNOWN"; gene_name "St18"; transcript_type "protein_coding"; transcript_status "KNOWN"; transcript_name "St18-201"; exon_number 21; exon_id "ENSMUSE00001243308.1"; level 2; tag "basic"; tag "appris_principal"; tag "CCDS"; ccdsid "CCDS14810.1"; havana_gene "OTTMUSG00000024833.3"; havana_t…
chr1	HAVANA	exon	6858460	6860940	.	+	.	gene_id "ENSMUSG00000033740.11"; transcript_id "ENSMUST00000163727.2"; gene_type "protein_coding"; gene_status "KNOWN"; gene_name "St18"; transcript_type "protein_coding"; transcript_status "KNOWN"; transcript_name "St18-201"; exon_number 22; exon_id "ENSMUSE00000604772.2"; level 2; tag "basic"; tag "appris_principal"; tag "CCDS"; ccdsid "CCDS14810.1"; havana_gene "OTTMUSG00000024833.3"; havana_t…
chr1	HAVANA	exon	7088920	7089216	.	+	.	gene_id "ENSMUSG00000051285.11"; transcript_id "ENSMUST00000061280.10"; gene_type "protein_coding"; gene_status "KNOWN"; gene_name "Pcmtd1"; transcript_type "protein_coding"; transcript_status "KNOWN"; transcript_name "Pcmtd1-001"; exon_number 1; exon_id "ENSMUSE00000630850.3"; level 2; tag "basic"; tag "appris_principal"; tag "CCDS"; ccdsid "CCDS35508.1"; havana_gene "OTTMUSG00000043373.4"; hava…
chr1	HAVANA	exon	7120194	7120615	.	+	.	gene_id "ENSMUSG00000051285.11"; transcript_id "ENSMUST00000061280.10"; gene_type "protein_coding"; gene_status "KNOWN"; gene_name "Pcmtd1"; transcript_type "protein_coding"; transcript_status "KNOWN"; transcript_name "Pcmtd1-001"; exon_number 2; exon_id "ENSMUSE00000553965.2"; level 2; tag "basic"; tag "appris_principal"; tag "CCDS"; ccdsid "CCDS35508.1"; havana_gene "OTTMUSG00000043373.4"; hava…
chr1	HAVANA	exon	7147637	7147739	.	+	.	gene_id "ENSMUSG00000051285.11"; transcript_id "ENSMUST00000061280.10"; gene_type "protein_coding"; gene_status "KNOWN"; gene_name "Pcmtd1"; transcript_type "protein_coding"; transcript_status "KNOWN"; transcript_name "Pcmtd1-001"; exon_number 3; exon_id "ENSMUSE00001273110.1"; level 2; tag "basic"; tag "appris_principal"; tag "CCDS"; ccdsid "CCDS35508.1"; havana_gene "OTTMUSG00000043373.4"; hava…
chr1	HAVANA	exon	7160892	7161063	.	+	.	gene_id "ENSMUSG00000051285.11"; transcript_id "ENSMUST00000061280.10"; gene_type "protein_coding"; gene_status "KNOWN"; gene_name "Pcmtd1"; transcript_type "protein_coding"; transcript_status "KNOWN"; transcript_name "Pcmtd1-001"; exon_number 4; exon_id "ENSMUSE00001268642.1"; level 2; tag "basic"; tag "appris_principal"; tag "CCDS"; ccdsid "CCDS35508.1"; havana_gene "OTTMUSG00000043373.4"; hava…
chr1	HAVANA	exon	7163248	7163371	.	+	.	gene_id "ENSMUSG00000051285.11"; transcript_id "ENSMUST00000061280.10"; gene_type "protein_coding"; gene_status "KNOWN"; gene_name "Pcmtd1"; transcript_type "protein_coding"; transcript_status "KNOWN"; transcript_name "Pcmtd1-001"; exon_number 5; exon_id "ENSMUSE00001298878.1"; level 2; tag "basic"; tag "appris_principal"; tag "CCDS"; ccdsid "CCDS35508.1"; havana_gene "OTTMUSG00000043373.4"; hava…
chr1	HAVANA	exon	7169515	7173628	.	+	.	gene_id "ENSMUSG00000051285.11"; transcript_id "ENSMUST00000061280.10"; gene_type "protein_coding"; gene_status "KNOWN"; gene_name "Pcmtd1"; transcript_type "protein_coding"; transcript_status "KNOWN"; transcript_name "Pcmtd1-001"; exon_number 6; exon_id "ENSMUSE00000466061.6"; level 2; tag "basic"; tag "appris_principal"; tag "CCDS"; ccdsid "CCDS35508.1"; havana_gene "OTTMUSG00000043373.4"; hava…
chr1	HAVANA	exon	9908670	9908690	.	+	.	gene_id "ENSMUSG00000046101.10"; transcript_id "ENSMUST00000140948.2"; gene_type "protein_coding"; gene_status "KNOWN"; gene_name "Mcmdc2"; transcript_type "protein_coding"; transcript_status "PUTATIVE"; transcript_name "Mcmdc2-004"; exon_number 1; exon_id "ENSMUSE00001257934.1"; level 2; tag "not_organism_supported"; tag "basic"; havana_gene "OTTMUSG00000021854.3"; havana_transcript "OTTMUST0000…
chr1	HAVANA	exon	9911701	9911812	.	+	.	gene_id "ENSMUSG00000046101.10"; transcript_id "ENSMUST00000140948.2"; gene_type "protein_coding"; gene_status "KNOWN"; gene_name "Mcmdc2"; transcript_type "protein_coding"; transcript_status "PUTATIVE"; transcript_name "Mcmdc2-004"; exon_number 2; exon_id "ENSMUSE00000808379.2"; level 2; tag "not_organism_supported"; tag "basic"; havana_gene "OTTMUSG00000021854.3"; havana_transcript "OTTMUST0000…
chr1	HAVANA	exon	9911910	9912040	.	+	.	gene_id "ENSMUSG00000046101.10"; transcript_id "ENSMUST00000140948.2"; gene_type "protein_coding"; gene_status "KNOWN"; gene_name "Mcmdc2"; transcript_type "protein_coding"; transcript_status "PUTATIVE"; transcript_name "Mcmdc2-004"; exon_number 3; exon_id "ENSMUSE00000403774.1"; level 2; tag "not_organism_supported"; tag "basic"; havana_gene "OTTMUSG00000021854.3"; havana_transcript "OTTMUST0000…
chr1	HAVANA	exon	9912114	9912173	.	+	.	gene_id "ENSMUSG00000046101.10"; transcript_id "ENSMUST00000140948.2"; gene_type "protein_coding"; gene_status "KNOWN"; gene_name "Mcmdc2"; transcript_type "protein_coding"; transcript_status "PUTATIVE"; transcript_name "Mcmdc2-004"; exon_number 4; exon_id "ENSMUSE00000710450.1"; level 2; tag "not_organism_supported"; tag "basic"; havana_gene "OTTMUSG00000021854.3"; havana_transcript "OTTMUST0000…
chr1	HAVANA	exon	9915474	9915669	.	+	.	gene_id "ENSMUSG00000046101.10"; transcript_id "ENSMUST00000140948.2"; gene_type "protein_coding"; gene_status "KNOWN"; gene_name "Mcmdc2"; transcript_type "protein_coding"; transcript_status "PUTATIVE"; transcript_name "Mcmdc2-004"; exon_number 5; exon_id "ENSMUSE00000350073.1"; level 2; tag "not_organism_supported"; tag "basic"; havana_gene "OTTMUSG00000021854.3"; havana_transcript "OTTMUST0000…
chr1	HAVANA	exon	9916316	9916438	.	+	.	gene_id "ENSMUSG00000046101.10"; transcript_id "ENSMUST00000140948.2"; gene_type "protein_coding"; gene_status "KNOWN"; gene_name "Mcmdc2"; transcript_type "protein_coding"; transcript_status "PUTATIVE"; transcript_name "Mcmdc2-004"; exon_number 6; exon_id "ENSMUSE00000342317.1"; level 2; tag "not_organism_supported"; tag "basic"; havana_gene "OTTMUSG00000021854.3"; havana_transcript "OTTMUST0000…
chr1	HAVANA	exon	9916550	9916654	.	+	.	gene_id "ENSMUSG00000046101.10"; transcript_id "ENSMUST00000140948.2"; gene_type "protein_coding"; gene_status "KNOWN"; gene_name "Mcmdc2"; transcript_type "protein_coding"; transcript_status "PUTATIVE"; transcript_name "Mcmdc2-004"; exon_number 7; exon_id "ENSMUSE00000404482.1"; level 2; tag "not_organism_supported"; tag "basic"; havana_gene "OTTMUSG00000021854.3"; havana_transcript "OTTMUST0000…
chr1	HAVANA	exon	9919020	9919145	.	+	.	gene_id "ENSMUSG00000046101.10"; transcript_id "ENSMUST00000140948.2"; gene_type "protein_coding"; gene_status "KNOWN"; gene_name "Mcmdc2"; transcript_type "protein_coding"; transcript_status "PUTATIVE"; transcript_name "Mcmdc2-004"; exon_number 8; exon_id "ENSMUSE00000366258.1"; level 2; tag "not_organism_supported"; tag "basic"; havana_gene "OTTMUSG00000021854.3"; havana_transcript "OTTMUST0000…
chr1	HAVANA	exon	9920435	9920672	.	+	.	gene_id "ENSMUSG00000046101.10"; transcript_id "ENSMUST00000140948.2"; gene_type "protein_coding"; gene_status "KNOWN"; gene_name "Mcmdc2"; transcript_type "protein_coding"; transcript_status "PUTATIVE"; transcript_name "Mcmdc2-004"; exon_number 9; exon_id "ENSMUSE00000373372.1"; level 2; tag "not_organism_supported"; tag "basic"; havana_gene "OTTMUSG00000021854.3"; havana_transcript "OTTMUST0000…
chr1	HAVANA	exon	9924057	9924262	.	+	.	gene_id "ENSMUSG00000046101.10"; transcript_id "ENSMUST00000140948.2"; gene_type "protein_coding"; gene_status "KNOWN"; gene_name "Mcmdc2"; transcript_type "protein_coding"; transcript_status "PUTATIVE"; transcript_name "Mcmdc2-004"; exon_number 10; exon_id "ENSMUSE00000873477.1"; level 2; tag "not_organism_supported"; tag "basic"; havana_gene "OTTMUSG00000021854.3"; havana_transcript "OTTMUST000…
chr1	HAVANA	exon	9930781	9930947	.	+	.	gene_id "ENSMUSG00000046101.10"; transcript_id "ENSMUST00000140948.2"; gene_type "protein_coding"; gene_status "KNOWN"; gene_name "Mcmdc2"; transcript_type "protein_coding"; transcript_status "PUTATIVE"; transcript_name "Mcmdc2-004"; exon_number 11; exon_id "ENSMUSE00000906666.1"; level 2; tag "not_organism_supported"; tag "basic"; havana_gene "OTTMUSG00000021854.3"; havana_transcript "OTTMUST000…
chr1	HAVANA	exon	9932002	9932181	.	+	.	gene_id "ENSMUSG00000046101.10"; transcript_id "ENSMUST00000140948.2"; gene_type "protein_coding"; gene_status "KNOWN"; gene_name "Mcmdc2"; transcript_type "protein_coding"; transcript_status "PUTATIVE"; transcript_name "Mcmdc2-004"; exon_number 12; exon_id "ENSMUSE00001309561.1"; level 2; tag "not_organism_supported"; tag "basic"; havana_gene "OTTMUSG00000021854.3"; havana_transcript "OTTMUST000…
chr1	HAVANA	exon	9933923	9934065	.	+	.	gene_id "ENSMUSG00000046101.10"; transcript_id "ENSMUST00000140948.2"; gene_type "protein_coding"; gene_status "KNOWN"; gene_name "Mcmdc2"; transcript_type "protein_coding"; transcript_status "PUTATIVE"; transcript_name "Mcmdc2-004"; exon_number 13; exon_id "ENSMUSE00000904516.1"; level 2; tag "not_organism_supported"; tag "basic"; havana_gene "OTTMUSG00000021854.3"; havana_transcript "OTTMUST000…
chr1	HAVANA	exon	9936996	9937105	.	+	.	gene_id "ENSMUSG00000046101.10"; transcript_id "ENSMUST00000140948.2"; gene_type "protein_coding"; gene_status "KNOWN"; gene_name "Mcmdc2"; transcript_type "protein_coding"; transcript_status "PUTATIVE"; transcript_name "Mcmdc2-004"; exon_number 14; exon_id "ENSMUSE00001301510.1"; level 2; tag "not_organism_supported"; tag "basic"; havana_gene "OTTMUSG00000021854.3"; havana_transcript "OTTMUST000…
chr1	HAVANA	exon	9940378	9940533	.	+	.	gene_id "ENSMUSG00000046101.10"; transcript_id "ENSMUST00000140948.2"; gene_type "protein_coding"; gene_status "KNOWN"; gene_name "Mcmdc2"; transcript_type "protein_coding"; transcript_status "PUTATIVE"; transcript_name "Mcmdc2-004"; exon_number 15; exon_id "ENSMUSE00000823145.2"; level 2; tag "not_organism_supported"; tag "basic"; havana_gene "OTTMUSG00000021854.3"; havana_transcript "OTTMUST000…
chr1	HAVANA	exon	9940911	9942085	.	+	.	gene_id "ENSMUSG00000046101.10"; transcript_id "ENSMUST00000140948.2"; gene_type "protein_coding"; gene_status "KNOWN"; gene_name "Mcmdc2"; transcript_type "protein_coding"; transcript_status "PUTATIVE"; transcript_name "Mcmdc2-004"; exon_number 16; exon_id "ENSMUSE00000798910.2"; level 2; tag "not_organism_supported"; tag "basic"; havana_gene "OTTMUSG00000021854.3"; havana_transcript "OTTMUST000…
chr1	HAVANA	exon	9967099	9967932	.	-	.	gene_id "ENSMUSG00000099032.1"; transcript_id "ENSMUST00000185184.1"; gene_type "protein_coding"; gene_status "KNOWN"; gene_name "Tcf24"; transcript_type "protein_coding"; transcript_status "NOVEL"; transcript_name "Tcf24-001"; exon_number 1; exon_id "ENSMUSE00001317570.1"; level 2; tag "basic"; tag "appris_principal"; havana_gene "OTTMUSG00000044905.1"; havana_transcript "OTTMUST00000118029.1";
chr1	HAVANA	exon	9960163	9963521	.	-	.	gene_id "ENSMUSG00000099032.1"; transcript_id "ENSMUST00000185184.1"; gene_type "protein_coding"; gene_status "KNOWN"; gene_name "Tcf24"; transcript_type "protein_coding"; transcript_status "NOVEL"; transcript_name "Tcf24-001"; exon_number 2; exon_id "ENSMUSE00001315758.1"; level 2; tag "basic"; tag "appris_principal"; havana_gene "OTTMUSG00000044905.1"; havana_transcript "OTTMUST00000118029.1";
chr1	HAVANA	exon	10038218	10038344	.	+	.	gene_id "ENSMUSG00000056763.10"; transcript_id "ENSMUST00000071087.5"; gene_type "protein_coding"; gene_status "KNOWN"; gene_name "Cspp1"; transcript_type "protein_coding"; transcript_status "KNOWN"; transcript_name "Cspp1-004"; exon_number 1; exon_id "ENSMUSE00000702887.1"; level 2; tag "basic"; tag "appris_principal"; tag "CCDS"; ccdsid "CCDS35511.1"; havana_gene "OTTMUSG00000027401.6"; havana_…
chr1	HAVANA	exon	10045076	10045184	.	+	.	gene_id "ENSMUSG00000056763.10"; transcript_id "ENSMUST00000071087.5"; gene_type "protein_coding"; gene_status "KNOWN"; gene_name "Cspp1"; transcript_type "protein_coding"; transcript_status "KNOWN"; transcript_name "Cspp1-004"; exon_number 2; exon_id "ENSMUSE00001308033.1"; level 2; tag "basic"; tag "appris_principal"; tag "CCDS"; ccdsid "CCDS35511.1"; havana_gene "OTTMUSG00000027401.6"; havana_…
chr1	HAVANA	exon	10047424	10047526	.	+	.	gene_id "ENSMUSG00000056763.10"; transcript_id "ENSMUST00000071087.5"; gene_type "protein_coding"; gene_status "KNOWN"; gene_name "Cspp1"; transcript_type "protein_coding"; transcript_status "KNOWN"; transcript_name "Cspp1-004"; exon_number 3; exon_id "ENSMUSE00001255443.1"; level 2; tag "basic"; tag "appris_principal"; tag "CCDS"; ccdsid "CCDS35511.1"; havana_gene "OTTMUSG00000027401.6"; havana_…
chr1	HAVANA	exon	10058720	10058823	.	+	.	gene_id "ENSMUSG00000056763.10"; transcript_id "ENSMUST00000071087.5"; gene_type "protein_coding"; gene_status "KNOWN"; gene_name "Cspp1"; transcript_type "protein_coding"; transcript_status "KNOWN"; transcript_name "Cspp1-004"; exon_number 4; exon_id "ENSMUSE00001257763.1"; level 2; tag "basic"; tag "appris_principal"; tag "CCDS"; ccdsid "CCDS35511.1"; havana_gene "OTTMUSG00000027401.6"; havana_…
chr1	HAVANA	exon	10064333	10064413	.	+	.	gene_id "ENSMUSG00000056763.10"; transcript_id "ENSMUST00000071087.5"; gene_type "protein_coding"; gene_status "KNOWN"; gene_name "Cspp1"; transcript_type "protein_coding"; transcript_status "KNOWN"; transcript_name "Cspp1-004"; exon_number 5; exon_id "ENSMUSE00000154174.1"; level 2; tag "basic"; tag "appris_principal"; tag "CCDS"; ccdsid "CCDS35511.1"; havana_gene "OTTMUSG00000027401.6"; havana_…
chr1	HAVANA	exon	10065323	10065421	.	+	.	gene_id "ENSMUSG00000056763.10"; transcript_id "ENSMUST00000071087.5"; gene_type "protein_coding"; gene_status "KNOWN"; gene_name "Cspp1"; transcript_type "protein_coding"; transcript_status "KNOWN"; transcript_name "Cspp1-004"; exon_number 6; exon_id "ENSMUSE00000154176.1"; level 2; tag "basic"; tag "appris_principal"; tag "CCDS"; ccdsid "CCDS35511.1"; havana_gene "OTTMUSG00000027401.6"; havana_…
chr1	HAVANA	exon	10066426	10066820	.	+	.	gene_id "ENSMUSG00000056763.10"; transcript_id "ENSMUST00000071087.5"; gene_type "protein_coding"; gene_status "KNOWN"; gene_name "Cspp1"; transcript_type "protein_coding"; transcript_status "KNOWN"; transcript_name "Cspp1-004"; exon_number 7; exon_id "ENSMUSE00000340768.3"; level 2; tag "basic"; tag "appris_principal"; tag "CCDS"; ccdsid "CCDS35511.1"; havana_gene "OTTMUSG00000027401.6"; havana_…
chr1	HAVANA	exon	10074860	10074946	.	+	.	gene_id "ENSMUSG00000056763.10"; transcript_id "ENSMUST00000071087.5"; gene_type "protein_coding"; gene_status "KNOWN"; gene_name "Cspp1"; transcript_type "protein_coding"; transcript_status "KNOWN"; transcript_name "Cspp1-004"; exon_number 8; exon_id "ENSMUSE00001292256.1"; level 2; tag "basic"; tag "appris_principal"; tag "CCDS"; ccdsid "CCDS35511.1"; havana_gene "OTTMUSG00000027401.6"; havana_…
chr1	HAVANA	exon	10077172	10077242	.	+	.	gene_id "ENSMUSG00000056763.10"; transcript_id "ENSMUST00000071087.5"; gene_type "protein_coding"; gene_status "KNOWN"; gene_name "Cspp1"; transcript_type "protein_coding"; transcript_status "KNOWN"; transcript_name "Cspp1-004"; exon_number 9; exon_id "ENSMUSE00001264927.1"; level 2; tag "basic"; tag "appris_principal"; tag "CCDS"; ccdsid "CCDS35511.1"; havana_gene "OTTMUSG00000027401.6"; havana_…
chr1	HAVANA	exon	10082253	10082346	.	+	.	gene_id "ENSMUSG00000056763.10"; transcript_id "ENSMUST00000071087.5"; gene_type "protein_coding"; gene_status "KNOWN"; gene_name "Cspp1"; transcript_type "protein_coding"; transcript_status "KNOWN"; transcript_name "Cspp1-004"; exon_number 10; exon_id "ENSMUSE00001272840.1"; level 2; tag "basic"; tag "appris_principal"; tag "CCDS"; ccdsid "CCDS35511.1"; havana_gene "OTTMUSG00000027401.6"; havana…
chr1	HAVANA	exon	10083501	10083558	.	+	.	gene_id "ENSMUSG00000056763.10"; transcript_id "ENSMUST00000071087.5"; gene_type "protein_coding"; gene_status "KNOWN"; gene_name "Cspp1"; transcript_type "protein_coding"; transcript_status "KNOWN"; transcript_name "Cspp1-004"; exon_number 11; exon_id "ENSMUSE00000702853.1"; level 2; tag "basic"; tag "appris_principal"; tag "CCDS"; ccdsid "CCDS35511.1"; havana_gene "OTTMUSG00000027401.6"; havana…
chr1	HAVANA	exon	10085747	10085952	.	+	.	gene_id "ENSMUSG00000056763.10"; transcript_id "ENSMUST00000071087.5"; gene_type "protein_coding"; gene_status "KNOWN"; gene_name "Cspp1"; transcript_type "protein_coding"; transcript_status "KNOWN"; transcript_name "Cspp1-004"; exon_number 12; exon_id "ENSMUSE00000702851.1"; level 2; tag "basic"; tag "appris_principal"; tag "CCDS"; ccdsid "CCDS35511.1"; havana_gene "OTTMUSG00000027401.6"; havana…
chr1	HAVANA	exon	10088051	10088184	.	+	.	gene_id "ENSMUSG00000056763.10"; transcript_id "ENSMUST00000071087.5"; gene_type "protein_coding"; gene_status "KNOWN"; gene_name "Cspp1"; transcript_type "protein_coding"; transcript_status "KNOWN"; transcript_name "Cspp1-004"; exon_number 13; exon_id "ENSMUSE00000702850.1"; level 2; tag "basic"; tag "appris_principal"; tag "CCDS"; ccdsid "CCDS35511.1"; havana_gene "OTTMUSG00000027401.6"; havana…
chr1	HAVANA	exon	10088882	10088960	.	+	.	gene_id "ENSMUSG00000056763.10"; transcript_id "ENSMUST00000071087.5"; gene_type "protein_coding"; gene_status "KNOWN"; gene_name "Cspp1"; transcript_type "protein_coding"; transcript_status "KNOWN"; transcript_name "Cspp1-004"; exon_number 14; exon_id "ENSMUSE00001235604.1"; level 2; tag "basic"; tag "appris_principal"; tag "CCDS"; ccdsid "CCDS35511.1"; havana_gene "OTTMUSG00000027401.6"; havana…
chr1	HAVANA	exon	10090188	10090317	.	+	.	gene_id "ENSMUSG00000056763.10"; transcript_id "ENSMUST00000071087.5"; gene_type "protein_coding"; gene_status "KNOWN"; gene_name "Cspp1"; transcript_type "protein_coding"; transcript_status "KNOWN"; transcript_name "Cspp1-004"; exon_number 15; exon_id "ENSMUSE00001284466.1"; level 2; tag "basic"; tag "appris_principal"; tag "CCDS"; ccdsid "CCDS35511.1"; havana_gene "OTTMUSG00000027401.6"; havana…
chr1	HAVANA	exon	10095866	10096013	.	+	.	gene_id "ENSMUSG00000056763.10"; transcript_id "ENSMUST00000071087.5"; gene_type "protein_coding"; gene_status "KNOWN"; gene_name "Cspp1"; transcript_type "protein_coding"; transcript_status "KNOWN"; transcript_name "Cspp1-004"; exon_number 16; exon_id "ENSMUSE00000702847.1"; level 2; tag "basic"; tag "appris_principal"; tag "CCDS"; ccdsid "CCDS35511.1"; havana_gene "OTTMUSG00000027401.6"; havana…
chr1	HAVANA	exon	10104212	10104364	.	+	.	gene_id "ENSMUSG00000056763.10"; transcript_id "ENSMUST00000071087.5"; gene_type "protein_coding"; gene_status "KNOWN"; gene_name "Cspp1"; transcript_type "protein_coding"; transcript_status "KNOWN"; transcript_name "Cspp1-004"; exon_number 17; exon_id "ENSMUSE00000702846.1"; level 2; tag "basic"; tag "appris_principal"; tag "CCDS"; ccdsid "CCDS35511.1"; havana_gene "OTTMUSG00000027401.6"; havana…
chr1	HAVANA	exon	10108369	10108481	.	+	.	gene_id "ENSMUSG00000056763.10"; transcript_id "ENSMUST00000071087.5"; gene_type "protein_coding"; gene_status "KNOWN"; gene_name "Cspp1"; transcript_type "protein_coding"; transcript_status "KNOWN"; transcript_name "Cspp1-004"; exon_number 18; exon_id "ENSMUSE00000702844.1"; level 2; tag "basic"; tag "appris_principal"; tag "CCDS"; ccdsid "CCDS35511.1"; havana_gene "OTTMUSG00000027401.6"; havana…
chr1	HAVANA	exon	10112393	10112542	.	+	.	gene_id "ENSMUSG00000056763.10"; transcript_id "ENSMUST00000071087.5"; gene_type "protein_coding"; gene_status "KNOWN"; gene_name "Cspp1"; transcript_type "protein_coding"; transcript_status "KNOWN"; transcript_name "Cspp1-004"; exon_number 19; exon_id "ENSMUSE00000630815.1"; level 2; tag "basic"; tag "appris_principal"; tag "CCDS"; ccdsid "CCDS35511.1"; havana_gene "OTTMUSG00000027401.6"; havana…
chr1	HAVANA	exon	10112876	10113022	.	+	.	gene_id "ENSMUSG00000056763.10"; transcript_id "ENSMUST00000071087.5"; gene_type "protein_coding"; gene_status "KNOWN"; gene_name "Cspp1"; transcript_type "protein_coding"; transcript_status "KNOWN"; transcript_name "Cspp1-004"; exon_number 20; exon_id "ENSMUSE00000437961.3"; level 2; tag "basic"; tag "appris_principal"; tag "CCDS"; ccdsid "CCDS35511.1"; havana_gene "OTTMUSG00000027401.6"; havana…
chr1	HAVANA	exon	10113603	10113707	.	+	.	gene_id "ENSMUSG00000056763.10"; transcript_id "ENSMUST00000071087.5"; gene_type "protein_coding"; gene_status "KNOWN"; gene_name "Cspp1"; transcript_type "protein_coding"; transcript_status "KNOWN"; transcript_name "Cspp1-004"; exon_number 21; exon_id "ENSMUSE00000437955.3"; level 2; tag "basic"; tag "appris_principal"; tag "CCDS"; ccdsid "CCDS35511.1"; havana_gene "OTTMUSG00000027401.6"; havana…
chr1	HAVANA	exon	10116018	10116084	.	+	.	gene_id "ENSMUSG00000056763.10"; transcript_id "ENSMUST00000071087.5"; gene_type "protein_coding"; gene_status "KNOWN"; gene_name "Cspp1"; transcript_type "protein_coding"; transcript_status "KNOWN"; transcript_name "Cspp1-004"; exon_number 22; exon_id "ENSMUSE00000437950.3"; level 2; tag "basic"; tag "appris_principal"; tag "CCDS"; ccdsid "CCDS35511.1"; havana_gene "OTTMUSG00000027401.6"; havana…
chr1	HAVANA	exon	10116614	10116731	.	+	.	gene_id "ENSMUSG00000056763.10"; transcript_id "ENSMUST00000071087.5"; gene_type "protein_coding"; gene_status "KNOWN"; gene_name "Cspp1"; transcript_type "protein_coding"; transcript_status "KNOWN"; transcript_name "Cspp1-004"; exon_number 23; exon_id "ENSMUSE00001304824.1"; level 2; tag "basic"; tag "appris_principal"; tag "CCDS"; ccdsid "CCDS35511.1"; havana_gene "OTTMUSG00000027401.6"; havana…
chr1	HAVANA	exon	10126340	10126479	.	+	.	gene_id "ENSMUSG00000056763.10"; transcript_id "ENSMUST00000071087.5"; gene_type "protein_coding"; gene_status "KNOWN"; gene_name "Cspp1"; transcript_type "protein_coding"; transcript_status "KNOWN"; transcript_name "Cspp1-004"; exon_number 24; exon_id "ENSMUSE00000437940.3"; level 2; tag "basic"; tag "appris_principal"; tag "CCDS"; ccdsid "CCDS35511.1"; havana_gene "OTTMUSG00000027401.6"; havana…
chr1	HAVANA	exon	10127423	10127563	.	+	.	gene_id "ENSMUSG00000056763.10"; transcript_id "ENSMUST00000071087.5"; gene_type "protein_coding"; gene_status "KNOWN"; gene_name "Cspp1"; transcript_type "protein_coding"; transcript_status "KNOWN"; transcript_name "Cspp1-004"; exon_number 25; exon_id "ENSMUSE00001278859.1"; level 2; tag "basic"; tag "appris_principal"; tag "CCDS"; ccdsid "CCDS35511.1"; havana_gene "OTTMUSG00000027401.6"; havana…
chr1	HAVANA	exon	10129986	10130032	.	+	.	gene_id "ENSMUSG00000056763.10"; transcript_id "ENSMUST00000071087.5"; gene_type "protein_coding"; gene_status "KNOWN"; gene_name "Cspp1"; transcript_type "protein_coding"; transcript_status "KNOWN"; transcript_name "Cspp1-004"; exon_number 26; exon_id "ENSMUSE00000437930.3"; level 2; tag "basic"; tag "appris_principal"; tag "CCDS"; ccdsid "CCDS35511.1"; havana_gene "OTTMUSG00000027401.6"; havana…
chr1	HAVANA	exon	10132454	10132517	.	+	.	gene_id "ENSMUSG00000056763.10"; transcript_id "ENSMUST00000071087.5"; gene_type "protein_coding"; gene_status "KNOWN"; gene_name "Cspp1"; transcript_type "protein_coding"; transcript_status "KNOWN"; transcript_name "Cspp1-004"; exon_number 27; exon_id "ENSMUSE00001284796.1"; level 2; tag "basic"; tag "appris_principal"; tag "CCDS"; ccdsid "CCDS35511.1"; havana_gene "OTTMUSG00000027401.6"; havana…
chr1	HAVANA	exon	10133164	10133273	.	+	.	gene_id "ENSMUSG00000056763.10"; transcript_id "ENSMUST00000071087.5"; gene_type "protein_coding"; gene_status "KNOWN"; gene_name "Cspp1"; transcript_type "protein_coding"; transcript_status "KNOWN"; transcript_name "Cspp1-004"; exon_number 28; exon_id "ENSMUSE00000437918.3"; level 2; tag "basic"; tag "appris_principal"; tag "CCDS"; ccdsid "CCDS35511.1"; havana_gene "OTTMUSG00000027401.6"; havana…
chr1	HAVANA	exon	10134092	10134230	.	+	.	gene_id "ENSMUSG00000056763.10"; transcript_id "ENSMUST00000071087.5"; gene_type "protein_coding"; gene_status "KNOWN"; gene_name "Cspp1"; transcript_type "protein_coding"; transcript_status "KNOWN"; transcript_name "Cspp1-004"; exon_number 29; exon_id "ENSMUSE00000437913.3"; level 2; tag "basic"; tag "appris_principal"; tag "CCDS"; ccdsid "CCDS35511.1"; havana_gene "OTTMUSG00000027401.6"; havana…
chr1	HAVANA	exon	10135934	10136768	.	+	.	gene_id "ENSMUSG00000056763.10"; transcript_id "ENSMUST00000071087.5"; gene_type "protein_coding"; gene_status "KNOWN"; gene_name "Cspp1"; transcript_type "protein_coding"; transcript_status "KNOWN"; transcript_name "Cspp1-004"; exon_number 30; exon_id "ENSMUSE00000437971.4"; level 2; tag "basic"; tag "appris_principal"; tag "CCDS"; ccdsid "CCDS35511.1"; havana_gene "OTTMUSG00000027401.6"; havana…
chr1	HAVANA	exon	11518671	11518709	.	+	.	gene_id "ENSMUSG00000057715.7"; transcript_id "ENSMUST00000141339.1"; gene_type "protein_coding"; gene_status "KNOWN"; gene_name "A830018L16Rik"; transcript_type "protein_coding"; transcript_status "PUTATIVE"; transcript_name "A830018L16Rik-007"; exon_number 1; exon_id "ENSMUSE00000791835.1"; level 2; tag "mRNA_start_NF"; tag "cds_start_NF"; havana_gene "OTTMUSG00000033915.1"; havana_transcript "…
chr1	HAVANA	exon	11545154	11545282	.	+	.	gene_id "ENSMUSG00000057715.7"; transcript_id "ENSMUST00000141339.1"; gene_type "protein_coding"; gene_status "KNOWN"; gene_name "A830018L16Rik"; transcript_type "protein_coding"; transcript_status "PUTATIVE"; transcript_name "A830018L16Rik-007"; exon_number 2; exon_id "ENSMUSE00001264773.1"; level 2; tag "mRNA_start_NF"; tag "cds_start_NF"; havana_gene "OTTMUSG00000033915.1"; havana_transcript "…
chr1	HAVANA	exon	11562963	11562991	.	+	.	gene_id "ENSMUSG00000057715.7"; transcript_id "ENSMUST00000141339.1"; gene_type "protein_coding"; gene_status "KNOWN"; gene_name "A830018L16Rik"; transcript_type "protein_coding"; transcript_status "PUTATIVE"; transcript_name "A830018L16Rik-007"; exon_number 3; exon_id "ENSMUSE00001248668.1"; level 2; tag "mRNA_start_NF"; tag "cds_start_NF"; havana_gene "OTTMUSG00000033915.1"; havana_transcript "…
chr1	HAVANA	exon	11588374	11588546	.	+	.	gene_id "ENSMUSG00000057715.7"; transcript_id "ENSMUST00000141339.1"; gene_type "protein_coding"; gene_status "KNOWN"; gene_name "A830018L16Rik"; transcript_type "protein_coding"; transcript_status "PUTATIVE"; transcript_name "A830018L16Rik-007"; exon_number 4; exon_id "ENSMUSE00001305849.1"; level 2; tag "mRNA_start_NF"; tag "cds_start_NF"; havana_gene "OTTMUSG00000033915.1"; havana_transcript "…
chr1	HAVANA	exon	11596151	11596317	.	+	.	gene_id "ENSMUSG00000057715.7"; transcript_id "ENSMUST00000141339.1"; gene_type "protein_coding"; gene_status "KNOWN"; gene_name "A830018L16Rik"; transcript_type "protein_coding"; transcript_status "PUTATIVE"; transcript_name "A830018L16Rik-007"; exon_number 5; exon_id "ENSMUSE00001289981.1"; level 2; tag "mRNA_start_NF"; tag "cds_start_NF"; havana_gene "OTTMUSG00000033915.1"; havana_transcript "…
chr1	HAVANA	exon	11596965	11599993	.	+	.	gene_id "ENSMUSG00000057715.7"; transcript_id "ENSMUST00000141339.1"; gene_type "protein_coding"; gene_status "KNOWN"; gene_name "A830018L16Rik"; transcript_type "protein_coding"; transcript_status "PUTATIVE"; transcript_name "A830018L16Rik-007"; exon_number 6; exon_id "ENSMUSE00000821390.1"; level 2; tag "mRNA_start_NF"; tag "cds_start_NF"; havana_gene "OTTMUSG00000033915.1"; havana_transcript "…
chr1	ENSEMBL	exon	14755454	14758373	.	+	.	gene_id "ENSMUSG00000054493.1"; transcript_id "ENSMUST00000067599.1"; gene_type "protein_coding"; gene_status "KNOWN"; gene_name "Gm9947"; transcript_type "protein_coding"; transcript_status "KNOWN"; transcript_name "Gm9947-201"; exon_number 1; exon_id "ENSMUSE00000458133.1"; level 3; tag "basic"; tag "appris_principal";
chr1	HAVANA	exon	16520001	16520112	.	-	.	gene_id "ENSMUSG00000025920.13"; transcript_id "ENSMUST00000162435.1"; gene_type "protein_coding"; gene_status "KNOWN"; gene_name "Stau2"; transcript_type "protein_coding"; transcript_status "KNOWN"; transcript_name "Stau2-009"; exon_number 1; exon_id "ENSMUSE00000857451.1"; level 2; tag "alternative_5_UTR"; tag "not_organism_supported"; tag "basic"; tag "CCDS"; ccdsid "CCDS48223.1"; havana_gene …
chr1	HAVANA	exon	16509342	16509408	.	-	.	gene_id "ENSMUSG00000025920.13"; transcript_id "ENSMUST00000162435.1"; gene_type "protein_coding"; gene_status "KNOWN"; gene_name "Stau2"; transcript_type "protein_coding"; transcript_status "KNOWN"; transcript_name "Stau2-009"; exon_number 2; exon_id "ENSMUSE00001241858.1"; level 2; tag "alternative_5_UTR"; tag "not_organism_supported"; tag "basic"; tag "CCDS"; ccdsid "CCDS48223.1"; havana_gene …
chr1	HAVANA	exon	16463035	16463194	.	-	.	gene_id "ENSMUSG00000025920.13"; transcript_id "ENSMUST00000162435.1"; gene_type "protein_coding"; gene_status "KNOWN"; gene_name "Stau2"; transcript_type "protein_coding"; transcript_status "KNOWN"; transcript_name "Stau2-009"; exon_number 3; exon_id "ENSMUSE00001210846.1"; level 2; tag "alternative_5_UTR"; tag "not_organism_supported"; tag "basic"; tag "CCDS"; ccdsid "CCDS48223.1"; havana_gene …
chr1	HAVANA	exon	16440323	16440458	.	-	.	gene_id "ENSMUSG00000025920.13"; transcript_id "ENSMUST00000162435.1"; gene_type "protein_coding"; gene_status "KNOWN"; gene_name "Stau2"; transcript_type "protein_coding"; transcript_status "KNOWN"; transcript_name "Stau2-009"; exon_number 4; exon_id "ENSMUSE00001299794.1"; level 2; tag "alternative_5_UTR"; tag "not_organism_supported"; tag "basic"; tag "CCDS"; ccdsid "CCDS48223.1"; havana_gene …
chr1	HAVANA	exon	16394051	16394210	.	-	.	gene_id "ENSMUSG00000025920.13"; transcript_id "ENSMUST00000162435.1"; gene_type "protein_coding"; gene_status "KNOWN"; gene_name "Stau2"; transcript_type "protein_coding"; transcript_status "KNOWN"; transcript_name "Stau2-009"; exon_number 5; exon_id "ENSMUSE00001248826.1"; level 2; tag "alternative_5_UTR"; tag "not_organism_supported"; tag "basic"; tag "CCDS"; ccdsid "CCDS48223.1"; havana_gene …
chr1	HAVANA	exon	16392517	16392624	.	-	.	gene_id "ENSMUSG00000025920.13"; transcript_id "ENSMUST00000162435.1"; gene_type "protein_coding"; gene_status "KNOWN"; gene_name "Stau2"; transcript_type "protein_coding"; transcript_status "KNOWN"; transcript_name "Stau2-009"; exon_number 6; exon_id "ENSMUSE00001303323.1"; level 2; tag "alternative_5_UTR"; tag "not_organism_supported"; tag "basic"; tag "CCDS"; ccdsid "CCDS48223.1"; havana_gene …
chr1	HAVANA	exon	16389821	16390033	.	-	.	gene_id "ENSMUSG00000025920.13"; transcript_id "ENSMUST00000162435.1"; gene_type "protein_coding"; gene_status "KNOWN"; gene_name "Stau2"; transcript_type "protein_coding"; transcript_status "KNOWN"; transcript_name "Stau2-009"; exon_number 7; exon_id "ENSMUSE00001288168.1"; level 2; tag "alternative_5_UTR"; tag "not_organism_supported"; tag "basic"; tag "CCDS"; ccdsid "CCDS48223.1"; havana_gene …
chr1	HAVANA	exon	16374674	16374811	.	-	.	gene_id "ENSMUSG00000025920.13"; transcript_id "ENSMUST00000162435.1"; gene_type "protein_coding"; gene_status "KNOWN"; gene_name "Stau2"; transcript_type "protein_coding"; transcript_status "KNOWN"; transcript_name "Stau2-009"; exon_number 8; exon_id "ENSMUSE00001224590.1"; level 2; tag "alternative_5_UTR"; tag "not_organism_supported"; tag "basic"; tag "CCDS"; ccdsid "CCDS48223.1"; havana_gene …
chr1	HAVANA	exon	16369755	16369886	.	-	.	gene_id "ENSMUSG00000025920.13"; transcript_id "ENSMUST00000162435.1"; gene_type "protein_coding"; gene_status "KNOWN"; gene_name "Stau2"; transcript_type "protein_coding"; transcript_status "KNOWN"; transcript_name "Stau2-009"; exon_number 9; exon_id "ENSMUSE00001278110.1"; level 2; tag "alternative_5_UTR"; tag "not_organism_supported"; tag "basic"; tag "CCDS"; ccdsid "CCDS48223.1"; havana_gene …
chr1	HAVANA	exon	16366079	16366139	.	-	.	gene_id "ENSMUSG00000025920.13"; transcript_id "ENSMUST00000162435.1"; gene_type "protein_coding"; gene_status "KNOWN"; gene_name "Stau2"; transcript_type "protein_coding"; transcript_status "KNOWN"; transcript_name "Stau2-009"; exon_number 10; exon_id "ENSMUSE00001253460.1"; level 2; tag "alternative_5_UTR"; tag "not_organism_supported"; tag "basic"; tag "CCDS"; ccdsid "CCDS48223.1"; havana_gene…
chr1	HAVANA	exon	16345704	16346011	.	-	.	gene_id "ENSMUSG00000025920.13"; transcript_id "ENSMUST00000162435.1"; gene_type "protein_coding"; gene_status "KNOWN"; gene_name "Stau2"; transcript_type "protein_coding"; transcript_status "KNOWN"; transcript_name "Stau2-009"; exon_number 11; exon_id "ENSMUSE00000443557.1"; level 2; tag "alternative_5_UTR"; tag "not_organism_supported"; tag "basic"; tag "CCDS"; ccdsid "CCDS48223.1"; havana_gene…
chr1	HAVANA	exon	16231003	16231091	.	-	.	gene_id "ENSMUSG00000025920.13"; transcript_id "ENSMUST00000162435.1"; gene_type "protein_coding"; gene_status "KNOWN"; gene_name "Stau2"; transcript_type "protein_coding"; transcript_status "KNOWN"; transcript_name "Stau2-009"; exon_number 12; exon_id "ENSMUSE00000471147.2"; level 2; tag "alternative_5_UTR"; tag "not_organism_supported"; tag "basic"; tag "CCDS"; ccdsid "CCDS48223.1"; havana_gene…
chr1	HAVANA	exon	16228816	16229866	.	-	.	gene_id "ENSMUSG00000025920.13"; transcript_id "ENSMUST00000162435.1"; gene_type "protein_coding"; gene_status "KNOWN"; gene_name "Stau2"; transcript_type "protein_coding"; transcript_status "KNOWN"; transcript_name "Stau2-009"; exon_number 13; exon_id "ENSMUSE00000851185.1"; level 2; tag "alternative_5_UTR"; tag "not_organism_supported"; tag "basic"; tag "CCDS"; ccdsid "CCDS48223.1"; havana_gene…
chr1	HAVANA	exon	16519173	16519240	.	-	.	gene_id "ENSMUSG00000025920.13"; transcript_id "ENSMUST00000162007.1"; gene_type "protein_coding"; gene_status "KNOWN"; gene_name "Stau2"; transcript_type "protein_coding"; transcript_status "KNOWN"; transcript_name "Stau2-004"; exon_number 1; exon_id "ENSMUSE00000864156.1"; level 2; tag "basic"; havana_gene "OTTMUSG00000033135.6"; havana_transcript "OTTMUST00000082852.3";
chr1	HAVANA	exon	16509342	16509408	.	-	.	gene_id "ENSMUSG00000025920.13"; transcript_id "ENSMUST00000162007.1"; gene_type "protein_coding"; gene_status "KNOWN"; gene_name "Stau2"; transcript_type "protein_coding"; transcript_status "KNOWN"; transcript_name "Stau2-004"; exon_number 2; exon_id "ENSMUSE00001241858.1"; level 2; tag "basic"; havana_gene "OTTMUSG00000033135.6"; havana_transcript "OTTMUST00000082852.3";
chr1	HAVANA	exon	16463035	16463194	.	-	.	gene_id "ENSMUSG00000025920.13"; transcript_id "ENSMUST00000162007.1"; gene_type "protein_coding"; gene_status "KNOWN"; gene_name "Stau2"; transcript_type "protein_coding"; transcript_status "KNOWN"; transcript_name "Stau2-004"; exon_number 3; exon_id "ENSMUSE00001210846.1"; level 2; tag "basic"; havana_gene "OTTMUSG00000033135.6"; havana_transcript "OTTMUST00000082852.3";
chr1	HAVANA	exon	16440323	16440458	.	-	.	gene_id "ENSMUSG00000025920.13"; transcript_id "ENSMUST00000162007.1"; gene_type "protein_coding"; gene_status "KNOWN"; gene_name "Stau2"; transcript_type "protein_coding"; transcript_status "KNOWN"; transcript_name "Stau2-004"; exon_number 4; exon_id "ENSMUSE00001299794.1"; level 2; tag "basic"; havana_gene "OTTMUSG00000033135.6"; havana_transcript "OTTMUST00000082852.3";
chr1	HAVANA	exon	16394051	16394210	.	-	.	gene_id "ENSMUSG00000025920.13"; transcript_id "ENSMUST00000162007.1"; gene_type "protein_coding"; gene_status "KNOWN"; gene_name "Stau2"; transcript_type "protein_coding"; transcript_status "KNOWN"; transcript_name "Stau2-004"; exon_number 5; exon_id "ENSMUSE00001248826.1"; level 2; tag "basic"; havana_gene "OTTMUSG00000033135.6"; havana_transcript "OTTMUST00000082852.3";
chr1	HAVANA	exon	16392517	16392624	.	-	.	gene_id "ENSMUSG00000025920.13"; transcript_id "ENSMUST00000162007.1"; gene_type "protein_coding"; gene_status "KNOWN"; gene_name "Stau2"; transcript_type "protein_coding"; transcript_status "KNOWN"; transcript_name "Stau2-004"; exon_number 6; exon_id "ENSMUSE00001303323.1"; level 2; tag "basic"; havana_gene "OTTMUSG00000033135.6"; havana_transcript "OTTMUST00000082852.3";
chr1	HAVANA	exon	16389821	16390033	.	-	.	gene_id "ENSMUSG00000025920.13"; transcript_id "ENSMUST00000162007.1"; gene_type "protein_coding"; gene_status "KNOWN"; gene_name "Stau2"; transcript_type "protein_coding"; transcript_status "KNOWN"; transcript_name "Stau2-004"; exon_number 7; exon_id "ENSMUSE00001288168.1"; level 2; tag "basic"; havana_gene "OTTMUSG00000033135.6"; havana_transcript "OTTMUST00000082852.3";
chr1	HAVANA	exon	16374674	16374811	.	-	.	gene_id "ENSMUSG00000025920.13"; transcript_id "ENSMUST00000162007.1"; gene_type "protein_coding"; gene_status "KNOWN"; gene_name "Stau2"; transcript_type "protein_coding"; transcript_status "KNOWN"; transcript_name "Stau2-004"; exon_number 8; exon_id "ENSMUSE00001224590.1"; level 2; tag "basic"; havana_gene "OTTMUSG00000033135.6"; havana_transcript "OTTMUST00000082852.3";
chr1	HAVANA	exon	16369755	16369886	.	-	.	gene_id "ENSMUSG00000025920.13"; transcript_id "ENSMUST00000162007.1"; gene_type "protein_coding"; gene_status "KNOWN"; gene_name "Stau2"; transcript_type "protein_coding"; transcript_status "KNOWN"; transcript_name "Stau2-004"; exon_number 9; exon_id "ENSMUSE00001278110.1"; level 2; tag "basic"; havana_gene "OTTMUSG00000033135.6"; havana_transcript "OTTMUST00000082852.3";
chr1	HAVANA	exon	16366079	16366139	.	-	.	gene_id "ENSMUSG00000025920.13"; transcript_id "ENSMUST00000162007.1"; gene_type "protein_coding"; gene_status "KNOWN"; gene_name "Stau2"; transcript_type "protein_coding"; transcript_status "KNOWN"; transcript_name "Stau2-004"; exon_number 10; exon_id "ENSMUSE00001253460.1"; level 2; tag "basic"; havana_gene "OTTMUSG00000033135.6"; havana_transcript "OTTMUST00000082852.3";
chr1	HAVANA	exon	16344291	16346011	.	-	.	gene_id "ENSMUSG00000025920.13"; transcript_id "ENSMUST00000162007.1"; gene_type "protein_coding"; gene_status "KNOWN"; gene_name "Stau2"; transcript_type "protein_coding"; transcript_status "KNOWN"; transcript_name "Stau2-004"; exon_number 11; exon_id "ENSMUSE00000869111.1"; level 2; tag "basic"; havana_gene "OTTMUSG00000033135.6"; havana_transcript "OTTMUST00000082852.3";
chr1	ENSEMBL	exon	16768270	16770138	.	-	.	gene_id "ENSMUSG00000091020.2"; transcript_id "ENSMUST00000071842.8"; gene_type "protein_coding"; gene_status "KNOWN"; gene_name "Gm5828"; transcript_type "protein_coding"; transcript_status "KNOWN"; transcript_name "Gm5828-201"; exon_number 1; exon_id "ENSMUSE00000491850.8"; level 3; tag "basic"; tag "appris_principal";
chr1	HAVANA	exon	17727088	17727763	.	+	.	gene_id "ENSMUSG00000025776.7"; transcript_id "ENSMUST00000095075.4"; gene_type "protein_coding"; gene_status "KNOWN"; gene_name "Crispld1"; transcript_type "protein_coding"; transcript_status "KNOWN"; transcript_name "Crispld1-001"; exon_number 1; exon_id "ENSMUSE00000868467.1"; level 2; tag "basic"; tag "appris_principal"; tag "CCDS"; ccdsid "CCDS35519.1"; havana_gene "OTTMUSG00000029743.2"; ha…
chr1	HAVANA	exon	17728594	17728914	.	+	.	gene_id "ENSMUSG00000025776.7"; transcript_id "ENSMUST00000095075.4"; gene_type "protein_coding"; gene_status "KNOWN"; gene_name "Crispld1"; transcript_type "protein_coding"; transcript_status "KNOWN"; transcript_name "Crispld1-001"; exon_number 2; exon_id "ENSMUSE00000343325.6"; level 2; tag "basic"; tag "appris_principal"; tag "CCDS"; ccdsid "CCDS35519.1"; havana_gene "OTTMUSG00000029743.2"; ha…
chr1	HAVANA	exon	17745354	17745472	.	+	.	gene_id "ENSMUSG00000025776.7"; transcript_id "ENSMUST00000095075.4"; gene_type "protein_coding"; gene_status "KNOWN"; gene_name "Crispld1"; transcript_type "protein_coding"; transcript_status "KNOWN"; transcript_name "Crispld1-001"; exon_number 3; exon_id "ENSMUSE00000153110.3"; level 2; tag "basic"; tag "appris_principal"; tag "CCDS"; ccdsid "CCDS35519.1"; havana_gene "OTTMUSG00000029743.2"; ha…
chr1	HAVANA	exon	17745780	17745912	.	+	.	gene_id "ENSMUSG00000025776.7"; transcript_id "ENSMUST00000095075.4"; gene_type "protein_coding"; gene_status "KNOWN"; gene_name "Crispld1"; transcript_type "protein_coding"; transcript_status "KNOWN"; transcript_name "Crispld1-001"; exon_number 4; exon_id "ENSMUSE00000153107.3"; level 2; tag "basic"; tag "appris_principal"; tag "CCDS"; ccdsid "CCDS35519.1"; havana_gene "OTTMUSG00000029743.2"; ha…
chr1	HAVANA	exon	17746731	17746846	.	+	.	gene_id "ENSMUSG00000025776.7"; transcript_id "ENSMUST00000095075.4"; gene_type "protein_coding"; gene_status "KNOWN"; gene_name "Crispld1"; transcript_type "protein_coding"; transcript_status "KNOWN"; transcript_name "Crispld1-001"; exon_number 5; exon_id "ENSMUSE00000153105.3"; level 2; tag "basic"; tag "appris_principal"; tag "CCDS"; ccdsid "CCDS35519.1"; havana_gene "OTTMUSG00000029743.2"; ha…
chr1	HAVANA	exon	17747501	17747601	.	+	.	gene_id "ENSMUSG00000025776.7"; transcript_id "ENSMUST00000095075.4"; gene_type "protein_coding"; gene_status "KNOWN"; gene_name "Crispld1"; transcript_type "protein_coding"; transcript_status "KNOWN"; transcript_name "Crispld1-001"; exon_number 6; exon_id "ENSMUSE00000153101.3"; level 2; tag "basic"; tag "appris_principal"; tag "CCDS"; ccdsid "CCDS35519.1"; havana_gene "OTTMUSG00000029743.2"; ha…
chr1	HAVANA	exon	17749507	17749647	.	+	.	gene_id "ENSMUSG00000025776.7"; transcript_id "ENSMUST00000095075.4"; gene_type "protein_coding"; gene_status "KNOWN"; gene_name "Crispld1"; transcript_type "protein_coding"; transcript_status "KNOWN"; transcript_name "Crispld1-001"; exon_number 7; exon_id "ENSMUSE00000153111.3"; level 2; tag "basic"; tag "appris_principal"; tag "CCDS"; ccdsid "CCDS35519.1"; havana_gene "OTTMUSG00000029743.2"; ha…
chr1	HAVANA	exon	17750265	17750325	.	+	.	gene_id "ENSMUSG00000025776.7"; transcript_id "ENSMUST00000095075.4"; gene_type "protein_coding"; gene_status "KNOWN"; gene_name "Crispld1"; transcript_type "protein_coding"; transcript_status "KNOWN"; transcript_name "Crispld1-001"; exon_number 8; exon_id "ENSMUSE00000153113.3"; level 2; tag "basic"; tag "appris_principal"; tag "CCDS"; ccdsid "CCDS35519.1"; havana_gene "OTTMUSG00000029743.2"; ha…
chr1	HAVANA	exon	17750434	17750500	.	+	.	gene_id "ENSMUSG00000025776.7"; transcript_id "ENSMUST00000095075.4"; gene_type "protein_coding"; gene_status "KNOWN"; gene_name "Crispld1"; transcript_type "protein_coding"; transcript_status "KNOWN"; transcript_name "Crispld1-001"; exon_number 9; exon_id "ENSMUSE00000153102.3"; level 2; tag "basic"; tag "appris_principal"; tag "CCDS"; ccdsid "CCDS35519.1"; havana_gene "OTTMUSG00000029743.2"; ha…
chr1	HAVANA	exon	17750734	17750864	.	+	.	gene_id "ENSMUSG00000025776.7"; transcript_id "ENSMUST00000095075.4"; gene_type "protein_coding"; gene_status "KNOWN"; gene_name "Crispld1"; transcript_type "protein_coding"; transcript_status "KNOWN"; transcript_name "Crispld1-001"; exon_number 10; exon_id "ENSMUSE00000153112.3"; level 2; tag "basic"; tag "appris_principal"; tag "CCDS"; ccdsid "CCDS35519.1"; havana_gene "OTTMUSG00000029743.2"; h…
chr1	HAVANA	exon	17752838	17752881	.	+	.	gene_id "ENSMUSG00000025776.7"; transcript_id "ENSMUST00000095075.4"; gene_type "protein_coding"; gene_status "KNOWN"; gene_name "Crispld1"; transcript_type "protein_coding"; transcript_status "KNOWN"; transcript_name "Crispld1-001"; exon_number 11; exon_id "ENSMUSE00000153106.3"; level 2; tag "basic"; tag "appris_principal"; tag "CCDS"; ccdsid "CCDS35519.1"; havana_gene "OTTMUSG00000029743.2"; h…
chr1	HAVANA	exon	17752968	17753040	.	+	.	gene_id "ENSMUSG00000025776.7"; transcript_id "ENSMUST00000095075.4"; gene_type "protein_coding"; gene_status "KNOWN"; gene_name "Crispld1"; transcript_type "protein_coding"; transcript_status "KNOWN"; transcript_name "Crispld1-001"; exon_number 12; exon_id "ENSMUSE00000153108.3"; level 2; tag "basic"; tag "appris_principal"; tag "CCDS"; ccdsid "CCDS35519.1"; havana_gene "OTTMUSG00000029743.2"; h…
chr1	HAVANA	exon	17756258	17756333	.	+	.	gene_id "ENSMUSG00000025776.7"; transcript_id "ENSMUST00000095075.4"; gene_type "protein_coding"; gene_status "KNOWN"; gene_name "Crispld1"; transcript_type "protein_coding"; transcript_status "KNOWN"; transcript_name "Crispld1-001"; exon_number 13; exon_id "ENSMUSE00000153099.3"; level 2; tag "basic"; tag "appris_principal"; tag "CCDS"; ccdsid "CCDS35519.1"; havana_gene "OTTMUSG00000029743.2"; h…
chr1	HAVANA	exon	17762112	17762242	.	+	.	gene_id "ENSMUSG00000025776.7"; transcript_id "ENSMUST00000095075.4"; gene_type "protein_coding"; gene_status "KNOWN"; gene_name "Crispld1"; transcript_type "protein_coding"; transcript_status "KNOWN"; transcript_name "Crispld1-001"; exon_number 14; exon_id "ENSMUSE00000320811.3"; level 2; tag "basic"; tag "appris_principal"; tag "CCDS"; ccdsid "CCDS35519.1"; havana_gene "OTTMUSG00000029743.2"; h…
chr1	HAVANA	exon	17764063	17766344	.	+	.	gene_id "ENSMUSG00000025776.7"; transcript_id "ENSMUST00000095075.4"; gene_type "protein_coding"; gene_status "KNOWN"; gene_name "Crispld1"; transcript_type "protein_coding"; transcript_status "KNOWN"; transcript_name "Crispld1-001"; exon_number 15; exon_id "ENSMUSE00000630721.3"; level 2; tag "basic"; tag "appris_principal"; tag "CCDS"; ccdsid "CCDS35519.1"; havana_gene "OTTMUSG00000029743.2"; h…
chr1	ENSEMBL	exon	21272338	21273082	.	+	.	gene_id "ENSMUSG00000096375.1"; transcript_id "ENSMUST00000178379.1"; gene_type "protein_coding"; gene_status "KNOWN"; gene_name "Gm7094"; transcript_type "protein_coding"; transcript_status "KNOWN"; transcript_name "Gm7094-201"; exon_number 1; exon_id "ENSMUSE00001057894.1"; level 3; tag "basic"; tag "appris_principal";
chr1	HAVANA	exon	24005546	24005656	.	-	.	gene_id "ENSMUSG00000026154.4"; transcript_id "ENSMUST00000027338.3"; gene_type "protein_coding"; gene_status "KNOWN"; gene_name "1110058L19Rik"; transcript_type "protein_coding"; transcript_status "KNOWN"; transcript_name "1110058L19Rik-001"; exon_number 1; exon_id "ENSMUSE00001290400.1"; level 2; tag "basic"; tag "appris_principal"; tag "CCDS"; ccdsid "CCDS14852.1"; havana_gene "OTTMUSG00000022…
chr1	HAVANA	exon	24003157	24003306	.	-	.	gene_id "ENSMUSG00000026154.4"; transcript_id "ENSMUST00000027338.3"; gene_type "protein_coding"; gene_status "KNOWN"; gene_name "1110058L19Rik"; transcript_type "protein_coding"; transcript_status "KNOWN"; transcript_name "1110058L19Rik-001"; exon_number 2; exon_id "ENSMUSE00000156373.1"; level 2; tag "basic"; tag "appris_principal"; tag "CCDS"; ccdsid "CCDS14852.1"; havana_gene "OTTMUSG00000022…
chr1	HAVANA	exon	23995939	23996360	.	-	.	gene_id "ENSMUSG00000026154.4"; transcript_id "ENSMUST00000027338.3"; gene_type "protein_coding"; gene_status "KNOWN"; gene_name "1110058L19Rik"; transcript_type "protein_coding"; transcript_status "KNOWN"; transcript_name "1110058L19Rik-001"; exon_number 3; exon_id "ENSMUSE00000390239.3"; level 2; tag "basic"; tag "appris_principal"; tag "CCDS"; ccdsid "CCDS14852.1"; havana_gene "OTTMUSG00000022…
chr1	HAVANA	exon	25829462	25829707	.	-	.	gene_id "ENSMUSG00000033569.11"; transcript_id "ENSMUST00000151309.1"; gene_type "protein_coding"; gene_status "KNOWN"; gene_name "Bai3"; transcript_type "protein_coding"; transcript_status "KNOWN"; transcript_name "Bai3-001"; exon_number 1; exon_id "ENSMUSE00000741503.1"; level 2; tag "basic"; tag "appris_principal"; tag "CCDS"; ccdsid "CCDS14855.1"; havana_gene "OTTMUSG00000025352.3"; havana_tr…
chr1	HAVANA	exon	25826004	25826775	.	-	.	gene_id "ENSMUSG00000033569.11"; transcript_id "ENSMUST00000151309.1"; gene_type "protein_coding"; gene_status "KNOWN"; gene_name "Bai3"; transcript_type "protein_coding"; transcript_status "KNOWN"; transcript_name "Bai3-001"; exon_number 2; exon_id "ENSMUSE00000723842.1"; level 2; tag "basic"; tag "appris_principal"; tag "CCDS"; ccdsid "CCDS14855.1"; havana_gene "OTTMUSG00000025352.3"; havana_tr…
chr1	HAVANA	exon	25559755	25559865	.	-	.	gene_id "ENSMUSG00000033569.11"; transcript_id "ENSMUST00000151309.1"; gene_type "protein_coding"; gene_status "KNOWN"; gene_name "Bai3"; transcript_type "protein_coding"; transcript_status "KNOWN"; transcript_name "Bai3-001"; exon_number 3; exon_id "ENSMUSE00000503925.1"; level 2; tag "basic"; tag "appris_principal"; tag "CCDS"; ccdsid "CCDS14855.1"; havana_gene "OTTMUSG00000025352.3"; havana_tr…
chr1	HAVANA	exon	25553675	25553836	.	-	.	gene_id "ENSMUSG00000033569.11"; transcript_id "ENSMUST00000151309.1"; gene_type "protein_coding"; gene_status "KNOWN"; gene_name "Bai3"; transcript_type "protein_coding"; transcript_status "KNOWN"; transcript_name "Bai3-001"; exon_number 4; exon_id "ENSMUSE00000503043.1"; level 2; tag "basic"; tag "appris_principal"; tag "CCDS"; ccdsid "CCDS14855.1"; havana_gene "OTTMUSG00000025352.3"; havana_tr…
chr1	HAVANA	exon	25547416	25547580	.	-	.	gene_id "ENSMUSG00000033569.11"; transcript_id "ENSMUST00000151309.1"; gene_type "protein_coding"; gene_status "KNOWN"; gene_name "Bai3"; transcript_type "protein_coding"; transcript_status "KNOWN"; transcript_name "Bai3-001"; exon_number 5; exon_id "ENSMUSE00000476686.1"; level 2; tag "basic"; tag "appris_principal"; tag "CCDS"; ccdsid "CCDS14855.1"; havana_gene "OTTMUSG00000025352.3"; havana_tr…
chr1	HAVANA	exon	25532475	25532639	.	-	.	gene_id "ENSMUSG00000033569.11"; transcript_id "ENSMUST00000151309.1"; gene_type "protein_coding"; gene_status "KNOWN"; gene_name "Bai3"; transcript_type "protein_coding"; transcript_status "KNOWN"; transcript_name "Bai3-001"; exon_number 6; exon_id "ENSMUSE00000475609.1"; level 2; tag "basic"; tag "appris_principal"; tag "CCDS"; ccdsid "CCDS14855.1"; havana_gene "OTTMUSG00000025352.3"; havana_tr…
chr1	HAVANA	exon	25531870	25532034	.	-	.	gene_id "ENSMUSG00000033569.11"; transcript_id "ENSMUST00000151309.1"; gene_type "protein_coding"; gene_status "KNOWN"; gene_name "Bai3"; transcript_type "protein_coding"; transcript_status "KNOWN"; transcript_name "Bai3-001"; exon_number 7; exon_id "ENSMUSE00000383263.2"; level 2; tag "basic"; tag "appris_principal"; tag "CCDS"; ccdsid "CCDS14855.1"; havana_gene "OTTMUSG00000025352.3"; havana_tr…
chr1	HAVANA	exon	25504913	25505014	.	-	.	gene_id "ENSMUSG00000033569.11"; transcript_id "ENSMUST00000151309.1"; gene_type "protein_coding"; gene_status "KNOWN"; gene_name "Bai3"; transcript_type "protein_coding"; transcript_status "KNOWN"; transcript_name "Bai3-001"; exon_number 8; exon_id "ENSMUSE00000228069.1"; level 2; tag "basic"; tag "appris_principal"; tag "CCDS"; ccdsid "CCDS14855.1"; havana_gene "OTTMUSG00000025352.3"; havana_tr…
chr1	HAVANA	exon	25504433	25504539	.	-	.	gene_id "ENSMUSG00000033569.11"; transcript_id "ENSMUST00000151309.1"; gene_type "protein_coding"; gene_status "KNOWN"; gene_name "Bai3"; transcript_type "protein_coding"; transcript_status "KNOWN"; transcript_name "Bai3-001"; exon_number 9; exon_id "ENSMUSE00000228059.1"; level 2; tag "basic"; tag "appris_principal"; tag "CCDS"; ccdsid "CCDS14855.1"; havana_gene "OTTMUSG00000025352.3"; havana_tr…
chr1	HAVANA	exon	25487925	25488119	.	-	.	gene_id "ENSMUSG00000033569.11"; transcript_id "ENSMUST00000151309.1"; gene_type "protein_coding"; gene_status "KNOWN"; gene_name "Bai3"; transcript_type "protein_coding"; transcript_status "KNOWN"; transcript_name "Bai3-001"; exon_number 10; exon_id "ENSMUSE00000228048.1"; level 2; tag "basic"; tag "appris_principal"; tag "CCDS"; ccdsid "CCDS14855.1"; havana_gene "OTTMUSG00000025352.3"; havana_t…
chr1	HAVANA	exon	25460743	25460811	.	-	.	gene_id "ENSMUSG00000033569.11"; transcript_id "ENSMUST00000151309.1"; gene_type "protein_coding"; gene_status "KNOWN"; gene_name "Bai3"; transcript_type "protein_coding"; transcript_status "KNOWN"; transcript_name "Bai3-001"; exon_number 11; exon_id "ENSMUSE00000228041.1"; level 2; tag "basic"; tag "appris_principal"; tag "CCDS"; ccdsid "CCDS14855.1"; havana_gene "OTTMUSG00000025352.3"; havana_t…
chr1	HAVANA	exon	25456992	25457100	.	-	.	gene_id "ENSMUSG00000033569.11"; transcript_id "ENSMUST00000151309.1"; gene_type "protein_coding"; gene_status "KNOWN"; gene_name "Bai3"; transcript_type "protein_coding"; transcript_status "KNOWN"; transcript_name "Bai3-001"; exon_number 12; exon_id "ENSMUSE00000228033.1"; level 2; tag "basic"; tag "appris_principal"; tag "CCDS"; ccdsid "CCDS14855.1"; havana_gene "OTTMUSG00000025352.3"; havana_t…
chr1	HAVANA	exon	25432427	25432576	.	-	.	gene_id "ENSMUSG00000033569.11"; transcript_id "ENSMUST00000151309.1"; gene_type "protein_coding"; gene_status "KNOWN"; gene_name "Bai3"; transcript_type "protein_coding"; transcript_status "KNOWN"; transcript_name "Bai3-001"; exon_number 13; exon_id "ENSMUSE00000228023.3"; level 2; tag "basic"; tag "appris_principal"; tag "CCDS"; ccdsid "CCDS14855.1"; havana_gene "OTTMUSG00000025352.3"; havana_t…
chr1	HAVANA	exon	25431423	25431498	.	-	.	gene_id "ENSMUSG00000033569.11"; transcript_id "ENSMUST00000151309.1"; gene_type "protein_coding"; gene_status "KNOWN"; gene_name "Bai3"; transcript_type "protein_coding"; transcript_status "KNOWN"; transcript_name "Bai3-001"; exon_number 14; exon_id "ENSMUSE00000228017.3"; level 2; tag "basic"; tag "appris_principal"; tag "CCDS"; ccdsid "CCDS14855.1"; havana_gene "OTTMUSG00000025352.3"; havana_t…
chr1	HAVANA	exon	25420558	25420660	.	-	.	gene_id "ENSMUSG00000033569.11"; transcript_id "ENSMUST00000151309.1"; gene_type "protein_coding"; gene_status "KNOWN"; gene_name "Bai3"; transcript_type "protein_coding"; transcript_status "KNOWN"; transcript_name "Bai3-001"; exon_number 15; exon_id "ENSMUSE00000332901.3"; level 2; tag "basic"; tag "appris_principal"; tag "CCDS"; ccdsid "CCDS14855.1"; havana_gene "OTTMUSG00000025352.3"; havana_t…
chr1	HAVANA	exon	25396436	25396479	.	-	.	gene_id "ENSMUSG00000033569.11"; transcript_id "ENSMUST00000151309.1"; gene_type "protein_coding"; gene_status "KNOWN"; gene_name "Bai3"; transcript_type "protein_coding"; transcript_status "KNOWN"; transcript_name "Bai3-001"; exon_number 16; exon_id "ENSMUSE00000228004.1"; level 2; tag "basic"; tag "appris_principal"; tag "CCDS"; ccdsid "CCDS14855.1"; havana_gene "OTTMUSG00000025352.3"; havana_t…
chr1	HAVANA	exon	25228421	25228547	.	-	.	gene_id "ENSMUSG00000033569.11"; transcript_id "ENSMUST00000151309.1"; gene_type "protein_coding"; gene_status "KNOWN"; gene_name "Bai3"; transcript_type "protein_coding"; transcript_status "KNOWN"; transcript_name "Bai3-001"; exon_number 17; exon_id "ENSMUSE00001226517.1"; level 2; tag "basic"; tag "appris_principal"; tag "CCDS"; ccdsid "CCDS14855.1"; havana_gene "OTTMUSG00000025352.3"; havana_t…
chr1	HAVANA	exon	25226720	25226823	.	-	.	gene_id "ENSMUSG00000033569.11"; transcript_id "ENSMUST00000151309.1"; gene_type "protein_coding"; gene_status "KNOWN"; gene_name "Bai3"; transcript_type "protein_coding"; transcript_status "KNOWN"; transcript_name "Bai3-001"; exon_number 18; exon_id "ENSMUSE00001227666.1"; level 2; tag "basic"; tag "appris_principal"; tag "CCDS"; ccdsid "CCDS14855.1"; havana_gene "OTTMUSG00000025352.3"; havana_t…
chr1	HAVANA	exon	25221760	25221862	.	-	.	gene_id "ENSMUSG00000033569.11"; transcript_id "ENSMUST00000151309.1"; gene_type "protein_coding"; gene_status "KNOWN"; gene_name "Bai3"; transcript_type "protein_coding"; transcript_status "KNOWN"; transcript_name "Bai3-001"; exon_number 19; exon_id "ENSMUSE00001297684.1"; level 2; tag "basic"; tag "appris_principal"; tag "CCDS"; ccdsid "CCDS14855.1"; havana_gene "OTTMUSG00000025352.3"; havana_t…
chr1	HAVANA	exon	25131251	25131401	.	-	.	gene_id "ENSMUSG00000033569.11"; transcript_id "ENSMUST00000151309.1"; gene_type "protein_coding"; gene_status "KNOWN"; gene_name "Bai3"; transcript_type "protein_coding"; transcript_status "KNOWN"; transcript_name "Bai3-001"; exon_number 20; exon_id "ENSMUSE00001211706.1"; level 2; tag "basic"; tag "appris_principal"; tag "CCDS"; ccdsid "CCDS14855.1"; havana_gene "OTTMUSG00000025352.3"; havana_t…
chr1	HAVANA	exon	25128819	25128888	.	-	.	gene_id "ENSMUSG00000033569.11"; transcript_id "ENSMUST00000151309.1"; gene_type "protein_coding"; gene_status "KNOWN"; gene_name "Bai3"; transcript_type "protein_coding"; transcript_status "KNOWN"; transcript_name "Bai3-001"; exon_number 21; exon_id "ENSMUSE00001276113.1"; level 2; tag "basic"; tag "appris_principal"; tag "CCDS"; ccdsid "CCDS14855.1"; havana_gene "OTTMUSG00000025352.3"; havana_t…
chr1	HAVANA	exon	25126641	25126707	.	-	.	gene_id "ENSMUSG00000033569.11"; transcript_id "ENSMUST00000151309.1"; gene_type "protein_coding"; gene_status "KNOWN"; gene_name "Bai3"; transcript_type "protein_coding"; transcript_status "KNOWN"; transcript_name "Bai3-001"; exon_number 22; exon_id "ENSMUSE00001256750.1"; level 2; tag "basic"; tag "appris_principal"; tag "CCDS"; ccdsid "CCDS14855.1"; havana_gene "OTTMUSG00000025352.3"; havana_t…
chr1	HAVANA	exon	25117289	25117374	.	-	.	gene_id "ENSMUSG00000033569.11"; transcript_id "ENSMUST00000151309.1"; gene_type "protein_coding"; gene_status "KNOWN"; gene_name "Bai3"; transcript_type "protein_coding"; transcript_status "KNOWN"; transcript_name "Bai3-001"; exon_number 23; exon_id "ENSMUSE00001247562.1"; level 2; tag "basic"; tag "appris_principal"; tag "CCDS"; ccdsid "CCDS14855.1"; havana_gene "OTTMUSG00000025352.3"; havana_t…
chr1	HAVANA	exon	25112177	25112275	.	-	.	gene_id "ENSMUSG00000033569.11"; transcript_id "ENSMUST00000151309.1"; gene_type "protein_coding"; gene_status "KNOWN"; gene_name "Bai3"; transcript_type "protein_coding"; transcript_status "KNOWN"; transcript_name "Bai3-001"; exon_number 24; exon_id "ENSMUSE00001289812.1"; level 2; tag "basic"; tag "appris_principal"; tag "CCDS"; ccdsid "CCDS14855.1"; havana_gene "OTTMUSG00000025352.3"; havana_t…
chr1	HAVANA	exon	25111692	25111863	.	-	.	gene_id "ENSMUSG00000033569.11"; transcript_id "ENSMUST00000151309.1"; gene_type "protein_coding"; gene_status "KNOWN"; gene_name "Bai3"; transcript_type "protein_coding"; transcript_status "KNOWN"; transcript_name "Bai3-001"; exon_number 25; exon_id "ENSMUSE00001251349.1"; level 2; tag "basic"; tag "appris_principal"; tag "CCDS"; ccdsid "CCDS14855.1"; havana_gene "OTTMUSG00000025352.3"; havana_t…
chr1	HAVANA	exon	25101433	25101528	.	-	.	gene_id "ENSMUSG00000033569.11"; transcript_id "ENSMUST00000151309.1"; gene_type "protein_coding"; gene_status "KNOWN"; gene_name "Bai3"; transcript_type "protein_coding"; transcript_status "KNOWN"; transcript_name "Bai3-001"; exon_number 26; exon_id "ENSMUSE00001223776.1"; level 2; tag "basic"; tag "appris_principal"; tag "CCDS"; ccdsid "CCDS14855.1"; havana_gene "OTTMUSG00000025352.3"; havana_t…
chr1	HAVANA	exon	25098876	25098915	.	-	.	gene_id "ENSMUSG00000033569.11"; transcript_id "ENSMUST00000151309.1"; gene_type "protein_coding"; gene_status "KNOWN"; gene_name "Bai3"; transcript_type "protein_coding"; transcript_status "KNOWN"; transcript_name "Bai3-001"; exon_number 27; exon_id "ENSMUSE00001269529.1"; level 2; tag "basic"; tag "appris_principal"; tag "CCDS"; ccdsid "CCDS14855.1"; havana_gene "OTTMUSG00000025352.3"; havana_t…
chr1	HAVANA	exon	25093765	25094408	.	-	.	gene_id "ENSMUSG00000033569.11"; transcript_id "ENSMUST00000151309.1"; gene_type "protein_coding"; gene_status "KNOWN"; gene_name "Bai3"; transcript_type "protein_coding"; transcript_status "KNOWN"; transcript_name "Bai3-001"; exon_number 28; exon_id "ENSMUSE00001294782.1"; level 2; tag "basic"; tag "appris_principal"; tag "CCDS"; ccdsid "CCDS14855.1"; havana_gene "OTTMUSG00000025352.3"; havana_t…
chr1	HAVANA	exon	25084244	25084279	.	-	.	gene_id "ENSMUSG00000033569.11"; transcript_id "ENSMUST00000151309.1"; gene_type "protein_coding"; gene_status "KNOWN"; gene_name "Bai3"; transcript_type "protein_coding"; transcript_status "KNOWN"; transcript_name "Bai3-001"; exon_number 29; exon_id "ENSMUSE00001279681.1"; level 2; tag "basic"; tag "appris_principal"; tag "CCDS"; ccdsid "CCDS14855.1"; havana_gene "OTTMUSG00000025352.3"; havana_t…
chr1	HAVANA	exon	25074685	25074789	.	-	.	gene_id "ENSMUSG00000033569.11"; transcript_id "ENSMUST00000151309.1"; gene_type "protein_coding"; gene_status "KNOWN"; gene_name "Bai3"; transcript_type "protein_coding"; transcript_status "KNOWN"; transcript_name "Bai3-001"; exon_number 30; exon_id "ENSMUSE00001295912.1"; level 2; tag "basic"; tag "appris_principal"; tag "CCDS"; ccdsid "CCDS14855.1"; havana_gene "OTTMUSG00000025352.3"; havana_t…
chr1	HAVANA	exon	25067550	25068356	.	-	.	gene_id "ENSMUSG00000033569.11"; transcript_id "ENSMUST00000151309.1"; gene_type "protein_coding"; gene_status "KNOWN"; gene_name "Bai3"; transcript_type "protein_coding"; transcript_status "KNOWN"; transcript_name "Bai3-001"; exon_number 31; exon_id "ENSMUSE00000757984.1"; level 2; tag "basic"; tag "appris_principal"; tag "CCDS"; ccdsid "CCDS14855.1"; havana_gene "OTTMUSG00000025352.3"; havana_t…
chr1	HAVANA	exon	25829462	25829511	.	-	.	gene_id "ENSMUSG00000033569.11"; transcript_id "ENSMUST00000135518.1"; gene_type "protein_coding"; gene_status "KNOWN"; gene_name "Bai3"; transcript_type "protein_coding"; transcript_status "KNOWN"; transcript_name "Bai3-008"; exon_number 1; exon_id "ENSMUSE00000745316.1"; level 2; tag "alternative_5_UTR"; tag "not_organism_supported"; tag "basic"; tag "appris_principal"; tag "CCDS"; ccdsid "CCDS…
chr1	HAVANA	exon	25827907	25828086	.	-	.	gene_id "ENSMUSG00000033569.11"; transcript_id "ENSMUST00000135518.1"; gene_type "protein_coding"; gene_status "KNOWN"; gene_name "Bai3"; transcript_type "protein_coding"; transcript_status "KNOWN"; transcript_name "Bai3-008"; exon_number 2; exon_id "ENSMUSE00000824399.1"; level 2; tag "alternative_5_UTR"; tag "not_organism_supported"; tag "basic"; tag "appris_principal"; tag "CCDS"; ccdsid "CCDS…
chr1	HAVANA	exon	25826004	25826775	.	-	.	gene_id "ENSMUSG00000033569.11"; transcript_id "ENSMUST00000135518.1"; gene_type "protein_coding"; gene_status "KNOWN"; gene_name "Bai3"; transcript_type "protein_coding"; transcript_status "KNOWN"; transcript_name "Bai3-008"; exon_number 3; exon_id "ENSMUSE00000723842.1"; level 2; tag "alternative_5_UTR"; tag "not_organism_supported"; tag "basic"; tag "appris_principal"; tag "CCDS"; ccdsid "CCDS…
chr1	HAVANA	exon	25559755	25559865	.	-	.	gene_id "ENSMUSG00000033569.11"; transcript_id "ENSMUST00000135518.1"; gene_type "protein_coding"; gene_status "KNOWN"; gene_name "Bai3"; transcript_type "protein_coding"; transcript_status "KNOWN"; transcript_name "Bai3-008"; exon_number 4; exon_id "ENSMUSE00000503925.1"; level 2; tag "alternative_5_UTR"; tag "not_organism_supported"; tag "basic"; tag "appris_principal"; tag "CCDS"; ccdsid "CCDS…
chr1	HAVANA	exon	25553675	25553836	.	-	.	gene_id "ENSMUSG00000033569.11"; transcript_id "ENSMUST00000135518.1"; gene_type "protein_coding"; gene_status "KNOWN"; gene_name "Bai3"; transcript_type "protein_coding"; transcript_status "KNOWN"; transcript_name "Bai3-008"; exon_number 5; exon_id "ENSMUSE00000503043.1"; level 2; tag "alternative_5_UTR"; tag "not_organism_supported"; tag "basic"; tag "appris_principal"; tag "CCDS"; ccdsid "CCDS…
chr1	HAVANA	exon	25547416	25547580	.	-	.	gene_id "ENSMUSG00000033569.11"; transcript_id "ENSMUST00000135518.1"; gene_type "protein_coding"; gene_status "KNOWN"; gene_name "Bai3"; transcript_type "protein_coding"; transcript_status "KNOWN"; transcript_name "Bai3-008"; exon_number 6; exon_id "ENSMUSE00000476686.1"; level 2; tag "alternative_5_UTR"; tag "not_organism_supported"; tag "basic"; tag "appris_principal"; tag "CCDS"; ccdsid "CCDS…
chr1	HAVANA	exon	25532475	25532639	.	-	.	gene_id "ENSMUSG00000033569.11"; transcript_id "ENSMUST00000135518.1"; gene_type "protein_coding"; gene_status "KNOWN"; gene_name "Bai3"; transcript_type "protein_coding"; transcript_status "KNOWN"; transcript_name "Bai3-008"; exon_number 7; exon_id "ENSMUSE00000475609.1"; level 2; tag "alternative_5_UTR"; tag "not_organism_supported"; tag "basic"; tag "appris_principal"; tag "CCDS"; ccdsid "CCDS…
chr1	HAVANA	exon	25531870	25532034	.	-	.	gene_id "ENSMUSG00000033569.11"; transcript_id "ENSMUST00000135518.1"; gene_type "protein_coding"; gene_status "KNOWN"; gene_name "Bai3"; transcript_type "protein_coding"; transcript_status "KNOWN"; transcript_name "Bai3-008"; exon_number 8; exon_id "ENSMUSE00000383263.2"; level 2; tag "alternative_5_UTR"; tag "not_organism_supported"; tag "basic"; tag "appris_principal"; tag "CCDS"; ccdsid "CCDS…
chr1	HAVANA	exon	25504913	25505014	.	-	.	gene_id "ENSMUSG00000033569.11"; transcript_id "ENSMUST00000135518.1"; gene_type "protein_coding"; gene_status "KNOWN"; gene_name "Bai3"; transcript_type "protein_coding"; transcript_status "KNOWN"; transcript_name "Bai3-008"; exon_number 9; exon_id "ENSMUSE00000228069.1"; level 2; tag "alternative_5_UTR"; tag "not_organism_supported"; tag "basic"; tag "appris_principal"; tag "CCDS"; ccdsid "CCDS…
chr1	HAVANA	exon	25504433	25504539	.	-	.	gene_id "ENSMUSG00000033569.11"; transcript_id "ENSMUST00000135518.1"; gene_type "protein_coding"; gene_status "KNOWN"; gene_name "Bai3"; transcript_type "protein_coding"; transcript_status "KNOWN"; transcript_name "Bai3-008"; exon_number 10; exon_id "ENSMUSE00000228059.1"; level 2; tag "alternative_5_UTR"; tag "not_organism_supported"; tag "basic"; tag "appris_principal"; tag "CCDS"; ccdsid "CCD…
chr1	HAVANA	exon	25487925	25488119	.	-	.	gene_id "ENSMUSG00000033569.11"; transcript_id "ENSMUST00000135518.1"; gene_type "protein_coding"; gene_status "KNOWN"; gene_name "Bai3"; transcript_type "protein_coding"; transcript_status "KNOWN"; transcript_name "Bai3-008"; exon_number 11; exon_id "ENSMUSE00000228048.1"; level 2; tag "alternative_5_UTR"; tag "not_organism_supported"; tag "basic"; tag "appris_principal"; tag "CCDS"; ccdsid "CCD…
chr1	HAVANA	exon	25460743	25460811	.	-	.	gene_id "ENSMUSG00000033569.11"; transcript_id "ENSMUST00000135518.1"; gene_type "protein_coding"; gene_status "KNOWN"; gene_name "Bai3"; transcript_type "protein_coding"; transcript_status "KNOWN"; transcript_name "Bai3-008"; exon_number 12; exon_id "ENSMUSE00000228041.1"; level 2; tag "alternative_5_UTR"; tag "not_organism_supported"; tag "basic"; tag "appris_principal"; tag "CCDS"; ccdsid "CCD…
chr1	HAVANA	exon	25456992	25457100	.	-	.	gene_id "ENSMUSG00000033569.11"; transcript_id "ENSMUST00000135518.1"; gene_type "protein_coding"; gene_status "KNOWN"; gene_name "Bai3"; transcript_type "protein_coding"; transcript_status "KNOWN"; transcript_name "Bai3-008"; exon_number 13; exon_id "ENSMUSE00000228033.1"; level 2; tag "alternative_5_UTR"; tag "not_organism_supported"; tag "basic"; tag "appris_principal"; tag "CCDS"; ccdsid "CCD…
chr1	HAVANA	exon	25432427	25432576	.	-	.	gene_id "ENSMUSG00000033569.11"; transcript_id "ENSMUST00000135518.1"; gene_type "protein_coding"; gene_status "KNOWN"; gene_name "Bai3"; transcript_type "protein_coding"; transcript_status "KNOWN"; transcript_name "Bai3-008"; exon_number 14; exon_id "ENSMUSE00000228023.3"; level 2; tag "alternative_5_UTR"; tag "not_organism_supported"; tag "basic"; tag "appris_principal"; tag "CCDS"; ccdsid "CCD…
chr1	HAVANA	exon	25431423	25431498	.	-	.	gene_id "ENSMUSG00000033569.11"; transcript_id "ENSMUST00000135518.1"; gene_type "protein_coding"; gene_status "KNOWN"; gene_name "Bai3"; transcript_type "protein_coding"; transcript_status "KNOWN"; transcript_name "Bai3-008"; exon_number 15; exon_id "ENSMUSE00000228017.3"; level 2; tag "alternative_5_UTR"; tag "not_organism_supported"; tag "basic"; tag "appris_principal"; tag "CCDS"; ccdsid "CCD…
chr1	HAVANA	exon	25420558	25420660	.	-	.	gene_id "ENSMUSG00000033569.11"; transcript_id "ENSMUST00000135518.1"; gene_type "protein_coding"; gene_status "KNOWN"; gene_name "Bai3"; transcript_type "protein_coding"; transcript_status "KNOWN"; transcript_name "Bai3-008"; exon_number 16; exon_id "ENSMUSE00000332901.3"; level 2; tag "alternative_5_UTR"; tag "not_organism_supported"; tag "basic"; tag "appris_principal"; tag "CCDS"; ccdsid "CCD…
chr1	HAVANA	exon	25396436	25396479	.	-	.	gene_id "ENSMUSG00000033569.11"; transcript_id "ENSMUST00000135518.1"; gene_type "protein_coding"; gene_status "KNOWN"; gene_name "Bai3"; transcript_type "protein_coding"; transcript_status "KNOWN"; transcript_name "Bai3-008"; exon_number 17; exon_id "ENSMUSE00000228004.1"; level 2; tag "alternative_5_UTR"; tag "not_organism_supported"; tag "basic"; tag "appris_principal"; tag "CCDS"; ccdsid "CCD…
chr1	HAVANA	exon	25228421	25228547	.	-	.	gene_id "ENSMUSG00000033569.11"; transcript_id "ENSMUST00000135518.1"; gene_type "protein_coding"; gene_status "KNOWN"; gene_name "Bai3"; transcript_type "protein_coding"; transcript_status "KNOWN"; transcript_name "Bai3-008"; exon_number 18; exon_id "ENSMUSE00001226517.1"; level 2; tag "alternative_5_UTR"; tag "not_organism_supported"; tag "basic"; tag "appris_principal"; tag "CCDS"; ccdsid "CCD…
chr1	HAVANA	exon	25226720	25226823	.	-	.	gene_id "ENSMUSG00000033569.11"; transcript_id "ENSMUST00000135518.1"; gene_type "protein_coding"; gene_status "KNOWN"; gene_name "Bai3"; transcript_type "protein_coding"; transcript_status "KNOWN"; transcript_name "Bai3-008"; exon_number 19; exon_id "ENSMUSE00001227666.1"; level 2; tag "alternative_5_UTR"; tag "not_organism_supported"; tag "basic"; tag "appris_principal"; tag "CCDS"; ccdsid "CCD…
chr1	HAVANA	exon	25221760	25221862	.	-	.	gene_id "ENSMUSG00000033569.11"; transcript_id "ENSMUST00000135518.1"; gene_type "protein_coding"; gene_status "KNOWN"; gene_name "Bai3"; transcript_type "protein_coding"; transcript_status "KNOWN"; transcript_name "Bai3-008"; exon_number 20; exon_id "ENSMUSE00001297684.1"; level 2; tag "alternative_5_UTR"; tag "not_organism_supported"; tag "basic"; tag "appris_principal"; tag "CCDS"; ccdsid "CCD…
chr1	HAVANA	exon	25131251	25131401	.	-	.	gene_id "ENSMUSG00000033569.11"; transcript_id "ENSMUST00000135518.1"; gene_type "protein_coding"; gene_status "KNOWN"; gene_name "Bai3"; transcript_type "protein_coding"; transcript_status "KNOWN"; transcript_name "Bai3-008"; exon_number 21; exon_id "ENSMUSE00001211706.1"; level 2; tag "alternative_5_UTR"; tag "not_organism_supported"; tag "basic"; tag "appris_principal"; tag "CCDS"; ccdsid "CCD…
chr1	HAVANA	exon	25128819	25128888	.	-	.	gene_id "ENSMUSG00000033569.11"; transcript_id "ENSMUST00000135518.1"; gene_type "protein_coding"; gene_status "KNOWN"; gene_name "Bai3"; transcript_type "protein_coding"; transcript_status "KNOWN"; transcript_name "Bai3-008"; exon_number 22; exon_id "ENSMUSE00001276113.1"; level 2; tag "alternative_5_UTR"; tag "not_organism_supported"; tag "basic"; tag "appris_principal"; tag "CCDS"; ccdsid "CCD…
chr1	HAVANA	exon	25126641	25126707	.	-	.	gene_id "ENSMUSG00000033569.11"; transcript_id "ENSMUST00000135518.1"; gene_type "protein_coding"; gene_status "KNOWN"; gene_name "Bai3"; transcript_type "protein_coding"; transcript_status "KNOWN"; transcript_name "Bai3-008"; exon_number 23; exon_id "ENSMUSE00001256750.1"; level 2; tag "alternative_5_UTR"; tag "not_organism_supported"; tag "basic"; tag "appris_principal"; tag "CCDS"; ccdsid "CCD…
chr1	HAVANA	exon	25117289	25117374	.	-	.	gene_id "ENSMUSG00000033569.11"; transcript_id "ENSMUST00000135518.1"; gene_type "protein_coding"; gene_status "KNOWN"; gene_name "Bai3"; transcript_type "protein_coding"; transcript_status "KNOWN"; transcript_name "Bai3-008"; exon_number 24; exon_id "ENSMUSE00001247562.1"; level 2; tag "alternative_5_UTR"; tag "not_organism_supported"; tag "basic"; tag "appris_principal"; tag "CCDS"; ccdsid "CCD…
chr1	HAVANA	exon	25112177	25112275	.	-	.	gene_id "ENSMUSG00000033569.11"; transcript_id "ENSMUST00000135518.1"; gene_type "protein_coding"; gene_status "KNOWN"; gene_name "Bai3"; transcript_type "protein_coding"; transcript_status "KNOWN"; transcript_name "Bai3-008"; exon_number 25; exon_id "ENSMUSE00001289812.1"; level 2; tag "alternative_5_UTR"; tag "not_organism_supported"; tag "basic"; tag "appris_principal"; tag "CCDS"; ccdsid "CCD…
chr1	HAVANA	exon	25111692	25111863	.	-	.	gene_id "ENSMUSG00000033569.11"; transcript_id "ENSMUST00000135518.1"; gene_type "protein_coding"; gene_status "KNOWN"; gene_name "Bai3"; transcript_type "protein_coding"; transcript_status "KNOWN"; transcript_name "Bai3-008"; exon_number 26; exon_id "ENSMUSE00001251349.1"; level 2; tag "alternative_5_UTR"; tag "not_organism_supported"; tag "basic"; tag "appris_principal"; tag "CCDS"; ccdsid "CCD…
chr1	HAVANA	exon	25101433	25101528	.	-	.	gene_id "ENSMUSG00000033569.11"; transcript_id "ENSMUST00000135518.1"; gene_type "protein_coding"; gene_status "KNOWN"; gene_name "Bai3"; transcript_type "protein_coding"; transcript_status "KNOWN"; transcript_name "Bai3-008"; exon_number 27; exon_id "ENSMUSE00001223776.1"; level 2; tag "alternative_5_UTR"; tag "not_organism_supported"; tag "basic"; tag "appris_principal"; tag "CCDS"; ccdsid "CCD…
chr1	HAVANA	exon	25098876	25098915	.	-	.	gene_id "ENSMUSG00000033569.11"; transcript_id "ENSMUST00000135518.1"; gene_type "protein_coding"; gene_status "KNOWN"; gene_name "Bai3"; transcript_type "protein_coding"; transcript_status "KNOWN"; transcript_name "Bai3-008"; exon_number 28; exon_id "ENSMUSE00001269529.1"; level 2; tag "alternative_5_UTR"; tag "not_organism_supported"; tag "basic"; tag "appris_principal"; tag "CCDS"; ccdsid "CCD…
chr1	HAVANA	exon	25093765	25094408	.	-	.	gene_id "ENSMUSG00000033569.11"; transcript_id "ENSMUST00000135518.1"; gene_type "protein_coding"; gene_status "KNOWN"; gene_name "Bai3"; transcript_type "protein_coding"; transcript_status "KNOWN"; transcript_name "Bai3-008"; exon_number 29; exon_id "ENSMUSE00001294782.1"; level 2; tag "alternative_5_UTR"; tag "not_organism_supported"; tag "basic"; tag "appris_principal"; tag "CCDS"; ccdsid "CCD…
chr1	HAVANA	exon	25084244	25084279	.	-	.	gene_id "ENSMUSG00000033569.11"; transcript_id "ENSMUST00000135518.1"; gene_type "protein_coding"; gene_status "KNOWN"; gene_name "Bai3"; transcript_type "protein_coding"; transcript_status "KNOWN"; transcript_name "Bai3-008"; exon_number 30; exon_id "ENSMUSE00001279681.1"; level 2; tag "alternative_5_UTR"; tag "not_organism_supported"; tag "basic"; tag "appris_principal"; tag "CCDS"; ccdsid "CCD…
chr1	HAVANA	exon	25074685	25074789	.	-	.	gene_id "ENSMUSG00000033569.11"; transcript_id "ENSMUST00000135518.1"; gene_type "protein_coding"; gene_status "KNOWN"; gene_name "Bai3"; transcript_type "protein_coding"; transcript_status "KNOWN"; transcript_name "Bai3-008"; exon_number 31; exon_id "ENSMUSE00001295912.1"; level 2; tag "alternative_5_UTR"; tag "not_organism_supported"; tag "basic"; tag "appris_principal"; tag "CCDS"; ccdsid "CCD…
chr1	HAVANA	exon	25067550	25068356	.	-	.	gene_id "ENSMUSG00000033569.11"; transcript_id "ENSMUST00000135518.1"; gene_type "protein_coding"; gene_status "KNOWN"; gene_name "Bai3"; transcript_type "protein_coding"; transcript_status "KNOWN"; transcript_name "Bai3-008"; exon_number 32; exon_id "ENSMUSE00000757984.1"; level 2; tag "alternative_5_UTR"; tag "not_organism_supported"; tag "basic"; tag "appris_principal"; tag "CCDS"; ccdsid "CCD…
chr1	HAVANA	exon	33814338	33814426	.	-	.	gene_id "ENSMUSG00000042197.7"; transcript_id "ENSMUST00000151055.1"; gene_type "protein_coding"; gene_status "KNOWN"; gene_name "Zfp451"; transcript_type "protein_coding"; transcript_status "NOVEL"; transcript_name "Zfp451-008"; exon_number 1; exon_id "ENSMUSE00000828920.1"; level 2; tag "mRNA_end_NF"; tag "cds_end_NF"; havana_gene "OTTMUSG00000021885.12"; havana_transcript "OTTMUST00000051960.1…
chr1	HAVANA	exon	33813727	33813810	.	-	.	gene_id "ENSMUSG00000042197.7"; transcript_id "ENSMUST00000151055.1"; gene_type "protein_coding"; gene_status "KNOWN"; gene_name "Zfp451"; transcript_type "protein_coding"; transcript_status "NOVEL"; transcript_name "Zfp451-008"; exon_number 2; exon_id "ENSMUSE00001256141.1"; level 2; tag "mRNA_end_NF"; tag "cds_end_NF"; havana_gene "OTTMUSG00000021885.12"; havana_transcript "OTTMUST00000051960.1…
chr1	HAVANA	exon	33805339	33805419	.	-	.	gene_id "ENSMUSG00000042197.7"; transcript_id "ENSMUST00000151055.1"; gene_type "protein_coding"; gene_status "KNOWN"; gene_name "Zfp451"; transcript_type "protein_coding"; transcript_status "NOVEL"; transcript_name "Zfp451-008"; exon_number 3; exon_id "ENSMUSE00001207628.1"; level 2; tag "mRNA_end_NF"; tag "cds_end_NF"; havana_gene "OTTMUSG00000021885.12"; havana_transcript "OTTMUST00000051960.1…
chr1	HAVANA	exon	33783853	33783964	.	-	.	gene_id "ENSMUSG00000042197.7"; transcript_id "ENSMUST00000151055.1"; gene_type "protein_coding"; gene_status "KNOWN"; gene_name "Zfp451"; transcript_type "protein_coding"; transcript_status "NOVEL"; transcript_name "Zfp451-008"; exon_number 4; exon_id "ENSMUSE00001211384.1"; level 2; tag "mRNA_end_NF"; tag "cds_end_NF"; havana_gene "OTTMUSG00000021885.12"; havana_transcript "OTTMUST00000051960.1…
chr1	HAVANA	exon	33783041	33783191	.	-	.	gene_id "ENSMUSG00000042197.7"; transcript_id "ENSMUST00000151055.1"; gene_type "protein_coding"; gene_status "KNOWN"; gene_name "Zfp451"; transcript_type "protein_coding"; transcript_status "NOVEL"; transcript_name "Zfp451-008"; exon_number 5; exon_id "ENSMUSE00001265737.1"; level 2; tag "mRNA_end_NF"; tag "cds_end_NF"; havana_gene "OTTMUSG00000021885.12"; havana_transcript "OTTMUST00000051960.1…
chr1	HAVANA	exon	33782068	33782194	.	-	.	gene_id "ENSMUSG00000042197.7"; transcript_id "ENSMUST00000151055.1"; gene_type "protein_coding"; gene_status "KNOWN"; gene_name "Zfp451"; transcript_type "protein_coding"; transcript_status "NOVEL"; transcript_name "Zfp451-008"; exon_number 6; exon_id "ENSMUSE00001248480.1"; level 2; tag "mRNA_end_NF"; tag "cds_end_NF"; havana_gene "OTTMUSG00000021885.12"; havana_transcript "OTTMUST00000051960.1…
chr1	HAVANA	exon	33779896	33780049	.	-	.	gene_id "ENSMUSG00000042197.7"; transcript_id "ENSMUST00000151055.1"; gene_type "protein_coding"; gene_status "KNOWN"; gene_name "Zfp451"; transcript_type "protein_coding"; transcript_status "NOVEL"; transcript_name "Zfp451-008"; exon_number 7; exon_id "ENSMUSE00001243012.1"; level 2; tag "mRNA_end_NF"; tag "cds_end_NF"; havana_gene "OTTMUSG00000021885.12"; havana_transcript "OTTMUST00000051960.1…
chr1	ENSEMBL	exon	34439228	34439672	.	-	.	gene_id "ENSMUSG00000042111.8"; transcript_id "ENSMUST00000042493.8"; gene_type "protein_coding"; gene_status "KNOWN"; gene_name "Ccdc115"; transcript_type "protein_coding"; transcript_status "KNOWN"; transcript_name "Ccdc115-201"; exon_number 1; exon_id "ENSMUSE00000311840.5"; level 3; tag "basic"; tag "appris_principal"; tag "CCDS"; ccdsid "CCDS14866.1";
chr1	ENSEMBL	exon	34439043	34439146	.	-	.	gene_id "ENSMUSG00000042111.8"; transcript_id "ENSMUST00000042493.8"; gene_type "protein_coding"; gene_status "KNOWN"; gene_name "Ccdc115"; transcript_type "protein_coding"; transcript_status "KNOWN"; transcript_name "Ccdc115-201"; exon_number 2; exon_id "ENSMUSE00000464693.2"; level 3; tag "basic"; tag "appris_principal"; tag "CCDS"; ccdsid "CCDS14866.1";
chr1	ENSEMBL	exon	34438850	34438932	.	-	.	gene_id "ENSMUSG00000042111.8"; transcript_id "ENSMUST00000042493.8"; gene_type "protein_coding"; gene_status "KNOWN"; gene_name "Ccdc115"; transcript_type "protein_coding"; transcript_status "KNOWN"; transcript_name "Ccdc115-201"; exon_number 3; exon_id "ENSMUSE00000311821.3"; level 3; tag "basic"; tag "appris_principal"; tag "CCDS"; ccdsid "CCDS14866.1";
chr1	ENSEMBL	exon	34437727	34437858	.	-	.	gene_id "ENSMUSG00000042111.8"; transcript_id "ENSMUST00000042493.8"; gene_type "protein_coding"; gene_status "KNOWN"; gene_name "Ccdc115"; transcript_type "protein_coding"; transcript_status "KNOWN"; transcript_name "Ccdc115-201"; exon_number 4; exon_id "ENSMUSE00000483606.2"; level 3; tag "basic"; tag "appris_principal"; tag "CCDS"; ccdsid "CCDS14866.1";
chr1	ENSEMBL	exon	34436671	34437610	.	-	.	gene_id "ENSMUSG00000042111.8"; transcript_id "ENSMUST00000042493.8"; gene_type "protein_coding"; gene_status "KNOWN"; gene_name "Ccdc115"; transcript_type "protein_coding"; transcript_status "KNOWN"; transcript_name "Ccdc115-201"; exon_number 5; exon_id "ENSMUSE00000371593.8"; level 3; tag "basic"; tag "appris_principal"; tag "CCDS"; ccdsid "CCDS14866.1";
chr1	HAVANA	exon	36558016	36558349	.	-	.	gene_id "ENSMUSG00000026121.7"; transcript_id "ENSMUST00000114991.1"; gene_type "protein_coding"; gene_status "KNOWN"; gene_name "Sema4c"; transcript_type "protein_coding"; transcript_status "KNOWN"; transcript_name "Sema4c-001"; exon_number 1; exon_id "ENSMUSE00000701348.1"; level 2; tag "alternative_5_UTR"; tag "basic"; tag "appris_principal"; tag "CCDS"; ccdsid "CCDS48240.1"; havana_gene "OTTM…
chr1	HAVANA	exon	36555932	36556077	.	-	.	gene_id "ENSMUSG00000026121.7"; transcript_id "ENSMUST00000114991.1"; gene_type "protein_coding"; gene_status "KNOWN"; gene_name "Sema4c"; transcript_type "protein_coding"; transcript_status "KNOWN"; transcript_name "Sema4c-001"; exon_number 2; exon_id "ENSMUSE00001256259.1"; level 2; tag "alternative_5_UTR"; tag "basic"; tag "appris_principal"; tag "CCDS"; ccdsid "CCDS48240.1"; havana_gene "OTTM…
chr1	HAVANA	exon	36554252	36554400	.	-	.	gene_id "ENSMUSG00000026121.7"; transcript_id "ENSMUST00000114991.1"; gene_type "protein_coding"; gene_status "KNOWN"; gene_name "Sema4c"; transcript_type "protein_coding"; transcript_status "KNOWN"; transcript_name "Sema4c-001"; exon_number 3; exon_id "ENSMUSE00000155976.1"; level 2; tag "alternative_5_UTR"; tag "basic"; tag "appris_principal"; tag "CCDS"; ccdsid "CCDS48240.1"; havana_gene "OTTM…
chr1	HAVANA	exon	36553926	36553988	.	-	.	gene_id "ENSMUSG00000026121.7"; transcript_id "ENSMUST00000114991.1"; gene_type "protein_coding"; gene_status "KNOWN"; gene_name "Sema4c"; transcript_type "protein_coding"; transcript_status "KNOWN"; transcript_name "Sema4c-001"; exon_number 4; exon_id "ENSMUSE00000230726.1"; level 2; tag "alternative_5_UTR"; tag "basic"; tag "appris_principal"; tag "CCDS"; ccdsid "CCDS48240.1"; havana_gene "OTTM…
chr1	HAVANA	exon	36553716	36553814	.	-	.	gene_id "ENSMUSG00000026121.7"; transcript_id "ENSMUST00000114991.1"; gene_type "protein_coding"; gene_status "KNOWN"; gene_name "Sema4c"; transcript_type "protein_coding"; transcript_status "KNOWN"; transcript_name "Sema4c-001"; exon_number 5; exon_id "ENSMUSE00001264060.1"; level 2; tag "alternative_5_UTR"; tag "basic"; tag "appris_principal"; tag "CCDS"; ccdsid "CCDS48240.1"; havana_gene "OTTM…
chr1	HAVANA	exon	36553471	36553567	.	-	.	gene_id "ENSMUSG00000026121.7"; transcript_id "ENSMUST00000114991.1"; gene_type "protein_coding"; gene_status "KNOWN"; gene_name "Sema4c"; transcript_type "protein_coding"; transcript_status "KNOWN"; transcript_name "Sema4c-001"; exon_number 6; exon_id "ENSMUSE00001244698.1"; level 2; tag "alternative_5_UTR"; tag "basic"; tag "appris_principal"; tag "CCDS"; ccdsid "CCDS48240.1"; havana_gene "OTTM…
chr1	HAVANA	exon	36553224	36553340	.	-	.	gene_id "ENSMUSG00000026121.7"; transcript_id "ENSMUST00000114991.1"; gene_type "protein_coding"; gene_status "KNOWN"; gene_name "Sema4c"; transcript_type "protein_coding"; transcript_status "KNOWN"; transcript_name "Sema4c-001"; exon_number 7; exon_id "ENSMUSE00001226763.1"; level 2; tag "alternative_5_UTR"; tag "basic"; tag "appris_principal"; tag "CCDS"; ccdsid "CCDS48240.1"; havana_gene "OTTM…
chr1	HAVANA	exon	36552979	36553130	.	-	.	gene_id "ENSMUSG00000026121.7"; transcript_id "ENSMUST00000114991.1"; gene_type "protein_coding"; gene_status "KNOWN"; gene_name "Sema4c"; transcript_type "protein_coding"; transcript_status "KNOWN"; transcript_name "Sema4c-001"; exon_number 8; exon_id "ENSMUSE00000155973.1"; level 2; tag "alternative_5_UTR"; tag "basic"; tag "appris_principal"; tag "CCDS"; ccdsid "CCDS48240.1"; havana_gene "OTTM…
chr1	HAVANA	exon	36552719	36552894	.	-	.	gene_id "ENSMUSG00000026121.7"; transcript_id "ENSMUST00000114991.1"; gene_type "protein_coding"; gene_status "KNOWN"; gene_name "Sema4c"; transcript_type "protein_coding"; transcript_status "KNOWN"; transcript_name "Sema4c-001"; exon_number 9; exon_id "ENSMUSE00001235817.1"; level 2; tag "alternative_5_UTR"; tag "basic"; tag "appris_principal"; tag "CCDS"; ccdsid "CCDS48240.1"; havana_gene "OTTM…
chr1	HAVANA	exon	36552252	36552396	.	-	.	gene_id "ENSMUSG00000026121.7"; transcript_id "ENSMUST00000114991.1"; gene_type "protein_coding"; gene_status "KNOWN"; gene_name "Sema4c"; transcript_type "protein_coding"; transcript_status "KNOWN"; transcript_name "Sema4c-001"; exon_number 10; exon_id "ENSMUSE00001205532.1"; level 2; tag "alternative_5_UTR"; tag "basic"; tag "appris_principal"; tag "CCDS"; ccdsid "CCDS48240.1"; havana_gene "OTT…
chr1	HAVANA	exon	36551927	36552149	.	-	.	gene_id "ENSMUSG00000026121.7"; transcript_id "ENSMUST00000114991.1"; gene_type "protein_coding"; gene_status "KNOWN"; gene_name "Sema4c"; transcript_type "protein_coding"; transcript_status "KNOWN"; transcript_name "Sema4c-001"; exon_number 11; exon_id "ENSMUSE00000155970.1"; level 2; tag "alternative_5_UTR"; tag "basic"; tag "appris_principal"; tag "CCDS"; ccdsid "CCDS48240.1"; havana_gene "OTT…
chr1	HAVANA	exon	36551726	36551838	.	-	.	gene_id "ENSMUSG00000026121.7"; transcript_id "ENSMUST00000114991.1"; gene_type "protein_coding"; gene_status "KNOWN"; gene_name "Sema4c"; transcript_type "protein_coding"; transcript_status "KNOWN"; transcript_name "Sema4c-001"; exon_number 12; exon_id "ENSMUSE00000155978.1"; level 2; tag "alternative_5_UTR"; tag "basic"; tag "appris_principal"; tag "CCDS"; ccdsid "CCDS48240.1"; havana_gene "OTT…
chr1	HAVANA	exon	36550668	36550828	.	-	.	gene_id "ENSMUSG00000026121.7"; transcript_id "ENSMUST00000114991.1"; gene_type "protein_coding"; gene_status "KNOWN"; gene_name "Sema4c"; transcript_type "protein_coding"; transcript_status "KNOWN"; transcript_name "Sema4c-001"; exon_number 13; exon_id "ENSMUSE00000155975.1"; level 2; tag "alternative_5_UTR"; tag "basic"; tag "appris_principal"; tag "CCDS"; ccdsid "CCDS48240.1"; havana_gene "OTT…
chr1	HAVANA	exon	36550506	36550576	.	-	.	gene_id "ENSMUSG00000026121.7"; transcript_id "ENSMUST00000114991.1"; gene_type "protein_coding"; gene_status "KNOWN"; gene_name "Sema4c"; transcript_type "protein_coding"; transcript_status "KNOWN"; transcript_name "Sema4c-001"; exon_number 14; exon_id "ENSMUSE00000155968.1"; level 2; tag "alternative_5_UTR"; tag "basic"; tag "appris_principal"; tag "CCDS"; ccdsid "CCDS48240.1"; havana_gene "OTT…
chr1	HAVANA	exon	36548642	36550368	.	-	.	gene_id "ENSMUSG00000026121.7"; transcript_id "ENSMUST00000114991.1"; gene_type "protein_coding"; gene_status "KNOWN"; gene_name "Sema4c"; transcript_type "protein_coding"; transcript_status "KNOWN"; transcript_name "Sema4c-001"; exon_number 15; exon_id "ENSMUSE00000345796.4"; level 2; tag "alternative_5_UTR"; tag "basic"; tag "appris_principal"; tag "CCDS"; ccdsid "CCDS48240.1"; havana_gene "OTT…
chr1	HAVANA	exon	36558016	36558250	.	-	.	gene_id "ENSMUSG00000026121.7"; transcript_id "ENSMUST00000154493.1"; gene_type "protein_coding"; gene_status "KNOWN"; gene_name "Sema4c"; transcript_type "protein_coding"; transcript_status "KNOWN"; transcript_name "Sema4c-004"; exon_number 1; exon_id "ENSMUSE00000840203.1"; level 2; tag "alternative_5_UTR"; tag "mRNA_end_NF"; tag "cds_end_NF"; havana_gene "OTTMUSG00000020876.15"; havana_transcr…
chr1	HAVANA	exon	36556803	36556929	.	-	.	gene_id "ENSMUSG00000026121.7"; transcript_id "ENSMUST00000154493.1"; gene_type "protein_coding"; gene_status "KNOWN"; gene_name "Sema4c"; transcript_type "protein_coding"; transcript_status "KNOWN"; transcript_name "Sema4c-004"; exon_number 2; exon_id "ENSMUSE00000840931.1"; level 2; tag "alternative_5_UTR"; tag "mRNA_end_NF"; tag "cds_end_NF"; havana_gene "OTTMUSG00000020876.15"; havana_transcr…
chr1	HAVANA	exon	36555932	36556077	.	-	.	gene_id "ENSMUSG00000026121.7"; transcript_id "ENSMUST00000154493.1"; gene_type "protein_coding"; gene_status "KNOWN"; gene_name "Sema4c"; transcript_type "protein_coding"; transcript_status "KNOWN"; transcript_name "Sema4c-004"; exon_number 3; exon_id "ENSMUSE00001224319.1"; level 2; tag "alternative_5_UTR"; tag "mRNA_end_NF"; tag "cds_end_NF"; havana_gene "OTTMUSG00000020876.15"; havana_transcr…
chr1	HAVANA	exon	37357919	37358024	.	+	.	gene_id "ENSMUSG00000026113.11"; transcript_id "ENSMUST00000132615.1"; gene_type "protein_coding"; gene_status "KNOWN"; gene_name "Inpp4a"; transcript_type "protein_coding"; transcript_status "KNOWN"; transcript_name "Inpp4a-001"; exon_number 1; exon_id "ENSMUSE00000748342.1"; level 2; tag "basic"; tag "appris_candidate_longest"; tag "CCDS"; ccdsid "CCDS35539.1"; havana_gene "OTTMUSG00000033181.2…
chr1	HAVANA	exon	37358508	37358552	.	+	.	gene_id "ENSMUSG00000026113.11"; transcript_id "ENSMUST00000132615.1"; gene_type "protein_coding"; gene_status "KNOWN"; gene_name "Inpp4a"; transcript_type "protein_coding"; transcript_status "KNOWN"; transcript_name "Inpp4a-001"; exon_number 2; exon_id "ENSMUSE00000155872.1"; level 2; tag "basic"; tag "appris_candidate_longest"; tag "CCDS"; ccdsid "CCDS35539.1"; havana_gene "OTTMUSG00000033181.2…
chr1	HAVANA	exon	37364110	37364228	.	+	.	gene_id "ENSMUSG00000026113.11"; transcript_id "ENSMUST00000132615.1"; gene_type "protein_coding"; gene_status "KNOWN"; gene_name "Inpp4a"; transcript_type "protein_coding"; transcript_status "KNOWN"; transcript_name "Inpp4a-001"; exon_number 3; exon_id "ENSMUSE00000155866.1"; level 2; tag "basic"; tag "appris_candidate_longest"; tag "CCDS"; ccdsid "CCDS35539.1"; havana_gene "OTTMUSG00000033181.2…
chr1	HAVANA	exon	37366163	37366279	.	+	.	gene_id "ENSMUSG00000026113.11"; transcript_id "ENSMUST00000132615.1"; gene_type "protein_coding"; gene_status "KNOWN"; gene_name "Inpp4a"; transcript_type "protein_coding"; transcript_status "KNOWN"; transcript_name "Inpp4a-001"; exon_number 4; exon_id "ENSMUSE00000155881.1"; level 2; tag "basic"; tag "appris_candidate_longest"; tag "CCDS"; ccdsid "CCDS35539.1"; havana_gene "OTTMUSG00000033181.2…
chr1	HAVANA	exon	37366539	37366618	.	+	.	gene_id "ENSMUSG00000026113.11"; transcript_id "ENSMUST00000132615.1"; gene_type "protein_coding"; gene_status "KNOWN"; gene_name "Inpp4a"; transcript_type "protein_coding"; transcript_status "KNOWN"; transcript_name "Inpp4a-001"; exon_number 5; exon_id "ENSMUSE00000155871.1"; level 2; tag "basic"; tag "appris_candidate_longest"; tag "CCDS"; ccdsid "CCDS35539.1"; havana_gene "OTTMUSG00000033181.2…
chr1	HAVANA	exon	37366870	37366981	.	+	.	gene_id "ENSMUSG00000026113.11"; transcript_id "ENSMUST00000132615.1"; gene_type "protein_coding"; gene_status "KNOWN"; gene_name "Inpp4a"; transcript_type "protein_coding"; transcript_status "KNOWN"; transcript_name "Inpp4a-001"; exon_number 6; exon_id "ENSMUSE00000155883.1"; level 2; tag "basic"; tag "appris_candidate_longest"; tag "CCDS"; ccdsid "CCDS35539.1"; havana_gene "OTTMUSG00000033181.2…
chr1	HAVANA	exon	37367757	37367847	.	+	.	gene_id "ENSMUSG00000026113.11"; transcript_id "ENSMUST00000132615.1"; gene_type "protein_coding"; gene_status "KNOWN"; gene_name "Inpp4a"; transcript_type "protein_coding"; transcript_status "KNOWN"; transcript_name "Inpp4a-001"; exon_number 7; exon_id "ENSMUSE00000155864.1"; level 2; tag "basic"; tag "appris_candidate_longest"; tag "CCDS"; ccdsid "CCDS35539.1"; havana_gene "OTTMUSG00000033181.2…
chr1	HAVANA	exon	37368277	37368424	.	+	.	gene_id "ENSMUSG00000026113.11"; transcript_id "ENSMUST00000132615.1"; gene_type "protein_coding"; gene_status "KNOWN"; gene_name "Inpp4a"; transcript_type "protein_coding"; transcript_status "KNOWN"; transcript_name "Inpp4a-001"; exon_number 8; exon_id "ENSMUSE00000155876.1"; level 2; tag "basic"; tag "appris_candidate_longest"; tag "CCDS"; ccdsid "CCDS35539.1"; havana_gene "OTTMUSG00000033181.2…
chr1	HAVANA	exon	37369358	37369488	.	+	.	gene_id "ENSMUSG00000026113.11"; transcript_id "ENSMUST00000132615.1"; gene_type "protein_coding"; gene_status "KNOWN"; gene_name "Inpp4a"; transcript_type "protein_coding"; transcript_status "KNOWN"; transcript_name "Inpp4a-001"; exon_number 9; exon_id "ENSMUSE00000364406.3"; level 2; tag "basic"; tag "appris_candidate_longest"; tag "CCDS"; ccdsid "CCDS35539.1"; havana_gene "OTTMUSG00000033181.2…
chr1	HAVANA	exon	37371702	37371806	.	+	.	gene_id "ENSMUSG00000026113.11"; transcript_id "ENSMUST00000132615.1"; gene_type "protein_coding"; gene_status "KNOWN"; gene_name "Inpp4a"; transcript_type "protein_coding"; transcript_status "KNOWN"; transcript_name "Inpp4a-001"; exon_number 10; exon_id "ENSMUSE00000155873.1"; level 2; tag "basic"; tag "appris_candidate_longest"; tag "CCDS"; ccdsid "CCDS35539.1"; havana_gene "OTTMUSG00000033181.…
chr1	HAVANA	exon	37372311	37372419	.	+	.	gene_id "ENSMUSG00000026113.11"; transcript_id "ENSMUST00000132615.1"; gene_type "protein_coding"; gene_status "KNOWN"; gene_name "Inpp4a"; transcript_type "protein_coding"; transcript_status "KNOWN"; transcript_name "Inpp4a-001"; exon_number 11; exon_id "ENSMUSE00000155880.1"; level 2; tag "basic"; tag "appris_candidate_longest"; tag "CCDS"; ccdsid "CCDS35539.1"; havana_gene "OTTMUSG00000033181.…
chr1	HAVANA	exon	37374272	37374289	.	+	.	gene_id "ENSMUSG00000026113.11"; transcript_id "ENSMUST00000132615.1"; gene_type "protein_coding"; gene_status "KNOWN"; gene_name "Inpp4a"; transcript_type "protein_coding"; transcript_status "KNOWN"; transcript_name "Inpp4a-001"; exon_number 12; exon_id "ENSMUSE00000964899.1"; level 2; tag "basic"; tag "appris_candidate_longest"; tag "CCDS"; ccdsid "CCDS35539.1"; havana_gene "OTTMUSG00000033181.…
chr1	HAVANA	exon	37377578	37377761	.	+	.	gene_id "ENSMUSG00000026113.11"; transcript_id "ENSMUST00000132615.1"; gene_type "protein_coding"; gene_status "KNOWN"; gene_name "Inpp4a"; transcript_type "protein_coding"; transcript_status "KNOWN"; transcript_name "Inpp4a-001"; exon_number 13; exon_id "ENSMUSE00000155865.1"; level 2; tag "basic"; tag "appris_candidate_longest"; tag "CCDS"; ccdsid "CCDS35539.1"; havana_gene "OTTMUSG00000033181.…
chr1	HAVANA	exon	37378841	37379059	.	+	.	gene_id "ENSMUSG00000026113.11"; transcript_id "ENSMUST00000132615.1"; gene_type "protein_coding"; gene_status "KNOWN"; gene_name "Inpp4a"; transcript_type "protein_coding"; transcript_status "KNOWN"; transcript_name "Inpp4a-001"; exon_number 14; exon_id "ENSMUSE00001245897.1"; level 2; tag "basic"; tag "appris_candidate_longest"; tag "CCDS"; ccdsid "CCDS35539.1"; havana_gene "OTTMUSG00000033181.…
chr1	HAVANA	exon	37379922	37380060	.	+	.	gene_id "ENSMUSG00000026113.11"; transcript_id "ENSMUST00000132615.1"; gene_type "protein_coding"; gene_status "KNOWN"; gene_name "Inpp4a"; transcript_type "protein_coding"; transcript_status "KNOWN"; transcript_name "Inpp4a-001"; exon_number 15; exon_id "ENSMUSE00000229046.1"; level 2; tag "basic"; tag "appris_candidate_longest"; tag "CCDS"; ccdsid "CCDS35539.1"; havana_gene "OTTMUSG00000033181.…
chr1	HAVANA	exon	37383339	37383371	.	+	.	gene_id "ENSMUSG00000026113.11"; transcript_id "ENSMUST00000132615.1"; gene_type "protein_coding"; gene_status "KNOWN"; gene_name "Inpp4a"; transcript_type "protein_coding"; transcript_status "KNOWN"; transcript_name "Inpp4a-001"; exon_number 16; exon_id "ENSMUSE00000229039.1"; level 2; tag "basic"; tag "appris_candidate_longest"; tag "CCDS"; ccdsid "CCDS35539.1"; havana_gene "OTTMUSG00000033181.…
chr1	HAVANA	exon	37387698	37387870	.	+	.	gene_id "ENSMUSG00000026113.11"; transcript_id "ENSMUST00000132615.1"; gene_type "protein_coding"; gene_status "KNOWN"; gene_name "Inpp4a"; transcript_type "protein_coding"; transcript_status "KNOWN"; transcript_name "Inpp4a-001"; exon_number 17; exon_id "ENSMUSE00000155874.1"; level 2; tag "basic"; tag "appris_candidate_longest"; tag "CCDS"; ccdsid "CCDS35539.1"; havana_gene "OTTMUSG00000033181.…
chr1	HAVANA	exon	37388787	37388910	.	+	.	gene_id "ENSMUSG00000026113.11"; transcript_id "ENSMUST00000132615.1"; gene_type "protein_coding"; gene_status "KNOWN"; gene_name "Inpp4a"; transcript_type "protein_coding"; transcript_status "KNOWN"; transcript_name "Inpp4a-001"; exon_number 18; exon_id "ENSMUSE00000155877.1"; level 2; tag "basic"; tag "appris_candidate_longest"; tag "CCDS"; ccdsid "CCDS35539.1"; havana_gene "OTTMUSG00000033181.…
chr1	HAVANA	exon	37389650	37389776	.	+	.	gene_id "ENSMUSG00000026113.11"; transcript_id "ENSMUST00000132615.1"; gene_type "protein_coding"; gene_status "KNOWN"; gene_name "Inpp4a"; transcript_type "protein_coding"; transcript_status "KNOWN"; transcript_name "Inpp4a-001"; exon_number 19; exon_id "ENSMUSE00000155867.1"; level 2; tag "basic"; tag "appris_candidate_longest"; tag "CCDS"; ccdsid "CCDS35539.1"; havana_gene "OTTMUSG00000033181.…
chr1	HAVANA	exon	37390049	37390189	.	+	.	gene_id "ENSMUSG00000026113.11"; transcript_id "ENSMUST00000132615.1"; gene_type "protein_coding"; gene_status "KNOWN"; gene_name "Inpp4a"; transcript_type "protein_coding"; transcript_status "KNOWN"; transcript_name "Inpp4a-001"; exon_number 20; exon_id "ENSMUSE00000155879.1"; level 2; tag "basic"; tag "appris_candidate_longest"; tag "CCDS"; ccdsid "CCDS35539.1"; havana_gene "OTTMUSG00000033181.…
chr1	HAVANA	exon	37392943	37393040	.	+	.	gene_id "ENSMUSG00000026113.11"; transcript_id "ENSMUST00000132615.1"; gene_type "protein_coding"; gene_status "KNOWN"; gene_name "Inpp4a"; transcript_type "protein_coding"; transcript_status "KNOWN"; transcript_name "Inpp4a-001"; exon_number 21; exon_id "ENSMUSE00000155868.1"; level 2; tag "basic"; tag "appris_candidate_longest"; tag "CCDS"; ccdsid "CCDS35539.1"; havana_gene "OTTMUSG00000033181.…
chr1	HAVANA	exon	37396070	37396182	.	+	.	gene_id "ENSMUSG00000026113.11"; transcript_id "ENSMUST00000132615.1"; gene_type "protein_coding"; gene_status "KNOWN"; gene_name "Inpp4a"; transcript_type "protein_coding"; transcript_status "KNOWN"; transcript_name "Inpp4a-001"; exon_number 22; exon_id "ENSMUSE00000155885.1"; level 2; tag "basic"; tag "appris_candidate_longest"; tag "CCDS"; ccdsid "CCDS35539.1"; havana_gene "OTTMUSG00000033181.…
chr1	HAVANA	exon	37398766	37398920	.	+	.	gene_id "ENSMUSG00000026113.11"; transcript_id "ENSMUST00000132615.1"; gene_type "protein_coding"; gene_status "KNOWN"; gene_name "Inpp4a"; transcript_type "protein_coding"; transcript_status "KNOWN"; transcript_name "Inpp4a-001"; exon_number 23; exon_id "ENSMUSE00000155884.1"; level 2; tag "basic"; tag "appris_candidate_longest"; tag "CCDS"; ccdsid "CCDS35539.1"; havana_gene "OTTMUSG00000033181.…
chr1	HAVANA	exon	37408127	37410736	.	+	.	gene_id "ENSMUSG00000026113.11"; transcript_id "ENSMUST00000132615.1"; gene_type "protein_coding"; gene_status "KNOWN"; gene_name "Inpp4a"; transcript_type "protein_coding"; transcript_status "KNOWN"; transcript_name "Inpp4a-001"; exon_number 24; exon_id "ENSMUSE00000845591.1"; level 2; tag "basic"; tag "appris_candidate_longest"; tag "CCDS"; ccdsid "CCDS35539.1"; havana_gene "OTTMUSG00000033181.…
chr1	HAVANA	exon	37357919	37358024	.	+	.	gene_id "ENSMUSG00000026113.11"; transcript_id "ENSMUST00000137266.1"; gene_type "protein_coding"; gene_status "KNOWN"; gene_name "Inpp4a"; transcript_type "protein_coding"; transcript_status "NOVEL"; transcript_name "Inpp4a-006"; exon_number 1; exon_id "ENSMUSE00000748342.1"; level 2; tag "not_organism_supported"; tag "basic"; tag "CCDS"; ccdsid "CCDS35539.1"; havana_gene "OTTMUSG00000033181.2";…
chr1	HAVANA	exon	37358508	37358552	.	+	.	gene_id "ENSMUSG00000026113.11"; transcript_id "ENSMUST00000137266.1"; gene_type "protein_coding"; gene_status "KNOWN"; gene_name "Inpp4a"; transcript_type "protein_coding"; transcript_status "NOVEL"; transcript_name "Inpp4a-006"; exon_number 2; exon_id "ENSMUSE00000155872.1"; level 2; tag "not_organism_supported"; tag "basic"; tag "CCDS"; ccdsid "CCDS35539.1"; havana_gene "OTTMUSG00000033181.2";…
chr1	HAVANA	exon	37364110	37364228	.	+	.	gene_id "ENSMUSG00000026113.11"; transcript_id "ENSMUST00000137266.1"; gene_type "protein_coding"; gene_status "KNOWN"; gene_name "Inpp4a"; transcript_type "protein_coding"; transcript_status "NOVEL"; transcript_name "Inpp4a-006"; exon_number 3; exon_id "ENSMUSE00000155866.1"; level 2; tag "not_organism_supported"; tag "basic"; tag "CCDS"; ccdsid "CCDS35539.1"; havana_gene "OTTMUSG00000033181.2";…
chr1	HAVANA	exon	37366163	37366279	.	+	.	gene_id "ENSMUSG00000026113.11"; transcript_id "ENSMUST00000137266.1"; gene_type "protein_coding"; gene_status "KNOWN"; gene_name "Inpp4a"; transcript_type "protein_coding"; transcript_status "NOVEL"; transcript_name "Inpp4a-006"; exon_number 4; exon_id "ENSMUSE00000155881.1"; level 2; tag "not_organism_supported"; tag "basic"; tag "CCDS"; ccdsid "CCDS35539.1"; havana_gene "OTTMUSG00000033181.2";…
chr1	HAVANA	exon	37366539	37366618	.	+	.	gene_id "ENSMUSG00000026113.11"; transcript_id "ENSMUST00000137266.1"; gene_type "protein_coding"; gene_status "KNOWN"; gene_name "Inpp4a"; transcript_type "protein_coding"; transcript_status "NOVEL"; transcript_name "Inpp4a-006"; exon_number 5; exon_id "ENSMUSE00000155871.1"; level 2; tag "not_organism_supported"; tag "basic"; tag "CCDS"; ccdsid "CCDS35539.1"; havana_gene "OTTMUSG00000033181.2";…
chr1	HAVANA	exon	37366870	37366981	.	+	.	gene_id "ENSMUSG00000026113.11"; transcript_id "ENSMUST00000137266.1"; gene_type "protein_coding"; gene_status "KNOWN"; gene_name "Inpp4a"; transcript_type "protein_coding"; transcript_status "NOVEL"; transcript_name "Inpp4a-006"; exon_number 6; exon_id "ENSMUSE00000155883.1"; level 2; tag "not_organism_supported"; tag "basic"; tag "CCDS"; ccdsid "CCDS35539.1"; havana_gene "OTTMUSG00000033181.2";…
chr1	HAVANA	exon	37367757	37367847	.	+	.	gene_id "ENSMUSG00000026113.11"; transcript_id "ENSMUST00000137266.1"; gene_type "protein_coding"; gene_status "KNOWN"; gene_name "Inpp4a"; transcript_type "protein_coding"; transcript_status "NOVEL"; transcript_name "Inpp4a-006"; exon_number 7; exon_id "ENSMUSE00000155864.1"; level 2; tag "not_organism_supported"; tag "basic"; tag "CCDS"; ccdsid "CCDS35539.1"; havana_gene "OTTMUSG00000033181.2";…
chr1	HAVANA	exon	37368277	37368424	.	+	.	gene_id "ENSMUSG00000026113.11"; transcript_id "ENSMUST00000137266.1"; gene_type "protein_coding"; gene_status "KNOWN"; gene_name "Inpp4a"; transcript_type "protein_coding"; transcript_status "NOVEL"; transcript_name "Inpp4a-006"; exon_number 8; exon_id "ENSMUSE00000155876.1"; level 2; tag "not_organism_supported"; tag "basic"; tag "CCDS"; ccdsid "CCDS35539.1"; havana_gene "OTTMUSG00000033181.2";…
chr1	HAVANA	exon	37369358	37369488	.	+	.	gene_id "ENSMUSG00000026113.11"; transcript_id "ENSMUST00000137266.1"; gene_type "protein_coding"; gene_status "KNOWN"; gene_name "Inpp4a"; transcript_type "protein_coding"; transcript_status "NOVEL"; transcript_name "Inpp4a-006"; exon_number 9; exon_id "ENSMUSE00000364406.3"; level 2; tag "not_organism_supported"; tag "basic"; tag "CCDS"; ccdsid "CCDS35539.1"; havana_gene "OTTMUSG00000033181.2";…
chr1	HAVANA	exon	37371702	37371806	.	+	.	gene_id "ENSMUSG00000026113.11"; transcript_id "ENSMUST00000137266.1"; gene_type "protein_coding"; gene_status "KNOWN"; gene_name "Inpp4a"; transcript_type "protein_coding"; transcript_status "NOVEL"; transcript_name "Inpp4a-006"; exon_number 10; exon_id "ENSMUSE00000155873.1"; level 2; tag "not_organism_supported"; tag "basic"; tag "CCDS"; ccdsid "CCDS35539.1"; havana_gene "OTTMUSG00000033181.2"…
chr1	HAVANA	exon	37372311	37372419	.	+	.	gene_id "ENSMUSG00000026113.11"; transcript_id "ENSMUST00000137266.1"; gene_type "protein_coding"; gene_status "KNOWN"; gene_name "Inpp4a"; transcript_type "protein_coding"; transcript_status "NOVEL"; transcript_name "Inpp4a-006"; exon_number 11; exon_id "ENSMUSE00000155880.1"; level 2; tag "not_organism_supported"; tag "basic"; tag "CCDS"; ccdsid "CCDS35539.1"; havana_gene "OTTMUSG00000033181.2"…
chr1	HAVANA	exon	37374275	37374289	.	+	.	gene_id "ENSMUSG00000026113.11"; transcript_id "ENSMUST00000137266.1"; gene_type "protein_coding"; gene_status "KNOWN"; gene_name "Inpp4a"; transcript_type "protein_coding"; transcript_status "NOVEL"; transcript_name "Inpp4a-006"; exon_number 12; exon_id "ENSMUSE00001040954.1"; level 2; tag "not_organism_supported"; tag "basic"; tag "CCDS"; ccdsid "CCDS35539.1"; havana_gene "OTTMUSG00000033181.2"…
chr1	HAVANA	exon	37377578	37377761	.	+	.	gene_id "ENSMUSG00000026113.11"; transcript_id "ENSMUST00000137266.1"; gene_type "protein_coding"; gene_status "KNOWN"; gene_name "Inpp4a"; transcript_type "protein_coding"; transcript_status "NOVEL"; transcript_name "Inpp4a-006"; exon_number 13; exon_id "ENSMUSE00000155865.1"; level 2; tag "not_organism_supported"; tag "basic"; tag "CCDS"; ccdsid "CCDS35539.1"; havana_gene "OTTMUSG00000033181.2"…
chr1	HAVANA	exon	37378841	37379059	.	+	.	gene_id "ENSMUSG00000026113.11"; transcript_id "ENSMUST00000137266.1"; gene_type "protein_coding"; gene_status "KNOWN"; gene_name "Inpp4a"; transcript_type "protein_coding"; transcript_status "NOVEL"; transcript_name "Inpp4a-006"; exon_number 14; exon_id "ENSMUSE00001245897.1"; level 2; tag "not_organism_supported"; tag "basic"; tag "CCDS"; ccdsid "CCDS35539.1"; havana_gene "OTTMUSG00000033181.2"…
chr1	HAVANA	exon	37379922	37380177	.	+	.	gene_id "ENSMUSG00000026113.11"; transcript_id "ENSMUST00000137266.1"; gene_type "protein_coding"; gene_status "KNOWN"; gene_name "Inpp4a"; transcript_type "protein_coding"; transcript_status "NOVEL"; transcript_name "Inpp4a-006"; exon_number 15; exon_id "ENSMUSE00000787627.1"; level 2; tag "not_organism_supported"; tag "basic"; tag "CCDS"; ccdsid "CCDS35539.1"; havana_gene "OTTMUSG00000033181.2"…
chr1	HAVANA	exon	37383339	37383371	.	+	.	gene_id "ENSMUSG00000026113.11"; transcript_id "ENSMUST00000137266.1"; gene_type "protein_coding"; gene_status "KNOWN"; gene_name "Inpp4a"; transcript_type "protein_coding"; transcript_status "NOVEL"; transcript_name "Inpp4a-006"; exon_number 16; exon_id "ENSMUSE00000229039.1"; level 2; tag "not_organism_supported"; tag "basic"; tag "CCDS"; ccdsid "CCDS35539.1"; havana_gene "OTTMUSG00000033181.2"…
chr1	HAVANA	exon	37387698	37387870	.	+	.	gene_id "ENSMUSG00000026113.11"; transcript_id "ENSMUST00000137266.1"; gene_type "protein_coding"; gene_status "KNOWN"; gene_name "Inpp4a"; transcript_type "protein_coding"; transcript_status "NOVEL"; transcript_name "Inpp4a-006"; exon_number 17; exon_id "ENSMUSE00000155874.1"; level 2; tag "not_organism_supported"; tag "basic"; tag "CCDS"; ccdsid "CCDS35539.1"; havana_gene "OTTMUSG00000033181.2"…
chr1	HAVANA	exon	37388787	37388910	.	+	.	gene_id "ENSMUSG00000026113.11"; transcript_id "ENSMUST00000137266.1"; gene_type "protein_coding"; gene_status "KNOWN"; gene_name "Inpp4a"; transcript_type "protein_coding"; transcript_status "NOVEL"; transcript_name "Inpp4a-006"; exon_number 18; exon_id "ENSMUSE00000155877.1"; level 2; tag "not_organism_supported"; tag "basic"; tag "CCDS"; ccdsid "CCDS35539.1"; havana_gene "OTTMUSG00000033181.2"…
chr1	HAVANA	exon	37389650	37389776	.	+	.	gene_id "ENSMUSG00000026113.11"; transcript_id "ENSMUST00000137266.1"; gene_type "protein_coding"; gene_status "KNOWN"; gene_name "Inpp4a"; transcript_type "protein_coding"; transcript_status "NOVEL"; transcript_name "Inpp4a-006"; exon_number 19; exon_id "ENSMUSE00000155867.1"; level 2; tag "not_organism_supported"; tag "basic"; tag "CCDS"; ccdsid "CCDS35539.1"; havana_gene "OTTMUSG00000033181.2"…
chr1	HAVANA	exon	37390049	37390189	.	+	.	gene_id "ENSMUSG00000026113.11"; transcript_id "ENSMUST00000137266.1"; gene_type "protein_coding"; gene_status "KNOWN"; gene_name "Inpp4a"; transcript_type "protein_coding"; transcript_status "NOVEL"; transcript_name "Inpp4a-006"; exon_number 20; exon_id "ENSMUSE00000155879.1"; level 2; tag "not_organism_supported"; tag "basic"; tag "CCDS"; ccdsid "CCDS35539.1"; havana_gene "OTTMUSG00000033181.2"…
chr1	HAVANA	exon	37392943	37393040	.	+	.	gene_id "ENSMUSG00000026113.11"; transcript_id "ENSMUST00000137266.1"; gene_type "protein_coding"; gene_status "KNOWN"; gene_name "Inpp4a"; transcript_type "protein_coding"; transcript_status "NOVEL"; transcript_name "Inpp4a-006"; exon_number 21; exon_id "ENSMUSE00000155868.1"; level 2; tag "not_organism_supported"; tag "basic"; tag "CCDS"; ccdsid "CCDS35539.1"; havana_gene "OTTMUSG00000033181.2"…
chr1	HAVANA	exon	37396070	37396182	.	+	.	gene_id "ENSMUSG00000026113.11"; transcript_id "ENSMUST00000137266.1"; gene_type "protein_coding"; gene_status "KNOWN"; gene_name "Inpp4a"; transcript_type "protein_coding"; transcript_status "NOVEL"; transcript_name "Inpp4a-006"; exon_number 22; exon_id "ENSMUSE00000155885.1"; level 2; tag "not_organism_supported"; tag "basic"; tag "CCDS"; ccdsid "CCDS35539.1"; havana_gene "OTTMUSG00000033181.2"…
chr1	HAVANA	exon	37398766	37398920	.	+	.	gene_id "ENSMUSG00000026113.11"; transcript_id "ENSMUST00000137266.1"; gene_type "protein_coding"; gene_status "KNOWN"; gene_name "Inpp4a"; transcript_type "protein_coding"; transcript_status "NOVEL"; transcript_name "Inpp4a-006"; exon_number 23; exon_id "ENSMUSE00000155884.1"; level 2; tag "not_organism_supported"; tag "basic"; tag "CCDS"; ccdsid "CCDS35539.1"; havana_gene "OTTMUSG00000033181.2"…
chr1	HAVANA	exon	37408127	37408259	.	+	.	gene_id "ENSMUSG00000026113.11"; transcript_id "ENSMUST00000137266.1"; gene_type "protein_coding"; gene_status "KNOWN"; gene_name "Inpp4a"; transcript_type "protein_coding"; transcript_status "NOVEL"; transcript_name "Inpp4a-006"; exon_number 24; exon_id "ENSMUSE00000775033.1"; level 2; tag "not_organism_supported"; tag "basic"; tag "CCDS"; ccdsid "CCDS35539.1"; havana_gene "OTTMUSG00000033181.2"…
chr1	HAVANA	exon	37623761	37625242	.	-	.	gene_id "ENSMUSG00000026090.10"; transcript_id "ENSMUST00000160023.1"; gene_type "protein_coding"; gene_status "KNOWN"; gene_name "2010300C02Rik"; transcript_type "protein_coding"; transcript_status "PUTATIVE"; transcript_name "2010300C02Rik-003"; exon_number 1; exon_id "ENSMUSE00000869146.1"; level 2; tag "mRNA_start_NF"; tag "cds_start_NF"; havana_gene "OTTMUSG00000030326.1"; havana_transcript …
chr1	HAVANA	exon	37614481	37614668	.	-	.	gene_id "ENSMUSG00000026090.10"; transcript_id "ENSMUST00000160023.1"; gene_type "protein_coding"; gene_status "KNOWN"; gene_name "2010300C02Rik"; transcript_type "protein_coding"; transcript_status "PUTATIVE"; transcript_name "2010300C02Rik-003"; exon_number 2; exon_id "ENSMUSE00000868119.1"; level 2; tag "mRNA_start_NF"; tag "cds_start_NF"; havana_gene "OTTMUSG00000030326.1"; havana_transcript …
chr1	HAVANA	exon	37613337	37613481	.	-	.	gene_id "ENSMUSG00000026090.10"; transcript_id "ENSMUST00000160023.1"; gene_type "protein_coding"; gene_status "KNOWN"; gene_name "2010300C02Rik"; transcript_type "protein_coding"; transcript_status "PUTATIVE"; transcript_name "2010300C02Rik-003"; exon_number 3; exon_id "ENSMUSE00001071863.1"; level 2; tag "mRNA_start_NF"; tag "cds_start_NF"; havana_gene "OTTMUSG00000030326.1"; havana_transcript …
chr1	HAVANA	exon	37611677	37612399	.	-	.	gene_id "ENSMUSG00000026090.10"; transcript_id "ENSMUST00000160023.1"; gene_type "protein_coding"; gene_status "KNOWN"; gene_name "2010300C02Rik"; transcript_type "protein_coding"; transcript_status "PUTATIVE"; transcript_name "2010300C02Rik-003"; exon_number 4; exon_id "ENSMUSE00001075533.1"; level 2; tag "mRNA_start_NF"; tag "cds_start_NF"; havana_gene "OTTMUSG00000030326.1"; havana_transcript …
chr1	HAVANA	exon	37890160	37890411	.	-	.	gene_id "ENSMUSG00000026088.9"; transcript_id "ENSMUST00000027257.8"; gene_type "protein_coding"; gene_status "KNOWN"; gene_name "Mitd1"; transcript_type "protein_coding"; transcript_status "KNOWN"; transcript_name "Mitd1-001"; exon_number 1; exon_id "ENSMUSE00000817328.1"; level 2; tag "basic"; tag "appris_principal"; tag "CCDS"; ccdsid "CCDS35542.1"; havana_gene "OTTMUSG00000026563.4"; havana_t…
chr1	HAVANA	exon	37885215	37885316	.	-	.	gene_id "ENSMUSG00000026088.9"; transcript_id "ENSMUST00000027257.8"; gene_type "protein_coding"; gene_status "KNOWN"; gene_name "Mitd1"; transcript_type "protein_coding"; transcript_status "KNOWN"; transcript_name "Mitd1-001"; exon_number 2; exon_id "ENSMUSE00001291868.1"; level 2; tag "basic"; tag "appris_principal"; tag "CCDS"; ccdsid "CCDS35542.1"; havana_gene "OTTMUSG00000026563.4"; havana_t…
chr1	HAVANA	exon	37882562	37882698	.	-	.	gene_id "ENSMUSG00000026088.9"; transcript_id "ENSMUST00000027257.8"; gene_type "protein_coding"; gene_status "KNOWN"; gene_name "Mitd1"; transcript_type "protein_coding"; transcript_status "KNOWN"; transcript_name "Mitd1-001"; exon_number 3; exon_id "ENSMUSE00000155673.3"; level 2; tag "basic"; tag "appris_principal"; tag "CCDS"; ccdsid "CCDS35542.1"; havana_gene "OTTMUSG00000026563.4"; havana_t…
chr1	HAVANA	exon	37881699	37881785	.	-	.	gene_id "ENSMUSG00000026088.9"; transcript_id "ENSMUST00000027257.8"; gene_type "protein_coding"; gene_status "KNOWN"; gene_name "Mitd1"; transcript_type "protein_coding"; transcript_status "KNOWN"; transcript_name "Mitd1-001"; exon_number 4; exon_id "ENSMUSE00000155677.3"; level 2; tag "basic"; tag "appris_principal"; tag "CCDS"; ccdsid "CCDS35542.1"; havana_gene "OTTMUSG00000026563.4"; havana_t…
chr1	HAVANA	exon	37880933	37881048	.	-	.	gene_id "ENSMUSG00000026088.9"; transcript_id "ENSMUST00000027257.8"; gene_type "protein_coding"; gene_status "KNOWN"; gene_name "Mitd1"; transcript_type "protein_coding"; transcript_status "KNOWN"; transcript_name "Mitd1-001"; exon_number 5; exon_id "ENSMUSE00001272681.1"; level 2; tag "basic"; tag "appris_principal"; tag "CCDS"; ccdsid "CCDS35542.1"; havana_gene "OTTMUSG00000026563.4"; havana_t…
chr1	HAVANA	exon	37879560	37879620	.	-	.	gene_id "ENSMUSG00000026088.9"; transcript_id "ENSMUST00000027257.8"; gene_type "protein_coding"; gene_status "KNOWN"; gene_name "Mitd1"; transcript_type "protein_coding"; transcript_status "KNOWN"; transcript_name "Mitd1-001"; exon_number 6; exon_id "ENSMUSE00001229018.1"; level 2; tag "basic"; tag "appris_principal"; tag "CCDS"; ccdsid "CCDS35542.1"; havana_gene "OTTMUSG00000026563.4"; havana_t…
chr1	HAVANA	exon	37878729	37879363	.	-	.	gene_id "ENSMUSG00000026088.9"; transcript_id "ENSMUST00000027257.8"; gene_type "protein_coding"; gene_status "KNOWN"; gene_name "Mitd1"; transcript_type "protein_coding"; transcript_status "KNOWN"; transcript_name "Mitd1-001"; exon_number 7; exon_id "ENSMUSE00000762745.1"; level 2; tag "basic"; tag "appris_principal"; tag "CCDS"; ccdsid "CCDS35542.1"; havana_gene "OTTMUSG00000026563.4"; havana_t…
chr1	ENSEMBL	exon	38129462	38129662	.	-	.	gene_id "ENSMUSG00000026082.6"; transcript_id "ENSMUST00000027251.6"; gene_type "protein_coding"; gene_status "KNOWN"; gene_name "Rev1"; transcript_type "protein_coding"; transcript_status "KNOWN"; transcript_name "Rev1-201"; exon_number 1; exon_id "ENSMUSE00000492869.1"; level 3; tag "basic"; tag "appris_principal"; tag "CCDS"; ccdsid "CCDS14899.1";
chr1	ENSEMBL	exon	38108404	38108467	.	-	.	gene_id "ENSMUSG00000026082.6"; transcript_id "ENSMUST00000027251.6"; gene_type "protein_coding"; gene_status "KNOWN"; gene_name "Rev1"; transcript_type "protein_coding"; transcript_status "KNOWN"; transcript_name "Rev1-201"; exon_number 2; exon_id "ENSMUSE00000399269.3"; level 3; tag "basic"; tag "appris_principal"; tag "CCDS"; ccdsid "CCDS14899.1";
chr1	ENSEMBL	exon	38107568	38107694	.	-	.	gene_id "ENSMUSG00000026082.6"; transcript_id "ENSMUST00000027251.6"; gene_type "protein_coding"; gene_status "KNOWN"; gene_name "Rev1"; transcript_type "protein_coding"; transcript_status "KNOWN"; transcript_name "Rev1-201"; exon_number 3; exon_id "ENSMUSE00000155608.1"; level 3; tag "basic"; tag "appris_principal"; tag "CCDS"; ccdsid "CCDS14899.1";
chr1	ENSEMBL	exon	38098853	38099021	.	-	.	gene_id "ENSMUSG00000026082.6"; transcript_id "ENSMUST00000027251.6"; gene_type "protein_coding"; gene_status "KNOWN"; gene_name "Rev1"; transcript_type "protein_coding"; transcript_status "KNOWN"; transcript_name "Rev1-201"; exon_number 4; exon_id "ENSMUSE00000155622.1"; level 3; tag "basic"; tag "appris_principal"; tag "CCDS"; ccdsid "CCDS14899.1";
chr1	ENSEMBL	exon	38092063	38092215	.	-	.	gene_id "ENSMUSG00000026082.6"; transcript_id "ENSMUST00000027251.6"; gene_type "protein_coding"; gene_status "KNOWN"; gene_name "Rev1"; transcript_type "protein_coding"; transcript_status "KNOWN"; transcript_name "Rev1-201"; exon_number 5; exon_id "ENSMUSE00000155623.1"; level 3; tag "basic"; tag "appris_principal"; tag "CCDS"; ccdsid "CCDS14899.1";
chr1	ENSEMBL	exon	38087971	38088674	.	-	.	gene_id "ENSMUSG00000026082.6"; transcript_id "ENSMUST00000027251.6"; gene_type "protein_coding"; gene_status "KNOWN"; gene_name "Rev1"; transcript_type "protein_coding"; transcript_status "KNOWN"; transcript_name "Rev1-201"; exon_number 6; exon_id "ENSMUSE00000155619.1"; level 3; tag "basic"; tag "appris_principal"; tag "CCDS"; ccdsid "CCDS14899.1";
chr1	ENSEMBL	exon	38085545	38085652	.	-	.	gene_id "ENSMUSG00000026082.6"; transcript_id "ENSMUST00000027251.6"; gene_type "protein_coding"; gene_status "KNOWN"; gene_name "Rev1"; transcript_type "protein_coding"; transcript_status "KNOWN"; transcript_name "Rev1-201"; exon_number 7; exon_id "ENSMUSE00000155611.1"; level 3; tag "basic"; tag "appris_principal"; tag "CCDS"; ccdsid "CCDS14899.1";
chr1	ENSEMBL	exon	38083704	38083820	.	-	.	gene_id "ENSMUSG00000026082.6"; transcript_id "ENSMUST00000027251.6"; gene_type "protein_coding"; gene_status "KNOWN"; gene_name "Rev1"; transcript_type "protein_coding"; transcript_status "KNOWN"; transcript_name "Rev1-201"; exon_number 8; exon_id "ENSMUSE00000155612.1"; level 3; tag "basic"; tag "appris_principal"; tag "CCDS"; ccdsid "CCDS14899.1";
chr1	ENSEMBL	exon	38079290	38079398	.	-	.	gene_id "ENSMUSG00000026082.6"; transcript_id "ENSMUST00000027251.6"; gene_type "protein_coding"; gene_status "KNOWN"; gene_name "Rev1"; transcript_type "protein_coding"; transcript_status "KNOWN"; transcript_name "Rev1-201"; exon_number 9; exon_id "ENSMUSE00000155627.1"; level 3; tag "basic"; tag "appris_principal"; tag "CCDS"; ccdsid "CCDS14899.1";
chr1	ENSEMBL	exon	38074315	38074443	.	-	.	gene_id "ENSMUSG00000026082.6"; transcript_id "ENSMUST00000027251.6"; gene_type "protein_coding"; gene_status "KNOWN"; gene_name "Rev1"; transcript_type "protein_coding"; transcript_status "KNOWN"; transcript_name "Rev1-201"; exon_number 10; exon_id "ENSMUSE00000155624.1"; level 3; tag "basic"; tag "appris_principal"; tag "CCDS"; ccdsid "CCDS14899.1";
chr1	ENSEMBL	exon	38071343	38071497	.	-	.	gene_id "ENSMUSG00000026082.6"; transcript_id "ENSMUST00000027251.6"; gene_type "protein_coding"; gene_status "KNOWN"; gene_name "Rev1"; transcript_type "protein_coding"; transcript_status "KNOWN"; transcript_name "Rev1-201"; exon_number 11; exon_id "ENSMUSE00000155613.1"; level 3; tag "basic"; tag "appris_principal"; tag "CCDS"; ccdsid "CCDS14899.1";
chr1	ENSEMBL	exon	38067500	38067619	.	-	.	gene_id "ENSMUSG00000026082.6"; transcript_id "ENSMUST00000027251.6"; gene_type "protein_coding"; gene_status "KNOWN"; gene_name "Rev1"; transcript_type "protein_coding"; transcript_status "KNOWN"; transcript_name "Rev1-201"; exon_number 12; exon_id "ENSMUSE00000155625.1"; level 3; tag "basic"; tag "appris_principal"; tag "CCDS"; ccdsid "CCDS14899.1";
chr1	ENSEMBL	exon	38063115	38063335	.	-	.	gene_id "ENSMUSG00000026082.6"; transcript_id "ENSMUST00000027251.6"; gene_type "protein_coding"; gene_status "KNOWN"; gene_name "Rev1"; transcript_type "protein_coding"; transcript_status "KNOWN"; transcript_name "Rev1-201"; exon_number 13; exon_id "ENSMUSE00000155617.1"; level 3; tag "basic"; tag "appris_principal"; tag "CCDS"; ccdsid "CCDS14899.1";
chr1	ENSEMBL	exon	38059122	38059294	.	-	.	gene_id "ENSMUSG00000026082.6"; transcript_id "ENSMUST00000027251.6"; gene_type "protein_coding"; gene_status "KNOWN"; gene_name "Rev1"; transcript_type "protein_coding"; transcript_status "KNOWN"; transcript_name "Rev1-201"; exon_number 14; exon_id "ENSMUSE00000155607.1"; level 3; tag "basic"; tag "appris_principal"; tag "CCDS"; ccdsid "CCDS14899.1";
chr1	ENSEMBL	exon	38057674	38057776	.	-	.	gene_id "ENSMUSG00000026082.6"; transcript_id "ENSMUST00000027251.6"; gene_type "protein_coding"; gene_status "KNOWN"; gene_name "Rev1"; transcript_type "protein_coding"; transcript_status "KNOWN"; transcript_name "Rev1-201"; exon_number 15; exon_id "ENSMUSE00000155610.1"; level 3; tag "basic"; tag "appris_principal"; tag "CCDS"; ccdsid "CCDS14899.1";
chr1	ENSEMBL	exon	38056717	38056882	.	-	.	gene_id "ENSMUSG00000026082.6"; transcript_id "ENSMUST00000027251.6"; gene_type "protein_coding"; gene_status "KNOWN"; gene_name "Rev1"; transcript_type "protein_coding"; transcript_status "KNOWN"; transcript_name "Rev1-201"; exon_number 16; exon_id "ENSMUSE00000155609.1"; level 3; tag "basic"; tag "appris_principal"; tag "CCDS"; ccdsid "CCDS14899.1";
chr1	ENSEMBL	exon	38056264	38056466	.	-	.	gene_id "ENSMUSG00000026082.6"; transcript_id "ENSMUST00000027251.6"; gene_type "protein_coding"; gene_status "KNOWN"; gene_name "Rev1"; transcript_type "protein_coding"; transcript_status "KNOWN"; transcript_name "Rev1-201"; exon_number 17; exon_id "ENSMUSE00000155615.1"; level 3; tag "basic"; tag "appris_principal"; tag "CCDS"; ccdsid "CCDS14899.1";
chr1	ENSEMBL	exon	38055291	38055524	.	-	.	gene_id "ENSMUSG00000026082.6"; transcript_id "ENSMUST00000027251.6"; gene_type "protein_coding"; gene_status "KNOWN"; gene_name "Rev1"; transcript_type "protein_coding"; transcript_status "KNOWN"; transcript_name "Rev1-201"; exon_number 18; exon_id "ENSMUSE00000155606.1"; level 3; tag "basic"; tag "appris_principal"; tag "CCDS"; ccdsid "CCDS14899.1";
chr1	ENSEMBL	exon	38054745	38054865	.	-	.	gene_id "ENSMUSG00000026082.6"; transcript_id "ENSMUST00000027251.6"; gene_type "protein_coding"; gene_status "KNOWN"; gene_name "Rev1"; transcript_type "protein_coding"; transcript_status "KNOWN"; transcript_name "Rev1-201"; exon_number 19; exon_id "ENSMUSE00000155621.1"; level 3; tag "basic"; tag "appris_principal"; tag "CCDS"; ccdsid "CCDS14899.1";
chr1	ENSEMBL	exon	38054084	38054295	.	-	.	gene_id "ENSMUSG00000026082.6"; transcript_id "ENSMUST00000027251.6"; gene_type "protein_coding"; gene_status "KNOWN"; gene_name "Rev1"; transcript_type "protein_coding"; transcript_status "KNOWN"; transcript_name "Rev1-201"; exon_number 20; exon_id "ENSMUSE00000155620.1"; level 3; tag "basic"; tag "appris_principal"; tag "CCDS"; ccdsid "CCDS14899.1";
chr1	ENSEMBL	exon	38053840	38053996	.	-	.	gene_id "ENSMUSG00000026082.6"; transcript_id "ENSMUST00000027251.6"; gene_type "protein_coding"; gene_status "KNOWN"; gene_name "Rev1"; transcript_type "protein_coding"; transcript_status "KNOWN"; transcript_name "Rev1-201"; exon_number 21; exon_id "ENSMUSE00000155626.1"; level 3; tag "basic"; tag "appris_principal"; tag "CCDS"; ccdsid "CCDS14899.1";
chr1	ENSEMBL	exon	38053616	38053718	.	-	.	gene_id "ENSMUSG00000026082.6"; transcript_id "ENSMUST00000027251.6"; gene_type "protein_coding"; gene_status "KNOWN"; gene_name "Rev1"; transcript_type "protein_coding"; transcript_status "KNOWN"; transcript_name "Rev1-201"; exon_number 22; exon_id "ENSMUSE00000155614.1"; level 3; tag "basic"; tag "appris_principal"; tag "CCDS"; ccdsid "CCDS14899.1";
chr1	ENSEMBL	exon	38052787	38053198	.	-	.	gene_id "ENSMUSG00000026082.6"; transcript_id "ENSMUST00000027251.6"; gene_type "protein_coding"; gene_status "KNOWN"; gene_name "Rev1"; transcript_type "protein_coding"; transcript_status "KNOWN"; transcript_name "Rev1-201"; exon_number 23; exon_id "ENSMUSE00000440667.6"; level 3; tag "basic"; tag "appris_principal"; tag "CCDS"; ccdsid "CCDS14899.1";
chr1	HAVANA	exon	43445751	43446027	.	+	.	gene_id "ENSMUSG00000066877.5"; transcript_id "ENSMUST00000086421.5"; gene_type "protein_coding"; gene_status "KNOWN"; gene_name "Nck2"; transcript_type "protein_coding"; transcript_status "KNOWN"; transcript_name "Nck2-001"; exon_number 1; exon_id "ENSMUSE00000603227.1"; level 2; tag "basic"; tag "appris_principal"; tag "CCDS"; ccdsid "CCDS14924.1"; havana_gene "OTTMUSG00000021065.1"; havana_tra…
chr1	HAVANA	exon	43509621	43509783	.	+	.	gene_id "ENSMUSG00000066877.5"; transcript_id "ENSMUST00000086421.5"; gene_type "protein_coding"; gene_status "KNOWN"; gene_name "Nck2"; transcript_type "protein_coding"; transcript_status "KNOWN"; transcript_name "Nck2-001"; exon_number 2; exon_id "ENSMUSE00000549175.2"; level 2; tag "basic"; tag "appris_principal"; tag "CCDS"; ccdsid "CCDS14924.1"; havana_gene "OTTMUSG00000021065.1"; havana_tra…
chr1	HAVANA	exon	43533552	43533793	.	+	.	gene_id "ENSMUSG00000066877.5"; transcript_id "ENSMUST00000086421.5"; gene_type "protein_coding"; gene_status "KNOWN"; gene_name "Nck2"; transcript_type "protein_coding"; transcript_status "KNOWN"; transcript_name "Nck2-001"; exon_number 3; exon_id "ENSMUSE00000478027.2"; level 2; tag "basic"; tag "appris_principal"; tag "CCDS"; ccdsid "CCDS14924.1"; havana_gene "OTTMUSG00000021065.1"; havana_tra…
chr1	HAVANA	exon	43553861	43554582	.	+	.	gene_id "ENSMUSG00000066877.5"; transcript_id "ENSMUST00000086421.5"; gene_type "protein_coding"; gene_status "KNOWN"; gene_name "Nck2"; transcript_type "protein_coding"; transcript_status "KNOWN"; transcript_name "Nck2-001"; exon_number 4; exon_id "ENSMUSE00000538941.1"; level 2; tag "basic"; tag "appris_principal"; tag "CCDS"; ccdsid "CCDS14924.1"; havana_gene "OTTMUSG00000021065.1"; havana_tra…
chr1	HAVANA	exon	43569148	43570515	.	+	.	gene_id "ENSMUSG00000066877.5"; transcript_id "ENSMUST00000086421.5"; gene_type "protein_coding"; gene_status "KNOWN"; gene_name "Nck2"; transcript_type "protein_coding"; transcript_status "KNOWN"; transcript_name "Nck2-001"; exon_number 5; exon_id "ENSMUSE00000700438.1"; level 2; tag "basic"; tag "appris_principal"; tag "CCDS"; ccdsid "CCDS14924.1"; havana_gene "OTTMUSG00000021065.1"; havana_tra…
chr1	HAVANA	exon	43827615	43827800	.	-	.	gene_id "ENSMUSG00000057363.6"; transcript_id "ENSMUST00000126008.1"; gene_type "protein_coding"; gene_status "KNOWN"; gene_name "Uxs1"; transcript_type "protein_coding"; transcript_status "KNOWN"; transcript_name "Uxs1-001"; exon_number 1; exon_id "ENSMUSE00000807711.1"; level 2; tag "basic"; tag "appris_principal"; tag "CCDS"; ccdsid "CCDS35551.1"; havana_gene "OTTMUSG00000030350.2"; havana_tra…
chr1	HAVANA	exon	43807350	43807377	.	-	.	gene_id "ENSMUSG00000057363.6"; transcript_id "ENSMUST00000126008.1"; gene_type "protein_coding"; gene_status "KNOWN"; gene_name "Uxs1"; transcript_type "protein_coding"; transcript_status "KNOWN"; transcript_name "Uxs1-001"; exon_number 2; exon_id "ENSMUSE00001233172.1"; level 2; tag "basic"; tag "appris_principal"; tag "CCDS"; ccdsid "CCDS35551.1"; havana_gene "OTTMUSG00000030350.2"; havana_tra…
chr1	HAVANA	exon	43805626	43805674	.	-	.	gene_id "ENSMUSG00000057363.6"; transcript_id "ENSMUST00000126008.1"; gene_type "protein_coding"; gene_status "KNOWN"; gene_name "Uxs1"; transcript_type "protein_coding"; transcript_status "KNOWN"; transcript_name "Uxs1-001"; exon_number 3; exon_id "ENSMUSE00001279303.1"; level 2; tag "basic"; tag "appris_principal"; tag "CCDS"; ccdsid "CCDS35551.1"; havana_gene "OTTMUSG00000030350.2"; havana_tra…
chr1	HAVANA	exon	43805353	43805396	.	-	.	gene_id "ENSMUSG00000057363.6"; transcript_id "ENSMUST00000126008.1"; gene_type "protein_coding"; gene_status "KNOWN"; gene_name "Uxs1"; transcript_type "protein_coding"; transcript_status "KNOWN"; transcript_name "Uxs1-001"; exon_number 4; exon_id "ENSMUSE00001233908.1"; level 2; tag "basic"; tag "appris_principal"; tag "CCDS"; ccdsid "CCDS35551.1"; havana_gene "OTTMUSG00000030350.2"; havana_tra…
chr1	HAVANA	exon	43797245	43797305	.	-	.	gene_id "ENSMUSG00000057363.6"; transcript_id "ENSMUST00000126008.1"; gene_type "protein_coding"; gene_status "KNOWN"; gene_name "Uxs1"; transcript_type "protein_coding"; transcript_status "KNOWN"; transcript_name "Uxs1-001"; exon_number 5; exon_id "ENSMUSE00001220876.1"; level 2; tag "basic"; tag "appris_principal"; tag "CCDS"; ccdsid "CCDS35551.1"; havana_gene "OTTMUSG00000030350.2"; havana_tra…
chr1	HAVANA	exon	43790464	43790644	.	-	.	gene_id "ENSMUSG00000057363.6"; transcript_id "ENSMUST00000126008.1"; gene_type "protein_coding"; gene_status "KNOWN"; gene_name "Uxs1"; transcript_type "protein_coding"; transcript_status "KNOWN"; transcript_name "Uxs1-001"; exon_number 6; exon_id "ENSMUSE00001291743.1"; level 2; tag "basic"; tag "appris_principal"; tag "CCDS"; ccdsid "CCDS35551.1"; havana_gene "OTTMUSG00000030350.2"; havana_tra…
chr1	HAVANA	exon	43780065	43780169	.	-	.	gene_id "ENSMUSG00000057363.6"; transcript_id "ENSMUST00000126008.1"; gene_type "protein_coding"; gene_status "KNOWN"; gene_name "Uxs1"; transcript_type "protein_coding"; transcript_status "KNOWN"; transcript_name "Uxs1-001"; exon_number 7; exon_id "ENSMUSE00001240595.1"; level 2; tag "basic"; tag "appris_principal"; tag "CCDS"; ccdsid "CCDS35551.1"; havana_gene "OTTMUSG00000030350.2"; havana_tra…
chr1	HAVANA	exon	43774817	43774876	.	-	.	gene_id "ENSMUSG00000057363.6"; transcript_id "ENSMUST00000126008.1"; gene_type "protein_coding"; gene_status "KNOWN"; gene_name "Uxs1"; transcript_type "protein_coding"; transcript_status "KNOWN"; transcript_name "Uxs1-001"; exon_number 8; exon_id "ENSMUSE00001240677.1"; level 2; tag "basic"; tag "appris_principal"; tag "CCDS"; ccdsid "CCDS35551.1"; havana_gene "OTTMUSG00000030350.2"; havana_tra…
chr1	HAVANA	exon	43771681	43771802	.	-	.	gene_id "ENSMUSG00000057363.6"; transcript_id "ENSMUST00000126008.1"; gene_type "protein_coding"; gene_status "KNOWN"; gene_name "Uxs1"; transcript_type "protein_coding"; transcript_status "KNOWN"; transcript_name "Uxs1-001"; exon_number 9; exon_id "ENSMUSE00001261842.1"; level 2; tag "basic"; tag "appris_principal"; tag "CCDS"; ccdsid "CCDS35551.1"; havana_gene "OTTMUSG00000030350.2"; havana_tra…
chr1	HAVANA	exon	43764890	43765009	.	-	.	gene_id "ENSMUSG00000057363.6"; transcript_id "ENSMUST00000126008.1"; gene_type "protein_coding"; gene_status "KNOWN"; gene_name "Uxs1"; transcript_type "protein_coding"; transcript_status "KNOWN"; transcript_name "Uxs1-001"; exon_number 10; exon_id "ENSMUSE00001219805.1"; level 2; tag "basic"; tag "appris_principal"; tag "CCDS"; ccdsid "CCDS35551.1"; havana_gene "OTTMUSG00000030350.2"; havana_tr…
chr1	HAVANA	exon	43760521	43760564	.	-	.	gene_id "ENSMUSG00000057363.6"; transcript_id "ENSMUST00000126008.1"; gene_type "protein_coding"; gene_status "KNOWN"; gene_name "Uxs1"; transcript_type "protein_coding"; transcript_status "KNOWN"; transcript_name "Uxs1-001"; exon_number 11; exon_id "ENSMUSE00001272548.1"; level 2; tag "basic"; tag "appris_principal"; tag "CCDS"; ccdsid "CCDS35551.1"; havana_gene "OTTMUSG00000030350.2"; havana_tr…
chr1	HAVANA	exon	43756972	43757032	.	-	.	gene_id "ENSMUSG00000057363.6"; transcript_id "ENSMUST00000126008.1"; gene_type "protein_coding"; gene_status "KNOWN"; gene_name "Uxs1"; transcript_type "protein_coding"; transcript_status "KNOWN"; transcript_name "Uxs1-001"; exon_number 12; exon_id "ENSMUSE00001276890.1"; level 2; tag "basic"; tag "appris_principal"; tag "CCDS"; ccdsid "CCDS35551.1"; havana_gene "OTTMUSG00000030350.2"; havana_tr…
chr1	HAVANA	exon	43755699	43755756	.	-	.	gene_id "ENSMUSG00000057363.6"; transcript_id "ENSMUST00000126008.1"; gene_type "protein_coding"; gene_status "KNOWN"; gene_name "Uxs1"; transcript_type "protein_coding"; transcript_status "KNOWN"; transcript_name "Uxs1-001"; exon_number 13; exon_id "ENSMUSE00001231877.1"; level 2; tag "basic"; tag "appris_principal"; tag "CCDS"; ccdsid "CCDS35551.1"; havana_gene "OTTMUSG00000030350.2"; havana_tr…
chr1	HAVANA	exon	43753717	43753820	.	-	.	gene_id "ENSMUSG00000057363.6"; transcript_id "ENSMUST00000126008.1"; gene_type "protein_coding"; gene_status "KNOWN"; gene_name "Uxs1"; transcript_type "protein_coding"; transcript_status "KNOWN"; transcript_name "Uxs1-001"; exon_number 14; exon_id "ENSMUSE00001281986.1"; level 2; tag "basic"; tag "appris_principal"; tag "CCDS"; ccdsid "CCDS35551.1"; havana_gene "OTTMUSG00000030350.2"; havana_tr…
chr1	HAVANA	exon	43746966	43750362	.	-	.	gene_id "ENSMUSG00000057363.6"; transcript_id "ENSMUST00000126008.1"; gene_type "protein_coding"; gene_status "KNOWN"; gene_name "Uxs1"; transcript_type "protein_coding"; transcript_status "KNOWN"; transcript_name "Uxs1-001"; exon_number 15; exon_id "ENSMUSE00000800981.1"; level 2; tag "basic"; tag "appris_principal"; tag "CCDS"; ccdsid "CCDS35551.1"; havana_gene "OTTMUSG00000030350.2"; havana_tr…
chr1	HAVANA	exon	44118318	44118765	.	-	.	gene_id "ENSMUSG00000026047.7"; transcript_id "ENSMUST00000027213.7"; gene_type "protein_coding"; gene_status "KNOWN"; gene_name "Kdelc1"; transcript_type "protein_coding"; transcript_status "KNOWN"; transcript_name "Kdelc1-005"; exon_number 1; exon_id "ENSMUSE00001287580.1"; level 2; tag "basic"; havana_gene "OTTMUSG00000034049.2"; havana_transcript "OTTMUST00000085985.1";
chr1	HAVANA	exon	44117038	44117243	.	-	.	gene_id "ENSMUSG00000026047.7"; transcript_id "ENSMUST00000027213.7"; gene_type "protein_coding"; gene_status "KNOWN"; gene_name "Kdelc1"; transcript_type "protein_coding"; transcript_status "KNOWN"; transcript_name "Kdelc1-005"; exon_number 2; exon_id "ENSMUSE00001221446.1"; level 2; tag "basic"; havana_gene "OTTMUSG00000034049.2"; havana_transcript "OTTMUST00000085985.1";
chr1	HAVANA	exon	44114694	44114899	.	-	.	gene_id "ENSMUSG00000026047.7"; transcript_id "ENSMUST00000027213.7"; gene_type "protein_coding"; gene_status "KNOWN"; gene_name "Kdelc1"; transcript_type "protein_coding"; transcript_status "KNOWN"; transcript_name "Kdelc1-005"; exon_number 3; exon_id "ENSMUSE00001261539.1"; level 2; tag "basic"; havana_gene "OTTMUSG00000034049.2"; havana_transcript "OTTMUST00000085985.1";
chr1	HAVANA	exon	44114441	44114518	.	-	.	gene_id "ENSMUSG00000026047.7"; transcript_id "ENSMUST00000027213.7"; gene_type "protein_coding"; gene_status "KNOWN"; gene_name "Kdelc1"; transcript_type "protein_coding"; transcript_status "KNOWN"; transcript_name "Kdelc1-005"; exon_number 4; exon_id "ENSMUSE00001261784.1"; level 2; tag "basic"; havana_gene "OTTMUSG00000034049.2"; havana_transcript "OTTMUST00000085985.1";
chr1	HAVANA	exon	44113003	44113175	.	-	.	gene_id "ENSMUSG00000026047.7"; transcript_id "ENSMUST00000027213.7"; gene_type "protein_coding"; gene_status "KNOWN"; gene_name "Kdelc1"; transcript_type "protein_coding"; transcript_status "KNOWN"; transcript_name "Kdelc1-005"; exon_number 5; exon_id "ENSMUSE00000155371.1"; level 2; tag "basic"; havana_gene "OTTMUSG00000034049.2"; havana_transcript "OTTMUST00000085985.1";
chr1	HAVANA	exon	44112645	44112882	.	-	.	gene_id "ENSMUSG00000026047.7"; transcript_id "ENSMUST00000027213.7"; gene_type "protein_coding"; gene_status "KNOWN"; gene_name "Kdelc1"; transcript_type "protein_coding"; transcript_status "KNOWN"; transcript_name "Kdelc1-005"; exon_number 6; exon_id "ENSMUSE00000155369.1"; level 2; tag "basic"; havana_gene "OTTMUSG00000034049.2"; havana_transcript "OTTMUST00000085985.1";
chr1	HAVANA	exon	44109994	44110083	.	-	.	gene_id "ENSMUSG00000026047.7"; transcript_id "ENSMUST00000027213.7"; gene_type "protein_coding"; gene_status "KNOWN"; gene_name "Kdelc1"; transcript_type "protein_coding"; transcript_status "KNOWN"; transcript_name "Kdelc1-005"; exon_number 7; exon_id "ENSMUSE00001287321.1"; level 2; tag "basic"; havana_gene "OTTMUSG00000034049.2"; havana_transcript "OTTMUST00000085985.1";
chr1	HAVANA	exon	44107765	44107872	.	-	.	gene_id "ENSMUSG00000026047.7"; transcript_id "ENSMUST00000027213.7"; gene_type "protein_coding"; gene_status "KNOWN"; gene_name "Kdelc1"; transcript_type "protein_coding"; transcript_status "KNOWN"; transcript_name "Kdelc1-005"; exon_number 8; exon_id "ENSMUSE00001292526.1"; level 2; tag "basic"; havana_gene "OTTMUSG00000034049.2"; havana_transcript "OTTMUST00000085985.1";
chr1	HAVANA	exon	44106887	44107104	.	-	.	gene_id "ENSMUSG00000026047.7"; transcript_id "ENSMUST00000027213.7"; gene_type "protein_coding"; gene_status "KNOWN"; gene_name "Kdelc1"; transcript_type "protein_coding"; transcript_status "KNOWN"; transcript_name "Kdelc1-005"; exon_number 9; exon_id "ENSMUSE00000734936.1"; level 2; tag "basic"; havana_gene "OTTMUSG00000034049.2"; havana_transcript "OTTMUST00000085985.1";
chr1	HAVANA	exon	44218840	44218961	.	-	.	gene_id "ENSMUSG00000046828.3"; transcript_id "ENSMUST00000054801.3"; gene_type "protein_coding"; gene_status "KNOWN"; gene_name "Mettl21e"; transcript_type "protein_coding"; transcript_status "KNOWN"; transcript_name "Mettl21e-001"; exon_number 1; exon_id "ENSMUSE00000786755.1"; level 2; tag "basic"; tag "appris_principal"; tag "CCDS"; ccdsid "CCDS14931.1"; havana_gene "OTTMUSG00000026594.2"; ha…
chr1	HAVANA	exon	44218111	44218230	.	-	.	gene_id "ENSMUSG00000046828.3"; transcript_id "ENSMUST00000054801.3"; gene_type "protein_coding"; gene_status "KNOWN"; gene_name "Mettl21e"; transcript_type "protein_coding"; transcript_status "KNOWN"; transcript_name "Mettl21e-001"; exon_number 2; exon_id "ENSMUSE00001215554.1"; level 2; tag "basic"; tag "appris_principal"; tag "CCDS"; ccdsid "CCDS14931.1"; havana_gene "OTTMUSG00000026594.2"; ha…
chr1	HAVANA	exon	44211032	44211198	.	-	.	gene_id "ENSMUSG00000046828.3"; transcript_id "ENSMUST00000054801.3"; gene_type "protein_coding"; gene_status "KNOWN"; gene_name "Mettl21e"; transcript_type "protein_coding"; transcript_status "KNOWN"; transcript_name "Mettl21e-001"; exon_number 3; exon_id "ENSMUSE00000346955.1"; level 2; tag "basic"; tag "appris_principal"; tag "CCDS"; ccdsid "CCDS14931.1"; havana_gene "OTTMUSG00000026594.2"; ha…
chr1	HAVANA	exon	44210164	44210281	.	-	.	gene_id "ENSMUSG00000046828.3"; transcript_id "ENSMUST00000054801.3"; gene_type "protein_coding"; gene_status "KNOWN"; gene_name "Mettl21e"; transcript_type "protein_coding"; transcript_status "KNOWN"; transcript_name "Mettl21e-001"; exon_number 4; exon_id "ENSMUSE00000438058.1"; level 2; tag "basic"; tag "appris_principal"; tag "CCDS"; ccdsid "CCDS14931.1"; havana_gene "OTTMUSG00000026594.2"; ha…
chr1	HAVANA	exon	44204070	44206753	.	-	.	gene_id "ENSMUSG00000046828.3"; transcript_id "ENSMUST00000054801.3"; gene_type "protein_coding"; gene_status "KNOWN"; gene_name "Mettl21e"; transcript_type "protein_coding"; transcript_status "KNOWN"; transcript_name "Mettl21e-001"; exon_number 5; exon_id "ENSMUSE00000400582.2"; level 2; tag "basic"; tag "appris_principal"; tag "CCDS"; ccdsid "CCDS14931.1"; havana_gene "OTTMUSG00000026594.2"; ha…
chr1	ENSEMBL	exon	46028798	46030437	.	-	.	gene_id "ENSMUSG00000044457.2"; transcript_id "ENSMUST00000171707.1"; gene_type "protein_coding"; gene_status "KNOWN"; gene_name "Gm4776"; transcript_type "protein_coding"; transcript_status "KNOWN"; transcript_name "Gm4776-203"; exon_number 1; exon_id "ENSMUSE00000882289.1"; level 3; tag "basic"; tag "appris_principal";
chr1	ENSEMBL	exon	46026499	46026618	.	-	.	gene_id "ENSMUSG00000044457.2"; transcript_id "ENSMUST00000171707.1"; gene_type "protein_coding"; gene_status "KNOWN"; gene_name "Gm4776"; transcript_type "protein_coding"; transcript_status "KNOWN"; transcript_name "Gm4776-203"; exon_number 2; exon_id "ENSMUSE00000350546.1"; level 3; tag "basic"; tag "appris_principal";
chr1	ENSEMBL	exon	46024904	46025093	.	-	.	gene_id "ENSMUSG00000044457.2"; transcript_id "ENSMUST00000171707.1"; gene_type "protein_coding"; gene_status "KNOWN"; gene_name "Gm4776"; transcript_type "protein_coding"; transcript_status "KNOWN"; transcript_name "Gm4776-203"; exon_number 3; exon_id "ENSMUSE00000393740.1"; level 3; tag "basic"; tag "appris_principal";
chr1	ENSEMBL	exon	46020415	46021947	.	-	.	gene_id "ENSMUSG00000044457.2"; transcript_id "ENSMUST00000171707.1"; gene_type "protein_coding"; gene_status "KNOWN"; gene_name "Gm4776"; transcript_type "protein_coding"; transcript_status "KNOWN"; transcript_name "Gm4776-203"; exon_number 4; exon_id "ENSMUSE00000894015.1"; level 3; tag "basic"; tag "appris_principal";
chr1	HAVANA	exon	52232096	52232296	.	-	.	gene_id "ENSMUSG00000026103.8"; transcript_id "ENSMUST00000114512.1"; gene_type "protein_coding"; gene_status "KNOWN"; gene_name "Gls"; transcript_type "protein_coding"; transcript_status "PUTATIVE"; transcript_name "Gls-004"; exon_number 1; exon_id "ENSMUSE00000699596.1"; level 2; tag "basic"; havana_gene "OTTMUSG00000021410.3"; havana_transcript "OTTMUST00000050761.1";
chr1	HAVANA	exon	52219943	52220039	.	-	.	gene_id "ENSMUSG00000026103.8"; transcript_id "ENSMUST00000114512.1"; gene_type "protein_coding"; gene_status "KNOWN"; gene_name "Gls"; transcript_type "protein_coding"; transcript_status "PUTATIVE"; transcript_name "Gls-004"; exon_number 2; exon_id "ENSMUSE00001291709.1"; level 2; tag "basic"; havana_gene "OTTMUSG00000021410.3"; havana_transcript "OTTMUST00000050761.1";
chr1	HAVANA	exon	52219488	52219609	.	-	.	gene_id "ENSMUSG00000026103.8"; transcript_id "ENSMUST00000114512.1"; gene_type "protein_coding"; gene_status "KNOWN"; gene_name "Gls"; transcript_type "protein_coding"; transcript_status "PUTATIVE"; transcript_name "Gls-004"; exon_number 3; exon_id "ENSMUSE00001295986.1"; level 2; tag "basic"; havana_gene "OTTMUSG00000021410.3"; havana_transcript "OTTMUST00000050761.1";
chr1	HAVANA	exon	52215565	52215694	.	-	.	gene_id "ENSMUSG00000026103.8"; transcript_id "ENSMUST00000114512.1"; gene_type "protein_coding"; gene_status "KNOWN"; gene_name "Gls"; transcript_type "protein_coding"; transcript_status "PUTATIVE"; transcript_name "Gls-004"; exon_number 4; exon_id "ENSMUSE00001244247.1"; level 2; tag "basic"; havana_gene "OTTMUSG00000021410.3"; havana_transcript "OTTMUST00000050761.1";
chr1	HAVANA	exon	52214478	52214557	.	-	.	gene_id "ENSMUSG00000026103.8"; transcript_id "ENSMUST00000114512.1"; gene_type "protein_coding"; gene_status "KNOWN"; gene_name "Gls"; transcript_type "protein_coding"; transcript_status "PUTATIVE"; transcript_name "Gls-004"; exon_number 5; exon_id "ENSMUSE00001311447.1"; level 2; tag "basic"; havana_gene "OTTMUSG00000021410.3"; havana_transcript "OTTMUST00000050761.1";
chr1	HAVANA	exon	52212203	52212366	.	-	.	gene_id "ENSMUSG00000026103.8"; transcript_id "ENSMUST00000114512.1"; gene_type "protein_coding"; gene_status "KNOWN"; gene_name "Gls"; transcript_type "protein_coding"; transcript_status "PUTATIVE"; transcript_name "Gls-004"; exon_number 6; exon_id "ENSMUSE00001273939.1"; level 2; tag "basic"; havana_gene "OTTMUSG00000021410.3"; havana_transcript "OTTMUST00000050761.1";
chr1	HAVANA	exon	52207301	52207359	.	-	.	gene_id "ENSMUSG00000026103.8"; transcript_id "ENSMUST00000114512.1"; gene_type "protein_coding"; gene_status "KNOWN"; gene_name "Gls"; transcript_type "protein_coding"; transcript_status "PUTATIVE"; transcript_name "Gls-004"; exon_number 7; exon_id "ENSMUSE00001298846.1"; level 2; tag "basic"; havana_gene "OTTMUSG00000021410.3"; havana_transcript "OTTMUST00000050761.1";
chr1	HAVANA	exon	52199855	52199887	.	-	.	gene_id "ENSMUSG00000026103.8"; transcript_id "ENSMUST00000114512.1"; gene_type "protein_coding"; gene_status "KNOWN"; gene_name "Gls"; transcript_type "protein_coding"; transcript_status "PUTATIVE"; transcript_name "Gls-004"; exon_number 8; exon_id "ENSMUSE00001297478.1"; level 2; tag "basic"; havana_gene "OTTMUSG00000021410.3"; havana_transcript "OTTMUST00000050761.1";
chr1	HAVANA	exon	52199711	52199769	.	-	.	gene_id "ENSMUSG00000026103.8"; transcript_id "ENSMUST00000114512.1"; gene_type "protein_coding"; gene_status "KNOWN"; gene_name "Gls"; transcript_type "protein_coding"; transcript_status "PUTATIVE"; transcript_name "Gls-004"; exon_number 9; exon_id "ENSMUSE00001304742.1"; level 2; tag "basic"; havana_gene "OTTMUSG00000021410.3"; havana_transcript "OTTMUST00000050761.1";
chr1	HAVANA	exon	52196743	52196809	.	-	.	gene_id "ENSMUSG00000026103.8"; transcript_id "ENSMUST00000114512.1"; gene_type "protein_coding"; gene_status "KNOWN"; gene_name "Gls"; transcript_type "protein_coding"; transcript_status "PUTATIVE"; transcript_name "Gls-004"; exon_number 10; exon_id "ENSMUSE00001212025.1"; level 2; tag "basic"; havana_gene "OTTMUSG00000021410.3"; havana_transcript "OTTMUST00000050761.1";
chr1	HAVANA	exon	52196165	52196215	.	-	.	gene_id "ENSMUSG00000026103.8"; transcript_id "ENSMUST00000114512.1"; gene_type "protein_coding"; gene_status "KNOWN"; gene_name "Gls"; transcript_type "protein_coding"; transcript_status "PUTATIVE"; transcript_name "Gls-004"; exon_number 11; exon_id "ENSMUSE00001283434.1"; level 2; tag "basic"; havana_gene "OTTMUSG00000021410.3"; havana_transcript "OTTMUST00000050761.1";
chr1	HAVANA	exon	52191111	52191287	.	-	.	gene_id "ENSMUSG00000026103.8"; transcript_id "ENSMUST00000114512.1"; gene_type "protein_coding"; gene_status "KNOWN"; gene_name "Gls"; transcript_type "protein_coding"; transcript_status "PUTATIVE"; transcript_name "Gls-004"; exon_number 12; exon_id "ENSMUSE00001213908.1"; level 2; tag "basic"; havana_gene "OTTMUSG00000021410.3"; havana_transcript "OTTMUST00000050761.1";
chr1	HAVANA	exon	52189423	52189554	.	-	.	gene_id "ENSMUSG00000026103.8"; transcript_id "ENSMUST00000114512.1"; gene_type "protein_coding"; gene_status "KNOWN"; gene_name "Gls"; transcript_type "protein_coding"; transcript_status "PUTATIVE"; transcript_name "Gls-004"; exon_number 13; exon_id "ENSMUSE00001303710.1"; level 2; tag "basic"; havana_gene "OTTMUSG00000021410.3"; havana_transcript "OTTMUST00000050761.1";
chr1	HAVANA	exon	52188679	52188771	.	-	.	gene_id "ENSMUSG00000026103.8"; transcript_id "ENSMUST00000114512.1"; gene_type "protein_coding"; gene_status "KNOWN"; gene_name "Gls"; transcript_type "protein_coding"; transcript_status "PUTATIVE"; transcript_name "Gls-004"; exon_number 14; exon_id "ENSMUSE00001287108.1"; level 2; tag "basic"; havana_gene "OTTMUSG00000021410.3"; havana_transcript "OTTMUST00000050761.1";
chr1	HAVANA	exon	52168897	52168958	.	-	.	gene_id "ENSMUSG00000026103.8"; transcript_id "ENSMUST00000114512.1"; gene_type "protein_coding"; gene_status "KNOWN"; gene_name "Gls"; transcript_type "protein_coding"; transcript_status "PUTATIVE"; transcript_name "Gls-004"; exon_number 15; exon_id "ENSMUSE00001261701.1"; level 2; tag "basic"; havana_gene "OTTMUSG00000021410.3"; havana_transcript "OTTMUST00000050761.1";
chr1	HAVANA	exon	52168485	52168561	.	-	.	gene_id "ENSMUSG00000026103.8"; transcript_id "ENSMUST00000114512.1"; gene_type "protein_coding"; gene_status "KNOWN"; gene_name "Gls"; transcript_type "protein_coding"; transcript_status "PUTATIVE"; transcript_name "Gls-004"; exon_number 16; exon_id "ENSMUSE00000699600.1"; level 2; tag "basic"; havana_gene "OTTMUSG00000021410.3"; havana_transcript "OTTMUST00000050761.1";
chr1	HAVANA	exon	52168336	52168399	.	-	.	gene_id "ENSMUSG00000026103.8"; transcript_id "ENSMUST00000114512.1"; gene_type "protein_coding"; gene_status "KNOWN"; gene_name "Gls"; transcript_type "protein_coding"; transcript_status "PUTATIVE"; transcript_name "Gls-004"; exon_number 17; exon_id "ENSMUSE00001262614.1"; level 2; tag "basic"; havana_gene "OTTMUSG00000021410.3"; havana_transcript "OTTMUST00000050761.1";
chr1	HAVANA	exon	52165941	52166314	.	-	.	gene_id "ENSMUSG00000026103.8"; transcript_id "ENSMUST00000114512.1"; gene_type "protein_coding"; gene_status "KNOWN"; gene_name "Gls"; transcript_type "protein_coding"; transcript_status "PUTATIVE"; transcript_name "Gls-004"; exon_number 18; exon_id "ENSMUSE00000699588.1"; level 2; tag "basic"; havana_gene "OTTMUSG00000021410.3"; havana_transcript "OTTMUST00000050761.1";
chr1	HAVANA	exon	52708164	52709195	.	-	.	gene_id "ENSMUSG00000041439.9"; transcript_id "ENSMUST00000147758.1"; gene_type "protein_coding"; gene_status "KNOWN"; gene_name "Mfsd6"; transcript_type "protein_coding"; transcript_status "NOVEL"; transcript_name "Mfsd6-003"; exon_number 1; exon_id "ENSMUSE00000724155.1"; level 2; tag "not_organism_supported"; tag "mRNA_start_NF"; tag "cds_start_NF"; havana_gene "OTTMUSG00000033382.2"; havana_t…
chr1	HAVANA	exon	52676478	52676575	.	-	.	gene_id "ENSMUSG00000041439.9"; transcript_id "ENSMUST00000147758.1"; gene_type "protein_coding"; gene_status "KNOWN"; gene_name "Mfsd6"; transcript_type "protein_coding"; transcript_status "NOVEL"; transcript_name "Mfsd6-003"; exon_number 2; exon_id "ENSMUSE00000300057.3"; level 2; tag "not_organism_supported"; tag "mRNA_start_NF"; tag "cds_start_NF"; havana_gene "OTTMUSG00000033382.2"; havana_t…
chr1	HAVANA	exon	52663285	52663446	.	-	.	gene_id "ENSMUSG00000041439.9"; transcript_id "ENSMUST00000147758.1"; gene_type "protein_coding"; gene_status "KNOWN"; gene_name "Mfsd6"; transcript_type "protein_coding"; transcript_status "NOVEL"; transcript_name "Mfsd6-003"; exon_number 3; exon_id "ENSMUSE00001275116.1"; level 2; tag "not_organism_supported"; tag "mRNA_start_NF"; tag "cds_start_NF"; havana_gene "OTTMUSG00000033382.2"; havana_t…
chr1	HAVANA	exon	52662390	52662488	.	-	.	gene_id "ENSMUSG00000041439.9"; transcript_id "ENSMUST00000147758.1"; gene_type "protein_coding"; gene_status "KNOWN"; gene_name "Mfsd6"; transcript_type "protein_coding"; transcript_status "NOVEL"; transcript_name "Mfsd6-003"; exon_number 4; exon_id "ENSMUSE00001269674.1"; level 2; tag "not_organism_supported"; tag "mRNA_start_NF"; tag "cds_start_NF"; havana_gene "OTTMUSG00000033382.2"; havana_t…
chr1	HAVANA	exon	52660807	52661087	.	-	.	gene_id "ENSMUSG00000041439.9"; transcript_id "ENSMUST00000147758.1"; gene_type "protein_coding"; gene_status "KNOWN"; gene_name "Mfsd6"; transcript_type "protein_coding"; transcript_status "NOVEL"; transcript_name "Mfsd6-003"; exon_number 5; exon_id "ENSMUSE00000547447.1"; level 2; tag "not_organism_supported"; tag "mRNA_start_NF"; tag "cds_start_NF"; havana_gene "OTTMUSG00000033382.2"; havana_t…
chr1	HAVANA	exon	52658699	52658723	.	-	.	gene_id "ENSMUSG00000041439.9"; transcript_id "ENSMUST00000147758.1"; gene_type "protein_coding"; gene_status "KNOWN"; gene_name "Mfsd6"; transcript_type "protein_coding"; transcript_status "NOVEL"; transcript_name "Mfsd6-003"; exon_number 6; exon_id "ENSMUSE00000835440.1"; level 2; tag "not_organism_supported"; tag "mRNA_start_NF"; tag "cds_start_NF"; havana_gene "OTTMUSG00000033382.2"; havana_t…
chr1	HAVANA	exon	52656527	52658545	.	-	.	gene_id "ENSMUSG00000041439.9"; transcript_id "ENSMUST00000147758.1"; gene_type "protein_coding"; gene_status "KNOWN"; gene_name "Mfsd6"; transcript_type "protein_coding"; transcript_status "NOVEL"; transcript_name "Mfsd6-003"; exon_number 7; exon_id "ENSMUSE00000823973.1"; level 2; tag "not_organism_supported"; tag "mRNA_start_NF"; tag "cds_start_NF"; havana_gene "OTTMUSG00000033382.2"; havana_t…
chr1	HAVANA	exon	53785074	53785224	.	-	.	gene_id "ENSMUSG00000026094.8"; transcript_id "ENSMUST00000027263.7"; gene_type "protein_coding"; gene_status "KNOWN"; gene_name "Stk17b"; transcript_type "protein_coding"; transcript_status "KNOWN"; transcript_name "Stk17b-001"; exon_number 1; exon_id "ENSMUSE00000455328.4"; level 2; tag "basic"; tag "appris_principal"; tag "CCDS"; ccdsid "CCDS14955.1"; havana_gene "OTTMUSG00000021434.1"; havana…
chr1	HAVANA	exon	53776517	53776679	.	-	.	gene_id "ENSMUSG00000026094.8"; transcript_id "ENSMUST00000027263.7"; gene_type "protein_coding"; gene_status "KNOWN"; gene_name "Stk17b"; transcript_type "protein_coding"; transcript_status "KNOWN"; transcript_name "Stk17b-001"; exon_number 2; exon_id "ENSMUSE00000505750.2"; level 2; tag "basic"; tag "appris_principal"; tag "CCDS"; ccdsid "CCDS14955.1"; havana_gene "OTTMUSG00000021434.1"; havana…
chr1	HAVANA	exon	53771610	53771822	.	-	.	gene_id "ENSMUSG00000026094.8"; transcript_id "ENSMUST00000027263.7"; gene_type "protein_coding"; gene_status "KNOWN"; gene_name "Stk17b"; transcript_type "protein_coding"; transcript_status "KNOWN"; transcript_name "Stk17b-001"; exon_number 3; exon_id "ENSMUSE00000155698.3"; level 2; tag "basic"; tag "appris_principal"; tag "CCDS"; ccdsid "CCDS14955.1"; havana_gene "OTTMUSG00000021434.1"; havana…
chr1	HAVANA	exon	53765921	53766065	.	-	.	gene_id "ENSMUSG00000026094.8"; transcript_id "ENSMUST00000027263.7"; gene_type "protein_coding"; gene_status "KNOWN"; gene_name "Stk17b"; transcript_type "protein_coding"; transcript_status "KNOWN"; transcript_name "Stk17b-001"; exon_number 4; exon_id "ENSMUSE00000297797.3"; level 2; tag "basic"; tag "appris_principal"; tag "CCDS"; ccdsid "CCDS14955.1"; havana_gene "OTTMUSG00000021434.1"; havana…
chr1	HAVANA	exon	53764032	53764158	.	-	.	gene_id "ENSMUSG00000026094.8"; transcript_id "ENSMUST00000027263.7"; gene_type "protein_coding"; gene_status "KNOWN"; gene_name "Stk17b"; transcript_type "protein_coding"; transcript_status "KNOWN"; transcript_name "Stk17b-001"; exon_number 5; exon_id "ENSMUSE00000155699.3"; level 2; tag "basic"; tag "appris_principal"; tag "CCDS"; ccdsid "CCDS14955.1"; havana_gene "OTTMUSG00000021434.1"; havana…
chr1	HAVANA	exon	53762589	53762637	.	-	.	gene_id "ENSMUSG00000026094.8"; transcript_id "ENSMUST00000027263.7"; gene_type "protein_coding"; gene_status "KNOWN"; gene_name "Stk17b"; transcript_type "protein_coding"; transcript_status "KNOWN"; transcript_name "Stk17b-001"; exon_number 6; exon_id "ENSMUSE00000155696.3"; level 2; tag "basic"; tag "appris_principal"; tag "CCDS"; ccdsid "CCDS14955.1"; havana_gene "OTTMUSG00000021434.1"; havana…
chr1	HAVANA	exon	53760982	53761161	.	-	.	gene_id "ENSMUSG00000026094.8"; transcript_id "ENSMUST00000027263.7"; gene_type "protein_coding"; gene_status "KNOWN"; gene_name "Stk17b"; transcript_type "protein_coding"; transcript_status "KNOWN"; transcript_name "Stk17b-001"; exon_number 7; exon_id "ENSMUSE00000155700.3"; level 2; tag "basic"; tag "appris_principal"; tag "CCDS"; ccdsid "CCDS14955.1"; havana_gene "OTTMUSG00000021434.1"; havana…
chr1	HAVANA	exon	53755506	53757770	.	-	.	gene_id "ENSMUSG00000026094.8"; transcript_id "ENSMUST00000027263.7"; gene_type "protein_coding"; gene_status "KNOWN"; gene_name "Stk17b"; transcript_type "protein_coding"; transcript_status "KNOWN"; transcript_name "Stk17b-001"; exon_number 8; exon_id "ENSMUSE00000496813.6"; level 2; tag "basic"; tag "appris_principal"; tag "CCDS"; ccdsid "CCDS14955.1"; havana_gene "OTTMUSG00000021434.1"; havana…
chr1	ENSEMBL	exon	55027339	55027478	.	-	.	gene_id "ENSMUSG00000025982.7"; transcript_id "ENSMUST00000027127.7"; gene_type "protein_coding"; gene_status "KNOWN"; gene_name "Sf3b1"; transcript_type "protein_coding"; transcript_status "KNOWN"; transcript_name "Sf3b1-201"; exon_number 1; exon_id "ENSMUSE00000404773.5"; level 3; tag "basic"; tag "appris_principal"; tag "CCDS"; ccdsid "CCDS35567.1";
chr1	ENSEMBL	exon	55019234	55019400	.	-	.	gene_id "ENSMUSG00000025982.7"; transcript_id "ENSMUST00000027127.7"; gene_type "protein_coding"; gene_status "KNOWN"; gene_name "Sf3b1"; transcript_type "protein_coding"; transcript_status "KNOWN"; transcript_name "Sf3b1-201"; exon_number 2; exon_id "ENSMUSE00000154641.3"; level 3; tag "basic"; tag "appris_principal"; tag "CCDS"; ccdsid "CCDS35567.1";
chr1	ENSEMBL	exon	55016779	55016883	.	-	.	gene_id "ENSMUSG00000025982.7"; transcript_id "ENSMUST00000027127.7"; gene_type "protein_coding"; gene_status "KNOWN"; gene_name "Sf3b1"; transcript_type "protein_coding"; transcript_status "KNOWN"; transcript_name "Sf3b1-201"; exon_number 3; exon_id "ENSMUSE00000154640.3"; level 3; tag "basic"; tag "appris_principal"; tag "CCDS"; ccdsid "CCDS35567.1";
chr1	ENSEMBL	exon	55016376	55016490	.	-	.	gene_id "ENSMUSG00000025982.7"; transcript_id "ENSMUST00000027127.7"; gene_type "protein_coding"; gene_status "KNOWN"; gene_name "Sf3b1"; transcript_type "protein_coding"; transcript_status "KNOWN"; transcript_name "Sf3b1-201"; exon_number 4; exon_id "ENSMUSE00000154628.3"; level 3; tag "basic"; tag "appris_principal"; tag "CCDS"; ccdsid "CCDS35567.1";
chr1	ENSEMBL	exon	55014483	55014562	.	-	.	gene_id "ENSMUSG00000025982.7"; transcript_id "ENSMUST00000027127.7"; gene_type "protein_coding"; gene_status "KNOWN"; gene_name "Sf3b1"; transcript_type "protein_coding"; transcript_status "KNOWN"; transcript_name "Sf3b1-201"; exon_number 5; exon_id "ENSMUSE00000154631.3"; level 3; tag "basic"; tag "appris_principal"; tag "CCDS"; ccdsid "CCDS35567.1";
chr1	ENSEMBL	exon	55012102	55012272	.	-	.	gene_id "ENSMUSG00000025982.7"; transcript_id "ENSMUST00000027127.7"; gene_type "protein_coding"; gene_status "KNOWN"; gene_name "Sf3b1"; transcript_type "protein_coding"; transcript_status "KNOWN"; transcript_name "Sf3b1-201"; exon_number 6; exon_id "ENSMUSE00000154627.3"; level 3; tag "basic"; tag "appris_principal"; tag "CCDS"; ccdsid "CCDS35567.1";
chr1	ENSEMBL	exon	55007480	55007717	.	-	.	gene_id "ENSMUSG00000025982.7"; transcript_id "ENSMUST00000027127.7"; gene_type "protein_coding"; gene_status "KNOWN"; gene_name "Sf3b1"; transcript_type "protein_coding"; transcript_status "KNOWN"; transcript_name "Sf3b1-201"; exon_number 7; exon_id "ENSMUSE00000154647.3"; level 3; tag "basic"; tag "appris_principal"; tag "CCDS"; ccdsid "CCDS35567.1";
chr1	ENSEMBL	exon	55006171	55006383	.	-	.	gene_id "ENSMUSG00000025982.7"; transcript_id "ENSMUST00000027127.7"; gene_type "protein_coding"; gene_status "KNOWN"; gene_name "Sf3b1"; transcript_type "protein_coding"; transcript_status "KNOWN"; transcript_name "Sf3b1-201"; exon_number 8; exon_id "ENSMUSE00000154624.3"; level 3; tag "basic"; tag "appris_principal"; tag "CCDS"; ccdsid "CCDS35567.1";
chr1	ENSEMBL	exon	55005802	55005923	.	-	.	gene_id "ENSMUSG00000025982.7"; transcript_id "ENSMUST00000027127.7"; gene_type "protein_coding"; gene_status "KNOWN"; gene_name "Sf3b1"; transcript_type "protein_coding"; transcript_status "KNOWN"; transcript_name "Sf3b1-201"; exon_number 9; exon_id "ENSMUSE00000154637.3"; level 3; tag "basic"; tag "appris_principal"; tag "CCDS"; ccdsid "CCDS35567.1";
chr1	ENSEMBL	exon	55003293	55003490	.	-	.	gene_id "ENSMUSG00000025982.7"; transcript_id "ENSMUST00000027127.7"; gene_type "protein_coding"; gene_status "KNOWN"; gene_name "Sf3b1"; transcript_type "protein_coding"; transcript_status "KNOWN"; transcript_name "Sf3b1-201"; exon_number 10; exon_id "ENSMUSE00000243904.3"; level 3; tag "basic"; tag "appris_principal"; tag "CCDS"; ccdsid "CCDS35567.1";
chr1	ENSEMBL	exon	55003104	55003205	.	-	.	gene_id "ENSMUSG00000025982.7"; transcript_id "ENSMUST00000027127.7"; gene_type "protein_coding"; gene_status "KNOWN"; gene_name "Sf3b1"; transcript_type "protein_coding"; transcript_status "KNOWN"; transcript_name "Sf3b1-201"; exon_number 11; exon_id "ENSMUSE00000243895.3"; level 3; tag "basic"; tag "appris_principal"; tag "CCDS"; ccdsid "CCDS35567.1";
chr1	ENSEMBL	exon	55001383	55001562	.	-	.	gene_id "ENSMUSG00000025982.7"; transcript_id "ENSMUST00000027127.7"; gene_type "protein_coding"; gene_status "KNOWN"; gene_name "Sf3b1"; transcript_type "protein_coding"; transcript_status "KNOWN"; transcript_name "Sf3b1-201"; exon_number 12; exon_id "ENSMUSE00000243887.3"; level 3; tag "basic"; tag "appris_principal"; tag "CCDS"; ccdsid "CCDS35567.1";
chr1	ENSEMBL	exon	55001012	55001098	.	-	.	gene_id "ENSMUSG00000025982.7"; transcript_id "ENSMUST00000027127.7"; gene_type "protein_coding"; gene_status "KNOWN"; gene_name "Sf3b1"; transcript_type "protein_coding"; transcript_status "KNOWN"; transcript_name "Sf3b1-201"; exon_number 13; exon_id "ENSMUSE00000154632.3"; level 3; tag "basic"; tag "appris_principal"; tag "CCDS"; ccdsid "CCDS35567.1";
chr1	ENSEMBL	exon	55000644	55000914	.	-	.	gene_id "ENSMUSG00000025982.7"; transcript_id "ENSMUST00000027127.7"; gene_type "protein_coding"; gene_status "KNOWN"; gene_name "Sf3b1"; transcript_type "protein_coding"; transcript_status "KNOWN"; transcript_name "Sf3b1-201"; exon_number 14; exon_id "ENSMUSE00000243870.4"; level 3; tag "basic"; tag "appris_principal"; tag "CCDS"; ccdsid "CCDS35567.1";
chr1	ENSEMBL	exon	55000242	55000387	.	-	.	gene_id "ENSMUSG00000025982.7"; transcript_id "ENSMUST00000027127.7"; gene_type "protein_coding"; gene_status "KNOWN"; gene_name "Sf3b1"; transcript_type "protein_coding"; transcript_status "KNOWN"; transcript_name "Sf3b1-201"; exon_number 15; exon_id "ENSMUSE00000243861.3"; level 3; tag "basic"; tag "appris_principal"; tag "CCDS"; ccdsid "CCDS35567.1";
chr1	ENSEMBL	exon	55000015	55000161	.	-	.	gene_id "ENSMUSG00000025982.7"; transcript_id "ENSMUST00000027127.7"; gene_type "protein_coding"; gene_status "KNOWN"; gene_name "Sf3b1"; transcript_type "protein_coding"; transcript_status "KNOWN"; transcript_name "Sf3b1-201"; exon_number 16; exon_id "ENSMUSE00000154636.3"; level 3; tag "basic"; tag "appris_principal"; tag "CCDS"; ccdsid "CCDS35567.1";
chr1	ENSEMBL	exon	54999627	54999752	.	-	.	gene_id "ENSMUSG00000025982.7"; transcript_id "ENSMUST00000027127.7"; gene_type "protein_coding"; gene_status "KNOWN"; gene_name "Sf3b1"; transcript_type "protein_coding"; transcript_status "KNOWN"; transcript_name "Sf3b1-201"; exon_number 17; exon_id "ENSMUSE00000154644.3"; level 3; tag "basic"; tag "appris_principal"; tag "CCDS"; ccdsid "CCDS35567.1";
chr1	ENSEMBL	exon	54998038	54998259	.	-	.	gene_id "ENSMUSG00000025982.7"; transcript_id "ENSMUST00000027127.7"; gene_type "protein_coding"; gene_status "KNOWN"; gene_name "Sf3b1"; transcript_type "protein_coding"; transcript_status "KNOWN"; transcript_name "Sf3b1-201"; exon_number 18; exon_id "ENSMUSE00000154629.3"; level 3; tag "basic"; tag "appris_principal"; tag "CCDS"; ccdsid "CCDS35567.1";
chr1	ENSEMBL	exon	54997012	54997194	.	-	.	gene_id "ENSMUSG00000025982.7"; transcript_id "ENSMUST00000027127.7"; gene_type "protein_coding"; gene_status "KNOWN"; gene_name "Sf3b1"; transcript_type "protein_coding"; transcript_status "KNOWN"; transcript_name "Sf3b1-201"; exon_number 19; exon_id "ENSMUSE00000243834.3"; level 3; tag "basic"; tag "appris_principal"; tag "CCDS"; ccdsid "CCDS35567.1";
chr1	ENSEMBL	exon	54996817	54996928	.	-	.	gene_id "ENSMUSG00000025982.7"; transcript_id "ENSMUST00000027127.7"; gene_type "protein_coding"; gene_status "KNOWN"; gene_name "Sf3b1"; transcript_type "protein_coding"; transcript_status "KNOWN"; transcript_name "Sf3b1-201"; exon_number 20; exon_id "ENSMUSE00000243830.3"; level 3; tag "basic"; tag "appris_principal"; tag "CCDS"; ccdsid "CCDS35567.1";
chr1	ENSEMBL	exon	54995366	54995486	.	-	.	gene_id "ENSMUSG00000025982.7"; transcript_id "ENSMUST00000027127.7"; gene_type "protein_coding"; gene_status "KNOWN"; gene_name "Sf3b1"; transcript_type "protein_coding"; transcript_status "KNOWN"; transcript_name "Sf3b1-201"; exon_number 21; exon_id "ENSMUSE00000154642.3"; level 3; tag "basic"; tag "appris_principal"; tag "CCDS"; ccdsid "CCDS35567.1";
chr1	ENSEMBL	exon	54994330	54994461	.	-	.	gene_id "ENSMUSG00000025982.7"; transcript_id "ENSMUST00000027127.7"; gene_type "protein_coding"; gene_status "KNOWN"; gene_name "Sf3b1"; transcript_type "protein_coding"; transcript_status "KNOWN"; transcript_name "Sf3b1-201"; exon_number 22; exon_id "ENSMUSE00000154633.3"; level 3; tag "basic"; tag "appris_principal"; tag "CCDS"; ccdsid "CCDS35567.1";
chr1	ENSEMBL	exon	54990303	54990575	.	-	.	gene_id "ENSMUSG00000025982.7"; transcript_id "ENSMUST00000027127.7"; gene_type "protein_coding"; gene_status "KNOWN"; gene_name "Sf3b1"; transcript_type "protein_coding"; transcript_status "KNOWN"; transcript_name "Sf3b1-201"; exon_number 23; exon_id "ENSMUSE00000546829.3"; level 3; tag "basic"; tag "appris_principal"; tag "CCDS"; ccdsid "CCDS35567.1";
chr1	ENSEMBL	exon	54987939	54988155	.	-	.	gene_id "ENSMUSG00000025982.7"; transcript_id "ENSMUST00000027127.7"; gene_type "protein_coding"; gene_status "KNOWN"; gene_name "Sf3b1"; transcript_type "protein_coding"; transcript_status "KNOWN"; transcript_name "Sf3b1-201"; exon_number 24; exon_id "ENSMUSE00000154648.3"; level 3; tag "basic"; tag "appris_principal"; tag "CCDS"; ccdsid "CCDS35567.1";
chr1	ENSEMBL	exon	54985169	54987492	.	-	.	gene_id "ENSMUSG00000025982.7"; transcript_id "ENSMUST00000027127.7"; gene_type "protein_coding"; gene_status "KNOWN"; gene_name "Sf3b1"; transcript_type "protein_coding"; transcript_status "KNOWN"; transcript_name "Sf3b1-201"; exon_number 25; exon_id "ENSMUSE00000546850.5"; level 3; tag "basic"; tag "appris_principal"; tag "CCDS"; ccdsid "CCDS35567.1";
chr1	ENSEMBL	exon	56636053	56637451	.	-	.	gene_id "ENSMUSG00000045336.4"; transcript_id "ENSMUST00000062085.4"; gene_type "protein_coding"; gene_status "KNOWN"; gene_name "Hsfy2"; transcript_type "protein_coding"; transcript_status "KNOWN"; transcript_name "Hsfy2-201"; exon_number 1; exon_id "ENSMUSE00000411336.5"; level 3; tag "basic"; tag "appris_principal"; tag "CCDS"; ccdsid "CCDS14964.1";
chr1	HAVANA	exon	57774365	57774491	.	+	.	gene_id "ENSMUSG00000038305.8"; transcript_id "ENSMUST00000163239.1"; gene_type "protein_coding"; gene_status "KNOWN"; gene_name "Spats2l"; transcript_type "protein_coding"; transcript_status "PUTATIVE"; transcript_name "Spats2l-010"; exon_number 1; exon_id "ENSMUSE00000874180.1"; level 2; tag "not_organism_supported"; tag "basic"; havana_gene "OTTMUSG00000035161.8"; havana_transcript "OTTMUST000…
chr1	HAVANA	exon	57799305	57799354	.	+	.	gene_id "ENSMUSG00000038305.8"; transcript_id "ENSMUST00000163239.1"; gene_type "protein_coding"; gene_status "KNOWN"; gene_name "Spats2l"; transcript_type "protein_coding"; transcript_status "PUTATIVE"; transcript_name "Spats2l-010"; exon_number 2; exon_id "ENSMUSE00000699223.1"; level 2; tag "not_organism_supported"; tag "basic"; havana_gene "OTTMUSG00000035161.8"; havana_transcript "OTTMUST000…
chr1	HAVANA	exon	57879508	57879616	.	+	.	gene_id "ENSMUSG00000038305.8"; transcript_id "ENSMUST00000163239.1"; gene_type "protein_coding"; gene_status "KNOWN"; gene_name "Spats2l"; transcript_type "protein_coding"; transcript_status "PUTATIVE"; transcript_name "Spats2l-010"; exon_number 3; exon_id "ENSMUSE00001279554.1"; level 2; tag "not_organism_supported"; tag "basic"; havana_gene "OTTMUSG00000035161.8"; havana_transcript "OTTMUST000…
chr1	HAVANA	exon	57882706	57882755	.	+	.	gene_id "ENSMUSG00000038305.8"; transcript_id "ENSMUST00000163239.1"; gene_type "protein_coding"; gene_status "KNOWN"; gene_name "Spats2l"; transcript_type "protein_coding"; transcript_status "PUTATIVE"; transcript_name "Spats2l-010"; exon_number 4; exon_id "ENSMUSE00001266773.1"; level 2; tag "not_organism_supported"; tag "basic"; havana_gene "OTTMUSG00000035161.8"; havana_transcript "OTTMUST000…
chr1	HAVANA	exon	57885703	57885949	.	+	.	gene_id "ENSMUSG00000038305.8"; transcript_id "ENSMUST00000163239.1"; gene_type "protein_coding"; gene_status "KNOWN"; gene_name "Spats2l"; transcript_type "protein_coding"; transcript_status "PUTATIVE"; transcript_name "Spats2l-010"; exon_number 5; exon_id "ENSMUSE00001282792.1"; level 2; tag "not_organism_supported"; tag "basic"; havana_gene "OTTMUSG00000035161.8"; havana_transcript "OTTMUST000…
chr1	HAVANA	exon	57900634	57900840	.	+	.	gene_id "ENSMUSG00000038305.8"; transcript_id "ENSMUST00000163239.1"; gene_type "protein_coding"; gene_status "KNOWN"; gene_name "Spats2l"; transcript_type "protein_coding"; transcript_status "PUTATIVE"; transcript_name "Spats2l-010"; exon_number 6; exon_id "ENSMUSE00001121168.1"; level 2; tag "not_organism_supported"; tag "basic"; havana_gene "OTTMUSG00000035161.8"; havana_transcript "OTTMUST000…
chr1	HAVANA	exon	57902089	57902224	.	+	.	gene_id "ENSMUSG00000038305.8"; transcript_id "ENSMUST00000163239.1"; gene_type "protein_coding"; gene_status "KNOWN"; gene_name "Spats2l"; transcript_type "protein_coding"; transcript_status "PUTATIVE"; transcript_name "Spats2l-010"; exon_number 7; exon_id "ENSMUSE00001187630.1"; level 2; tag "not_organism_supported"; tag "basic"; havana_gene "OTTMUSG00000035161.8"; havana_transcript "OTTMUST000…
chr1	HAVANA	exon	57923366	57923424	.	+	.	gene_id "ENSMUSG00000038305.8"; transcript_id "ENSMUST00000163239.1"; gene_type "protein_coding"; gene_status "KNOWN"; gene_name "Spats2l"; transcript_type "protein_coding"; transcript_status "PUTATIVE"; transcript_name "Spats2l-010"; exon_number 8; exon_id "ENSMUSE00001212575.1"; level 2; tag "not_organism_supported"; tag "basic"; havana_gene "OTTMUSG00000035161.8"; havana_transcript "OTTMUST000…
chr1	HAVANA	exon	57937912	57938021	.	+	.	gene_id "ENSMUSG00000038305.8"; transcript_id "ENSMUST00000163239.1"; gene_type "protein_coding"; gene_status "KNOWN"; gene_name "Spats2l"; transcript_type "protein_coding"; transcript_status "PUTATIVE"; transcript_name "Spats2l-010"; exon_number 9; exon_id "ENSMUSE00001249140.1"; level 2; tag "not_organism_supported"; tag "basic"; havana_gene "OTTMUSG00000035161.8"; havana_transcript "OTTMUST000…
chr1	HAVANA	exon	57940373	57940475	.	+	.	gene_id "ENSMUSG00000038305.8"; transcript_id "ENSMUST00000163239.1"; gene_type "protein_coding"; gene_status "KNOWN"; gene_name "Spats2l"; transcript_type "protein_coding"; transcript_status "PUTATIVE"; transcript_name "Spats2l-010"; exon_number 10; exon_id "ENSMUSE00001203309.1"; level 2; tag "not_organism_supported"; tag "basic"; havana_gene "OTTMUSG00000035161.8"; havana_transcript "OTTMUST00…
chr1	HAVANA	exon	57943021	57943241	.	+	.	gene_id "ENSMUSG00000038305.8"; transcript_id "ENSMUST00000163239.1"; gene_type "protein_coding"; gene_status "KNOWN"; gene_name "Spats2l"; transcript_type "protein_coding"; transcript_status "PUTATIVE"; transcript_name "Spats2l-010"; exon_number 11; exon_id "ENSMUSE00001155429.1"; level 2; tag "not_organism_supported"; tag "basic"; havana_gene "OTTMUSG00000035161.8"; havana_transcript "OTTMUST00…
chr1	HAVANA	exon	57946071	57946964	.	+	.	gene_id "ENSMUSG00000038305.8"; transcript_id "ENSMUST00000163239.1"; gene_type "protein_coding"; gene_status "KNOWN"; gene_name "Spats2l"; transcript_type "protein_coding"; transcript_status "PUTATIVE"; transcript_name "Spats2l-010"; exon_number 12; exon_id "ENSMUSE00000877804.1"; level 2; tag "not_organism_supported"; tag "basic"; havana_gene "OTTMUSG00000035161.8"; havana_transcript "OTTMUST00…
chr1	HAVANA	exon	58445729	58445785	.	+	.	gene_id "ENSMUSG00000026036.11"; transcript_id "ENSMUST00000151272.1"; gene_type "protein_coding"; gene_status "KNOWN"; gene_name "Nif3l1"; transcript_type "protein_coding"; transcript_status "KNOWN"; transcript_name "Nif3l1-003"; exon_number 1; exon_id "ENSMUSE00000766708.1"; level 2; tag "alternative_5_UTR"; tag "mRNA_end_NF"; tag "cds_end_NF"; havana_gene "OTTMUSG00000021967.2"; havana_transcr…
chr1	HAVANA	exon	58447445	58447546	.	+	.	gene_id "ENSMUSG00000026036.11"; transcript_id "ENSMUST00000151272.1"; gene_type "protein_coding"; gene_status "KNOWN"; gene_name "Nif3l1"; transcript_type "protein_coding"; transcript_status "KNOWN"; transcript_name "Nif3l1-003"; exon_number 2; exon_id "ENSMUSE00000771084.1"; level 2; tag "alternative_5_UTR"; tag "mRNA_end_NF"; tag "cds_end_NF"; havana_gene "OTTMUSG00000021967.2"; havana_transcr…
chr1	HAVANA	exon	58447634	58448050	.	+	.	gene_id "ENSMUSG00000026036.11"; transcript_id "ENSMUST00000151272.1"; gene_type "protein_coding"; gene_status "KNOWN"; gene_name "Nif3l1"; transcript_type "protein_coding"; transcript_status "KNOWN"; transcript_name "Nif3l1-003"; exon_number 3; exon_id "ENSMUSE00000823809.1"; level 2; tag "alternative_5_UTR"; tag "mRNA_end_NF"; tag "cds_end_NF"; havana_gene "OTTMUSG00000021967.2"; havana_transcr…
chr1	HAVANA	exon	61639243	61639362	.	+	.	gene_id "ENSMUSG00000052062.8"; transcript_id "ENSMUST00000046673.4"; gene_type "protein_coding"; gene_status "KNOWN"; gene_name "Pard3b"; transcript_type "protein_coding"; transcript_status "NOVEL"; transcript_name "Pard3b-002"; exon_number 1; exon_id "ENSMUSE00000545457.1"; level 2; tag "basic"; tag "CCDS"; ccdsid "CCDS48276.1"; havana_gene "OTTMUSG00000002383.8"; havana_transcript "OTTMUST0000…
chr1	HAVANA	exon	61767948	61768049	.	+	.	gene_id "ENSMUSG00000052062.8"; transcript_id "ENSMUST00000046673.4"; gene_type "protein_coding"; gene_status "KNOWN"; gene_name "Pard3b"; transcript_type "protein_coding"; transcript_status "NOVEL"; transcript_name "Pard3b-002"; exon_number 2; exon_id "ENSMUSE00000464634.1"; level 2; tag "basic"; tag "CCDS"; ccdsid "CCDS48276.1"; havana_gene "OTTMUSG00000002383.8"; havana_transcript "OTTMUST0000…
chr1	HAVANA	exon	62010307	62010478	.	+	.	gene_id "ENSMUSG00000052062.8"; transcript_id "ENSMUST00000046673.4"; gene_type "protein_coding"; gene_status "KNOWN"; gene_name "Pard3b"; transcript_type "protein_coding"; transcript_status "NOVEL"; transcript_name "Pard3b-002"; exon_number 3; exon_id "ENSMUSE00000515294.1"; level 2; tag "basic"; tag "CCDS"; ccdsid "CCDS48276.1"; havana_gene "OTTMUSG00000002383.8"; havana_transcript "OTTMUST0000…
chr1	HAVANA	exon	62076385	62076494	.	+	.	gene_id "ENSMUSG00000052062.8"; transcript_id "ENSMUST00000046673.4"; gene_type "protein_coding"; gene_status "KNOWN"; gene_name "Pard3b"; transcript_type "protein_coding"; transcript_status "NOVEL"; transcript_name "Pard3b-002"; exon_number 4; exon_id "ENSMUSE00000520778.1"; level 2; tag "basic"; tag "CCDS"; ccdsid "CCDS48276.1"; havana_gene "OTTMUSG00000002383.8"; havana_transcript "OTTMUST0000…
chr1	HAVANA	exon	62144847	62144935	.	+	.	gene_id "ENSMUSG00000052062.8"; transcript_id "ENSMUST00000046673.4"; gene_type "protein_coding"; gene_status "KNOWN"; gene_name "Pard3b"; transcript_type "protein_coding"; transcript_status "NOVEL"; transcript_name "Pard3b-002"; exon_number 5; exon_id "ENSMUSE00000545479.1"; level 2; tag "basic"; tag "CCDS"; ccdsid "CCDS48276.1"; havana_gene "OTTMUSG00000002383.8"; havana_transcript "OTTMUST0000…
chr1	HAVANA	exon	62153933	62154019	.	+	.	gene_id "ENSMUSG00000052062.8"; transcript_id "ENSMUST00000046673.4"; gene_type "protein_coding"; gene_status "KNOWN"; gene_name "Pard3b"; transcript_type "protein_coding"; transcript_status "NOVEL"; transcript_name "Pard3b-002"; exon_number 6; exon_id "ENSMUSE00000545478.1"; level 2; tag "basic"; tag "CCDS"; ccdsid "CCDS48276.1"; havana_gene "OTTMUSG00000002383.8"; havana_transcript "OTTMUST0000…
chr1	HAVANA	exon	62159435	62159560	.	+	.	gene_id "ENSMUSG00000052062.8"; transcript_id "ENSMUST00000046673.4"; gene_type "protein_coding"; gene_status "KNOWN"; gene_name "Pard3b"; transcript_type "protein_coding"; transcript_status "NOVEL"; transcript_name "Pard3b-002"; exon_number 7; exon_id "ENSMUSE00000545477.1"; level 2; tag "basic"; tag "CCDS"; ccdsid "CCDS48276.1"; havana_gene "OTTMUSG00000002383.8"; havana_transcript "OTTMUST0000…
chr1	HAVANA	exon	62161110	62161468	.	+	.	gene_id "ENSMUSG00000052062.8"; transcript_id "ENSMUST00000046673.4"; gene_type "protein_coding"; gene_status "KNOWN"; gene_name "Pard3b"; transcript_type "protein_coding"; transcript_status "NOVEL"; transcript_name "Pard3b-002"; exon_number 8; exon_id "ENSMUSE00000545476.1"; level 2; tag "basic"; tag "CCDS"; ccdsid "CCDS48276.1"; havana_gene "OTTMUSG00000002383.8"; havana_transcript "OTTMUST0000…
chr1	HAVANA	exon	62164080	62164219	.	+	.	gene_id "ENSMUSG00000052062.8"; transcript_id "ENSMUST00000046673.4"; gene_type "protein_coding"; gene_status "KNOWN"; gene_name "Pard3b"; transcript_type "protein_coding"; transcript_status "NOVEL"; transcript_name "Pard3b-002"; exon_number 9; exon_id "ENSMUSE00000545475.1"; level 2; tag "basic"; tag "CCDS"; ccdsid "CCDS48276.1"; havana_gene "OTTMUSG00000002383.8"; havana_transcript "OTTMUST0000…
chr1	HAVANA	exon	62166354	62166482	.	+	.	gene_id "ENSMUSG00000052062.8"; transcript_id "ENSMUST00000046673.4"; gene_type "protein_coding"; gene_status "KNOWN"; gene_name "Pard3b"; transcript_type "protein_coding"; transcript_status "NOVEL"; transcript_name "Pard3b-002"; exon_number 10; exon_id "ENSMUSE00000545474.1"; level 2; tag "basic"; tag "CCDS"; ccdsid "CCDS48276.1"; havana_gene "OTTMUSG00000002383.8"; havana_transcript "OTTMUST000…
chr1	HAVANA	exon	62211534	62211704	.	+	.	gene_id "ENSMUSG00000052062.8"; transcript_id "ENSMUST00000046673.4"; gene_type "protein_coding"; gene_status "KNOWN"; gene_name "Pard3b"; transcript_type "protein_coding"; transcript_status "NOVEL"; transcript_name "Pard3b-002"; exon_number 11; exon_id "ENSMUSE00000545472.1"; level 2; tag "basic"; tag "CCDS"; ccdsid "CCDS48276.1"; havana_gene "OTTMUSG00000002383.8"; havana_transcript "OTTMUST000…
chr1	HAVANA	exon	62216423	62216555	.	+	.	gene_id "ENSMUSG00000052062.8"; transcript_id "ENSMUST00000046673.4"; gene_type "protein_coding"; gene_status "KNOWN"; gene_name "Pard3b"; transcript_type "protein_coding"; transcript_status "NOVEL"; transcript_name "Pard3b-002"; exon_number 12; exon_id "ENSMUSE00000545471.1"; level 2; tag "basic"; tag "CCDS"; ccdsid "CCDS48276.1"; havana_gene "OTTMUSG00000002383.8"; havana_transcript "OTTMUST000…
chr1	HAVANA	exon	62230179	62230278	.	+	.	gene_id "ENSMUSG00000052062.8"; transcript_id "ENSMUST00000046673.4"; gene_type "protein_coding"; gene_status "KNOWN"; gene_name "Pard3b"; transcript_type "protein_coding"; transcript_status "NOVEL"; transcript_name "Pard3b-002"; exon_number 13; exon_id "ENSMUSE00000545469.1"; level 2; tag "basic"; tag "CCDS"; ccdsid "CCDS48276.1"; havana_gene "OTTMUSG00000002383.8"; havana_transcript "OTTMUST000…
chr1	HAVANA	exon	62238837	62238952	.	+	.	gene_id "ENSMUSG00000052062.8"; transcript_id "ENSMUST00000046673.4"; gene_type "protein_coding"; gene_status "KNOWN"; gene_name "Pard3b"; transcript_type "protein_coding"; transcript_status "NOVEL"; transcript_name "Pard3b-002"; exon_number 14; exon_id "ENSMUSE00000545465.1"; level 2; tag "basic"; tag "CCDS"; ccdsid "CCDS48276.1"; havana_gene "OTTMUSG00000002383.8"; havana_transcript "OTTMUST000…
chr1	HAVANA	exon	62275883	62275927	.	+	.	gene_id "ENSMUSG00000052062.8"; transcript_id "ENSMUST00000046673.4"; gene_type "protein_coding"; gene_status "KNOWN"; gene_name "Pard3b"; transcript_type "protein_coding"; transcript_status "NOVEL"; transcript_name "Pard3b-002"; exon_number 15; exon_id "ENSMUSE00000545464.1"; level 2; tag "basic"; tag "CCDS"; ccdsid "CCDS48276.1"; havana_gene "OTTMUSG00000002383.8"; havana_transcript "OTTMUST000…
chr1	HAVANA	exon	62343934	62344140	.	+	.	gene_id "ENSMUSG00000052062.8"; transcript_id "ENSMUST00000046673.4"; gene_type "protein_coding"; gene_status "KNOWN"; gene_name "Pard3b"; transcript_type "protein_coding"; transcript_status "NOVEL"; transcript_name "Pard3b-002"; exon_number 16; exon_id "ENSMUSE00000378057.1"; level 2; tag "basic"; tag "CCDS"; ccdsid "CCDS48276.1"; havana_gene "OTTMUSG00000002383.8"; havana_transcript "OTTMUST000…
chr1	HAVANA	exon	62344870	62345107	.	+	.	gene_id "ENSMUSG00000052062.8"; transcript_id "ENSMUST00000046673.4"; gene_type "protein_coding"; gene_status "KNOWN"; gene_name "Pard3b"; transcript_type "protein_coding"; transcript_status "NOVEL"; transcript_name "Pard3b-002"; exon_number 17; exon_id "ENSMUSE00000343768.4"; level 2; tag "basic"; tag "CCDS"; ccdsid "CCDS48276.1"; havana_gene "OTTMUSG00000002383.8"; havana_transcript "OTTMUST000…
chr1	HAVANA	exon	62440011	62440121	.	+	.	gene_id "ENSMUSG00000052062.8"; transcript_id "ENSMUST00000046673.4"; gene_type "protein_coding"; gene_status "KNOWN"; gene_name "Pard3b"; transcript_type "protein_coding"; transcript_status "NOVEL"; transcript_name "Pard3b-002"; exon_number 18; exon_id "ENSMUSE00000545463.1"; level 2; tag "basic"; tag "CCDS"; ccdsid "CCDS48276.1"; havana_gene "OTTMUSG00000002383.8"; havana_transcript "OTTMUST000…
chr1	HAVANA	exon	62479499	62479795	.	+	.	gene_id "ENSMUSG00000052062.8"; transcript_id "ENSMUST00000046673.4"; gene_type "protein_coding"; gene_status "KNOWN"; gene_name "Pard3b"; transcript_type "protein_coding"; transcript_status "NOVEL"; transcript_name "Pard3b-002"; exon_number 19; exon_id "ENSMUSE00000545462.1"; level 2; tag "basic"; tag "CCDS"; ccdsid "CCDS48276.1"; havana_gene "OTTMUSG00000002383.8"; havana_transcript "OTTMUST000…
chr1	HAVANA	exon	62532645	62532780	.	+	.	gene_id "ENSMUSG00000052062.8"; transcript_id "ENSMUST00000046673.4"; gene_type "protein_coding"; gene_status "KNOWN"; gene_name "Pard3b"; transcript_type "protein_coding"; transcript_status "NOVEL"; transcript_name "Pard3b-002"; exon_number 20; exon_id "ENSMUSE00000545461.1"; level 2; tag "basic"; tag "CCDS"; ccdsid "CCDS48276.1"; havana_gene "OTTMUSG00000002383.8"; havana_transcript "OTTMUST000…
chr1	HAVANA	exon	62587737	62587816	.	+	.	gene_id "ENSMUSG00000052062.8"; transcript_id "ENSMUST00000046673.4"; gene_type "protein_coding"; gene_status "KNOWN"; gene_name "Pard3b"; transcript_type "protein_coding"; transcript_status "NOVEL"; transcript_name "Pard3b-002"; exon_number 21; exon_id "ENSMUSE00000545460.1"; level 2; tag "basic"; tag "CCDS"; ccdsid "CCDS48276.1"; havana_gene "OTTMUSG00000002383.8"; havana_transcript "OTTMUST000…
chr1	HAVANA	exon	62637566	62637923	.	+	.	gene_id "ENSMUSG00000052062.8"; transcript_id "ENSMUST00000046673.4"; gene_type "protein_coding"; gene_status "KNOWN"; gene_name "Pard3b"; transcript_type "protein_coding"; transcript_status "NOVEL"; transcript_name "Pard3b-002"; exon_number 22; exon_id "ENSMUSE00001058398.1"; level 2; tag "basic"; tag "CCDS"; ccdsid "CCDS48276.1"; havana_gene "OTTMUSG00000002383.8"; havana_transcript "OTTMUST000…
chr1	HAVANA	exon	63176428	63176822	.	-	.	gene_id "ENSMUSG00000025968.10"; transcript_id "ENSMUST00000168099.2"; gene_type "protein_coding"; gene_status "KNOWN"; gene_name "Ndufs1"; transcript_type "protein_coding"; transcript_status "KNOWN"; transcript_name "Ndufs1-201"; exon_number 1; exon_id "ENSMUSE00000875615.2"; level 2; tag "basic"; tag "appris_principal"; tag "CCDS"; ccdsid "CCDS14996.1"; havana_gene "OTTMUSG00000002613.1"; havan…
chr1	HAVANA	exon	63170849	63170914	.	-	.	gene_id "ENSMUSG00000025968.10"; transcript_id "ENSMUST00000168099.2"; gene_type "protein_coding"; gene_status "KNOWN"; gene_name "Ndufs1"; transcript_type "protein_coding"; transcript_status "KNOWN"; transcript_name "Ndufs1-201"; exon_number 2; exon_id "ENSMUSE00001284599.1"; level 2; tag "basic"; tag "appris_principal"; tag "CCDS"; ccdsid "CCDS14996.1"; havana_gene "OTTMUSG00000002613.1"; havan…
chr1	HAVANA	exon	63170050	63170141	.	-	.	gene_id "ENSMUSG00000025968.10"; transcript_id "ENSMUST00000168099.2"; gene_type "protein_coding"; gene_status "KNOWN"; gene_name "Ndufs1"; transcript_type "protein_coding"; transcript_status "KNOWN"; transcript_name "Ndufs1-201"; exon_number 3; exon_id "ENSMUSE00001236237.1"; level 2; tag "basic"; tag "appris_principal"; tag "CCDS"; ccdsid "CCDS14996.1"; havana_gene "OTTMUSG00000002613.1"; havan…
chr1	HAVANA	exon	63169229	63169336	.	-	.	gene_id "ENSMUSG00000025968.10"; transcript_id "ENSMUST00000168099.2"; gene_type "protein_coding"; gene_status "KNOWN"; gene_name "Ndufs1"; transcript_type "protein_coding"; transcript_status "KNOWN"; transcript_name "Ndufs1-201"; exon_number 4; exon_id "ENSMUSE00001267921.1"; level 2; tag "basic"; tag "appris_principal"; tag "CCDS"; ccdsid "CCDS14996.1"; havana_gene "OTTMUSG00000002613.1"; havan…
chr1	HAVANA	exon	63166291	63166367	.	-	.	gene_id "ENSMUSG00000025968.10"; transcript_id "ENSMUST00000168099.2"; gene_type "protein_coding"; gene_status "KNOWN"; gene_name "Ndufs1"; transcript_type "protein_coding"; transcript_status "KNOWN"; transcript_name "Ndufs1-201"; exon_number 5; exon_id "ENSMUSE00001280835.1"; level 2; tag "basic"; tag "appris_principal"; tag "CCDS"; ccdsid "CCDS14996.1"; havana_gene "OTTMUSG00000002613.1"; havan…
chr1	HAVANA	exon	63164949	63165030	.	-	.	gene_id "ENSMUSG00000025968.10"; transcript_id "ENSMUST00000168099.2"; gene_type "protein_coding"; gene_status "KNOWN"; gene_name "Ndufs1"; transcript_type "protein_coding"; transcript_status "KNOWN"; transcript_name "Ndufs1-201"; exon_number 6; exon_id "ENSMUSE00001212272.1"; level 2; tag "basic"; tag "appris_principal"; tag "CCDS"; ccdsid "CCDS14996.1"; havana_gene "OTTMUSG00000002613.1"; havan…
chr1	HAVANA	exon	63164730	63164860	.	-	.	gene_id "ENSMUSG00000025968.10"; transcript_id "ENSMUST00000168099.2"; gene_type "protein_coding"; gene_status "KNOWN"; gene_name "Ndufs1"; transcript_type "protein_coding"; transcript_status "KNOWN"; transcript_name "Ndufs1-201"; exon_number 7; exon_id "ENSMUSE00001269722.1"; level 2; tag "basic"; tag "appris_principal"; tag "CCDS"; ccdsid "CCDS14996.1"; havana_gene "OTTMUSG00000002613.1"; havan…
chr1	HAVANA	exon	63163667	63163852	.	-	.	gene_id "ENSMUSG00000025968.10"; transcript_id "ENSMUST00000168099.2"; gene_type "protein_coding"; gene_status "KNOWN"; gene_name "Ndufs1"; transcript_type "protein_coding"; transcript_status "KNOWN"; transcript_name "Ndufs1-201"; exon_number 8; exon_id "ENSMUSE00001217167.1"; level 2; tag "basic"; tag "appris_principal"; tag "CCDS"; ccdsid "CCDS14996.1"; havana_gene "OTTMUSG00000002613.1"; havan…
chr1	HAVANA	exon	63160880	63161014	.	-	.	gene_id "ENSMUSG00000025968.10"; transcript_id "ENSMUST00000168099.2"; gene_type "protein_coding"; gene_status "KNOWN"; gene_name "Ndufs1"; transcript_type "protein_coding"; transcript_status "KNOWN"; transcript_name "Ndufs1-201"; exon_number 9; exon_id "ENSMUSE00001218588.1"; level 2; tag "basic"; tag "appris_principal"; tag "CCDS"; ccdsid "CCDS14996.1"; havana_gene "OTTMUSG00000002613.1"; havan…
chr1	HAVANA	exon	63159750	63159864	.	-	.	gene_id "ENSMUSG00000025968.10"; transcript_id "ENSMUST00000168099.2"; gene_type "protein_coding"; gene_status "KNOWN"; gene_name "Ndufs1"; transcript_type "protein_coding"; transcript_status "KNOWN"; transcript_name "Ndufs1-201"; exon_number 10; exon_id "ENSMUSE00000154544.1"; level 2; tag "basic"; tag "appris_principal"; tag "CCDS"; ccdsid "CCDS14996.1"; havana_gene "OTTMUSG00000002613.1"; hava…
chr1	HAVANA	exon	63157132	63157277	.	-	.	gene_id "ENSMUSG00000025968.10"; transcript_id "ENSMUST00000168099.2"; gene_type "protein_coding"; gene_status "KNOWN"; gene_name "Ndufs1"; transcript_type "protein_coding"; transcript_status "KNOWN"; transcript_name "Ndufs1-201"; exon_number 11; exon_id "ENSMUSE00000154539.1"; level 2; tag "basic"; tag "appris_principal"; tag "CCDS"; ccdsid "CCDS14996.1"; havana_gene "OTTMUSG00000002613.1"; hava…
chr1	HAVANA	exon	63156204	63156332	.	-	.	gene_id "ENSMUSG00000025968.10"; transcript_id "ENSMUST00000168099.2"; gene_type "protein_coding"; gene_status "KNOWN"; gene_name "Ndufs1"; transcript_type "protein_coding"; transcript_status "KNOWN"; transcript_name "Ndufs1-201"; exon_number 12; exon_id "ENSMUSE00000154529.1"; level 2; tag "basic"; tag "appris_principal"; tag "CCDS"; ccdsid "CCDS14996.1"; havana_gene "OTTMUSG00000002613.1"; hava…
chr1	HAVANA	exon	63152775	63152904	.	-	.	gene_id "ENSMUSG00000025968.10"; transcript_id "ENSMUST00000168099.2"; gene_type "protein_coding"; gene_status "KNOWN"; gene_name "Ndufs1"; transcript_type "protein_coding"; transcript_status "KNOWN"; transcript_name "Ndufs1-201"; exon_number 13; exon_id "ENSMUSE00000154538.1"; level 2; tag "basic"; tag "appris_principal"; tag "CCDS"; ccdsid "CCDS14996.1"; havana_gene "OTTMUSG00000002613.1"; hava…
chr1	HAVANA	exon	63151551	63151711	.	-	.	gene_id "ENSMUSG00000025968.10"; transcript_id "ENSMUST00000168099.2"; gene_type "protein_coding"; gene_status "KNOWN"; gene_name "Ndufs1"; transcript_type "protein_coding"; transcript_status "KNOWN"; transcript_name "Ndufs1-201"; exon_number 14; exon_id "ENSMUSE00000154533.1"; level 2; tag "basic"; tag "appris_principal"; tag "CCDS"; ccdsid "CCDS14996.1"; havana_gene "OTTMUSG00000002613.1"; hava…
chr1	HAVANA	exon	63149957	63150111	.	-	.	gene_id "ENSMUSG00000025968.10"; transcript_id "ENSMUST00000168099.2"; gene_type "protein_coding"; gene_status "KNOWN"; gene_name "Ndufs1"; transcript_type "protein_coding"; transcript_status "KNOWN"; transcript_name "Ndufs1-201"; exon_number 15; exon_id "ENSMUSE00000154536.1"; level 2; tag "basic"; tag "appris_principal"; tag "CCDS"; ccdsid "CCDS14996.1"; havana_gene "OTTMUSG00000002613.1"; hava…
chr1	HAVANA	exon	63148396	63148571	.	-	.	gene_id "ENSMUSG00000025968.10"; transcript_id "ENSMUST00000168099.2"; gene_type "protein_coding"; gene_status "KNOWN"; gene_name "Ndufs1"; transcript_type "protein_coding"; transcript_status "KNOWN"; transcript_name "Ndufs1-201"; exon_number 16; exon_id "ENSMUSE00000154534.1"; level 2; tag "basic"; tag "appris_principal"; tag "CCDS"; ccdsid "CCDS14996.1"; havana_gene "OTTMUSG00000002613.1"; hava…
chr1	HAVANA	exon	63147290	63147424	.	-	.	gene_id "ENSMUSG00000025968.10"; transcript_id "ENSMUST00000168099.2"; gene_type "protein_coding"; gene_status "KNOWN"; gene_name "Ndufs1"; transcript_type "protein_coding"; transcript_status "KNOWN"; transcript_name "Ndufs1-201"; exon_number 17; exon_id "ENSMUSE00000154526.1"; level 2; tag "basic"; tag "appris_principal"; tag "CCDS"; ccdsid "CCDS14996.1"; havana_gene "OTTMUSG00000002613.1"; hava…
chr1	HAVANA	exon	63147120	63147192	.	-	.	gene_id "ENSMUSG00000025968.10"; transcript_id "ENSMUST00000168099.2"; gene_type "protein_coding"; gene_status "KNOWN"; gene_name "Ndufs1"; transcript_type "protein_coding"; transcript_status "KNOWN"; transcript_name "Ndufs1-201"; exon_number 18; exon_id "ENSMUSE00000154531.1"; level 2; tag "basic"; tag "appris_principal"; tag "CCDS"; ccdsid "CCDS14996.1"; havana_gene "OTTMUSG00000002613.1"; hava…
chr1	HAVANA	exon	63143603	63143922	.	-	.	gene_id "ENSMUSG00000025968.10"; transcript_id "ENSMUST00000168099.2"; gene_type "protein_coding"; gene_status "KNOWN"; gene_name "Ndufs1"; transcript_type "protein_coding"; transcript_status "KNOWN"; transcript_name "Ndufs1-201"; exon_number 19; exon_id "ENSMUSE00000915949.1"; level 2; tag "basic"; tag "appris_principal"; tag "CCDS"; ccdsid "CCDS14996.1"; havana_gene "OTTMUSG00000002613.1"; hava…
chr1	HAVANA	exon	65073497	65073521	.	-	.	gene_id "ENSMUSG00000025952.9"; transcript_id "ENSMUST00000114064.1"; gene_type "protein_coding"; gene_status "KNOWN"; gene_name "Crygc"; transcript_type "protein_coding"; transcript_status "KNOWN"; transcript_name "Crygc-201"; exon_number 1; exon_id "ENSMUSE00000629808.2"; level 2; tag "basic"; tag "appris_candidate_longest"; tag "CCDS"; ccdsid "CCDS35600.1"; havana_gene "OTTMUSG00000021759.1"; …
chr1	HAVANA	exon	65073162	65073404	.	-	.	gene_id "ENSMUSG00000025952.9"; transcript_id "ENSMUST00000114064.1"; gene_type "protein_coding"; gene_status "KNOWN"; gene_name "Crygc"; transcript_type "protein_coding"; transcript_status "KNOWN"; transcript_name "Crygc-201"; exon_number 2; exon_id "ENSMUSE00000601072.2"; level 2; tag "basic"; tag "appris_candidate_longest"; tag "CCDS"; ccdsid "CCDS35600.1"; havana_gene "OTTMUSG00000021759.1"; …
chr1	HAVANA	exon	65071534	65071874	.	-	.	gene_id "ENSMUSG00000025952.9"; transcript_id "ENSMUST00000114064.1"; gene_type "protein_coding"; gene_status "KNOWN"; gene_name "Crygc"; transcript_type "protein_coding"; transcript_status "KNOWN"; transcript_name "Crygc-201"; exon_number 3; exon_id "ENSMUSE00000697991.1"; level 2; tag "basic"; tag "appris_candidate_longest"; tag "CCDS"; ccdsid "CCDS35600.1"; havana_gene "OTTMUSG00000021759.1"; …
chr1	HAVANA	exon	66175316	66175495	.	+	.	gene_id "ENSMUSG00000015222.11"; transcript_id "ENSMUST00000114015.1"; gene_type "protein_coding"; gene_status "KNOWN"; gene_name "Map2"; transcript_type "protein_coding"; transcript_status "KNOWN"; transcript_name "Map2-003"; exon_number 1; exon_id "ENSMUSE00000697773.1"; level 2; tag "alternative_5_UTR"; tag "basic"; tag "CCDS"; ccdsid "CCDS35602.1"; havana_gene "OTTMUSG00000016448.9"; havana_t…
chr1	HAVANA	exon	66193119	66193181	.	+	.	gene_id "ENSMUSG00000015222.11"; transcript_id "ENSMUST00000114015.1"; gene_type "protein_coding"; gene_status "KNOWN"; gene_name "Map2"; transcript_type "protein_coding"; transcript_status "KNOWN"; transcript_name "Map2-003"; exon_number 2; exon_id "ENSMUSE00000697776.1"; level 2; tag "alternative_5_UTR"; tag "basic"; tag "CCDS"; ccdsid "CCDS35602.1"; havana_gene "OTTMUSG00000016448.9"; havana_t…
chr1	HAVANA	exon	66251662	66251712	.	+	.	gene_id "ENSMUSG00000015222.11"; transcript_id "ENSMUST00000114015.1"; gene_type "protein_coding"; gene_status "KNOWN"; gene_name "Map2"; transcript_type "protein_coding"; transcript_status "KNOWN"; transcript_name "Map2-003"; exon_number 3; exon_id "ENSMUSE00000443532.1"; level 2; tag "alternative_5_UTR"; tag "basic"; tag "CCDS"; ccdsid "CCDS35602.1"; havana_gene "OTTMUSG00000016448.9"; havana_t…
chr1	HAVANA	exon	66322404	66322468	.	+	.	gene_id "ENSMUSG00000015222.11"; transcript_id "ENSMUST00000114015.1"; gene_type "protein_coding"; gene_status "KNOWN"; gene_name "Map2"; transcript_type "protein_coding"; transcript_status "KNOWN"; transcript_name "Map2-003"; exon_number 4; exon_id "ENSMUSE00000443541.1"; level 2; tag "alternative_5_UTR"; tag "basic"; tag "CCDS"; ccdsid "CCDS35602.1"; havana_gene "OTTMUSG00000016448.9"; havana_t…
chr1	HAVANA	exon	66362203	66362280	.	+	.	gene_id "ENSMUSG00000015222.11"; transcript_id "ENSMUST00000114015.1"; gene_type "protein_coding"; gene_status "KNOWN"; gene_name "Map2"; transcript_type "protein_coding"; transcript_status "KNOWN"; transcript_name "Map2-003"; exon_number 5; exon_id "ENSMUSE00000443527.1"; level 2; tag "alternative_5_UTR"; tag "basic"; tag "CCDS"; ccdsid "CCDS35602.1"; havana_gene "OTTMUSG00000016448.9"; havana_t…
chr1	HAVANA	exon	66380489	66380773	.	+	.	gene_id "ENSMUSG00000015222.11"; transcript_id "ENSMUST00000114015.1"; gene_type "protein_coding"; gene_status "KNOWN"; gene_name "Map2"; transcript_type "protein_coding"; transcript_status "KNOWN"; transcript_name "Map2-003"; exon_number 6; exon_id "ENSMUSE00001228536.1"; level 2; tag "alternative_5_UTR"; tag "basic"; tag "CCDS"; ccdsid "CCDS35602.1"; havana_gene "OTTMUSG00000016448.9"; havana_t…
chr1	HAVANA	exon	66399389	66399502	.	+	.	gene_id "ENSMUSG00000015222.11"; transcript_id "ENSMUST00000114015.1"; gene_type "protein_coding"; gene_status "KNOWN"; gene_name "Map2"; transcript_type "protein_coding"; transcript_status "KNOWN"; transcript_name "Map2-003"; exon_number 7; exon_id "ENSMUSE00001290172.1"; level 2; tag "alternative_5_UTR"; tag "basic"; tag "CCDS"; ccdsid "CCDS35602.1"; havana_gene "OTTMUSG00000016448.9"; havana_t…
chr1	HAVANA	exon	66401444	66401521	.	+	.	gene_id "ENSMUSG00000015222.11"; transcript_id "ENSMUST00000114015.1"; gene_type "protein_coding"; gene_status "KNOWN"; gene_name "Map2"; transcript_type "protein_coding"; transcript_status "KNOWN"; transcript_name "Map2-003"; exon_number 8; exon_id "ENSMUSE00001264318.1"; level 2; tag "alternative_5_UTR"; tag "basic"; tag "CCDS"; ccdsid "CCDS35602.1"; havana_gene "OTTMUSG00000016448.9"; havana_t…
chr1	HAVANA	exon	66420135	66420196	.	+	.	gene_id "ENSMUSG00000015222.11"; transcript_id "ENSMUST00000114015.1"; gene_type "protein_coding"; gene_status "KNOWN"; gene_name "Map2"; transcript_type "protein_coding"; transcript_status "KNOWN"; transcript_name "Map2-003"; exon_number 9; exon_id "ENSMUSE00001287173.1"; level 2; tag "alternative_5_UTR"; tag "basic"; tag "CCDS"; ccdsid "CCDS35602.1"; havana_gene "OTTMUSG00000016448.9"; havana_t…
chr1	HAVANA	exon	66421646	66421790	.	+	.	gene_id "ENSMUSG00000015222.11"; transcript_id "ENSMUST00000114015.1"; gene_type "protein_coding"; gene_status "KNOWN"; gene_name "Map2"; transcript_type "protein_coding"; transcript_status "KNOWN"; transcript_name "Map2-003"; exon_number 10; exon_id "ENSMUSE00001226597.1"; level 2; tag "alternative_5_UTR"; tag "basic"; tag "CCDS"; ccdsid "CCDS35602.1"; havana_gene "OTTMUSG00000016448.9"; havana_…
chr1	HAVANA	exon	66425197	66425528	.	+	.	gene_id "ENSMUSG00000015222.11"; transcript_id "ENSMUST00000114015.1"; gene_type "protein_coding"; gene_status "KNOWN"; gene_name "Map2"; transcript_type "protein_coding"; transcript_status "KNOWN"; transcript_name "Map2-003"; exon_number 11; exon_id "ENSMUSE00001295973.1"; level 2; tag "alternative_5_UTR"; tag "basic"; tag "CCDS"; ccdsid "CCDS35602.1"; havana_gene "OTTMUSG00000016448.9"; havana_…
chr1	HAVANA	exon	66433514	66433595	.	+	.	gene_id "ENSMUSG00000015222.11"; transcript_id "ENSMUST00000114015.1"; gene_type "protein_coding"; gene_status "KNOWN"; gene_name "Map2"; transcript_type "protein_coding"; transcript_status "KNOWN"; transcript_name "Map2-003"; exon_number 12; exon_id "ENSMUSE00001233326.1"; level 2; tag "alternative_5_UTR"; tag "basic"; tag "CCDS"; ccdsid "CCDS35602.1"; havana_gene "OTTMUSG00000016448.9"; havana_…
chr1	HAVANA	exon	66438254	66438366	.	+	.	gene_id "ENSMUSG00000015222.11"; transcript_id "ENSMUST00000114015.1"; gene_type "protein_coding"; gene_status "KNOWN"; gene_name "Map2"; transcript_type "protein_coding"; transcript_status "KNOWN"; transcript_name "Map2-003"; exon_number 13; exon_id "ENSMUSE00001280138.1"; level 2; tag "alternative_5_UTR"; tag "basic"; tag "CCDS"; ccdsid "CCDS35602.1"; havana_gene "OTTMUSG00000016448.9"; havana_…
chr1	HAVANA	exon	66438792	66442583	.	+	.	gene_id "ENSMUSG00000015222.11"; transcript_id "ENSMUST00000114015.1"; gene_type "protein_coding"; gene_status "KNOWN"; gene_name "Map2"; transcript_type "protein_coding"; transcript_status "KNOWN"; transcript_name "Map2-003"; exon_number 14; exon_id "ENSMUSE00000697771.1"; level 2; tag "alternative_5_UTR"; tag "basic"; tag "CCDS"; ccdsid "CCDS35602.1"; havana_gene "OTTMUSG00000016448.9"; havana_…
chr1	HAVANA	exon	66416111	66416147	.	+	.	gene_id "ENSMUSG00000015222.11"; transcript_id "ENSMUST00000172886.1"; gene_type "protein_coding"; gene_status "KNOWN"; gene_name "Map2"; transcript_type "protein_coding"; transcript_status "PUTATIVE"; transcript_name "Map2-006"; exon_number 1; exon_id "ENSMUSE00000935767.1"; level 2; tag "not_organism_supported"; tag "mRNA_start_NF"; tag "mRNA_end_NF"; tag "cds_start_NF"; tag "cds_end_NF"; havan…
chr1	HAVANA	exon	66416344	66416550	.	+	.	gene_id "ENSMUSG00000015222.11"; transcript_id "ENSMUST00000172886.1"; gene_type "protein_coding"; gene_status "KNOWN"; gene_name "Map2"; transcript_type "protein_coding"; transcript_status "PUTATIVE"; transcript_name "Map2-006"; exon_number 2; exon_id "ENSMUSE00000154391.1"; level 2; tag "not_organism_supported"; tag "mRNA_start_NF"; tag "mRNA_end_NF"; tag "cds_start_NF"; tag "cds_end_NF"; havan…
chr1	HAVANA	exon	66420135	66420196	.	+	.	gene_id "ENSMUSG00000015222.11"; transcript_id "ENSMUST00000172886.1"; gene_type "protein_coding"; gene_status "KNOWN"; gene_name "Map2"; transcript_type "protein_coding"; transcript_status "PUTATIVE"; transcript_name "Map2-006"; exon_number 3; exon_id "ENSMUSE00001287173.1"; level 2; tag "not_organism_supported"; tag "mRNA_start_NF"; tag "mRNA_end_NF"; tag "cds_start_NF"; tag "cds_end_NF"; havan…
chr1	HAVANA	exon	66421646	66421790	.	+	.	gene_id "ENSMUSG00000015222.11"; transcript_id "ENSMUST00000172886.1"; gene_type "protein_coding"; gene_status "KNOWN"; gene_name "Map2"; transcript_type "protein_coding"; transcript_status "PUTATIVE"; transcript_name "Map2-006"; exon_number 4; exon_id "ENSMUSE00001226597.1"; level 2; tag "not_organism_supported"; tag "mRNA_start_NF"; tag "mRNA_end_NF"; tag "cds_start_NF"; tag "cds_end_NF"; havan…
chr1	HAVANA	exon	66425197	66425528	.	+	.	gene_id "ENSMUSG00000015222.11"; transcript_id "ENSMUST00000172886.1"; gene_type "protein_coding"; gene_status "KNOWN"; gene_name "Map2"; transcript_type "protein_coding"; transcript_status "PUTATIVE"; transcript_name "Map2-006"; exon_number 5; exon_id "ENSMUSE00001295973.1"; level 2; tag "not_organism_supported"; tag "mRNA_start_NF"; tag "mRNA_end_NF"; tag "cds_start_NF"; tag "cds_end_NF"; havan…
chr1	HAVANA	exon	66431527	66431619	.	+	.	gene_id "ENSMUSG00000015222.11"; transcript_id "ENSMUST00000172886.1"; gene_type "protein_coding"; gene_status "KNOWN"; gene_name "Map2"; transcript_type "protein_coding"; transcript_status "PUTATIVE"; transcript_name "Map2-006"; exon_number 6; exon_id "ENSMUSE00000629761.1"; level 2; tag "not_organism_supported"; tag "mRNA_start_NF"; tag "mRNA_end_NF"; tag "cds_start_NF"; tag "cds_end_NF"; havan…
chr1	HAVANA	exon	66433514	66433595	.	+	.	gene_id "ENSMUSG00000015222.11"; transcript_id "ENSMUST00000172886.1"; gene_type "protein_coding"; gene_status "KNOWN"; gene_name "Map2"; transcript_type "protein_coding"; transcript_status "PUTATIVE"; transcript_name "Map2-006"; exon_number 7; exon_id "ENSMUSE00001233326.1"; level 2; tag "not_organism_supported"; tag "mRNA_start_NF"; tag "mRNA_end_NF"; tag "cds_start_NF"; tag "cds_end_NF"; havan…
chr1	HAVANA	exon	66438254	66438304	.	+	.	gene_id "ENSMUSG00000015222.11"; transcript_id "ENSMUST00000172886.1"; gene_type "protein_coding"; gene_status "KNOWN"; gene_name "Map2"; transcript_type "protein_coding"; transcript_status "PUTATIVE"; transcript_name "Map2-006"; exon_number 8; exon_id "ENSMUSE00000931330.1"; level 2; tag "not_organism_supported"; tag "mRNA_start_NF"; tag "mRNA_end_NF"; tag "cds_start_NF"; tag "cds_end_NF"; havan…
chr1	HAVANA	exon	66817374	66817562	.	-	.	gene_id "ENSMUSG00000026004.9"; transcript_id "ENSMUST00000113987.1"; gene_type "protein_coding"; gene_status "KNOWN"; gene_name "Kansl1l"; transcript_type "protein_coding"; transcript_status "PUTATIVE"; transcript_name "Kansl1l-002"; exon_number 1; exon_id "ENSMUSE00000697648.1"; level 2; tag "basic"; havana_gene "OTTMUSG00000025009.3"; havana_transcript "OTTMUST00000064847.1";
chr1	HAVANA	exon	66801049	66802168	.	-	.	gene_id "ENSMUSG00000026004.9"; transcript_id "ENSMUST00000113987.1"; gene_type "protein_coding"; gene_status "KNOWN"; gene_name "Kansl1l"; transcript_type "protein_coding"; transcript_status "PUTATIVE"; transcript_name "Kansl1l-002"; exon_number 2; exon_id "ENSMUSE00001269259.1"; level 2; tag "basic"; havana_gene "OTTMUSG00000025009.3"; havana_transcript "OTTMUST00000064847.1";
chr1	HAVANA	exon	66777967	66778108	.	-	.	gene_id "ENSMUSG00000026004.9"; transcript_id "ENSMUST00000113987.1"; gene_type "protein_coding"; gene_status "KNOWN"; gene_name "Kansl1l"; transcript_type "protein_coding"; transcript_status "PUTATIVE"; transcript_name "Kansl1l-002"; exon_number 3; exon_id "ENSMUSE00000629754.1"; level 2; tag "basic"; havana_gene "OTTMUSG00000025009.3"; havana_transcript "OTTMUST00000064847.1";
chr1	HAVANA	exon	66773422	66773619	.	-	.	gene_id "ENSMUSG00000026004.9"; transcript_id "ENSMUST00000113987.1"; gene_type "protein_coding"; gene_status "KNOWN"; gene_name "Kansl1l"; transcript_type "protein_coding"; transcript_status "PUTATIVE"; transcript_name "Kansl1l-002"; exon_number 4; exon_id "ENSMUSE00000629753.1"; level 2; tag "basic"; havana_gene "OTTMUSG00000025009.3"; havana_transcript "OTTMUST00000064847.1";
chr1	HAVANA	exon	66772906	66773027	.	-	.	gene_id "ENSMUSG00000026004.9"; transcript_id "ENSMUST00000113987.1"; gene_type "protein_coding"; gene_status "KNOWN"; gene_name "Kansl1l"; transcript_type "protein_coding"; transcript_status "PUTATIVE"; transcript_name "Kansl1l-002"; exon_number 5; exon_id "ENSMUSE00000154822.1"; level 2; tag "basic"; havana_gene "OTTMUSG00000025009.3"; havana_transcript "OTTMUST00000064847.1";
chr1	HAVANA	exon	66762048	66762252	.	-	.	gene_id "ENSMUSG00000026004.9"; transcript_id "ENSMUST00000113987.1"; gene_type "protein_coding"; gene_status "KNOWN"; gene_name "Kansl1l"; transcript_type "protein_coding"; transcript_status "PUTATIVE"; transcript_name "Kansl1l-002"; exon_number 6; exon_id "ENSMUSE00000154826.1"; level 2; tag "basic"; havana_gene "OTTMUSG00000025009.3"; havana_transcript "OTTMUST00000064847.1";
chr1	HAVANA	exon	66738051	66738213	.	-	.	gene_id "ENSMUSG00000026004.9"; transcript_id "ENSMUST00000113987.1"; gene_type "protein_coding"; gene_status "KNOWN"; gene_name "Kansl1l"; transcript_type "protein_coding"; transcript_status "PUTATIVE"; transcript_name "Kansl1l-002"; exon_number 7; exon_id "ENSMUSE00000154824.1"; level 2; tag "basic"; havana_gene "OTTMUSG00000025009.3"; havana_transcript "OTTMUST00000064847.1";
chr1	HAVANA	exon	66735542	66735744	.	-	.	gene_id "ENSMUSG00000026004.9"; transcript_id "ENSMUST00000113987.1"; gene_type "protein_coding"; gene_status "KNOWN"; gene_name "Kansl1l"; transcript_type "protein_coding"; transcript_status "PUTATIVE"; transcript_name "Kansl1l-002"; exon_number 8; exon_id "ENSMUSE00000697647.1"; level 2; tag "basic"; havana_gene "OTTMUSG00000025009.3"; havana_transcript "OTTMUST00000064847.1";
chr1	HAVANA	exon	72284369	72284466	.	+	.	gene_id "ENSMUSG00000026188.5"; transcript_id "ENSMUST00000027380.5"; gene_type "protein_coding"; gene_status "KNOWN"; gene_name "Tmem169"; transcript_type "protein_coding"; transcript_status "KNOWN"; transcript_name "Tmem169-001"; exon_number 1; exon_id "ENSMUSE00000443199.5"; level 2; tag "basic"; tag "appris_principal"; tag "CCDS"; ccdsid "CCDS15033.1"; havana_gene "OTTMUSG00000026656.2"; hava…
chr1	HAVANA	exon	72297770	72298178	.	+	.	gene_id "ENSMUSG00000026188.5"; transcript_id "ENSMUST00000027380.5"; gene_type "protein_coding"; gene_status "KNOWN"; gene_name "Tmem169"; transcript_type "protein_coding"; transcript_status "KNOWN"; transcript_name "Tmem169-001"; exon_number 2; exon_id "ENSMUSE00000156662.4"; level 2; tag "basic"; tag "appris_principal"; tag "CCDS"; ccdsid "CCDS15033.1"; havana_gene "OTTMUSG00000026656.2"; hava…
chr1	HAVANA	exon	72300684	72303104	.	+	.	gene_id "ENSMUSG00000026188.5"; transcript_id "ENSMUST00000027380.5"; gene_type "protein_coding"; gene_status "KNOWN"; gene_name "Tmem169"; transcript_type "protein_coding"; transcript_status "KNOWN"; transcript_name "Tmem169-001"; exon_number 3; exon_id "ENSMUSE00000371090.6"; level 2; tag "basic"; tag "appris_principal"; tag "CCDS"; ccdsid "CCDS15033.1"; havana_gene "OTTMUSG00000026656.2"; hava…
chr1	HAVANA	exon	72284395	72284466	.	+	.	gene_id "ENSMUSG00000026188.5"; transcript_id "ENSMUST00000141783.1"; gene_type "protein_coding"; gene_status "KNOWN"; gene_name "Tmem169"; transcript_type "protein_coding"; transcript_status "PUTATIVE"; transcript_name "Tmem169-002"; exon_number 1; exon_id "ENSMUSE00000772821.1"; level 2; tag "mRNA_end_NF"; tag "cds_end_NF"; havana_gene "OTTMUSG00000026656.2"; havana_transcript "OTTMUST000000659…
chr1	HAVANA	exon	72292920	72293045	.	+	.	gene_id "ENSMUSG00000026188.5"; transcript_id "ENSMUST00000141783.1"; gene_type "protein_coding"; gene_status "KNOWN"; gene_name "Tmem169"; transcript_type "protein_coding"; transcript_status "PUTATIVE"; transcript_name "Tmem169-002"; exon_number 2; exon_id "ENSMUSE00000810965.1"; level 2; tag "mRNA_end_NF"; tag "cds_end_NF"; havana_gene "OTTMUSG00000026656.2"; havana_transcript "OTTMUST000000659…
chr1	HAVANA	exon	72297770	72298178	.	+	.	gene_id "ENSMUSG00000026188.5"; transcript_id "ENSMUST00000141783.1"; gene_type "protein_coding"; gene_status "KNOWN"; gene_name "Tmem169"; transcript_type "protein_coding"; transcript_status "PUTATIVE"; transcript_name "Tmem169-002"; exon_number 3; exon_id "ENSMUSE00000156662.4"; level 2; tag "mRNA_end_NF"; tag "cds_end_NF"; havana_gene "OTTMUSG00000026656.2"; havana_transcript "OTTMUST000000659…
chr1	HAVANA	exon	72300684	72300773	.	+	.	gene_id "ENSMUSG00000026188.5"; transcript_id "ENSMUST00000141783.1"; gene_type "protein_coding"; gene_status "KNOWN"; gene_name "Tmem169"; transcript_type "protein_coding"; transcript_status "PUTATIVE"; transcript_name "Tmem169-002"; exon_number 4; exon_id "ENSMUSE00000837175.1"; level 2; tag "mRNA_end_NF"; tag "cds_end_NF"; havana_gene "OTTMUSG00000026656.2"; havana_transcript "OTTMUST000000659…
chr1	ENSEMBL	exon	72711260	72711323	.	+	.	gene_id "ENSMUSG00000046330.9"; transcript_id "ENSMUST00000059980.9"; gene_type "protein_coding"; gene_status "KNOWN"; gene_name "Rpl37a"; transcript_type "protein_coding"; transcript_status "KNOWN"; transcript_name "Rpl37a-201"; exon_number 1; exon_id "ENSMUSE00000697189.2"; level 3; tag "basic"; tag "appris_principal"; tag "CCDS"; ccdsid "CCDS35610.1";
chr1	ENSEMBL	exon	72711672	72711800	.	+	.	gene_id "ENSMUSG00000046330.9"; transcript_id "ENSMUST00000059980.9"; gene_type "protein_coding"; gene_status "KNOWN"; gene_name "Rpl37a"; transcript_type "protein_coding"; transcript_status "KNOWN"; transcript_name "Rpl37a-201"; exon_number 2; exon_id "ENSMUSE00000495415.4"; level 3; tag "basic"; tag "appris_principal"; tag "CCDS"; ccdsid "CCDS35610.1";
chr1	ENSEMBL	exon	72712142	72712224	.	+	.	gene_id "ENSMUSG00000046330.9"; transcript_id "ENSMUST00000059980.9"; gene_type "protein_coding"; gene_status "KNOWN"; gene_name "Rpl37a"; transcript_type "protein_coding"; transcript_status "KNOWN"; transcript_name "Rpl37a-201"; exon_number 3; exon_id "ENSMUSE00000544441.3"; level 3; tag "basic"; tag "appris_principal"; tag "CCDS"; ccdsid "CCDS35610.1";
chr1	ENSEMBL	exon	72713502	72713809	.	+	.	gene_id "ENSMUSG00000046330.9"; transcript_id "ENSMUST00000059980.9"; gene_type "protein_coding"; gene_status "KNOWN"; gene_name "Rpl37a"; transcript_type "protein_coding"; transcript_status "KNOWN"; transcript_name "Rpl37a-201"; exon_number 4; exon_id "ENSMUSE00000382372.8"; level 3; tag "basic"; tag "appris_principal"; tag "CCDS"; ccdsid "CCDS35610.1";
chr1	HAVANA	exon	74125579	74125614	.	+	.	gene_id "ENSMUSG00000061815.5"; transcript_id "ENSMUST00000127134.1"; gene_type "protein_coding"; gene_status "KNOWN"; gene_name "Rufy4"; transcript_type "protein_coding"; transcript_status "PUTATIVE"; transcript_name "Rufy4-002"; exon_number 1; exon_id "ENSMUSE00000821547.1"; level 2; tag "basic"; tag "appris_principal"; tag "CCDS"; ccdsid "CCDS48289.1"; havana_gene "OTTMUSG00000026659.2"; havan…
chr1	HAVANA	exon	74127592	74127723	.	+	.	gene_id "ENSMUSG00000061815.5"; transcript_id "ENSMUST00000127134.1"; gene_type "protein_coding"; gene_status "KNOWN"; gene_name "Rufy4"; transcript_type "protein_coding"; transcript_status "PUTATIVE"; transcript_name "Rufy4-002"; exon_number 2; exon_id "ENSMUSE00001243511.1"; level 2; tag "basic"; tag "appris_principal"; tag "CCDS"; ccdsid "CCDS48289.1"; havana_gene "OTTMUSG00000026659.2"; havan…
chr1	HAVANA	exon	74127846	74127952	.	+	.	gene_id "ENSMUSG00000061815.5"; transcript_id "ENSMUST00000127134.1"; gene_type "protein_coding"; gene_status "KNOWN"; gene_name "Rufy4"; transcript_type "protein_coding"; transcript_status "PUTATIVE"; transcript_name "Rufy4-002"; exon_number 3; exon_id "ENSMUSE00000783910.1"; level 2; tag "basic"; tag "appris_principal"; tag "CCDS"; ccdsid "CCDS48289.1"; havana_gene "OTTMUSG00000026659.2"; havan…
chr1	HAVANA	exon	74128948	74129073	.	+	.	gene_id "ENSMUSG00000061815.5"; transcript_id "ENSMUST00000127134.1"; gene_type "protein_coding"; gene_status "KNOWN"; gene_name "Rufy4"; transcript_type "protein_coding"; transcript_status "PUTATIVE"; transcript_name "Rufy4-002"; exon_number 4; exon_id "ENSMUSE00001263541.1"; level 2; tag "basic"; tag "appris_principal"; tag "CCDS"; ccdsid "CCDS48289.1"; havana_gene "OTTMUSG00000026659.2"; havan…
chr1	HAVANA	exon	74129339	74129445	.	+	.	gene_id "ENSMUSG00000061815.5"; transcript_id "ENSMUST00000127134.1"; gene_type "protein_coding"; gene_status "KNOWN"; gene_name "Rufy4"; transcript_type "protein_coding"; transcript_status "PUTATIVE"; transcript_name "Rufy4-002"; exon_number 5; exon_id "ENSMUSE00000489717.2"; level 2; tag "basic"; tag "appris_principal"; tag "CCDS"; ccdsid "CCDS48289.1"; havana_gene "OTTMUSG00000026659.2"; havan…
chr1	HAVANA	exon	74129698	74129841	.	+	.	gene_id "ENSMUSG00000061815.5"; transcript_id "ENSMUST00000127134.1"; gene_type "protein_coding"; gene_status "KNOWN"; gene_name "Rufy4"; transcript_type "protein_coding"; transcript_status "PUTATIVE"; transcript_name "Rufy4-002"; exon_number 6; exon_id "ENSMUSE00000488674.2"; level 2; tag "basic"; tag "appris_principal"; tag "CCDS"; ccdsid "CCDS48289.1"; havana_gene "OTTMUSG00000026659.2"; havan…
chr1	HAVANA	exon	74131178	74131247	.	+	.	gene_id "ENSMUSG00000061815.5"; transcript_id "ENSMUST00000127134.1"; gene_type "protein_coding"; gene_status "KNOWN"; gene_name "Rufy4"; transcript_type "protein_coding"; transcript_status "PUTATIVE"; transcript_name "Rufy4-002"; exon_number 7; exon_id "ENSMUSE00000544363.2"; level 2; tag "basic"; tag "appris_principal"; tag "CCDS"; ccdsid "CCDS48289.1"; havana_gene "OTTMUSG00000026659.2"; havan…
chr1	HAVANA	exon	74132720	74133346	.	+	.	gene_id "ENSMUSG00000061815.5"; transcript_id "ENSMUST00000127134.1"; gene_type "protein_coding"; gene_status "KNOWN"; gene_name "Rufy4"; transcript_type "protein_coding"; transcript_status "PUTATIVE"; transcript_name "Rufy4-002"; exon_number 8; exon_id "ENSMUSE00000468363.2"; level 2; tag "basic"; tag "appris_principal"; tag "CCDS"; ccdsid "CCDS48289.1"; havana_gene "OTTMUSG00000026659.2"; havan…
chr1	HAVANA	exon	74134104	74134207	.	+	.	gene_id "ENSMUSG00000061815.5"; transcript_id "ENSMUST00000127134.1"; gene_type "protein_coding"; gene_status "KNOWN"; gene_name "Rufy4"; transcript_type "protein_coding"; transcript_status "PUTATIVE"; transcript_name "Rufy4-002"; exon_number 9; exon_id "ENSMUSE00000482364.2"; level 2; tag "basic"; tag "appris_principal"; tag "CCDS"; ccdsid "CCDS48289.1"; havana_gene "OTTMUSG00000026659.2"; havan…
chr1	HAVANA	exon	74140919	74141065	.	+	.	gene_id "ENSMUSG00000061815.5"; transcript_id "ENSMUST00000127134.1"; gene_type "protein_coding"; gene_status "KNOWN"; gene_name "Rufy4"; transcript_type "protein_coding"; transcript_status "PUTATIVE"; transcript_name "Rufy4-002"; exon_number 10; exon_id "ENSMUSE00000480601.2"; level 2; tag "basic"; tag "appris_principal"; tag "CCDS"; ccdsid "CCDS48289.1"; havana_gene "OTTMUSG00000026659.2"; hava…
chr1	HAVANA	exon	74146654	74146764	.	+	.	gene_id "ENSMUSG00000061815.5"; transcript_id "ENSMUST00000127134.1"; gene_type "protein_coding"; gene_status "KNOWN"; gene_name "Rufy4"; transcript_type "protein_coding"; transcript_status "PUTATIVE"; transcript_name "Rufy4-002"; exon_number 11; exon_id "ENSMUSE00000503225.2"; level 2; tag "basic"; tag "appris_principal"; tag "CCDS"; ccdsid "CCDS48289.1"; havana_gene "OTTMUSG00000026659.2"; hava…
chr1	HAVANA	exon	74147644	74147773	.	+	.	gene_id "ENSMUSG00000061815.5"; transcript_id "ENSMUST00000127134.1"; gene_type "protein_coding"; gene_status "KNOWN"; gene_name "Rufy4"; transcript_type "protein_coding"; transcript_status "PUTATIVE"; transcript_name "Rufy4-002"; exon_number 12; exon_id "ENSMUSE00000820308.1"; level 2; tag "basic"; tag "appris_principal"; tag "CCDS"; ccdsid "CCDS48289.1"; havana_gene "OTTMUSG00000026659.2"; hava…
chr1	HAVANA	exon	74303775	74304120	.	-	.	gene_id "ENSMUSG00000006301.11"; transcript_id "ENSMUST00000141560.1"; gene_type "protein_coding"; gene_status "KNOWN"; gene_name "Tmbim1"; transcript_type "protein_coding"; transcript_status "KNOWN"; transcript_name "Tmbim1-005"; exon_number 1; exon_id "ENSMUSE00000813939.1"; level 2; tag "alternative_5_UTR"; tag "mRNA_end_NF"; tag "cds_end_NF"; havana_gene "OTTMUSG00000021738.1"; havana_transcr…
chr1	HAVANA	exon	74295198	74295439	.	-	.	gene_id "ENSMUSG00000006301.11"; transcript_id "ENSMUST00000141560.1"; gene_type "protein_coding"; gene_status "KNOWN"; gene_name "Tmbim1"; transcript_type "protein_coding"; transcript_status "KNOWN"; transcript_name "Tmbim1-005"; exon_number 2; exon_id "ENSMUSE00001270821.1"; level 2; tag "alternative_5_UTR"; tag "mRNA_end_NF"; tag "cds_end_NF"; havana_gene "OTTMUSG00000021738.1"; havana_transcr…
chr1	HAVANA	exon	74293927	74294002	.	-	.	gene_id "ENSMUSG00000006301.11"; transcript_id "ENSMUST00000141560.1"; gene_type "protein_coding"; gene_status "KNOWN"; gene_name "Tmbim1"; transcript_type "protein_coding"; transcript_status "KNOWN"; transcript_name "Tmbim1-005"; exon_number 3; exon_id "ENSMUSE00000784752.1"; level 2; tag "alternative_5_UTR"; tag "mRNA_end_NF"; tag "cds_end_NF"; havana_gene "OTTMUSG00000021738.1"; havana_transcr…
chr1	HAVANA	exon	74391509	74391964	.	+	.	gene_id "ENSMUSG00000026176.7"; transcript_id "ENSMUST00000027367.7"; gene_type "protein_coding"; gene_status "KNOWN"; gene_name "Ctdsp1"; transcript_type "protein_coding"; transcript_status "KNOWN"; transcript_name "Ctdsp1-001"; exon_number 1; exon_id "ENSMUSE00000367569.5"; level 2; tag "basic"; tag "appris_principal"; tag "CCDS"; ccdsid "CCDS15048.1"; havana_gene "OTTMUSG00000021740.4"; havana…
chr1	HAVANA	exon	74393278	74393426	.	+	.	gene_id "ENSMUSG00000026176.7"; transcript_id "ENSMUST00000027367.7"; gene_type "protein_coding"; gene_status "KNOWN"; gene_name "Ctdsp1"; transcript_type "protein_coding"; transcript_status "KNOWN"; transcript_name "Ctdsp1-001"; exon_number 2; exon_id "ENSMUSE00000272197.3"; level 2; tag "basic"; tag "appris_principal"; tag "CCDS"; ccdsid "CCDS15048.1"; havana_gene "OTTMUSG00000021740.4"; havana…
chr1	HAVANA	exon	74393797	74393901	.	+	.	gene_id "ENSMUSG00000026176.7"; transcript_id "ENSMUST00000027367.7"; gene_type "protein_coding"; gene_status "KNOWN"; gene_name "Ctdsp1"; transcript_type "protein_coding"; transcript_status "KNOWN"; transcript_name "Ctdsp1-001"; exon_number 3; exon_id "ENSMUSE00000156569.3"; level 2; tag "basic"; tag "appris_principal"; tag "CCDS"; ccdsid "CCDS15048.1"; havana_gene "OTTMUSG00000021740.4"; havana…
chr1	HAVANA	exon	74394019	74394075	.	+	.	gene_id "ENSMUSG00000026176.7"; transcript_id "ENSMUST00000027367.7"; gene_type "protein_coding"; gene_status "KNOWN"; gene_name "Ctdsp1"; transcript_type "protein_coding"; transcript_status "KNOWN"; transcript_name "Ctdsp1-001"; exon_number 4; exon_id "ENSMUSE00001275895.1"; level 2; tag "basic"; tag "appris_principal"; tag "CCDS"; ccdsid "CCDS15048.1"; havana_gene "OTTMUSG00000021740.4"; havana…
chr1	HAVANA	exon	74394640	74394732	.	+	.	gene_id "ENSMUSG00000026176.7"; transcript_id "ENSMUST00000027367.7"; gene_type "protein_coding"; gene_status "KNOWN"; gene_name "Ctdsp1"; transcript_type "protein_coding"; transcript_status "KNOWN"; transcript_name "Ctdsp1-001"; exon_number 5; exon_id "ENSMUSE00001224023.1"; level 2; tag "basic"; tag "appris_principal"; tag "CCDS"; ccdsid "CCDS15048.1"; havana_gene "OTTMUSG00000021740.4"; havana…
chr1	HAVANA	exon	74394837	74395022	.	+	.	gene_id "ENSMUSG00000026176.7"; transcript_id "ENSMUST00000027367.7"; gene_type "protein_coding"; gene_status "KNOWN"; gene_name "Ctdsp1"; transcript_type "protein_coding"; transcript_status "KNOWN"; transcript_name "Ctdsp1-001"; exon_number 6; exon_id "ENSMUSE00001245177.1"; level 2; tag "basic"; tag "appris_principal"; tag "CCDS"; ccdsid "CCDS15048.1"; havana_gene "OTTMUSG00000021740.4"; havana…
chr1	HAVANA	exon	74395456	74397285	.	+	.	gene_id "ENSMUSG00000026176.7"; transcript_id "ENSMUST00000027367.7"; gene_type "protein_coding"; gene_status "KNOWN"; gene_name "Ctdsp1"; transcript_type "protein_coding"; transcript_status "KNOWN"; transcript_name "Ctdsp1-001"; exon_number 7; exon_id "ENSMUSE00000840482.1"; level 2; tag "basic"; tag "appris_principal"; tag "CCDS"; ccdsid "CCDS15048.1"; havana_gene "OTTMUSG00000021740.4"; havana…
chr1	ENSEMBL	exon	74542888	74543028	.	+	.	gene_id "ENSMUSG00000026173.9"; transcript_id "ENSMUST00000113749.1"; gene_type "protein_coding"; gene_status "KNOWN"; gene_name "Plcd4"; transcript_type "protein_coding"; transcript_status "KNOWN"; transcript_name "Plcd4-202"; exon_number 1; exon_id "ENSMUSE00000513314.1"; level 3; tag "basic"; tag "appris_candidate_longest"; havana_gene "OTTMUSG00000021578.2";
chr1	ENSEMBL	exon	74547913	74547968	.	+	.	gene_id "ENSMUSG00000026173.9"; transcript_id "ENSMUST00000113749.1"; gene_type "protein_coding"; gene_status "KNOWN"; gene_name "Plcd4"; transcript_type "protein_coding"; transcript_status "KNOWN"; transcript_name "Plcd4-202"; exon_number 2; exon_id "ENSMUSE00000501150.1"; level 3; tag "basic"; tag "appris_candidate_longest"; havana_gene "OTTMUSG00000021578.2";
chr1	ENSEMBL	exon	74548105	74548263	.	+	.	gene_id "ENSMUSG00000026173.9"; transcript_id "ENSMUST00000113749.1"; gene_type "protein_coding"; gene_status "KNOWN"; gene_name "Plcd4"; transcript_type "protein_coding"; transcript_status "KNOWN"; transcript_name "Plcd4-202"; exon_number 3; exon_id "ENSMUSE00000496993.1"; level 3; tag "basic"; tag "appris_candidate_longest"; havana_gene "OTTMUSG00000021578.2";
chr1	ENSEMBL	exon	74549175	74549404	.	+	.	gene_id "ENSMUSG00000026173.9"; transcript_id "ENSMUST00000113749.1"; gene_type "protein_coding"; gene_status "KNOWN"; gene_name "Plcd4"; transcript_type "protein_coding"; transcript_status "KNOWN"; transcript_name "Plcd4-202"; exon_number 4; exon_id "ENSMUSE00000696900.1"; level 3; tag "basic"; tag "appris_candidate_longest"; havana_gene "OTTMUSG00000021578.2";
chr1	ENSEMBL	exon	74551021	74551149	.	+	.	gene_id "ENSMUSG00000026173.9"; transcript_id "ENSMUST00000113749.1"; gene_type "protein_coding"; gene_status "KNOWN"; gene_name "Plcd4"; transcript_type "protein_coding"; transcript_status "KNOWN"; transcript_name "Plcd4-202"; exon_number 5; exon_id "ENSMUSE00000696898.1"; level 3; tag "basic"; tag "appris_candidate_longest"; havana_gene "OTTMUSG00000021578.2";
chr1	ENSEMBL	exon	74551988	74552219	.	+	.	gene_id "ENSMUSG00000026173.9"; transcript_id "ENSMUST00000113749.1"; gene_type "protein_coding"; gene_status "KNOWN"; gene_name "Plcd4"; transcript_type "protein_coding"; transcript_status "KNOWN"; transcript_name "Plcd4-202"; exon_number 6; exon_id "ENSMUSE00000156507.1"; level 3; tag "basic"; tag "appris_candidate_longest"; havana_gene "OTTMUSG00000021578.2";
chr1	ENSEMBL	exon	74554490	74554691	.	+	.	gene_id "ENSMUSG00000026173.9"; transcript_id "ENSMUST00000113749.1"; gene_type "protein_coding"; gene_status "KNOWN"; gene_name "Plcd4"; transcript_type "protein_coding"; transcript_status "KNOWN"; transcript_name "Plcd4-202"; exon_number 7; exon_id "ENSMUSE00000156522.1"; level 3; tag "basic"; tag "appris_candidate_longest"; havana_gene "OTTMUSG00000021578.2";
chr1	ENSEMBL	exon	74555943	74556087	.	+	.	gene_id "ENSMUSG00000026173.9"; transcript_id "ENSMUST00000113749.1"; gene_type "protein_coding"; gene_status "KNOWN"; gene_name "Plcd4"; transcript_type "protein_coding"; transcript_status "KNOWN"; transcript_name "Plcd4-202"; exon_number 8; exon_id "ENSMUSE00000271446.1"; level 3; tag "basic"; tag "appris_candidate_longest"; havana_gene "OTTMUSG00000021578.2";
chr1	ENSEMBL	exon	74557720	74557872	.	+	.	gene_id "ENSMUSG00000026173.9"; transcript_id "ENSMUST00000113749.1"; gene_type "protein_coding"; gene_status "KNOWN"; gene_name "Plcd4"; transcript_type "protein_coding"; transcript_status "KNOWN"; transcript_name "Plcd4-202"; exon_number 9; exon_id "ENSMUSE00000271437.3"; level 3; tag "basic"; tag "appris_candidate_longest"; havana_gene "OTTMUSG00000021578.2";
chr1	ENSEMBL	exon	74560290	74560493	.	+	.	gene_id "ENSMUSG00000026173.9"; transcript_id "ENSMUST00000113749.1"; gene_type "protein_coding"; gene_status "KNOWN"; gene_name "Plcd4"; transcript_type "protein_coding"; transcript_status "KNOWN"; transcript_name "Plcd4-202"; exon_number 10; exon_id "ENSMUSE00000414462.3"; level 3; tag "basic"; tag "appris_candidate_longest"; havana_gene "OTTMUSG00000021578.2";
chr1	ENSEMBL	exon	74561842	74561937	.	+	.	gene_id "ENSMUSG00000026173.9"; transcript_id "ENSMUST00000113749.1"; gene_type "protein_coding"; gene_status "KNOWN"; gene_name "Plcd4"; transcript_type "protein_coding"; transcript_status "KNOWN"; transcript_name "Plcd4-202"; exon_number 11; exon_id "ENSMUSE00000338539.3"; level 3; tag "basic"; tag "appris_candidate_longest"; havana_gene "OTTMUSG00000021578.2";
chr1	ENSEMBL	exon	74562055	74562223	.	+	.	gene_id "ENSMUSG00000026173.9"; transcript_id "ENSMUST00000113749.1"; gene_type "protein_coding"; gene_status "KNOWN"; gene_name "Plcd4"; transcript_type "protein_coding"; transcript_status "KNOWN"; transcript_name "Plcd4-202"; exon_number 12; exon_id "ENSMUSE00000156508.3"; level 3; tag "basic"; tag "appris_candidate_longest"; havana_gene "OTTMUSG00000021578.2";
chr1	ENSEMBL	exon	74562714	74562830	.	+	.	gene_id "ENSMUSG00000026173.9"; transcript_id "ENSMUST00000113749.1"; gene_type "protein_coding"; gene_status "KNOWN"; gene_name "Plcd4"; transcript_type "protein_coding"; transcript_status "KNOWN"; transcript_name "Plcd4-202"; exon_number 13; exon_id "ENSMUSE00001298013.1"; level 3; tag "basic"; tag "appris_candidate_longest"; havana_gene "OTTMUSG00000021578.2";
chr1	ENSEMBL	exon	74563451	74563623	.	+	.	gene_id "ENSMUSG00000026173.9"; transcript_id "ENSMUST00000113749.1"; gene_type "protein_coding"; gene_status "KNOWN"; gene_name "Plcd4"; transcript_type "protein_coding"; transcript_status "KNOWN"; transcript_name "Plcd4-202"; exon_number 14; exon_id "ENSMUSE00001272048.1"; level 3; tag "basic"; tag "appris_candidate_longest"; havana_gene "OTTMUSG00000021578.2";
chr1	ENSEMBL	exon	74564377	74564512	.	+	.	gene_id "ENSMUSG00000026173.9"; transcript_id "ENSMUST00000113749.1"; gene_type "protein_coding"; gene_status "KNOWN"; gene_name "Plcd4"; transcript_type "protein_coding"; transcript_status "KNOWN"; transcript_name "Plcd4-202"; exon_number 15; exon_id "ENSMUSE00001292000.1"; level 3; tag "basic"; tag "appris_candidate_longest"; havana_gene "OTTMUSG00000021578.2";
chr1	ENSEMBL	exon	74565032	74565181	.	+	.	gene_id "ENSMUSG00000026173.9"; transcript_id "ENSMUST00000113749.1"; gene_type "protein_coding"; gene_status "KNOWN"; gene_name "Plcd4"; transcript_type "protein_coding"; transcript_status "KNOWN"; transcript_name "Plcd4-202"; exon_number 16; exon_id "ENSMUSE00001266488.1"; level 3; tag "basic"; tag "appris_candidate_longest"; havana_gene "OTTMUSG00000021578.2";
chr1	ENSEMBL	exon	74565260	74565367	.	+	.	gene_id "ENSMUSG00000026173.9"; transcript_id "ENSMUST00000113749.1"; gene_type "protein_coding"; gene_status "KNOWN"; gene_name "Plcd4"; transcript_type "protein_coding"; transcript_status "KNOWN"; transcript_name "Plcd4-202"; exon_number 17; exon_id "ENSMUSE00001213432.1"; level 3; tag "basic"; tag "appris_candidate_longest"; havana_gene "OTTMUSG00000021578.2";
chr1	ENSEMBL	exon	74565747	74567794	.	+	.	gene_id "ENSMUSG00000026173.9"; transcript_id "ENSMUST00000113749.1"; gene_type "protein_coding"; gene_status "KNOWN"; gene_name "Plcd4"; transcript_type "protein_coding"; transcript_status "KNOWN"; transcript_name "Plcd4-202"; exon_number 18; exon_id "ENSMUSE00000696875.1"; level 3; tag "basic"; tag "appris_candidate_longest"; havana_gene "OTTMUSG00000021578.2";
chr1	HAVANA	exon	74587564	74588028	.	-	.	gene_id "ENSMUSG00000026135.11"; transcript_id "ENSMUST00000113737.1"; gene_type "protein_coding"; gene_status "KNOWN"; gene_name "Zfp142"; transcript_type "protein_coding"; transcript_status "KNOWN"; transcript_name "Zfp142-001"; exon_number 1; exon_id "ENSMUSE00000696855.1"; level 2; tag "basic"; tag "CCDS"; ccdsid "CCDS35618.1"; havana_gene "OTTMUSG00000021744.2"; havana_transcript "OTTMUST000…
chr1	HAVANA	exon	74585384	74585697	.	-	.	gene_id "ENSMUSG00000026135.11"; transcript_id "ENSMUST00000113737.1"; gene_type "protein_coding"; gene_status "KNOWN"; gene_name "Zfp142"; transcript_type "protein_coding"; transcript_status "KNOWN"; transcript_name "Zfp142-001"; exon_number 2; exon_id "ENSMUSE00001203793.1"; level 2; tag "basic"; tag "CCDS"; ccdsid "CCDS35618.1"; havana_gene "OTTMUSG00000021744.2"; havana_transcript "OTTMUST000…
chr1	HAVANA	exon	74579325	74579618	.	-	.	gene_id "ENSMUSG00000026135.11"; transcript_id "ENSMUST00000113737.1"; gene_type "protein_coding"; gene_status "KNOWN"; gene_name "Zfp142"; transcript_type "protein_coding"; transcript_status "KNOWN"; transcript_name "Zfp142-001"; exon_number 3; exon_id "ENSMUSE00000271035.5"; level 2; tag "basic"; tag "CCDS"; ccdsid "CCDS35618.1"; havana_gene "OTTMUSG00000021744.2"; havana_transcript "OTTMUST000…
chr1	HAVANA	exon	74578123	74578287	.	-	.	gene_id "ENSMUSG00000026135.11"; transcript_id "ENSMUST00000113737.1"; gene_type "protein_coding"; gene_status "KNOWN"; gene_name "Zfp142"; transcript_type "protein_coding"; transcript_status "KNOWN"; transcript_name "Zfp142-001"; exon_number 4; exon_id "ENSMUSE00001286802.1"; level 2; tag "basic"; tag "CCDS"; ccdsid "CCDS35618.1"; havana_gene "OTTMUSG00000021744.2"; havana_transcript "OTTMUST000…
chr1	HAVANA	exon	74575780	74576604	.	-	.	gene_id "ENSMUSG00000026135.11"; transcript_id "ENSMUST00000113737.1"; gene_type "protein_coding"; gene_status "KNOWN"; gene_name "Zfp142"; transcript_type "protein_coding"; transcript_status "KNOWN"; transcript_name "Zfp142-001"; exon_number 5; exon_id "ENSMUSE00001272915.1"; level 2; tag "basic"; tag "CCDS"; ccdsid "CCDS35618.1"; havana_gene "OTTMUSG00000021744.2"; havana_transcript "OTTMUST000…
chr1	HAVANA	exon	74573539	74573716	.	-	.	gene_id "ENSMUSG00000026135.11"; transcript_id "ENSMUST00000113737.1"; gene_type "protein_coding"; gene_status "KNOWN"; gene_name "Zfp142"; transcript_type "protein_coding"; transcript_status "KNOWN"; transcript_name "Zfp142-001"; exon_number 6; exon_id "ENSMUSE00001232458.1"; level 2; tag "basic"; tag "CCDS"; ccdsid "CCDS35618.1"; havana_gene "OTTMUSG00000021744.2"; havana_transcript "OTTMUST000…
chr1	HAVANA	exon	74569679	74572583	.	-	.	gene_id "ENSMUSG00000026135.11"; transcript_id "ENSMUST00000113737.1"; gene_type "protein_coding"; gene_status "KNOWN"; gene_name "Zfp142"; transcript_type "protein_coding"; transcript_status "KNOWN"; transcript_name "Zfp142-001"; exon_number 7; exon_id "ENSMUSE00001253675.1"; level 2; tag "basic"; tag "CCDS"; ccdsid "CCDS35618.1"; havana_gene "OTTMUSG00000021744.2"; havana_transcript "OTTMUST000…
chr1	HAVANA	exon	74568551	74568656	.	-	.	gene_id "ENSMUSG00000026135.11"; transcript_id "ENSMUST00000113737.1"; gene_type "protein_coding"; gene_status "KNOWN"; gene_name "Zfp142"; transcript_type "protein_coding"; transcript_status "KNOWN"; transcript_name "Zfp142-001"; exon_number 8; exon_id "ENSMUSE00001270725.1"; level 2; tag "basic"; tag "CCDS"; ccdsid "CCDS35618.1"; havana_gene "OTTMUSG00000021744.2"; havana_transcript "OTTMUST000…
chr1	HAVANA	exon	74565127	74567347	.	-	.	gene_id "ENSMUSG00000026135.11"; transcript_id "ENSMUST00000113737.1"; gene_type "protein_coding"; gene_status "KNOWN"; gene_name "Zfp142"; transcript_type "protein_coding"; transcript_status "KNOWN"; transcript_name "Zfp142-001"; exon_number 9; exon_id "ENSMUSE00000696839.1"; level 2; tag "basic"; tag "CCDS"; ccdsid "CCDS35618.1"; havana_gene "OTTMUSG00000021744.2"; havana_transcript "OTTMUST000…
chr1	HAVANA	exon	74587564	74588025	.	-	.	gene_id "ENSMUSG00000026135.11"; transcript_id "ENSMUST00000027315.7"; gene_type "protein_coding"; gene_status "KNOWN"; gene_name "Zfp142"; transcript_type "protein_coding"; transcript_status "NOVEL"; transcript_name "Zfp142-008"; exon_number 1; exon_id "ENSMUSE00000435249.6"; level 2; tag "basic"; tag "appris_principal"; havana_gene "OTTMUSG00000021744.2"; havana_transcript "OTTMUST00000051589.1…
chr1	HAVANA	exon	74585384	74585697	.	-	.	gene_id "ENSMUSG00000026135.11"; transcript_id "ENSMUST00000027315.7"; gene_type "protein_coding"; gene_status "KNOWN"; gene_name "Zfp142"; transcript_type "protein_coding"; transcript_status "NOVEL"; transcript_name "Zfp142-008"; exon_number 2; exon_id "ENSMUSE00001203793.1"; level 2; tag "basic"; tag "appris_principal"; havana_gene "OTTMUSG00000021744.2"; havana_transcript "OTTMUST00000051589.1…
chr1	HAVANA	exon	74579325	74579927	.	-	.	gene_id "ENSMUSG00000026135.11"; transcript_id "ENSMUST00000027315.7"; gene_type "protein_coding"; gene_status "KNOWN"; gene_name "Zfp142"; transcript_type "protein_coding"; transcript_status "NOVEL"; transcript_name "Zfp142-008"; exon_number 3; exon_id "ENSMUSE00000544176.2"; level 2; tag "basic"; tag "appris_principal"; havana_gene "OTTMUSG00000021744.2"; havana_transcript "OTTMUST00000051589.1…
chr1	HAVANA	exon	74578123	74578287	.	-	.	gene_id "ENSMUSG00000026135.11"; transcript_id "ENSMUST00000027315.7"; gene_type "protein_coding"; gene_status "KNOWN"; gene_name "Zfp142"; transcript_type "protein_coding"; transcript_status "NOVEL"; transcript_name "Zfp142-008"; exon_number 4; exon_id "ENSMUSE00001286802.1"; level 2; tag "basic"; tag "appris_principal"; havana_gene "OTTMUSG00000021744.2"; havana_transcript "OTTMUST00000051589.1…
chr1	HAVANA	exon	74575780	74576604	.	-	.	gene_id "ENSMUSG00000026135.11"; transcript_id "ENSMUST00000027315.7"; gene_type "protein_coding"; gene_status "KNOWN"; gene_name "Zfp142"; transcript_type "protein_coding"; transcript_status "NOVEL"; transcript_name "Zfp142-008"; exon_number 5; exon_id "ENSMUSE00001272915.1"; level 2; tag "basic"; tag "appris_principal"; havana_gene "OTTMUSG00000021744.2"; havana_transcript "OTTMUST00000051589.1…
chr1	HAVANA	exon	74573539	74573716	.	-	.	gene_id "ENSMUSG00000026135.11"; transcript_id "ENSMUST00000027315.7"; gene_type "protein_coding"; gene_status "KNOWN"; gene_name "Zfp142"; transcript_type "protein_coding"; transcript_status "NOVEL"; transcript_name "Zfp142-008"; exon_number 6; exon_id "ENSMUSE00001232458.1"; level 2; tag "basic"; tag "appris_principal"; havana_gene "OTTMUSG00000021744.2"; havana_transcript "OTTMUST00000051589.1…
chr1	HAVANA	exon	74569679	74572583	.	-	.	gene_id "ENSMUSG00000026135.11"; transcript_id "ENSMUST00000027315.7"; gene_type "protein_coding"; gene_status "KNOWN"; gene_name "Zfp142"; transcript_type "protein_coding"; transcript_status "NOVEL"; transcript_name "Zfp142-008"; exon_number 7; exon_id "ENSMUSE00001253675.1"; level 2; tag "basic"; tag "appris_principal"; havana_gene "OTTMUSG00000021744.2"; havana_transcript "OTTMUST00000051589.1…
chr1	HAVANA	exon	74568551	74568656	.	-	.	gene_id "ENSMUSG00000026135.11"; transcript_id "ENSMUST00000027315.7"; gene_type "protein_coding"; gene_status "KNOWN"; gene_name "Zfp142"; transcript_type "protein_coding"; transcript_status "NOVEL"; transcript_name "Zfp142-008"; exon_number 8; exon_id "ENSMUSE00001270725.1"; level 2; tag "basic"; tag "appris_principal"; havana_gene "OTTMUSG00000021744.2"; havana_transcript "OTTMUST00000051589.1…
chr1	HAVANA	exon	74566426	74567347	.	-	.	gene_id "ENSMUSG00000026135.11"; transcript_id "ENSMUST00000027315.7"; gene_type "protein_coding"; gene_status "KNOWN"; gene_name "Zfp142"; transcript_type "protein_coding"; transcript_status "NOVEL"; transcript_name "Zfp142-008"; exon_number 9; exon_id "ENSMUSE00000156155.7"; level 2; tag "basic"; tag "appris_principal"; havana_gene "OTTMUSG00000021744.2"; havana_transcript "OTTMUST00000051589.1…
chr1	ENSEMBL	exon	75192192	75192677	.	+	.	gene_id "ENSMUSG00000026199.11"; transcript_id "ENSMUST00000127625.2"; gene_type "protein_coding"; gene_status "KNOWN"; gene_name "Ankzf1"; transcript_type "protein_coding"; transcript_status "KNOWN"; transcript_name "Ankzf1-201"; exon_number 1; exon_id "ENSMUSE00000629583.5"; level 3; tag "basic"; havana_gene "OTTMUSG00000021565.3";
chr1	ENSEMBL	exon	75194178	75194284	.	+	.	gene_id "ENSMUSG00000026199.11"; transcript_id "ENSMUST00000127625.2"; gene_type "protein_coding"; gene_status "KNOWN"; gene_name "Ankzf1"; transcript_type "protein_coding"; transcript_status "KNOWN"; transcript_name "Ankzf1-201"; exon_number 2; exon_id "ENSMUSE00001218910.1"; level 3; tag "basic"; havana_gene "OTTMUSG00000021565.3";
chr1	ENSEMBL	exon	75194841	75194943	.	+	.	gene_id "ENSMUSG00000026199.11"; transcript_id "ENSMUST00000127625.2"; gene_type "protein_coding"; gene_status "KNOWN"; gene_name "Ankzf1"; transcript_type "protein_coding"; transcript_status "KNOWN"; transcript_name "Ankzf1-201"; exon_number 3; exon_id "ENSMUSE00001234615.1"; level 3; tag "basic"; havana_gene "OTTMUSG00000021565.3";
chr1	ENSEMBL	exon	75195063	75195292	.	+	.	gene_id "ENSMUSG00000026199.11"; transcript_id "ENSMUST00000127625.2"; gene_type "protein_coding"; gene_status "KNOWN"; gene_name "Ankzf1"; transcript_type "protein_coding"; transcript_status "KNOWN"; transcript_name "Ankzf1-201"; exon_number 4; exon_id "ENSMUSE00000899836.1"; level 3; tag "basic"; havana_gene "OTTMUSG00000021565.3";
chr1	ENSEMBL	exon	75195294	75195534	.	+	.	gene_id "ENSMUSG00000026199.11"; transcript_id "ENSMUST00000127625.2"; gene_type "protein_coding"; gene_status "KNOWN"; gene_name "Ankzf1"; transcript_type "protein_coding"; transcript_status "KNOWN"; transcript_name "Ankzf1-201"; exon_number 5; exon_id "ENSMUSE00000883621.1"; level 3; tag "basic"; havana_gene "OTTMUSG00000021565.3";
chr1	HAVANA	exon	75375297	75375833	.	+	.	gene_id "ENSMUSG00000026207.10"; transcript_id "ENSMUST00000087122.5"; gene_type "protein_coding"; gene_status "KNOWN"; gene_name "Speg"; transcript_type "protein_coding"; transcript_status "KNOWN"; transcript_name "Speg-001"; exon_number 1; exon_id "ENSMUSE00000509835.2"; level 2; tag "basic"; tag "appris_principal"; tag "CCDS"; ccdsid "CCDS35626.1"; havana_gene "OTTMUSG00000019414.5"; havana_tr…
chr1	HAVANA	exon	75384656	75384745	.	+	.	gene_id "ENSMUSG00000026207.10"; transcript_id "ENSMUST00000087122.5"; gene_type "protein_coding"; gene_status "KNOWN"; gene_name "Speg"; transcript_type "protein_coding"; transcript_status "KNOWN"; transcript_name "Speg-001"; exon_number 2; exon_id "ENSMUSE00001268558.1"; level 2; tag "basic"; tag "appris_principal"; tag "CCDS"; ccdsid "CCDS35626.1"; havana_gene "OTTMUSG00000019414.5"; havana_tr…
chr1	HAVANA	exon	75384828	75385164	.	+	.	gene_id "ENSMUSG00000026207.10"; transcript_id "ENSMUST00000087122.5"; gene_type "protein_coding"; gene_status "KNOWN"; gene_name "Speg"; transcript_type "protein_coding"; transcript_status "KNOWN"; transcript_name "Speg-001"; exon_number 3; exon_id "ENSMUSE00000629530.1"; level 2; tag "basic"; tag "appris_principal"; tag "CCDS"; ccdsid "CCDS35626.1"; havana_gene "OTTMUSG00000019414.5"; havana_tr…
chr1	HAVANA	exon	75387798	75389104	.	+	.	gene_id "ENSMUSG00000026207.10"; transcript_id "ENSMUST00000087122.5"; gene_type "protein_coding"; gene_status "KNOWN"; gene_name "Speg"; transcript_type "protein_coding"; transcript_status "KNOWN"; transcript_name "Speg-001"; exon_number 4; exon_id "ENSMUSE00001251806.1"; level 2; tag "basic"; tag "appris_principal"; tag "CCDS"; ccdsid "CCDS35626.1"; havana_gene "OTTMUSG00000019414.5"; havana_tr…
chr1	HAVANA	exon	75390979	75391122	.	+	.	gene_id "ENSMUSG00000026207.10"; transcript_id "ENSMUST00000087122.5"; gene_type "protein_coding"; gene_status "KNOWN"; gene_name "Speg"; transcript_type "protein_coding"; transcript_status "KNOWN"; transcript_name "Speg-001"; exon_number 5; exon_id "ENSMUSE00001263477.1"; level 2; tag "basic"; tag "appris_principal"; tag "CCDS"; ccdsid "CCDS35626.1"; havana_gene "OTTMUSG00000019414.5"; havana_tr…
chr1	HAVANA	exon	75391762	75391944	.	+	.	gene_id "ENSMUSG00000026207.10"; transcript_id "ENSMUST00000087122.5"; gene_type "protein_coding"; gene_status "KNOWN"; gene_name "Speg"; transcript_type "protein_coding"; transcript_status "KNOWN"; transcript_name "Speg-001"; exon_number 6; exon_id "ENSMUSE00001244875.1"; level 2; tag "basic"; tag "appris_principal"; tag "CCDS"; ccdsid "CCDS35626.1"; havana_gene "OTTMUSG00000019414.5"; havana_tr…
chr1	HAVANA	exon	75401055	75401230	.	+	.	gene_id "ENSMUSG00000026207.10"; transcript_id "ENSMUST00000087122.5"; gene_type "protein_coding"; gene_status "KNOWN"; gene_name "Speg"; transcript_type "protein_coding"; transcript_status "KNOWN"; transcript_name "Speg-001"; exon_number 7; exon_id "ENSMUSE00001215698.1"; level 2; tag "basic"; tag "appris_principal"; tag "CCDS"; ccdsid "CCDS35626.1"; havana_gene "OTTMUSG00000019414.5"; havana_tr…
chr1	HAVANA	exon	75401463	75401551	.	+	.	gene_id "ENSMUSG00000026207.10"; transcript_id "ENSMUST00000087122.5"; gene_type "protein_coding"; gene_status "KNOWN"; gene_name "Speg"; transcript_type "protein_coding"; transcript_status "KNOWN"; transcript_name "Speg-001"; exon_number 8; exon_id "ENSMUSE00001283348.1"; level 2; tag "basic"; tag "appris_principal"; tag "CCDS"; ccdsid "CCDS35626.1"; havana_gene "OTTMUSG00000019414.5"; havana_tr…
chr1	HAVANA	exon	75402298	75402473	.	+	.	gene_id "ENSMUSG00000026207.10"; transcript_id "ENSMUST00000087122.5"; gene_type "protein_coding"; gene_status "KNOWN"; gene_name "Speg"; transcript_type "protein_coding"; transcript_status "KNOWN"; transcript_name "Speg-001"; exon_number 9; exon_id "ENSMUSE00001270233.1"; level 2; tag "basic"; tag "appris_principal"; tag "CCDS"; ccdsid "CCDS35626.1"; havana_gene "OTTMUSG00000019414.5"; havana_tr…
chr1	HAVANA	exon	75404887	75405147	.	+	.	gene_id "ENSMUSG00000026207.10"; transcript_id "ENSMUST00000087122.5"; gene_type "protein_coding"; gene_status "KNOWN"; gene_name "Speg"; transcript_type "protein_coding"; transcript_status "KNOWN"; transcript_name "Speg-001"; exon_number 10; exon_id "ENSMUSE00001219758.1"; level 2; tag "basic"; tag "appris_principal"; tag "CCDS"; ccdsid "CCDS35626.1"; havana_gene "OTTMUSG00000019414.5"; havana_t…
chr1	HAVANA	exon	75406306	75406464	.	+	.	gene_id "ENSMUSG00000026207.10"; transcript_id "ENSMUST00000087122.5"; gene_type "protein_coding"; gene_status "KNOWN"; gene_name "Speg"; transcript_type "protein_coding"; transcript_status "KNOWN"; transcript_name "Speg-001"; exon_number 11; exon_id "ENSMUSE00001242887.1"; level 2; tag "basic"; tag "appris_principal"; tag "CCDS"; ccdsid "CCDS35626.1"; havana_gene "OTTMUSG00000019414.5"; havana_t…
chr1	HAVANA	exon	75406579	75406768	.	+	.	gene_id "ENSMUSG00000026207.10"; transcript_id "ENSMUST00000087122.5"; gene_type "protein_coding"; gene_status "KNOWN"; gene_name "Speg"; transcript_type "protein_coding"; transcript_status "KNOWN"; transcript_name "Speg-001"; exon_number 12; exon_id "ENSMUSE00001215202.1"; level 2; tag "basic"; tag "appris_principal"; tag "CCDS"; ccdsid "CCDS35626.1"; havana_gene "OTTMUSG00000019414.5"; havana_t…
chr1	HAVANA	exon	75406876	75407099	.	+	.	gene_id "ENSMUSG00000026207.10"; transcript_id "ENSMUST00000087122.5"; gene_type "protein_coding"; gene_status "KNOWN"; gene_name "Speg"; transcript_type "protein_coding"; transcript_status "KNOWN"; transcript_name "Speg-001"; exon_number 13; exon_id "ENSMUSE00001254124.1"; level 2; tag "basic"; tag "appris_principal"; tag "CCDS"; ccdsid "CCDS35626.1"; havana_gene "OTTMUSG00000019414.5"; havana_t…
chr1	HAVANA	exon	75409954	75410073	.	+	.	gene_id "ENSMUSG00000026207.10"; transcript_id "ENSMUST00000087122.5"; gene_type "protein_coding"; gene_status "KNOWN"; gene_name "Speg"; transcript_type "protein_coding"; transcript_status "KNOWN"; transcript_name "Speg-001"; exon_number 14; exon_id "ENSMUSE00001248519.1"; level 2; tag "basic"; tag "appris_principal"; tag "CCDS"; ccdsid "CCDS35626.1"; havana_gene "OTTMUSG00000019414.5"; havana_t…
chr1	HAVANA	exon	75410289	75410393	.	+	.	gene_id "ENSMUSG00000026207.10"; transcript_id "ENSMUST00000087122.5"; gene_type "protein_coding"; gene_status "KNOWN"; gene_name "Speg"; transcript_type "protein_coding"; transcript_status "KNOWN"; transcript_name "Speg-001"; exon_number 15; exon_id "ENSMUSE00001231423.1"; level 2; tag "basic"; tag "appris_principal"; tag "CCDS"; ccdsid "CCDS35626.1"; havana_gene "OTTMUSG00000019414.5"; havana_t…
chr1	HAVANA	exon	75410557	75410763	.	+	.	gene_id "ENSMUSG00000026207.10"; transcript_id "ENSMUST00000087122.5"; gene_type "protein_coding"; gene_status "KNOWN"; gene_name "Speg"; transcript_type "protein_coding"; transcript_status "KNOWN"; transcript_name "Speg-001"; exon_number 16; exon_id "ENSMUSE00001235125.1"; level 2; tag "basic"; tag "appris_principal"; tag "CCDS"; ccdsid "CCDS35626.1"; havana_gene "OTTMUSG00000019414.5"; havana_t…
chr1	HAVANA	exon	75411079	75411202	.	+	.	gene_id "ENSMUSG00000026207.10"; transcript_id "ENSMUST00000087122.5"; gene_type "protein_coding"; gene_status "KNOWN"; gene_name "Speg"; transcript_type "protein_coding"; transcript_status "KNOWN"; transcript_name "Speg-001"; exon_number 17; exon_id "ENSMUSE00001212452.1"; level 2; tag "basic"; tag "appris_principal"; tag "CCDS"; ccdsid "CCDS35626.1"; havana_gene "OTTMUSG00000019414.5"; havana_t…
chr1	HAVANA	exon	75411286	75411461	.	+	.	gene_id "ENSMUSG00000026207.10"; transcript_id "ENSMUST00000087122.5"; gene_type "protein_coding"; gene_status "KNOWN"; gene_name "Speg"; transcript_type "protein_coding"; transcript_status "KNOWN"; transcript_name "Speg-001"; exon_number 18; exon_id "ENSMUSE00001226141.1"; level 2; tag "basic"; tag "appris_principal"; tag "CCDS"; ccdsid "CCDS35626.1"; havana_gene "OTTMUSG00000019414.5"; havana_t…
chr1	HAVANA	exon	75414316	75414428	.	+	.	gene_id "ENSMUSG00000026207.10"; transcript_id "ENSMUST00000087122.5"; gene_type "protein_coding"; gene_status "KNOWN"; gene_name "Speg"; transcript_type "protein_coding"; transcript_status "KNOWN"; transcript_name "Speg-001"; exon_number 19; exon_id "ENSMUSE00001308159.1"; level 2; tag "basic"; tag "appris_principal"; tag "CCDS"; ccdsid "CCDS35626.1"; havana_gene "OTTMUSG00000019414.5"; havana_t…
chr1	HAVANA	exon	75415000	75415168	.	+	.	gene_id "ENSMUSG00000026207.10"; transcript_id "ENSMUST00000087122.5"; gene_type "protein_coding"; gene_status "KNOWN"; gene_name "Speg"; transcript_type "protein_coding"; transcript_status "KNOWN"; transcript_name "Speg-001"; exon_number 20; exon_id "ENSMUSE00001248308.1"; level 2; tag "basic"; tag "appris_principal"; tag "CCDS"; ccdsid "CCDS35626.1"; havana_gene "OTTMUSG00000019414.5"; havana_t…
chr1	HAVANA	exon	75415320	75415416	.	+	.	gene_id "ENSMUSG00000026207.10"; transcript_id "ENSMUST00000087122.5"; gene_type "protein_coding"; gene_status "KNOWN"; gene_name "Speg"; transcript_type "protein_coding"; transcript_status "KNOWN"; transcript_name "Speg-001"; exon_number 21; exon_id "ENSMUSE00001269965.1"; level 2; tag "basic"; tag "appris_principal"; tag "CCDS"; ccdsid "CCDS35626.1"; havana_gene "OTTMUSG00000019414.5"; havana_t…
chr1	HAVANA	exon	75415542	75415742	.	+	.	gene_id "ENSMUSG00000026207.10"; transcript_id "ENSMUST00000087122.5"; gene_type "protein_coding"; gene_status "KNOWN"; gene_name "Speg"; transcript_type "protein_coding"; transcript_status "KNOWN"; transcript_name "Speg-001"; exon_number 22; exon_id "ENSMUSE00001270559.1"; level 2; tag "basic"; tag "appris_principal"; tag "CCDS"; ccdsid "CCDS35626.1"; havana_gene "OTTMUSG00000019414.5"; havana_t…
chr1	HAVANA	exon	75417043	75417100	.	+	.	gene_id "ENSMUSG00000026207.10"; transcript_id "ENSMUST00000087122.5"; gene_type "protein_coding"; gene_status "KNOWN"; gene_name "Speg"; transcript_type "protein_coding"; transcript_status "KNOWN"; transcript_name "Speg-001"; exon_number 23; exon_id "ENSMUSE00001265865.1"; level 2; tag "basic"; tag "appris_principal"; tag "CCDS"; ccdsid "CCDS35626.1"; havana_gene "OTTMUSG00000019414.5"; havana_t…
chr1	HAVANA	exon	75417663	75417740	.	+	.	gene_id "ENSMUSG00000026207.10"; transcript_id "ENSMUST00000087122.5"; gene_type "protein_coding"; gene_status "KNOWN"; gene_name "Speg"; transcript_type "protein_coding"; transcript_status "KNOWN"; transcript_name "Speg-001"; exon_number 24; exon_id "ENSMUSE00001226066.1"; level 2; tag "basic"; tag "appris_principal"; tag "CCDS"; ccdsid "CCDS35626.1"; havana_gene "OTTMUSG00000019414.5"; havana_t…
chr1	HAVANA	exon	75417827	75418005	.	+	.	gene_id "ENSMUSG00000026207.10"; transcript_id "ENSMUST00000087122.5"; gene_type "protein_coding"; gene_status "KNOWN"; gene_name "Speg"; transcript_type "protein_coding"; transcript_status "KNOWN"; transcript_name "Speg-001"; exon_number 25; exon_id "ENSMUSE00001292032.1"; level 2; tag "basic"; tag "appris_principal"; tag "CCDS"; ccdsid "CCDS35626.1"; havana_gene "OTTMUSG00000019414.5"; havana_t…
chr1	HAVANA	exon	75418431	75418457	.	+	.	gene_id "ENSMUSG00000026207.10"; transcript_id "ENSMUST00000087122.5"; gene_type "protein_coding"; gene_status "KNOWN"; gene_name "Speg"; transcript_type "protein_coding"; transcript_status "KNOWN"; transcript_name "Speg-001"; exon_number 26; exon_id "ENSMUSE00001250901.1"; level 2; tag "basic"; tag "appris_principal"; tag "CCDS"; ccdsid "CCDS35626.1"; havana_gene "OTTMUSG00000019414.5"; havana_t…
chr1	HAVANA	exon	75418971	75419123	.	+	.	gene_id "ENSMUSG00000026207.10"; transcript_id "ENSMUST00000087122.5"; gene_type "protein_coding"; gene_status "KNOWN"; gene_name "Speg"; transcript_type "protein_coding"; transcript_status "KNOWN"; transcript_name "Speg-001"; exon_number 27; exon_id "ENSMUSE00001313194.1"; level 2; tag "basic"; tag "appris_principal"; tag "CCDS"; ccdsid "CCDS35626.1"; havana_gene "OTTMUSG00000019414.5"; havana_t…
chr1	HAVANA	exon	75420229	75420271	.	+	.	gene_id "ENSMUSG00000026207.10"; transcript_id "ENSMUST00000087122.5"; gene_type "protein_coding"; gene_status "KNOWN"; gene_name "Speg"; transcript_type "protein_coding"; transcript_status "KNOWN"; transcript_name "Speg-001"; exon_number 28; exon_id "ENSMUSE00001224858.1"; level 2; tag "basic"; tag "appris_principal"; tag "CCDS"; ccdsid "CCDS35626.1"; havana_gene "OTTMUSG00000019414.5"; havana_t…
chr1	HAVANA	exon	75421291	75421359	.	+	.	gene_id "ENSMUSG00000026207.10"; transcript_id "ENSMUST00000087122.5"; gene_type "protein_coding"; gene_status "KNOWN"; gene_name "Speg"; transcript_type "protein_coding"; transcript_status "KNOWN"; transcript_name "Speg-001"; exon_number 29; exon_id "ENSMUSE00001269119.1"; level 2; tag "basic"; tag "appris_principal"; tag "CCDS"; ccdsid "CCDS35626.1"; havana_gene "OTTMUSG00000019414.5"; havana_t…
chr1	HAVANA	exon	75421560	75423528	.	+	.	gene_id "ENSMUSG00000026207.10"; transcript_id "ENSMUST00000087122.5"; gene_type "protein_coding"; gene_status "KNOWN"; gene_name "Speg"; transcript_type "protein_coding"; transcript_status "KNOWN"; transcript_name "Speg-001"; exon_number 30; exon_id "ENSMUSE00001260604.1"; level 2; tag "basic"; tag "appris_principal"; tag "CCDS"; ccdsid "CCDS35626.1"; havana_gene "OTTMUSG00000019414.5"; havana_t…
chr1	HAVANA	exon	75423816	75423947	.	+	.	gene_id "ENSMUSG00000026207.10"; transcript_id "ENSMUST00000087122.5"; gene_type "protein_coding"; gene_status "KNOWN"; gene_name "Speg"; transcript_type "protein_coding"; transcript_status "KNOWN"; transcript_name "Speg-001"; exon_number 31; exon_id "ENSMUSE00001207286.1"; level 2; tag "basic"; tag "appris_principal"; tag "CCDS"; ccdsid "CCDS35626.1"; havana_gene "OTTMUSG00000019414.5"; havana_t…
chr1	HAVANA	exon	75426764	75426880	.	+	.	gene_id "ENSMUSG00000026207.10"; transcript_id "ENSMUST00000087122.5"; gene_type "protein_coding"; gene_status "KNOWN"; gene_name "Speg"; transcript_type "protein_coding"; transcript_status "KNOWN"; transcript_name "Speg-001"; exon_number 32; exon_id "ENSMUSE00001220782.1"; level 2; tag "basic"; tag "appris_principal"; tag "CCDS"; ccdsid "CCDS35626.1"; havana_gene "OTTMUSG00000019414.5"; havana_t…
chr1	HAVANA	exon	75427044	75427211	.	+	.	gene_id "ENSMUSG00000026207.10"; transcript_id "ENSMUST00000087122.5"; gene_type "protein_coding"; gene_status "KNOWN"; gene_name "Speg"; transcript_type "protein_coding"; transcript_status "KNOWN"; transcript_name "Speg-001"; exon_number 33; exon_id "ENSMUSE00001212309.1"; level 2; tag "basic"; tag "appris_principal"; tag "CCDS"; ccdsid "CCDS35626.1"; havana_gene "OTTMUSG00000019414.5"; havana_t…
chr1	HAVANA	exon	75427314	75427436	.	+	.	gene_id "ENSMUSG00000026207.10"; transcript_id "ENSMUST00000087122.5"; gene_type "protein_coding"; gene_status "KNOWN"; gene_name "Speg"; transcript_type "protein_coding"; transcript_status "KNOWN"; transcript_name "Speg-001"; exon_number 34; exon_id "ENSMUSE00001264796.1"; level 2; tag "basic"; tag "appris_principal"; tag "CCDS"; ccdsid "CCDS35626.1"; havana_gene "OTTMUSG00000019414.5"; havana_t…
chr1	HAVANA	exon	75427611	75427778	.	+	.	gene_id "ENSMUSG00000026207.10"; transcript_id "ENSMUST00000087122.5"; gene_type "protein_coding"; gene_status "KNOWN"; gene_name "Speg"; transcript_type "protein_coding"; transcript_status "KNOWN"; transcript_name "Speg-001"; exon_number 35; exon_id "ENSMUSE00001227174.1"; level 2; tag "basic"; tag "appris_principal"; tag "CCDS"; ccdsid "CCDS35626.1"; havana_gene "OTTMUSG00000019414.5"; havana_t…
chr1	HAVANA	exon	75427892	75428471	.	+	.	gene_id "ENSMUSG00000026207.10"; transcript_id "ENSMUST00000087122.5"; gene_type "protein_coding"; gene_status "KNOWN"; gene_name "Speg"; transcript_type "protein_coding"; transcript_status "KNOWN"; transcript_name "Speg-001"; exon_number 36; exon_id "ENSMUSE00001312452.1"; level 2; tag "basic"; tag "appris_principal"; tag "CCDS"; ccdsid "CCDS35626.1"; havana_gene "OTTMUSG00000019414.5"; havana_t…
chr1	HAVANA	exon	75429060	75429299	.	+	.	gene_id "ENSMUSG00000026207.10"; transcript_id "ENSMUST00000087122.5"; gene_type "protein_coding"; gene_status "KNOWN"; gene_name "Speg"; transcript_type "protein_coding"; transcript_status "KNOWN"; transcript_name "Speg-001"; exon_number 37; exon_id "ENSMUSE00001254184.1"; level 2; tag "basic"; tag "appris_principal"; tag "CCDS"; ccdsid "CCDS35626.1"; havana_gene "OTTMUSG00000019414.5"; havana_t…
chr1	HAVANA	exon	75429397	75429620	.	+	.	gene_id "ENSMUSG00000026207.10"; transcript_id "ENSMUST00000087122.5"; gene_type "protein_coding"; gene_status "KNOWN"; gene_name "Speg"; transcript_type "protein_coding"; transcript_status "KNOWN"; transcript_name "Speg-001"; exon_number 38; exon_id "ENSMUSE00001220674.1"; level 2; tag "basic"; tag "appris_principal"; tag "CCDS"; ccdsid "CCDS35626.1"; havana_gene "OTTMUSG00000019414.5"; havana_t…
chr1	HAVANA	exon	75430439	75430514	.	+	.	gene_id "ENSMUSG00000026207.10"; transcript_id "ENSMUST00000087122.5"; gene_type "protein_coding"; gene_status "KNOWN"; gene_name "Speg"; transcript_type "protein_coding"; transcript_status "KNOWN"; transcript_name "Speg-001"; exon_number 39; exon_id "ENSMUSE00001265412.1"; level 2; tag "basic"; tag "appris_principal"; tag "CCDS"; ccdsid "CCDS35626.1"; havana_gene "OTTMUSG00000019414.5"; havana_t…
chr1	HAVANA	exon	75430797	75430946	.	+	.	gene_id "ENSMUSG00000026207.10"; transcript_id "ENSMUST00000087122.5"; gene_type "protein_coding"; gene_status "KNOWN"; gene_name "Speg"; transcript_type "protein_coding"; transcript_status "KNOWN"; transcript_name "Speg-001"; exon_number 40; exon_id "ENSMUSE00001225261.1"; level 2; tag "basic"; tag "appris_principal"; tag "CCDS"; ccdsid "CCDS35626.1"; havana_gene "OTTMUSG00000019414.5"; havana_t…
chr1	HAVANA	exon	75431259	75432320	.	+	.	gene_id "ENSMUSG00000026207.10"; transcript_id "ENSMUST00000087122.5"; gene_type "protein_coding"; gene_status "KNOWN"; gene_name "Speg"; transcript_type "protein_coding"; transcript_status "KNOWN"; transcript_name "Speg-001"; exon_number 41; exon_id "ENSMUSE00000787144.1"; level 2; tag "basic"; tag "appris_principal"; tag "CCDS"; ccdsid "CCDS35626.1"; havana_gene "OTTMUSG00000019414.5"; havana_t…
chr1	HAVANA	exon	75435982	75436011	.	+	.	gene_id "ENSMUSG00000033021.10"; transcript_id "ENSMUST00000144874.1"; gene_type "protein_coding"; gene_status "KNOWN"; gene_name "Gmppa"; transcript_type "protein_coding"; transcript_status "PUTATIVE"; transcript_name "Gmppa-012"; exon_number 1; exon_id "ENSMUSE00000749993.1"; level 2; tag "not_organism_supported"; tag "mRNA_end_NF"; tag "cds_end_NF"; havana_gene "OTTMUSG00000019424.9"; havana_t…
chr1	HAVANA	exon	75436994	75437034	.	+	.	gene_id "ENSMUSG00000033021.10"; transcript_id "ENSMUST00000144874.1"; gene_type "protein_coding"; gene_status "KNOWN"; gene_name "Gmppa"; transcript_type "protein_coding"; transcript_status "PUTATIVE"; transcript_name "Gmppa-012"; exon_number 2; exon_id "ENSMUSE00000836616.1"; level 2; tag "not_organism_supported"; tag "mRNA_end_NF"; tag "cds_end_NF"; havana_gene "OTTMUSG00000019424.9"; havana_t…
chr1	HAVANA	exon	75438251	75438354	.	+	.	gene_id "ENSMUSG00000033021.10"; transcript_id "ENSMUST00000144874.1"; gene_type "protein_coding"; gene_status "KNOWN"; gene_name "Gmppa"; transcript_type "protein_coding"; transcript_status "PUTATIVE"; transcript_name "Gmppa-012"; exon_number 3; exon_id "ENSMUSE00000265344.3"; level 2; tag "not_organism_supported"; tag "mRNA_end_NF"; tag "cds_end_NF"; havana_gene "OTTMUSG00000019424.9"; havana_t…
chr1	HAVANA	exon	75438842	75439028	.	+	.	gene_id "ENSMUSG00000033021.10"; transcript_id "ENSMUST00000144874.1"; gene_type "protein_coding"; gene_status "KNOWN"; gene_name "Gmppa"; transcript_type "protein_coding"; transcript_status "PUTATIVE"; transcript_name "Gmppa-012"; exon_number 4; exon_id "ENSMUSE00000265336.4"; level 2; tag "not_organism_supported"; tag "mRNA_end_NF"; tag "cds_end_NF"; havana_gene "OTTMUSG00000019424.9"; havana_t…
chr1	HAVANA	exon	75439345	75439404	.	+	.	gene_id "ENSMUSG00000033021.10"; transcript_id "ENSMUST00000144874.1"; gene_type "protein_coding"; gene_status "KNOWN"; gene_name "Gmppa"; transcript_type "protein_coding"; transcript_status "PUTATIVE"; transcript_name "Gmppa-012"; exon_number 5; exon_id "ENSMUSE00000543459.1"; level 2; tag "not_organism_supported"; tag "mRNA_end_NF"; tag "cds_end_NF"; havana_gene "OTTMUSG00000019424.9"; havana_t…
chr1	HAVANA	exon	75440412	75440542	.	+	.	gene_id "ENSMUSG00000033021.10"; transcript_id "ENSMUST00000144874.1"; gene_type "protein_coding"; gene_status "KNOWN"; gene_name "Gmppa"; transcript_type "protein_coding"; transcript_status "PUTATIVE"; transcript_name "Gmppa-012"; exon_number 6; exon_id "ENSMUSE00000543456.1"; level 2; tag "not_organism_supported"; tag "mRNA_end_NF"; tag "cds_end_NF"; havana_gene "OTTMUSG00000019424.9"; havana_t…
chr1	HAVANA	exon	75441475	75441609	.	+	.	gene_id "ENSMUSG00000033021.10"; transcript_id "ENSMUST00000144874.1"; gene_type "protein_coding"; gene_status "KNOWN"; gene_name "Gmppa"; transcript_type "protein_coding"; transcript_status "PUTATIVE"; transcript_name "Gmppa-012"; exon_number 7; exon_id "ENSMUSE00001219467.1"; level 2; tag "not_organism_supported"; tag "mRNA_end_NF"; tag "cds_end_NF"; havana_gene "OTTMUSG00000019424.9"; havana_t…
chr1	HAVANA	exon	75549599	75550053	.	+	.	gene_id "ENSMUSG00000006576.10"; transcript_id "ENSMUST00000154101.1"; gene_type "protein_coding"; gene_status "KNOWN"; gene_name "Slc4a3"; transcript_type "protein_coding"; transcript_status "NOVEL"; transcript_name "Slc4a3-007"; exon_number 1; exon_id "ENSMUSE00000791112.1"; level 2; tag "mRNA_end_NF"; tag "cds_end_NF"; havana_gene "OTTMUSG00000019426.19"; havana_transcript "OTTMUST00000046382.…
chr1	HAVANA	exon	75550504	75550652	.	+	.	gene_id "ENSMUSG00000006576.10"; transcript_id "ENSMUST00000154101.1"; gene_type "protein_coding"; gene_status "KNOWN"; gene_name "Slc4a3"; transcript_type "protein_coding"; transcript_status "NOVEL"; transcript_name "Slc4a3-007"; exon_number 2; exon_id "ENSMUSE00001217635.1"; level 2; tag "mRNA_end_NF"; tag "cds_end_NF"; havana_gene "OTTMUSG00000019426.19"; havana_transcript "OTTMUST00000046382.…
chr1	HAVANA	exon	75550755	75550935	.	+	.	gene_id "ENSMUSG00000006576.10"; transcript_id "ENSMUST00000154101.1"; gene_type "protein_coding"; gene_status "KNOWN"; gene_name "Slc4a3"; transcript_type "protein_coding"; transcript_status "NOVEL"; transcript_name "Slc4a3-007"; exon_number 3; exon_id "ENSMUSE00000599816.1"; level 2; tag "mRNA_end_NF"; tag "cds_end_NF"; havana_gene "OTTMUSG00000019426.19"; havana_transcript "OTTMUST00000046382.…
chr1	HAVANA	exon	75551247	75551382	.	+	.	gene_id "ENSMUSG00000006576.10"; transcript_id "ENSMUST00000154101.1"; gene_type "protein_coding"; gene_status "KNOWN"; gene_name "Slc4a3"; transcript_type "protein_coding"; transcript_status "NOVEL"; transcript_name "Slc4a3-007"; exon_number 4; exon_id "ENSMUSE00001283222.1"; level 2; tag "mRNA_end_NF"; tag "cds_end_NF"; havana_gene "OTTMUSG00000019426.19"; havana_transcript "OTTMUST00000046382.…
chr1	HAVANA	exon	78196665	78196838	.	-	.	gene_id "ENSMUSG00000004872.9"; transcript_id "ENSMUST00000004994.9"; gene_type "protein_coding"; gene_status "KNOWN"; gene_name "Pax3"; transcript_type "protein_coding"; transcript_status "KNOWN"; transcript_name "Pax3-002"; exon_number 1; exon_id "ENSMUSE00000936527.1"; level 2; tag "basic"; tag "appris_candidate_longest"; tag "CCDS"; ccdsid "CCDS48294.1"; havana_gene "OTTMUSG00000037633.1"; ha…
chr1	HAVANA	exon	78195251	78195486	.	-	.	gene_id "ENSMUSG00000004872.9"; transcript_id "ENSMUST00000004994.9"; gene_type "protein_coding"; gene_status "KNOWN"; gene_name "Pax3"; transcript_type "protein_coding"; transcript_status "KNOWN"; transcript_name "Pax3-002"; exon_number 2; exon_id "ENSMUSE00001300622.1"; level 2; tag "basic"; tag "appris_candidate_longest"; tag "CCDS"; ccdsid "CCDS48294.1"; havana_gene "OTTMUSG00000037633.1"; ha…
chr1	HAVANA	exon	78193740	78193869	.	-	.	gene_id "ENSMUSG00000004872.9"; transcript_id "ENSMUST00000004994.9"; gene_type "protein_coding"; gene_status "KNOWN"; gene_name "Pax3"; transcript_type "protein_coding"; transcript_status "KNOWN"; transcript_name "Pax3-002"; exon_number 3; exon_id "ENSMUSE00001272680.1"; level 2; tag "basic"; tag "appris_candidate_longest"; tag "CCDS"; ccdsid "CCDS48294.1"; havana_gene "OTTMUSG00000037633.1"; ha…
chr1	HAVANA	exon	78192442	78192576	.	-	.	gene_id "ENSMUSG00000004872.9"; transcript_id "ENSMUST00000004994.9"; gene_type "protein_coding"; gene_status "KNOWN"; gene_name "Pax3"; transcript_type "protein_coding"; transcript_status "KNOWN"; transcript_name "Pax3-002"; exon_number 4; exon_id "ENSMUSE00001285313.1"; level 2; tag "basic"; tag "appris_candidate_longest"; tag "CCDS"; ccdsid "CCDS48294.1"; havana_gene "OTTMUSG00000037633.1"; ha…
chr1	HAVANA	exon	78132228	78132433	.	-	.	gene_id "ENSMUSG00000004872.9"; transcript_id "ENSMUST00000004994.9"; gene_type "protein_coding"; gene_status "KNOWN"; gene_name "Pax3"; transcript_type "protein_coding"; transcript_status "KNOWN"; transcript_name "Pax3-002"; exon_number 5; exon_id "ENSMUSE00000474454.2"; level 2; tag "basic"; tag "appris_candidate_longest"; tag "CCDS"; ccdsid "CCDS48294.1"; havana_gene "OTTMUSG00000037633.1"; ha…
chr1	HAVANA	exon	78122591	78122756	.	-	.	gene_id "ENSMUSG00000004872.9"; transcript_id "ENSMUST00000004994.9"; gene_type "protein_coding"; gene_status "KNOWN"; gene_name "Pax3"; transcript_type "protein_coding"; transcript_status "KNOWN"; transcript_name "Pax3-002"; exon_number 6; exon_id "ENSMUSE00000157173.3"; level 2; tag "basic"; tag "appris_candidate_longest"; tag "CCDS"; ccdsid "CCDS48294.1"; havana_gene "OTTMUSG00000037633.1"; ha…
chr1	HAVANA	exon	78121578	78121792	.	-	.	gene_id "ENSMUSG00000004872.9"; transcript_id "ENSMUST00000004994.9"; gene_type "protein_coding"; gene_status "KNOWN"; gene_name "Pax3"; transcript_type "protein_coding"; transcript_status "KNOWN"; transcript_name "Pax3-002"; exon_number 7; exon_id "ENSMUSE00000263728.4"; level 2; tag "basic"; tag "appris_candidate_longest"; tag "CCDS"; ccdsid "CCDS48294.1"; havana_gene "OTTMUSG00000037633.1"; ha…
chr1	HAVANA	exon	78103328	78103574	.	-	.	gene_id "ENSMUSG00000004872.9"; transcript_id "ENSMUST00000004994.9"; gene_type "protein_coding"; gene_status "KNOWN"; gene_name "Pax3"; transcript_type "protein_coding"; transcript_status "KNOWN"; transcript_name "Pax3-002"; exon_number 8; exon_id "ENSMUSE00000461848.2"; level 2; tag "basic"; tag "appris_candidate_longest"; tag "CCDS"; ccdsid "CCDS48294.1"; havana_gene "OTTMUSG00000037633.1"; ha…
chr1	HAVANA	exon	78101267	78102835	.	-	.	gene_id "ENSMUSG00000004872.9"; transcript_id "ENSMUST00000004994.9"; gene_type "protein_coding"; gene_status "KNOWN"; gene_name "Pax3"; transcript_type "protein_coding"; transcript_status "KNOWN"; transcript_name "Pax3-002"; exon_number 9; exon_id "ENSMUSE00000517879.3"; level 2; tag "basic"; tag "appris_candidate_longest"; tag "CCDS"; ccdsid "CCDS48294.1"; havana_gene "OTTMUSG00000037633.1"; ha…
chr1	HAVANA	exon	83116766	83116902	.	+	.	gene_id "ENSMUSG00000026166.8"; transcript_id "ENSMUST00000027351.6"; gene_type "protein_coding"; gene_status "KNOWN"; gene_name "Ccl20"; transcript_type "protein_coding"; transcript_status "PUTATIVE"; transcript_name "Ccl20-002"; exon_number 1; exon_id "ENSMUSE00000695568.1"; level 2; tag "basic"; havana_gene "OTTMUSG00000016631.1"; havana_transcript "OTTMUST00000040228.1";
chr1	HAVANA	exon	83117796	83117910	.	+	.	gene_id "ENSMUSG00000026166.8"; transcript_id "ENSMUST00000027351.6"; gene_type "protein_coding"; gene_status "KNOWN"; gene_name "Ccl20"; transcript_type "protein_coding"; transcript_status "PUTATIVE"; transcript_name "Ccl20-002"; exon_number 2; exon_id "ENSMUSE00000156433.3"; level 2; tag "basic"; havana_gene "OTTMUSG00000016631.1"; havana_transcript "OTTMUST00000040228.1";
chr1	HAVANA	exon	83117999	83119166	.	+	.	gene_id "ENSMUSG00000026166.8"; transcript_id "ENSMUST00000027351.6"; gene_type "protein_coding"; gene_status "KNOWN"; gene_name "Ccl20"; transcript_type "protein_coding"; transcript_status "PUTATIVE"; transcript_name "Ccl20-002"; exon_number 3; exon_id "ENSMUSE00000695567.1"; level 2; tag "basic"; havana_gene "OTTMUSG00000016631.1"; havana_transcript "OTTMUST00000040228.1";
chr1	HAVANA	exon	83159781	83159838	.	+	.	gene_id "ENSMUSG00000053161.10"; transcript_id "ENSMUST00000065403.6"; gene_type "protein_coding"; gene_status "KNOWN"; gene_name "Daw1"; transcript_type "protein_coding"; transcript_status "NOVEL"; transcript_name "Daw1-004"; exon_number 1; exon_id "ENSMUSE00000756860.1"; level 2; tag "not_organism_supported"; tag "basic"; tag "appris_principal"; havana_gene "OTTMUSG00000022978.4"; havana_transc…
chr1	HAVANA	exon	83179293	83179365	.	+	.	gene_id "ENSMUSG00000053161.10"; transcript_id "ENSMUST00000065403.6"; gene_type "protein_coding"; gene_status "KNOWN"; gene_name "Daw1"; transcript_type "protein_coding"; transcript_status "NOVEL"; transcript_name "Daw1-004"; exon_number 2; exon_id "ENSMUSE00000991921.1"; level 2; tag "not_organism_supported"; tag "basic"; tag "appris_principal"; havana_gene "OTTMUSG00000022978.4"; havana_transc…
chr1	HAVANA	exon	83180345	83180489	.	+	.	gene_id "ENSMUSG00000053161.10"; transcript_id "ENSMUST00000065403.6"; gene_type "protein_coding"; gene_status "KNOWN"; gene_name "Daw1"; transcript_type "protein_coding"; transcript_status "NOVEL"; transcript_name "Daw1-004"; exon_number 3; exon_id "ENSMUSE00000969916.1"; level 2; tag "not_organism_supported"; tag "basic"; tag "appris_principal"; havana_gene "OTTMUSG00000022978.4"; havana_transc…
chr1	HAVANA	exon	83182250	83182308	.	+	.	gene_id "ENSMUSG00000053161.10"; transcript_id "ENSMUST00000065403.6"; gene_type "protein_coding"; gene_status "KNOWN"; gene_name "Daw1"; transcript_type "protein_coding"; transcript_status "NOVEL"; transcript_name "Daw1-004"; exon_number 4; exon_id "ENSMUSE00001233513.1"; level 2; tag "not_organism_supported"; tag "basic"; tag "appris_principal"; havana_gene "OTTMUSG00000022978.4"; havana_transc…
chr1	HAVANA	exon	83183256	83183378	.	+	.	gene_id "ENSMUSG00000053161.10"; transcript_id "ENSMUST00000065403.6"; gene_type "protein_coding"; gene_status "KNOWN"; gene_name "Daw1"; transcript_type "protein_coding"; transcript_status "NOVEL"; transcript_name "Daw1-004"; exon_number 5; exon_id "ENSMUSE00001312677.1"; level 2; tag "not_organism_supported"; tag "basic"; tag "appris_principal"; havana_gene "OTTMUSG00000022978.4"; havana_transc…
chr1	HAVANA	exon	83187906	83188005	.	+	.	gene_id "ENSMUSG00000053161.10"; transcript_id "ENSMUST00000065403.6"; gene_type "protein_coding"; gene_status "KNOWN"; gene_name "Daw1"; transcript_type "protein_coding"; transcript_status "NOVEL"; transcript_name "Daw1-004"; exon_number 6; exon_id "ENSMUSE00001246844.1"; level 2; tag "not_organism_supported"; tag "basic"; tag "appris_principal"; havana_gene "OTTMUSG00000022978.4"; havana_transc…
chr1	HAVANA	exon	83191344	83191451	.	+	.	gene_id "ENSMUSG00000053161.10"; transcript_id "ENSMUST00000065403.6"; gene_type "protein_coding"; gene_status "KNOWN"; gene_name "Daw1"; transcript_type "protein_coding"; transcript_status "NOVEL"; transcript_name "Daw1-004"; exon_number 7; exon_id "ENSMUSE00001217384.1"; level 2; tag "not_organism_supported"; tag "basic"; tag "appris_principal"; havana_gene "OTTMUSG00000022978.4"; havana_transc…
chr1	HAVANA	exon	83192617	83192723	.	+	.	gene_id "ENSMUSG00000053161.10"; transcript_id "ENSMUST00000065403.6"; gene_type "protein_coding"; gene_status "KNOWN"; gene_name "Daw1"; transcript_type "protein_coding"; transcript_status "NOVEL"; transcript_name "Daw1-004"; exon_number 8; exon_id "ENSMUSE00001244700.1"; level 2; tag "not_organism_supported"; tag "basic"; tag "appris_principal"; havana_gene "OTTMUSG00000022978.4"; havana_transc…
chr1	HAVANA	exon	83197221	83197323	.	+	.	gene_id "ENSMUSG00000053161.10"; transcript_id "ENSMUST00000065403.6"; gene_type "protein_coding"; gene_status "KNOWN"; gene_name "Daw1"; transcript_type "protein_coding"; transcript_status "NOVEL"; transcript_name "Daw1-004"; exon_number 9; exon_id "ENSMUSE00001273876.1"; level 2; tag "not_organism_supported"; tag "basic"; tag "appris_principal"; havana_gene "OTTMUSG00000022978.4"; havana_transc…
chr1	HAVANA	exon	83198086	83198200	.	+	.	gene_id "ENSMUSG00000053161.10"; transcript_id "ENSMUST00000065403.6"; gene_type "protein_coding"; gene_status "KNOWN"; gene_name "Daw1"; transcript_type "protein_coding"; transcript_status "NOVEL"; transcript_name "Daw1-004"; exon_number 10; exon_id "ENSMUSE00001206934.1"; level 2; tag "not_organism_supported"; tag "basic"; tag "appris_principal"; havana_gene "OTTMUSG00000022978.4"; havana_trans…
chr1	HAVANA	exon	83205889	83205965	.	+	.	gene_id "ENSMUSG00000053161.10"; transcript_id "ENSMUST00000065403.6"; gene_type "protein_coding"; gene_status "KNOWN"; gene_name "Daw1"; transcript_type "protein_coding"; transcript_status "NOVEL"; transcript_name "Daw1-004"; exon_number 11; exon_id "ENSMUSE00001259360.1"; level 2; tag "not_organism_supported"; tag "basic"; tag "appris_principal"; havana_gene "OTTMUSG00000022978.4"; havana_trans…
chr1	HAVANA	exon	83209206	83209368	.	+	.	gene_id "ENSMUSG00000053161.10"; transcript_id "ENSMUST00000065403.6"; gene_type "protein_coding"; gene_status "KNOWN"; gene_name "Daw1"; transcript_type "protein_coding"; transcript_status "NOVEL"; transcript_name "Daw1-004"; exon_number 12; exon_id "ENSMUSE00001238668.1"; level 2; tag "not_organism_supported"; tag "basic"; tag "appris_principal"; havana_gene "OTTMUSG00000022978.4"; havana_trans…
chr1	HAVANA	exon	83210155	83210574	.	+	.	gene_id "ENSMUSG00000053161.10"; transcript_id "ENSMUST00000065403.6"; gene_type "protein_coding"; gene_status "KNOWN"; gene_name "Daw1"; transcript_type "protein_coding"; transcript_status "NOVEL"; transcript_name "Daw1-004"; exon_number 13; exon_id "ENSMUSE00000761104.1"; level 2; tag "not_organism_supported"; tag "basic"; tag "appris_principal"; havana_gene "OTTMUSG00000022978.4"; havana_trans…
chr1	HAVANA	exon	84336034	84336173	.	-	.	gene_id "ENSMUSG00000045658.10"; transcript_id "ENSMUST00000176559.1"; gene_type "protein_coding"; gene_status "KNOWN"; gene_name "Pid1"; transcript_type "protein_coding"; transcript_status "KNOWN"; transcript_name "Pid1-004"; exon_number 1; exon_id "ENSMUSE00000947053.1"; level 2; tag "basic"; havana_gene "OTTMUSG00000040068.1"; havana_transcript "OTTMUST00000104054.1";
chr1	HAVANA	exon	84159232	84159378	.	-	.	gene_id "ENSMUSG00000045658.10"; transcript_id "ENSMUST00000176559.1"; gene_type "protein_coding"; gene_status "KNOWN"; gene_name "Pid1"; transcript_type "protein_coding"; transcript_status "KNOWN"; transcript_name "Pid1-004"; exon_number 2; exon_id "ENSMUSE00001290956.1"; level 2; tag "basic"; havana_gene "OTTMUSG00000040068.1"; havana_transcript "OTTMUST00000104054.1";
chr1	HAVANA	exon	84037231	84038507	.	-	.	gene_id "ENSMUSG00000045658.10"; transcript_id "ENSMUST00000176559.1"; gene_type "protein_coding"; gene_status "KNOWN"; gene_name "Pid1"; transcript_type "protein_coding"; transcript_status "KNOWN"; transcript_name "Pid1-004"; exon_number 3; exon_id "ENSMUSE00000960471.1"; level 2; tag "basic"; havana_gene "OTTMUSG00000040068.1"; havana_transcript "OTTMUST00000104054.1";
chr1	HAVANA	exon	85109337	85109449	.	-	.	gene_id "ENSMUSG00000089844.1"; transcript_id "ENSMUST00000161724.1"; gene_type "protein_coding"; gene_status "KNOWN"; gene_name "A530032D15Rik"; transcript_type "protein_coding"; transcript_status "PUTATIVE"; transcript_name "A530032D15Rik-002"; exon_number 1; exon_id "ENSMUSE00000864475.1"; level 2; tag "basic"; tag "appris_candidate_longest"; havana_gene "OTTMUSG00000029176.35"; havana_transcr…
chr1	HAVANA	exon	85100532	85100694	.	-	.	gene_id "ENSMUSG00000089844.1"; transcript_id "ENSMUST00000161724.1"; gene_type "protein_coding"; gene_status "KNOWN"; gene_name "A530032D15Rik"; transcript_type "protein_coding"; transcript_status "PUTATIVE"; transcript_name "A530032D15Rik-002"; exon_number 2; exon_id "ENSMUSE00000973634.1"; level 2; tag "basic"; tag "appris_candidate_longest"; havana_gene "OTTMUSG00000029176.35"; havana_transcr…
chr1	HAVANA	exon	85099477	85099648	.	-	.	gene_id "ENSMUSG00000089844.1"; transcript_id "ENSMUST00000161724.1"; gene_type "protein_coding"; gene_status "KNOWN"; gene_name "A530032D15Rik"; transcript_type "protein_coding"; transcript_status "PUTATIVE"; transcript_name "A530032D15Rik-002"; exon_number 3; exon_id "ENSMUSE00001267209.1"; level 2; tag "basic"; tag "appris_candidate_longest"; havana_gene "OTTMUSG00000029176.35"; havana_transcr…
chr1	HAVANA	exon	85094297	85094359	.	-	.	gene_id "ENSMUSG00000089844.1"; transcript_id "ENSMUST00000161724.1"; gene_type "protein_coding"; gene_status "KNOWN"; gene_name "A530032D15Rik"; transcript_type "protein_coding"; transcript_status "PUTATIVE"; transcript_name "A530032D15Rik-002"; exon_number 4; exon_id "ENSMUSE00001057686.1"; level 2; tag "basic"; tag "appris_candidate_longest"; havana_gene "OTTMUSG00000029176.35"; havana_transcr…
chr1	HAVANA	exon	85091077	85091189	.	-	.	gene_id "ENSMUSG00000089844.1"; transcript_id "ENSMUST00000161724.1"; gene_type "protein_coding"; gene_status "KNOWN"; gene_name "A530032D15Rik"; transcript_type "protein_coding"; transcript_status "PUTATIVE"; transcript_name "A530032D15Rik-002"; exon_number 5; exon_id "ENSMUSE00000949126.1"; level 2; tag "basic"; tag "appris_candidate_longest"; havana_gene "OTTMUSG00000029176.35"; havana_transcr…
chr1	HAVANA	exon	85089527	85089580	.	-	.	gene_id "ENSMUSG00000089844.1"; transcript_id "ENSMUST00000161724.1"; gene_type "protein_coding"; gene_status "KNOWN"; gene_name "A530032D15Rik"; transcript_type "protein_coding"; transcript_status "PUTATIVE"; transcript_name "A530032D15Rik-002"; exon_number 6; exon_id "ENSMUSE00001011318.1"; level 2; tag "basic"; tag "appris_candidate_longest"; havana_gene "OTTMUSG00000029176.35"; havana_transcr…
chr1	HAVANA	exon	85085079	85085144	.	-	.	gene_id "ENSMUSG00000089844.1"; transcript_id "ENSMUST00000161724.1"; gene_type "protein_coding"; gene_status "KNOWN"; gene_name "A530032D15Rik"; transcript_type "protein_coding"; transcript_status "PUTATIVE"; transcript_name "A530032D15Rik-002"; exon_number 7; exon_id "ENSMUSE00000968946.1"; level 2; tag "basic"; tag "appris_candidate_longest"; havana_gene "OTTMUSG00000029176.35"; havana_transcr…
chr1	HAVANA	exon	85083069	85083113	.	-	.	gene_id "ENSMUSG00000089844.1"; transcript_id "ENSMUST00000161724.1"; gene_type "protein_coding"; gene_status "KNOWN"; gene_name "A530032D15Rik"; transcript_type "protein_coding"; transcript_status "PUTATIVE"; transcript_name "A530032D15Rik-002"; exon_number 8; exon_id "ENSMUSE00000863752.1"; level 2; tag "basic"; tag "appris_candidate_longest"; havana_gene "OTTMUSG00000029176.35"; havana_transcr…
chr1	HAVANA	exon	85694297	85694309	.	+	.	gene_id "ENSMUSG00000026222.10"; transcript_id "ENSMUST00000132641.1"; gene_type "protein_coding"; gene_status "KNOWN"; gene_name "Sp100"; transcript_type "protein_coding"; transcript_status "NOVEL"; transcript_name "Sp100-012"; exon_number 1; exon_id "ENSMUSE00000972050.1"; level 2; tag "mRNA_start_NF"; tag "cds_start_NF"; havana_gene "OTTMUSG00000030061.2"; havana_transcript "OTTMUST00000074561…
chr1	HAVANA	exon	85697006	85697110	.	+	.	gene_id "ENSMUSG00000026222.10"; transcript_id "ENSMUST00000132641.1"; gene_type "protein_coding"; gene_status "KNOWN"; gene_name "Sp100"; transcript_type "protein_coding"; transcript_status "NOVEL"; transcript_name "Sp100-012"; exon_number 2; exon_id "ENSMUSE00001231427.1"; level 2; tag "mRNA_start_NF"; tag "cds_start_NF"; havana_gene "OTTMUSG00000030061.2"; havana_transcript "OTTMUST00000074561…
chr1	HAVANA	exon	85699607	85699749	.	+	.	gene_id "ENSMUSG00000026222.10"; transcript_id "ENSMUST00000132641.1"; gene_type "protein_coding"; gene_status "KNOWN"; gene_name "Sp100"; transcript_type "protein_coding"; transcript_status "NOVEL"; transcript_name "Sp100-012"; exon_number 3; exon_id "ENSMUSE00000969374.1"; level 2; tag "mRNA_start_NF"; tag "cds_start_NF"; havana_gene "OTTMUSG00000030061.2"; havana_transcript "OTTMUST00000074561…
chr1	HAVANA	exon	85701117	85701149	.	+	.	gene_id "ENSMUSG00000026222.10"; transcript_id "ENSMUST00000132641.1"; gene_type "protein_coding"; gene_status "KNOWN"; gene_name "Sp100"; transcript_type "protein_coding"; transcript_status "NOVEL"; transcript_name "Sp100-012"; exon_number 4; exon_id "ENSMUSE00001064790.1"; level 2; tag "mRNA_start_NF"; tag "cds_start_NF"; havana_gene "OTTMUSG00000030061.2"; havana_transcript "OTTMUST00000074561…
chr1	HAVANA	exon	85701405	85701443	.	+	.	gene_id "ENSMUSG00000026222.10"; transcript_id "ENSMUST00000132641.1"; gene_type "protein_coding"; gene_status "KNOWN"; gene_name "Sp100"; transcript_type "protein_coding"; transcript_status "NOVEL"; transcript_name "Sp100-012"; exon_number 5; exon_id "ENSMUSE00001072227.1"; level 2; tag "mRNA_start_NF"; tag "cds_start_NF"; havana_gene "OTTMUSG00000030061.2"; havana_transcript "OTTMUST00000074561…
chr1	HAVANA	exon	85704943	85705058	.	+	.	gene_id "ENSMUSG00000026222.10"; transcript_id "ENSMUST00000132641.1"; gene_type "protein_coding"; gene_status "KNOWN"; gene_name "Sp100"; transcript_type "protein_coding"; transcript_status "NOVEL"; transcript_name "Sp100-012"; exon_number 6; exon_id "ENSMUSE00000806947.1"; level 2; tag "mRNA_start_NF"; tag "cds_start_NF"; havana_gene "OTTMUSG00000030061.2"; havana_transcript "OTTMUST00000074561…
chr1	HAVANA	exon	85706837	85706954	.	+	.	gene_id "ENSMUSG00000026222.10"; transcript_id "ENSMUST00000132641.1"; gene_type "protein_coding"; gene_status "KNOWN"; gene_name "Sp100"; transcript_type "protein_coding"; transcript_status "NOVEL"; transcript_name "Sp100-012"; exon_number 7; exon_id "ENSMUSE00000722878.1"; level 2; tag "mRNA_start_NF"; tag "cds_start_NF"; havana_gene "OTTMUSG00000030061.2"; havana_transcript "OTTMUST00000074561…
chr1	HAVANA	exon	85707227	85707298	.	+	.	gene_id "ENSMUSG00000026222.10"; transcript_id "ENSMUST00000132641.1"; gene_type "protein_coding"; gene_status "KNOWN"; gene_name "Sp100"; transcript_type "protein_coding"; transcript_status "NOVEL"; transcript_name "Sp100-012"; exon_number 8; exon_id "ENSMUSE00000986436.1"; level 2; tag "mRNA_start_NF"; tag "cds_start_NF"; havana_gene "OTTMUSG00000030061.2"; havana_transcript "OTTMUST00000074561…
chr1	HAVANA	exon	85707982	85708125	.	+	.	gene_id "ENSMUSG00000026222.10"; transcript_id "ENSMUST00000132641.1"; gene_type "protein_coding"; gene_status "KNOWN"; gene_name "Sp100"; transcript_type "protein_coding"; transcript_status "NOVEL"; transcript_name "Sp100-012"; exon_number 9; exon_id "ENSMUSE00000999236.1"; level 2; tag "mRNA_start_NF"; tag "cds_start_NF"; havana_gene "OTTMUSG00000030061.2"; havana_transcript "OTTMUST00000074561…
chr1	HAVANA	exon	85708993	85709406	.	+	.	gene_id "ENSMUSG00000026222.10"; transcript_id "ENSMUST00000132641.1"; gene_type "protein_coding"; gene_status "KNOWN"; gene_name "Sp100"; transcript_type "protein_coding"; transcript_status "NOVEL"; transcript_name "Sp100-012"; exon_number 10; exon_id "ENSMUSE00000753978.1"; level 2; tag "mRNA_start_NF"; tag "cds_start_NF"; havana_gene "OTTMUSG00000030061.2"; havana_transcript "OTTMUST0000007456…
chr1	HAVANA	exon	85928727	85929092	.	+	.	gene_id "ENSMUSG00000026224.5"; transcript_id "ENSMUST00000129392.1"; gene_type "protein_coding"; gene_status "KNOWN"; gene_name "4933407L21Rik"; transcript_type "protein_coding"; transcript_status "PUTATIVE"; transcript_name "4933407L21Rik-002"; exon_number 1; exon_id "ENSMUSE00000742855.1"; level 2; tag "basic"; tag "appris_candidate"; havana_gene "OTTMUSG00000033909.1"; havana_transcript "OTTM…
chr1	HAVANA	exon	85930471	85930536	.	+	.	gene_id "ENSMUSG00000026224.5"; transcript_id "ENSMUST00000129392.1"; gene_type "protein_coding"; gene_status "KNOWN"; gene_name "4933407L21Rik"; transcript_type "protein_coding"; transcript_status "PUTATIVE"; transcript_name "4933407L21Rik-002"; exon_number 2; exon_id "ENSMUSE00000157044.1"; level 2; tag "basic"; tag "appris_candidate"; havana_gene "OTTMUSG00000033909.1"; havana_transcript "OTTM…
chr1	HAVANA	exon	85940554	85940624	.	+	.	gene_id "ENSMUSG00000026224.5"; transcript_id "ENSMUST00000129392.1"; gene_type "protein_coding"; gene_status "KNOWN"; gene_name "4933407L21Rik"; transcript_type "protein_coding"; transcript_status "PUTATIVE"; transcript_name "4933407L21Rik-002"; exon_number 3; exon_id "ENSMUSE00000812623.1"; level 2; tag "basic"; tag "appris_candidate"; havana_gene "OTTMUSG00000033909.1"; havana_transcript "OTTM…
chr1	HAVANA	exon	86064619	86064805	.	+	.	gene_id "ENSMUSG00000026229.11"; transcript_id "ENSMUST00000027432.8"; gene_type "protein_coding"; gene_status "KNOWN"; gene_name "Psmd1"; transcript_type "protein_coding"; transcript_status "KNOWN"; transcript_name "Psmd1-001"; exon_number 1; exon_id "ENSMUSE00000629320.1"; level 2; tag "basic"; tag "appris_principal"; tag "CCDS"; ccdsid "CCDS15117.1"; havana_gene "OTTMUSG00000033949.2"; havana_…
chr1	HAVANA	exon	86070583	86070626	.	+	.	gene_id "ENSMUSG00000026229.11"; transcript_id "ENSMUST00000027432.8"; gene_type "protein_coding"; gene_status "KNOWN"; gene_name "Psmd1"; transcript_type "protein_coding"; transcript_status "KNOWN"; transcript_name "Psmd1-001"; exon_number 2; exon_id "ENSMUSE00001230474.1"; level 2; tag "basic"; tag "appris_principal"; tag "CCDS"; ccdsid "CCDS15117.1"; havana_gene "OTTMUSG00000033949.2"; havana_…
chr1	HAVANA	exon	86071614	86071687	.	+	.	gene_id "ENSMUSG00000026229.11"; transcript_id "ENSMUST00000027432.8"; gene_type "protein_coding"; gene_status "KNOWN"; gene_name "Psmd1"; transcript_type "protein_coding"; transcript_status "KNOWN"; transcript_name "Psmd1-001"; exon_number 3; exon_id "ENSMUSE00001211882.1"; level 2; tag "basic"; tag "appris_principal"; tag "CCDS"; ccdsid "CCDS15117.1"; havana_gene "OTTMUSG00000033949.2"; havana_…
chr1	HAVANA	exon	86071827	86071996	.	+	.	gene_id "ENSMUSG00000026229.11"; transcript_id "ENSMUST00000027432.8"; gene_type "protein_coding"; gene_status "KNOWN"; gene_name "Psmd1"; transcript_type "protein_coding"; transcript_status "KNOWN"; transcript_name "Psmd1-001"; exon_number 4; exon_id "ENSMUSE00001288127.1"; level 2; tag "basic"; tag "appris_principal"; tag "CCDS"; ccdsid "CCDS15117.1"; havana_gene "OTTMUSG00000033949.2"; havana_…
chr1	HAVANA	exon	86075799	86076004	.	+	.	gene_id "ENSMUSG00000026229.11"; transcript_id "ENSMUST00000027432.8"; gene_type "protein_coding"; gene_status "KNOWN"; gene_name "Psmd1"; transcript_type "protein_coding"; transcript_status "KNOWN"; transcript_name "Psmd1-001"; exon_number 5; exon_id "ENSMUSE00001290315.1"; level 2; tag "basic"; tag "appris_principal"; tag "CCDS"; ccdsid "CCDS15117.1"; havana_gene "OTTMUSG00000033949.2"; havana_…
chr1	HAVANA	exon	86077356	86077499	.	+	.	gene_id "ENSMUSG00000026229.11"; transcript_id "ENSMUST00000027432.8"; gene_type "protein_coding"; gene_status "KNOWN"; gene_name "Psmd1"; transcript_type "protein_coding"; transcript_status "KNOWN"; transcript_name "Psmd1-001"; exon_number 6; exon_id "ENSMUSE00001254369.1"; level 2; tag "basic"; tag "appris_principal"; tag "CCDS"; ccdsid "CCDS15117.1"; havana_gene "OTTMUSG00000033949.2"; havana_…
chr1	HAVANA	exon	86078568	86078794	.	+	.	gene_id "ENSMUSG00000026229.11"; transcript_id "ENSMUST00000027432.8"; gene_type "protein_coding"; gene_status "KNOWN"; gene_name "Psmd1"; transcript_type "protein_coding"; transcript_status "KNOWN"; transcript_name "Psmd1-001"; exon_number 7; exon_id "ENSMUSE00001287499.1"; level 2; tag "basic"; tag "appris_principal"; tag "CCDS"; ccdsid "CCDS15117.1"; havana_gene "OTTMUSG00000033949.2"; havana_…
chr1	HAVANA	exon	86082037	86082097	.	+	.	gene_id "ENSMUSG00000026229.11"; transcript_id "ENSMUST00000027432.8"; gene_type "protein_coding"; gene_status "KNOWN"; gene_name "Psmd1"; transcript_type "protein_coding"; transcript_status "KNOWN"; transcript_name "Psmd1-001"; exon_number 8; exon_id "ENSMUSE00001297421.1"; level 2; tag "basic"; tag "appris_principal"; tag "CCDS"; ccdsid "CCDS15117.1"; havana_gene "OTTMUSG00000033949.2"; havana_…
chr1	HAVANA	exon	86083147	86083275	.	+	.	gene_id "ENSMUSG00000026229.11"; transcript_id "ENSMUST00000027432.8"; gene_type "protein_coding"; gene_status "KNOWN"; gene_name "Psmd1"; transcript_type "protein_coding"; transcript_status "KNOWN"; transcript_name "Psmd1-001"; exon_number 9; exon_id "ENSMUSE00001269766.1"; level 2; tag "basic"; tag "appris_principal"; tag "CCDS"; ccdsid "CCDS15117.1"; havana_gene "OTTMUSG00000033949.2"; havana_…
chr1	HAVANA	exon	86085182	86085270	.	+	.	gene_id "ENSMUSG00000026229.11"; transcript_id "ENSMUST00000027432.8"; gene_type "protein_coding"; gene_status "KNOWN"; gene_name "Psmd1"; transcript_type "protein_coding"; transcript_status "KNOWN"; transcript_name "Psmd1-001"; exon_number 10; exon_id "ENSMUSE00001240369.1"; level 2; tag "basic"; tag "appris_principal"; tag "CCDS"; ccdsid "CCDS15117.1"; havana_gene "OTTMUSG00000033949.2"; havana…
chr1	HAVANA	exon	86086030	86086108	.	+	.	gene_id "ENSMUSG00000026229.11"; transcript_id "ENSMUST00000027432.8"; gene_type "protein_coding"; gene_status "KNOWN"; gene_name "Psmd1"; transcript_type "protein_coding"; transcript_status "KNOWN"; transcript_name "Psmd1-001"; exon_number 11; exon_id "ENSMUSE00001231616.1"; level 2; tag "basic"; tag "appris_principal"; tag "CCDS"; ccdsid "CCDS15117.1"; havana_gene "OTTMUSG00000033949.2"; havana…
chr1	HAVANA	exon	86086575	86086748	.	+	.	gene_id "ENSMUSG00000026229.11"; transcript_id "ENSMUST00000027432.8"; gene_type "protein_coding"; gene_status "KNOWN"; gene_name "Psmd1"; transcript_type "protein_coding"; transcript_status "KNOWN"; transcript_name "Psmd1-001"; exon_number 12; exon_id "ENSMUSE00001287862.1"; level 2; tag "basic"; tag "appris_principal"; tag "CCDS"; ccdsid "CCDS15117.1"; havana_gene "OTTMUSG00000033949.2"; havana…
chr1	HAVANA	exon	86088809	86088920	.	+	.	gene_id "ENSMUSG00000026229.11"; transcript_id "ENSMUST00000027432.8"; gene_type "protein_coding"; gene_status "KNOWN"; gene_name "Psmd1"; transcript_type "protein_coding"; transcript_status "KNOWN"; transcript_name "Psmd1-001"; exon_number 13; exon_id "ENSMUSE00001294780.1"; level 2; tag "basic"; tag "appris_principal"; tag "CCDS"; ccdsid "CCDS15117.1"; havana_gene "OTTMUSG00000033949.2"; havana…
chr1	HAVANA	exon	86089994	86090190	.	+	.	gene_id "ENSMUSG00000026229.11"; transcript_id "ENSMUST00000027432.8"; gene_type "protein_coding"; gene_status "KNOWN"; gene_name "Psmd1"; transcript_type "protein_coding"; transcript_status "KNOWN"; transcript_name "Psmd1-001"; exon_number 14; exon_id "ENSMUSE00001204905.1"; level 2; tag "basic"; tag "appris_principal"; tag "CCDS"; ccdsid "CCDS15117.1"; havana_gene "OTTMUSG00000033949.2"; havana…
chr1	HAVANA	exon	86092003	86092098	.	+	.	gene_id "ENSMUSG00000026229.11"; transcript_id "ENSMUST00000027432.8"; gene_type "protein_coding"; gene_status "KNOWN"; gene_name "Psmd1"; transcript_type "protein_coding"; transcript_status "KNOWN"; transcript_name "Psmd1-001"; exon_number 15; exon_id "ENSMUSE00001211212.1"; level 2; tag "basic"; tag "appris_principal"; tag "CCDS"; ccdsid "CCDS15117.1"; havana_gene "OTTMUSG00000033949.2"; havana…
chr1	HAVANA	exon	86094276	86094340	.	+	.	gene_id "ENSMUSG00000026229.11"; transcript_id "ENSMUST00000027432.8"; gene_type "protein_coding"; gene_status "KNOWN"; gene_name "Psmd1"; transcript_type "protein_coding"; transcript_status "KNOWN"; transcript_name "Psmd1-001"; exon_number 16; exon_id "ENSMUSE00001245056.1"; level 2; tag "basic"; tag "appris_principal"; tag "CCDS"; ccdsid "CCDS15117.1"; havana_gene "OTTMUSG00000033949.2"; havana…
chr1	HAVANA	exon	86116575	86116689	.	+	.	gene_id "ENSMUSG00000026229.11"; transcript_id "ENSMUST00000027432.8"; gene_type "protein_coding"; gene_status "KNOWN"; gene_name "Psmd1"; transcript_type "protein_coding"; transcript_status "KNOWN"; transcript_name "Psmd1-001"; exon_number 17; exon_id "ENSMUSE00001281887.1"; level 2; tag "basic"; tag "appris_principal"; tag "CCDS"; ccdsid "CCDS15117.1"; havana_gene "OTTMUSG00000033949.2"; havana…
chr1	HAVANA	exon	86118510	86118626	.	+	.	gene_id "ENSMUSG00000026229.11"; transcript_id "ENSMUST00000027432.8"; gene_type "protein_coding"; gene_status "KNOWN"; gene_name "Psmd1"; transcript_type "protein_coding"; transcript_status "KNOWN"; transcript_name "Psmd1-001"; exon_number 18; exon_id "ENSMUSE00001310723.1"; level 2; tag "basic"; tag "appris_principal"; tag "CCDS"; ccdsid "CCDS15117.1"; havana_gene "OTTMUSG00000033949.2"; havana…
chr1	HAVANA	exon	86126456	86126558	.	+	.	gene_id "ENSMUSG00000026229.11"; transcript_id "ENSMUST00000027432.8"; gene_type "protein_coding"; gene_status "KNOWN"; gene_name "Psmd1"; transcript_type "protein_coding"; transcript_status "KNOWN"; transcript_name "Psmd1-001"; exon_number 19; exon_id "ENSMUSE00001308313.1"; level 2; tag "basic"; tag "appris_principal"; tag "CCDS"; ccdsid "CCDS15117.1"; havana_gene "OTTMUSG00000033949.2"; havana…
chr1	HAVANA	exon	86128136	86128305	.	+	.	gene_id "ENSMUSG00000026229.11"; transcript_id "ENSMUST00000027432.8"; gene_type "protein_coding"; gene_status "KNOWN"; gene_name "Psmd1"; transcript_type "protein_coding"; transcript_status "KNOWN"; transcript_name "Psmd1-001"; exon_number 20; exon_id "ENSMUSE00001253428.1"; level 2; tag "basic"; tag "appris_principal"; tag "CCDS"; ccdsid "CCDS15117.1"; havana_gene "OTTMUSG00000033949.2"; havana…
chr1	HAVANA	exon	86130637	86130729	.	+	.	gene_id "ENSMUSG00000026229.11"; transcript_id "ENSMUST00000027432.8"; gene_type "protein_coding"; gene_status "KNOWN"; gene_name "Psmd1"; transcript_type "protein_coding"; transcript_status "KNOWN"; transcript_name "Psmd1-001"; exon_number 21; exon_id "ENSMUSE00001268795.1"; level 2; tag "basic"; tag "appris_principal"; tag "CCDS"; ccdsid "CCDS15117.1"; havana_gene "OTTMUSG00000033949.2"; havana…
chr1	HAVANA	exon	86132714	86132800	.	+	.	gene_id "ENSMUSG00000026229.11"; transcript_id "ENSMUST00000027432.8"; gene_type "protein_coding"; gene_status "KNOWN"; gene_name "Psmd1"; transcript_type "protein_coding"; transcript_status "KNOWN"; transcript_name "Psmd1-001"; exon_number 22; exon_id "ENSMUSE00001302806.1"; level 2; tag "basic"; tag "appris_principal"; tag "CCDS"; ccdsid "CCDS15117.1"; havana_gene "OTTMUSG00000033949.2"; havana…
chr1	HAVANA	exon	86133638	86133784	.	+	.	gene_id "ENSMUSG00000026229.11"; transcript_id "ENSMUST00000027432.8"; gene_type "protein_coding"; gene_status "KNOWN"; gene_name "Psmd1"; transcript_type "protein_coding"; transcript_status "KNOWN"; transcript_name "Psmd1-001"; exon_number 23; exon_id "ENSMUSE00000599222.1"; level 2; tag "basic"; tag "appris_principal"; tag "CCDS"; ccdsid "CCDS15117.1"; havana_gene "OTTMUSG00000033949.2"; havana…
chr1	HAVANA	exon	86136963	86137116	.	+	.	gene_id "ENSMUSG00000026229.11"; transcript_id "ENSMUST00000027432.8"; gene_type "protein_coding"; gene_status "KNOWN"; gene_name "Psmd1"; transcript_type "protein_coding"; transcript_status "KNOWN"; transcript_name "Psmd1-001"; exon_number 24; exon_id "ENSMUSE00001222942.1"; level 2; tag "basic"; tag "appris_principal"; tag "CCDS"; ccdsid "CCDS15117.1"; havana_gene "OTTMUSG00000033949.2"; havana…
chr1	HAVANA	exon	86139080	86139151	.	+	.	gene_id "ENSMUSG00000026229.11"; transcript_id "ENSMUST00000027432.8"; gene_type "protein_coding"; gene_status "KNOWN"; gene_name "Psmd1"; transcript_type "protein_coding"; transcript_status "KNOWN"; transcript_name "Psmd1-001"; exon_number 25; exon_id "ENSMUSE00000707033.2"; level 2; tag "basic"; tag "appris_principal"; tag "CCDS"; ccdsid "CCDS15117.1"; havana_gene "OTTMUSG00000033949.2"; havana…
chr1	ENSEMBL	exon	86323267	86323593	.	+	.	gene_id "ENSMUSG00000091806.1"; transcript_id "ENSMUST00000165437.1"; gene_type "protein_coding"; gene_status "KNOWN"; gene_name "Gm5258"; transcript_type "protein_coding"; transcript_status "KNOWN"; transcript_name "Gm5258-201"; exon_number 1; exon_id "ENSMUSE00000902112.1"; level 3; tag "basic"; tag "appris_principal";
chr1	HAVANA	exon	87213939	87214495	.	+	.	gene_id "ENSMUSG00000026254.11"; transcript_id "ENSMUST00000113230.1"; gene_type "protein_coding"; gene_status "KNOWN"; gene_name "Eif4e2"; transcript_type "protein_coding"; transcript_status "PUTATIVE"; transcript_name "Eif4e2-004"; exon_number 1; exon_id "ENSMUSE00000629295.1"; level 2; tag "basic"; havana_gene "OTTMUSG00000021766.2"; havana_transcript "OTTMUST00000051662.1";
chr1	HAVANA	exon	87219581	87219695	.	+	.	gene_id "ENSMUSG00000026254.11"; transcript_id "ENSMUST00000113230.1"; gene_type "protein_coding"; gene_status "KNOWN"; gene_name "Eif4e2"; transcript_type "protein_coding"; transcript_status "PUTATIVE"; transcript_name "Eif4e2-004"; exon_number 2; exon_id "ENSMUSE00001097556.1"; level 2; tag "basic"; havana_gene "OTTMUSG00000021766.2"; havana_transcript "OTTMUST00000051662.1";
chr1	HAVANA	exon	87220920	87221054	.	+	.	gene_id "ENSMUSG00000026254.11"; transcript_id "ENSMUST00000113230.1"; gene_type "protein_coding"; gene_status "KNOWN"; gene_name "Eif4e2"; transcript_type "protein_coding"; transcript_status "PUTATIVE"; transcript_name "Eif4e2-004"; exon_number 3; exon_id "ENSMUSE00001114287.1"; level 2; tag "basic"; havana_gene "OTTMUSG00000021766.2"; havana_transcript "OTTMUST00000051662.1";
chr1	HAVANA	exon	87224353	87224457	.	+	.	gene_id "ENSMUSG00000026254.11"; transcript_id "ENSMUST00000113230.1"; gene_type "protein_coding"; gene_status "KNOWN"; gene_name "Eif4e2"; transcript_type "protein_coding"; transcript_status "PUTATIVE"; transcript_name "Eif4e2-004"; exon_number 4; exon_id "ENSMUSE00001189785.1"; level 2; tag "basic"; havana_gene "OTTMUSG00000021766.2"; havana_transcript "OTTMUST00000051662.1";
chr1	HAVANA	exon	87225850	87226002	.	+	.	gene_id "ENSMUSG00000026254.11"; transcript_id "ENSMUST00000113230.1"; gene_type "protein_coding"; gene_status "KNOWN"; gene_name "Eif4e2"; transcript_type "protein_coding"; transcript_status "PUTATIVE"; transcript_name "Eif4e2-004"; exon_number 5; exon_id "ENSMUSE00000629297.1"; level 2; tag "basic"; havana_gene "OTTMUSG00000021766.2"; havana_transcript "OTTMUST00000051662.1";
chr1	HAVANA	exon	87226097	87226600	.	+	.	gene_id "ENSMUSG00000026254.11"; transcript_id "ENSMUST00000113230.1"; gene_type "protein_coding"; gene_status "KNOWN"; gene_name "Eif4e2"; transcript_type "protein_coding"; transcript_status "PUTATIVE"; transcript_name "Eif4e2-004"; exon_number 6; exon_id "ENSMUSE00000694843.1"; level 2; tag "basic"; havana_gene "OTTMUSG00000021766.2"; havana_transcript "OTTMUST00000051662.1";
chr1	HAVANA	exon	87394612	87394729	.	-	.	gene_id "ENSMUSG00000079436.3"; transcript_id "ENSMUST00000113212.3"; gene_type "protein_coding"; gene_status "KNOWN"; gene_name "Kcnj13"; transcript_type "protein_coding"; transcript_status "KNOWN"; transcript_name "Kcnj13-001"; exon_number 1; exon_id "ENSMUSE00000694801.2"; level 2; tag "basic"; tag "appris_principal"; tag "CCDS"; ccdsid "CCDS35653.1"; havana_gene "OTTMUSG00000037066.1"; havana…
chr1	HAVANA	exon	87388930	87389405	.	-	.	gene_id "ENSMUSG00000079436.3"; transcript_id "ENSMUST00000113212.3"; gene_type "protein_coding"; gene_status "KNOWN"; gene_name "Kcnj13"; transcript_type "protein_coding"; transcript_status "KNOWN"; transcript_name "Kcnj13-001"; exon_number 2; exon_id "ENSMUSE00000694800.1"; level 2; tag "basic"; tag "appris_principal"; tag "CCDS"; ccdsid "CCDS35653.1"; havana_gene "OTTMUSG00000037066.1"; havana…
chr1	HAVANA	exon	87386363	87387038	.	-	.	gene_id "ENSMUSG00000079436.3"; transcript_id "ENSMUST00000113212.3"; gene_type "protein_coding"; gene_status "KNOWN"; gene_name "Kcnj13"; transcript_type "protein_coding"; transcript_status "KNOWN"; transcript_name "Kcnj13-001"; exon_number 3; exon_id "ENSMUSE00000694796.3"; level 2; tag "basic"; tag "appris_principal"; tag "CCDS"; ccdsid "CCDS35653.1"; havana_gene "OTTMUSG00000037066.1"; havana…
chr1	HAVANA	exon	91322133	91322426	.	+	.	gene_id "ENSMUSG00000049515.6"; transcript_id "ENSMUST00000176156.1"; gene_type "protein_coding"; gene_status "KNOWN"; gene_name "Espnl"; transcript_type "protein_coding"; transcript_status "NOVEL"; transcript_name "Espnl-002"; exon_number 1; exon_id "ENSMUSE00000955977.1"; level 2; tag "not_organism_supported"; tag "basic"; tag "CCDS"; ccdsid "CCDS15160.1"; havana_gene "OTTMUSG00000022701.2"; ha…
chr1	HAVANA	exon	91323479	91323669	.	+	.	gene_id "ENSMUSG00000049515.6"; transcript_id "ENSMUST00000176156.1"; gene_type "protein_coding"; gene_status "KNOWN"; gene_name "Espnl"; transcript_type "protein_coding"; transcript_status "NOVEL"; transcript_name "Espnl-002"; exon_number 2; exon_id "ENSMUSE00000520988.1"; level 2; tag "not_organism_supported"; tag "basic"; tag "CCDS"; ccdsid "CCDS15160.1"; havana_gene "OTTMUSG00000022701.2"; ha…
chr1	HAVANA	exon	91325036	91325222	.	+	.	gene_id "ENSMUSG00000049515.6"; transcript_id "ENSMUST00000176156.1"; gene_type "protein_coding"; gene_status "KNOWN"; gene_name "Espnl"; transcript_type "protein_coding"; transcript_status "NOVEL"; transcript_name "Espnl-002"; exon_number 3; exon_id "ENSMUSE00000515263.1"; level 2; tag "not_organism_supported"; tag "basic"; tag "CCDS"; ccdsid "CCDS15160.1"; havana_gene "OTTMUSG00000022701.2"; ha…
chr1	HAVANA	exon	91327476	91327658	.	+	.	gene_id "ENSMUSG00000049515.6"; transcript_id "ENSMUST00000176156.1"; gene_type "protein_coding"; gene_status "KNOWN"; gene_name "Espnl"; transcript_type "protein_coding"; transcript_status "NOVEL"; transcript_name "Espnl-002"; exon_number 4; exon_id "ENSMUSE00000492876.1"; level 2; tag "not_organism_supported"; tag "basic"; tag "CCDS"; ccdsid "CCDS15160.1"; havana_gene "OTTMUSG00000022701.2"; ha…
chr1	HAVANA	exon	91340509	91340623	.	+	.	gene_id "ENSMUSG00000049515.6"; transcript_id "ENSMUST00000176156.1"; gene_type "protein_coding"; gene_status "KNOWN"; gene_name "Espnl"; transcript_type "protein_coding"; transcript_status "NOVEL"; transcript_name "Espnl-002"; exon_number 5; exon_id "ENSMUSE00000351782.3"; level 2; tag "not_organism_supported"; tag "basic"; tag "CCDS"; ccdsid "CCDS15160.1"; havana_gene "OTTMUSG00000022701.2"; ha…
chr1	HAVANA	exon	91341846	91341943	.	+	.	gene_id "ENSMUSG00000049515.6"; transcript_id "ENSMUST00000176156.1"; gene_type "protein_coding"; gene_status "KNOWN"; gene_name "Espnl"; transcript_type "protein_coding"; transcript_status "NOVEL"; transcript_name "Espnl-002"; exon_number 6; exon_id "ENSMUSE00000391688.3"; level 2; tag "not_organism_supported"; tag "basic"; tag "CCDS"; ccdsid "CCDS15160.1"; havana_gene "OTTMUSG00000022701.2"; ha…
chr1	HAVANA	exon	91342541	91342735	.	+	.	gene_id "ENSMUSG00000049515.6"; transcript_id "ENSMUST00000176156.1"; gene_type "protein_coding"; gene_status "KNOWN"; gene_name "Espnl"; transcript_type "protein_coding"; transcript_status "NOVEL"; transcript_name "Espnl-002"; exon_number 7; exon_id "ENSMUSE00000348287.3"; level 2; tag "not_organism_supported"; tag "basic"; tag "CCDS"; ccdsid "CCDS15160.1"; havana_gene "OTTMUSG00000022701.2"; ha…
chr1	HAVANA	exon	91344315	91345937	.	+	.	gene_id "ENSMUSG00000049515.6"; transcript_id "ENSMUST00000176156.1"; gene_type "protein_coding"; gene_status "KNOWN"; gene_name "Espnl"; transcript_type "protein_coding"; transcript_status "NOVEL"; transcript_name "Espnl-002"; exon_number 8; exon_id "ENSMUSE00000950038.1"; level 2; tag "not_organism_supported"; tag "basic"; tag "CCDS"; ccdsid "CCDS15160.1"; havana_gene "OTTMUSG00000022701.2"; ha…
chr1	HAVANA	exon	93160889	93160948	.	-	.	gene_id "ENSMUSG00000034159.6"; transcript_id "ENSMUST00000043718.5"; gene_type "protein_coding"; gene_status "KNOWN"; gene_name "2310007B03Rik"; transcript_type "protein_coding"; transcript_status "KNOWN"; transcript_name "2310007B03Rik-001"; exon_number 1; exon_id "ENSMUSE00000541483.1"; level 2; tag "basic"; tag "appris_principal"; tag "CCDS"; ccdsid "CCDS15185.1"; havana_gene "OTTMUSG00000026…
chr1	HAVANA	exon	93159601	93160350	.	-	.	gene_id "ENSMUSG00000034159.6"; transcript_id "ENSMUST00000043718.5"; gene_type "protein_coding"; gene_status "KNOWN"; gene_name "2310007B03Rik"; transcript_type "protein_coding"; transcript_status "KNOWN"; transcript_name "2310007B03Rik-001"; exon_number 2; exon_id "ENSMUSE00000344796.4"; level 2; tag "basic"; tag "appris_principal"; tag "CCDS"; ccdsid "CCDS15185.1"; havana_gene "OTTMUSG00000026…
chr1	HAVANA	exon	93155979	93156204	.	-	.	gene_id "ENSMUSG00000034159.6"; transcript_id "ENSMUST00000043718.5"; gene_type "protein_coding"; gene_status "KNOWN"; gene_name "2310007B03Rik"; transcript_type "protein_coding"; transcript_status "KNOWN"; transcript_name "2310007B03Rik-001"; exon_number 3; exon_id "ENSMUSE00000358644.3"; level 2; tag "basic"; tag "appris_principal"; tag "CCDS"; ccdsid "CCDS15185.1"; havana_gene "OTTMUSG00000026…
chr1	HAVANA	exon	93154487	93154640	.	-	.	gene_id "ENSMUSG00000034159.6"; transcript_id "ENSMUST00000043718.5"; gene_type "protein_coding"; gene_status "KNOWN"; gene_name "2310007B03Rik"; transcript_type "protein_coding"; transcript_status "KNOWN"; transcript_name "2310007B03Rik-001"; exon_number 4; exon_id "ENSMUSE00000284913.3"; level 2; tag "basic"; tag "appris_principal"; tag "CCDS"; ccdsid "CCDS15185.1"; havana_gene "OTTMUSG00000026…
chr1	HAVANA	exon	93152917	93153273	.	-	.	gene_id "ENSMUSG00000034159.6"; transcript_id "ENSMUST00000043718.5"; gene_type "protein_coding"; gene_status "KNOWN"; gene_name "2310007B03Rik"; transcript_type "protein_coding"; transcript_status "KNOWN"; transcript_name "2310007B03Rik-001"; exon_number 5; exon_id "ENSMUSE00000284900.3"; level 2; tag "basic"; tag "appris_principal"; tag "CCDS"; ccdsid "CCDS15185.1"; havana_gene "OTTMUSG00000026…
chr1	HAVANA	exon	93151349	93152100	.	-	.	gene_id "ENSMUSG00000034159.6"; transcript_id "ENSMUST00000043718.5"; gene_type "protein_coding"; gene_status "KNOWN"; gene_name "2310007B03Rik"; transcript_type "protein_coding"; transcript_status "KNOWN"; transcript_name "2310007B03Rik-001"; exon_number 6; exon_id "ENSMUSE00000501909.3"; level 2; tag "basic"; tag "appris_principal"; tag "CCDS"; ccdsid "CCDS15185.1"; havana_gene "OTTMUSG00000026…
chr1	HAVANA	exon	93751500	93751581	.	+	.	gene_id "ENSMUSG00000026280.11"; transcript_id "ENSMUST00000149436.1"; gene_type "protein_coding"; gene_status "KNOWN"; gene_name "Atg4b"; transcript_type "protein_coding"; transcript_status "PUTATIVE"; transcript_name "Atg4b-003"; exon_number 1; exon_id "ENSMUSE00000766963.1"; level 2; tag "mRNA_end_NF"; tag "cds_end_NF"; havana_gene "OTTMUSG00000032629.1"; havana_transcript "OTTMUST00000081168.…
chr1	HAVANA	exon	93768053	93768154	.	+	.	gene_id "ENSMUSG00000026280.11"; transcript_id "ENSMUST00000149436.1"; gene_type "protein_coding"; gene_status "KNOWN"; gene_name "Atg4b"; transcript_type "protein_coding"; transcript_status "PUTATIVE"; transcript_name "Atg4b-003"; exon_number 2; exon_id "ENSMUSE00001267670.1"; level 2; tag "mRNA_end_NF"; tag "cds_end_NF"; havana_gene "OTTMUSG00000032629.1"; havana_transcript "OTTMUST00000081168.…
chr1	HAVANA	exon	93768253	93768324	.	+	.	gene_id "ENSMUSG00000026280.11"; transcript_id "ENSMUST00000149436.1"; gene_type "protein_coding"; gene_status "KNOWN"; gene_name "Atg4b"; transcript_type "protein_coding"; transcript_status "PUTATIVE"; transcript_name "Atg4b-003"; exon_number 3; exon_id "ENSMUSE00001241882.1"; level 2; tag "mRNA_end_NF"; tag "cds_end_NF"; havana_gene "OTTMUSG00000032629.1"; havana_transcript "OTTMUST00000081168.…
chr1	HAVANA	exon	93773770	93773868	.	+	.	gene_id "ENSMUSG00000026280.11"; transcript_id "ENSMUST00000149436.1"; gene_type "protein_coding"; gene_status "KNOWN"; gene_name "Atg4b"; transcript_type "protein_coding"; transcript_status "PUTATIVE"; transcript_name "Atg4b-003"; exon_number 4; exon_id "ENSMUSE00001214996.1"; level 2; tag "mRNA_end_NF"; tag "cds_end_NF"; havana_gene "OTTMUSG00000032629.1"; havana_transcript "OTTMUST00000081168.…
chr1	HAVANA	exon	93775133	93775234	.	+	.	gene_id "ENSMUSG00000026280.11"; transcript_id "ENSMUST00000149436.1"; gene_type "protein_coding"; gene_status "KNOWN"; gene_name "Atg4b"; transcript_type "protein_coding"; transcript_status "PUTATIVE"; transcript_name "Atg4b-003"; exon_number 5; exon_id "ENSMUSE00001248041.1"; level 2; tag "mRNA_end_NF"; tag "cds_end_NF"; havana_gene "OTTMUSG00000032629.1"; havana_transcript "OTTMUST00000081168.…
chr1	HAVANA	exon	93775628	93775683	.	+	.	gene_id "ENSMUSG00000026280.11"; transcript_id "ENSMUST00000149436.1"; gene_type "protein_coding"; gene_status "KNOWN"; gene_name "Atg4b"; transcript_type "protein_coding"; transcript_status "PUTATIVE"; transcript_name "Atg4b-003"; exon_number 6; exon_id "ENSMUSE00000727446.1"; level 2; tag "mRNA_end_NF"; tag "cds_end_NF"; havana_gene "OTTMUSG00000032629.1"; havana_transcript "OTTMUST00000081168.…
chr1	HAVANA	exon	93754905	93755054	.	+	.	gene_id "ENSMUSG00000026280.11"; transcript_id "ENSMUST00000027502.9"; gene_type "protein_coding"; gene_status "KNOWN"; gene_name "Atg4b"; transcript_type "protein_coding"; transcript_status "KNOWN"; transcript_name "Atg4b-001"; exon_number 1; exon_id "ENSMUSE00000764972.1"; level 2; tag "basic"; tag "appris_principal"; tag "CCDS"; ccdsid "CCDS15195.1"; havana_gene "OTTMUSG00000032629.1"; havana_…
chr1	HAVANA	exon	93768053	93768154	.	+	.	gene_id "ENSMUSG00000026280.11"; transcript_id "ENSMUST00000027502.9"; gene_type "protein_coding"; gene_status "KNOWN"; gene_name "Atg4b"; transcript_type "protein_coding"; transcript_status "KNOWN"; transcript_name "Atg4b-001"; exon_number 2; exon_id "ENSMUSE00001267670.1"; level 2; tag "basic"; tag "appris_principal"; tag "CCDS"; ccdsid "CCDS15195.1"; havana_gene "OTTMUSG00000032629.1"; havana_…
chr1	HAVANA	exon	93768253	93768324	.	+	.	gene_id "ENSMUSG00000026280.11"; transcript_id "ENSMUST00000027502.9"; gene_type "protein_coding"; gene_status "KNOWN"; gene_name "Atg4b"; transcript_type "protein_coding"; transcript_status "KNOWN"; transcript_name "Atg4b-001"; exon_number 3; exon_id "ENSMUSE00001241882.1"; level 2; tag "basic"; tag "appris_principal"; tag "CCDS"; ccdsid "CCDS15195.1"; havana_gene "OTTMUSG00000032629.1"; havana_…
chr1	HAVANA	exon	93773770	93773868	.	+	.	gene_id "ENSMUSG00000026280.11"; transcript_id "ENSMUST00000027502.9"; gene_type "protein_coding"; gene_status "KNOWN"; gene_name "Atg4b"; transcript_type "protein_coding"; transcript_status "KNOWN"; transcript_name "Atg4b-001"; exon_number 4; exon_id "ENSMUSE00001214996.1"; level 2; tag "basic"; tag "appris_principal"; tag "CCDS"; ccdsid "CCDS15195.1"; havana_gene "OTTMUSG00000032629.1"; havana_…
chr1	HAVANA	exon	93775133	93775234	.	+	.	gene_id "ENSMUSG00000026280.11"; transcript_id "ENSMUST00000027502.9"; gene_type "protein_coding"; gene_status "KNOWN"; gene_name "Atg4b"; transcript_type "protein_coding"; transcript_status "KNOWN"; transcript_name "Atg4b-001"; exon_number 5; exon_id "ENSMUSE00001248041.1"; level 2; tag "basic"; tag "appris_principal"; tag "CCDS"; ccdsid "CCDS15195.1"; havana_gene "OTTMUSG00000032629.1"; havana_…
chr1	HAVANA	exon	93775628	93775700	.	+	.	gene_id "ENSMUSG00000026280.11"; transcript_id "ENSMUST00000027502.9"; gene_type "protein_coding"; gene_status "KNOWN"; gene_name "Atg4b"; transcript_type "protein_coding"; transcript_status "KNOWN"; transcript_name "Atg4b-001"; exon_number 6; exon_id "ENSMUSE00000157510.3"; level 2; tag "basic"; tag "appris_principal"; tag "CCDS"; ccdsid "CCDS15195.1"; havana_gene "OTTMUSG00000032629.1"; havana_…
chr1	HAVANA	exon	93778285	93778364	.	+	.	gene_id "ENSMUSG00000026280.11"; transcript_id "ENSMUST00000027502.9"; gene_type "protein_coding"; gene_status "KNOWN"; gene_name "Atg4b"; transcript_type "protein_coding"; transcript_status "KNOWN"; transcript_name "Atg4b-001"; exon_number 7; exon_id "ENSMUSE00000157517.3"; level 2; tag "basic"; tag "appris_principal"; tag "CCDS"; ccdsid "CCDS15195.1"; havana_gene "OTTMUSG00000032629.1"; havana_…
chr1	HAVANA	exon	93780718	93780911	.	+	.	gene_id "ENSMUSG00000026280.11"; transcript_id "ENSMUST00000027502.9"; gene_type "protein_coding"; gene_status "KNOWN"; gene_name "Atg4b"; transcript_type "protein_coding"; transcript_status "KNOWN"; transcript_name "Atg4b-001"; exon_number 8; exon_id "ENSMUSE00001289554.1"; level 2; tag "basic"; tag "appris_principal"; tag "CCDS"; ccdsid "CCDS15195.1"; havana_gene "OTTMUSG00000032629.1"; havana_…
chr1	HAVANA	exon	93784412	93784490	.	+	.	gene_id "ENSMUSG00000026280.11"; transcript_id "ENSMUST00000027502.9"; gene_type "protein_coding"; gene_status "KNOWN"; gene_name "Atg4b"; transcript_type "protein_coding"; transcript_status "KNOWN"; transcript_name "Atg4b-001"; exon_number 9; exon_id "ENSMUSE00001235468.1"; level 2; tag "basic"; tag "appris_principal"; tag "CCDS"; ccdsid "CCDS15195.1"; havana_gene "OTTMUSG00000032629.1"; havana_…
chr1	HAVANA	exon	93784753	93784898	.	+	.	gene_id "ENSMUSG00000026280.11"; transcript_id "ENSMUST00000027502.9"; gene_type "protein_coding"; gene_status "KNOWN"; gene_name "Atg4b"; transcript_type "protein_coding"; transcript_status "KNOWN"; transcript_name "Atg4b-001"; exon_number 10; exon_id "ENSMUSE00001268321.1"; level 2; tag "basic"; tag "appris_principal"; tag "CCDS"; ccdsid "CCDS15195.1"; havana_gene "OTTMUSG00000032629.1"; havana…
chr1	HAVANA	exon	93785910	93785966	.	+	.	gene_id "ENSMUSG00000026280.11"; transcript_id "ENSMUST00000027502.9"; gene_type "protein_coding"; gene_status "KNOWN"; gene_name "Atg4b"; transcript_type "protein_coding"; transcript_status "KNOWN"; transcript_name "Atg4b-001"; exon_number 11; exon_id "ENSMUSE00001302714.1"; level 2; tag "basic"; tag "appris_principal"; tag "CCDS"; ccdsid "CCDS15195.1"; havana_gene "OTTMUSG00000032629.1"; havana…
chr1	HAVANA	exon	93786511	93786604	.	+	.	gene_id "ENSMUSG00000026280.11"; transcript_id "ENSMUST00000027502.9"; gene_type "protein_coding"; gene_status "KNOWN"; gene_name "Atg4b"; transcript_type "protein_coding"; transcript_status "KNOWN"; transcript_name "Atg4b-001"; exon_number 12; exon_id "ENSMUSE00001212073.1"; level 2; tag "basic"; tag "appris_principal"; tag "CCDS"; ccdsid "CCDS15195.1"; havana_gene "OTTMUSG00000032629.1"; havana…
chr1	HAVANA	exon	93787686	93789434	.	+	.	gene_id "ENSMUSG00000026280.11"; transcript_id "ENSMUST00000027502.9"; gene_type "protein_coding"; gene_status "KNOWN"; gene_name "Atg4b"; transcript_type "protein_coding"; transcript_status "KNOWN"; transcript_name "Atg4b-001"; exon_number 13; exon_id "ENSMUSE00000733574.1"; level 2; tag "basic"; tag "appris_principal"; tag "CCDS"; ccdsid "CCDS15195.1"; havana_gene "OTTMUSG00000032629.1"; havana…
chr1	ENSEMBL	exon	93803965	93804039	.	+	.	gene_id "ENSMUSG00000026283.7"; transcript_id "ENSMUST00000027505.6"; gene_type "protein_coding"; gene_status "KNOWN"; gene_name "Ing5"; transcript_type "protein_coding"; transcript_status "KNOWN"; transcript_name "Ing5-201"; exon_number 1; exon_id "ENSMUSE00000282269.5"; level 3; tag "basic"; tag "appris_principal"; tag "CCDS"; ccdsid "CCDS35673.1";
chr1	ENSEMBL	exon	93806048	93806119	.	+	.	gene_id "ENSMUSG00000026283.7"; transcript_id "ENSMUST00000027505.6"; gene_type "protein_coding"; gene_status "KNOWN"; gene_name "Ing5"; transcript_type "protein_coding"; transcript_status "KNOWN"; transcript_name "Ing5-201"; exon_number 2; exon_id "ENSMUSE00000541260.1"; level 3; tag "basic"; tag "appris_principal"; tag "CCDS"; ccdsid "CCDS35673.1";
chr1	ENSEMBL	exon	93811782	93811948	.	+	.	gene_id "ENSMUSG00000026283.7"; transcript_id "ENSMUST00000027505.6"; gene_type "protein_coding"; gene_status "KNOWN"; gene_name "Ing5"; transcript_type "protein_coding"; transcript_status "KNOWN"; transcript_name "Ing5-201"; exon_number 3; exon_id "ENSMUSE00000282247.3"; level 3; tag "basic"; tag "appris_principal"; tag "CCDS"; ccdsid "CCDS35673.1";
chr1	ENSEMBL	exon	93812407	93812518	.	+	.	gene_id "ENSMUSG00000026283.7"; transcript_id "ENSMUST00000027505.6"; gene_type "protein_coding"; gene_status "KNOWN"; gene_name "Ing5"; transcript_type "protein_coding"; transcript_status "KNOWN"; transcript_name "Ing5-201"; exon_number 4; exon_id "ENSMUSE00000157531.6"; level 3; tag "basic"; tag "appris_principal"; tag "CCDS"; ccdsid "CCDS35673.1";
chr1	ENSEMBL	exon	93812666	93812759	.	+	.	gene_id "ENSMUSG00000026283.7"; transcript_id "ENSMUST00000027505.6"; gene_type "protein_coding"; gene_status "KNOWN"; gene_name "Ing5"; transcript_type "protein_coding"; transcript_status "KNOWN"; transcript_name "Ing5-201"; exon_number 5; exon_id "ENSMUSE00000157533.6"; level 3; tag "basic"; tag "appris_principal"; tag "CCDS"; ccdsid "CCDS35673.1";
chr1	ENSEMBL	exon	93816375	93816510	.	+	.	gene_id "ENSMUSG00000026283.7"; transcript_id "ENSMUST00000027505.6"; gene_type "protein_coding"; gene_status "KNOWN"; gene_name "Ing5"; transcript_type "protein_coding"; transcript_status "KNOWN"; transcript_name "Ing5-201"; exon_number 6; exon_id "ENSMUSE00000157534.3"; level 3; tag "basic"; tag "appris_principal"; tag "CCDS"; ccdsid "CCDS35673.1";
chr1	ENSEMBL	exon	93816638	93816699	.	+	.	gene_id "ENSMUSG00000026283.7"; transcript_id "ENSMUST00000027505.6"; gene_type "protein_coding"; gene_status "KNOWN"; gene_name "Ing5"; transcript_type "protein_coding"; transcript_status "KNOWN"; transcript_name "Ing5-201"; exon_number 7; exon_id "ENSMUSE00000157532.3"; level 3; tag "basic"; tag "appris_principal"; tag "CCDS"; ccdsid "CCDS35673.1";
chr1	ENSEMBL	exon	93818281	93822101	.	+	.	gene_id "ENSMUSG00000026283.7"; transcript_id "ENSMUST00000027505.6"; gene_type "protein_coding"; gene_status "KNOWN"; gene_name "Ing5"; transcript_type "protein_coding"; transcript_status "KNOWN"; transcript_name "Ing5-201"; exon_number 8; exon_id "ENSMUSE00000157530.5"; level 3; tag "basic"; tag "appris_principal"; tag "CCDS"; ccdsid "CCDS35673.1";
chr1	HAVANA	exon	93825274	93825580	.	+	.	gene_id "ENSMUSG00000073609.3"; transcript_id "ENSMUST00000112881.1"; gene_type "protein_coding"; gene_status "KNOWN"; gene_name "D2hgdh"; transcript_type "protein_coding"; transcript_status "PUTATIVE"; transcript_name "D2hgdh-002"; exon_number 1; exon_id "ENSMUSE00000693518.1"; level 2; tag "basic"; tag "appris_principal"; havana_gene "OTTMUSG00000021837.1"; havana_transcript "OTTMUST00000051830…
chr1	HAVANA	exon	93826285	93826640	.	+	.	gene_id "ENSMUSG00000073609.3"; transcript_id "ENSMUST00000112881.1"; gene_type "protein_coding"; gene_status "KNOWN"; gene_name "D2hgdh"; transcript_type "protein_coding"; transcript_status "PUTATIVE"; transcript_name "D2hgdh-002"; exon_number 2; exon_id "ENSMUSE00001231970.1"; level 2; tag "basic"; tag "appris_principal"; havana_gene "OTTMUSG00000021837.1"; havana_transcript "OTTMUST00000051830…
chr1	HAVANA	exon	93829206	93829263	.	+	.	gene_id "ENSMUSG00000073609.3"; transcript_id "ENSMUST00000112881.1"; gene_type "protein_coding"; gene_status "KNOWN"; gene_name "D2hgdh"; transcript_type "protein_coding"; transcript_status "PUTATIVE"; transcript_name "D2hgdh-002"; exon_number 3; exon_id "ENSMUSE00001272032.1"; level 2; tag "basic"; tag "appris_principal"; havana_gene "OTTMUSG00000021837.1"; havana_transcript "OTTMUST00000051830…
chr1	HAVANA	exon	93829757	93829896	.	+	.	gene_id "ENSMUSG00000073609.3"; transcript_id "ENSMUST00000112881.1"; gene_type "protein_coding"; gene_status "KNOWN"; gene_name "D2hgdh"; transcript_type "protein_coding"; transcript_status "PUTATIVE"; transcript_name "D2hgdh-002"; exon_number 4; exon_id "ENSMUSE00000659759.1"; level 2; tag "basic"; tag "appris_principal"; havana_gene "OTTMUSG00000021837.1"; havana_transcript "OTTMUST00000051830…
chr1	HAVANA	exon	93832596	93832789	.	+	.	gene_id "ENSMUSG00000073609.3"; transcript_id "ENSMUST00000112881.1"; gene_type "protein_coding"; gene_status "KNOWN"; gene_name "D2hgdh"; transcript_type "protein_coding"; transcript_status "PUTATIVE"; transcript_name "D2hgdh-002"; exon_number 5; exon_id "ENSMUSE00000659758.1"; level 2; tag "basic"; tag "appris_principal"; havana_gene "OTTMUSG00000021837.1"; havana_transcript "OTTMUST00000051830…
chr1	HAVANA	exon	93835287	93835455	.	+	.	gene_id "ENSMUSG00000073609.3"; transcript_id "ENSMUST00000112881.1"; gene_type "protein_coding"; gene_status "KNOWN"; gene_name "D2hgdh"; transcript_type "protein_coding"; transcript_status "PUTATIVE"; transcript_name "D2hgdh-002"; exon_number 6; exon_id "ENSMUSE00000659757.1"; level 2; tag "basic"; tag "appris_principal"; havana_gene "OTTMUSG00000021837.1"; havana_transcript "OTTMUST00000051830…
chr1	HAVANA	exon	93837940	93838083	.	+	.	gene_id "ENSMUSG00000073609.3"; transcript_id "ENSMUST00000112881.1"; gene_type "protein_coding"; gene_status "KNOWN"; gene_name "D2hgdh"; transcript_type "protein_coding"; transcript_status "PUTATIVE"; transcript_name "D2hgdh-002"; exon_number 7; exon_id "ENSMUSE00000659756.1"; level 2; tag "basic"; tag "appris_principal"; havana_gene "OTTMUSG00000021837.1"; havana_transcript "OTTMUST00000051830…
chr1	HAVANA	exon	93838821	93838963	.	+	.	gene_id "ENSMUSG00000073609.3"; transcript_id "ENSMUST00000112881.1"; gene_type "protein_coding"; gene_status "KNOWN"; gene_name "D2hgdh"; transcript_type "protein_coding"; transcript_status "PUTATIVE"; transcript_name "D2hgdh-002"; exon_number 8; exon_id "ENSMUSE00000659755.1"; level 2; tag "basic"; tag "appris_principal"; havana_gene "OTTMUSG00000021837.1"; havana_transcript "OTTMUST00000051830…
chr1	HAVANA	exon	93848103	93848268	.	+	.	gene_id "ENSMUSG00000073609.3"; transcript_id "ENSMUST00000112881.1"; gene_type "protein_coding"; gene_status "KNOWN"; gene_name "D2hgdh"; transcript_type "protein_coding"; transcript_status "PUTATIVE"; transcript_name "D2hgdh-002"; exon_number 9; exon_id "ENSMUSE00000963528.1"; level 2; tag "basic"; tag "appris_principal"; havana_gene "OTTMUSG00000021837.1"; havana_transcript "OTTMUST00000051830…
chr1	HAVANA	exon	93850567	93852348	.	+	.	gene_id "ENSMUSG00000073609.3"; transcript_id "ENSMUST00000112881.1"; gene_type "protein_coding"; gene_status "KNOWN"; gene_name "D2hgdh"; transcript_type "protein_coding"; transcript_status "PUTATIVE"; transcript_name "D2hgdh-002"; exon_number 10; exon_id "ENSMUSE00000693511.1"; level 2; tag "basic"; tag "appris_principal"; havana_gene "OTTMUSG00000021837.1"; havana_transcript "OTTMUST0000005183…
chr1	HAVANA	exon	97661831	97662074	.	-	.	gene_id "ENSMUSG00000044768.10"; transcript_id "ENSMUST00000149927.1"; gene_type "protein_coding"; gene_status "NOVEL"; gene_name "D1Ertd622e"; transcript_type "protein_coding"; transcript_status "KNOWN"; transcript_name "D1Ertd622e-002"; exon_number 1; exon_id "ENSMUSE00001112590.1"; level 2; tag "alternative_5_UTR"; tag "basic"; tag "appris_principal"; tag "CCDS"; ccdsid "CCDS15202.1"; havana_g…
chr1	HAVANA	exon	97643903	97646361	.	-	.	gene_id "ENSMUSG00000044768.10"; transcript_id "ENSMUST00000149927.1"; gene_type "protein_coding"; gene_status "NOVEL"; gene_name "D1Ertd622e"; transcript_type "protein_coding"; transcript_status "KNOWN"; transcript_name "D1Ertd622e-002"; exon_number 2; exon_id "ENSMUSE00001121809.1"; level 2; tag "alternative_5_UTR"; tag "basic"; tag "appris_principal"; tag "CCDS"; ccdsid "CCDS15202.1"; havana_g…
chr1	HAVANA	exon	97770172	97770255	.	+	.	gene_id "ENSMUSG00000026333.8"; transcript_id "ENSMUST00000112844.3"; gene_type "protein_coding"; gene_status "KNOWN"; gene_name "Gin1"; transcript_type "protein_coding"; transcript_status "KNOWN"; transcript_name "Gin1-001"; exon_number 1; exon_id "ENSMUSE00000706938.2"; level 2; tag "basic"; tag "appris_principal"; tag "CCDS"; ccdsid "CCDS35679.1"; havana_gene "OTTMUSG00000021440.2"; havana_tra…
chr1	HAVANA	exon	97775447	97775592	.	+	.	gene_id "ENSMUSG00000026333.8"; transcript_id "ENSMUST00000112844.3"; gene_type "protein_coding"; gene_status "KNOWN"; gene_name "Gin1"; transcript_type "protein_coding"; transcript_status "KNOWN"; transcript_name "Gin1-001"; exon_number 2; exon_id "ENSMUSE00001171748.1"; level 2; tag "basic"; tag "appris_principal"; tag "CCDS"; ccdsid "CCDS35679.1"; havana_gene "OTTMUSG00000021440.2"; havana_tra…
chr1	HAVANA	exon	97777326	97777519	.	+	.	gene_id "ENSMUSG00000026333.8"; transcript_id "ENSMUST00000112844.3"; gene_type "protein_coding"; gene_status "KNOWN"; gene_name "Gin1"; transcript_type "protein_coding"; transcript_status "KNOWN"; transcript_name "Gin1-001"; exon_number 3; exon_id "ENSMUSE00000158130.3"; level 2; tag "basic"; tag "appris_principal"; tag "CCDS"; ccdsid "CCDS35679.1"; havana_gene "OTTMUSG00000021440.2"; havana_tra…
chr1	HAVANA	exon	97782927	97783232	.	+	.	gene_id "ENSMUSG00000026333.8"; transcript_id "ENSMUST00000112844.3"; gene_type "protein_coding"; gene_status "KNOWN"; gene_name "Gin1"; transcript_type "protein_coding"; transcript_status "KNOWN"; transcript_name "Gin1-001"; exon_number 4; exon_id "ENSMUSE00001296388.1"; level 2; tag "basic"; tag "appris_principal"; tag "CCDS"; ccdsid "CCDS35679.1"; havana_gene "OTTMUSG00000021440.2"; havana_tra…
chr1	HAVANA	exon	97784753	97784944	.	+	.	gene_id "ENSMUSG00000026333.8"; transcript_id "ENSMUST00000112844.3"; gene_type "protein_coding"; gene_status "KNOWN"; gene_name "Gin1"; transcript_type "protein_coding"; transcript_status "KNOWN"; transcript_name "Gin1-001"; exon_number 5; exon_id "ENSMUSE00001225911.1"; level 2; tag "basic"; tag "appris_principal"; tag "CCDS"; ccdsid "CCDS35679.1"; havana_gene "OTTMUSG00000021440.2"; havana_tra…
chr1	HAVANA	exon	97785055	97785222	.	+	.	gene_id "ENSMUSG00000026333.8"; transcript_id "ENSMUST00000112844.3"; gene_type "protein_coding"; gene_status "KNOWN"; gene_name "Gin1"; transcript_type "protein_coding"; transcript_status "KNOWN"; transcript_name "Gin1-001"; exon_number 6; exon_id "ENSMUSE00001238430.1"; level 2; tag "basic"; tag "appris_principal"; tag "CCDS"; ccdsid "CCDS35679.1"; havana_gene "OTTMUSG00000021440.2"; havana_tra…
chr1	HAVANA	exon	97785976	97786258	.	+	.	gene_id "ENSMUSG00000026333.8"; transcript_id "ENSMUST00000112844.3"; gene_type "protein_coding"; gene_status "KNOWN"; gene_name "Gin1"; transcript_type "protein_coding"; transcript_status "KNOWN"; transcript_name "Gin1-001"; exon_number 7; exon_id "ENSMUSE00001246493.1"; level 2; tag "basic"; tag "appris_principal"; tag "CCDS"; ccdsid "CCDS35679.1"; havana_gene "OTTMUSG00000021440.2"; havana_tra…
chr1	HAVANA	exon	97792297	97792969	.	+	.	gene_id "ENSMUSG00000026333.8"; transcript_id "ENSMUST00000112844.3"; gene_type "protein_coding"; gene_status "KNOWN"; gene_name "Gin1"; transcript_type "protein_coding"; transcript_status "KNOWN"; transcript_name "Gin1-001"; exon_number 8; exon_id "ENSMUSE00000693395.3"; level 2; tag "basic"; tag "appris_principal"; tag "CCDS"; ccdsid "CCDS35679.1"; havana_gene "OTTMUSG00000021440.2"; havana_tra…
chr1	HAVANA	exon	107422689	107422732	.	+	.	gene_id "ENSMUSG00000067001.5"; transcript_id "ENSMUST00000112710.1"; gene_type "protein_coding"; gene_status "KNOWN"; gene_name "Serpinb7"; transcript_type "protein_coding"; transcript_status "KNOWN"; transcript_name "Serpinb7-001"; exon_number 1; exon_id "ENSMUSE00000540653.1"; level 2; tag "basic"; tag "appris_principal"; tag "CCDS"; ccdsid "CCDS35686.1"; havana_gene "OTTMUSG00000021004.1"; ha…
chr1	HAVANA	exon	107428249	107428416	.	+	.	gene_id "ENSMUSG00000067001.5"; transcript_id "ENSMUST00000112710.1"; gene_type "protein_coding"; gene_status "KNOWN"; gene_name "Serpinb7"; transcript_type "protein_coding"; transcript_status "KNOWN"; transcript_name "Serpinb7-001"; exon_number 2; exon_id "ENSMUSE00000692829.1"; level 2; tag "basic"; tag "appris_principal"; tag "CCDS"; ccdsid "CCDS35686.1"; havana_gene "OTTMUSG00000021004.1"; ha…
chr1	HAVANA	exon	107434736	107434786	.	+	.	gene_id "ENSMUSG00000067001.5"; transcript_id "ENSMUST00000112710.1"; gene_type "protein_coding"; gene_status "KNOWN"; gene_name "Serpinb7"; transcript_type "protein_coding"; transcript_status "KNOWN"; transcript_name "Serpinb7-001"; exon_number 3; exon_id "ENSMUSE00000540634.1"; level 2; tag "basic"; tag "appris_principal"; tag "CCDS"; ccdsid "CCDS35686.1"; havana_gene "OTTMUSG00000021004.1"; ha…
chr1	HAVANA	exon	107435327	107435443	.	+	.	gene_id "ENSMUSG00000067001.5"; transcript_id "ENSMUST00000112710.1"; gene_type "protein_coding"; gene_status "KNOWN"; gene_name "Serpinb7"; transcript_type "protein_coding"; transcript_status "KNOWN"; transcript_name "Serpinb7-001"; exon_number 4; exon_id "ENSMUSE00000540633.1"; level 2; tag "basic"; tag "appris_principal"; tag "CCDS"; ccdsid "CCDS35686.1"; havana_gene "OTTMUSG00000021004.1"; ha…
chr1	HAVANA	exon	107445992	107446109	.	+	.	gene_id "ENSMUSG00000067001.5"; transcript_id "ENSMUST00000112710.1"; gene_type "protein_coding"; gene_status "KNOWN"; gene_name "Serpinb7"; transcript_type "protein_coding"; transcript_status "KNOWN"; transcript_name "Serpinb7-001"; exon_number 5; exon_id "ENSMUSE00000540630.3"; level 2; tag "basic"; tag "appris_principal"; tag "CCDS"; ccdsid "CCDS35686.1"; havana_gene "OTTMUSG00000021004.1"; ha…
chr1	HAVANA	exon	107448108	107448250	.	+	.	gene_id "ENSMUSG00000067001.5"; transcript_id "ENSMUST00000112710.1"; gene_type "protein_coding"; gene_status "KNOWN"; gene_name "Serpinb7"; transcript_type "protein_coding"; transcript_status "KNOWN"; transcript_name "Serpinb7-001"; exon_number 6; exon_id "ENSMUSE00000540628.3"; level 2; tag "basic"; tag "appris_principal"; tag "CCDS"; ccdsid "CCDS35686.1"; havana_gene "OTTMUSG00000021004.1"; ha…
chr1	HAVANA	exon	107450176	107450322	.	+	.	gene_id "ENSMUSG00000067001.5"; transcript_id "ENSMUST00000112710.1"; gene_type "protein_coding"; gene_status "KNOWN"; gene_name "Serpinb7"; transcript_type "protein_coding"; transcript_status "KNOWN"; transcript_name "Serpinb7-001"; exon_number 7; exon_id "ENSMUSE00000540625.1"; level 2; tag "basic"; tag "appris_principal"; tag "CCDS"; ccdsid "CCDS35686.1"; havana_gene "OTTMUSG00000021004.1"; ha…
chr1	HAVANA	exon	107451609	107452689	.	+	.	gene_id "ENSMUSG00000067001.5"; transcript_id "ENSMUST00000112710.1"; gene_type "protein_coding"; gene_status "KNOWN"; gene_name "Serpinb7"; transcript_type "protein_coding"; transcript_status "KNOWN"; transcript_name "Serpinb7-001"; exon_number 8; exon_id "ENSMUSE00000692828.1"; level 2; tag "basic"; tag "appris_principal"; tag "CCDS"; ccdsid "CCDS35686.1"; havana_gene "OTTMUSG00000021004.1"; ha…
chr1	HAVANA	exon	121327691	121327765	.	-	.	gene_id "ENSMUSG00000003721.8"; transcript_id "ENSMUST00000162582.1"; gene_type "protein_coding"; gene_status "KNOWN"; gene_name "Insig2"; transcript_type "protein_coding"; transcript_status "PUTATIVE"; transcript_name "Insig2-008"; exon_number 1; exon_id "ENSMUSE00000871887.1"; level 2; tag "mRNA_end_NF"; tag "cds_end_NF"; havana_gene "OTTMUSG00000034839.1"; havana_transcript "OTTMUST00000088558…
chr1	HAVANA	exon	121319597	121319972	.	-	.	gene_id "ENSMUSG00000003721.8"; transcript_id "ENSMUST00000162582.1"; gene_type "protein_coding"; gene_status "KNOWN"; gene_name "Insig2"; transcript_type "protein_coding"; transcript_status "PUTATIVE"; transcript_name "Insig2-008"; exon_number 2; exon_id "ENSMUSE00000158179.1"; level 2; tag "mRNA_end_NF"; tag "cds_end_NF"; havana_gene "OTTMUSG00000034839.1"; havana_transcript "OTTMUST00000088558…
chr1	HAVANA	exon	121306937	121306963	.	-	.	gene_id "ENSMUSG00000003721.8"; transcript_id "ENSMUST00000162582.1"; gene_type "protein_coding"; gene_status "KNOWN"; gene_name "Insig2"; transcript_type "protein_coding"; transcript_status "PUTATIVE"; transcript_name "Insig2-008"; exon_number 3; exon_id "ENSMUSE00000852650.1"; level 2; tag "mRNA_end_NF"; tag "cds_end_NF"; havana_gene "OTTMUSG00000034839.1"; havana_transcript "OTTMUST00000088558…
chr1	HAVANA	exon	130829010	130829091	.	+	.	gene_id "ENSMUSG00000026417.7"; transcript_id "ENSMUST00000137782.1"; gene_type "protein_coding"; gene_status "KNOWN"; gene_name "Pigr"; transcript_type "protein_coding"; transcript_status "KNOWN"; transcript_name "Pigr-003"; exon_number 1; exon_id "ENSMUSE00000801436.1"; level 2; tag "alternative_5_UTR"; tag "mRNA_end_NF"; tag "cds_end_NF"; havana_gene "OTTMUSG00000022632.1"; havana_transcript "…
chr1	HAVANA	exon	130834373	130834471	.	+	.	gene_id "ENSMUSG00000026417.7"; transcript_id "ENSMUST00000137782.1"; gene_type "protein_coding"; gene_status "KNOWN"; gene_name "Pigr"; transcript_type "protein_coding"; transcript_status "KNOWN"; transcript_name "Pigr-003"; exon_number 2; exon_id "ENSMUSE00000252990.3"; level 2; tag "alternative_5_UTR"; tag "mRNA_end_NF"; tag "cds_end_NF"; havana_gene "OTTMUSG00000022632.1"; havana_transcript "…
chr1	HAVANA	exon	130841497	130841841	.	+	.	gene_id "ENSMUSG00000026417.7"; transcript_id "ENSMUST00000137782.1"; gene_type "protein_coding"; gene_status "KNOWN"; gene_name "Pigr"; transcript_type "protein_coding"; transcript_status "KNOWN"; transcript_name "Pigr-003"; exon_number 3; exon_id "ENSMUSE00000252982.3"; level 2; tag "alternative_5_UTR"; tag "mRNA_end_NF"; tag "cds_end_NF"; havana_gene "OTTMUSG00000022632.1"; havana_transcript "…
chr1	HAVANA	exon	130844435	130844648	.	+	.	gene_id "ENSMUSG00000026417.7"; transcript_id "ENSMUST00000137782.1"; gene_type "protein_coding"; gene_status "KNOWN"; gene_name "Pigr"; transcript_type "protein_coding"; transcript_status "KNOWN"; transcript_name "Pigr-003"; exon_number 4; exon_id "ENSMUSE00000775660.1"; level 2; tag "alternative_5_UTR"; tag "mRNA_end_NF"; tag "cds_end_NF"; havana_gene "OTTMUSG00000022632.1"; havana_transcript "…
chr1	ENSEMBL	exon	131097289	131097543	.	-	.	gene_id "ENSMUSG00000016528.4"; transcript_id "ENSMUST00000016672.4"; gene_type "protein_coding"; gene_status "KNOWN"; gene_name "Mapkapk2"; transcript_type "protein_coding"; transcript_status "KNOWN"; transcript_name "Mapkapk2-201"; exon_number 1; exon_id "ENSMUSE00000358862.4"; level 3; tag "basic"; tag "appris_principal"; tag "CCDS"; ccdsid "CCDS15266.1";
chr1	ENSEMBL	exon	131058623	131058762	.	-	.	gene_id "ENSMUSG00000016528.4"; transcript_id "ENSMUST00000016672.4"; gene_type "protein_coding"; gene_status "KNOWN"; gene_name "Mapkapk2"; transcript_type "protein_coding"; transcript_status "KNOWN"; transcript_name "Mapkapk2-201"; exon_number 2; exon_id "ENSMUSE00000344733.1"; level 3; tag "basic"; tag "appris_principal"; tag "CCDS"; ccdsid "CCDS15266.1";
chr1	ENSEMBL	exon	131058352	131058416	.	-	.	gene_id "ENSMUSG00000016528.4"; transcript_id "ENSMUST00000016672.4"; gene_type "protein_coding"; gene_status "KNOWN"; gene_name "Mapkapk2"; transcript_type "protein_coding"; transcript_status "KNOWN"; transcript_name "Mapkapk2-201"; exon_number 3; exon_id "ENSMUSE00000158936.1"; level 3; tag "basic"; tag "appris_principal"; tag "CCDS"; ccdsid "CCDS15266.1";
chr1	ENSEMBL	exon	131058001	131058080	.	-	.	gene_id "ENSMUSG00000016528.4"; transcript_id "ENSMUST00000016672.4"; gene_type "protein_coding"; gene_status "KNOWN"; gene_name "Mapkapk2"; transcript_type "protein_coding"; transcript_status "KNOWN"; transcript_name "Mapkapk2-201"; exon_number 4; exon_id "ENSMUSE00000158938.1"; level 3; tag "basic"; tag "appris_principal"; tag "CCDS"; ccdsid "CCDS15266.1";
chr1	ENSEMBL	exon	131057494	131057620	.	-	.	gene_id "ENSMUSG00000016528.4"; transcript_id "ENSMUST00000016672.4"; gene_type "protein_coding"; gene_status "KNOWN"; gene_name "Mapkapk2"; transcript_type "protein_coding"; transcript_status "KNOWN"; transcript_name "Mapkapk2-201"; exon_number 5; exon_id "ENSMUSE00000158935.1"; level 3; tag "basic"; tag "appris_principal"; tag "CCDS"; ccdsid "CCDS15266.1";
chr1	ENSEMBL	exon	131056889	131056964	.	-	.	gene_id "ENSMUSG00000016528.4"; transcript_id "ENSMUST00000016672.4"; gene_type "protein_coding"; gene_status "KNOWN"; gene_name "Mapkapk2"; transcript_type "protein_coding"; transcript_status "KNOWN"; transcript_name "Mapkapk2-201"; exon_number 6; exon_id "ENSMUSE00000158933.1"; level 3; tag "basic"; tag "appris_principal"; tag "CCDS"; ccdsid "CCDS15266.1";
chr1	ENSEMBL	exon	131056414	131056538	.	-	.	gene_id "ENSMUSG00000016528.4"; transcript_id "ENSMUST00000016672.4"; gene_type "protein_coding"; gene_status "KNOWN"; gene_name "Mapkapk2"; transcript_type "protein_coding"; transcript_status "KNOWN"; transcript_name "Mapkapk2-201"; exon_number 7; exon_id "ENSMUSE00000158940.1"; level 3; tag "basic"; tag "appris_principal"; tag "CCDS"; ccdsid "CCDS15266.1";
chr1	ENSEMBL	exon	131055929	131056014	.	-	.	gene_id "ENSMUSG00000016528.4"; transcript_id "ENSMUST00000016672.4"; gene_type "protein_coding"; gene_status "KNOWN"; gene_name "Mapkapk2"; transcript_type "protein_coding"; transcript_status "KNOWN"; transcript_name "Mapkapk2-201"; exon_number 8; exon_id "ENSMUSE00000158939.1"; level 3; tag "basic"; tag "appris_principal"; tag "CCDS"; ccdsid "CCDS15266.1";
chr1	ENSEMBL	exon	131055759	131055839	.	-	.	gene_id "ENSMUSG00000016528.4"; transcript_id "ENSMUST00000016672.4"; gene_type "protein_coding"; gene_status "KNOWN"; gene_name "Mapkapk2"; transcript_type "protein_coding"; transcript_status "KNOWN"; transcript_name "Mapkapk2-201"; exon_number 9; exon_id "ENSMUSE00000158942.1"; level 3; tag "basic"; tag "appris_principal"; tag "CCDS"; ccdsid "CCDS15266.1";
chr1	ENSEMBL	exon	131053704	131055235	.	-	.	gene_id "ENSMUSG00000016528.4"; transcript_id "ENSMUST00000016672.4"; gene_type "protein_coding"; gene_status "KNOWN"; gene_name "Mapkapk2"; transcript_type "protein_coding"; transcript_status "KNOWN"; transcript_name "Mapkapk2-201"; exon_number 10; exon_id "ENSMUSE00000354917.3"; level 3; tag "basic"; tag "appris_principal"; tag "CCDS"; ccdsid "CCDS15266.1";
chr1	ENSEMBL	exon	131527233	131527361	.	-	.	gene_id "ENSMUSG00000026425.9"; transcript_id "ENSMUST00000097588.2"; gene_type "protein_coding"; gene_status "KNOWN"; gene_name "Srgap2"; transcript_type "protein_coding"; transcript_status "KNOWN"; transcript_name "Srgap2-201"; exon_number 1; exon_id "ENSMUSE00000691673.1"; level 3; tag "basic"; tag "appris_principal"; tag "CCDS"; ccdsid "CCDS48355.1";
chr1	ENSEMBL	exon	131524938	131525593	.	-	.	gene_id "ENSMUSG00000026425.9"; transcript_id "ENSMUST00000097588.2"; gene_type "protein_coding"; gene_status "KNOWN"; gene_name "Srgap2"; transcript_type "protein_coding"; transcript_status "KNOWN"; transcript_name "Srgap2-201"; exon_number 2; exon_id "ENSMUSE00000691672.1"; level 3; tag "basic"; tag "appris_principal"; tag "CCDS"; ccdsid "CCDS48355.1";
chr1	ENSEMBL	exon	131436675	131436867	.	-	.	gene_id "ENSMUSG00000026425.9"; transcript_id "ENSMUST00000097588.2"; gene_type "protein_coding"; gene_status "KNOWN"; gene_name "Srgap2"; transcript_type "protein_coding"; transcript_status "KNOWN"; transcript_name "Srgap2-201"; exon_number 3; exon_id "ENSMUSE00000596911.1"; level 3; tag "basic"; tag "appris_principal"; tag "CCDS"; ccdsid "CCDS48355.1";
chr1	ENSEMBL	exon	131411800	131411962	.	-	.	gene_id "ENSMUSG00000026425.9"; transcript_id "ENSMUST00000097588.2"; gene_type "protein_coding"; gene_status "KNOWN"; gene_name "Srgap2"; transcript_type "protein_coding"; transcript_status "KNOWN"; transcript_name "Srgap2-201"; exon_number 4; exon_id "ENSMUSE00000596910.1"; level 3; tag "basic"; tag "appris_principal"; tag "CCDS"; ccdsid "CCDS48355.1";
chr1	ENSEMBL	exon	131364002	131364064	.	-	.	gene_id "ENSMUSG00000026425.9"; transcript_id "ENSMUST00000097588.2"; gene_type "protein_coding"; gene_status "KNOWN"; gene_name "Srgap2"; transcript_type "protein_coding"; transcript_status "KNOWN"; transcript_name "Srgap2-201"; exon_number 5; exon_id "ENSMUSE00000596909.1"; level 3; tag "basic"; tag "appris_principal"; tag "CCDS"; ccdsid "CCDS48355.1";
chr1	ENSEMBL	exon	131356690	131356905	.	-	.	gene_id "ENSMUSG00000026425.9"; transcript_id "ENSMUST00000097588.2"; gene_type "protein_coding"; gene_status "KNOWN"; gene_name "Srgap2"; transcript_type "protein_coding"; transcript_status "KNOWN"; transcript_name "Srgap2-201"; exon_number 6; exon_id "ENSMUSE00000596908.1"; level 3; tag "basic"; tag "appris_principal"; tag "CCDS"; ccdsid "CCDS48355.1";
chr1	ENSEMBL	exon	131355511	131355639	.	-	.	gene_id "ENSMUSG00000026425.9"; transcript_id "ENSMUST00000097588.2"; gene_type "protein_coding"; gene_status "KNOWN"; gene_name "Srgap2"; transcript_type "protein_coding"; transcript_status "KNOWN"; transcript_name "Srgap2-201"; exon_number 7; exon_id "ENSMUSE00000596907.1"; level 3; tag "basic"; tag "appris_principal"; tag "CCDS"; ccdsid "CCDS48355.1";
chr1	ENSEMBL	exon	131349452	131349676	.	-	.	gene_id "ENSMUSG00000026425.9"; transcript_id "ENSMUST00000097588.2"; gene_type "protein_coding"; gene_status "KNOWN"; gene_name "Srgap2"; transcript_type "protein_coding"; transcript_status "KNOWN"; transcript_name "Srgap2-201"; exon_number 8; exon_id "ENSMUSE00000539782.2"; level 3; tag "basic"; tag "appris_principal"; tag "CCDS"; ccdsid "CCDS48355.1";
chr1	ENSEMBL	exon	131345762	131345863	.	-	.	gene_id "ENSMUSG00000026425.9"; transcript_id "ENSMUST00000097588.2"; gene_type "protein_coding"; gene_status "KNOWN"; gene_name "Srgap2"; transcript_type "protein_coding"; transcript_status "KNOWN"; transcript_name "Srgap2-201"; exon_number 9; exon_id "ENSMUSE00000539781.2"; level 3; tag "basic"; tag "appris_principal"; tag "CCDS"; ccdsid "CCDS48355.1";
chr1	ENSEMBL	exon	131344349	131344546	.	-	.	gene_id "ENSMUSG00000026425.9"; transcript_id "ENSMUST00000097588.2"; gene_type "protein_coding"; gene_status "KNOWN"; gene_name "Srgap2"; transcript_type "protein_coding"; transcript_status "KNOWN"; transcript_name "Srgap2-201"; exon_number 10; exon_id "ENSMUSE00000539779.1"; level 3; tag "basic"; tag "appris_principal"; tag "CCDS"; ccdsid "CCDS48355.1";
chr1	ENSEMBL	exon	131336390	131336474	.	-	.	gene_id "ENSMUSG00000026425.9"; transcript_id "ENSMUST00000097588.2"; gene_type "protein_coding"; gene_status "KNOWN"; gene_name "Srgap2"; transcript_type "protein_coding"; transcript_status "KNOWN"; transcript_name "Srgap2-201"; exon_number 11; exon_id "ENSMUSE00000249715.3"; level 3; tag "basic"; tag "appris_principal"; tag "CCDS"; ccdsid "CCDS48355.1";
chr1	ENSEMBL	exon	131333857	131333884	.	-	.	gene_id "ENSMUSG00000026425.9"; transcript_id "ENSMUST00000097588.2"; gene_type "protein_coding"; gene_status "KNOWN"; gene_name "Srgap2"; transcript_type "protein_coding"; transcript_status "KNOWN"; transcript_name "Srgap2-201"; exon_number 12; exon_id "ENSMUSE00000249709.3"; level 3; tag "basic"; tag "appris_principal"; tag "CCDS"; ccdsid "CCDS48355.1";
chr1	ENSEMBL	exon	131332117	131332141	.	-	.	gene_id "ENSMUSG00000026425.9"; transcript_id "ENSMUST00000097588.2"; gene_type "protein_coding"; gene_status "KNOWN"; gene_name "Srgap2"; transcript_type "protein_coding"; transcript_status "KNOWN"; transcript_name "Srgap2-201"; exon_number 13; exon_id "ENSMUSE00001010335.1"; level 3; tag "basic"; tag "appris_principal"; tag "CCDS"; ccdsid "CCDS48355.1";
chr1	ENSEMBL	exon	131325088	131325148	.	-	.	gene_id "ENSMUSG00000026425.9"; transcript_id "ENSMUST00000097588.2"; gene_type "protein_coding"; gene_status "KNOWN"; gene_name "Srgap2"; transcript_type "protein_coding"; transcript_status "KNOWN"; transcript_name "Srgap2-201"; exon_number 14; exon_id "ENSMUSE00001061086.1"; level 3; tag "basic"; tag "appris_principal"; tag "CCDS"; ccdsid "CCDS48355.1";
chr1	ENSEMBL	exon	131320435	131320512	.	-	.	gene_id "ENSMUSG00000026425.9"; transcript_id "ENSMUST00000097588.2"; gene_type "protein_coding"; gene_status "KNOWN"; gene_name "Srgap2"; transcript_type "protein_coding"; transcript_status "KNOWN"; transcript_name "Srgap2-201"; exon_number 15; exon_id "ENSMUSE00000972698.1"; level 3; tag "basic"; tag "appris_principal"; tag "CCDS"; ccdsid "CCDS48355.1";
chr1	ENSEMBL	exon	131319525	131319659	.	-	.	gene_id "ENSMUSG00000026425.9"; transcript_id "ENSMUST00000097588.2"; gene_type "protein_coding"; gene_status "KNOWN"; gene_name "Srgap2"; transcript_type "protein_coding"; transcript_status "KNOWN"; transcript_name "Srgap2-201"; exon_number 16; exon_id "ENSMUSE00000980592.1"; level 3; tag "basic"; tag "appris_principal"; tag "CCDS"; ccdsid "CCDS48355.1";
chr1	ENSEMBL	exon	131317129	131317234	.	-	.	gene_id "ENSMUSG00000026425.9"; transcript_id "ENSMUST00000097588.2"; gene_type "protein_coding"; gene_status "KNOWN"; gene_name "Srgap2"; transcript_type "protein_coding"; transcript_status "KNOWN"; transcript_name "Srgap2-201"; exon_number 17; exon_id "ENSMUSE00000249680.3"; level 3; tag "basic"; tag "appris_principal"; tag "CCDS"; ccdsid "CCDS48355.1";
chr1	ENSEMBL	exon	131310474	131310698	.	-	.	gene_id "ENSMUSG00000026425.9"; transcript_id "ENSMUST00000097588.2"; gene_type "protein_coding"; gene_status "KNOWN"; gene_name "Srgap2"; transcript_type "protein_coding"; transcript_status "KNOWN"; transcript_name "Srgap2-201"; exon_number 18; exon_id "ENSMUSE00000249671.3"; level 3; tag "basic"; tag "appris_principal"; tag "CCDS"; ccdsid "CCDS48355.1";
chr1	ENSEMBL	exon	131300393	131300472	.	-	.	gene_id "ENSMUSG00000026425.9"; transcript_id "ENSMUST00000097588.2"; gene_type "protein_coding"; gene_status "KNOWN"; gene_name "Srgap2"; transcript_type "protein_coding"; transcript_status "KNOWN"; transcript_name "Srgap2-201"; exon_number 19; exon_id "ENSMUSE00000249662.3"; level 3; tag "basic"; tag "appris_principal"; tag "CCDS"; ccdsid "CCDS48355.1";
chr1	ENSEMBL	exon	131298332	131298512	.	-	.	gene_id "ENSMUSG00000026425.9"; transcript_id "ENSMUST00000097588.2"; gene_type "protein_coding"; gene_status "KNOWN"; gene_name "Srgap2"; transcript_type "protein_coding"; transcript_status "KNOWN"; transcript_name "Srgap2-201"; exon_number 20; exon_id "ENSMUSE00000158964.3"; level 3; tag "basic"; tag "appris_principal"; tag "CCDS"; ccdsid "CCDS48355.1";
chr1	ENSEMBL	exon	131296320	131296466	.	-	.	gene_id "ENSMUSG00000026425.9"; transcript_id "ENSMUST00000097588.2"; gene_type "protein_coding"; gene_status "KNOWN"; gene_name "Srgap2"; transcript_type "protein_coding"; transcript_status "KNOWN"; transcript_name "Srgap2-201"; exon_number 21; exon_id "ENSMUSE00000539786.1"; level 3; tag "basic"; tag "appris_principal"; tag "CCDS"; ccdsid "CCDS48355.1";
chr1	ENSEMBL	exon	131292521	131292845	.	-	.	gene_id "ENSMUSG00000026425.9"; transcript_id "ENSMUST00000097588.2"; gene_type "protein_coding"; gene_status "KNOWN"; gene_name "Srgap2"; transcript_type "protein_coding"; transcript_status "KNOWN"; transcript_name "Srgap2-201"; exon_number 22; exon_id "ENSMUSE00000596906.1"; level 3; tag "basic"; tag "appris_principal"; tag "CCDS"; ccdsid "CCDS48355.1";
chr1	ENSEMBL	exon	131285251	131289740	.	-	.	gene_id "ENSMUSG00000026425.9"; transcript_id "ENSMUST00000097588.2"; gene_type "protein_coding"; gene_status "KNOWN"; gene_name "Srgap2"; transcript_type "protein_coding"; transcript_status "KNOWN"; transcript_name "Srgap2-201"; exon_number 23; exon_id "ENSMUSE00000691645.1"; level 3; tag "basic"; tag "appris_principal"; tag "CCDS"; ccdsid "CCDS48355.1";
chr1	HAVANA	exon	131797381	131797586	.	+	.	gene_id "ENSMUSG00000042251.6"; transcript_id "ENSMUST00000112393.2"; gene_type "protein_coding"; gene_status "KNOWN"; gene_name "Pm20d1"; transcript_type "protein_coding"; transcript_status "KNOWN"; transcript_name "Pm20d1-001"; exon_number 1; exon_id "ENSMUSE00000691532.2"; level 2; tag "basic"; tag "appris_principal"; tag "CCDS"; ccdsid "CCDS15274.1"; havana_gene "OTTMUSG00000021544.1"; havana…
chr1	HAVANA	exon	131798596	131798682	.	+	.	gene_id "ENSMUSG00000042251.6"; transcript_id "ENSMUST00000112393.2"; gene_type "protein_coding"; gene_status "KNOWN"; gene_name "Pm20d1"; transcript_type "protein_coding"; transcript_status "KNOWN"; transcript_name "Pm20d1-001"; exon_number 2; exon_id "ENSMUSE00000415942.3"; level 2; tag "basic"; tag "appris_principal"; tag "CCDS"; ccdsid "CCDS15274.1"; havana_gene "OTTMUSG00000021544.1"; havana…
chr1	HAVANA	exon	131801094	131801326	.	+	.	gene_id "ENSMUSG00000042251.6"; transcript_id "ENSMUST00000112393.2"; gene_type "protein_coding"; gene_status "KNOWN"; gene_name "Pm20d1"; transcript_type "protein_coding"; transcript_status "KNOWN"; transcript_name "Pm20d1-001"; exon_number 3; exon_id "ENSMUSE00000415938.3"; level 2; tag "basic"; tag "appris_principal"; tag "CCDS"; ccdsid "CCDS15274.1"; havana_gene "OTTMUSG00000021544.1"; havana…
chr1	HAVANA	exon	131801726	131801812	.	+	.	gene_id "ENSMUSG00000042251.6"; transcript_id "ENSMUST00000112393.2"; gene_type "protein_coding"; gene_status "KNOWN"; gene_name "Pm20d1"; transcript_type "protein_coding"; transcript_status "KNOWN"; transcript_name "Pm20d1-001"; exon_number 4; exon_id "ENSMUSE00000373205.4"; level 2; tag "basic"; tag "appris_principal"; tag "CCDS"; ccdsid "CCDS15274.1"; havana_gene "OTTMUSG00000021544.1"; havana…
chr1	HAVANA	exon	131802301	131802434	.	+	.	gene_id "ENSMUSG00000042251.6"; transcript_id "ENSMUST00000112393.2"; gene_type "protein_coding"; gene_status "KNOWN"; gene_name "Pm20d1"; transcript_type "protein_coding"; transcript_status "KNOWN"; transcript_name "Pm20d1-001"; exon_number 5; exon_id "ENSMUSE00000248430.3"; level 2; tag "basic"; tag "appris_principal"; tag "CCDS"; ccdsid "CCDS15274.1"; havana_gene "OTTMUSG00000021544.1"; havana…
chr1	HAVANA	exon	131802720	131802839	.	+	.	gene_id "ENSMUSG00000042251.6"; transcript_id "ENSMUST00000112393.2"; gene_type "protein_coding"; gene_status "KNOWN"; gene_name "Pm20d1"; transcript_type "protein_coding"; transcript_status "KNOWN"; transcript_name "Pm20d1-001"; exon_number 6; exon_id "ENSMUSE00000248426.3"; level 2; tag "basic"; tag "appris_principal"; tag "CCDS"; ccdsid "CCDS15274.1"; havana_gene "OTTMUSG00000021544.1"; havana…
chr1	HAVANA	exon	131804052	131804127	.	+	.	gene_id "ENSMUSG00000042251.6"; transcript_id "ENSMUST00000112393.2"; gene_type "protein_coding"; gene_status "KNOWN"; gene_name "Pm20d1"; transcript_type "protein_coding"; transcript_status "KNOWN"; transcript_name "Pm20d1-001"; exon_number 7; exon_id "ENSMUSE00000248422.3"; level 2; tag "basic"; tag "appris_principal"; tag "CCDS"; ccdsid "CCDS15274.1"; havana_gene "OTTMUSG00000021544.1"; havana…
chr1	HAVANA	exon	131804587	131804648	.	+	.	gene_id "ENSMUSG00000042251.6"; transcript_id "ENSMUST00000112393.2"; gene_type "protein_coding"; gene_status "KNOWN"; gene_name "Pm20d1"; transcript_type "protein_coding"; transcript_status "KNOWN"; transcript_name "Pm20d1-001"; exon_number 8; exon_id "ENSMUSE00000383466.3"; level 2; tag "basic"; tag "appris_principal"; tag "CCDS"; ccdsid "CCDS15274.1"; havana_gene "OTTMUSG00000021544.1"; havana…
chr1	HAVANA	exon	131804893	131804971	.	+	.	gene_id "ENSMUSG00000042251.6"; transcript_id "ENSMUST00000112393.2"; gene_type "protein_coding"; gene_status "KNOWN"; gene_name "Pm20d1"; transcript_type "protein_coding"; transcript_status "KNOWN"; transcript_name "Pm20d1-001"; exon_number 9; exon_id "ENSMUSE00000338810.3"; level 2; tag "basic"; tag "appris_principal"; tag "CCDS"; ccdsid "CCDS15274.1"; havana_gene "OTTMUSG00000021544.1"; havana…
chr1	HAVANA	exon	131806899	131806970	.	+	.	gene_id "ENSMUSG00000042251.6"; transcript_id "ENSMUST00000112393.2"; gene_type "protein_coding"; gene_status "KNOWN"; gene_name "Pm20d1"; transcript_type "protein_coding"; transcript_status "KNOWN"; transcript_name "Pm20d1-001"; exon_number 10; exon_id "ENSMUSE00000387228.3"; level 2; tag "basic"; tag "appris_principal"; tag "CCDS"; ccdsid "CCDS15274.1"; havana_gene "OTTMUSG00000021544.1"; havan…
chr1	HAVANA	exon	131812035	131812203	.	+	.	gene_id "ENSMUSG00000042251.6"; transcript_id "ENSMUST00000112393.2"; gene_type "protein_coding"; gene_status "KNOWN"; gene_name "Pm20d1"; transcript_type "protein_coding"; transcript_status "KNOWN"; transcript_name "Pm20d1-001"; exon_number 11; exon_id "ENSMUSE00000413929.3"; level 2; tag "basic"; tag "appris_principal"; tag "CCDS"; ccdsid "CCDS15274.1"; havana_gene "OTTMUSG00000021544.1"; havan…
chr1	HAVANA	exon	131813891	131813990	.	+	.	gene_id "ENSMUSG00000042251.6"; transcript_id "ENSMUST00000112393.2"; gene_type "protein_coding"; gene_status "KNOWN"; gene_name "Pm20d1"; transcript_type "protein_coding"; transcript_status "KNOWN"; transcript_name "Pm20d1-001"; exon_number 12; exon_id "ENSMUSE00000248365.3"; level 2; tag "basic"; tag "appris_principal"; tag "CCDS"; ccdsid "CCDS15274.1"; havana_gene "OTTMUSG00000021544.1"; havan…
chr1	HAVANA	exon	131815987	131818115	.	+	.	gene_id "ENSMUSG00000042251.6"; transcript_id "ENSMUST00000112393.2"; gene_type "protein_coding"; gene_status "KNOWN"; gene_name "Pm20d1"; transcript_type "protein_coding"; transcript_status "KNOWN"; transcript_name "Pm20d1-001"; exon_number 13; exon_id "ENSMUSE00000691507.2"; level 2; tag "basic"; tag "appris_principal"; tag "CCDS"; ccdsid "CCDS15274.1"; havana_gene "OTTMUSG00000021544.1"; havan…
chr1	HAVANA	exon	131867240	131867410	.	+	.	gene_id "ENSMUSG00000026433.7"; transcript_id "ENSMUST00000027693.7"; gene_type "protein_coding"; gene_status "KNOWN"; gene_name "Rab7l1"; transcript_type "protein_coding"; transcript_status "KNOWN"; transcript_name "Rab7l1-001"; exon_number 1; exon_id "ENSMUSE00000247382.4"; level 2; tag "basic"; tag "appris_principal"; tag "CCDS"; ccdsid "CCDS15276.1"; havana_gene "OTTMUSG00000017320.2"; havana…
chr1	HAVANA	exon	131867519	131867775	.	+	.	gene_id "ENSMUSG00000026433.7"; transcript_id "ENSMUST00000027693.7"; gene_type "protein_coding"; gene_status "KNOWN"; gene_name "Rab7l1"; transcript_type "protein_coding"; transcript_status "KNOWN"; transcript_name "Rab7l1-001"; exon_number 2; exon_id "ENSMUSE00000247373.3"; level 2; tag "basic"; tag "appris_principal"; tag "CCDS"; ccdsid "CCDS15276.1"; havana_gene "OTTMUSG00000017320.2"; havana…
chr1	HAVANA	exon	131869933	131870004	.	+	.	gene_id "ENSMUSG00000026433.7"; transcript_id "ENSMUST00000027693.7"; gene_type "protein_coding"; gene_status "KNOWN"; gene_name "Rab7l1"; transcript_type "protein_coding"; transcript_status "KNOWN"; transcript_name "Rab7l1-001"; exon_number 3; exon_id "ENSMUSE00000159028.3"; level 2; tag "basic"; tag "appris_principal"; tag "CCDS"; ccdsid "CCDS15276.1"; havana_gene "OTTMUSG00000017320.2"; havana…
chr1	HAVANA	exon	131870680	131870861	.	+	.	gene_id "ENSMUSG00000026433.7"; transcript_id "ENSMUST00000027693.7"; gene_type "protein_coding"; gene_status "KNOWN"; gene_name "Rab7l1"; transcript_type "protein_coding"; transcript_status "KNOWN"; transcript_name "Rab7l1-001"; exon_number 4; exon_id "ENSMUSE00001301179.1"; level 2; tag "basic"; tag "appris_principal"; tag "CCDS"; ccdsid "CCDS15276.1"; havana_gene "OTTMUSG00000017320.2"; havana…
chr1	HAVANA	exon	131872067	131872188	.	+	.	gene_id "ENSMUSG00000026433.7"; transcript_id "ENSMUST00000027693.7"; gene_type "protein_coding"; gene_status "KNOWN"; gene_name "Rab7l1"; transcript_type "protein_coding"; transcript_status "KNOWN"; transcript_name "Rab7l1-001"; exon_number 5; exon_id "ENSMUSE00001250269.1"; level 2; tag "basic"; tag "appris_principal"; tag "CCDS"; ccdsid "CCDS15276.1"; havana_gene "OTTMUSG00000017320.2"; havana…
chr1	HAVANA	exon	131872466	131872887	.	+	.	gene_id "ENSMUSG00000026433.7"; transcript_id "ENSMUST00000027693.7"; gene_type "protein_coding"; gene_status "KNOWN"; gene_name "Rab7l1"; transcript_type "protein_coding"; transcript_status "KNOWN"; transcript_name "Rab7l1-001"; exon_number 6; exon_id "ENSMUSE00000247344.7"; level 2; tag "basic"; tag "appris_principal"; tag "CCDS"; ccdsid "CCDS15276.1"; havana_gene "OTTMUSG00000017320.2"; havana…
chr1	ENSEMBL	exon	132542723	132542940	.	-	.	gene_id "ENSMUSG00000053024.8"; transcript_id "ENSMUST00000086521.4"; gene_type "protein_coding"; gene_status "KNOWN"; gene_name "Cntn2"; transcript_type "protein_coding"; transcript_status "KNOWN"; transcript_name "Cntn2-201"; exon_number 1; exon_id "ENSMUSE00000539604.3"; level 3; tag "basic"; tag "appris_principal"; tag "CCDS"; ccdsid "CCDS15288.1";
chr1	ENSEMBL	exon	132533657	132533817	.	-	.	gene_id "ENSMUSG00000053024.8"; transcript_id "ENSMUST00000086521.4"; gene_type "protein_coding"; gene_status "KNOWN"; gene_name "Cntn2"; transcript_type "protein_coding"; transcript_status "KNOWN"; transcript_name "Cntn2-201"; exon_number 2; exon_id "ENSMUSE00000984437.1"; level 3; tag "basic"; tag "appris_principal"; tag "CCDS"; ccdsid "CCDS15288.1";
chr1	ENSEMBL	exon	132529187	132529331	.	-	.	gene_id "ENSMUSG00000053024.8"; transcript_id "ENSMUST00000086521.4"; gene_type "protein_coding"; gene_status "KNOWN"; gene_name "Cntn2"; transcript_type "protein_coding"; transcript_status "KNOWN"; transcript_name "Cntn2-201"; exon_number 3; exon_id "ENSMUSE00001094993.1"; level 3; tag "basic"; tag "appris_principal"; tag "CCDS"; ccdsid "CCDS15288.1";
chr1	ENSEMBL	exon	132528910	132529085	.	-	.	gene_id "ENSMUSG00000053024.8"; transcript_id "ENSMUST00000086521.4"; gene_type "protein_coding"; gene_status "KNOWN"; gene_name "Cntn2"; transcript_type "protein_coding"; transcript_status "KNOWN"; transcript_name "Cntn2-201"; exon_number 4; exon_id "ENSMUSE00001042165.1"; level 3; tag "basic"; tag "appris_principal"; tag "CCDS"; ccdsid "CCDS15288.1";
chr1	ENSEMBL	exon	132528612	132528707	.	-	.	gene_id "ENSMUSG00000053024.8"; transcript_id "ENSMUST00000086521.4"; gene_type "protein_coding"; gene_status "KNOWN"; gene_name "Cntn2"; transcript_type "protein_coding"; transcript_status "KNOWN"; transcript_name "Cntn2-201"; exon_number 5; exon_id "ENSMUSE00000968196.1"; level 3; tag "basic"; tag "appris_principal"; tag "CCDS"; ccdsid "CCDS15288.1";
chr1	ENSEMBL	exon	132528076	132528285	.	-	.	gene_id "ENSMUSG00000053024.8"; transcript_id "ENSMUST00000086521.4"; gene_type "protein_coding"; gene_status "KNOWN"; gene_name "Cntn2"; transcript_type "protein_coding"; transcript_status "KNOWN"; transcript_name "Cntn2-201"; exon_number 6; exon_id "ENSMUSE00001082376.1"; level 3; tag "basic"; tag "appris_principal"; tag "CCDS"; ccdsid "CCDS15288.1";
chr1	ENSEMBL	exon	132527695	132527794	.	-	.	gene_id "ENSMUSG00000053024.8"; transcript_id "ENSMUST00000086521.4"; gene_type "protein_coding"; gene_status "KNOWN"; gene_name "Cntn2"; transcript_type "protein_coding"; transcript_status "KNOWN"; transcript_name "Cntn2-201"; exon_number 7; exon_id "ENSMUSE00001047106.1"; level 3; tag "basic"; tag "appris_principal"; tag "CCDS"; ccdsid "CCDS15288.1";
chr1	ENSEMBL	exon	132526288	132526463	.	-	.	gene_id "ENSMUSG00000053024.8"; transcript_id "ENSMUST00000086521.4"; gene_type "protein_coding"; gene_status "KNOWN"; gene_name "Cntn2"; transcript_type "protein_coding"; transcript_status "KNOWN"; transcript_name "Cntn2-201"; exon_number 8; exon_id "ENSMUSE00000985197.1"; level 3; tag "basic"; tag "appris_principal"; tag "CCDS"; ccdsid "CCDS15288.1";
chr1	ENSEMBL	exon	132525818	132525954	.	-	.	gene_id "ENSMUSG00000053024.8"; transcript_id "ENSMUST00000086521.4"; gene_type "protein_coding"; gene_status "KNOWN"; gene_name "Cntn2"; transcript_type "protein_coding"; transcript_status "KNOWN"; transcript_name "Cntn2-201"; exon_number 9; exon_id "ENSMUSE00000997429.1"; level 3; tag "basic"; tag "appris_principal"; tag "CCDS"; ccdsid "CCDS15288.1";
chr1	ENSEMBL	exon	132525307	132525436	.	-	.	gene_id "ENSMUSG00000053024.8"; transcript_id "ENSMUST00000086521.4"; gene_type "protein_coding"; gene_status "KNOWN"; gene_name "Cntn2"; transcript_type "protein_coding"; transcript_status "KNOWN"; transcript_name "Cntn2-201"; exon_number 10; exon_id "ENSMUSE00000983610.1"; level 3; tag "basic"; tag "appris_principal"; tag "CCDS"; ccdsid "CCDS15288.1";
chr1	ENSEMBL	exon	132523593	132523743	.	-	.	gene_id "ENSMUSG00000053024.8"; transcript_id "ENSMUST00000086521.4"; gene_type "protein_coding"; gene_status "KNOWN"; gene_name "Cntn2"; transcript_type "protein_coding"; transcript_status "KNOWN"; transcript_name "Cntn2-201"; exon_number 11; exon_id "ENSMUSE00001085497.1"; level 3; tag "basic"; tag "appris_principal"; tag "CCDS"; ccdsid "CCDS15288.1";
chr1	ENSEMBL	exon	132523358	132523485	.	-	.	gene_id "ENSMUSG00000053024.8"; transcript_id "ENSMUST00000086521.4"; gene_type "protein_coding"; gene_status "KNOWN"; gene_name "Cntn2"; transcript_type "protein_coding"; transcript_status "KNOWN"; transcript_name "Cntn2-201"; exon_number 12; exon_id "ENSMUSE00001054392.1"; level 3; tag "basic"; tag "appris_principal"; tag "CCDS"; ccdsid "CCDS15288.1";
chr1	ENSEMBL	exon	132522935	132523110	.	-	.	gene_id "ENSMUSG00000053024.8"; transcript_id "ENSMUST00000086521.4"; gene_type "protein_coding"; gene_status "KNOWN"; gene_name "Cntn2"; transcript_type "protein_coding"; transcript_status "KNOWN"; transcript_name "Cntn2-201"; exon_number 13; exon_id "ENSMUSE00001011445.1"; level 3; tag "basic"; tag "appris_principal"; tag "CCDS"; ccdsid "CCDS15288.1";
chr1	ENSEMBL	exon	132522333	132522453	.	-	.	gene_id "ENSMUSG00000053024.8"; transcript_id "ENSMUST00000086521.4"; gene_type "protein_coding"; gene_status "KNOWN"; gene_name "Cntn2"; transcript_type "protein_coding"; transcript_status "KNOWN"; transcript_name "Cntn2-201"; exon_number 14; exon_id "ENSMUSE00001080918.1"; level 3; tag "basic"; tag "appris_principal"; tag "CCDS"; ccdsid "CCDS15288.1";
chr1	ENSEMBL	exon	132521721	132521879	.	-	.	gene_id "ENSMUSG00000053024.8"; transcript_id "ENSMUST00000086521.4"; gene_type "protein_coding"; gene_status "KNOWN"; gene_name "Cntn2"; transcript_type "protein_coding"; transcript_status "KNOWN"; transcript_name "Cntn2-201"; exon_number 15; exon_id "ENSMUSE00000970032.1"; level 3; tag "basic"; tag "appris_principal"; tag "CCDS"; ccdsid "CCDS15288.1";
chr1	ENSEMBL	exon	132521139	132521288	.	-	.	gene_id "ENSMUSG00000053024.8"; transcript_id "ENSMUST00000086521.4"; gene_type "protein_coding"; gene_status "KNOWN"; gene_name "Cntn2"; transcript_type "protein_coding"; transcript_status "KNOWN"; transcript_name "Cntn2-201"; exon_number 16; exon_id "ENSMUSE00001068634.1"; level 3; tag "basic"; tag "appris_principal"; tag "CCDS"; ccdsid "CCDS15288.1";
chr1	ENSEMBL	exon	132519169	132519239	.	-	.	gene_id "ENSMUSG00000053024.8"; transcript_id "ENSMUST00000086521.4"; gene_type "protein_coding"; gene_status "KNOWN"; gene_name "Cntn2"; transcript_type "protein_coding"; transcript_status "KNOWN"; transcript_name "Cntn2-201"; exon_number 17; exon_id "ENSMUSE00001062025.1"; level 3; tag "basic"; tag "appris_principal"; tag "CCDS"; ccdsid "CCDS15288.1";
chr1	ENSEMBL	exon	132518662	132518896	.	-	.	gene_id "ENSMUSG00000053024.8"; transcript_id "ENSMUST00000086521.4"; gene_type "protein_coding"; gene_status "KNOWN"; gene_name "Cntn2"; transcript_type "protein_coding"; transcript_status "KNOWN"; transcript_name "Cntn2-201"; exon_number 18; exon_id "ENSMUSE00001033903.1"; level 3; tag "basic"; tag "appris_principal"; tag "CCDS"; ccdsid "CCDS15288.1";
chr1	ENSEMBL	exon	132518297	132518409	.	-	.	gene_id "ENSMUSG00000053024.8"; transcript_id "ENSMUST00000086521.4"; gene_type "protein_coding"; gene_status "KNOWN"; gene_name "Cntn2"; transcript_type "protein_coding"; transcript_status "KNOWN"; transcript_name "Cntn2-201"; exon_number 19; exon_id "ENSMUSE00000418050.3"; level 3; tag "basic"; tag "appris_principal"; tag "CCDS"; ccdsid "CCDS15288.1";
chr1	ENSEMBL	exon	132516901	132517087	.	-	.	gene_id "ENSMUSG00000053024.8"; transcript_id "ENSMUST00000086521.4"; gene_type "protein_coding"; gene_status "KNOWN"; gene_name "Cntn2"; transcript_type "protein_coding"; transcript_status "KNOWN"; transcript_name "Cntn2-201"; exon_number 20; exon_id "ENSMUSE00000418266.2"; level 3; tag "basic"; tag "appris_principal"; tag "CCDS"; ccdsid "CCDS15288.1";
chr1	ENSEMBL	exon	132516524	132516636	.	-	.	gene_id "ENSMUSG00000053024.8"; transcript_id "ENSMUST00000086521.4"; gene_type "protein_coding"; gene_status "KNOWN"; gene_name "Cntn2"; transcript_type "protein_coding"; transcript_status "KNOWN"; transcript_name "Cntn2-201"; exon_number 21; exon_id "ENSMUSE00000539580.1"; level 3; tag "basic"; tag "appris_principal"; tag "CCDS"; ccdsid "CCDS15288.1";
chr1	ENSEMBL	exon	132516021	132516189	.	-	.	gene_id "ENSMUSG00000053024.8"; transcript_id "ENSMUST00000086521.4"; gene_type "protein_coding"; gene_status "KNOWN"; gene_name "Cntn2"; transcript_type "protein_coding"; transcript_status "KNOWN"; transcript_name "Cntn2-201"; exon_number 22; exon_id "ENSMUSE00000539562.1"; level 3; tag "basic"; tag "appris_principal"; tag "CCDS"; ccdsid "CCDS15288.1";
chr1	ENSEMBL	exon	132509425	132515637	.	-	.	gene_id "ENSMUSG00000053024.8"; transcript_id "ENSMUST00000086521.4"; gene_type "protein_coding"; gene_status "KNOWN"; gene_name "Cntn2"; transcript_type "protein_coding"; transcript_status "KNOWN"; transcript_name "Cntn2-201"; exon_number 23; exon_id "ENSMUSE00000539555.3"; level 3; tag "basic"; tag "appris_principal"; tag "CCDS"; ccdsid "CCDS15288.1";
chr1	ENSEMBL	exon	132741671	132741797	.	-	.	gene_id "ENSMUSG00000026442.8"; transcript_id "ENSMUST00000094569.4"; gene_type "protein_coding"; gene_status "KNOWN"; gene_name "Nfasc"; transcript_type "protein_coding"; transcript_status "KNOWN"; transcript_name "Nfasc-202"; exon_number 1; exon_id "ENSMUSE00000691157.2"; level 3; tag "basic"; tag "CCDS"; ccdsid "CCDS35707.1";
chr1	ENSEMBL	exon	132665479	132665587	.	-	.	gene_id "ENSMUSG00000026442.8"; transcript_id "ENSMUST00000094569.4"; gene_type "protein_coding"; gene_status "KNOWN"; gene_name "Nfasc"; transcript_type "protein_coding"; transcript_status "KNOWN"; transcript_name "Nfasc-202"; exon_number 2; exon_id "ENSMUSE00000691155.1"; level 3; tag "basic"; tag "CCDS"; ccdsid "CCDS35707.1";
chr1	ENSEMBL	exon	132642678	132642858	.	-	.	gene_id "ENSMUSG00000026442.8"; transcript_id "ENSMUST00000094569.4"; gene_type "protein_coding"; gene_status "KNOWN"; gene_name "Nfasc"; transcript_type "protein_coding"; transcript_status "KNOWN"; transcript_name "Nfasc-202"; exon_number 3; exon_id "ENSMUSE00000419313.4"; level 3; tag "basic"; tag "CCDS"; ccdsid "CCDS35707.1";
chr1	ENSEMBL	exon	132637864	132637881	.	-	.	gene_id "ENSMUSG00000026442.8"; transcript_id "ENSMUST00000094569.4"; gene_type "protein_coding"; gene_status "KNOWN"; gene_name "Nfasc"; transcript_type "protein_coding"; transcript_status "KNOWN"; transcript_name "Nfasc-202"; exon_number 4; exon_id "ENSMUSE00000967840.1"; level 3; tag "basic"; tag "CCDS"; ccdsid "CCDS35707.1";
chr1	ENSEMBL	exon	132636986	132637091	.	-	.	gene_id "ENSMUSG00000026442.8"; transcript_id "ENSMUST00000094569.4"; gene_type "protein_coding"; gene_status "KNOWN"; gene_name "Nfasc"; transcript_type "protein_coding"; transcript_status "KNOWN"; transcript_name "Nfasc-202"; exon_number 5; exon_id "ENSMUSE00000242498.4"; level 3; tag "basic"; tag "CCDS"; ccdsid "CCDS35707.1";
chr1	ENSEMBL	exon	132634624	132634820	.	-	.	gene_id "ENSMUSG00000026442.8"; transcript_id "ENSMUST00000094569.4"; gene_type "protein_coding"; gene_status "KNOWN"; gene_name "Nfasc"; transcript_type "protein_coding"; transcript_status "KNOWN"; transcript_name "Nfasc-202"; exon_number 6; exon_id "ENSMUSE00000159135.3"; level 3; tag "basic"; tag "CCDS"; ccdsid "CCDS35707.1";
chr1	ENSEMBL	exon	132634168	132634290	.	-	.	gene_id "ENSMUSG00000026442.8"; transcript_id "ENSMUST00000094569.4"; gene_type "protein_coding"; gene_status "KNOWN"; gene_name "Nfasc"; transcript_type "protein_coding"; transcript_status "KNOWN"; transcript_name "Nfasc-202"; exon_number 7; exon_id "ENSMUSE00000159143.3"; level 3; tag "basic"; tag "CCDS"; ccdsid "CCDS35707.1";
chr1	ENSEMBL	exon	132631685	132631855	.	-	.	gene_id "ENSMUSG00000026442.8"; transcript_id "ENSMUST00000094569.4"; gene_type "protein_coding"; gene_status "KNOWN"; gene_name "Nfasc"; transcript_type "protein_coding"; transcript_status "KNOWN"; transcript_name "Nfasc-202"; exon_number 8; exon_id "ENSMUSE00000159132.3"; level 3; tag "basic"; tag "CCDS"; ccdsid "CCDS35707.1";
chr1	ENSEMBL	exon	132621512	132621623	.	-	.	gene_id "ENSMUSG00000026442.8"; transcript_id "ENSMUST00000094569.4"; gene_type "protein_coding"; gene_status "KNOWN"; gene_name "Nfasc"; transcript_type "protein_coding"; transcript_status "KNOWN"; transcript_name "Nfasc-202"; exon_number 9; exon_id "ENSMUSE00000418478.3"; level 3; tag "basic"; tag "CCDS"; ccdsid "CCDS35707.1";
chr1	ENSEMBL	exon	132620925	132621109	.	-	.	gene_id "ENSMUSG00000026442.8"; transcript_id "ENSMUST00000094569.4"; gene_type "protein_coding"; gene_status "KNOWN"; gene_name "Nfasc"; transcript_type "protein_coding"; transcript_status "KNOWN"; transcript_name "Nfasc-202"; exon_number 10; exon_id "ENSMUSE00000159125.3"; level 3; tag "basic"; tag "CCDS"; ccdsid "CCDS35707.1";
chr1	ENSEMBL	exon	132619389	132619520	.	-	.	gene_id "ENSMUSG00000026442.8"; transcript_id "ENSMUST00000094569.4"; gene_type "protein_coding"; gene_status "KNOWN"; gene_name "Nfasc"; transcript_type "protein_coding"; transcript_status "KNOWN"; transcript_name "Nfasc-202"; exon_number 11; exon_id "ENSMUSE00000159129.3"; level 3; tag "basic"; tag "CCDS"; ccdsid "CCDS35707.1";
chr1	ENSEMBL	exon	132611530	132611673	.	-	.	gene_id "ENSMUSG00000026442.8"; transcript_id "ENSMUST00000094569.4"; gene_type "protein_coding"; gene_status "KNOWN"; gene_name "Nfasc"; transcript_type "protein_coding"; transcript_status "KNOWN"; transcript_name "Nfasc-202"; exon_number 12; exon_id "ENSMUSE00000159122.3"; level 3; tag "basic"; tag "CCDS"; ccdsid "CCDS35707.1";
chr1	ENSEMBL	exon	132610775	132610886	.	-	.	gene_id "ENSMUSG00000026442.8"; transcript_id "ENSMUST00000094569.4"; gene_type "protein_coding"; gene_status "KNOWN"; gene_name "Nfasc"; transcript_type "protein_coding"; transcript_status "KNOWN"; transcript_name "Nfasc-202"; exon_number 13; exon_id "ENSMUSE00000159115.3"; level 3; tag "basic"; tag "CCDS"; ccdsid "CCDS35707.1";
chr1	ENSEMBL	exon	132610311	132610477	.	-	.	gene_id "ENSMUSG00000026442.8"; transcript_id "ENSMUST00000094569.4"; gene_type "protein_coding"; gene_status "KNOWN"; gene_name "Nfasc"; transcript_type "protein_coding"; transcript_status "KNOWN"; transcript_name "Nfasc-202"; exon_number 14; exon_id "ENSMUSE00000159117.3"; level 3; tag "basic"; tag "CCDS"; ccdsid "CCDS35707.1";
chr1	ENSEMBL	exon	132609757	132609904	.	-	.	gene_id "ENSMUSG00000026442.8"; transcript_id "ENSMUST00000094569.4"; gene_type "protein_coding"; gene_status "KNOWN"; gene_name "Nfasc"; transcript_type "protein_coding"; transcript_status "KNOWN"; transcript_name "Nfasc-202"; exon_number 15; exon_id "ENSMUSE00000242810.3"; level 3; tag "basic"; tag "CCDS"; ccdsid "CCDS35707.1";
chr1	ENSEMBL	exon	132608383	132608507	.	-	.	gene_id "ENSMUSG00000026442.8"; transcript_id "ENSMUST00000094569.4"; gene_type "protein_coding"; gene_status "KNOWN"; gene_name "Nfasc"; transcript_type "protein_coding"; transcript_status "KNOWN"; transcript_name "Nfasc-202"; exon_number 16; exon_id "ENSMUSE00000242804.3"; level 3; tag "basic"; tag "CCDS"; ccdsid "CCDS35707.1";
chr1	ENSEMBL	exon	132607003	132607047	.	-	.	gene_id "ENSMUSG00000026442.8"; transcript_id "ENSMUST00000094569.4"; gene_type "protein_coding"; gene_status "KNOWN"; gene_name "Nfasc"; transcript_type "protein_coding"; transcript_status "KNOWN"; transcript_name "Nfasc-202"; exon_number 17; exon_id "ENSMUSE00000242616.3"; level 3; tag "basic"; tag "CCDS"; ccdsid "CCDS35707.1";
chr1	ENSEMBL	exon	132605484	132605585	.	-	.	gene_id "ENSMUSG00000026442.8"; transcript_id "ENSMUST00000094569.4"; gene_type "protein_coding"; gene_status "KNOWN"; gene_name "Nfasc"; transcript_type "protein_coding"; transcript_status "KNOWN"; transcript_name "Nfasc-202"; exon_number 18; exon_id "ENSMUSE00000159142.3"; level 3; tag "basic"; tag "CCDS"; ccdsid "CCDS35707.1";
chr1	ENSEMBL	exon	132605041	132605238	.	-	.	gene_id "ENSMUSG00000026442.8"; transcript_id "ENSMUST00000094569.4"; gene_type "protein_coding"; gene_status "KNOWN"; gene_name "Nfasc"; transcript_type "protein_coding"; transcript_status "KNOWN"; transcript_name "Nfasc-202"; exon_number 19; exon_id "ENSMUSE00000159119.3"; level 3; tag "basic"; tag "CCDS"; ccdsid "CCDS35707.1";
chr1	ENSEMBL	exon	132603798	132603868	.	-	.	gene_id "ENSMUSG00000026442.8"; transcript_id "ENSMUST00000094569.4"; gene_type "protein_coding"; gene_status "KNOWN"; gene_name "Nfasc"; transcript_type "protein_coding"; transcript_status "KNOWN"; transcript_name "Nfasc-202"; exon_number 20; exon_id "ENSMUSE00000159113.3"; level 3; tag "basic"; tag "CCDS"; ccdsid "CCDS35707.1";
chr1	ENSEMBL	exon	132601971	132602193	.	-	.	gene_id "ENSMUSG00000026442.8"; transcript_id "ENSMUST00000094569.4"; gene_type "protein_coding"; gene_status "KNOWN"; gene_name "Nfasc"; transcript_type "protein_coding"; transcript_status "KNOWN"; transcript_name "Nfasc-202"; exon_number 21; exon_id "ENSMUSE00000159120.3"; level 3; tag "basic"; tag "CCDS"; ccdsid "CCDS35707.1";
chr1	ENSEMBL	exon	132596526	132596648	.	-	.	gene_id "ENSMUSG00000026442.8"; transcript_id "ENSMUST00000094569.4"; gene_type "protein_coding"; gene_status "KNOWN"; gene_name "Nfasc"; transcript_type "protein_coding"; transcript_status "KNOWN"; transcript_name "Nfasc-202"; exon_number 22; exon_id "ENSMUSE00000159133.3"; level 3; tag "basic"; tag "CCDS"; ccdsid "CCDS35707.1";
chr1	ENSEMBL	exon	132595484	132595657	.	-	.	gene_id "ENSMUSG00000026442.8"; transcript_id "ENSMUST00000094569.4"; gene_type "protein_coding"; gene_status "KNOWN"; gene_name "Nfasc"; transcript_type "protein_coding"; transcript_status "KNOWN"; transcript_name "Nfasc-202"; exon_number 23; exon_id "ENSMUSE00000596780.1"; level 3; tag "basic"; tag "CCDS"; ccdsid "CCDS35707.1";
chr1	ENSEMBL	exon	132593351	132593365	.	-	.	gene_id "ENSMUSG00000026442.8"; transcript_id "ENSMUST00000094569.4"; gene_type "protein_coding"; gene_status "KNOWN"; gene_name "Nfasc"; transcript_type "protein_coding"; transcript_status "KNOWN"; transcript_name "Nfasc-202"; exon_number 24; exon_id "ENSMUSE00001044646.1"; level 3; tag "basic"; tag "CCDS"; ccdsid "CCDS35707.1";
chr1	ENSEMBL	exon	132588074	132588310	.	-	.	gene_id "ENSMUSG00000026442.8"; transcript_id "ENSMUST00000094569.4"; gene_type "protein_coding"; gene_status "KNOWN"; gene_name "Nfasc"; transcript_type "protein_coding"; transcript_status "KNOWN"; transcript_name "Nfasc-202"; exon_number 25; exon_id "ENSMUSE00000242607.4"; level 3; tag "basic"; tag "CCDS"; ccdsid "CCDS35707.1";
chr1	ENSEMBL	exon	132584364	132584480	.	-	.	gene_id "ENSMUSG00000026442.8"; transcript_id "ENSMUST00000094569.4"; gene_type "protein_coding"; gene_status "KNOWN"; gene_name "Nfasc"; transcript_type "protein_coding"; transcript_status "KNOWN"; transcript_name "Nfasc-202"; exon_number 26; exon_id "ENSMUSE00000242595.3"; level 3; tag "basic"; tag "CCDS"; ccdsid "CCDS35707.1";
chr1	ENSEMBL	exon	132582995	132583147	.	-	.	gene_id "ENSMUSG00000026442.8"; transcript_id "ENSMUST00000094569.4"; gene_type "protein_coding"; gene_status "KNOWN"; gene_name "Nfasc"; transcript_type "protein_coding"; transcript_status "KNOWN"; transcript_name "Nfasc-202"; exon_number 27; exon_id "ENSMUSE00000242690.3"; level 3; tag "basic"; tag "CCDS"; ccdsid "CCDS35707.1";
chr1	ENSEMBL	exon	132576286	132576417	.	-	.	gene_id "ENSMUSG00000026442.8"; transcript_id "ENSMUST00000094569.4"; gene_type "protein_coding"; gene_status "KNOWN"; gene_name "Nfasc"; transcript_type "protein_coding"; transcript_status "KNOWN"; transcript_name "Nfasc-202"; exon_number 28; exon_id "ENSMUSE00000242682.5"; level 3; tag "basic"; tag "CCDS"; ccdsid "CCDS35707.1";
chr1	ENSEMBL	exon	132573770	132573839	.	-	.	gene_id "ENSMUSG00000026442.8"; transcript_id "ENSMUST00000094569.4"; gene_type "protein_coding"; gene_status "KNOWN"; gene_name "Nfasc"; transcript_type "protein_coding"; transcript_status "KNOWN"; transcript_name "Nfasc-202"; exon_number 29; exon_id "ENSMUSE00000159137.3"; level 3; tag "basic"; tag "CCDS"; ccdsid "CCDS35707.1";
chr1	ENSEMBL	exon	132564691	132570651	.	-	.	gene_id "ENSMUSG00000026442.8"; transcript_id "ENSMUST00000094569.4"; gene_type "protein_coding"; gene_status "KNOWN"; gene_name "Nfasc"; transcript_type "protein_coding"; transcript_status "KNOWN"; transcript_name "Nfasc-202"; exon_number 30; exon_id "ENSMUSE00000596776.4"; level 3; tag "basic"; tag "CCDS"; ccdsid "CCDS35707.1";
chr1	HAVANA	exon	133800637	133801041	.	-	.	gene_id "ENSMUSG00000026463.11"; transcript_id "ENSMUST00000143567.1"; gene_type "protein_coding"; gene_status "KNOWN"; gene_name "Atp2b4"; transcript_type "protein_coding"; transcript_status "KNOWN"; transcript_name "Atp2b4-001"; exon_number 1; exon_id "ENSMUSE00000830513.1"; level 2; tag "basic"; tag "appris_principal"; tag "CCDS"; ccdsid "CCDS15298.1"; havana_gene "OTTMUSG00000016442.3"; havan…
chr1	HAVANA	exon	133753089	133753749	.	-	.	gene_id "ENSMUSG00000026463.11"; transcript_id "ENSMUST00000143567.1"; gene_type "protein_coding"; gene_status "KNOWN"; gene_name "Atp2b4"; transcript_type "protein_coding"; transcript_status "KNOWN"; transcript_name "Atp2b4-001"; exon_number 2; exon_id "ENSMUSE00000840759.1"; level 2; tag "basic"; tag "appris_principal"; tag "CCDS"; ccdsid "CCDS15298.1"; havana_gene "OTTMUSG00000016442.3"; havan…
chr1	HAVANA	exon	133739914	133740111	.	-	.	gene_id "ENSMUSG00000026463.11"; transcript_id "ENSMUST00000143567.1"; gene_type "protein_coding"; gene_status "KNOWN"; gene_name "Atp2b4"; transcript_type "protein_coding"; transcript_status "KNOWN"; transcript_name "Atp2b4-001"; exon_number 3; exon_id "ENSMUSE00000375795.3"; level 2; tag "basic"; tag "appris_principal"; tag "CCDS"; ccdsid "CCDS15298.1"; havana_gene "OTTMUSG00000016442.3"; havan…
chr1	HAVANA	exon	133739163	133739420	.	-	.	gene_id "ENSMUSG00000026463.11"; transcript_id "ENSMUST00000143567.1"; gene_type "protein_coding"; gene_status "KNOWN"; gene_name "Atp2b4"; transcript_type "protein_coding"; transcript_status "KNOWN"; transcript_name "Atp2b4-001"; exon_number 4; exon_id "ENSMUSE00000159423.3"; level 2; tag "basic"; tag "appris_principal"; tag "CCDS"; ccdsid "CCDS15298.1"; havana_gene "OTTMUSG00000016442.3"; havan…
chr1	HAVANA	exon	133738538	133738663	.	-	.	gene_id "ENSMUSG00000026463.11"; transcript_id "ENSMUST00000143567.1"; gene_type "protein_coding"; gene_status "KNOWN"; gene_name "Atp2b4"; transcript_type "protein_coding"; transcript_status "KNOWN"; transcript_name "Atp2b4-001"; exon_number 5; exon_id "ENSMUSE00000539296.1"; level 2; tag "basic"; tag "appris_principal"; tag "CCDS"; ccdsid "CCDS15298.1"; havana_gene "OTTMUSG00000016442.3"; havan…
chr1	HAVANA	exon	133737990	133738118	.	-	.	gene_id "ENSMUSG00000026463.11"; transcript_id "ENSMUST00000143567.1"; gene_type "protein_coding"; gene_status "KNOWN"; gene_name "Atp2b4"; transcript_type "protein_coding"; transcript_status "KNOWN"; transcript_name "Atp2b4-001"; exon_number 6; exon_id "ENSMUSE00000159432.3"; level 2; tag "basic"; tag "appris_principal"; tag "CCDS"; ccdsid "CCDS15298.1"; havana_gene "OTTMUSG00000016442.3"; havan…
chr1	HAVANA	exon	133736616	133736651	.	-	.	gene_id "ENSMUSG00000026463.11"; transcript_id "ENSMUST00000143567.1"; gene_type "protein_coding"; gene_status "KNOWN"; gene_name "Atp2b4"; transcript_type "protein_coding"; transcript_status "KNOWN"; transcript_name "Atp2b4-001"; exon_number 7; exon_id "ENSMUSE00000159419.3"; level 2; tag "basic"; tag "appris_principal"; tag "CCDS"; ccdsid "CCDS15298.1"; havana_gene "OTTMUSG00000016442.3"; havan…
chr1	HAVANA	exon	133735048	133735209	.	-	.	gene_id "ENSMUSG00000026463.11"; transcript_id "ENSMUST00000143567.1"; gene_type "protein_coding"; gene_status "KNOWN"; gene_name "Atp2b4"; transcript_type "protein_coding"; transcript_status "KNOWN"; transcript_name "Atp2b4-001"; exon_number 8; exon_id "ENSMUSE00000507116.2"; level 2; tag "basic"; tag "appris_principal"; tag "CCDS"; ccdsid "CCDS15298.1"; havana_gene "OTTMUSG00000016442.3"; havan…
chr1	HAVANA	exon	133732226	133732440	.	-	.	gene_id "ENSMUSG00000026463.11"; transcript_id "ENSMUST00000143567.1"; gene_type "protein_coding"; gene_status "KNOWN"; gene_name "Atp2b4"; transcript_type "protein_coding"; transcript_status "KNOWN"; transcript_name "Atp2b4-001"; exon_number 9; exon_id "ENSMUSE00000539294.1"; level 2; tag "basic"; tag "appris_principal"; tag "CCDS"; ccdsid "CCDS15298.1"; havana_gene "OTTMUSG00000016442.3"; havan…
chr1	HAVANA	exon	133731663	133731905	.	-	.	gene_id "ENSMUSG00000026463.11"; transcript_id "ENSMUST00000143567.1"; gene_type "protein_coding"; gene_status "KNOWN"; gene_name "Atp2b4"; transcript_type "protein_coding"; transcript_status "KNOWN"; transcript_name "Atp2b4-001"; exon_number 10; exon_id "ENSMUSE00000159415.3"; level 2; tag "basic"; tag "appris_principal"; tag "CCDS"; ccdsid "CCDS15298.1"; havana_gene "OTTMUSG00000016442.3"; hava…
chr1	HAVANA	exon	133730369	133730610	.	-	.	gene_id "ENSMUSG00000026463.11"; transcript_id "ENSMUST00000143567.1"; gene_type "protein_coding"; gene_status "KNOWN"; gene_name "Atp2b4"; transcript_type "protein_coding"; transcript_status "KNOWN"; transcript_name "Atp2b4-001"; exon_number 11; exon_id "ENSMUSE00000159416.3"; level 2; tag "basic"; tag "appris_principal"; tag "CCDS"; ccdsid "CCDS15298.1"; havana_gene "OTTMUSG00000016442.3"; hava…
chr1	HAVANA	exon	133729717	133729948	.	-	.	gene_id "ENSMUSG00000026463.11"; transcript_id "ENSMUST00000143567.1"; gene_type "protein_coding"; gene_status "KNOWN"; gene_name "Atp2b4"; transcript_type "protein_coding"; transcript_status "KNOWN"; transcript_name "Atp2b4-001"; exon_number 12; exon_id "ENSMUSE00000159428.3"; level 2; tag "basic"; tag "appris_principal"; tag "CCDS"; ccdsid "CCDS15298.1"; havana_gene "OTTMUSG00000016442.3"; hava…
chr1	HAVANA	exon	133728697	133728876	.	-	.	gene_id "ENSMUSG00000026463.11"; transcript_id "ENSMUST00000143567.1"; gene_type "protein_coding"; gene_status "KNOWN"; gene_name "Atp2b4"; transcript_type "protein_coding"; transcript_status "KNOWN"; transcript_name "Atp2b4-001"; exon_number 13; exon_id "ENSMUSE00000539291.1"; level 2; tag "basic"; tag "appris_principal"; tag "CCDS"; ccdsid "CCDS15298.1"; havana_gene "OTTMUSG00000016442.3"; hava…
chr1	HAVANA	exon	133727723	133727810	.	-	.	gene_id "ENSMUSG00000026463.11"; transcript_id "ENSMUST00000143567.1"; gene_type "protein_coding"; gene_status "KNOWN"; gene_name "Atp2b4"; transcript_type "protein_coding"; transcript_status "KNOWN"; transcript_name "Atp2b4-001"; exon_number 14; exon_id "ENSMUSE00000159420.3"; level 2; tag "basic"; tag "appris_principal"; tag "CCDS"; ccdsid "CCDS15298.1"; havana_gene "OTTMUSG00000016442.3"; hava…
chr1	HAVANA	exon	133726457	133726563	.	-	.	gene_id "ENSMUSG00000026463.11"; transcript_id "ENSMUST00000143567.1"; gene_type "protein_coding"; gene_status "KNOWN"; gene_name "Atp2b4"; transcript_type "protein_coding"; transcript_status "KNOWN"; transcript_name "Atp2b4-001"; exon_number 15; exon_id "ENSMUSE00000539290.1"; level 2; tag "basic"; tag "appris_principal"; tag "CCDS"; ccdsid "CCDS15298.1"; havana_gene "OTTMUSG00000016442.3"; hava…
chr1	HAVANA	exon	133719324	133719515	.	-	.	gene_id "ENSMUSG00000026463.11"; transcript_id "ENSMUST00000143567.1"; gene_type "protein_coding"; gene_status "KNOWN"; gene_name "Atp2b4"; transcript_type "protein_coding"; transcript_status "KNOWN"; transcript_name "Atp2b4-001"; exon_number 16; exon_id "ENSMUSE00000539288.1"; level 2; tag "basic"; tag "appris_principal"; tag "CCDS"; ccdsid "CCDS15298.1"; havana_gene "OTTMUSG00000016442.3"; hava…
chr1	HAVANA	exon	133718700	133718913	.	-	.	gene_id "ENSMUSG00000026463.11"; transcript_id "ENSMUST00000143567.1"; gene_type "protein_coding"; gene_status "KNOWN"; gene_name "Atp2b4"; transcript_type "protein_coding"; transcript_status "KNOWN"; transcript_name "Atp2b4-001"; exon_number 17; exon_id "ENSMUSE00000539287.1"; level 2; tag "basic"; tag "appris_principal"; tag "CCDS"; ccdsid "CCDS15298.1"; havana_gene "OTTMUSG00000016442.3"; hava…
chr1	HAVANA	exon	133717788	133717999	.	-	.	gene_id "ENSMUSG00000026463.11"; transcript_id "ENSMUST00000143567.1"; gene_type "protein_coding"; gene_status "KNOWN"; gene_name "Atp2b4"; transcript_type "protein_coding"; transcript_status "KNOWN"; transcript_name "Atp2b4-001"; exon_number 18; exon_id "ENSMUSE00000539286.1"; level 2; tag "basic"; tag "appris_principal"; tag "CCDS"; ccdsid "CCDS15298.1"; havana_gene "OTTMUSG00000016442.3"; hava…
chr1	HAVANA	exon	133716505	133716612	.	-	.	gene_id "ENSMUSG00000026463.11"; transcript_id "ENSMUST00000143567.1"; gene_type "protein_coding"; gene_status "KNOWN"; gene_name "Atp2b4"; transcript_type "protein_coding"; transcript_status "KNOWN"; transcript_name "Atp2b4-001"; exon_number 19; exon_id "ENSMUSE00000159417.3"; level 2; tag "basic"; tag "appris_principal"; tag "CCDS"; ccdsid "CCDS15298.1"; havana_gene "OTTMUSG00000016442.3"; hava…
chr1	HAVANA	exon	133715054	133715230	.	-	.	gene_id "ENSMUSG00000026463.11"; transcript_id "ENSMUST00000143567.1"; gene_type "protein_coding"; gene_status "KNOWN"; gene_name "Atp2b4"; transcript_type "protein_coding"; transcript_status "KNOWN"; transcript_name "Atp2b4-001"; exon_number 20; exon_id "ENSMUSE00000514756.2"; level 2; tag "basic"; tag "appris_principal"; tag "CCDS"; ccdsid "CCDS15298.1"; havana_gene "OTTMUSG00000016442.3"; hava…
chr1	HAVANA	exon	133702678	133706996	.	-	.	gene_id "ENSMUSG00000026463.11"; transcript_id "ENSMUST00000143567.1"; gene_type "protein_coding"; gene_status "KNOWN"; gene_name "Atp2b4"; transcript_type "protein_coding"; transcript_status "KNOWN"; transcript_name "Atp2b4-001"; exon_number 21; exon_id "ENSMUSE00000742737.1"; level 2; tag "basic"; tag "appris_principal"; tag "CCDS"; ccdsid "CCDS15298.1"; havana_gene "OTTMUSG00000016442.3"; hava…
chr1	HAVANA	exon	133921255	133921414	.	-	.	gene_id "ENSMUSG00000041577.5"; transcript_id "ENSMUST00000048432.5"; gene_type "protein_coding"; gene_status "KNOWN"; gene_name "Prelp"; transcript_type "protein_coding"; transcript_status "KNOWN"; transcript_name "Prelp-001"; exon_number 1; exon_id "ENSMUSE00000816224.1"; level 2; tag "basic"; tag "appris_principal"; tag "CCDS"; ccdsid "CCDS15300.1"; havana_gene "OTTMUSG00000026872.2"; havana_t…
chr1	HAVANA	exon	133914445	133915421	.	-	.	gene_id "ENSMUSG00000041577.5"; transcript_id "ENSMUST00000048432.5"; gene_type "protein_coding"; gene_status "KNOWN"; gene_name "Prelp"; transcript_type "protein_coding"; transcript_status "KNOWN"; transcript_name "Prelp-001"; exon_number 2; exon_id "ENSMUSE00000234496.2"; level 2; tag "basic"; tag "appris_principal"; tag "CCDS"; ccdsid "CCDS15300.1"; havana_gene "OTTMUSG00000026872.2"; havana_t…
chr1	HAVANA	exon	133910304	133912781	.	-	.	gene_id "ENSMUSG00000041577.5"; transcript_id "ENSMUST00000048432.5"; gene_type "protein_coding"; gene_status "KNOWN"; gene_name "Prelp"; transcript_type "protein_coding"; transcript_status "KNOWN"; transcript_name "Prelp-001"; exon_number 3; exon_id "ENSMUSE00000387368.3"; level 2; tag "basic"; tag "appris_principal"; tag "CCDS"; ccdsid "CCDS15300.1"; havana_gene "OTTMUSG00000026872.2"; havana_t…
chr1	ENSEMBL	exon	134332290	134332928	.	-	.	gene_id "ENSMUSG00000026458.7"; transcript_id "ENSMUST00000168515.1"; gene_type "protein_coding"; gene_status "KNOWN"; gene_name "Ppfia4"; transcript_type "protein_coding"; transcript_status "KNOWN"; transcript_name "Ppfia4-201"; exon_number 1; exon_id "ENSMUSE00000493200.3"; level 3; tag "basic"; tag "appris_principal"; tag "CCDS"; ccdsid "CCDS48369.1";
chr1	ENSEMBL	exon	134329146	134329247	.	-	.	gene_id "ENSMUSG00000026458.7"; transcript_id "ENSMUST00000168515.1"; gene_type "protein_coding"; gene_status "KNOWN"; gene_name "Ppfia4"; transcript_type "protein_coding"; transcript_status "KNOWN"; transcript_name "Ppfia4-201"; exon_number 2; exon_id "ENSMUSE00000539192.1"; level 3; tag "basic"; tag "appris_principal"; tag "CCDS"; ccdsid "CCDS48369.1";
chr1	ENSEMBL	exon	134328644	134328808	.	-	.	gene_id "ENSMUSG00000026458.7"; transcript_id "ENSMUST00000168515.1"; gene_type "protein_coding"; gene_status "KNOWN"; gene_name "Ppfia4"; transcript_type "protein_coding"; transcript_status "KNOWN"; transcript_name "Ppfia4-201"; exon_number 3; exon_id "ENSMUSE00000487325.2"; level 3; tag "basic"; tag "appris_principal"; tag "CCDS"; ccdsid "CCDS48369.1";
chr1	ENSEMBL	exon	134328293	134328367	.	-	.	gene_id "ENSMUSG00000026458.7"; transcript_id "ENSMUST00000168515.1"; gene_type "protein_coding"; gene_status "KNOWN"; gene_name "Ppfia4"; transcript_type "protein_coding"; transcript_status "KNOWN"; transcript_name "Ppfia4-201"; exon_number 4; exon_id "ENSMUSE00000479279.2"; level 3; tag "basic"; tag "appris_principal"; tag "CCDS"; ccdsid "CCDS48369.1";
chr1	ENSEMBL	exon	134328000	134328089	.	-	.	gene_id "ENSMUSG00000026458.7"; transcript_id "ENSMUST00000168515.1"; gene_type "protein_coding"; gene_status "KNOWN"; gene_name "Ppfia4"; transcript_type "protein_coding"; transcript_status "KNOWN"; transcript_name "Ppfia4-201"; exon_number 5; exon_id "ENSMUSE00000480332.2"; level 3; tag "basic"; tag "appris_principal"; tag "CCDS"; ccdsid "CCDS48369.1";
chr1	ENSEMBL	exon	134327258	134327449	.	-	.	gene_id "ENSMUSG00000026458.7"; transcript_id "ENSMUST00000168515.1"; gene_type "protein_coding"; gene_status "KNOWN"; gene_name "Ppfia4"; transcript_type "protein_coding"; transcript_status "KNOWN"; transcript_name "Ppfia4-201"; exon_number 6; exon_id "ENSMUSE00000916286.1"; level 3; tag "basic"; tag "appris_principal"; tag "CCDS"; ccdsid "CCDS48369.1";
chr1	ENSEMBL	exon	134326816	134326962	.	-	.	gene_id "ENSMUSG00000026458.7"; transcript_id "ENSMUST00000168515.1"; gene_type "protein_coding"; gene_status "KNOWN"; gene_name "Ppfia4"; transcript_type "protein_coding"; transcript_status "KNOWN"; transcript_name "Ppfia4-201"; exon_number 7; exon_id "ENSMUSE00000909977.1"; level 3; tag "basic"; tag "appris_principal"; tag "CCDS"; ccdsid "CCDS48369.1";
chr1	ENSEMBL	exon	134326484	134326618	.	-	.	gene_id "ENSMUSG00000026458.7"; transcript_id "ENSMUST00000168515.1"; gene_type "protein_coding"; gene_status "KNOWN"; gene_name "Ppfia4"; transcript_type "protein_coding"; transcript_status "KNOWN"; transcript_name "Ppfia4-201"; exon_number 8; exon_id "ENSMUSE00000159359.4"; level 3; tag "basic"; tag "appris_principal"; tag "CCDS"; ccdsid "CCDS48369.1";
chr1	ENSEMBL	exon	134324511	134324594	.	-	.	gene_id "ENSMUSG00000026458.7"; transcript_id "ENSMUST00000168515.1"; gene_type "protein_coding"; gene_status "KNOWN"; gene_name "Ppfia4"; transcript_type "protein_coding"; transcript_status "KNOWN"; transcript_name "Ppfia4-201"; exon_number 9; exon_id "ENSMUSE00000501028.3"; level 3; tag "basic"; tag "appris_principal"; tag "CCDS"; ccdsid "CCDS48369.1";
chr1	ENSEMBL	exon	134324079	134324210	.	-	.	gene_id "ENSMUSG00000026458.7"; transcript_id "ENSMUST00000168515.1"; gene_type "protein_coding"; gene_status "KNOWN"; gene_name "Ppfia4"; transcript_type "protein_coding"; transcript_status "KNOWN"; transcript_name "Ppfia4-201"; exon_number 10; exon_id "ENSMUSE00000475268.2"; level 3; tag "basic"; tag "appris_principal"; tag "CCDS"; ccdsid "CCDS48369.1";
chr1	ENSEMBL	exon	134323002	134323093	.	-	.	gene_id "ENSMUSG00000026458.7"; transcript_id "ENSMUST00000168515.1"; gene_type "protein_coding"; gene_status "KNOWN"; gene_name "Ppfia4"; transcript_type "protein_coding"; transcript_status "KNOWN"; transcript_name "Ppfia4-201"; exon_number 11; exon_id "ENSMUSE00000159376.3"; level 3; tag "basic"; tag "appris_principal"; tag "CCDS"; ccdsid "CCDS48369.1";
chr1	ENSEMBL	exon	134321061	134321169	.	-	.	gene_id "ENSMUSG00000026458.7"; transcript_id "ENSMUST00000168515.1"; gene_type "protein_coding"; gene_status "KNOWN"; gene_name "Ppfia4"; transcript_type "protein_coding"; transcript_status "KNOWN"; transcript_name "Ppfia4-201"; exon_number 12; exon_id "ENSMUSE00000477273.2"; level 3; tag "basic"; tag "appris_principal"; tag "CCDS"; ccdsid "CCDS48369.1";
chr1	ENSEMBL	exon	134319215	134319423	.	-	.	gene_id "ENSMUSG00000026458.7"; transcript_id "ENSMUST00000168515.1"; gene_type "protein_coding"; gene_status "KNOWN"; gene_name "Ppfia4"; transcript_type "protein_coding"; transcript_status "KNOWN"; transcript_name "Ppfia4-201"; exon_number 13; exon_id "ENSMUSE00000501058.2"; level 3; tag "basic"; tag "appris_principal"; tag "CCDS"; ccdsid "CCDS48369.1";
[truncated: 21,893 more rows]
