# Supplementary material for: lncRScan-SVM: A Tool for Predicting Long Non-Coding RNAs Using Support Vector Machine
Source: PLoS One. 2015 Oct 5;10(10):e0139654. doi: 10.1371/journal.pone.0139654 (PMC4593643; doi:10.1371/journal.pone.0139654)
Supplement: S1 Dataset — (ZIP) [file pone.0139654.s001.zip › datasets/Readme.txt]

Human --
	PCTs of Training-A: v19_Training_A_pc.gtf
	LNCTs of Training-A: v19_Training_A_lnc.gtf

	PCTs of Testing-A: v19_Testing_A_pc.gtf
	LNCTs of Testing-A: v19_Testing_A_lnc.gtf

	PCTs of Testing-B: v19_Testing_B_pc.gtf
	LNCTs of Testing-B: v19_Testing_B_lnc.gtf

Mouse --
	PCTs of Training-A: m2_Training_A_pc.gtf
	LNCTs of Training-A: m2_Training_A_lnc.gtf

	PCTs of Testing-A: m2_Testing_A_pc.gtf
	LNCTs of Testing-A: m2_Testing_A_lnc.gtf

	PCTs of Testing-B: m2_Testing_B_pc.gtf
	LNCTs of Testing-B: m2_Testing_B_lnc.gtf
