# Supplementary material for: lncRScan-SVM: A Tool for Predicting Long Non-Coding RNAs Using Support Vector Machine
Source: PLoS One. 2015 Oct 5;10(10):e0139654. doi: 10.1371/journal.pone.0139654 (PMC4593643; doi:10.1371/journal.pone.0139654)
Supplement: S1 Dataset — (ZIP) [file pone.0139654.s001.zip › datasets/v19_Testing_A_pc.gtf]

chr1	HAVANA	exon	621059	622053	.	-	.	gene_id "ENSG00000185097.2"; transcript_id "ENST00000332831.2"; gene_type "protein_coding"; gene_status "KNOWN"; gene_name "OR4F16"; transcript_type "protein_coding"; transcript_status "KNOWN"; transcript_name "OR4F16-001"; exon_number 1; exon_id "ENSE00002324228.1"; level 2; tag "basic"; tag "appris_principal"; tag "CCDS"; ccdsid "CCDS41221.1"; havana_gene "OTTHUMG00000002581.1"; havana_transcri…
chr1	HAVANA	exon	860260	860328	.	+	.	gene_id "ENSG00000187634.6"; transcript_id "ENST00000420190.1"; gene_type "protein_coding"; gene_status "KNOWN"; gene_name "SAMD11"; transcript_type "protein_coding"; transcript_status "KNOWN"; transcript_name "SAMD11-011"; exon_number 1; exon_id "ENSE00001637883.1"; level 2; tag "alternative_5_UTR"; tag "mRNA_end_NF"; tag "cds_end_NF"; havana_gene "OTTHUMG00000040719.8"; havana_transcript "OTTHU…
chr1	HAVANA	exon	861302	861393	.	+	.	gene_id "ENSG00000187634.6"; transcript_id "ENST00000420190.1"; gene_type "protein_coding"; gene_status "KNOWN"; gene_name "SAMD11"; transcript_type "protein_coding"; transcript_status "KNOWN"; transcript_name "SAMD11-011"; exon_number 2; exon_id "ENSE00001763717.1"; level 2; tag "alternative_5_UTR"; tag "mRNA_end_NF"; tag "cds_end_NF"; havana_gene "OTTHUMG00000040719.8"; havana_transcript "OTTHU…
chr1	HAVANA	exon	865535	865716	.	+	.	gene_id "ENSG00000187634.6"; transcript_id "ENST00000420190.1"; gene_type "protein_coding"; gene_status "KNOWN"; gene_name "SAMD11"; transcript_type "protein_coding"; transcript_status "KNOWN"; transcript_name "SAMD11-011"; exon_number 3; exon_id "ENSE00002727207.1"; level 2; tag "alternative_5_UTR"; tag "mRNA_end_NF"; tag "cds_end_NF"; havana_gene "OTTHUMG00000040719.8"; havana_transcript "OTTHU…
chr1	HAVANA	exon	866419	866469	.	+	.	gene_id "ENSG00000187634.6"; transcript_id "ENST00000420190.1"; gene_type "protein_coding"; gene_status "KNOWN"; gene_name "SAMD11"; transcript_type "protein_coding"; transcript_status "KNOWN"; transcript_name "SAMD11-011"; exon_number 4; exon_id "ENSE00002696520.1"; level 2; tag "alternative_5_UTR"; tag "mRNA_end_NF"; tag "cds_end_NF"; havana_gene "OTTHUMG00000040719.8"; havana_transcript "OTTHU…
chr1	HAVANA	exon	871152	871276	.	+	.	gene_id "ENSG00000187634.6"; transcript_id "ENST00000420190.1"; gene_type "protein_coding"; gene_status "KNOWN"; gene_name "SAMD11"; transcript_type "protein_coding"; transcript_status "KNOWN"; transcript_name "SAMD11-011"; exon_number 5; exon_id "ENSE00002703998.1"; level 2; tag "alternative_5_UTR"; tag "mRNA_end_NF"; tag "cds_end_NF"; havana_gene "OTTHUMG00000040719.8"; havana_transcript "OTTHU…
chr1	HAVANA	exon	874420	874509	.	+	.	gene_id "ENSG00000187634.6"; transcript_id "ENST00000420190.1"; gene_type "protein_coding"; gene_status "KNOWN"; gene_name "SAMD11"; transcript_type "protein_coding"; transcript_status "KNOWN"; transcript_name "SAMD11-011"; exon_number 6; exon_id "ENSE00002686739.1"; level 2; tag "alternative_5_UTR"; tag "mRNA_end_NF"; tag "cds_end_NF"; havana_gene "OTTHUMG00000040719.8"; havana_transcript "OTTHU…
chr1	HAVANA	exon	874655	874671	.	+	.	gene_id "ENSG00000187634.6"; transcript_id "ENST00000420190.1"; gene_type "protein_coding"; gene_status "KNOWN"; gene_name "SAMD11"; transcript_type "protein_coding"; transcript_status "KNOWN"; transcript_name "SAMD11-011"; exon_number 7; exon_id "ENSE00001608769.1"; level 2; tag "alternative_5_UTR"; tag "mRNA_end_NF"; tag "cds_end_NF"; havana_gene "OTTHUMG00000040719.8"; havana_transcript "OTTHU…
chr1	HAVANA	exon	917445	917473	.	-	.	gene_id "ENSG00000187642.5"; transcript_id "ENST00000341290.2"; gene_type "protein_coding"; gene_status "KNOWN"; gene_name "C1orf170"; transcript_type "protein_coding"; transcript_status "PUTATIVE"; transcript_name "C1orf170-001"; exon_number 1; exon_id "ENSE00001385037.1"; level 2; tag "basic"; tag "appris_candidate"; havana_gene "OTTHUMG00000040757.3"; havana_transcript "OTTHUMT00000097943.2";
chr1	HAVANA	exon	916517	916553	.	-	.	gene_id "ENSG00000187642.5"; transcript_id "ENST00000341290.2"; gene_type "protein_coding"; gene_status "KNOWN"; gene_name "C1orf170"; transcript_type "protein_coding"; transcript_status "PUTATIVE"; transcript_name "C1orf170-001"; exon_number 2; exon_id "ENSE00003620136.1"; level 2; tag "basic"; tag "appris_candidate"; havana_gene "OTTHUMG00000040757.3"; havana_transcript "OTTHUMT00000097943.2";
chr1	HAVANA	exon	914261	916037	.	-	.	gene_id "ENSG00000187642.5"; transcript_id "ENST00000341290.2"; gene_type "protein_coding"; gene_status "KNOWN"; gene_name "C1orf170"; transcript_type "protein_coding"; transcript_status "PUTATIVE"; transcript_name "C1orf170-001"; exon_number 3; exon_id "ENSE00001365716.1"; level 2; tag "basic"; tag "appris_candidate"; havana_gene "OTTHUMG00000040757.3"; havana_transcript "OTTHUMT00000097943.2";
chr1	HAVANA	exon	911879	912004	.	-	.	gene_id "ENSG00000187642.5"; transcript_id "ENST00000341290.2"; gene_type "protein_coding"; gene_status "KNOWN"; gene_name "C1orf170"; transcript_type "protein_coding"; transcript_status "PUTATIVE"; transcript_name "C1orf170-001"; exon_number 4; exon_id "ENSE00001389758.1"; level 2; tag "basic"; tag "appris_candidate"; havana_gene "OTTHUMG00000040757.3"; havana_transcript "OTTHUMT00000097943.2";
chr1	HAVANA	exon	910584	911649	.	-	.	gene_id "ENSG00000187642.5"; transcript_id "ENST00000341290.2"; gene_type "protein_coding"; gene_status "KNOWN"; gene_name "C1orf170"; transcript_type "protein_coding"; transcript_status "PUTATIVE"; transcript_name "C1orf170-001"; exon_number 5; exon_id "ENSE00001366612.1"; level 2; tag "basic"; tag "appris_candidate"; havana_gene "OTTHUMG00000040757.3"; havana_transcript "OTTHUMT00000097943.2";
chr1	HAVANA	exon	948803	948956	.	+	.	gene_id "ENSG00000187608.5"; transcript_id "ENST00000379389.4"; gene_type "protein_coding"; gene_status "KNOWN"; gene_name "ISG15"; transcript_type "protein_coding"; transcript_status "KNOWN"; transcript_name "ISG15-001"; exon_number 1; exon_id "ENSE00001480807.4"; level 2; tag "basic"; tag "appris_principal"; tag "CCDS"; ccdsid "CCDS6.1"; havana_gene "OTTHUMG00000040777.1"; havana_transcript "OT…
chr1	HAVANA	exon	949364	949920	.	+	.	gene_id "ENSG00000187608.5"; transcript_id "ENST00000379389.4"; gene_type "protein_coding"; gene_status "KNOWN"; gene_name "ISG15"; transcript_type "protein_coding"; transcript_status "KNOWN"; transcript_name "ISG15-001"; exon_number 2; exon_id "ENSE00001480799.4"; level 2; tag "basic"; tag "appris_principal"; tag "CCDS"; ccdsid "CCDS6.1"; havana_gene "OTTHUMG00000040777.1"; havana_transcript "OT…
chr1	HAVANA	exon	1009396	1009687	.	-	.	gene_id "ENSG00000237330.2"; transcript_id "ENST00000453464.2"; gene_type "protein_coding"; gene_status "KNOWN"; gene_name "RNF223"; transcript_type "protein_coding"; transcript_status "KNOWN"; transcript_name "RNF223-001"; exon_number 1; exon_id "ENSE00001707588.1"; level 2; tag "basic"; tag "appris_principal"; tag "CCDS"; ccdsid "CCDS53257.1"; havana_gene "OTTHUMG00000185582.1"; havana_transcri…
chr1	HAVANA	exon	1006346	1007955	.	-	.	gene_id "ENSG00000237330.2"; transcript_id "ENST00000453464.2"; gene_type "protein_coding"; gene_status "KNOWN"; gene_name "RNF223"; transcript_type "protein_coding"; transcript_status "KNOWN"; transcript_name "RNF223-001"; exon_number 2; exon_id "ENSE00001666214.2"; level 2; tag "basic"; tag "appris_principal"; tag "CCDS"; ccdsid "CCDS53257.1"; havana_gene "OTTHUMG00000185582.1"; havana_transcri…
chr1	ENSEMBL	exon	1051440	1051736	.	-	.	gene_id "ENSG00000131591.13"; transcript_id "ENST00000448924.1"; gene_type "protein_coding"; gene_status "KNOWN"; gene_name "C1orf159"; transcript_type "protein_coding"; transcript_status "KNOWN"; transcript_name "C1orf159-203"; exon_number 1; exon_id "ENSE00001639584.1"; level 3; tag "basic"; tag "appris_candidate_longest"; havana_gene "OTTHUMG00000000745.8";
chr1	ENSEMBL	exon	1027371	1027483	.	-	.	gene_id "ENSG00000131591.13"; transcript_id "ENST00000448924.1"; gene_type "protein_coding"; gene_status "KNOWN"; gene_name "C1orf159"; transcript_type "protein_coding"; transcript_status "KNOWN"; transcript_name "C1orf159-203"; exon_number 2; exon_id "ENSE00002711450.1"; level 3; tag "basic"; tag "appris_candidate_longest"; havana_gene "OTTHUMG00000000745.8";
chr1	ENSEMBL	exon	1026852	1026945	.	-	.	gene_id "ENSG00000131591.13"; transcript_id "ENST00000448924.1"; gene_type "protein_coding"; gene_status "KNOWN"; gene_name "C1orf159"; transcript_type "protein_coding"; transcript_status "KNOWN"; transcript_name "C1orf159-203"; exon_number 3; exon_id "ENSE00003652001.1"; level 3; tag "basic"; tag "appris_candidate_longest"; havana_gene "OTTHUMG00000000745.8";
chr1	ENSEMBL	exon	1026256	1026363	.	-	.	gene_id "ENSG00000131591.13"; transcript_id "ENST00000448924.1"; gene_type "protein_coding"; gene_status "KNOWN"; gene_name "C1orf159"; transcript_type "protein_coding"; transcript_status "KNOWN"; transcript_name "C1orf159-203"; exon_number 4; exon_id "ENSE00001480589.1"; level 3; tag "basic"; tag "appris_candidate_longest"; havana_gene "OTTHUMG00000000745.8";
chr1	ENSEMBL	exon	1025733	1025808	.	-	.	gene_id "ENSG00000131591.13"; transcript_id "ENST00000448924.1"; gene_type "protein_coding"; gene_status "KNOWN"; gene_name "C1orf159"; transcript_type "protein_coding"; transcript_status "KNOWN"; transcript_name "C1orf159-203"; exon_number 5; exon_id "ENSE00003592709.1"; level 3; tag "basic"; tag "appris_candidate_longest"; havana_gene "OTTHUMG00000000745.8";
chr1	ENSEMBL	exon	1022882	1022977	.	-	.	gene_id "ENSG00000131591.13"; transcript_id "ENST00000448924.1"; gene_type "protein_coding"; gene_status "KNOWN"; gene_name "C1orf159"; transcript_type "protein_coding"; transcript_status "KNOWN"; transcript_name "C1orf159-203"; exon_number 6; exon_id "ENSE00003463192.1"; level 3; tag "basic"; tag "appris_candidate_longest"; havana_gene "OTTHUMG00000000745.8";
chr1	ENSEMBL	exon	1022519	1022584	.	-	.	gene_id "ENSG00000131591.13"; transcript_id "ENST00000448924.1"; gene_type "protein_coding"; gene_status "KNOWN"; gene_name "C1orf159"; transcript_type "protein_coding"; transcript_status "KNOWN"; transcript_name "C1orf159-203"; exon_number 7; exon_id "ENSE00003671316.1"; level 3; tag "basic"; tag "appris_candidate_longest"; havana_gene "OTTHUMG00000000745.8";
chr1	ENSEMBL	exon	1021258	1021392	.	-	.	gene_id "ENSG00000131591.13"; transcript_id "ENST00000448924.1"; gene_type "protein_coding"; gene_status "KNOWN"; gene_name "C1orf159"; transcript_type "protein_coding"; transcript_status "KNOWN"; transcript_name "C1orf159-203"; exon_number 8; exon_id "ENSE00003678908.1"; level 3; tag "basic"; tag "appris_candidate_longest"; havana_gene "OTTHUMG00000000745.8";
chr1	ENSEMBL	exon	1019861	1019886	.	-	.	gene_id "ENSG00000131591.13"; transcript_id "ENST00000448924.1"; gene_type "protein_coding"; gene_status "KNOWN"; gene_name "C1orf159"; transcript_type "protein_coding"; transcript_status "KNOWN"; transcript_name "C1orf159-203"; exon_number 9; exon_id "ENSE00003614342.1"; level 3; tag "basic"; tag "appris_candidate_longest"; havana_gene "OTTHUMG00000000745.8";
chr1	ENSEMBL	exon	1019295	1019763	.	-	.	gene_id "ENSG00000131591.13"; transcript_id "ENST00000448924.1"; gene_type "protein_coding"; gene_status "KNOWN"; gene_name "C1orf159"; transcript_type "protein_coding"; transcript_status "KNOWN"; transcript_name "C1orf159-203"; exon_number 10; exon_id "ENSE00003664630.1"; level 3; tag "basic"; tag "appris_candidate_longest"; havana_gene "OTTHUMG00000000745.8";
chr1	ENSEMBL	exon	1017198	1018367	.	-	.	gene_id "ENSG00000131591.13"; transcript_id "ENST00000448924.1"; gene_type "protein_coding"; gene_status "KNOWN"; gene_name "C1orf159"; transcript_type "protein_coding"; transcript_status "KNOWN"; transcript_name "C1orf159-203"; exon_number 11; exon_id "ENSE00001662925.1"; level 3; tag "basic"; tag "appris_candidate_longest"; havana_gene "OTTHUMG00000000745.8";
chr1	ENSEMBL	exon	1051440	1051736	.	-	.	gene_id "ENSG00000131591.13"; transcript_id "ENST00000294576.5"; gene_type "protein_coding"; gene_status "KNOWN"; gene_name "C1orf159"; transcript_type "protein_coding"; transcript_status "KNOWN"; transcript_name "C1orf159-201"; exon_number 1; exon_id "ENSE00001639584.1"; level 3; tag "basic"; havana_gene "OTTHUMG00000000745.8";
chr1	ENSEMBL	exon	1027371	1027483	.	-	.	gene_id "ENSG00000131591.13"; transcript_id "ENST00000294576.5"; gene_type "protein_coding"; gene_status "KNOWN"; gene_name "C1orf159"; transcript_type "protein_coding"; transcript_status "KNOWN"; transcript_name "C1orf159-201"; exon_number 2; exon_id "ENSE00002711450.1"; level 3; tag "basic"; havana_gene "OTTHUMG00000000745.8";
chr1	ENSEMBL	exon	1026852	1026945	.	-	.	gene_id "ENSG00000131591.13"; transcript_id "ENST00000294576.5"; gene_type "protein_coding"; gene_status "KNOWN"; gene_name "C1orf159"; transcript_type "protein_coding"; transcript_status "KNOWN"; transcript_name "C1orf159-201"; exon_number 3; exon_id "ENSE00003652001.1"; level 3; tag "basic"; havana_gene "OTTHUMG00000000745.8";
chr1	ENSEMBL	exon	1025733	1025808	.	-	.	gene_id "ENSG00000131591.13"; transcript_id "ENST00000294576.5"; gene_type "protein_coding"; gene_status "KNOWN"; gene_name "C1orf159"; transcript_type "protein_coding"; transcript_status "KNOWN"; transcript_name "C1orf159-201"; exon_number 4; exon_id "ENSE00003592709.1"; level 3; tag "basic"; havana_gene "OTTHUMG00000000745.8";
chr1	ENSEMBL	exon	1022882	1022977	.	-	.	gene_id "ENSG00000131591.13"; transcript_id "ENST00000294576.5"; gene_type "protein_coding"; gene_status "KNOWN"; gene_name "C1orf159"; transcript_type "protein_coding"; transcript_status "KNOWN"; transcript_name "C1orf159-201"; exon_number 5; exon_id "ENSE00003463192.1"; level 3; tag "basic"; havana_gene "OTTHUMG00000000745.8";
chr1	ENSEMBL	exon	1022519	1022584	.	-	.	gene_id "ENSG00000131591.13"; transcript_id "ENST00000294576.5"; gene_type "protein_coding"; gene_status "KNOWN"; gene_name "C1orf159"; transcript_type "protein_coding"; transcript_status "KNOWN"; transcript_name "C1orf159-201"; exon_number 6; exon_id "ENSE00003671316.1"; level 3; tag "basic"; havana_gene "OTTHUMG00000000745.8";
chr1	ENSEMBL	exon	1021258	1021392	.	-	.	gene_id "ENSG00000131591.13"; transcript_id "ENST00000294576.5"; gene_type "protein_coding"; gene_status "KNOWN"; gene_name "C1orf159"; transcript_type "protein_coding"; transcript_status "KNOWN"; transcript_name "C1orf159-201"; exon_number 7; exon_id "ENSE00003678908.1"; level 3; tag "basic"; havana_gene "OTTHUMG00000000745.8";
chr1	ENSEMBL	exon	1019861	1019886	.	-	.	gene_id "ENSG00000131591.13"; transcript_id "ENST00000294576.5"; gene_type "protein_coding"; gene_status "KNOWN"; gene_name "C1orf159"; transcript_type "protein_coding"; transcript_status "KNOWN"; transcript_name "C1orf159-201"; exon_number 8; exon_id "ENSE00003614342.1"; level 3; tag "basic"; havana_gene "OTTHUMG00000000745.8";
chr1	ENSEMBL	exon	1019295	1019763	.	-	.	gene_id "ENSG00000131591.13"; transcript_id "ENST00000294576.5"; gene_type "protein_coding"; gene_status "KNOWN"; gene_name "C1orf159"; transcript_type "protein_coding"; transcript_status "KNOWN"; transcript_name "C1orf159-201"; exon_number 9; exon_id "ENSE00003664630.1"; level 3; tag "basic"; havana_gene "OTTHUMG00000000745.8";
chr1	ENSEMBL	exon	1017198	1018367	.	-	.	gene_id "ENSG00000131591.13"; transcript_id "ENST00000294576.5"; gene_type "protein_coding"; gene_status "KNOWN"; gene_name "C1orf159"; transcript_type "protein_coding"; transcript_status "KNOWN"; transcript_name "C1orf159-201"; exon_number 10; exon_id "ENSE00001662925.1"; level 3; tag "basic"; havana_gene "OTTHUMG00000000745.8";
chr1	HAVANA	exon	1149363	1149512	.	-	.	gene_id "ENSG00000186827.6"; transcript_id "ENST00000379236.3"; gene_type "protein_coding"; gene_status "KNOWN"; gene_name "TNFRSF4"; transcript_type "protein_coding"; transcript_status "KNOWN"; transcript_name "TNFRSF4-001"; exon_number 1; exon_id "ENSE00001832731.1"; level 2; tag "basic"; tag "appris_principal"; tag "CCDS"; ccdsid "CCDS11.1"; havana_gene "OTTHUMG00000001415.3"; havana_transcrip…
chr1	HAVANA	exon	1149043	1149165	.	-	.	gene_id "ENSG00000186827.6"; transcript_id "ENST00000379236.3"; gene_type "protein_coding"; gene_status "KNOWN"; gene_name "TNFRSF4"; transcript_type "protein_coding"; transcript_status "KNOWN"; transcript_name "TNFRSF4-001"; exon_number 2; exon_id "ENSE00001333068.1"; level 2; tag "basic"; tag "appris_principal"; tag "CCDS"; ccdsid "CCDS11.1"; havana_gene "OTTHUMG00000001415.3"; havana_transcrip…
chr1	HAVANA	exon	1148372	1148473	.	-	.	gene_id "ENSG00000186827.6"; transcript_id "ENST00000379236.3"; gene_type "protein_coding"; gene_status "KNOWN"; gene_name "TNFRSF4"; transcript_type "protein_coding"; transcript_status "KNOWN"; transcript_name "TNFRSF4-001"; exon_number 3; exon_id "ENSE00003672164.1"; level 2; tag "basic"; tag "appris_principal"; tag "CCDS"; ccdsid "CCDS11.1"; havana_gene "OTTHUMG00000001415.3"; havana_transcrip…
chr1	HAVANA	exon	1148018	1148084	.	-	.	gene_id "ENSG00000186827.6"; transcript_id "ENST00000379236.3"; gene_type "protein_coding"; gene_status "KNOWN"; gene_name "TNFRSF4"; transcript_type "protein_coding"; transcript_status "KNOWN"; transcript_name "TNFRSF4-001"; exon_number 4; exon_id "ENSE00003688707.1"; level 2; tag "basic"; tag "appris_principal"; tag "CCDS"; ccdsid "CCDS11.1"; havana_gene "OTTHUMG00000001415.3"; havana_transcrip…
chr1	HAVANA	exon	1147322	1147518	.	-	.	gene_id "ENSG00000186827.6"; transcript_id "ENST00000379236.3"; gene_type "protein_coding"; gene_status "KNOWN"; gene_name "TNFRSF4"; transcript_type "protein_coding"; transcript_status "KNOWN"; transcript_name "TNFRSF4-001"; exon_number 5; exon_id "ENSE00003649215.1"; level 2; tag "basic"; tag "appris_principal"; tag "CCDS"; ccdsid "CCDS11.1"; havana_gene "OTTHUMG00000001415.3"; havana_transcrip…
chr1	HAVANA	exon	1147084	1147212	.	-	.	gene_id "ENSG00000186827.6"; transcript_id "ENST00000379236.3"; gene_type "protein_coding"; gene_status "KNOWN"; gene_name "TNFRSF4"; transcript_type "protein_coding"; transcript_status "KNOWN"; transcript_name "TNFRSF4-001"; exon_number 6; exon_id "ENSE00001333051.1"; level 2; tag "basic"; tag "appris_principal"; tag "CCDS"; ccdsid "CCDS11.1"; havana_gene "OTTHUMG00000001415.3"; havana_transcrip…
chr1	HAVANA	exon	1146706	1147005	.	-	.	gene_id "ENSG00000186827.6"; transcript_id "ENST00000379236.3"; gene_type "protein_coding"; gene_status "KNOWN"; gene_name "TNFRSF4"; transcript_type "protein_coding"; transcript_status "KNOWN"; transcript_name "TNFRSF4-001"; exon_number 7; exon_id "ENSE00001915458.1"; level 2; tag "basic"; tag "appris_principal"; tag "CCDS"; ccdsid "CCDS11.1"; havana_gene "OTTHUMG00000001415.3"; havana_transcrip…
chr1	ENSEMBL	exon	1167272	1167370	.	-	.	gene_id "ENSG00000078808.12"; transcript_id "ENST00000545427.1"; gene_type "protein_coding"; gene_status "KNOWN"; gene_name "SDF4"; transcript_type "protein_coding"; transcript_status "KNOWN"; transcript_name "SDF4-201"; exon_number 1; exon_id "ENSE00002272778.1"; level 3; tag "basic"; havana_gene "OTTHUMG00000001812.5";
chr1	ENSEMBL	exon	1163848	1164326	.	-	.	gene_id "ENSG00000078808.12"; transcript_id "ENST00000545427.1"; gene_type "protein_coding"; gene_status "KNOWN"; gene_name "SDF4"; transcript_type "protein_coding"; transcript_status "KNOWN"; transcript_name "SDF4-201"; exon_number 2; exon_id "ENSE00003459646.1"; level 3; tag "basic"; havana_gene "OTTHUMG00000001812.5";
chr1	ENSEMBL	exon	1159212	1159348	.	-	.	gene_id "ENSG00000078808.12"; transcript_id "ENST00000545427.1"; gene_type "protein_coding"; gene_status "KNOWN"; gene_name "SDF4"; transcript_type "protein_coding"; transcript_status "KNOWN"; transcript_name "SDF4-201"; exon_number 3; exon_id "ENSE00000869640.1"; level 3; tag "basic"; havana_gene "OTTHUMG00000001812.5";
chr1	ENSEMBL	exon	1158624	1158737	.	-	.	gene_id "ENSG00000078808.12"; transcript_id "ENST00000545427.1"; gene_type "protein_coding"; gene_status "KNOWN"; gene_name "SDF4"; transcript_type "protein_coding"; transcript_status "KNOWN"; transcript_name "SDF4-201"; exon_number 4; exon_id "ENSE00000869639.1"; level 3; tag "basic"; havana_gene "OTTHUMG00000001812.5";
chr1	ENSEMBL	exon	1156079	1156110	.	-	.	gene_id "ENSG00000078808.12"; transcript_id "ENST00000545427.1"; gene_type "protein_coding"; gene_status "KNOWN"; gene_name "SDF4"; transcript_type "protein_coding"; transcript_status "KNOWN"; transcript_name "SDF4-201"; exon_number 5; exon_id "ENSE00002252415.1"; level 3; tag "basic"; havana_gene "OTTHUMG00000001812.5";
chr1	ENSEMBL	exon	1209046	1209234	.	-	.	gene_id "ENSG00000160087.16"; transcript_id "ENST00000347370.2"; gene_type "protein_coding"; gene_status "KNOWN"; gene_name "UBE2J2"; transcript_type "protein_coding"; transcript_status "KNOWN"; transcript_name "UBE2J2-202"; exon_number 1; exon_id "ENSE00001307335.2"; level 3; tag "basic"; tag "CCDS"; ccdsid "CCDS16.1"; havana_gene "OTTHUMG00000001911.8";
chr1	ENSEMBL	exon	1203113	1203372	.	-	.	gene_id "ENSG00000160087.16"; transcript_id "ENST00000347370.2"; gene_type "protein_coding"; gene_status "KNOWN"; gene_name "UBE2J2"; transcript_type "protein_coding"; transcript_status "KNOWN"; transcript_name "UBE2J2-202"; exon_number 2; exon_id "ENSE00001479990.1"; level 3; tag "basic"; tag "CCDS"; ccdsid "CCDS16.1"; havana_gene "OTTHUMG00000001911.8";
chr1	ENSEMBL	exon	1198726	1198766	.	-	.	gene_id "ENSG00000160087.16"; transcript_id "ENST00000347370.2"; gene_type "protein_coding"; gene_status "KNOWN"; gene_name "UBE2J2"; transcript_type "protein_coding"; transcript_status "KNOWN"; transcript_name "UBE2J2-202"; exon_number 3; exon_id "ENSE00003499243.1"; level 3; tag "basic"; tag "CCDS"; ccdsid "CCDS16.1"; havana_gene "OTTHUMG00000001911.8";
chr1	ENSEMBL	exon	1192588	1192690	.	-	.	gene_id "ENSG00000160087.16"; transcript_id "ENST00000347370.2"; gene_type "protein_coding"; gene_status "KNOWN"; gene_name "UBE2J2"; transcript_type "protein_coding"; transcript_status "KNOWN"; transcript_name "UBE2J2-202"; exon_number 4; exon_id "ENSE00003468437.1"; level 3; tag "basic"; tag "CCDS"; ccdsid "CCDS16.1"; havana_gene "OTTHUMG00000001911.8";
chr1	ENSEMBL	exon	1192372	1192510	.	-	.	gene_id "ENSG00000160087.16"; transcript_id "ENST00000347370.2"; gene_type "protein_coding"; gene_status "KNOWN"; gene_name "UBE2J2"; transcript_type "protein_coding"; transcript_status "KNOWN"; transcript_name "UBE2J2-202"; exon_number 5; exon_id "ENSE00003500691.1"; level 3; tag "basic"; tag "CCDS"; ccdsid "CCDS16.1"; havana_gene "OTTHUMG00000001911.8";
chr1	ENSEMBL	exon	1191425	1191505	.	-	.	gene_id "ENSG00000160087.16"; transcript_id "ENST00000347370.2"; gene_type "protein_coding"; gene_status "KNOWN"; gene_name "UBE2J2"; transcript_type "protein_coding"; transcript_status "KNOWN"; transcript_name "UBE2J2-202"; exon_number 6; exon_id "ENSE00003570987.1"; level 3; tag "basic"; tag "CCDS"; ccdsid "CCDS16.1"; havana_gene "OTTHUMG00000001911.8";
chr1	ENSEMBL	exon	1189294	1190867	.	-	.	gene_id "ENSG00000160087.16"; transcript_id "ENST00000347370.2"; gene_type "protein_coding"; gene_status "KNOWN"; gene_name "UBE2J2"; transcript_type "protein_coding"; transcript_status "KNOWN"; transcript_name "UBE2J2-202"; exon_number 7; exon_id "ENSE00001066486.1"; level 3; tag "basic"; tag "CCDS"; ccdsid "CCDS16.1"; havana_gene "OTTHUMG00000001911.8";
chr1	HAVANA	exon	1243947	1244100	.	+	.	gene_id "ENSG00000169972.7"; transcript_id "ENST00000379031.5"; gene_type "protein_coding"; gene_status "KNOWN"; gene_name "PUSL1"; transcript_type "protein_coding"; transcript_status "KNOWN"; transcript_name "PUSL1-001"; exon_number 1; exon_id "ENSE00001853015.1"; level 2; tag "basic"; tag "appris_principal"; tag "CCDS"; ccdsid "CCDS20.1"; havana_gene "OTTHUMG00000003361.2"; havana_transcript "O…
chr1	HAVANA	exon	1244295	1244352	.	+	.	gene_id "ENSG00000169972.7"; transcript_id "ENST00000379031.5"; gene_type "protein_coding"; gene_status "KNOWN"; gene_name "PUSL1"; transcript_type "protein_coding"; transcript_status "KNOWN"; transcript_name "PUSL1-001"; exon_number 2; exon_id "ENSE00001225948.1"; level 2; tag "basic"; tag "appris_principal"; tag "CCDS"; ccdsid "CCDS20.1"; havana_gene "OTTHUMG00000003361.2"; havana_transcript "O…
chr1	HAVANA	exon	1244466	1244653	.	+	.	gene_id "ENSG00000169972.7"; transcript_id "ENST00000379031.5"; gene_type "protein_coding"; gene_status "KNOWN"; gene_name "PUSL1"; transcript_type "protein_coding"; transcript_status "KNOWN"; transcript_name "PUSL1-001"; exon_number 3; exon_id "ENSE00003604149.1"; level 2; tag "basic"; tag "appris_principal"; tag "CCDS"; ccdsid "CCDS20.1"; havana_gene "OTTHUMG00000003361.2"; havana_transcript "O…
chr1	HAVANA	exon	1244834	1244983	.	+	.	gene_id "ENSG00000169972.7"; transcript_id "ENST00000379031.5"; gene_type "protein_coding"; gene_status "KNOWN"; gene_name "PUSL1"; transcript_type "protein_coding"; transcript_status "KNOWN"; transcript_name "PUSL1-001"; exon_number 4; exon_id "ENSE00003688171.1"; level 2; tag "basic"; tag "appris_principal"; tag "CCDS"; ccdsid "CCDS20.1"; havana_gene "OTTHUMG00000003361.2"; havana_transcript "O…
chr1	HAVANA	exon	1245061	1245231	.	+	.	gene_id "ENSG00000169972.7"; transcript_id "ENST00000379031.5"; gene_type "protein_coding"; gene_status "KNOWN"; gene_name "PUSL1"; transcript_type "protein_coding"; transcript_status "KNOWN"; transcript_name "PUSL1-001"; exon_number 5; exon_id "ENSE00003513130.1"; level 2; tag "basic"; tag "appris_principal"; tag "CCDS"; ccdsid "CCDS20.1"; havana_gene "OTTHUMG00000003361.2"; havana_transcript "O…
chr1	HAVANA	exon	1246014	1246068	.	+	.	gene_id "ENSG00000169972.7"; transcript_id "ENST00000379031.5"; gene_type "protein_coding"; gene_status "KNOWN"; gene_name "PUSL1"; transcript_type "protein_coding"; transcript_status "KNOWN"; transcript_name "PUSL1-001"; exon_number 6; exon_id "ENSE00003668395.1"; level 2; tag "basic"; tag "appris_principal"; tag "CCDS"; ccdsid "CCDS20.1"; havana_gene "OTTHUMG00000003361.2"; havana_transcript "O…
chr1	HAVANA	exon	1246289	1246451	.	+	.	gene_id "ENSG00000169972.7"; transcript_id "ENST00000379031.5"; gene_type "protein_coding"; gene_status "KNOWN"; gene_name "PUSL1"; transcript_type "protein_coding"; transcript_status "KNOWN"; transcript_name "PUSL1-001"; exon_number 7; exon_id "ENSE00001225918.1"; level 2; tag "basic"; tag "appris_principal"; tag "CCDS"; ccdsid "CCDS20.1"; havana_gene "OTTHUMG00000003361.2"; havana_transcript "O…
chr1	HAVANA	exon	1246710	1247057	.	+	.	gene_id "ENSG00000169972.7"; transcript_id "ENST00000379031.5"; gene_type "protein_coding"; gene_status "KNOWN"; gene_name "PUSL1"; transcript_type "protein_coding"; transcript_status "KNOWN"; transcript_name "PUSL1-001"; exon_number 8; exon_id "ENSE00001893383.1"; level 2; tag "basic"; tag "appris_principal"; tag "CCDS"; ccdsid "CCDS20.1"; havana_gene "OTTHUMG00000003361.2"; havana_transcript "O…
chr1	HAVANA	exon	1284276	1284492	.	-	.	gene_id "ENSG00000107404.13"; transcript_id "ENST00000378891.5"; gene_type "protein_coding"; gene_status "KNOWN"; gene_name "DVL1"; transcript_type "protein_coding"; transcript_status "KNOWN"; transcript_name "DVL1-001"; exon_number 1; exon_id "ENSE00001479184.3"; level 2; tag "basic"; tag "CCDS"; ccdsid "CCDS22.1"; havana_gene "OTTHUMG00000003069.2"; havana_transcript "OTTHUMT00000008487.2";
chr1	HAVANA	exon	1278069	1278138	.	-	.	gene_id "ENSG00000107404.13"; transcript_id "ENST00000378891.5"; gene_type "protein_coding"; gene_status "KNOWN"; gene_name "DVL1"; transcript_type "protein_coding"; transcript_status "KNOWN"; transcript_name "DVL1-001"; exon_number 2; exon_id "ENSE00003672937.1"; level 2; tag "basic"; tag "CCDS"; ccdsid "CCDS22.1"; havana_gene "OTTHUMG00000003069.2"; havana_transcript "OTTHUMT00000008487.2";
chr1	HAVANA	exon	1277743	1277864	.	-	.	gene_id "ENSG00000107404.13"; transcript_id "ENST00000378891.5"; gene_type "protein_coding"; gene_status "KNOWN"; gene_name "DVL1"; transcript_type "protein_coding"; transcript_status "KNOWN"; transcript_name "DVL1-001"; exon_number 3; exon_id "ENSE00003642103.1"; level 2; tag "basic"; tag "CCDS"; ccdsid "CCDS22.1"; havana_gene "OTTHUMG00000003069.2"; havana_transcript "OTTHUMT00000008487.2";
chr1	HAVANA	exon	1277433	1277536	.	-	.	gene_id "ENSG00000107404.13"; transcript_id "ENST00000378891.5"; gene_type "protein_coding"; gene_status "KNOWN"; gene_name "DVL1"; transcript_type "protein_coding"; transcript_status "KNOWN"; transcript_name "DVL1-001"; exon_number 4; exon_id "ENSE00000955181.1"; level 2; tag "basic"; tag "CCDS"; ccdsid "CCDS22.1"; havana_gene "OTTHUMG00000003069.2"; havana_transcript "OTTHUMT00000008487.2";
chr1	HAVANA	exon	1277047	1277185	.	-	.	gene_id "ENSG00000107404.13"; transcript_id "ENST00000378891.5"; gene_type "protein_coding"; gene_status "KNOWN"; gene_name "DVL1"; transcript_type "protein_coding"; transcript_status "KNOWN"; transcript_name "DVL1-001"; exon_number 5; exon_id "ENSE00001316141.1"; level 2; tag "basic"; tag "CCDS"; ccdsid "CCDS22.1"; havana_gene "OTTHUMG00000003069.2"; havana_transcript "OTTHUMT00000008487.2";
chr1	HAVANA	exon	1275790	1275883	.	-	.	gene_id "ENSG00000107404.13"; transcript_id "ENST00000378891.5"; gene_type "protein_coding"; gene_status "KNOWN"; gene_name "DVL1"; transcript_type "protein_coding"; transcript_status "KNOWN"; transcript_name "DVL1-001"; exon_number 6; exon_id "ENSE00000955183.1"; level 2; tag "basic"; tag "CCDS"; ccdsid "CCDS22.1"; havana_gene "OTTHUMG00000003069.2"; havana_transcript "OTTHUMT00000008487.2";
chr1	HAVANA	exon	1275627	1275696	.	-	.	gene_id "ENSG00000107404.13"; transcript_id "ENST00000378891.5"; gene_type "protein_coding"; gene_status "KNOWN"; gene_name "DVL1"; transcript_type "protein_coding"; transcript_status "KNOWN"; transcript_name "DVL1-001"; exon_number 7; exon_id "ENSE00000955184.1"; level 2; tag "basic"; tag "CCDS"; ccdsid "CCDS22.1"; havana_gene "OTTHUMG00000003069.2"; havana_transcript "OTTHUMT00000008487.2";
chr1	HAVANA	exon	1275418	1275557	.	-	.	gene_id "ENSG00000107404.13"; transcript_id "ENST00000378891.5"; gene_type "protein_coding"; gene_status "KNOWN"; gene_name "DVL1"; transcript_type "protein_coding"; transcript_status "KNOWN"; transcript_name "DVL1-001"; exon_number 8; exon_id "ENSE00001762921.1"; level 2; tag "basic"; tag "CCDS"; ccdsid "CCDS22.1"; havana_gene "OTTHUMG00000003069.2"; havana_transcript "OTTHUMT00000008487.2";
chr1	HAVANA	exon	1275116	1275192	.	-	.	gene_id "ENSG00000107404.13"; transcript_id "ENST00000378891.5"; gene_type "protein_coding"; gene_status "KNOWN"; gene_name "DVL1"; transcript_type "protein_coding"; transcript_status "KNOWN"; transcript_name "DVL1-001"; exon_number 9; exon_id "ENSE00001784308.1"; level 2; tag "basic"; tag "CCDS"; ccdsid "CCDS22.1"; havana_gene "OTTHUMG00000003069.2"; havana_transcript "OTTHUMT00000008487.2";
chr1	HAVANA	exon	1274962	1275029	.	-	.	gene_id "ENSG00000107404.13"; transcript_id "ENST00000378891.5"; gene_type "protein_coding"; gene_status "KNOWN"; gene_name "DVL1"; transcript_type "protein_coding"; transcript_status "KNOWN"; transcript_name "DVL1-001"; exon_number 10; exon_id "ENSE00001224879.2"; level 2; tag "basic"; tag "CCDS"; ccdsid "CCDS22.1"; havana_gene "OTTHUMG00000003069.2"; havana_transcript "OTTHUMT00000008487.2";
chr1	HAVANA	exon	1274742	1274819	.	-	.	gene_id "ENSG00000107404.13"; transcript_id "ENST00000378891.5"; gene_type "protein_coding"; gene_status "KNOWN"; gene_name "DVL1"; transcript_type "protein_coding"; transcript_status "KNOWN"; transcript_name "DVL1-001"; exon_number 11; exon_id "ENSE00001637956.1"; level 2; tag "basic"; tag "CCDS"; ccdsid "CCDS22.1"; havana_gene "OTTHUMG00000003069.2"; havana_transcript "OTTHUMT00000008487.2";
chr1	HAVANA	exon	1273902	1274033	.	-	.	gene_id "ENSG00000107404.13"; transcript_id "ENST00000378891.5"; gene_type "protein_coding"; gene_status "KNOWN"; gene_name "DVL1"; transcript_type "protein_coding"; transcript_status "KNOWN"; transcript_name "DVL1-001"; exon_number 12; exon_id "ENSE00001604958.1"; level 2; tag "basic"; tag "CCDS"; ccdsid "CCDS22.1"; havana_gene "OTTHUMG00000003069.2"; havana_transcript "OTTHUMT00000008487.2";
chr1	HAVANA	exon	1273649	1273816	.	-	.	gene_id "ENSG00000107404.13"; transcript_id "ENST00000378891.5"; gene_type "protein_coding"; gene_status "KNOWN"; gene_name "DVL1"; transcript_type "protein_coding"; transcript_status "KNOWN"; transcript_name "DVL1-001"; exon_number 13; exon_id "ENSE00001713781.1"; level 2; tag "basic"; tag "CCDS"; ccdsid "CCDS22.1"; havana_gene "OTTHUMG00000003069.2"; havana_transcript "OTTHUMT00000008487.2";
chr1	HAVANA	exon	1273357	1273563	.	-	.	gene_id "ENSG00000107404.13"; transcript_id "ENST00000378891.5"; gene_type "protein_coding"; gene_status "KNOWN"; gene_name "DVL1"; transcript_type "protein_coding"; transcript_status "KNOWN"; transcript_name "DVL1-001"; exon_number 14; exon_id "ENSE00001637986.1"; level 2; tag "basic"; tag "CCDS"; ccdsid "CCDS22.1"; havana_gene "OTTHUMG00000003069.2"; havana_transcript "OTTHUMT00000008487.2";
chr1	HAVANA	exon	1270656	1271895	.	-	.	gene_id "ENSG00000107404.13"; transcript_id "ENST00000378891.5"; gene_type "protein_coding"; gene_status "KNOWN"; gene_name "DVL1"; transcript_type "protein_coding"; transcript_status "KNOWN"; transcript_name "DVL1-001"; exon_number 15; exon_id "ENSE00001809764.1"; level 2; tag "basic"; tag "CCDS"; ccdsid "CCDS22.1"; havana_gene "OTTHUMG00000003069.2"; havana_transcript "OTTHUMT00000008487.2";
chr1	HAVANA	exon	1310534	1310875	.	-	.	gene_id "ENSG00000175756.9"; transcript_id "ENST00000338338.5"; gene_type "protein_coding"; gene_status "KNOWN"; gene_name "AURKAIP1"; transcript_type "protein_coding"; transcript_status "KNOWN"; transcript_name "AURKAIP1-001"; exon_number 1; exon_id "ENSE00001697866.2"; level 2; tag "basic"; tag "appris_principal"; tag "CCDS"; ccdsid "CCDS25.1"; havana_gene "OTTHUMG00000001413.3"; havana_transcr…
chr1	HAVANA	exon	1310085	1310170	.	-	.	gene_id "ENSG00000175756.9"; transcript_id "ENST00000338338.5"; gene_type "protein_coding"; gene_status "KNOWN"; gene_name "AURKAIP1"; transcript_type "protein_coding"; transcript_status "KNOWN"; transcript_name "AURKAIP1-001"; exon_number 2; exon_id "ENSE00001789693.1"; level 2; tag "basic"; tag "appris_principal"; tag "CCDS"; ccdsid "CCDS25.1"; havana_gene "OTTHUMG00000001413.3"; havana_transcr…
chr1	HAVANA	exon	1309380	1309825	.	-	.	gene_id "ENSG00000175756.9"; transcript_id "ENST00000338338.5"; gene_type "protein_coding"; gene_status "KNOWN"; gene_name "AURKAIP1"; transcript_type "protein_coding"; transcript_status "KNOWN"; transcript_name "AURKAIP1-001"; exon_number 3; exon_id "ENSE00001629775.1"; level 2; tag "basic"; tag "appris_principal"; tag "CCDS"; ccdsid "CCDS25.1"; havana_gene "OTTHUMG00000001413.3"; havana_transcr…
chr1	HAVANA	exon	1309110	1309282	.	-	.	gene_id "ENSG00000175756.9"; transcript_id "ENST00000338338.5"; gene_type "protein_coding"; gene_status "KNOWN"; gene_name "AURKAIP1"; transcript_type "protein_coding"; transcript_status "KNOWN"; transcript_name "AURKAIP1-001"; exon_number 4; exon_id "ENSE00001611509.1"; level 2; tag "basic"; tag "appris_principal"; tag "CCDS"; ccdsid "CCDS25.1"; havana_gene "OTTHUMG00000001413.3"; havana_transcr…
chr1	HAVANA	exon	1334902	1335069	.	+	.	gene_id "ENSG00000224870.3"; transcript_id "ENST00000448629.2"; gene_type "protein_coding"; gene_status "NOVEL"; gene_name "RP4-758J18.2"; transcript_type "protein_coding"; transcript_status "PUTATIVE"; transcript_name "RP4-758J18.2-004"; exon_number 1; exon_id "ENSE00001785095.2"; level 2; tag "basic"; tag "appris_candidate_longest"; havana_gene "OTTHUMG00000002908.4"; havana_transcript "OTTHUMT…
chr1	HAVANA	exon	1335538	1335683	.	+	.	gene_id "ENSG00000224870.3"; transcript_id "ENST00000448629.2"; gene_type "protein_coding"; gene_status "NOVEL"; gene_name "RP4-758J18.2"; transcript_type "protein_coding"; transcript_status "PUTATIVE"; transcript_name "RP4-758J18.2-004"; exon_number 2; exon_id "ENSE00003542209.1"; level 2; tag "basic"; tag "appris_candidate_longest"; havana_gene "OTTHUMG00000002908.4"; havana_transcript "OTTHUMT…
chr1	HAVANA	exon	1335985	1336467	.	+	.	gene_id "ENSG00000224870.3"; transcript_id "ENST00000448629.2"; gene_type "protein_coding"; gene_status "NOVEL"; gene_name "RP4-758J18.2"; transcript_type "protein_coding"; transcript_status "PUTATIVE"; transcript_name "RP4-758J18.2-004"; exon_number 3; exon_id "ENSE00001721893.2"; level 2; tag "basic"; tag "appris_candidate_longest"; havana_gene "OTTHUMG00000002908.4"; havana_transcript "OTTHUMT…
chr1	HAVANA	exon	1334907	1335065	.	+	.	gene_id "ENSG00000224870.3"; transcript_id "ENST00000444362.1"; gene_type "protein_coding"; gene_status "NOVEL"; gene_name "RP4-758J18.2"; transcript_type "protein_coding"; transcript_status "PUTATIVE"; transcript_name "RP4-758J18.2-001"; exon_number 1; exon_id "ENSE00001681264.1"; level 2; tag "basic"; tag "appris_candidate"; havana_gene "OTTHUMG00000002908.4"; havana_transcript "OTTHUMT00000008…
chr1	HAVANA	exon	1335538	1335683	.	+	.	gene_id "ENSG00000224870.3"; transcript_id "ENST00000444362.1"; gene_type "protein_coding"; gene_status "NOVEL"; gene_name "RP4-758J18.2"; transcript_type "protein_coding"; transcript_status "PUTATIVE"; transcript_name "RP4-758J18.2-001"; exon_number 2; exon_id "ENSE00003673595.1"; level 2; tag "basic"; tag "appris_candidate"; havana_gene "OTTHUMG00000002908.4"; havana_transcript "OTTHUMT00000008…
chr1	HAVANA	exon	1335985	1337426	.	+	.	gene_id "ENSG00000224870.3"; transcript_id "ENST00000444362.1"; gene_type "protein_coding"; gene_status "NOVEL"; gene_name "RP4-758J18.2"; transcript_type "protein_coding"; transcript_status "PUTATIVE"; transcript_name "RP4-758J18.2-001"; exon_number 3; exon_id "ENSE00001663483.1"; level 2; tag "basic"; tag "appris_candidate"; havana_gene "OTTHUMG00000002908.4"; havana_transcript "OTTHUMT00000008…
chr1	HAVANA	exon	1334942	1335069	.	+	.	gene_id "ENSG00000224870.3"; transcript_id "ENST00000570344.1"; gene_type "protein_coding"; gene_status "NOVEL"; gene_name "RP4-758J18.2"; transcript_type "protein_coding"; transcript_status "PUTATIVE"; transcript_name "RP4-758J18.2-009"; exon_number 1; exon_id "ENSE00002667055.1"; level 2; tag "mRNA_start_NF"; tag "cds_start_NF"; havana_gene "OTTHUMG00000002908.4"; havana_transcript "OTTHUMT0000…
chr1	HAVANA	exon	1335538	1335924	.	+	.	gene_id "ENSG00000224870.3"; transcript_id "ENST00000570344.1"; gene_type "protein_coding"; gene_status "NOVEL"; gene_name "RP4-758J18.2"; transcript_type "protein_coding"; transcript_status "PUTATIVE"; transcript_name "RP4-758J18.2-009"; exon_number 2; exon_id "ENSE00002637634.1"; level 2; tag "mRNA_start_NF"; tag "cds_start_NF"; havana_gene "OTTHUMG00000002908.4"; havana_transcript "OTTHUMT0000…
chr1	HAVANA	exon	1361508	1361765	.	+	.	gene_id "ENSG00000205116.3"; transcript_id "ENST00000378821.3"; gene_type "protein_coding"; gene_status "KNOWN"; gene_name "TMEM88B"; transcript_type "protein_coding"; transcript_status "NOVEL"; transcript_name "TMEM88B-001"; exon_number 1; exon_id "ENSE00001478869.3"; level 2; tag "not_organism_supported"; tag "basic"; tag "appris_principal"; tag "CCDS"; ccdsid "CCDS57964.1"; havana_gene "OTTHUM…
chr1	HAVANA	exon	1362934	1363167	.	+	.	gene_id "ENSG00000205116.3"; transcript_id "ENST00000378821.3"; gene_type "protein_coding"; gene_status "KNOWN"; gene_name "TMEM88B"; transcript_type "protein_coding"; transcript_status "NOVEL"; transcript_name "TMEM88B-001"; exon_number 2; exon_id "ENSE00001751391.2"; level 2; tag "not_organism_supported"; tag "basic"; tag "appris_principal"; tag "CCDS"; ccdsid "CCDS57964.1"; havana_gene "OTTHUM…
chr1	HAVANA	exon	1447531	1447853	.	+	.	gene_id "ENSG00000197785.9"; transcript_id "ENST00000378756.3"; gene_type "protein_coding"; gene_status "KNOWN"; gene_name "ATAD3A"; transcript_type "protein_coding"; transcript_status "KNOWN"; transcript_name "ATAD3A-001"; exon_number 1; exon_id "ENSE00001948795.1"; level 2; tag "basic"; tag "appris_principal"; tag "CCDS"; ccdsid "CCDS53259.1"; havana_gene "OTTHUMG00000000575.6"; havana_transcri…
chr1	HAVANA	exon	1451392	1451468	.	+	.	gene_id "ENSG00000197785.9"; transcript_id "ENST00000378756.3"; gene_type "protein_coding"; gene_status "KNOWN"; gene_name "ATAD3A"; transcript_type "protein_coding"; transcript_status "KNOWN"; transcript_name "ATAD3A-001"; exon_number 2; exon_id "ENSE00003592232.1"; level 2; tag "basic"; tag "appris_principal"; tag "CCDS"; ccdsid "CCDS53259.1"; havana_gene "OTTHUMG00000000575.6"; havana_transcri…
chr1	HAVANA	exon	1452691	1452792	.	+	.	gene_id "ENSG00000197785.9"; transcript_id "ENST00000378756.3"; gene_type "protein_coding"; gene_status "KNOWN"; gene_name "ATAD3A"; transcript_type "protein_coding"; transcript_status "KNOWN"; transcript_name "ATAD3A-001"; exon_number 3; exon_id "ENSE00001769953.1"; level 2; tag "basic"; tag "appris_principal"; tag "CCDS"; ccdsid "CCDS53259.1"; havana_gene "OTTHUMG00000000575.6"; havana_transcri…
chr1	HAVANA	exon	1453096	1453155	.	+	.	gene_id "ENSG00000197785.9"; transcript_id "ENST00000378756.3"; gene_type "protein_coding"; gene_status "KNOWN"; gene_name "ATAD3A"; transcript_type "protein_coding"; transcript_status "KNOWN"; transcript_name "ATAD3A-001"; exon_number 4; exon_id "ENSE00003689904.1"; level 2; tag "basic"; tag "appris_principal"; tag "CCDS"; ccdsid "CCDS53259.1"; havana_gene "OTTHUMG00000000575.6"; havana_transcri…
chr1	HAVANA	exon	1454301	1454370	.	+	.	gene_id "ENSG00000197785.9"; transcript_id "ENST00000378756.3"; gene_type "protein_coding"; gene_status "KNOWN"; gene_name "ATAD3A"; transcript_type "protein_coding"; transcript_status "KNOWN"; transcript_name "ATAD3A-001"; exon_number 5; exon_id "ENSE00003620804.1"; level 2; tag "basic"; tag "appris_principal"; tag "CCDS"; ccdsid "CCDS53259.1"; havana_gene "OTTHUMG00000000575.6"; havana_transcri…
chr1	HAVANA	exon	1455521	1455686	.	+	.	gene_id "ENSG00000197785.9"; transcript_id "ENST00000378756.3"; gene_type "protein_coding"; gene_status "KNOWN"; gene_name "ATAD3A"; transcript_type "protein_coding"; transcript_status "KNOWN"; transcript_name "ATAD3A-001"; exon_number 6; exon_id "ENSE00003607995.1"; level 2; tag "basic"; tag "appris_principal"; tag "CCDS"; ccdsid "CCDS53259.1"; havana_gene "OTTHUMG00000000575.6"; havana_transcri…
chr1	HAVANA	exon	1455928	1455997	.	+	.	gene_id "ENSG00000197785.9"; transcript_id "ENST00000378756.3"; gene_type "protein_coding"; gene_status "KNOWN"; gene_name "ATAD3A"; transcript_type "protein_coding"; transcript_status "KNOWN"; transcript_name "ATAD3A-001"; exon_number 7; exon_id "ENSE00003505667.1"; level 2; tag "basic"; tag "appris_principal"; tag "CCDS"; ccdsid "CCDS53259.1"; havana_gene "OTTHUMG00000000575.6"; havana_transcri…
chr1	HAVANA	exon	1458124	1458279	.	+	.	gene_id "ENSG00000197785.9"; transcript_id "ENST00000378756.3"; gene_type "protein_coding"; gene_status "KNOWN"; gene_name "ATAD3A"; transcript_type "protein_coding"; transcript_status "KNOWN"; transcript_name "ATAD3A-001"; exon_number 8; exon_id "ENSE00001615816.1"; level 2; tag "basic"; tag "appris_principal"; tag "CCDS"; ccdsid "CCDS53259.1"; havana_gene "OTTHUMG00000000575.6"; havana_transcri…
chr1	HAVANA	exon	1458891	1458947	.	+	.	gene_id "ENSG00000197785.9"; transcript_id "ENST00000378756.3"; gene_type "protein_coding"; gene_status "KNOWN"; gene_name "ATAD3A"; transcript_type "protein_coding"; transcript_status "KNOWN"; transcript_name "ATAD3A-001"; exon_number 9; exon_id "ENSE00001745869.1"; level 2; tag "basic"; tag "appris_principal"; tag "CCDS"; ccdsid "CCDS53259.1"; havana_gene "OTTHUMG00000000575.6"; havana_transcri…
chr1	HAVANA	exon	1459219	1459344	.	+	.	gene_id "ENSG00000197785.9"; transcript_id "ENST00000378756.3"; gene_type "protein_coding"; gene_status "KNOWN"; gene_name "ATAD3A"; transcript_type "protein_coding"; transcript_status "KNOWN"; transcript_name "ATAD3A-001"; exon_number 10; exon_id "ENSE00001784657.1"; level 2; tag "basic"; tag "appris_principal"; tag "CCDS"; ccdsid "CCDS53259.1"; havana_gene "OTTHUMG00000000575.6"; havana_transcr…
chr1	HAVANA	exon	1459653	1459777	.	+	.	gene_id "ENSG00000197785.9"; transcript_id "ENST00000378756.3"; gene_type "protein_coding"; gene_status "KNOWN"; gene_name "ATAD3A"; transcript_type "protein_coding"; transcript_status "KNOWN"; transcript_name "ATAD3A-001"; exon_number 11; exon_id "ENSE00001792016.1"; level 2; tag "basic"; tag "appris_principal"; tag "CCDS"; ccdsid "CCDS53259.1"; havana_gene "OTTHUMG00000000575.6"; havana_transcr…
chr1	HAVANA	exon	1460620	1460671	.	+	.	gene_id "ENSG00000197785.9"; transcript_id "ENST00000378756.3"; gene_type "protein_coding"; gene_status "KNOWN"; gene_name "ATAD3A"; transcript_type "protein_coding"; transcript_status "KNOWN"; transcript_name "ATAD3A-001"; exon_number 12; exon_id "ENSE00000875540.1"; level 2; tag "basic"; tag "appris_principal"; tag "CCDS"; ccdsid "CCDS53259.1"; havana_gene "OTTHUMG00000000575.6"; havana_transcr…
chr1	HAVANA	exon	1461841	1461911	.	+	.	gene_id "ENSG00000197785.9"; transcript_id "ENST00000378756.3"; gene_type "protein_coding"; gene_status "KNOWN"; gene_name "ATAD3A"; transcript_type "protein_coding"; transcript_status "KNOWN"; transcript_name "ATAD3A-001"; exon_number 13; exon_id "ENSE00001664426.1"; level 2; tag "basic"; tag "appris_principal"; tag "CCDS"; ccdsid "CCDS53259.1"; havana_gene "OTTHUMG00000000575.6"; havana_transcr…
chr1	HAVANA	exon	1463075	1463242	.	+	.	gene_id "ENSG00000197785.9"; transcript_id "ENST00000378756.3"; gene_type "protein_coding"; gene_status "KNOWN"; gene_name "ATAD3A"; transcript_type "protein_coding"; transcript_status "KNOWN"; transcript_name "ATAD3A-001"; exon_number 14; exon_id "ENSE00001304286.1"; level 2; tag "basic"; tag "appris_principal"; tag "CCDS"; ccdsid "CCDS53259.1"; havana_gene "OTTHUMG00000000575.6"; havana_transcr…
chr1	HAVANA	exon	1464603	1464711	.	+	.	gene_id "ENSG00000197785.9"; transcript_id "ENST00000378756.3"; gene_type "protein_coding"; gene_status "KNOWN"; gene_name "ATAD3A"; transcript_type "protein_coding"; transcript_status "KNOWN"; transcript_name "ATAD3A-001"; exon_number 15; exon_id "ENSE00003686145.1"; level 2; tag "basic"; tag "appris_principal"; tag "CCDS"; ccdsid "CCDS53259.1"; havana_gene "OTTHUMG00000000575.6"; havana_transcr…
chr1	HAVANA	exon	1469306	1470065	.	+	.	gene_id "ENSG00000197785.9"; transcript_id "ENST00000378756.3"; gene_type "protein_coding"; gene_status "KNOWN"; gene_name "ATAD3A"; transcript_type "protein_coding"; transcript_status "KNOWN"; transcript_name "ATAD3A-001"; exon_number 16; exon_id "ENSE00001386419.2"; level 2; tag "basic"; tag "appris_principal"; tag "CCDS"; ccdsid "CCDS53259.1"; havana_gene "OTTHUMG00000000575.6"; havana_transcr…
chr1	HAVANA	exon	1447555	1447853	.	+	.	gene_id "ENSG00000197785.9"; transcript_id "ENST00000378755.5"; gene_type "protein_coding"; gene_status "KNOWN"; gene_name "ATAD3A"; transcript_type "protein_coding"; transcript_status "KNOWN"; transcript_name "ATAD3A-003"; exon_number 1; exon_id "ENSE00002685283.1"; level 2; tag "basic"; tag "CCDS"; ccdsid "CCDS31.1"; havana_gene "OTTHUMG00000000575.6"; havana_transcript "OTTHUMT00000001365.1";
chr1	HAVANA	exon	1451392	1451468	.	+	.	gene_id "ENSG00000197785.9"; transcript_id "ENST00000378755.5"; gene_type "protein_coding"; gene_status "KNOWN"; gene_name "ATAD3A"; transcript_type "protein_coding"; transcript_status "KNOWN"; transcript_name "ATAD3A-003"; exon_number 2; exon_id "ENSE00003592232.1"; level 2; tag "basic"; tag "CCDS"; ccdsid "CCDS31.1"; havana_gene "OTTHUMG00000000575.6"; havana_transcript "OTTHUMT00000001365.1";
chr1	HAVANA	exon	1452547	1452792	.	+	.	gene_id "ENSG00000197785.9"; transcript_id "ENST00000378755.5"; gene_type "protein_coding"; gene_status "KNOWN"; gene_name "ATAD3A"; transcript_type "protein_coding"; transcript_status "KNOWN"; transcript_name "ATAD3A-003"; exon_number 3; exon_id "ENSE00001624063.1"; level 2; tag "basic"; tag "CCDS"; ccdsid "CCDS31.1"; havana_gene "OTTHUMG00000000575.6"; havana_transcript "OTTHUMT00000001365.1";
chr1	HAVANA	exon	1453096	1453155	.	+	.	gene_id "ENSG00000197785.9"; transcript_id "ENST00000378755.5"; gene_type "protein_coding"; gene_status "KNOWN"; gene_name "ATAD3A"; transcript_type "protein_coding"; transcript_status "KNOWN"; transcript_name "ATAD3A-003"; exon_number 4; exon_id "ENSE00003689904.1"; level 2; tag "basic"; tag "CCDS"; ccdsid "CCDS31.1"; havana_gene "OTTHUMG00000000575.6"; havana_transcript "OTTHUMT00000001365.1";
chr1	HAVANA	exon	1454301	1454370	.	+	.	gene_id "ENSG00000197785.9"; transcript_id "ENST00000378755.5"; gene_type "protein_coding"; gene_status "KNOWN"; gene_name "ATAD3A"; transcript_type "protein_coding"; transcript_status "KNOWN"; transcript_name "ATAD3A-003"; exon_number 5; exon_id "ENSE00003620804.1"; level 2; tag "basic"; tag "CCDS"; ccdsid "CCDS31.1"; havana_gene "OTTHUMG00000000575.6"; havana_transcript "OTTHUMT00000001365.1";
chr1	HAVANA	exon	1455521	1455686	.	+	.	gene_id "ENSG00000197785.9"; transcript_id "ENST00000378755.5"; gene_type "protein_coding"; gene_status "KNOWN"; gene_name "ATAD3A"; transcript_type "protein_coding"; transcript_status "KNOWN"; transcript_name "ATAD3A-003"; exon_number 6; exon_id "ENSE00003607995.1"; level 2; tag "basic"; tag "CCDS"; ccdsid "CCDS31.1"; havana_gene "OTTHUMG00000000575.6"; havana_transcript "OTTHUMT00000001365.1";
chr1	HAVANA	exon	1455928	1455997	.	+	.	gene_id "ENSG00000197785.9"; transcript_id "ENST00000378755.5"; gene_type "protein_coding"; gene_status "KNOWN"; gene_name "ATAD3A"; transcript_type "protein_coding"; transcript_status "KNOWN"; transcript_name "ATAD3A-003"; exon_number 7; exon_id "ENSE00003505667.1"; level 2; tag "basic"; tag "CCDS"; ccdsid "CCDS31.1"; havana_gene "OTTHUMG00000000575.6"; havana_transcript "OTTHUMT00000001365.1";
chr1	HAVANA	exon	1458124	1458279	.	+	.	gene_id "ENSG00000197785.9"; transcript_id "ENST00000378755.5"; gene_type "protein_coding"; gene_status "KNOWN"; gene_name "ATAD3A"; transcript_type "protein_coding"; transcript_status "KNOWN"; transcript_name "ATAD3A-003"; exon_number 8; exon_id "ENSE00001615816.1"; level 2; tag "basic"; tag "CCDS"; ccdsid "CCDS31.1"; havana_gene "OTTHUMG00000000575.6"; havana_transcript "OTTHUMT00000001365.1";
chr1	HAVANA	exon	1458891	1458947	.	+	.	gene_id "ENSG00000197785.9"; transcript_id "ENST00000378755.5"; gene_type "protein_coding"; gene_status "KNOWN"; gene_name "ATAD3A"; transcript_type "protein_coding"; transcript_status "KNOWN"; transcript_name "ATAD3A-003"; exon_number 9; exon_id "ENSE00001745869.1"; level 2; tag "basic"; tag "CCDS"; ccdsid "CCDS31.1"; havana_gene "OTTHUMG00000000575.6"; havana_transcript "OTTHUMT00000001365.1";
chr1	HAVANA	exon	1459219	1459344	.	+	.	gene_id "ENSG00000197785.9"; transcript_id "ENST00000378755.5"; gene_type "protein_coding"; gene_status "KNOWN"; gene_name "ATAD3A"; transcript_type "protein_coding"; transcript_status "KNOWN"; transcript_name "ATAD3A-003"; exon_number 10; exon_id "ENSE00001784657.1"; level 2; tag "basic"; tag "CCDS"; ccdsid "CCDS31.1"; havana_gene "OTTHUMG00000000575.6"; havana_transcript "OTTHUMT00000001365.1";
chr1	HAVANA	exon	1459653	1459777	.	+	.	gene_id "ENSG00000197785.9"; transcript_id "ENST00000378755.5"; gene_type "protein_coding"; gene_status "KNOWN"; gene_name "ATAD3A"; transcript_type "protein_coding"; transcript_status "KNOWN"; transcript_name "ATAD3A-003"; exon_number 11; exon_id "ENSE00001792016.1"; level 2; tag "basic"; tag "CCDS"; ccdsid "CCDS31.1"; havana_gene "OTTHUMG00000000575.6"; havana_transcript "OTTHUMT00000001365.1";
chr1	HAVANA	exon	1460620	1460671	.	+	.	gene_id "ENSG00000197785.9"; transcript_id "ENST00000378755.5"; gene_type "protein_coding"; gene_status "KNOWN"; gene_name "ATAD3A"; transcript_type "protein_coding"; transcript_status "KNOWN"; transcript_name "ATAD3A-003"; exon_number 12; exon_id "ENSE00000875540.1"; level 2; tag "basic"; tag "CCDS"; ccdsid "CCDS31.1"; havana_gene "OTTHUMG00000000575.6"; havana_transcript "OTTHUMT00000001365.1";
chr1	HAVANA	exon	1461841	1461911	.	+	.	gene_id "ENSG00000197785.9"; transcript_id "ENST00000378755.5"; gene_type "protein_coding"; gene_status "KNOWN"; gene_name "ATAD3A"; transcript_type "protein_coding"; transcript_status "KNOWN"; transcript_name "ATAD3A-003"; exon_number 13; exon_id "ENSE00001664426.1"; level 2; tag "basic"; tag "CCDS"; ccdsid "CCDS31.1"; havana_gene "OTTHUMG00000000575.6"; havana_transcript "OTTHUMT00000001365.1";
chr1	HAVANA	exon	1463075	1463242	.	+	.	gene_id "ENSG00000197785.9"; transcript_id "ENST00000378755.5"; gene_type "protein_coding"; gene_status "KNOWN"; gene_name "ATAD3A"; transcript_type "protein_coding"; transcript_status "KNOWN"; transcript_name "ATAD3A-003"; exon_number 14; exon_id "ENSE00001304286.1"; level 2; tag "basic"; tag "CCDS"; ccdsid "CCDS31.1"; havana_gene "OTTHUMG00000000575.6"; havana_transcript "OTTHUMT00000001365.1";
chr1	HAVANA	exon	1464603	1464711	.	+	.	gene_id "ENSG00000197785.9"; transcript_id "ENST00000378755.5"; gene_type "protein_coding"; gene_status "KNOWN"; gene_name "ATAD3A"; transcript_type "protein_coding"; transcript_status "KNOWN"; transcript_name "ATAD3A-003"; exon_number 15; exon_id "ENSE00003686145.1"; level 2; tag "basic"; tag "CCDS"; ccdsid "CCDS31.1"; havana_gene "OTTHUMG00000000575.6"; havana_transcript "OTTHUMT00000001365.1";
chr1	HAVANA	exon	1469306	1470065	.	+	.	gene_id "ENSG00000197785.9"; transcript_id "ENST00000378755.5"; gene_type "protein_coding"; gene_status "KNOWN"; gene_name "ATAD3A"; transcript_type "protein_coding"; transcript_status "KNOWN"; transcript_name "ATAD3A-003"; exon_number 16; exon_id "ENSE00001386419.2"; level 2; tag "basic"; tag "CCDS"; ccdsid "CCDS31.1"; havana_gene "OTTHUMG00000000575.6"; havana_transcript "OTTHUMT00000001365.1";
chr1	ENSEMBL	exon	1475800	1475833	.	-	.	gene_id "ENSG00000205090.4"; transcript_id "ENST00000425828.1"; gene_type "protein_coding"; gene_status "KNOWN"; gene_name "TMEM240"; transcript_type "protein_coding"; transcript_status "KNOWN"; transcript_name "TMEM240-201"; exon_number 1; exon_id "ENSE00001669329.1"; level 3; tag "basic"; tag "appris_principal"; tag "CCDS"; ccdsid "CCDS44040.1"; havana_gene "OTTHUMG00000042193.2";
chr1	ENSEMBL	exon	1475670	1475735	.	-	.	gene_id "ENSG00000205090.4"; transcript_id "ENST00000425828.1"; gene_type "protein_coding"; gene_status "KNOWN"; gene_name "TMEM240"; transcript_type "protein_coding"; transcript_status "KNOWN"; transcript_name "TMEM240-201"; exon_number 2; exon_id "ENSE00001748844.1"; level 3; tag "basic"; tag "appris_principal"; tag "CCDS"; ccdsid "CCDS44040.1"; havana_gene "OTTHUMG00000042193.2";
chr1	ENSEMBL	exon	1475064	1475170	.	-	.	gene_id "ENSG00000205090.4"; transcript_id "ENST00000425828.1"; gene_type "protein_coding"; gene_status "KNOWN"; gene_name "TMEM240"; transcript_type "protein_coding"; transcript_status "KNOWN"; transcript_name "TMEM240-201"; exon_number 3; exon_id "ENSE00001661100.1"; level 3; tag "basic"; tag "appris_principal"; tag "CCDS"; ccdsid "CCDS44040.1"; havana_gene "OTTHUMG00000042193.2";
chr1	ENSEMBL	exon	1470969	1471177	.	-	.	gene_id "ENSG00000205090.4"; transcript_id "ENST00000425828.1"; gene_type "protein_coding"; gene_status "KNOWN"; gene_name "TMEM240"; transcript_type "protein_coding"; transcript_status "KNOWN"; transcript_name "TMEM240-201"; exon_number 4; exon_id "ENSE00001658110.1"; level 3; tag "basic"; tag "appris_principal"; tag "CCDS"; ccdsid "CCDS44040.1"; havana_gene "OTTHUMG00000042193.2";
chr1	ENSEMBL	exon	1470587	1470887	.	-	.	gene_id "ENSG00000205090.4"; transcript_id "ENST00000425828.1"; gene_type "protein_coding"; gene_status "KNOWN"; gene_name "TMEM240"; transcript_type "protein_coding"; transcript_status "KNOWN"; transcript_name "TMEM240-201"; exon_number 5; exon_id "ENSE00001754649.1"; level 3; tag "basic"; tag "appris_principal"; tag "CCDS"; ccdsid "CCDS44040.1"; havana_gene "OTTHUMG00000042193.2";
chr1	ENSEMBL	exon	1550795	1551013	.	+	.	gene_id "ENSG00000197530.8"; transcript_id "ENST00000378710.3"; gene_type "protein_coding"; gene_status "KNOWN"; gene_name "MIB2"; transcript_type "protein_coding"; transcript_status "KNOWN"; transcript_name "MIB2-203"; exon_number 1; exon_id "ENSE00002119068.1"; level 3; tag "basic"; tag "appris_candidate"; havana_gene "OTTHUMG00000074647.9";
chr1	ENSEMBL	exon	1551888	1551994	.	+	.	gene_id "ENSG00000197530.8"; transcript_id "ENST00000378710.3"; gene_type "protein_coding"; gene_status "KNOWN"; gene_name "MIB2"; transcript_type "protein_coding"; transcript_status "KNOWN"; transcript_name "MIB2-203"; exon_number 2; exon_id "ENSE00003651550.1"; level 3; tag "basic"; tag "appris_candidate"; havana_gene "OTTHUMG00000074647.9";
chr1	ENSEMBL	exon	1558769	1559079	.	+	.	gene_id "ENSG00000197530.8"; transcript_id "ENST00000378710.3"; gene_type "protein_coding"; gene_status "KNOWN"; gene_name "MIB2"; transcript_type "protein_coding"; transcript_status "KNOWN"; transcript_name "MIB2-203"; exon_number 3; exon_id "ENSE00003615197.1"; level 3; tag "basic"; tag "appris_candidate"; havana_gene "OTTHUMG00000074647.9";
chr1	ENSEMBL	exon	1559154	1559325	.	+	.	gene_id "ENSG00000197530.8"; transcript_id "ENST00000378710.3"; gene_type "protein_coding"; gene_status "KNOWN"; gene_name "MIB2"; transcript_type "protein_coding"; transcript_status "KNOWN"; transcript_name "MIB2-203"; exon_number 4; exon_id "ENSE00003537484.1"; level 3; tag "basic"; tag "appris_candidate"; havana_gene "OTTHUMG00000074647.9";
chr1	ENSEMBL	exon	1560175	1560281	.	+	.	gene_id "ENSG00000197530.8"; transcript_id "ENST00000378710.3"; gene_type "protein_coding"; gene_status "KNOWN"; gene_name "MIB2"; transcript_type "protein_coding"; transcript_status "KNOWN"; transcript_name "MIB2-203"; exon_number 5; exon_id "ENSE00003631294.1"; level 3; tag "basic"; tag "appris_candidate"; havana_gene "OTTHUMG00000074647.9";
chr1	ENSEMBL	exon	1560371	1560565	.	+	.	gene_id "ENSG00000197530.8"; transcript_id "ENST00000378710.3"; gene_type "protein_coding"; gene_status "KNOWN"; gene_name "MIB2"; transcript_type "protein_coding"; transcript_status "KNOWN"; transcript_name "MIB2-203"; exon_number 6; exon_id "ENSE00003548099.1"; level 3; tag "basic"; tag "appris_candidate"; havana_gene "OTTHUMG00000074647.9";
chr1	ENSEMBL	exon	1560666	1560808	.	+	.	gene_id "ENSG00000197530.8"; transcript_id "ENST00000378710.3"; gene_type "protein_coding"; gene_status "KNOWN"; gene_name "MIB2"; transcript_type "protein_coding"; transcript_status "KNOWN"; transcript_name "MIB2-203"; exon_number 7; exon_id "ENSE00003508056.1"; level 3; tag "basic"; tag "appris_candidate"; havana_gene "OTTHUMG00000074647.9";
chr1	ENSEMBL	exon	1562030	1562134	.	+	.	gene_id "ENSG00000197530.8"; transcript_id "ENST00000378710.3"; gene_type "protein_coding"; gene_status "KNOWN"; gene_name "MIB2"; transcript_type "protein_coding"; transcript_status "KNOWN"; transcript_name "MIB2-203"; exon_number 8; exon_id "ENSE00003525913.1"; level 3; tag "basic"; tag "appris_candidate"; havana_gene "OTTHUMG00000074647.9";
chr1	ENSEMBL	exon	1562217	1562379	.	+	.	gene_id "ENSG00000197530.8"; transcript_id "ENST00000378710.3"; gene_type "protein_coding"; gene_status "KNOWN"; gene_name "MIB2"; transcript_type "protein_coding"; transcript_status "KNOWN"; transcript_name "MIB2-203"; exon_number 9; exon_id "ENSE00003667001.1"; level 3; tag "basic"; tag "appris_candidate"; havana_gene "OTTHUMG00000074647.9";
chr1	ENSEMBL	exon	1562454	1562587	.	+	.	gene_id "ENSG00000197530.8"; transcript_id "ENST00000378710.3"; gene_type "protein_coding"; gene_status "KNOWN"; gene_name "MIB2"; transcript_type "protein_coding"; transcript_status "KNOWN"; transcript_name "MIB2-203"; exon_number 10; exon_id "ENSE00003656004.1"; level 3; tag "basic"; tag "appris_candidate"; havana_gene "OTTHUMG00000074647.9";
chr1	ENSEMBL	exon	1562676	1562824	.	+	.	gene_id "ENSG00000197530.8"; transcript_id "ENST00000378710.3"; gene_type "protein_coding"; gene_status "KNOWN"; gene_name "MIB2"; transcript_type "protein_coding"; transcript_status "KNOWN"; transcript_name "MIB2-203"; exon_number 11; exon_id "ENSE00003650046.1"; level 3; tag "basic"; tag "appris_candidate"; havana_gene "OTTHUMG00000074647.9";
chr1	ENSEMBL	exon	1563053	1563209	.	+	.	gene_id "ENSG00000197530.8"; transcript_id "ENST00000378710.3"; gene_type "protein_coding"; gene_status "KNOWN"; gene_name "MIB2"; transcript_type "protein_coding"; transcript_status "KNOWN"; transcript_name "MIB2-203"; exon_number 12; exon_id "ENSE00003590159.1"; level 3; tag "basic"; tag "appris_candidate"; havana_gene "OTTHUMG00000074647.9";
chr1	ENSEMBL	exon	1563399	1563559	.	+	.	gene_id "ENSG00000197530.8"; transcript_id "ENST00000378710.3"; gene_type "protein_coding"; gene_status "KNOWN"; gene_name "MIB2"; transcript_type "protein_coding"; transcript_status "KNOWN"; transcript_name "MIB2-203"; exon_number 13; exon_id "ENSE00003674348.1"; level 3; tag "basic"; tag "appris_candidate"; havana_gene "OTTHUMG00000074647.9";
chr1	ENSEMBL	exon	1563653	1563779	.	+	.	gene_id "ENSG00000197530.8"; transcript_id "ENST00000378710.3"; gene_type "protein_coding"; gene_status "KNOWN"; gene_name "MIB2"; transcript_type "protein_coding"; transcript_status "KNOWN"; transcript_name "MIB2-203"; exon_number 14; exon_id "ENSE00003653398.1"; level 3; tag "basic"; tag "appris_candidate"; havana_gene "OTTHUMG00000074647.9";
chr1	ENSEMBL	exon	1563869	1564102	.	+	.	gene_id "ENSG00000197530.8"; transcript_id "ENST00000378710.3"; gene_type "protein_coding"; gene_status "KNOWN"; gene_name "MIB2"; transcript_type "protein_coding"; transcript_status "KNOWN"; transcript_name "MIB2-203"; exon_number 15; exon_id "ENSE00003601252.1"; level 3; tag "basic"; tag "appris_candidate"; havana_gene "OTTHUMG00000074647.9";
chr1	ENSEMBL	exon	1564513	1564691	.	+	.	gene_id "ENSG00000197530.8"; transcript_id "ENST00000378710.3"; gene_type "protein_coding"; gene_status "KNOWN"; gene_name "MIB2"; transcript_type "protein_coding"; transcript_status "KNOWN"; transcript_name "MIB2-203"; exon_number 16; exon_id "ENSE00003667800.1"; level 3; tag "basic"; tag "appris_candidate"; havana_gene "OTTHUMG00000074647.9";
chr1	ENSEMBL	exon	1564765	1564946	.	+	.	gene_id "ENSG00000197530.8"; transcript_id "ENST00000378710.3"; gene_type "protein_coding"; gene_status "KNOWN"; gene_name "MIB2"; transcript_type "protein_coding"; transcript_status "KNOWN"; transcript_name "MIB2-203"; exon_number 17; exon_id "ENSE00003658755.1"; level 3; tag "basic"; tag "appris_candidate"; havana_gene "OTTHUMG00000074647.9";
chr1	ENSEMBL	exon	1565019	1565084	.	+	.	gene_id "ENSG00000197530.8"; transcript_id "ENST00000378710.3"; gene_type "protein_coding"; gene_status "KNOWN"; gene_name "MIB2"; transcript_type "protein_coding"; transcript_status "KNOWN"; transcript_name "MIB2-203"; exon_number 18; exon_id "ENSE00003502987.1"; level 3; tag "basic"; tag "appris_candidate"; havana_gene "OTTHUMG00000074647.9";
chr1	ENSEMBL	exon	1565672	1565990	.	+	.	gene_id "ENSG00000197530.8"; transcript_id "ENST00000378710.3"; gene_type "protein_coding"; gene_status "KNOWN"; gene_name "MIB2"; transcript_type "protein_coding"; transcript_status "KNOWN"; transcript_name "MIB2-203"; exon_number 19; exon_id "ENSE00001425690.1"; level 3; tag "basic"; tag "appris_candidate"; havana_gene "OTTHUMG00000074647.9";
chr1	HAVANA	exon	1550817	1551013	.	+	.	gene_id "ENSG00000197530.8"; transcript_id "ENST00000518681.1"; gene_type "protein_coding"; gene_status "KNOWN"; gene_name "MIB2"; transcript_type "protein_coding"; transcript_status "KNOWN"; transcript_name "MIB2-003"; exon_number 1; exon_id "ENSE00002098531.1"; level 2; tag "basic"; tag "CCDS"; ccdsid "CCDS53262.1"; havana_gene "OTTHUMG00000074647.9"; havana_transcript "OTTHUMT00000158404.2";
chr1	HAVANA	exon	1551888	1551994	.	+	.	gene_id "ENSG00000197530.8"; transcript_id "ENST00000518681.1"; gene_type "protein_coding"; gene_status "KNOWN"; gene_name "MIB2"; transcript_type "protein_coding"; transcript_status "KNOWN"; transcript_name "MIB2-003"; exon_number 2; exon_id "ENSE00003651550.1"; level 2; tag "basic"; tag "CCDS"; ccdsid "CCDS53262.1"; havana_gene "OTTHUMG00000074647.9"; havana_transcript "OTTHUMT00000158404.2";
chr1	HAVANA	exon	1558769	1559079	.	+	.	gene_id "ENSG00000197530.8"; transcript_id "ENST00000518681.1"; gene_type "protein_coding"; gene_status "KNOWN"; gene_name "MIB2"; transcript_type "protein_coding"; transcript_status "KNOWN"; transcript_name "MIB2-003"; exon_number 3; exon_id "ENSE00003615197.1"; level 2; tag "basic"; tag "CCDS"; ccdsid "CCDS53262.1"; havana_gene "OTTHUMG00000074647.9"; havana_transcript "OTTHUMT00000158404.2";
chr1	HAVANA	exon	1559154	1559325	.	+	.	gene_id "ENSG00000197530.8"; transcript_id "ENST00000518681.1"; gene_type "protein_coding"; gene_status "KNOWN"; gene_name "MIB2"; transcript_type "protein_coding"; transcript_status "KNOWN"; transcript_name "MIB2-003"; exon_number 4; exon_id "ENSE00003537484.1"; level 2; tag "basic"; tag "CCDS"; ccdsid "CCDS53262.1"; havana_gene "OTTHUMG00000074647.9"; havana_transcript "OTTHUMT00000158404.2";
chr1	HAVANA	exon	1560175	1560281	.	+	.	gene_id "ENSG00000197530.8"; transcript_id "ENST00000518681.1"; gene_type "protein_coding"; gene_status "KNOWN"; gene_name "MIB2"; transcript_type "protein_coding"; transcript_status "KNOWN"; transcript_name "MIB2-003"; exon_number 5; exon_id "ENSE00003631294.1"; level 2; tag "basic"; tag "CCDS"; ccdsid "CCDS53262.1"; havana_gene "OTTHUMG00000074647.9"; havana_transcript "OTTHUMT00000158404.2";
chr1	HAVANA	exon	1560666	1560808	.	+	.	gene_id "ENSG00000197530.8"; transcript_id "ENST00000518681.1"; gene_type "protein_coding"; gene_status "KNOWN"; gene_name "MIB2"; transcript_type "protein_coding"; transcript_status "KNOWN"; transcript_name "MIB2-003"; exon_number 6; exon_id "ENSE00003508056.1"; level 2; tag "basic"; tag "CCDS"; ccdsid "CCDS53262.1"; havana_gene "OTTHUMG00000074647.9"; havana_transcript "OTTHUMT00000158404.2";
chr1	HAVANA	exon	1560926	1561033	.	+	.	gene_id "ENSG00000197530.8"; transcript_id "ENST00000518681.1"; gene_type "protein_coding"; gene_status "KNOWN"; gene_name "MIB2"; transcript_type "protein_coding"; transcript_status "KNOWN"; transcript_name "MIB2-003"; exon_number 7; exon_id "ENSE00003646402.1"; level 2; tag "basic"; tag "CCDS"; ccdsid "CCDS53262.1"; havana_gene "OTTHUMG00000074647.9"; havana_transcript "OTTHUMT00000158404.2";
chr1	HAVANA	exon	1562030	1562134	.	+	.	gene_id "ENSG00000197530.8"; transcript_id "ENST00000518681.1"; gene_type "protein_coding"; gene_status "KNOWN"; gene_name "MIB2"; transcript_type "protein_coding"; transcript_status "KNOWN"; transcript_name "MIB2-003"; exon_number 8; exon_id "ENSE00003525913.1"; level 2; tag "basic"; tag "CCDS"; ccdsid "CCDS53262.1"; havana_gene "OTTHUMG00000074647.9"; havana_transcript "OTTHUMT00000158404.2";
chr1	HAVANA	exon	1562217	1562379	.	+	.	gene_id "ENSG00000197530.8"; transcript_id "ENST00000518681.1"; gene_type "protein_coding"; gene_status "KNOWN"; gene_name "MIB2"; transcript_type "protein_coding"; transcript_status "KNOWN"; transcript_name "MIB2-003"; exon_number 9; exon_id "ENSE00003667001.1"; level 2; tag "basic"; tag "CCDS"; ccdsid "CCDS53262.1"; havana_gene "OTTHUMG00000074647.9"; havana_transcript "OTTHUMT00000158404.2";
chr1	HAVANA	exon	1562454	1562587	.	+	.	gene_id "ENSG00000197530.8"; transcript_id "ENST00000518681.1"; gene_type "protein_coding"; gene_status "KNOWN"; gene_name "MIB2"; transcript_type "protein_coding"; transcript_status "KNOWN"; transcript_name "MIB2-003"; exon_number 10; exon_id "ENSE00003656004.1"; level 2; tag "basic"; tag "CCDS"; ccdsid "CCDS53262.1"; havana_gene "OTTHUMG00000074647.9"; havana_transcript "OTTHUMT00000158404.2";
chr1	HAVANA	exon	1562676	1562824	.	+	.	gene_id "ENSG00000197530.8"; transcript_id "ENST00000518681.1"; gene_type "protein_coding"; gene_status "KNOWN"; gene_name "MIB2"; transcript_type "protein_coding"; transcript_status "KNOWN"; transcript_name "MIB2-003"; exon_number 11; exon_id "ENSE00003650046.1"; level 2; tag "basic"; tag "CCDS"; ccdsid "CCDS53262.1"; havana_gene "OTTHUMG00000074647.9"; havana_transcript "OTTHUMT00000158404.2";
chr1	HAVANA	exon	1563053	1563209	.	+	.	gene_id "ENSG00000197530.8"; transcript_id "ENST00000518681.1"; gene_type "protein_coding"; gene_status "KNOWN"; gene_name "MIB2"; transcript_type "protein_coding"; transcript_status "KNOWN"; transcript_name "MIB2-003"; exon_number 12; exon_id "ENSE00003590159.1"; level 2; tag "basic"; tag "CCDS"; ccdsid "CCDS53262.1"; havana_gene "OTTHUMG00000074647.9"; havana_transcript "OTTHUMT00000158404.2";
chr1	HAVANA	exon	1563399	1563559	.	+	.	gene_id "ENSG00000197530.8"; transcript_id "ENST00000518681.1"; gene_type "protein_coding"; gene_status "KNOWN"; gene_name "MIB2"; transcript_type "protein_coding"; transcript_status "KNOWN"; transcript_name "MIB2-003"; exon_number 13; exon_id "ENSE00003674348.1"; level 2; tag "basic"; tag "CCDS"; ccdsid "CCDS53262.1"; havana_gene "OTTHUMG00000074647.9"; havana_transcript "OTTHUMT00000158404.2";
chr1	HAVANA	exon	1563653	1563779	.	+	.	gene_id "ENSG00000197530.8"; transcript_id "ENST00000518681.1"; gene_type "protein_coding"; gene_status "KNOWN"; gene_name "MIB2"; transcript_type "protein_coding"; transcript_status "KNOWN"; transcript_name "MIB2-003"; exon_number 14; exon_id "ENSE00003653398.1"; level 2; tag "basic"; tag "CCDS"; ccdsid "CCDS53262.1"; havana_gene "OTTHUMG00000074647.9"; havana_transcript "OTTHUMT00000158404.2";
chr1	HAVANA	exon	1563869	1564102	.	+	.	gene_id "ENSG00000197530.8"; transcript_id "ENST00000518681.1"; gene_type "protein_coding"; gene_status "KNOWN"; gene_name "MIB2"; transcript_type "protein_coding"; transcript_status "KNOWN"; transcript_name "MIB2-003"; exon_number 15; exon_id "ENSE00003601252.1"; level 2; tag "basic"; tag "CCDS"; ccdsid "CCDS53262.1"; havana_gene "OTTHUMG00000074647.9"; havana_transcript "OTTHUMT00000158404.2";
chr1	HAVANA	exon	1564513	1564691	.	+	.	gene_id "ENSG00000197530.8"; transcript_id "ENST00000518681.1"; gene_type "protein_coding"; gene_status "KNOWN"; gene_name "MIB2"; transcript_type "protein_coding"; transcript_status "KNOWN"; transcript_name "MIB2-003"; exon_number 16; exon_id "ENSE00003667800.1"; level 2; tag "basic"; tag "CCDS"; ccdsid "CCDS53262.1"; havana_gene "OTTHUMG00000074647.9"; havana_transcript "OTTHUMT00000158404.2";
chr1	HAVANA	exon	1564765	1564946	.	+	.	gene_id "ENSG00000197530.8"; transcript_id "ENST00000518681.1"; gene_type "protein_coding"; gene_status "KNOWN"; gene_name "MIB2"; transcript_type "protein_coding"; transcript_status "KNOWN"; transcript_name "MIB2-003"; exon_number 17; exon_id "ENSE00003658755.1"; level 2; tag "basic"; tag "CCDS"; ccdsid "CCDS53262.1"; havana_gene "OTTHUMG00000074647.9"; havana_transcript "OTTHUMT00000158404.2";
chr1	HAVANA	exon	1565019	1565084	.	+	.	gene_id "ENSG00000197530.8"; transcript_id "ENST00000518681.1"; gene_type "protein_coding"; gene_status "KNOWN"; gene_name "MIB2"; transcript_type "protein_coding"; transcript_status "KNOWN"; transcript_name "MIB2-003"; exon_number 18; exon_id "ENSE00003502987.1"; level 2; tag "basic"; tag "CCDS"; ccdsid "CCDS53262.1"; havana_gene "OTTHUMG00000074647.9"; havana_transcript "OTTHUMT00000158404.2";
chr1	HAVANA	exon	1565672	1565985	.	+	.	gene_id "ENSG00000197530.8"; transcript_id "ENST00000518681.1"; gene_type "protein_coding"; gene_status "KNOWN"; gene_name "MIB2"; transcript_type "protein_coding"; transcript_status "KNOWN"; transcript_name "MIB2-003"; exon_number 19; exon_id "ENSE00003554681.1"; level 2; tag "basic"; tag "CCDS"; ccdsid "CCDS53262.1"; havana_gene "OTTHUMG00000074647.9"; havana_transcript "OTTHUMT00000158404.2";
chr1	HAVANA	exon	1563869	1564102	.	+	.	gene_id "ENSG00000197530.8"; transcript_id "ENST00000483015.1"; gene_type "protein_coding"; gene_status "KNOWN"; gene_name "MIB2"; transcript_type "protein_coding"; transcript_status "NOVEL"; transcript_name "MIB2-014"; exon_number 1; exon_id "ENSE00003601252.1"; level 2; tag "mRNA_start_NF"; tag "cds_start_NF"; havana_gene "OTTHUMG00000074647.9"; havana_transcript "OTTHUMT00000158415.2";
chr1	HAVANA	exon	1564414	1564691	.	+	.	gene_id "ENSG00000197530.8"; transcript_id "ENST00000483015.1"; gene_type "protein_coding"; gene_status "KNOWN"; gene_name "MIB2"; transcript_type "protein_coding"; transcript_status "NOVEL"; transcript_name "MIB2-014"; exon_number 2; exon_id "ENSE00001832847.1"; level 2; tag "mRNA_start_NF"; tag "cds_start_NF"; havana_gene "OTTHUMG00000074647.9"; havana_transcript "OTTHUMT00000158415.2";
chr1	HAVANA	exon	1564765	1564946	.	+	.	gene_id "ENSG00000197530.8"; transcript_id "ENST00000483015.1"; gene_type "protein_coding"; gene_status "KNOWN"; gene_name "MIB2"; transcript_type "protein_coding"; transcript_status "NOVEL"; transcript_name "MIB2-014"; exon_number 3; exon_id "ENSE00003658755.1"; level 2; tag "mRNA_start_NF"; tag "cds_start_NF"; havana_gene "OTTHUMG00000074647.9"; havana_transcript "OTTHUMT00000158415.2";
chr1	HAVANA	exon	1565019	1565084	.	+	.	gene_id "ENSG00000197530.8"; transcript_id "ENST00000483015.1"; gene_type "protein_coding"; gene_status "KNOWN"; gene_name "MIB2"; transcript_type "protein_coding"; transcript_status "NOVEL"; transcript_name "MIB2-014"; exon_number 4; exon_id "ENSE00003502987.1"; level 2; tag "mRNA_start_NF"; tag "cds_start_NF"; havana_gene "OTTHUMG00000074647.9"; havana_transcript "OTTHUMT00000158415.2";
chr1	HAVANA	exon	1565672	1565969	.	+	.	gene_id "ENSG00000197530.8"; transcript_id "ENST00000483015.1"; gene_type "protein_coding"; gene_status "KNOWN"; gene_name "MIB2"; transcript_type "protein_coding"; transcript_status "NOVEL"; transcript_name "MIB2-014"; exon_number 5; exon_id "ENSE00001913847.1"; level 2; tag "mRNA_start_NF"; tag "cds_start_NF"; havana_gene "OTTHUMG00000074647.9"; havana_transcript "OTTHUMT00000158415.2";
chr1	ENSEMBL	exon	1588825	1588935	.	-	.	gene_id "ENSG00000248333.3"; transcript_id "ENST00000317673.7"; gene_type "protein_coding"; gene_status "KNOWN"; gene_name "CDK11B"; transcript_type "protein_coding"; transcript_status "KNOWN"; transcript_name "CDK11B-201"; exon_number 1; exon_id "ENSE00001626980.1"; level 3; tag "basic"; tag "appris_candidate"; havana_gene "OTTHUMG00000078638.4";
chr1	ENSEMBL	exon	1586823	1586938	.	-	.	gene_id "ENSG00000248333.3"; transcript_id "ENST00000317673.7"; gene_type "protein_coding"; gene_status "KNOWN"; gene_name "CDK11B"; transcript_type "protein_coding"; transcript_status "KNOWN"; transcript_name "CDK11B-201"; exon_number 2; exon_id "ENSE00003633361.1"; level 3; tag "basic"; tag "appris_candidate"; havana_gene "OTTHUMG00000078638.4";
chr1	ENSEMBL	exon	1581472	1581539	.	-	.	gene_id "ENSG00000248333.3"; transcript_id "ENST00000317673.7"; gene_type "protein_coding"; gene_status "KNOWN"; gene_name "CDK11B"; transcript_type "protein_coding"; transcript_status "KNOWN"; transcript_name "CDK11B-201"; exon_number 3; exon_id "ENSE00002305216.1"; level 3; tag "basic"; tag "appris_candidate"; havana_gene "OTTHUMG00000078638.4";
chr1	ENSEMBL	exon	1581314	1581330	.	-	.	gene_id "ENSG00000248333.3"; transcript_id "ENST00000317673.7"; gene_type "protein_coding"; gene_status "KNOWN"; gene_name "CDK11B"; transcript_type "protein_coding"; transcript_status "KNOWN"; transcript_name "CDK11B-201"; exon_number 4; exon_id "ENSE00002319148.1"; level 3; tag "basic"; tag "appris_candidate"; havana_gene "OTTHUMG00000078638.4";
chr1	ENSEMBL	exon	1581134	1581227	.	-	.	gene_id "ENSG00000248333.3"; transcript_id "ENST00000317673.7"; gene_type "protein_coding"; gene_status "KNOWN"; gene_name "CDK11B"; transcript_type "protein_coding"; transcript_status "KNOWN"; transcript_name "CDK11B-201"; exon_number 5; exon_id "ENSE00002251057.1"; level 3; tag "basic"; tag "appris_candidate"; havana_gene "OTTHUMG00000078638.4";
chr1	ENSEMBL	exon	1580821	1580869	.	-	.	gene_id "ENSG00000248333.3"; transcript_id "ENST00000317673.7"; gene_type "protein_coding"; gene_status "KNOWN"; gene_name "CDK11B"; transcript_type "protein_coding"; transcript_status "KNOWN"; transcript_name "CDK11B-201"; exon_number 6; exon_id "ENSE00002229414.1"; level 3; tag "basic"; tag "appris_candidate"; havana_gene "OTTHUMG00000078638.4";
chr1	ENSEMBL	exon	1580487	1580665	.	-	.	gene_id "ENSG00000248333.3"; transcript_id "ENST00000317673.7"; gene_type "protein_coding"; gene_status "KNOWN"; gene_name "CDK11B"; transcript_type "protein_coding"; transcript_status "KNOWN"; transcript_name "CDK11B-201"; exon_number 7; exon_id "ENSE00001764427.2"; level 3; tag "basic"; tag "appris_candidate"; havana_gene "OTTHUMG00000078638.4";
chr1	ENSEMBL	exon	1577747	1577869	.	-	.	gene_id "ENSG00000248333.3"; transcript_id "ENST00000317673.7"; gene_type "protein_coding"; gene_status "KNOWN"; gene_name "CDK11B"; transcript_type "protein_coding"; transcript_status "KNOWN"; transcript_name "CDK11B-201"; exon_number 8; exon_id "ENSE00001609289.2"; level 3; tag "basic"; tag "appris_candidate"; havana_gene "OTTHUMG00000078638.4";
chr1	ENSEMBL	exon	1577267	1577362	.	-	.	gene_id "ENSG00000248333.3"; transcript_id "ENST00000317673.7"; gene_type "protein_coding"; gene_status "KNOWN"; gene_name "CDK11B"; transcript_type "protein_coding"; transcript_status "KNOWN"; transcript_name "CDK11B-201"; exon_number 9; exon_id "ENSE00001780919.1"; level 3; tag "basic"; tag "appris_candidate"; havana_gene "OTTHUMG00000078638.4";
chr1	ENSEMBL	exon	1577023	1577181	.	-	.	gene_id "ENSG00000248333.3"; transcript_id "ENST00000317673.7"; gene_type "protein_coding"; gene_status "KNOWN"; gene_name "CDK11B"; transcript_type "protein_coding"; transcript_status "KNOWN"; transcript_name "CDK11B-201"; exon_number 10; exon_id "ENSE00001609765.1"; level 3; tag "basic"; tag "appris_candidate"; havana_gene "OTTHUMG00000078638.4";
chr1	ENSEMBL	exon	1576409	1576474	.	-	.	gene_id "ENSG00000248333.3"; transcript_id "ENST00000317673.7"; gene_type "protein_coding"; gene_status "KNOWN"; gene_name "CDK11B"; transcript_type "protein_coding"; transcript_status "KNOWN"; transcript_name "CDK11B-201"; exon_number 11; exon_id "ENSE00001603328.1"; level 3; tag "basic"; tag "appris_candidate"; havana_gene "OTTHUMG00000078638.4";
chr1	ENSEMBL	exon	1575638	1575813	.	-	.	gene_id "ENSG00000248333.3"; transcript_id "ENST00000317673.7"; gene_type "protein_coding"; gene_status "KNOWN"; gene_name "CDK11B"; transcript_type "protein_coding"; transcript_status "KNOWN"; transcript_name "CDK11B-201"; exon_number 12; exon_id "ENSE00001648532.1"; level 3; tag "basic"; tag "appris_candidate"; havana_gene "OTTHUMG00000078638.4";
chr1	ENSEMBL	exon	1573862	1573952	.	-	.	gene_id "ENSG00000248333.3"; transcript_id "ENST00000317673.7"; gene_type "protein_coding"; gene_status "KNOWN"; gene_name "CDK11B"; transcript_type "protein_coding"; transcript_status "KNOWN"; transcript_name "CDK11B-201"; exon_number 13; exon_id "ENSE00001649685.1"; level 3; tag "basic"; tag "appris_candidate"; havana_gene "OTTHUMG00000078638.4";
chr1	ENSEMBL	exon	1573124	1573245	.	-	.	gene_id "ENSG00000248333.3"; transcript_id "ENST00000317673.7"; gene_type "protein_coding"; gene_status "KNOWN"; gene_name "CDK11B"; transcript_type "protein_coding"; transcript_status "KNOWN"; transcript_name "CDK11B-201"; exon_number 14; exon_id "ENSE00001772575.1"; level 3; tag "basic"; tag "appris_candidate"; havana_gene "OTTHUMG00000078638.4";
chr1	ENSEMBL	exon	1572770	1572875	.	-	.	gene_id "ENSG00000248333.3"; transcript_id "ENST00000317673.7"; gene_type "protein_coding"; gene_status "KNOWN"; gene_name "CDK11B"; transcript_type "protein_coding"; transcript_status "KNOWN"; transcript_name "CDK11B-201"; exon_number 15; exon_id "ENSE00001617779.1"; level 3; tag "basic"; tag "appris_candidate"; havana_gene "OTTHUMG00000078638.4";
chr1	ENSEMBL	exon	1572443	1572564	.	-	.	gene_id "ENSG00000248333.3"; transcript_id "ENST00000317673.7"; gene_type "protein_coding"; gene_status "KNOWN"; gene_name "CDK11B"; transcript_type "protein_coding"; transcript_status "KNOWN"; transcript_name "CDK11B-201"; exon_number 16; exon_id "ENSE00001673993.1"; level 3; tag "basic"; tag "appris_candidate"; havana_gene "OTTHUMG00000078638.4";
chr1	ENSEMBL	exon	1572259	1572366	.	-	.	gene_id "ENSG00000248333.3"; transcript_id "ENST00000317673.7"; gene_type "protein_coding"; gene_status "KNOWN"; gene_name "CDK11B"; transcript_type "protein_coding"; transcript_status "KNOWN"; transcript_name "CDK11B-201"; exon_number 17; exon_id "ENSE00001658779.1"; level 3; tag "basic"; tag "appris_candidate"; havana_gene "OTTHUMG00000078638.4";
chr1	ENSEMBL	exon	1572044	1572160	.	-	.	gene_id "ENSG00000248333.3"; transcript_id "ENST00000317673.7"; gene_type "protein_coding"; gene_status "KNOWN"; gene_name "CDK11B"; transcript_type "protein_coding"; transcript_status "KNOWN"; transcript_name "CDK11B-201"; exon_number 18; exon_id "ENSE00001615731.1"; level 3; tag "basic"; tag "appris_candidate"; havana_gene "OTTHUMG00000078638.4";
chr1	ENSEMBL	exon	1571695	1571843	.	-	.	gene_id "ENSG00000248333.3"; transcript_id "ENST00000317673.7"; gene_type "protein_coding"; gene_status "KNOWN"; gene_name "CDK11B"; transcript_type "protein_coding"; transcript_status "KNOWN"; transcript_name "CDK11B-201"; exon_number 19; exon_id "ENSE00001642055.1"; level 3; tag "basic"; tag "appris_candidate"; havana_gene "OTTHUMG00000078638.4";
chr1	ENSEMBL	exon	1571299	1571488	.	-	.	gene_id "ENSG00000248333.3"; transcript_id "ENST00000317673.7"; gene_type "protein_coding"; gene_status "KNOWN"; gene_name "CDK11B"; transcript_type "protein_coding"; transcript_status "KNOWN"; transcript_name "CDK11B-201"; exon_number 20; exon_id "ENSE00001761950.1"; level 3; tag "basic"; tag "appris_candidate"; havana_gene "OTTHUMG00000078638.4";
chr1	ENSEMBL	exon	1571100	1571218	.	-	.	gene_id "ENSG00000248333.3"; transcript_id "ENST00000317673.7"; gene_type "protein_coding"; gene_status "KNOWN"; gene_name "CDK11B"; transcript_type "protein_coding"; transcript_status "KNOWN"; transcript_name "CDK11B-201"; exon_number 21; exon_id "ENSE00001594002.1"; level 3; tag "basic"; tag "appris_candidate"; havana_gene "OTTHUMG00000078638.4";
chr1	ENSEMBL	exon	1588706	1588714	.	-	.	gene_id "ENSG00000248333.3"; transcript_id "ENST00000341832.6"; gene_type "protein_coding"; gene_status "KNOWN"; gene_name "CDK11B"; transcript_type "protein_coding"; transcript_status "KNOWN"; transcript_name "CDK11B-203"; exon_number 1; exon_id "ENSE00002319782.1"; level 3; tag "basic"; tag "appris_candidate"; havana_gene "OTTHUMG00000078638.4";
chr1	ENSEMBL	exon	1586823	1586938	.	-	.	gene_id "ENSG00000248333.3"; transcript_id "ENST00000341832.6"; gene_type "protein_coding"; gene_status "KNOWN"; gene_name "CDK11B"; transcript_type "protein_coding"; transcript_status "KNOWN"; transcript_name "CDK11B-203"; exon_number 2; exon_id "ENSE00003633361.1"; level 3; tag "basic"; tag "appris_candidate"; havana_gene "OTTHUMG00000078638.4";
chr1	ENSEMBL	exon	1581487	1581504	.	-	.	gene_id "ENSG00000248333.3"; transcript_id "ENST00000341832.6"; gene_type "protein_coding"; gene_status "KNOWN"; gene_name "CDK11B"; transcript_type "protein_coding"; transcript_status "KNOWN"; transcript_name "CDK11B-203"; exon_number 3; exon_id "ENSE00002303290.1"; level 3; tag "basic"; tag "appris_candidate"; havana_gene "OTTHUMG00000078638.4";
chr1	ENSEMBL	exon	1581134	1581245	.	-	.	gene_id "ENSG00000248333.3"; transcript_id "ENST00000341832.6"; gene_type "protein_coding"; gene_status "KNOWN"; gene_name "CDK11B"; transcript_type "protein_coding"; transcript_status "KNOWN"; transcript_name "CDK11B-203"; exon_number 4; exon_id "ENSE00002309961.1"; level 3; tag "basic"; tag "appris_candidate"; havana_gene "OTTHUMG00000078638.4";
chr1	ENSEMBL	exon	1580940	1581004	.	-	.	gene_id "ENSG00000248333.3"; transcript_id "ENST00000341832.6"; gene_type "protein_coding"; gene_status "KNOWN"; gene_name "CDK11B"; transcript_type "protein_coding"; transcript_status "KNOWN"; transcript_name "CDK11B-203"; exon_number 5; exon_id "ENSE00002225125.1"; level 3; tag "basic"; tag "appris_candidate"; havana_gene "OTTHUMG00000078638.4";
chr1	ENSEMBL	exon	1580487	1580665	.	-	.	gene_id "ENSG00000248333.3"; transcript_id "ENST00000341832.6"; gene_type "protein_coding"; gene_status "KNOWN"; gene_name "CDK11B"; transcript_type "protein_coding"; transcript_status "KNOWN"; transcript_name "CDK11B-203"; exon_number 6; exon_id "ENSE00001764427.2"; level 3; tag "basic"; tag "appris_candidate"; havana_gene "OTTHUMG00000078638.4";
chr1	ENSEMBL	exon	1577747	1577869	.	-	.	gene_id "ENSG00000248333.3"; transcript_id "ENST00000341832.6"; gene_type "protein_coding"; gene_status "KNOWN"; gene_name "CDK11B"; transcript_type "protein_coding"; transcript_status "KNOWN"; transcript_name "CDK11B-203"; exon_number 7; exon_id "ENSE00001609289.2"; level 3; tag "basic"; tag "appris_candidate"; havana_gene "OTTHUMG00000078638.4";
chr1	ENSEMBL	exon	1577267	1577362	.	-	.	gene_id "ENSG00000248333.3"; transcript_id "ENST00000341832.6"; gene_type "protein_coding"; gene_status "KNOWN"; gene_name "CDK11B"; transcript_type "protein_coding"; transcript_status "KNOWN"; transcript_name "CDK11B-203"; exon_number 8; exon_id "ENSE00001780919.1"; level 3; tag "basic"; tag "appris_candidate"; havana_gene "OTTHUMG00000078638.4";
chr1	ENSEMBL	exon	1577023	1577181	.	-	.	gene_id "ENSG00000248333.3"; transcript_id "ENST00000341832.6"; gene_type "protein_coding"; gene_status "KNOWN"; gene_name "CDK11B"; transcript_type "protein_coding"; transcript_status "KNOWN"; transcript_name "CDK11B-203"; exon_number 9; exon_id "ENSE00001609765.1"; level 3; tag "basic"; tag "appris_candidate"; havana_gene "OTTHUMG00000078638.4";
chr1	ENSEMBL	exon	1576409	1576474	.	-	.	gene_id "ENSG00000248333.3"; transcript_id "ENST00000341832.6"; gene_type "protein_coding"; gene_status "KNOWN"; gene_name "CDK11B"; transcript_type "protein_coding"; transcript_status "KNOWN"; transcript_name "CDK11B-203"; exon_number 10; exon_id "ENSE00001603328.1"; level 3; tag "basic"; tag "appris_candidate"; havana_gene "OTTHUMG00000078638.4";
chr1	ENSEMBL	exon	1575638	1575813	.	-	.	gene_id "ENSG00000248333.3"; transcript_id "ENST00000341832.6"; gene_type "protein_coding"; gene_status "KNOWN"; gene_name "CDK11B"; transcript_type "protein_coding"; transcript_status "KNOWN"; transcript_name "CDK11B-203"; exon_number 11; exon_id "ENSE00001648532.1"; level 3; tag "basic"; tag "appris_candidate"; havana_gene "OTTHUMG00000078638.4";
chr1	ENSEMBL	exon	1573862	1573952	.	-	.	gene_id "ENSG00000248333.3"; transcript_id "ENST00000341832.6"; gene_type "protein_coding"; gene_status "KNOWN"; gene_name "CDK11B"; transcript_type "protein_coding"; transcript_status "KNOWN"; transcript_name "CDK11B-203"; exon_number 12; exon_id "ENSE00001649685.1"; level 3; tag "basic"; tag "appris_candidate"; havana_gene "OTTHUMG00000078638.4";
chr1	ENSEMBL	exon	1573124	1573245	.	-	.	gene_id "ENSG00000248333.3"; transcript_id "ENST00000341832.6"; gene_type "protein_coding"; gene_status "KNOWN"; gene_name "CDK11B"; transcript_type "protein_coding"; transcript_status "KNOWN"; transcript_name "CDK11B-203"; exon_number 13; exon_id "ENSE00001772575.1"; level 3; tag "basic"; tag "appris_candidate"; havana_gene "OTTHUMG00000078638.4";
chr1	ENSEMBL	exon	1572770	1572875	.	-	.	gene_id "ENSG00000248333.3"; transcript_id "ENST00000341832.6"; gene_type "protein_coding"; gene_status "KNOWN"; gene_name "CDK11B"; transcript_type "protein_coding"; transcript_status "KNOWN"; transcript_name "CDK11B-203"; exon_number 14; exon_id "ENSE00001617779.1"; level 3; tag "basic"; tag "appris_candidate"; havana_gene "OTTHUMG00000078638.4";
chr1	ENSEMBL	exon	1572443	1572564	.	-	.	gene_id "ENSG00000248333.3"; transcript_id "ENST00000341832.6"; gene_type "protein_coding"; gene_status "KNOWN"; gene_name "CDK11B"; transcript_type "protein_coding"; transcript_status "KNOWN"; transcript_name "CDK11B-203"; exon_number 15; exon_id "ENSE00001673993.1"; level 3; tag "basic"; tag "appris_candidate"; havana_gene "OTTHUMG00000078638.4";
chr1	ENSEMBL	exon	1572259	1572366	.	-	.	gene_id "ENSG00000248333.3"; transcript_id "ENST00000341832.6"; gene_type "protein_coding"; gene_status "KNOWN"; gene_name "CDK11B"; transcript_type "protein_coding"; transcript_status "KNOWN"; transcript_name "CDK11B-203"; exon_number 16; exon_id "ENSE00001658779.1"; level 3; tag "basic"; tag "appris_candidate"; havana_gene "OTTHUMG00000078638.4";
chr1	ENSEMBL	exon	1572044	1572160	.	-	.	gene_id "ENSG00000248333.3"; transcript_id "ENST00000341832.6"; gene_type "protein_coding"; gene_status "KNOWN"; gene_name "CDK11B"; transcript_type "protein_coding"; transcript_status "KNOWN"; transcript_name "CDK11B-203"; exon_number 17; exon_id "ENSE00001615731.1"; level 3; tag "basic"; tag "appris_candidate"; havana_gene "OTTHUMG00000078638.4";
chr1	ENSEMBL	exon	1571695	1571843	.	-	.	gene_id "ENSG00000248333.3"; transcript_id "ENST00000341832.6"; gene_type "protein_coding"; gene_status "KNOWN"; gene_name "CDK11B"; transcript_type "protein_coding"; transcript_status "KNOWN"; transcript_name "CDK11B-203"; exon_number 18; exon_id "ENSE00001642055.1"; level 3; tag "basic"; tag "appris_candidate"; havana_gene "OTTHUMG00000078638.4";
chr1	ENSEMBL	exon	1571299	1571488	.	-	.	gene_id "ENSG00000248333.3"; transcript_id "ENST00000341832.6"; gene_type "protein_coding"; gene_status "KNOWN"; gene_name "CDK11B"; transcript_type "protein_coding"; transcript_status "KNOWN"; transcript_name "CDK11B-203"; exon_number 19; exon_id "ENSE00001761950.1"; level 3; tag "basic"; tag "appris_candidate"; havana_gene "OTTHUMG00000078638.4";
chr1	ENSEMBL	exon	1571100	1571218	.	-	.	gene_id "ENSG00000248333.3"; transcript_id "ENST00000341832.6"; gene_type "protein_coding"; gene_status "KNOWN"; gene_name "CDK11B"; transcript_type "protein_coding"; transcript_status "KNOWN"; transcript_name "CDK11B-203"; exon_number 20; exon_id "ENSE00001594002.1"; level 3; tag "basic"; tag "appris_candidate"; havana_gene "OTTHUMG00000078638.4";
chr1	HAVANA	exon	1655239	1655471	.	-	.	gene_id "ENSG00000008128.18"; transcript_id "ENST00000479362.1"; gene_type "protein_coding"; gene_status "KNOWN"; gene_name "CDK11A"; transcript_type "protein_coding"; transcript_status "KNOWN"; transcript_name "CDK11A-007"; exon_number 1; exon_id "ENSE00001880057.1"; level 2; tag "alternative_5_UTR"; tag "mRNA_end_NF"; tag "cds_end_NF"; havana_gene "OTTHUMG00000000703.14"; havana_transcript "OTT…
chr1	HAVANA	exon	1654147	1654270	.	-	.	gene_id "ENSG00000008128.18"; transcript_id "ENST00000479362.1"; gene_type "protein_coding"; gene_status "KNOWN"; gene_name "CDK11A"; transcript_type "protein_coding"; transcript_status "KNOWN"; transcript_name "CDK11A-007"; exon_number 2; exon_id "ENSE00003563203.1"; level 2; tag "alternative_5_UTR"; tag "mRNA_end_NF"; tag "cds_end_NF"; havana_gene "OTTHUMG00000000703.14"; havana_transcript "OTT…
chr1	HAVANA	exon	1653035	1653150	.	-	.	gene_id "ENSG00000008128.18"; transcript_id "ENST00000479362.1"; gene_type "protein_coding"; gene_status "KNOWN"; gene_name "CDK11A"; transcript_type "protein_coding"; transcript_status "KNOWN"; transcript_name "CDK11A-007"; exon_number 3; exon_id "ENSE00003525046.1"; level 2; tag "alternative_5_UTR"; tag "mRNA_end_NF"; tag "cds_end_NF"; havana_gene "OTTHUMG00000000703.14"; havana_transcript "OTT…
chr1	HAVANA	exon	1650797	1650894	.	-	.	gene_id "ENSG00000008128.18"; transcript_id "ENST00000479362.1"; gene_type "protein_coding"; gene_status "KNOWN"; gene_name "CDK11A"; transcript_type "protein_coding"; transcript_status "KNOWN"; transcript_name "CDK11A-007"; exon_number 4; exon_id "ENSE00003479970.1"; level 2; tag "alternative_5_UTR"; tag "mRNA_end_NF"; tag "cds_end_NF"; havana_gene "OTTHUMG00000000703.14"; havana_transcript "OTT…
chr1	HAVANA	exon	1647789	1647917	.	-	.	gene_id "ENSG00000008128.18"; transcript_id "ENST00000479362.1"; gene_type "protein_coding"; gene_status "KNOWN"; gene_name "CDK11A"; transcript_type "protein_coding"; transcript_status "KNOWN"; transcript_name "CDK11A-007"; exon_number 5; exon_id "ENSE00001928126.1"; level 2; tag "alternative_5_UTR"; tag "mRNA_end_NF"; tag "cds_end_NF"; havana_gene "OTTHUMG00000000703.14"; havana_transcript "OTT…
chr1	HAVANA	exon	1655388	1655713	.	-	.	gene_id "ENSG00000008128.18"; transcript_id "ENST00000401096.2"; gene_type "protein_coding"; gene_status "KNOWN"; gene_name "CDK11A"; transcript_type "protein_coding"; transcript_status "KNOWN"; transcript_name "CDK11A-011"; exon_number 1; exon_id "ENSE00001546407.2"; level 2; tag "alternative_5_UTR"; tag "mRNA_end_NF"; tag "cds_end_NF"; havana_gene "OTTHUMG00000000703.14"; havana_transcript "OTT…
chr1	HAVANA	exon	1654147	1654270	.	-	.	gene_id "ENSG00000008128.18"; transcript_id "ENST00000401096.2"; gene_type "protein_coding"; gene_status "KNOWN"; gene_name "CDK11A"; transcript_type "protein_coding"; transcript_status "KNOWN"; transcript_name "CDK11A-011"; exon_number 2; exon_id "ENSE00003490829.1"; level 2; tag "alternative_5_UTR"; tag "mRNA_end_NF"; tag "cds_end_NF"; havana_gene "OTTHUMG00000000703.14"; havana_transcript "OTT…
chr1	HAVANA	exon	1850484	1850697	.	-	.	gene_id "ENSG00000178821.8"; transcript_id "ENST00000378598.4"; gene_type "protein_coding"; gene_status "KNOWN"; gene_name "TMEM52"; transcript_type "protein_coding"; transcript_status "PUTATIVE"; transcript_name "TMEM52-005"; exon_number 1; exon_id "ENSE00001736550.1"; level 2; tag "mRNA_start_NF"; tag "cds_start_NF"; havana_gene "OTTHUMG00000000944.6"; havana_transcript "OTTHUMT00000100206.4";
chr1	HAVANA	exon	1850332	1850373	.	-	.	gene_id "ENSG00000178821.8"; transcript_id "ENST00000378598.4"; gene_type "protein_coding"; gene_status "KNOWN"; gene_name "TMEM52"; transcript_type "protein_coding"; transcript_status "PUTATIVE"; transcript_name "TMEM52-005"; exon_number 2; exon_id "ENSE00003599669.1"; level 2; tag "mRNA_start_NF"; tag "cds_start_NF"; havana_gene "OTTHUMG00000000944.6"; havana_transcript "OTTHUMT00000100206.4";
chr1	HAVANA	exon	1849284	1849510	.	-	.	gene_id "ENSG00000178821.8"; transcript_id "ENST00000378598.4"; gene_type "protein_coding"; gene_status "KNOWN"; gene_name "TMEM52"; transcript_type "protein_coding"; transcript_status "PUTATIVE"; transcript_name "TMEM52-005"; exon_number 3; exon_id "ENSE00001478051.3"; level 2; tag "mRNA_start_NF"; tag "cds_start_NF"; havana_gene "OTTHUMG00000000944.6"; havana_transcript "OTTHUMT00000100206.4";
chr1	HAVANA	exon	2065077	2065439	.	+	.	gene_id "ENSG00000067606.11"; transcript_id "ENST00000471018.2"; gene_type "protein_coding"; gene_status "KNOWN"; gene_name "PRKCZ"; transcript_type "protein_coding"; transcript_status "KNOWN"; transcript_name "PRKCZ-004"; exon_number 1; exon_id "ENSE00001943590.2"; level 2; tag "alternative_5_UTR"; tag "mRNA_end_NF"; tag "cds_end_NF"; havana_gene "OTTHUMG00000001238.12"; havana_transcript "OTTHU…
chr1	HAVANA	exon	2066701	2066786	.	+	.	gene_id "ENSG00000067606.11"; transcript_id "ENST00000471018.2"; gene_type "protein_coding"; gene_status "KNOWN"; gene_name "PRKCZ"; transcript_type "protein_coding"; transcript_status "KNOWN"; transcript_name "PRKCZ-004"; exon_number 2; exon_id "ENSE00003514986.1"; level 2; tag "alternative_5_UTR"; tag "mRNA_end_NF"; tag "cds_end_NF"; havana_gene "OTTHUMG00000001238.12"; havana_transcript "OTTHU…
chr1	HAVANA	exon	2075649	2075780	.	+	.	gene_id "ENSG00000067606.11"; transcript_id "ENST00000471018.2"; gene_type "protein_coding"; gene_status "KNOWN"; gene_name "PRKCZ"; transcript_type "protein_coding"; transcript_status "KNOWN"; transcript_name "PRKCZ-004"; exon_number 3; exon_id "ENSE00003484975.1"; level 2; tag "alternative_5_UTR"; tag "mRNA_end_NF"; tag "cds_end_NF"; havana_gene "OTTHUMG00000001238.12"; havana_transcript "OTTHU…
chr1	HAVANA	exon	2077466	2077547	.	+	.	gene_id "ENSG00000067606.11"; transcript_id "ENST00000471018.2"; gene_type "protein_coding"; gene_status "KNOWN"; gene_name "PRKCZ"; transcript_type "protein_coding"; transcript_status "KNOWN"; transcript_name "PRKCZ-004"; exon_number 4; exon_id "ENSE00003596450.1"; level 2; tag "alternative_5_UTR"; tag "mRNA_end_NF"; tag "cds_end_NF"; havana_gene "OTTHUMG00000001238.12"; havana_transcript "OTTHU…
chr1	HAVANA	exon	2080311	2080363	.	+	.	gene_id "ENSG00000067606.11"; transcript_id "ENST00000471018.2"; gene_type "protein_coding"; gene_status "KNOWN"; gene_name "PRKCZ"; transcript_type "protein_coding"; transcript_status "KNOWN"; transcript_name "PRKCZ-004"; exon_number 5; exon_id "ENSE00003611500.1"; level 2; tag "alternative_5_UTR"; tag "mRNA_end_NF"; tag "cds_end_NF"; havana_gene "OTTHUMG00000001238.12"; havana_transcript "OTTHU…
chr1	HAVANA	exon	2066252	2066525	.	+	.	gene_id "ENSG00000067606.11"; transcript_id "ENST00000466352.1"; gene_type "protein_coding"; gene_status "KNOWN"; gene_name "PRKCZ"; transcript_type "protein_coding"; transcript_status "KNOWN"; transcript_name "PRKCZ-006"; exon_number 1; exon_id "ENSE00001917787.1"; level 2; tag "alternative_5_UTR"; tag "mRNA_end_NF"; tag "cds_end_NF"; havana_gene "OTTHUMG00000001238.12"; havana_transcript "OTTHU…
chr1	HAVANA	exon	2066701	2066786	.	+	.	gene_id "ENSG00000067606.11"; transcript_id "ENST00000466352.1"; gene_type "protein_coding"; gene_status "KNOWN"; gene_name "PRKCZ"; transcript_type "protein_coding"; transcript_status "KNOWN"; transcript_name "PRKCZ-006"; exon_number 2; exon_id "ENSE00003514986.1"; level 2; tag "alternative_5_UTR"; tag "mRNA_end_NF"; tag "cds_end_NF"; havana_gene "OTTHUMG00000001238.12"; havana_transcript "OTTHU…
chr1	HAVANA	exon	2075649	2075780	.	+	.	gene_id "ENSG00000067606.11"; transcript_id "ENST00000466352.1"; gene_type "protein_coding"; gene_status "KNOWN"; gene_name "PRKCZ"; transcript_type "protein_coding"; transcript_status "KNOWN"; transcript_name "PRKCZ-006"; exon_number 3; exon_id "ENSE00003484975.1"; level 2; tag "alternative_5_UTR"; tag "mRNA_end_NF"; tag "cds_end_NF"; havana_gene "OTTHUMG00000001238.12"; havana_transcript "OTTHU…
chr1	HAVANA	exon	2077466	2077537	.	+	.	gene_id "ENSG00000067606.11"; transcript_id "ENST00000466352.1"; gene_type "protein_coding"; gene_status "KNOWN"; gene_name "PRKCZ"; transcript_type "protein_coding"; transcript_status "KNOWN"; transcript_name "PRKCZ-006"; exon_number 4; exon_id "ENSE00001826571.1"; level 2; tag "alternative_5_UTR"; tag "mRNA_end_NF"; tag "cds_end_NF"; havana_gene "OTTHUMG00000001238.12"; havana_transcript "OTTHU…
chr1	ENSEMBL	exon	2121237	2123179	.	+	.	gene_id "ENSG00000269554.1"; transcript_id "ENST00000597060.1"; gene_type "protein_coding"; gene_status "KNOWN"; gene_name "AL590822.2"; transcript_type "protein_coding"; transcript_status "KNOWN"; transcript_name "AL590822.2-201"; exon_number 1; exon_id "ENSE00003067414.1"; level 3; tag "basic"; tag "appris_principal";
chr1	HAVANA	exon	2321364	2321435	.	-	.	gene_id "ENSG00000116151.9"; transcript_id "ENST00000494279.2"; gene_type "protein_coding"; gene_status "KNOWN"; gene_name "MORN1"; transcript_type "protein_coding"; transcript_status "PUTATIVE"; transcript_name "MORN1-006"; exon_number 1; exon_id "ENSE00003699163.1"; level 2; tag "mRNA_start_NF"; tag "cds_start_NF"; havana_gene "OTTHUMG00000001402.4"; havana_transcript "OTTHUMT00000004060.2";
chr1	HAVANA	exon	2319443	2319776	.	-	.	gene_id "ENSG00000116151.9"; transcript_id "ENST00000494279.2"; gene_type "protein_coding"; gene_status "KNOWN"; gene_name "MORN1"; transcript_type "protein_coding"; transcript_status "PUTATIVE"; transcript_name "MORN1-006"; exon_number 2; exon_id "ENSE00001902085.2"; level 2; tag "mRNA_start_NF"; tag "cds_start_NF"; havana_gene "OTTHUMG00000001402.4"; havana_transcript "OTTHUMT00000004060.2";
chr1	ENSEMBL	exon	2258581	2259042	.	+	.	gene_id "ENSG00000269753.1"; transcript_id "ENST00000600779.1"; gene_type "protein_coding"; gene_status "NOVEL"; gene_name "AL589739.1"; transcript_type "protein_coding"; transcript_status "NOVEL"; transcript_name "AL589739.1-201"; exon_number 1; exon_id "ENSE00003142059.1"; level 3; tag "basic"; tag "appris_principal";
chr1	HAVANA	exon	2324613	2324670	.	+	.	gene_id "ENSG00000157916.14"; transcript_id "ENST00000443438.1"; gene_type "protein_coding"; gene_status "KNOWN"; gene_name "RER1"; transcript_type "protein_coding"; transcript_status "KNOWN"; transcript_name "RER1-006"; exon_number 1; exon_id "ENSE00001712391.1"; level 2; tag "mRNA_end_NF"; tag "cds_end_NF"; havana_gene "OTTHUMG00000001403.4"; havana_transcript "OTTHUMT00000100286.1";
chr1	HAVANA	exon	2327223	2327310	.	+	.	gene_id "ENSG00000157916.14"; transcript_id "ENST00000443438.1"; gene_type "protein_coding"; gene_status "KNOWN"; gene_name "RER1"; transcript_type "protein_coding"; transcript_status "KNOWN"; transcript_name "RER1-006"; exon_number 2; exon_id "ENSE00001035864.5"; level 2; tag "mRNA_end_NF"; tag "cds_end_NF"; havana_gene "OTTHUMG00000001403.4"; havana_transcript "OTTHUMT00000100286.1";
chr1	HAVANA	exon	2328555	2328659	.	+	.	gene_id "ENSG00000157916.14"; transcript_id "ENST00000443438.1"; gene_type "protein_coding"; gene_status "KNOWN"; gene_name "RER1"; transcript_type "protein_coding"; transcript_status "KNOWN"; transcript_name "RER1-006"; exon_number 3; exon_id "ENSE00001035875.1"; level 2; tag "mRNA_end_NF"; tag "cds_end_NF"; havana_gene "OTTHUMG00000001403.4"; havana_transcript "OTTHUMT00000100286.1";
chr1	HAVANA	exon	2330854	2330953	.	+	.	gene_id "ENSG00000157916.14"; transcript_id "ENST00000443438.1"; gene_type "protein_coding"; gene_status "KNOWN"; gene_name "RER1"; transcript_type "protein_coding"; transcript_status "KNOWN"; transcript_name "RER1-006"; exon_number 4; exon_id "ENSE00001035866.1"; level 2; tag "mRNA_end_NF"; tag "cds_end_NF"; havana_gene "OTTHUMG00000001403.4"; havana_transcript "OTTHUMT00000100286.1";
chr1	HAVANA	exon	2332296	2332374	.	+	.	gene_id "ENSG00000157916.14"; transcript_id "ENST00000443438.1"; gene_type "protein_coding"; gene_status "KNOWN"; gene_name "RER1"; transcript_type "protein_coding"; transcript_status "KNOWN"; transcript_name "RER1-006"; exon_number 5; exon_id "ENSE00003591377.1"; level 2; tag "mRNA_end_NF"; tag "cds_end_NF"; havana_gene "OTTHUMG00000001403.4"; havana_transcript "OTTHUMT00000100286.1";
chr1	HAVANA	exon	2333646	2333755	.	+	.	gene_id "ENSG00000157916.14"; transcript_id "ENST00000443438.1"; gene_type "protein_coding"; gene_status "KNOWN"; gene_name "RER1"; transcript_type "protein_coding"; transcript_status "KNOWN"; transcript_name "RER1-006"; exon_number 6; exon_id "ENSE00001644422.1"; level 2; tag "mRNA_end_NF"; tag "cds_end_NF"; havana_gene "OTTHUMG00000001403.4"; havana_transcript "OTTHUMT00000100286.1";
chr1	HAVANA	exon	2564305	2564429	.	-	.	gene_id "ENSG00000142606.11"; transcript_id "ENST00000378412.3"; gene_type "protein_coding"; gene_status "KNOWN"; gene_name "MMEL1"; transcript_type "protein_coding"; transcript_status "KNOWN"; transcript_name "MMEL1-001"; exon_number 1; exon_id "ENSE00001428123.1"; level 2; tag "basic"; tag "appris_principal"; tag "CCDS"; ccdsid "CCDS30569.2"; havana_gene "OTTHUMG00000000846.4"; havana_transcrip…
chr1	HAVANA	exon	2560770	2560960	.	-	.	gene_id "ENSG00000142606.11"; transcript_id "ENST00000378412.3"; gene_type "protein_coding"; gene_status "KNOWN"; gene_name "MMEL1"; transcript_type "protein_coding"; transcript_status "KNOWN"; transcript_name "MMEL1-001"; exon_number 2; exon_id "ENSE00001477450.1"; level 2; tag "basic"; tag "appris_principal"; tag "CCDS"; ccdsid "CCDS30569.2"; havana_gene "OTTHUMG00000000846.4"; havana_transcrip…
chr1	HAVANA	exon	2543566	2543643	.	-	.	gene_id "ENSG00000142606.11"; transcript_id "ENST00000378412.3"; gene_type "protein_coding"; gene_status "KNOWN"; gene_name "MMEL1"; transcript_type "protein_coding"; transcript_status "KNOWN"; transcript_name "MMEL1-001"; exon_number 3; exon_id "ENSE00001301908.3"; level 2; tag "basic"; tag "appris_principal"; tag "CCDS"; ccdsid "CCDS30569.2"; havana_gene "OTTHUMG00000000846.4"; havana_transcrip…
chr1	HAVANA	exon	2542720	2542779	.	-	.	gene_id "ENSG00000142606.11"; transcript_id "ENST00000378412.3"; gene_type "protein_coding"; gene_status "KNOWN"; gene_name "MMEL1"; transcript_type "protein_coding"; transcript_status "KNOWN"; transcript_name "MMEL1-001"; exon_number 4; exon_id "ENSE00001066588.1"; level 2; tag "basic"; tag "appris_principal"; tag "CCDS"; ccdsid "CCDS30569.2"; havana_gene "OTTHUMG00000000846.4"; havana_transcrip…
chr1	HAVANA	exon	2541109	2541270	.	-	.	gene_id "ENSG00000142606.11"; transcript_id "ENST00000378412.3"; gene_type "protein_coding"; gene_status "KNOWN"; gene_name "MMEL1"; transcript_type "protein_coding"; transcript_status "KNOWN"; transcript_name "MMEL1-001"; exon_number 5; exon_id "ENSE00003541874.1"; level 2; tag "basic"; tag "appris_principal"; tag "CCDS"; ccdsid "CCDS30569.2"; havana_gene "OTTHUMG00000000846.4"; havana_transcrip…
chr1	HAVANA	exon	2540778	2540858	.	-	.	gene_id "ENSG00000142606.11"; transcript_id "ENST00000378412.3"; gene_type "protein_coding"; gene_status "KNOWN"; gene_name "MMEL1"; transcript_type "protein_coding"; transcript_status "KNOWN"; transcript_name "MMEL1-001"; exon_number 6; exon_id "ENSE00003508760.1"; level 2; tag "basic"; tag "appris_principal"; tag "CCDS"; ccdsid "CCDS30569.2"; havana_gene "OTTHUMG00000000846.4"; havana_transcrip…
chr1	HAVANA	exon	2538413	2538508	.	-	.	gene_id "ENSG00000142606.11"; transcript_id "ENST00000378412.3"; gene_type "protein_coding"; gene_status "KNOWN"; gene_name "MMEL1"; transcript_type "protein_coding"; transcript_status "KNOWN"; transcript_name "MMEL1-001"; exon_number 7; exon_id "ENSE00003532852.1"; level 2; tag "basic"; tag "appris_principal"; tag "CCDS"; ccdsid "CCDS30569.2"; havana_gene "OTTHUMG00000000846.4"; havana_transcrip…
chr1	HAVANA	exon	2537687	2537805	.	-	.	gene_id "ENSG00000142606.11"; transcript_id "ENST00000378412.3"; gene_type "protein_coding"; gene_status "KNOWN"; gene_name "MMEL1"; transcript_type "protein_coding"; transcript_status "KNOWN"; transcript_name "MMEL1-001"; exon_number 8; exon_id "ENSE00000955117.1"; level 2; tag "basic"; tag "appris_principal"; tag "CCDS"; ccdsid "CCDS30569.2"; havana_gene "OTTHUMG00000000846.4"; havana_transcrip…
chr1	HAVANA	exon	2536997	2537062	.	-	.	gene_id "ENSG00000142606.11"; transcript_id "ENST00000378412.3"; gene_type "protein_coding"; gene_status "KNOWN"; gene_name "MMEL1"; transcript_type "protein_coding"; transcript_status "KNOWN"; transcript_name "MMEL1-001"; exon_number 9; exon_id "ENSE00000955118.1"; level 2; tag "basic"; tag "appris_principal"; tag "CCDS"; ccdsid "CCDS30569.2"; havana_gene "OTTHUMG00000000846.4"; havana_transcrip…
chr1	HAVANA	exon	2535586	2535720	.	-	.	gene_id "ENSG00000142606.11"; transcript_id "ENST00000378412.3"; gene_type "protein_coding"; gene_status "KNOWN"; gene_name "MMEL1"; transcript_type "protein_coding"; transcript_status "KNOWN"; transcript_name "MMEL1-001"; exon_number 10; exon_id "ENSE00001035434.1"; level 2; tag "basic"; tag "appris_principal"; tag "CCDS"; ccdsid "CCDS30569.2"; havana_gene "OTTHUMG00000000846.4"; havana_transcri…
chr1	HAVANA	exon	2535323	2535412	.	-	.	gene_id "ENSG00000142606.11"; transcript_id "ENST00000378412.3"; gene_type "protein_coding"; gene_status "KNOWN"; gene_name "MMEL1"; transcript_type "protein_coding"; transcript_status "KNOWN"; transcript_name "MMEL1-001"; exon_number 11; exon_id "ENSE00001035412.1"; level 2; tag "basic"; tag "appris_principal"; tag "CCDS"; ccdsid "CCDS30569.2"; havana_gene "OTTHUMG00000000846.4"; havana_transcri…
chr1	HAVANA	exon	2530093	2530229	.	-	.	gene_id "ENSG00000142606.11"; transcript_id "ENST00000378412.3"; gene_type "protein_coding"; gene_status "KNOWN"; gene_name "MMEL1"; transcript_type "protein_coding"; transcript_status "KNOWN"; transcript_name "MMEL1-001"; exon_number 12; exon_id "ENSE00001035410.1"; level 2; tag "basic"; tag "appris_principal"; tag "CCDS"; ccdsid "CCDS30569.2"; havana_gene "OTTHUMG00000000846.4"; havana_transcri…
chr1	HAVANA	exon	2529646	2529739	.	-	.	gene_id "ENSG00000142606.11"; transcript_id "ENST00000378412.3"; gene_type "protein_coding"; gene_status "KNOWN"; gene_name "MMEL1"; transcript_type "protein_coding"; transcript_status "KNOWN"; transcript_name "MMEL1-001"; exon_number 13; exon_id "ENSE00001035444.1"; level 2; tag "basic"; tag "appris_principal"; tag "CCDS"; ccdsid "CCDS30569.2"; havana_gene "OTTHUMG00000000846.4"; havana_transcri…
chr1	HAVANA	exon	2528000	2528128	.	-	.	gene_id "ENSG00000142606.11"; transcript_id "ENST00000378412.3"; gene_type "protein_coding"; gene_status "KNOWN"; gene_name "MMEL1"; transcript_type "protein_coding"; transcript_status "KNOWN"; transcript_name "MMEL1-001"; exon_number 14; exon_id "ENSE00001035383.1"; level 2; tag "basic"; tag "appris_principal"; tag "CCDS"; ccdsid "CCDS30569.2"; havana_gene "OTTHUMG00000000846.4"; havana_transcri…
chr1	HAVANA	exon	2527448	2527546	.	-	.	gene_id "ENSG00000142606.11"; transcript_id "ENST00000378412.3"; gene_type "protein_coding"; gene_status "KNOWN"; gene_name "MMEL1"; transcript_type "protein_coding"; transcript_status "KNOWN"; transcript_name "MMEL1-001"; exon_number 15; exon_id "ENSE00001035440.1"; level 2; tag "basic"; tag "appris_principal"; tag "CCDS"; ccdsid "CCDS30569.2"; havana_gene "OTTHUMG00000000846.4"; havana_transcri…
chr1	HAVANA	exon	2526715	2526798	.	-	.	gene_id "ENSG00000142606.11"; transcript_id "ENST00000378412.3"; gene_type "protein_coding"; gene_status "KNOWN"; gene_name "MMEL1"; transcript_type "protein_coding"; transcript_status "KNOWN"; transcript_name "MMEL1-001"; exon_number 16; exon_id "ENSE00001035416.1"; level 2; tag "basic"; tag "appris_principal"; tag "CCDS"; ccdsid "CCDS30569.2"; havana_gene "OTTHUMG00000000846.4"; havana_transcri…
chr1	HAVANA	exon	2526229	2526332	.	-	.	gene_id "ENSG00000142606.11"; transcript_id "ENST00000378412.3"; gene_type "protein_coding"; gene_status "KNOWN"; gene_name "MMEL1"; transcript_type "protein_coding"; transcript_status "KNOWN"; transcript_name "MMEL1-001"; exon_number 17; exon_id "ENSE00001035353.1"; level 2; tag "basic"; tag "appris_principal"; tag "CCDS"; ccdsid "CCDS30569.2"; havana_gene "OTTHUMG00000000846.4"; havana_transcri…
chr1	HAVANA	exon	2525824	2525882	.	-	.	gene_id "ENSG00000142606.11"; transcript_id "ENST00000378412.3"; gene_type "protein_coding"; gene_status "KNOWN"; gene_name "MMEL1"; transcript_type "protein_coding"; transcript_status "KNOWN"; transcript_name "MMEL1-001"; exon_number 18; exon_id "ENSE00001035401.1"; level 2; tag "basic"; tag "appris_principal"; tag "CCDS"; ccdsid "CCDS30569.2"; havana_gene "OTTHUMG00000000846.4"; havana_transcri…
chr1	HAVANA	exon	2525253	2525372	.	-	.	gene_id "ENSG00000142606.11"; transcript_id "ENST00000378412.3"; gene_type "protein_coding"; gene_status "KNOWN"; gene_name "MMEL1"; transcript_type "protein_coding"; transcript_status "KNOWN"; transcript_name "MMEL1-001"; exon_number 19; exon_id "ENSE00001035437.1"; level 2; tag "basic"; tag "appris_principal"; tag "CCDS"; ccdsid "CCDS30569.2"; havana_gene "OTTHUMG00000000846.4"; havana_transcri…
chr1	HAVANA	exon	2524272	2524405	.	-	.	gene_id "ENSG00000142606.11"; transcript_id "ENST00000378412.3"; gene_type "protein_coding"; gene_status "KNOWN"; gene_name "MMEL1"; transcript_type "protein_coding"; transcript_status "KNOWN"; transcript_name "MMEL1-001"; exon_number 20; exon_id "ENSE00003641328.1"; level 2; tag "basic"; tag "appris_principal"; tag "CCDS"; ccdsid "CCDS30569.2"; havana_gene "OTTHUMG00000000846.4"; havana_transcri…
chr1	HAVANA	exon	2524094	2524159	.	-	.	gene_id "ENSG00000142606.11"; transcript_id "ENST00000378412.3"; gene_type "protein_coding"; gene_status "KNOWN"; gene_name "MMEL1"; transcript_type "protein_coding"; transcript_status "KNOWN"; transcript_name "MMEL1-001"; exon_number 21; exon_id "ENSE00003481724.1"; level 2; tag "basic"; tag "appris_principal"; tag "CCDS"; ccdsid "CCDS30569.2"; havana_gene "OTTHUMG00000000846.4"; havana_transcri…
chr1	HAVANA	exon	2523371	2523466	.	-	.	gene_id "ENSG00000142606.11"; transcript_id "ENST00000378412.3"; gene_type "protein_coding"; gene_status "KNOWN"; gene_name "MMEL1"; transcript_type "protein_coding"; transcript_status "KNOWN"; transcript_name "MMEL1-001"; exon_number 22; exon_id "ENSE00003599396.1"; level 2; tag "basic"; tag "appris_principal"; tag "CCDS"; ccdsid "CCDS30569.2"; havana_gene "OTTHUMG00000000846.4"; havana_transcri…
chr1	HAVANA	exon	2522996	2523072	.	-	.	gene_id "ENSG00000142606.11"; transcript_id "ENST00000378412.3"; gene_type "protein_coding"; gene_status "KNOWN"; gene_name "MMEL1"; transcript_type "protein_coding"; transcript_status "KNOWN"; transcript_name "MMEL1-001"; exon_number 23; exon_id "ENSE00003649471.1"; level 2; tag "basic"; tag "appris_principal"; tag "CCDS"; ccdsid "CCDS30569.2"; havana_gene "OTTHUMG00000000846.4"; havana_transcri…
chr1	HAVANA	exon	2522082	2522528	.	-	.	gene_id "ENSG00000142606.11"; transcript_id "ENST00000378412.3"; gene_type "protein_coding"; gene_status "KNOWN"; gene_name "MMEL1"; transcript_type "protein_coding"; transcript_status "KNOWN"; transcript_name "MMEL1-001"; exon_number 24; exon_id "ENSE00001922645.1"; level 2; tag "basic"; tag "appris_principal"; tag "CCDS"; ccdsid "CCDS30569.2"; havana_gene "OTTHUMG00000000846.4"; havana_transcri…
chr1	HAVANA	exon	2718142	2718286	.	-	.	gene_id "ENSG00000215912.7"; transcript_id "ENST00000401094.6"; gene_type "protein_coding"; gene_status "KNOWN"; gene_name "TTC34"; transcript_type "protein_coding"; transcript_status "NOVEL"; transcript_name "TTC34-001"; exon_number 1; exon_id "ENSE00002686576.1"; level 2; tag "NMD_exception"; tag "basic"; tag "appris_candidate"; havana_gene "OTTHUMG00000000539.7"; havana_transcript "OTTHUMT0000…
chr1	HAVANA	exon	2717336	2717433	.	-	.	gene_id "ENSG00000215912.7"; transcript_id "ENST00000401094.6"; gene_type "protein_coding"; gene_status "KNOWN"; gene_name "TTC34"; transcript_type "protein_coding"; transcript_status "NOVEL"; transcript_name "TTC34-001"; exon_number 2; exon_id "ENSE00002706068.1"; level 2; tag "NMD_exception"; tag "basic"; tag "appris_candidate"; havana_gene "OTTHUMG00000000539.7"; havana_transcript "OTTHUMT0000…
chr1	HAVANA	exon	2702384	2702497	.	-	.	gene_id "ENSG00000215912.7"; transcript_id "ENST00000401094.6"; gene_type "protein_coding"; gene_status "KNOWN"; gene_name "TTC34"; transcript_type "protein_coding"; transcript_status "NOVEL"; transcript_name "TTC34-001"; exon_number 3; exon_id "ENSE00002733119.1"; level 2; tag "NMD_exception"; tag "basic"; tag "appris_candidate"; havana_gene "OTTHUMG00000000539.7"; havana_transcript "OTTHUMT0000…
chr1	HAVANA	exon	2700154	2700320	.	-	.	gene_id "ENSG00000215912.7"; transcript_id "ENST00000401094.6"; gene_type "protein_coding"; gene_status "KNOWN"; gene_name "TTC34"; transcript_type "protein_coding"; transcript_status "NOVEL"; transcript_name "TTC34-001"; exon_number 4; exon_id "ENSE00003597262.1"; level 2; tag "NMD_exception"; tag "basic"; tag "appris_candidate"; havana_gene "OTTHUMG00000000539.7"; havana_transcript "OTTHUMT0000…
chr1	HAVANA	exon	2576732	2577002	.	-	.	gene_id "ENSG00000215912.7"; transcript_id "ENST00000401094.6"; gene_type "protein_coding"; gene_status "KNOWN"; gene_name "TTC34"; transcript_type "protein_coding"; transcript_status "NOVEL"; transcript_name "TTC34-001"; exon_number 5; exon_id "ENSE00001546402.1"; level 2; tag "NMD_exception"; tag "basic"; tag "appris_candidate"; havana_gene "OTTHUMG00000000539.7"; havana_transcript "OTTHUMT0000…
chr1	HAVANA	exon	2575703	2575917	.	-	.	gene_id "ENSG00000215912.7"; transcript_id "ENST00000401094.6"; gene_type "protein_coding"; gene_status "KNOWN"; gene_name "TTC34"; transcript_type "protein_coding"; transcript_status "NOVEL"; transcript_name "TTC34-001"; exon_number 6; exon_id "ENSE00001546401.1"; level 2; tag "NMD_exception"; tag "basic"; tag "appris_candidate"; havana_gene "OTTHUMG00000000539.7"; havana_transcript "OTTHUMT0000…
chr1	HAVANA	exon	2572773	2573334	.	-	.	gene_id "ENSG00000215912.7"; transcript_id "ENST00000401094.6"; gene_type "protein_coding"; gene_status "KNOWN"; gene_name "TTC34"; transcript_type "protein_coding"; transcript_status "NOVEL"; transcript_name "TTC34-001"; exon_number 7; exon_id "ENSE00001815367.1"; level 2; tag "NMD_exception"; tag "basic"; tag "appris_candidate"; havana_gene "OTTHUMG00000000539.7"; havana_transcript "OTTHUMT0000…
chr1	HAVANA	exon	2571539	2571599	.	-	.	gene_id "ENSG00000215912.7"; transcript_id "ENST00000401094.6"; gene_type "protein_coding"; gene_status "KNOWN"; gene_name "TTC34"; transcript_type "protein_coding"; transcript_status "NOVEL"; transcript_name "TTC34-001"; exon_number 8; exon_id "ENSE00001872729.1"; level 2; tag "NMD_exception"; tag "basic"; tag "appris_candidate"; havana_gene "OTTHUMG00000000539.7"; havana_transcript "OTTHUMT0000…
chr1	HAVANA	exon	2567415	2568003	.	-	.	gene_id "ENSG00000215912.7"; transcript_id "ENST00000401094.6"; gene_type "protein_coding"; gene_status "KNOWN"; gene_name "TTC34"; transcript_type "protein_coding"; transcript_status "NOVEL"; transcript_name "TTC34-001"; exon_number 9; exon_id "ENSE00001942765.1"; level 2; tag "NMD_exception"; tag "basic"; tag "appris_candidate"; havana_gene "OTTHUMG00000000539.7"; havana_transcript "OTTHUMT0000…
chr1	ENSEMBL	exon	2985742	2985860	.	+	.	gene_id "ENSG00000142611.12"; transcript_id "ENST00000378398.3"; gene_type "protein_coding"; gene_status "KNOWN"; gene_name "PRDM16"; transcript_type "protein_coding"; transcript_status "KNOWN"; transcript_name "PRDM16-201"; exon_number 1; exon_id "ENSE00001546396.2"; level 3; tag "basic"; havana_gene "OTTHUMG00000000581.9";
chr1	ENSEMBL	exon	3102689	3103038	.	+	.	gene_id "ENSG00000142611.12"; transcript_id "ENST00000378398.3"; gene_type "protein_coding"; gene_status "KNOWN"; gene_name "PRDM16"; transcript_type "protein_coding"; transcript_status "KNOWN"; transcript_name "PRDM16-201"; exon_number 2; exon_id "ENSE00001754112.1"; level 3; tag "basic"; havana_gene "OTTHUMG00000000581.9";
chr1	ENSEMBL	exon	3160651	3160701	.	+	.	gene_id "ENSG00000142611.12"; transcript_id "ENST00000378398.3"; gene_type "protein_coding"; gene_status "KNOWN"; gene_name "PRDM16"; transcript_type "protein_coding"; transcript_status "KNOWN"; transcript_name "PRDM16-201"; exon_number 3; exon_id "ENSE00003480863.1"; level 3; tag "basic"; havana_gene "OTTHUMG00000000581.9";
chr1	ENSEMBL	exon	3301716	3301850	.	+	.	gene_id "ENSG00000142611.12"; transcript_id "ENST00000378398.3"; gene_type "protein_coding"; gene_status "KNOWN"; gene_name "PRDM16"; transcript_type "protein_coding"; transcript_status "KNOWN"; transcript_name "PRDM16-201"; exon_number 4; exon_id "ENSE00003695725.1"; level 3; tag "basic"; havana_gene "OTTHUMG00000000581.9";
chr1	ENSEMBL	exon	3311056	3311058	.	+	.	gene_id "ENSG00000142611.12"; transcript_id "ENST00000378398.3"; gene_type "protein_coding"; gene_status "KNOWN"; gene_name "PRDM16"; transcript_type "protein_coding"; transcript_status "KNOWN"; transcript_name "PRDM16-201"; exon_number 5; exon_id "ENSE00002269994.1"; level 3; tag "basic"; havana_gene "OTTHUMG00000000581.9";
chr1	ENSEMBL	exon	3313055	3313157	.	+	.	gene_id "ENSG00000142611.12"; transcript_id "ENST00000378398.3"; gene_type "protein_coding"; gene_status "KNOWN"; gene_name "PRDM16"; transcript_type "protein_coding"; transcript_status "KNOWN"; transcript_name "PRDM16-201"; exon_number 6; exon_id "ENSE00003700221.1"; level 3; tag "basic"; havana_gene "OTTHUMG00000000581.9";
chr1	ENSEMBL	exon	3319355	3319562	.	+	.	gene_id "ENSG00000142611.12"; transcript_id "ENST00000378398.3"; gene_type "protein_coding"; gene_status "KNOWN"; gene_name "PRDM16"; transcript_type "protein_coding"; transcript_status "KNOWN"; transcript_name "PRDM16-201"; exon_number 7; exon_id "ENSE00003696962.1"; level 3; tag "basic"; havana_gene "OTTHUMG00000000581.9";
chr1	ENSEMBL	exon	3321303	3321450	.	+	.	gene_id "ENSG00000142611.12"; transcript_id "ENST00000378398.3"; gene_type "protein_coding"; gene_status "KNOWN"; gene_name "PRDM16"; transcript_type "protein_coding"; transcript_status "KNOWN"; transcript_name "PRDM16-201"; exon_number 8; exon_id "ENSE00003700688.1"; level 3; tag "basic"; havana_gene "OTTHUMG00000000581.9";
chr1	ENSEMBL	exon	3322059	3322212	.	+	.	gene_id "ENSG00000142611.12"; transcript_id "ENST00000378398.3"; gene_type "protein_coding"; gene_status "KNOWN"; gene_name "PRDM16"; transcript_type "protein_coding"; transcript_status "KNOWN"; transcript_name "PRDM16-201"; exon_number 9; exon_id "ENSE00003700645.1"; level 3; tag "basic"; havana_gene "OTTHUMG00000000581.9";
chr1	ENSEMBL	exon	3327948	3329364	.	+	.	gene_id "ENSG00000142611.12"; transcript_id "ENST00000378398.3"; gene_type "protein_coding"; gene_status "KNOWN"; gene_name "PRDM16"; transcript_type "protein_coding"; transcript_status "KNOWN"; transcript_name "PRDM16-201"; exon_number 10; exon_id "ENSE00003695658.1"; level 3; tag "basic"; havana_gene "OTTHUMG00000000581.9";
chr1	ENSEMBL	exon	3331127	3331211	.	+	.	gene_id "ENSG00000142611.12"; transcript_id "ENST00000378398.3"; gene_type "protein_coding"; gene_status "KNOWN"; gene_name "PRDM16"; transcript_type "protein_coding"; transcript_status "KNOWN"; transcript_name "PRDM16-201"; exon_number 11; exon_id "ENSE00001582537.1"; level 3; tag "basic"; havana_gene "OTTHUMG00000000581.9";
chr1	ENSEMBL	exon	3334392	3334561	.	+	.	gene_id "ENSG00000142611.12"; transcript_id "ENST00000378398.3"; gene_type "protein_coding"; gene_status "KNOWN"; gene_name "PRDM16"; transcript_type "protein_coding"; transcript_status "KNOWN"; transcript_name "PRDM16-201"; exon_number 12; exon_id "ENSE00003699052.1"; level 3; tag "basic"; havana_gene "OTTHUMG00000000581.9";
chr1	ENSEMBL	exon	3335231	3335308	.	+	.	gene_id "ENSG00000142611.12"; transcript_id "ENST00000378398.3"; gene_type "protein_coding"; gene_status "KNOWN"; gene_name "PRDM16"; transcript_type "protein_coding"; transcript_status "KNOWN"; transcript_name "PRDM16-201"; exon_number 13; exon_id "ENSE00003698430.1"; level 3; tag "basic"; havana_gene "OTTHUMG00000000581.9";
chr1	ENSEMBL	exon	3342145	3342314	.	+	.	gene_id "ENSG00000142611.12"; transcript_id "ENST00000378398.3"; gene_type "protein_coding"; gene_status "KNOWN"; gene_name "PRDM16"; transcript_type "protein_coding"; transcript_status "KNOWN"; transcript_name "PRDM16-201"; exon_number 14; exon_id "ENSE00003699796.1"; level 3; tag "basic"; havana_gene "OTTHUMG00000000581.9";
chr1	ENSEMBL	exon	3342615	3342789	.	+	.	gene_id "ENSG00000142611.12"; transcript_id "ENST00000378398.3"; gene_type "protein_coding"; gene_status "KNOWN"; gene_name "PRDM16"; transcript_type "protein_coding"; transcript_status "KNOWN"; transcript_name "PRDM16-201"; exon_number 15; exon_id "ENSE00003701891.1"; level 3; tag "basic"; havana_gene "OTTHUMG00000000581.9";
chr1	ENSEMBL	exon	3347436	3347672	.	+	.	gene_id "ENSG00000142611.12"; transcript_id "ENST00000378398.3"; gene_type "protein_coding"; gene_status "KNOWN"; gene_name "PRDM16"; transcript_type "protein_coding"; transcript_status "KNOWN"; transcript_name "PRDM16-201"; exon_number 16; exon_id "ENSE00003698226.1"; level 3; tag "basic"; havana_gene "OTTHUMG00000000581.9";
chr1	ENSEMBL	exon	3348530	3348704	.	+	.	gene_id "ENSG00000142611.12"; transcript_id "ENST00000378398.3"; gene_type "protein_coding"; gene_status "KNOWN"; gene_name "PRDM16"; transcript_type "protein_coding"; transcript_status "KNOWN"; transcript_name "PRDM16-201"; exon_number 17; exon_id "ENSE00003700833.1"; level 3; tag "basic"; havana_gene "OTTHUMG00000000581.9";
chr1	ENSEMBL	exon	3350241	3355183	.	+	.	gene_id "ENSG00000142611.12"; transcript_id "ENST00000378398.3"; gene_type "protein_coding"; gene_status "KNOWN"; gene_name "PRDM16"; transcript_type "protein_coding"; transcript_status "KNOWN"; transcript_name "PRDM16-201"; exon_number 18; exon_id "ENSE00001546395.1"; level 3; tag "basic"; havana_gene "OTTHUMG00000000581.9";
chr1	HAVANA	exon	3527702	3528059	.	-	.	gene_id "ENSG00000162591.11"; transcript_id "ENST00000356575.4"; gene_type "protein_coding"; gene_status "KNOWN"; gene_name "MEGF6"; transcript_type "protein_coding"; transcript_status "KNOWN"; transcript_name "MEGF6-007"; exon_number 1; exon_id "ENSE00001477191.1"; level 2; tag "basic"; tag "appris_principal"; tag "CCDS"; ccdsid "CCDS41237.1"; havana_gene "OTTHUMG00000000611.6"; havana_transcrip…
chr1	HAVANA	exon	3519030	3519164	.	-	.	gene_id "ENSG00000162591.11"; transcript_id "ENST00000356575.4"; gene_type "protein_coding"; gene_status "KNOWN"; gene_name "MEGF6"; transcript_type "protein_coding"; transcript_status "KNOWN"; transcript_name "MEGF6-007"; exon_number 2; exon_id "ENSE00001477190.1"; level 2; tag "basic"; tag "appris_principal"; tag "CCDS"; ccdsid "CCDS41237.1"; havana_gene "OTTHUMG00000000611.6"; havana_transcrip…
chr1	HAVANA	exon	3511902	3512011	.	-	.	gene_id "ENSG00000162591.11"; transcript_id "ENST00000356575.4"; gene_type "protein_coding"; gene_status "KNOWN"; gene_name "MEGF6"; transcript_type "protein_coding"; transcript_status "KNOWN"; transcript_name "MEGF6-007"; exon_number 3; exon_id "ENSE00001477189.1"; level 2; tag "basic"; tag "appris_principal"; tag "CCDS"; ccdsid "CCDS41237.1"; havana_gene "OTTHUMG00000000611.6"; havana_transcrip…
chr1	HAVANA	exon	3496389	3496493	.	-	.	gene_id "ENSG00000162591.11"; transcript_id "ENST00000356575.4"; gene_type "protein_coding"; gene_status "KNOWN"; gene_name "MEGF6"; transcript_type "protein_coding"; transcript_status "KNOWN"; transcript_name "MEGF6-007"; exon_number 4; exon_id "ENSE00001402691.2"; level 2; tag "basic"; tag "appris_principal"; tag "CCDS"; ccdsid "CCDS41237.1"; havana_gene "OTTHUMG00000000611.6"; havana_transcrip…
chr1	HAVANA	exon	3440688	3440810	.	-	.	gene_id "ENSG00000162591.11"; transcript_id "ENST00000356575.4"; gene_type "protein_coding"; gene_status "KNOWN"; gene_name "MEGF6"; transcript_type "protein_coding"; transcript_status "KNOWN"; transcript_name "MEGF6-007"; exon_number 5; exon_id "ENSE00001123278.1"; level 2; tag "basic"; tag "appris_principal"; tag "CCDS"; ccdsid "CCDS41237.1"; havana_gene "OTTHUMG00000000611.6"; havana_transcrip…
chr1	HAVANA	exon	3431966	3432091	.	-	.	gene_id "ENSG00000162591.11"; transcript_id "ENST00000356575.4"; gene_type "protein_coding"; gene_status "KNOWN"; gene_name "MEGF6"; transcript_type "protein_coding"; transcript_status "KNOWN"; transcript_name "MEGF6-007"; exon_number 6; exon_id "ENSE00001123265.1"; level 2; tag "basic"; tag "appris_principal"; tag "CCDS"; ccdsid "CCDS41237.1"; havana_gene "OTTHUMG00000000611.6"; havana_transcrip…
chr1	HAVANA	exon	3431114	3431236	.	-	.	gene_id "ENSG00000162591.11"; transcript_id "ENST00000356575.4"; gene_type "protein_coding"; gene_status "KNOWN"; gene_name "MEGF6"; transcript_type "protein_coding"; transcript_status "KNOWN"; transcript_name "MEGF6-007"; exon_number 7; exon_id "ENSE00001123261.1"; level 2; tag "basic"; tag "appris_principal"; tag "CCDS"; ccdsid "CCDS41237.1"; havana_gene "OTTHUMG00000000611.6"; havana_transcrip…
chr1	HAVANA	exon	3428570	3428692	.	-	.	gene_id "ENSG00000162591.11"; transcript_id "ENST00000356575.4"; gene_type "protein_coding"; gene_status "KNOWN"; gene_name "MEGF6"; transcript_type "protein_coding"; transcript_status "KNOWN"; transcript_name "MEGF6-007"; exon_number 8; exon_id "ENSE00001123255.1"; level 2; tag "basic"; tag "appris_principal"; tag "CCDS"; ccdsid "CCDS41237.1"; havana_gene "OTTHUMG00000000611.6"; havana_transcrip…
chr1	HAVANA	exon	3428114	3428251	.	-	.	gene_id "ENSG00000162591.11"; transcript_id "ENST00000356575.4"; gene_type "protein_coding"; gene_status "KNOWN"; gene_name "MEGF6"; transcript_type "protein_coding"; transcript_status "KNOWN"; transcript_name "MEGF6-007"; exon_number 9; exon_id "ENSE00001123248.1"; level 2; tag "basic"; tag "appris_principal"; tag "CCDS"; ccdsid "CCDS41237.1"; havana_gene "OTTHUMG00000000611.6"; havana_transcrip…
chr1	HAVANA	exon	3427347	3427466	.	-	.	gene_id "ENSG00000162591.11"; transcript_id "ENST00000356575.4"; gene_type "protein_coding"; gene_status "KNOWN"; gene_name "MEGF6"; transcript_type "protein_coding"; transcript_status "KNOWN"; transcript_name "MEGF6-007"; exon_number 10; exon_id "ENSE00001123243.1"; level 2; tag "basic"; tag "appris_principal"; tag "CCDS"; ccdsid "CCDS41237.1"; havana_gene "OTTHUMG00000000611.6"; havana_transcri…
chr1	HAVANA	exon	3426434	3426556	.	-	.	gene_id "ENSG00000162591.11"; transcript_id "ENST00000356575.4"; gene_type "protein_coding"; gene_status "KNOWN"; gene_name "MEGF6"; transcript_type "protein_coding"; transcript_status "KNOWN"; transcript_name "MEGF6-007"; exon_number 11; exon_id "ENSE00001066622.1"; level 2; tag "basic"; tag "appris_principal"; tag "CCDS"; ccdsid "CCDS41237.1"; havana_gene "OTTHUMG00000000611.6"; havana_transcri…
chr1	HAVANA	exon	3425639	3425809	.	-	.	gene_id "ENSG00000162591.11"; transcript_id "ENST00000356575.4"; gene_type "protein_coding"; gene_status "KNOWN"; gene_name "MEGF6"; transcript_type "protein_coding"; transcript_status "KNOWN"; transcript_name "MEGF6-007"; exon_number 12; exon_id "ENSE00001066625.1"; level 2; tag "basic"; tag "appris_principal"; tag "CCDS"; ccdsid "CCDS41237.1"; havana_gene "OTTHUMG00000000611.6"; havana_transcri…
chr1	HAVANA	exon	3425122	3425253	.	-	.	gene_id "ENSG00000162591.11"; transcript_id "ENST00000356575.4"; gene_type "protein_coding"; gene_status "KNOWN"; gene_name "MEGF6"; transcript_type "protein_coding"; transcript_status "KNOWN"; transcript_name "MEGF6-007"; exon_number 13; exon_id "ENSE00001066620.1"; level 2; tag "basic"; tag "appris_principal"; tag "CCDS"; ccdsid "CCDS41237.1"; havana_gene "OTTHUMG00000000611.6"; havana_transcri…
chr1	HAVANA	exon	3424359	3424487	.	-	.	gene_id "ENSG00000162591.11"; transcript_id "ENST00000356575.4"; gene_type "protein_coding"; gene_status "KNOWN"; gene_name "MEGF6"; transcript_type "protein_coding"; transcript_status "KNOWN"; transcript_name "MEGF6-007"; exon_number 14; exon_id "ENSE00001321857.2"; level 2; tag "basic"; tag "appris_principal"; tag "CCDS"; ccdsid "CCDS41237.1"; havana_gene "OTTHUMG00000000611.6"; havana_transcri…
chr1	HAVANA	exon	3422672	3422800	.	-	.	gene_id "ENSG00000162591.11"; transcript_id "ENST00000356575.4"; gene_type "protein_coding"; gene_status "KNOWN"; gene_name "MEGF6"; transcript_type "protein_coding"; transcript_status "KNOWN"; transcript_name "MEGF6-007"; exon_number 15; exon_id "ENSE00001066623.1"; level 2; tag "basic"; tag "appris_principal"; tag "CCDS"; ccdsid "CCDS41237.1"; havana_gene "OTTHUMG00000000611.6"; havana_transcri…
chr1	HAVANA	exon	3421986	3422120	.	-	.	gene_id "ENSG00000162591.11"; transcript_id "ENST00000356575.4"; gene_type "protein_coding"; gene_status "KNOWN"; gene_name "MEGF6"; transcript_type "protein_coding"; transcript_status "KNOWN"; transcript_name "MEGF6-007"; exon_number 16; exon_id "ENSE00001066621.1"; level 2; tag "basic"; tag "appris_principal"; tag "CCDS"; ccdsid "CCDS41237.1"; havana_gene "OTTHUMG00000000611.6"; havana_transcri…
chr1	HAVANA	exon	3421772	3421906	.	-	.	gene_id "ENSG00000162591.11"; transcript_id "ENST00000356575.4"; gene_type "protein_coding"; gene_status "KNOWN"; gene_name "MEGF6"; transcript_type "protein_coding"; transcript_status "KNOWN"; transcript_name "MEGF6-007"; exon_number 17; exon_id "ENSE00001066619.1"; level 2; tag "basic"; tag "appris_principal"; tag "CCDS"; ccdsid "CCDS41237.1"; havana_gene "OTTHUMG00000000611.6"; havana_transcri…
chr1	HAVANA	exon	3418360	3418485	.	-	.	gene_id "ENSG00000162591.11"; transcript_id "ENST00000356575.4"; gene_type "protein_coding"; gene_status "KNOWN"; gene_name "MEGF6"; transcript_type "protein_coding"; transcript_status "KNOWN"; transcript_name "MEGF6-007"; exon_number 18; exon_id "ENSE00001123358.1"; level 2; tag "basic"; tag "appris_principal"; tag "CCDS"; ccdsid "CCDS41237.1"; havana_gene "OTTHUMG00000000611.6"; havana_transcri…
chr1	HAVANA	exon	3417741	3417872	.	-	.	gene_id "ENSG00000162591.11"; transcript_id "ENST00000356575.4"; gene_type "protein_coding"; gene_status "KNOWN"; gene_name "MEGF6"; transcript_type "protein_coding"; transcript_status "KNOWN"; transcript_name "MEGF6-007"; exon_number 19; exon_id "ENSE00001123347.1"; level 2; tag "basic"; tag "appris_principal"; tag "CCDS"; ccdsid "CCDS41237.1"; havana_gene "OTTHUMG00000000611.6"; havana_transcri…
chr1	HAVANA	exon	3417530	3417658	.	-	.	gene_id "ENSG00000162591.11"; transcript_id "ENST00000356575.4"; gene_type "protein_coding"; gene_status "KNOWN"; gene_name "MEGF6"; transcript_type "protein_coding"; transcript_status "KNOWN"; transcript_name "MEGF6-007"; exon_number 20; exon_id "ENSE00001123340.1"; level 2; tag "basic"; tag "appris_principal"; tag "CCDS"; ccdsid "CCDS41237.1"; havana_gene "OTTHUMG00000000611.6"; havana_transcri…
chr1	HAVANA	exon	3417197	3417328	.	-	.	gene_id "ENSG00000162591.11"; transcript_id "ENST00000356575.4"; gene_type "protein_coding"; gene_status "KNOWN"; gene_name "MEGF6"; transcript_type "protein_coding"; transcript_status "KNOWN"; transcript_name "MEGF6-007"; exon_number 21; exon_id "ENSE00001123378.1"; level 2; tag "basic"; tag "appris_principal"; tag "CCDS"; ccdsid "CCDS41237.1"; havana_gene "OTTHUMG00000000611.6"; havana_transcri…
chr1	HAVANA	exon	3416360	3416488	.	-	.	gene_id "ENSG00000162591.11"; transcript_id "ENST00000356575.4"; gene_type "protein_coding"; gene_status "KNOWN"; gene_name "MEGF6"; transcript_type "protein_coding"; transcript_status "KNOWN"; transcript_name "MEGF6-007"; exon_number 22; exon_id "ENSE00001206792.1"; level 2; tag "basic"; tag "appris_principal"; tag "CCDS"; ccdsid "CCDS41237.1"; havana_gene "OTTHUMG00000000611.6"; havana_transcri…
chr1	HAVANA	exon	3416152	3416280	.	-	.	gene_id "ENSG00000162591.11"; transcript_id "ENST00000356575.4"; gene_type "protein_coding"; gene_status "KNOWN"; gene_name "MEGF6"; transcript_type "protein_coding"; transcript_status "KNOWN"; transcript_name "MEGF6-007"; exon_number 23; exon_id "ENSE00001206786.1"; level 2; tag "basic"; tag "appris_principal"; tag "CCDS"; ccdsid "CCDS41237.1"; havana_gene "OTTHUMG00000000611.6"; havana_transcri…
chr1	HAVANA	exon	3415702	3415830	.	-	.	gene_id "ENSG00000162591.11"; transcript_id "ENST00000356575.4"; gene_type "protein_coding"; gene_status "KNOWN"; gene_name "MEGF6"; transcript_type "protein_coding"; transcript_status "KNOWN"; transcript_name "MEGF6-007"; exon_number 24; exon_id "ENSE00001477188.1"; level 2; tag "basic"; tag "appris_principal"; tag "CCDS"; ccdsid "CCDS41237.1"; havana_gene "OTTHUMG00000000611.6"; havana_transcri…
chr1	HAVANA	exon	3415262	3415390	.	-	.	gene_id "ENSG00000162591.11"; transcript_id "ENST00000356575.4"; gene_type "protein_coding"; gene_status "KNOWN"; gene_name "MEGF6"; transcript_type "protein_coding"; transcript_status "KNOWN"; transcript_name "MEGF6-007"; exon_number 25; exon_id "ENSE00001477187.1"; level 2; tag "basic"; tag "appris_principal"; tag "CCDS"; ccdsid "CCDS41237.1"; havana_gene "OTTHUMG00000000611.6"; havana_transcri…
chr1	HAVANA	exon	3414935	3415063	.	-	.	gene_id "ENSG00000162591.11"; transcript_id "ENST00000356575.4"; gene_type "protein_coding"; gene_status "KNOWN"; gene_name "MEGF6"; transcript_type "protein_coding"; transcript_status "KNOWN"; transcript_name "MEGF6-007"; exon_number 26; exon_id "ENSE00001123490.1"; level 2; tag "basic"; tag "appris_principal"; tag "CCDS"; ccdsid "CCDS41237.1"; havana_gene "OTTHUMG00000000611.6"; havana_transcri…
chr1	HAVANA	exon	3413797	3413925	.	-	.	gene_id "ENSG00000162591.11"; transcript_id "ENST00000356575.4"; gene_type "protein_coding"; gene_status "KNOWN"; gene_name "MEGF6"; transcript_type "protein_coding"; transcript_status "KNOWN"; transcript_name "MEGF6-007"; exon_number 27; exon_id "ENSE00003561382.1"; level 2; tag "basic"; tag "appris_principal"; tag "CCDS"; ccdsid "CCDS41237.1"; havana_gene "OTTHUMG00000000611.6"; havana_transcri…
chr1	HAVANA	exon	3413552	3413683	.	-	.	gene_id "ENSG00000162591.11"; transcript_id "ENST00000356575.4"; gene_type "protein_coding"; gene_status "KNOWN"; gene_name "MEGF6"; transcript_type "protein_coding"; transcript_status "KNOWN"; transcript_name "MEGF6-007"; exon_number 28; exon_id "ENSE00003662297.1"; level 2; tag "basic"; tag "appris_principal"; tag "CCDS"; ccdsid "CCDS41237.1"; havana_gene "OTTHUMG00000000611.6"; havana_transcri…
chr1	HAVANA	exon	3413219	3413347	.	-	.	gene_id "ENSG00000162591.11"; transcript_id "ENST00000356575.4"; gene_type "protein_coding"; gene_status "KNOWN"; gene_name "MEGF6"; transcript_type "protein_coding"; transcript_status "KNOWN"; transcript_name "MEGF6-007"; exon_number 29; exon_id "ENSE00003691615.1"; level 2; tag "basic"; tag "appris_principal"; tag "CCDS"; ccdsid "CCDS41237.1"; havana_gene "OTTHUMG00000000611.6"; havana_transcri…
chr1	HAVANA	exon	3412454	3412582	.	-	.	gene_id "ENSG00000162591.11"; transcript_id "ENST00000356575.4"; gene_type "protein_coding"; gene_status "KNOWN"; gene_name "MEGF6"; transcript_type "protein_coding"; transcript_status "KNOWN"; transcript_name "MEGF6-007"; exon_number 30; exon_id "ENSE00003639331.1"; level 2; tag "basic"; tag "appris_principal"; tag "CCDS"; ccdsid "CCDS41237.1"; havana_gene "OTTHUMG00000000611.6"; havana_transcri…
chr1	HAVANA	exon	3411177	3411305	.	-	.	gene_id "ENSG00000162591.11"; transcript_id "ENST00000356575.4"; gene_type "protein_coding"; gene_status "KNOWN"; gene_name "MEGF6"; transcript_type "protein_coding"; transcript_status "KNOWN"; transcript_name "MEGF6-007"; exon_number 31; exon_id "ENSE00003676409.1"; level 2; tag "basic"; tag "appris_principal"; tag "CCDS"; ccdsid "CCDS41237.1"; havana_gene "OTTHUMG00000000611.6"; havana_transcri…
chr1	HAVANA	exon	3410935	3411063	.	-	.	gene_id "ENSG00000162591.11"; transcript_id "ENST00000356575.4"; gene_type "protein_coding"; gene_status "KNOWN"; gene_name "MEGF6"; transcript_type "protein_coding"; transcript_status "KNOWN"; transcript_name "MEGF6-007"; exon_number 32; exon_id "ENSE00003527961.1"; level 2; tag "basic"; tag "appris_principal"; tag "CCDS"; ccdsid "CCDS41237.1"; havana_gene "OTTHUMG00000000611.6"; havana_transcri…
chr1	HAVANA	exon	3410560	3410688	.	-	.	gene_id "ENSG00000162591.11"; transcript_id "ENST00000356575.4"; gene_type "protein_coding"; gene_status "KNOWN"; gene_name "MEGF6"; transcript_type "protein_coding"; transcript_status "KNOWN"; transcript_name "MEGF6-007"; exon_number 33; exon_id "ENSE00003466602.1"; level 2; tag "basic"; tag "appris_principal"; tag "CCDS"; ccdsid "CCDS41237.1"; havana_gene "OTTHUMG00000000611.6"; havana_transcri…
chr1	HAVANA	exon	3410335	3410463	.	-	.	gene_id "ENSG00000162591.11"; transcript_id "ENST00000356575.4"; gene_type "protein_coding"; gene_status "KNOWN"; gene_name "MEGF6"; transcript_type "protein_coding"; transcript_status "KNOWN"; transcript_name "MEGF6-007"; exon_number 34; exon_id "ENSE00003675428.1"; level 2; tag "basic"; tag "appris_principal"; tag "CCDS"; ccdsid "CCDS41237.1"; havana_gene "OTTHUMG00000000611.6"; havana_transcri…
chr1	HAVANA	exon	3409203	3409331	.	-	.	gene_id "ENSG00000162591.11"; transcript_id "ENST00000356575.4"; gene_type "protein_coding"; gene_status "KNOWN"; gene_name "MEGF6"; transcript_type "protein_coding"; transcript_status "KNOWN"; transcript_name "MEGF6-007"; exon_number 35; exon_id "ENSE00003677545.1"; level 2; tag "basic"; tag "appris_principal"; tag "CCDS"; ccdsid "CCDS41237.1"; havana_gene "OTTHUMG00000000611.6"; havana_transcri…
chr1	HAVANA	exon	3407476	3407523	.	-	.	gene_id "ENSG00000162591.11"; transcript_id "ENST00000356575.4"; gene_type "protein_coding"; gene_status "KNOWN"; gene_name "MEGF6"; transcript_type "protein_coding"; transcript_status "KNOWN"; transcript_name "MEGF6-007"; exon_number 36; exon_id "ENSE00003586751.1"; level 2; tag "basic"; tag "appris_principal"; tag "CCDS"; ccdsid "CCDS41237.1"; havana_gene "OTTHUMG00000000611.6"; havana_transcri…
chr1	HAVANA	exon	3406490	3407153	.	-	.	gene_id "ENSG00000162591.11"; transcript_id "ENST00000356575.4"; gene_type "protein_coding"; gene_status "KNOWN"; gene_name "MEGF6"; transcript_type "protein_coding"; transcript_status "KNOWN"; transcript_name "MEGF6-007"; exon_number 37; exon_id "ENSE00001942491.1"; level 2; tag "basic"; tag "appris_principal"; tag "CCDS"; ccdsid "CCDS41237.1"; havana_gene "OTTHUMG00000000611.6"; havana_transcri…
chr1	HAVANA	exon	3541566	3541837	.	+	.	gene_id "ENSG00000158109.10"; transcript_id "ENST00000378344.2"; gene_type "protein_coding"; gene_status "KNOWN"; gene_name "TPRG1L"; transcript_type "protein_coding"; transcript_status "KNOWN"; transcript_name "TPRG1L-001"; exon_number 1; exon_id "ENSE00001913075.1"; level 2; tag "basic"; tag "appris_principal"; tag "CCDS"; ccdsid "CCDS47.1"; havana_gene "OTTHUMG00000000609.1"; havana_transcript…
chr1	HAVANA	exon	3541988	3542079	.	+	.	gene_id "ENSG00000158109.10"; transcript_id "ENST00000378344.2"; gene_type "protein_coding"; gene_status "KNOWN"; gene_name "TPRG1L"; transcript_type "protein_coding"; transcript_status "KNOWN"; transcript_name "TPRG1L-001"; exon_number 2; exon_id "ENSE00001037055.1"; level 2; tag "basic"; tag "appris_principal"; tag "CCDS"; ccdsid "CCDS47.1"; havana_gene "OTTHUMG00000000609.1"; havana_transcript…
chr1	HAVANA	exon	3542277	3542453	.	+	.	gene_id "ENSG00000158109.10"; transcript_id "ENST00000378344.2"; gene_type "protein_coding"; gene_status "KNOWN"; gene_name "TPRG1L"; transcript_type "protein_coding"; transcript_status "KNOWN"; transcript_name "TPRG1L-001"; exon_number 3; exon_id "ENSE00001367613.1"; level 2; tag "basic"; tag "appris_principal"; tag "CCDS"; ccdsid "CCDS47.1"; havana_gene "OTTHUMG00000000609.1"; havana_transcript…
chr1	HAVANA	exon	3544064	3544217	.	+	.	gene_id "ENSG00000158109.10"; transcript_id "ENST00000378344.2"; gene_type "protein_coding"; gene_status "KNOWN"; gene_name "TPRG1L"; transcript_type "protein_coding"; transcript_status "KNOWN"; transcript_name "TPRG1L-001"; exon_number 4; exon_id "ENSE00001037059.1"; level 2; tag "basic"; tag "appris_principal"; tag "CCDS"; ccdsid "CCDS47.1"; havana_gene "OTTHUMG00000000609.1"; havana_transcript…
chr1	HAVANA	exon	3544973	3546691	.	+	.	gene_id "ENSG00000158109.10"; transcript_id "ENST00000378344.2"; gene_type "protein_coding"; gene_status "KNOWN"; gene_name "TPRG1L"; transcript_type "protein_coding"; transcript_status "KNOWN"; transcript_name "TPRG1L-001"; exon_number 5; exon_id "ENSE00001904186.1"; level 2; tag "basic"; tag "appris_principal"; tag "CCDS"; ccdsid "CCDS47.1"; havana_gene "OTTHUMG00000000609.1"; havana_transcript…
chr1	HAVANA	exon	3566495	3566637	.	-	.	gene_id "ENSG00000116213.11"; transcript_id "ENST00000270708.7"; gene_type "protein_coding"; gene_status "KNOWN"; gene_name "WRAP73"; transcript_type "protein_coding"; transcript_status "KNOWN"; transcript_name "WRAP73-001"; exon_number 1; exon_id "ENSE00001748742.2"; level 2; tag "basic"; tag "appris_principal"; tag "CCDS"; ccdsid "CCDS48.1"; havana_gene "OTTHUMG00000000612.4"; havana_transcript…
chr1	HAVANA	exon	3563972	3564124	.	-	.	gene_id "ENSG00000116213.11"; transcript_id "ENST00000270708.7"; gene_type "protein_coding"; gene_status "KNOWN"; gene_name "WRAP73"; transcript_type "protein_coding"; transcript_status "KNOWN"; transcript_name "WRAP73-001"; exon_number 2; exon_id "ENSE00003566716.1"; level 2; tag "basic"; tag "appris_principal"; tag "CCDS"; ccdsid "CCDS48.1"; havana_gene "OTTHUMG00000000612.4"; havana_transcript…
chr1	HAVANA	exon	3563230	3563346	.	-	.	gene_id "ENSG00000116213.11"; transcript_id "ENST00000270708.7"; gene_type "protein_coding"; gene_status "KNOWN"; gene_name "WRAP73"; transcript_type "protein_coding"; transcript_status "KNOWN"; transcript_name "WRAP73-001"; exon_number 3; exon_id "ENSE00000734299.1"; level 2; tag "basic"; tag "appris_principal"; tag "CCDS"; ccdsid "CCDS48.1"; havana_gene "OTTHUMG00000000612.4"; havana_transcript…
chr1	HAVANA	exon	3555314	3555386	.	-	.	gene_id "ENSG00000116213.11"; transcript_id "ENST00000270708.7"; gene_type "protein_coding"; gene_status "KNOWN"; gene_name "WRAP73"; transcript_type "protein_coding"; transcript_status "KNOWN"; transcript_name "WRAP73-001"; exon_number 4; exon_id "ENSE00000734303.2"; level 2; tag "basic"; tag "appris_principal"; tag "CCDS"; ccdsid "CCDS48.1"; havana_gene "OTTHUMG00000000612.4"; havana_transcript…
chr1	HAVANA	exon	3553559	3553662	.	-	.	gene_id "ENSG00000116213.11"; transcript_id "ENST00000270708.7"; gene_type "protein_coding"; gene_status "KNOWN"; gene_name "WRAP73"; transcript_type "protein_coding"; transcript_status "KNOWN"; transcript_name "WRAP73-001"; exon_number 5; exon_id "ENSE00000734306.1"; level 2; tag "basic"; tag "appris_principal"; tag "CCDS"; ccdsid "CCDS48.1"; havana_gene "OTTHUMG00000000612.4"; havana_transcript…
chr1	HAVANA	exon	3552508	3552594	.	-	.	gene_id "ENSG00000116213.11"; transcript_id "ENST00000270708.7"; gene_type "protein_coding"; gene_status "KNOWN"; gene_name "WRAP73"; transcript_type "protein_coding"; transcript_status "KNOWN"; transcript_name "WRAP73-001"; exon_number 6; exon_id "ENSE00003480267.1"; level 2; tag "basic"; tag "appris_principal"; tag "CCDS"; ccdsid "CCDS48.1"; havana_gene "OTTHUMG00000000612.4"; havana_transcript…
chr1	HAVANA	exon	3551724	3551858	.	-	.	gene_id "ENSG00000116213.11"; transcript_id "ENST00000270708.7"; gene_type "protein_coding"; gene_status "KNOWN"; gene_name "WRAP73"; transcript_type "protein_coding"; transcript_status "KNOWN"; transcript_name "WRAP73-001"; exon_number 7; exon_id "ENSE00003492457.1"; level 2; tag "basic"; tag "appris_principal"; tag "CCDS"; ccdsid "CCDS48.1"; havana_gene "OTTHUMG00000000612.4"; havana_transcript…
chr1	HAVANA	exon	3551561	3551638	.	-	.	gene_id "ENSG00000116213.11"; transcript_id "ENST00000270708.7"; gene_type "protein_coding"; gene_status "KNOWN"; gene_name "WRAP73"; transcript_type "protein_coding"; transcript_status "KNOWN"; transcript_name "WRAP73-001"; exon_number 8; exon_id "ENSE00003685083.1"; level 2; tag "basic"; tag "appris_principal"; tag "CCDS"; ccdsid "CCDS48.1"; havana_gene "OTTHUMG00000000612.4"; havana_transcript…
chr1	HAVANA	exon	3549962	3550067	.	-	.	gene_id "ENSG00000116213.11"; transcript_id "ENST00000270708.7"; gene_type "protein_coding"; gene_status "KNOWN"; gene_name "WRAP73"; transcript_type "protein_coding"; transcript_status "KNOWN"; transcript_name "WRAP73-001"; exon_number 9; exon_id "ENSE00001659258.1"; level 2; tag "basic"; tag "appris_principal"; tag "CCDS"; ccdsid "CCDS48.1"; havana_gene "OTTHUMG00000000612.4"; havana_transcript…
chr1	HAVANA	exon	3548777	3548902	.	-	.	gene_id "ENSG00000116213.11"; transcript_id "ENST00000270708.7"; gene_type "protein_coding"; gene_status "KNOWN"; gene_name "WRAP73"; transcript_type "protein_coding"; transcript_status "KNOWN"; transcript_name "WRAP73-001"; exon_number 10; exon_id "ENSE00003534355.1"; level 2; tag "basic"; tag "appris_principal"; tag "CCDS"; ccdsid "CCDS48.1"; havana_gene "OTTHUMG00000000612.4"; havana_transcrip…
chr1	HAVANA	exon	3548030	3548221	.	-	.	gene_id "ENSG00000116213.11"; transcript_id "ENST00000270708.7"; gene_type "protein_coding"; gene_status "KNOWN"; gene_name "WRAP73"; transcript_type "protein_coding"; transcript_status "KNOWN"; transcript_name "WRAP73-001"; exon_number 11; exon_id "ENSE00001797222.1"; level 2; tag "basic"; tag "appris_principal"; tag "CCDS"; ccdsid "CCDS48.1"; havana_gene "OTTHUMG00000000612.4"; havana_transcrip…
chr1	HAVANA	exon	3547331	3547681	.	-	.	gene_id "ENSG00000116213.11"; transcript_id "ENST00000270708.7"; gene_type "protein_coding"; gene_status "KNOWN"; gene_name "WRAP73"; transcript_type "protein_coding"; transcript_status "KNOWN"; transcript_name "WRAP73-001"; exon_number 12; exon_id "ENSE00001697450.2"; level 2; tag "basic"; tag "appris_principal"; tag "CCDS"; ccdsid "CCDS48.1"; havana_gene "OTTHUMG00000000612.4"; havana_transcrip…
chr1	HAVANA	exon	3598930	3598994	.	+	.	gene_id "ENSG00000078900.10"; transcript_id "ENST00000604479.1"; gene_type "protein_coding"; gene_status "KNOWN"; gene_name "TP73"; transcript_type "protein_coding"; transcript_status "KNOWN"; transcript_name "TP73-013"; exon_number 1; exon_id "ENSE00003607772.1"; level 2; tag "basic"; tag "CCDS"; ccdsid "CCDS55568.1"; havana_gene "OTTHUMG00000000610.5"; havana_transcript "OTTHUMT00000469122.1";
chr1	HAVANA	exon	3599624	3599744	.	+	.	gene_id "ENSG00000078900.10"; transcript_id "ENST00000604479.1"; gene_type "protein_coding"; gene_status "KNOWN"; gene_name "TP73"; transcript_type "protein_coding"; transcript_status "KNOWN"; transcript_name "TP73-013"; exon_number 2; exon_id "ENSE00000358575.1"; level 2; tag "basic"; tag "CCDS"; ccdsid "CCDS55568.1"; havana_gene "OTTHUMG00000000610.5"; havana_transcript "OTTHUMT00000469122.1";
chr1	HAVANA	exon	3624113	3624355	.	+	.	gene_id "ENSG00000078900.10"; transcript_id "ENST00000604479.1"; gene_type "protein_coding"; gene_status "KNOWN"; gene_name "TP73"; transcript_type "protein_coding"; transcript_status "KNOWN"; transcript_name "TP73-013"; exon_number 3; exon_id "ENSE00003496607.1"; level 2; tag "basic"; tag "CCDS"; ccdsid "CCDS55568.1"; havana_gene "OTTHUMG00000000610.5"; havana_transcript "OTTHUMT00000469122.1";
chr1	HAVANA	exon	3638585	3638771	.	+	.	gene_id "ENSG00000078900.10"; transcript_id "ENST00000604479.1"; gene_type "protein_coding"; gene_status "KNOWN"; gene_name "TP73"; transcript_type "protein_coding"; transcript_status "KNOWN"; transcript_name "TP73-013"; exon_number 4; exon_id "ENSE00003670865.1"; level 2; tag "basic"; tag "CCDS"; ccdsid "CCDS55568.1"; havana_gene "OTTHUMG00000000610.5"; havana_transcript "OTTHUMT00000469122.1";
chr1	HAVANA	exon	3639918	3640033	.	+	.	gene_id "ENSG00000078900.10"; transcript_id "ENST00000604479.1"; gene_type "protein_coding"; gene_status "KNOWN"; gene_name "TP73"; transcript_type "protein_coding"; transcript_status "KNOWN"; transcript_name "TP73-013"; exon_number 5; exon_id "ENSE00003526787.1"; level 2; tag "basic"; tag "CCDS"; ccdsid "CCDS55568.1"; havana_gene "OTTHUMG00000000610.5"; havana_transcript "OTTHUMT00000469122.1";
chr1	HAVANA	exon	3643679	3643788	.	+	.	gene_id "ENSG00000078900.10"; transcript_id "ENST00000604479.1"; gene_type "protein_coding"; gene_status "KNOWN"; gene_name "TP73"; transcript_type "protein_coding"; transcript_status "KNOWN"; transcript_name "TP73-013"; exon_number 6; exon_id "ENSE00003646577.1"; level 2; tag "basic"; tag "CCDS"; ccdsid "CCDS55568.1"; havana_gene "OTTHUMG00000000610.5"; havana_transcript "OTTHUMT00000469122.1";
chr1	HAVANA	exon	3644192	3644334	.	+	.	gene_id "ENSG00000078900.10"; transcript_id "ENST00000604479.1"; gene_type "protein_coding"; gene_status "KNOWN"; gene_name "TP73"; transcript_type "protein_coding"; transcript_status "KNOWN"; transcript_name "TP73-013"; exon_number 7; exon_id "ENSE00003503102.1"; level 2; tag "basic"; tag "CCDS"; ccdsid "CCDS55568.1"; havana_gene "OTTHUMG00000000610.5"; havana_transcript "OTTHUMT00000469122.1";
chr1	HAVANA	exon	3644693	3644781	.	+	.	gene_id "ENSG00000078900.10"; transcript_id "ENST00000604479.1"; gene_type "protein_coding"; gene_status "KNOWN"; gene_name "TP73"; transcript_type "protein_coding"; transcript_status "KNOWN"; transcript_name "TP73-013"; exon_number 8; exon_id "ENSE00003651642.1"; level 2; tag "basic"; tag "CCDS"; ccdsid "CCDS55568.1"; havana_gene "OTTHUMG00000000610.5"; havana_transcript "OTTHUMT00000469122.1";
chr1	HAVANA	exon	3645891	3646012	.	+	.	gene_id "ENSG00000078900.10"; transcript_id "ENST00000604479.1"; gene_type "protein_coding"; gene_status "KNOWN"; gene_name "TP73"; transcript_type "protein_coding"; transcript_status "KNOWN"; transcript_name "TP73-013"; exon_number 9; exon_id "ENSE00003693819.1"; level 2; tag "basic"; tag "CCDS"; ccdsid "CCDS55568.1"; havana_gene "OTTHUMG00000000610.5"; havana_transcript "OTTHUMT00000469122.1";
chr1	HAVANA	exon	3648027	3648120	.	+	.	gene_id "ENSG00000078900.10"; transcript_id "ENST00000604479.1"; gene_type "protein_coding"; gene_status "KNOWN"; gene_name "TP73"; transcript_type "protein_coding"; transcript_status "KNOWN"; transcript_name "TP73-013"; exon_number 10; exon_id "ENSE00003637380.1"; level 2; tag "basic"; tag "CCDS"; ccdsid "CCDS55568.1"; havana_gene "OTTHUMG00000000610.5"; havana_transcript "OTTHUMT00000469122.1";
chr1	HAVANA	exon	3649311	3649643	.	+	.	gene_id "ENSG00000078900.10"; transcript_id "ENST00000604479.1"; gene_type "protein_coding"; gene_status "KNOWN"; gene_name "TP73"; transcript_type "protein_coding"; transcript_status "KNOWN"; transcript_name "TP73-013"; exon_number 11; exon_id "ENSE00003517141.1"; level 2; tag "basic"; tag "CCDS"; ccdsid "CCDS55568.1"; havana_gene "OTTHUMG00000000610.5"; havana_transcript "OTTHUMT00000469122.1";
chr1	HAVANA	exon	6086380	6086505	.	+	.	gene_id "ENSG00000069424.10"; transcript_id "ENST00000341524.1"; gene_type "protein_coding"; gene_status "KNOWN"; gene_name "KCNAB2"; transcript_type "protein_coding"; transcript_status "KNOWN"; transcript_name "KCNAB2-201"; exon_number 1; exon_id "ENSE00001326436.1"; level 2; tag "basic"; tag "appris_candidate_longest"; tag "CCDS"; ccdsid "CCDS55.1"; havana_gene "OTTHUMG00000000795.6"; havana_tr…
chr1	HAVANA	exon	6100577	6100705	.	+	.	gene_id "ENSG00000069424.10"; transcript_id "ENST00000341524.1"; gene_type "protein_coding"; gene_status "KNOWN"; gene_name "KCNAB2"; transcript_type "protein_coding"; transcript_status "KNOWN"; transcript_name "KCNAB2-201"; exon_number 2; exon_id "ENSE00003476922.1"; level 2; tag "basic"; tag "appris_candidate_longest"; tag "CCDS"; ccdsid "CCDS55.1"; havana_gene "OTTHUMG00000000795.6"; havana_tr…
chr1	HAVANA	exon	6101891	6101932	.	+	.	gene_id "ENSG00000069424.10"; transcript_id "ENST00000341524.1"; gene_type "protein_coding"; gene_status "KNOWN"; gene_name "KCNAB2"; transcript_type "protein_coding"; transcript_status "KNOWN"; transcript_name "KCNAB2-201"; exon_number 3; exon_id "ENSE00003586294.1"; level 2; tag "basic"; tag "appris_candidate_longest"; tag "CCDS"; ccdsid "CCDS55.1"; havana_gene "OTTHUMG00000000795.6"; havana_tr…
chr1	HAVANA	exon	6132815	6132858	.	+	.	gene_id "ENSG00000069424.10"; transcript_id "ENST00000341524.1"; gene_type "protein_coding"; gene_status "KNOWN"; gene_name "KCNAB2"; transcript_type "protein_coding"; transcript_status "KNOWN"; transcript_name "KCNAB2-201"; exon_number 4; exon_id "ENSE00003680188.1"; level 2; tag "basic"; tag "appris_candidate_longest"; tag "CCDS"; ccdsid "CCDS55.1"; havana_gene "OTTHUMG00000000795.6"; havana_tr…
chr1	HAVANA	exon	6133793	6133830	.	+	.	gene_id "ENSG00000069424.10"; transcript_id "ENST00000341524.1"; gene_type "protein_coding"; gene_status "KNOWN"; gene_name "KCNAB2"; transcript_type "protein_coding"; transcript_status "KNOWN"; transcript_name "KCNAB2-201"; exon_number 5; exon_id "ENSE00003493562.1"; level 2; tag "basic"; tag "appris_candidate_longest"; tag "CCDS"; ccdsid "CCDS55.1"; havana_gene "OTTHUMG00000000795.6"; havana_tr…
chr1	HAVANA	exon	6142255	6142334	.	+	.	gene_id "ENSG00000069424.10"; transcript_id "ENST00000341524.1"; gene_type "protein_coding"; gene_status "KNOWN"; gene_name "KCNAB2"; transcript_type "protein_coding"; transcript_status "KNOWN"; transcript_name "KCNAB2-201"; exon_number 6; exon_id "ENSE00002884787.1"; level 2; tag "basic"; tag "appris_candidate_longest"; tag "CCDS"; ccdsid "CCDS55.1"; havana_gene "OTTHUMG00000000795.6"; havana_tr…
chr1	HAVANA	exon	6145264	6145308	.	+	.	gene_id "ENSG00000069424.10"; transcript_id "ENST00000341524.1"; gene_type "protein_coding"; gene_status "KNOWN"; gene_name "KCNAB2"; transcript_type "protein_coding"; transcript_status "KNOWN"; transcript_name "KCNAB2-201"; exon_number 7; exon_id "ENSE00002941030.1"; level 2; tag "basic"; tag "appris_candidate_longest"; tag "CCDS"; ccdsid "CCDS55.1"; havana_gene "OTTHUMG00000000795.6"; havana_tr…
chr1	HAVANA	exon	6147527	6147571	.	+	.	gene_id "ENSG00000069424.10"; transcript_id "ENST00000341524.1"; gene_type "protein_coding"; gene_status "KNOWN"; gene_name "KCNAB2"; transcript_type "protein_coding"; transcript_status "KNOWN"; transcript_name "KCNAB2-201"; exon_number 8; exon_id "ENSE00000734884.1"; level 2; tag "basic"; tag "appris_candidate_longest"; tag "CCDS"; ccdsid "CCDS55.1"; havana_gene "OTTHUMG00000000795.6"; havana_tr…
chr1	HAVANA	exon	6149068	6149111	.	+	.	gene_id "ENSG00000069424.10"; transcript_id "ENST00000341524.1"; gene_type "protein_coding"; gene_status "KNOWN"; gene_name "KCNAB2"; transcript_type "protein_coding"; transcript_status "KNOWN"; transcript_name "KCNAB2-201"; exon_number 9; exon_id "ENSE00000734882.1"; level 2; tag "basic"; tag "appris_candidate_longest"; tag "CCDS"; ccdsid "CCDS55.1"; havana_gene "OTTHUMG00000000795.6"; havana_tr…
chr1	HAVANA	exon	6150449	6150535	.	+	.	gene_id "ENSG00000069424.10"; transcript_id "ENST00000341524.1"; gene_type "protein_coding"; gene_status "KNOWN"; gene_name "KCNAB2"; transcript_type "protein_coding"; transcript_status "KNOWN"; transcript_name "KCNAB2-201"; exon_number 10; exon_id "ENSE00000734879.1"; level 2; tag "basic"; tag "appris_candidate_longest"; tag "CCDS"; ccdsid "CCDS55.1"; havana_gene "OTTHUMG00000000795.6"; havana_t…
chr1	HAVANA	exon	6154460	6154545	.	+	.	gene_id "ENSG00000069424.10"; transcript_id "ENST00000341524.1"; gene_type "protein_coding"; gene_status "KNOWN"; gene_name "KCNAB2"; transcript_type "protein_coding"; transcript_status "KNOWN"; transcript_name "KCNAB2-201"; exon_number 11; exon_id "ENSE00000734876.1"; level 2; tag "basic"; tag "appris_candidate_longest"; tag "CCDS"; ccdsid "CCDS55.1"; havana_gene "OTTHUMG00000000795.6"; havana_t…
chr1	HAVANA	exon	6155383	6155503	.	+	.	gene_id "ENSG00000069424.10"; transcript_id "ENST00000341524.1"; gene_type "protein_coding"; gene_status "KNOWN"; gene_name "KCNAB2"; transcript_type "protein_coding"; transcript_status "KNOWN"; transcript_name "KCNAB2-201"; exon_number 12; exon_id "ENSE00001615557.1"; level 2; tag "basic"; tag "appris_candidate_longest"; tag "CCDS"; ccdsid "CCDS55.1"; havana_gene "OTTHUMG00000000795.6"; havana_t…
chr1	HAVANA	exon	6155590	6155684	.	+	.	gene_id "ENSG00000069424.10"; transcript_id "ENST00000341524.1"; gene_type "protein_coding"; gene_status "KNOWN"; gene_name "KCNAB2"; transcript_type "protein_coding"; transcript_status "KNOWN"; transcript_name "KCNAB2-201"; exon_number 13; exon_id "ENSE00000734870.1"; level 2; tag "basic"; tag "appris_candidate_longest"; tag "CCDS"; ccdsid "CCDS55.1"; havana_gene "OTTHUMG00000000795.6"; havana_t…
chr1	HAVANA	exon	6156696	6156816	.	+	.	gene_id "ENSG00000069424.10"; transcript_id "ENST00000341524.1"; gene_type "protein_coding"; gene_status "KNOWN"; gene_name "KCNAB2"; transcript_type "protein_coding"; transcript_status "KNOWN"; transcript_name "KCNAB2-201"; exon_number 14; exon_id "ENSE00000734868.1"; level 2; tag "basic"; tag "appris_candidate_longest"; tag "CCDS"; ccdsid "CCDS55.1"; havana_gene "OTTHUMG00000000795.6"; havana_t…
chr1	HAVANA	exon	6157329	6157417	.	+	.	gene_id "ENSG00000069424.10"; transcript_id "ENST00000341524.1"; gene_type "protein_coding"; gene_status "KNOWN"; gene_name "KCNAB2"; transcript_type "protein_coding"; transcript_status "KNOWN"; transcript_name "KCNAB2-201"; exon_number 15; exon_id "ENSE00003484943.1"; level 2; tag "basic"; tag "appris_candidate_longest"; tag "CCDS"; ccdsid "CCDS55.1"; havana_gene "OTTHUMG00000000795.6"; havana_t…
chr1	HAVANA	exon	6158545	6160523	.	+	.	gene_id "ENSG00000069424.10"; transcript_id "ENST00000341524.1"; gene_type "protein_coding"; gene_status "KNOWN"; gene_name "KCNAB2"; transcript_type "protein_coding"; transcript_status "KNOWN"; transcript_name "KCNAB2-201"; exon_number 16; exon_id "ENSE00001379618.1"; level 2; tag "basic"; tag "appris_candidate_longest"; tag "CCDS"; ccdsid "CCDS55.1"; havana_gene "OTTHUMG00000000795.6"; havana_t…
chr1	HAVANA	exon	6105981	6106243	.	+	.	gene_id "ENSG00000069424.10"; transcript_id "ENST00000378083.3"; gene_type "protein_coding"; gene_status "KNOWN"; gene_name "KCNAB2"; transcript_type "protein_coding"; transcript_status "KNOWN"; transcript_name "KCNAB2-016"; exon_number 1; exon_id "ENSE00002290012.1"; level 2; tag "basic"; tag "CCDS"; ccdsid "CCDS55570.1"; havana_gene "OTTHUMG00000000795.6"; havana_transcript "OTTHUMT00000467526.…
chr1	HAVANA	exon	6111571	6111814	.	+	.	gene_id "ENSG00000069424.10"; transcript_id "ENST00000378083.3"; gene_type "protein_coding"; gene_status "KNOWN"; gene_name "KCNAB2"; transcript_type "protein_coding"; transcript_status "KNOWN"; transcript_name "KCNAB2-016"; exon_number 2; exon_id "ENSE00001476199.3"; level 2; tag "basic"; tag "CCDS"; ccdsid "CCDS55570.1"; havana_gene "OTTHUMG00000000795.6"; havana_transcript "OTTHUMT00000467526.…
chr1	HAVANA	exon	6132815	6132858	.	+	.	gene_id "ENSG00000069424.10"; transcript_id "ENST00000378083.3"; gene_type "protein_coding"; gene_status "KNOWN"; gene_name "KCNAB2"; transcript_type "protein_coding"; transcript_status "KNOWN"; transcript_name "KCNAB2-016"; exon_number 3; exon_id "ENSE00003680188.1"; level 2; tag "basic"; tag "CCDS"; ccdsid "CCDS55570.1"; havana_gene "OTTHUMG00000000795.6"; havana_transcript "OTTHUMT00000467526.…
chr1	HAVANA	exon	6133793	6133830	.	+	.	gene_id "ENSG00000069424.10"; transcript_id "ENST00000378083.3"; gene_type "protein_coding"; gene_status "KNOWN"; gene_name "KCNAB2"; transcript_type "protein_coding"; transcript_status "KNOWN"; transcript_name "KCNAB2-016"; exon_number 4; exon_id "ENSE00003493562.1"; level 2; tag "basic"; tag "CCDS"; ccdsid "CCDS55570.1"; havana_gene "OTTHUMG00000000795.6"; havana_transcript "OTTHUMT00000467526.…
chr1	HAVANA	exon	6142255	6142334	.	+	.	gene_id "ENSG00000069424.10"; transcript_id "ENST00000378083.3"; gene_type "protein_coding"; gene_status "KNOWN"; gene_name "KCNAB2"; transcript_type "protein_coding"; transcript_status "KNOWN"; transcript_name "KCNAB2-016"; exon_number 5; exon_id "ENSE00002884787.1"; level 2; tag "basic"; tag "CCDS"; ccdsid "CCDS55570.1"; havana_gene "OTTHUMG00000000795.6"; havana_transcript "OTTHUMT00000467526.…
chr1	HAVANA	exon	6145264	6145308	.	+	.	gene_id "ENSG00000069424.10"; transcript_id "ENST00000378083.3"; gene_type "protein_coding"; gene_status "KNOWN"; gene_name "KCNAB2"; transcript_type "protein_coding"; transcript_status "KNOWN"; transcript_name "KCNAB2-016"; exon_number 6; exon_id "ENSE00002941030.1"; level 2; tag "basic"; tag "CCDS"; ccdsid "CCDS55570.1"; havana_gene "OTTHUMG00000000795.6"; havana_transcript "OTTHUMT00000467526.…
chr1	HAVANA	exon	6147527	6147571	.	+	.	gene_id "ENSG00000069424.10"; transcript_id "ENST00000378083.3"; gene_type "protein_coding"; gene_status "KNOWN"; gene_name "KCNAB2"; transcript_type "protein_coding"; transcript_status "KNOWN"; transcript_name "KCNAB2-016"; exon_number 7; exon_id "ENSE00000734884.1"; level 2; tag "basic"; tag "CCDS"; ccdsid "CCDS55570.1"; havana_gene "OTTHUMG00000000795.6"; havana_transcript "OTTHUMT00000467526.…
chr1	HAVANA	exon	6149068	6149111	.	+	.	gene_id "ENSG00000069424.10"; transcript_id "ENST00000378083.3"; gene_type "protein_coding"; gene_status "KNOWN"; gene_name "KCNAB2"; transcript_type "protein_coding"; transcript_status "KNOWN"; transcript_name "KCNAB2-016"; exon_number 8; exon_id "ENSE00000734882.1"; level 2; tag "basic"; tag "CCDS"; ccdsid "CCDS55570.1"; havana_gene "OTTHUMG00000000795.6"; havana_transcript "OTTHUMT00000467526.…
chr1	HAVANA	exon	6150449	6150535	.	+	.	gene_id "ENSG00000069424.10"; transcript_id "ENST00000378083.3"; gene_type "protein_coding"; gene_status "KNOWN"; gene_name "KCNAB2"; transcript_type "protein_coding"; transcript_status "KNOWN"; transcript_name "KCNAB2-016"; exon_number 9; exon_id "ENSE00000734879.1"; level 2; tag "basic"; tag "CCDS"; ccdsid "CCDS55570.1"; havana_gene "OTTHUMG00000000795.6"; havana_transcript "OTTHUMT00000467526.…
chr1	HAVANA	exon	6151323	6151367	.	+	.	gene_id "ENSG00000069424.10"; transcript_id "ENST00000378083.3"; gene_type "protein_coding"; gene_status "KNOWN"; gene_name "KCNAB2"; transcript_type "protein_coding"; transcript_status "KNOWN"; transcript_name "KCNAB2-016"; exon_number 10; exon_id "ENSE00001476195.1"; level 2; tag "basic"; tag "CCDS"; ccdsid "CCDS55570.1"; havana_gene "OTTHUMG00000000795.6"; havana_transcript "OTTHUMT00000467526…
chr1	HAVANA	exon	6154460	6154545	.	+	.	gene_id "ENSG00000069424.10"; transcript_id "ENST00000378083.3"; gene_type "protein_coding"; gene_status "KNOWN"; gene_name "KCNAB2"; transcript_type "protein_coding"; transcript_status "KNOWN"; transcript_name "KCNAB2-016"; exon_number 11; exon_id "ENSE00000734876.1"; level 2; tag "basic"; tag "CCDS"; ccdsid "CCDS55570.1"; havana_gene "OTTHUMG00000000795.6"; havana_transcript "OTTHUMT00000467526…
chr1	HAVANA	exon	6155383	6155503	.	+	.	gene_id "ENSG00000069424.10"; transcript_id "ENST00000378083.3"; gene_type "protein_coding"; gene_status "KNOWN"; gene_name "KCNAB2"; transcript_type "protein_coding"; transcript_status "KNOWN"; transcript_name "KCNAB2-016"; exon_number 12; exon_id "ENSE00001615557.1"; level 2; tag "basic"; tag "CCDS"; ccdsid "CCDS55570.1"; havana_gene "OTTHUMG00000000795.6"; havana_transcript "OTTHUMT00000467526…
chr1	HAVANA	exon	6155590	6155684	.	+	.	gene_id "ENSG00000069424.10"; transcript_id "ENST00000378083.3"; gene_type "protein_coding"; gene_status "KNOWN"; gene_name "KCNAB2"; transcript_type "protein_coding"; transcript_status "KNOWN"; transcript_name "KCNAB2-016"; exon_number 13; exon_id "ENSE00000734870.1"; level 2; tag "basic"; tag "CCDS"; ccdsid "CCDS55570.1"; havana_gene "OTTHUMG00000000795.6"; havana_transcript "OTTHUMT00000467526…
chr1	HAVANA	exon	6156696	6156816	.	+	.	gene_id "ENSG00000069424.10"; transcript_id "ENST00000378083.3"; gene_type "protein_coding"; gene_status "KNOWN"; gene_name "KCNAB2"; transcript_type "protein_coding"; transcript_status "KNOWN"; transcript_name "KCNAB2-016"; exon_number 14; exon_id "ENSE00000734868.1"; level 2; tag "basic"; tag "CCDS"; ccdsid "CCDS55570.1"; havana_gene "OTTHUMG00000000795.6"; havana_transcript "OTTHUMT00000467526…
chr1	HAVANA	exon	6157329	6157417	.	+	.	gene_id "ENSG00000069424.10"; transcript_id "ENST00000378083.3"; gene_type "protein_coding"; gene_status "KNOWN"; gene_name "KCNAB2"; transcript_type "protein_coding"; transcript_status "KNOWN"; transcript_name "KCNAB2-016"; exon_number 15; exon_id "ENSE00003484943.1"; level 2; tag "basic"; tag "CCDS"; ccdsid "CCDS55570.1"; havana_gene "OTTHUMG00000000795.6"; havana_transcript "OTTHUMT00000467526…
chr1	HAVANA	exon	6158545	6161239	.	+	.	gene_id "ENSG00000069424.10"; transcript_id "ENST00000378083.3"; gene_type "protein_coding"; gene_status "KNOWN"; gene_name "KCNAB2"; transcript_type "protein_coding"; transcript_status "KNOWN"; transcript_name "KCNAB2-016"; exon_number 16; exon_id "ENSE00001064675.2"; level 2; tag "basic"; tag "CCDS"; ccdsid "CCDS55570.1"; havana_gene "OTTHUMG00000000795.6"; havana_transcript "OTTHUMT00000467526…
chr1	ENSEMBL	exon	6106174	6106243	.	+	.	gene_id "ENSG00000069424.10"; transcript_id "ENST00000458166.2"; gene_type "protein_coding"; gene_status "KNOWN"; gene_name "KCNAB2"; transcript_type "protein_coding"; transcript_status "KNOWN"; transcript_name "KCNAB2-204"; exon_number 1; exon_id "ENSE00002241884.1"; level 3; tag "basic"; tag "CCDS"; ccdsid "CCDS55571.1"; havana_gene "OTTHUMG00000000795.6";
chr1	ENSEMBL	exon	6132815	6132858	.	+	.	gene_id "ENSG00000069424.10"; transcript_id "ENST00000458166.2"; gene_type "protein_coding"; gene_status "KNOWN"; gene_name "KCNAB2"; transcript_type "protein_coding"; transcript_status "KNOWN"; transcript_name "KCNAB2-204"; exon_number 2; exon_id "ENSE00003542985.1"; level 3; tag "basic"; tag "CCDS"; ccdsid "CCDS55571.1"; havana_gene "OTTHUMG00000000795.6";
chr1	ENSEMBL	exon	6133793	6133830	.	+	.	gene_id "ENSG00000069424.10"; transcript_id "ENST00000458166.2"; gene_type "protein_coding"; gene_status "KNOWN"; gene_name "KCNAB2"; transcript_type "protein_coding"; transcript_status "KNOWN"; transcript_name "KCNAB2-204"; exon_number 3; exon_id "ENSE00003683306.1"; level 3; tag "basic"; tag "CCDS"; ccdsid "CCDS55571.1"; havana_gene "OTTHUMG00000000795.6";
chr1	ENSEMBL	exon	6142255	6142334	.	+	.	gene_id "ENSG00000069424.10"; transcript_id "ENST00000458166.2"; gene_type "protein_coding"; gene_status "KNOWN"; gene_name "KCNAB2"; transcript_type "protein_coding"; transcript_status "KNOWN"; transcript_name "KCNAB2-204"; exon_number 4; exon_id "ENSE00002884787.1"; level 3; tag "basic"; tag "CCDS"; ccdsid "CCDS55571.1"; havana_gene "OTTHUMG00000000795.6";
chr1	ENSEMBL	exon	6145264	6145308	.	+	.	gene_id "ENSG00000069424.10"; transcript_id "ENST00000458166.2"; gene_type "protein_coding"; gene_status "KNOWN"; gene_name "KCNAB2"; transcript_type "protein_coding"; transcript_status "KNOWN"; transcript_name "KCNAB2-204"; exon_number 5; exon_id "ENSE00002941030.1"; level 3; tag "basic"; tag "CCDS"; ccdsid "CCDS55571.1"; havana_gene "OTTHUMG00000000795.6";
chr1	ENSEMBL	exon	6147527	6147571	.	+	.	gene_id "ENSG00000069424.10"; transcript_id "ENST00000458166.2"; gene_type "protein_coding"; gene_status "KNOWN"; gene_name "KCNAB2"; transcript_type "protein_coding"; transcript_status "KNOWN"; transcript_name "KCNAB2-204"; exon_number 6; exon_id "ENSE00000734884.1"; level 3; tag "basic"; tag "CCDS"; ccdsid "CCDS55571.1"; havana_gene "OTTHUMG00000000795.6";
chr1	ENSEMBL	exon	6149068	6149111	.	+	.	gene_id "ENSG00000069424.10"; transcript_id "ENST00000458166.2"; gene_type "protein_coding"; gene_status "KNOWN"; gene_name "KCNAB2"; transcript_type "protein_coding"; transcript_status "KNOWN"; transcript_name "KCNAB2-204"; exon_number 7; exon_id "ENSE00000734882.1"; level 3; tag "basic"; tag "CCDS"; ccdsid "CCDS55571.1"; havana_gene "OTTHUMG00000000795.6";
chr1	ENSEMBL	exon	6150449	6150535	.	+	.	gene_id "ENSG00000069424.10"; transcript_id "ENST00000458166.2"; gene_type "protein_coding"; gene_status "KNOWN"; gene_name "KCNAB2"; transcript_type "protein_coding"; transcript_status "KNOWN"; transcript_name "KCNAB2-204"; exon_number 8; exon_id "ENSE00000734879.1"; level 3; tag "basic"; tag "CCDS"; ccdsid "CCDS55571.1"; havana_gene "OTTHUMG00000000795.6";
chr1	ENSEMBL	exon	6154460	6154545	.	+	.	gene_id "ENSG00000069424.10"; transcript_id "ENST00000458166.2"; gene_type "protein_coding"; gene_status "KNOWN"; gene_name "KCNAB2"; transcript_type "protein_coding"; transcript_status "KNOWN"; transcript_name "KCNAB2-204"; exon_number 9; exon_id "ENSE00000734876.1"; level 3; tag "basic"; tag "CCDS"; ccdsid "CCDS55571.1"; havana_gene "OTTHUMG00000000795.6";
chr1	ENSEMBL	exon	6155383	6155503	.	+	.	gene_id "ENSG00000069424.10"; transcript_id "ENST00000458166.2"; gene_type "protein_coding"; gene_status "KNOWN"; gene_name "KCNAB2"; transcript_type "protein_coding"; transcript_status "KNOWN"; transcript_name "KCNAB2-204"; exon_number 10; exon_id "ENSE00001615557.1"; level 3; tag "basic"; tag "CCDS"; ccdsid "CCDS55571.1"; havana_gene "OTTHUMG00000000795.6";
chr1	ENSEMBL	exon	6155590	6155684	.	+	.	gene_id "ENSG00000069424.10"; transcript_id "ENST00000458166.2"; gene_type "protein_coding"; gene_status "KNOWN"; gene_name "KCNAB2"; transcript_type "protein_coding"; transcript_status "KNOWN"; transcript_name "KCNAB2-204"; exon_number 11; exon_id "ENSE00000734870.1"; level 3; tag "basic"; tag "CCDS"; ccdsid "CCDS55571.1"; havana_gene "OTTHUMG00000000795.6";
chr1	ENSEMBL	exon	6156696	6156816	.	+	.	gene_id "ENSG00000069424.10"; transcript_id "ENST00000458166.2"; gene_type "protein_coding"; gene_status "KNOWN"; gene_name "KCNAB2"; transcript_type "protein_coding"; transcript_status "KNOWN"; transcript_name "KCNAB2-204"; exon_number 12; exon_id "ENSE00000734868.1"; level 3; tag "basic"; tag "CCDS"; ccdsid "CCDS55571.1"; havana_gene "OTTHUMG00000000795.6";
chr1	ENSEMBL	exon	6157329	6157417	.	+	.	gene_id "ENSG00000069424.10"; transcript_id "ENST00000458166.2"; gene_type "protein_coding"; gene_status "KNOWN"; gene_name "KCNAB2"; transcript_type "protein_coding"; transcript_status "KNOWN"; transcript_name "KCNAB2-204"; exon_number 13; exon_id "ENSE00003484943.1"; level 3; tag "basic"; tag "CCDS"; ccdsid "CCDS55571.1"; havana_gene "OTTHUMG00000000795.6";
chr1	ENSEMBL	exon	6158545	6158915	.	+	.	gene_id "ENSG00000069424.10"; transcript_id "ENST00000458166.2"; gene_type "protein_coding"; gene_status "KNOWN"; gene_name "KCNAB2"; transcript_type "protein_coding"; transcript_status "KNOWN"; transcript_name "KCNAB2-204"; exon_number 14; exon_id "ENSE00002299900.1"; level 3; tag "basic"; tag "CCDS"; ccdsid "CCDS55571.1"; havana_gene "OTTHUMG00000000795.6";
chr1	HAVANA	exon	6257712	6257817	.	-	.	gene_id "ENSG00000116251.5"; transcript_id "ENST00000484532.1"; gene_type "protein_coding"; gene_status "KNOWN"; gene_name "RPL22"; transcript_type "protein_coding"; transcript_status "PUTATIVE"; transcript_name "RPL22-004"; exon_number 1; exon_id "ENSE00001817607.1"; level 2; tag "basic"; havana_gene "OTTHUMG00000000953.4"; havana_transcript "OTTHUMT00000003213.2";
chr1	HAVANA	exon	6252990	6253114	.	-	.	gene_id "ENSG00000116251.5"; transcript_id "ENST00000484532.1"; gene_type "protein_coding"; gene_status "KNOWN"; gene_name "RPL22"; transcript_type "protein_coding"; transcript_status "PUTATIVE"; transcript_name "RPL22-004"; exon_number 2; exon_id "ENSE00003610142.1"; level 2; tag "basic"; havana_gene "OTTHUMG00000000953.4"; havana_transcript "OTTHUMT00000003213.2";
chr1	HAVANA	exon	6241329	6241546	.	-	.	gene_id "ENSG00000116251.5"; transcript_id "ENST00000484532.1"; gene_type "protein_coding"; gene_status "KNOWN"; gene_name "RPL22"; transcript_type "protein_coding"; transcript_status "PUTATIVE"; transcript_name "RPL22-004"; exon_number 3; exon_id "ENSE00001939745.1"; level 2; tag "basic"; havana_gene "OTTHUMG00000000953.4"; havana_transcript "OTTHUMT00000003213.2";
chr1	HAVANA	exon	6259622	6259672	.	-	.	gene_id "ENSG00000116251.5"; transcript_id "ENST00000234875.4"; gene_type "protein_coding"; gene_status "KNOWN"; gene_name "RPL22"; transcript_type "protein_coding"; transcript_status "KNOWN"; transcript_name "RPL22-001"; exon_number 1; exon_id "ENSE00001064718.4"; level 2; tag "basic"; tag "appris_principal"; tag "CCDS"; ccdsid "CCDS58.1"; havana_gene "OTTHUMG00000000953.4"; havana_transcript "O…
chr1	HAVANA	exon	6257712	6257816	.	-	.	gene_id "ENSG00000116251.5"; transcript_id "ENST00000234875.4"; gene_type "protein_coding"; gene_status "KNOWN"; gene_name "RPL22"; transcript_type "protein_coding"; transcript_status "KNOWN"; transcript_name "RPL22-001"; exon_number 2; exon_id "ENSE00003594009.1"; level 2; tag "basic"; tag "appris_principal"; tag "CCDS"; ccdsid "CCDS58.1"; havana_gene "OTTHUMG00000000953.4"; havana_transcript "O…
chr1	HAVANA	exon	6252990	6253114	.	-	.	gene_id "ENSG00000116251.5"; transcript_id "ENST00000234875.4"; gene_type "protein_coding"; gene_status "KNOWN"; gene_name "RPL22"; transcript_type "protein_coding"; transcript_status "KNOWN"; transcript_name "RPL22-001"; exon_number 3; exon_id "ENSE00003610142.1"; level 2; tag "basic"; tag "appris_principal"; tag "CCDS"; ccdsid "CCDS58.1"; havana_gene "OTTHUMG00000000953.4"; havana_transcript "O…
chr1	HAVANA	exon	6245080	6246876	.	-	.	gene_id "ENSG00000116251.5"; transcript_id "ENST00000234875.4"; gene_type "protein_coding"; gene_status "KNOWN"; gene_name "RPL22"; transcript_type "protein_coding"; transcript_status "KNOWN"; transcript_name "RPL22-001"; exon_number 4; exon_id "ENSE00001263346.5"; level 2; tag "basic"; tag "appris_principal"; tag "CCDS"; ccdsid "CCDS58.1"; havana_gene "OTTHUMG00000000953.4"; havana_transcript "O…
chr1	HAVANA	exon	6269195	6269304	.	-	.	gene_id "ENSG00000116251.5"; transcript_id "ENST00000471204.1"; gene_type "protein_coding"; gene_status "KNOWN"; gene_name "RPL22"; transcript_type "protein_coding"; transcript_status "PUTATIVE"; transcript_name "RPL22-007"; exon_number 1; exon_id "ENSE00001903762.1"; level 2; tag "mRNA_end_NF"; tag "cds_end_NF"; havana_gene "OTTHUMG00000000953.4"; havana_transcript "OTTHUMT00000003678.2";
chr1	HAVANA	exon	6268741	6268799	.	-	.	gene_id "ENSG00000116251.5"; transcript_id "ENST00000471204.1"; gene_type "protein_coding"; gene_status "KNOWN"; gene_name "RPL22"; transcript_type "protein_coding"; transcript_status "PUTATIVE"; transcript_name "RPL22-007"; exon_number 2; exon_id "ENSE00001953588.1"; level 2; tag "mRNA_end_NF"; tag "cds_end_NF"; havana_gene "OTTHUMG00000000953.4"; havana_transcript "OTTHUMT00000003678.2";
chr1	HAVANA	exon	6257712	6257816	.	-	.	gene_id "ENSG00000116251.5"; transcript_id "ENST00000471204.1"; gene_type "protein_coding"; gene_status "KNOWN"; gene_name "RPL22"; transcript_type "protein_coding"; transcript_status "PUTATIVE"; transcript_name "RPL22-007"; exon_number 3; exon_id "ENSE00003636192.1"; level 2; tag "mRNA_end_NF"; tag "cds_end_NF"; havana_gene "OTTHUMG00000000953.4"; havana_transcript "OTTHUMT00000003678.2";
chr1	HAVANA	exon	6252990	6253114	.	-	.	gene_id "ENSG00000116251.5"; transcript_id "ENST00000471204.1"; gene_type "protein_coding"; gene_status "KNOWN"; gene_name "RPL22"; transcript_type "protein_coding"; transcript_status "PUTATIVE"; transcript_name "RPL22-007"; exon_number 4; exon_id "ENSE00003610142.1"; level 2; tag "mRNA_end_NF"; tag "cds_end_NF"; havana_gene "OTTHUMG00000000953.4"; havana_transcript "OTTHUMT00000003678.2";
chr1	HAVANA	exon	6246752	6246876	.	-	.	gene_id "ENSG00000116251.5"; transcript_id "ENST00000471204.1"; gene_type "protein_coding"; gene_status "KNOWN"; gene_name "RPL22"; transcript_type "protein_coding"; transcript_status "PUTATIVE"; transcript_name "RPL22-007"; exon_number 5; exon_id "ENSE00001865603.1"; level 2; tag "mRNA_end_NF"; tag "cds_end_NF"; havana_gene "OTTHUMG00000000953.4"; havana_transcript "OTTHUMT00000003678.2";
chr1	HAVANA	exon	6453317	6454451	.	-	.	gene_id "ENSG00000097021.15"; transcript_id "ENST00000361521.4"; gene_type "protein_coding"; gene_status "KNOWN"; gene_name "ACOT7"; transcript_type "protein_coding"; transcript_status "KNOWN"; transcript_name "ACOT7-006"; exon_number 1; exon_id "ENSE00001257465.3"; level 2; tag "basic"; tag "CCDS"; ccdsid "CCDS30573.1"; havana_gene "OTTHUMG00000001295.7"; havana_transcript "OTTHUMT00000003778.2";
chr1	HAVANA	exon	6409809	6409926	.	-	.	gene_id "ENSG00000097021.15"; transcript_id "ENST00000361521.4"; gene_type "protein_coding"; gene_status "KNOWN"; gene_name "ACOT7"; transcript_type "protein_coding"; transcript_status "KNOWN"; transcript_name "ACOT7-006"; exon_number 2; exon_id "ENSE00003552177.1"; level 2; tag "basic"; tag "CCDS"; ccdsid "CCDS30573.1"; havana_gene "OTTHUMG00000001295.7"; havana_transcript "OTTHUMT00000003778.2";
chr1	HAVANA	exon	6399493	6399649	.	-	.	gene_id "ENSG00000097021.15"; transcript_id "ENST00000361521.4"; gene_type "protein_coding"; gene_status "KNOWN"; gene_name "ACOT7"; transcript_type "protein_coding"; transcript_status "KNOWN"; transcript_name "ACOT7-006"; exon_number 3; exon_id "ENSE00003468310.1"; level 2; tag "basic"; tag "CCDS"; ccdsid "CCDS30573.1"; havana_gene "OTTHUMG00000001295.7"; havana_transcript "OTTHUMT00000003778.2";
chr1	HAVANA	exon	6393537	6393628	.	-	.	gene_id "ENSG00000097021.15"; transcript_id "ENST00000361521.4"; gene_type "protein_coding"; gene_status "KNOWN"; gene_name "ACOT7"; transcript_type "protein_coding"; transcript_status "KNOWN"; transcript_name "ACOT7-006"; exon_number 4; exon_id "ENSE00002853187.1"; level 2; tag "basic"; tag "CCDS"; ccdsid "CCDS30573.1"; havana_gene "OTTHUMG00000001295.7"; havana_transcript "OTTHUMT00000003778.2";
chr1	HAVANA	exon	6387359	6387473	.	-	.	gene_id "ENSG00000097021.15"; transcript_id "ENST00000361521.4"; gene_type "protein_coding"; gene_status "KNOWN"; gene_name "ACOT7"; transcript_type "protein_coding"; transcript_status "KNOWN"; transcript_name "ACOT7-006"; exon_number 5; exon_id "ENSE00002753542.1"; level 2; tag "basic"; tag "CCDS"; ccdsid "CCDS30573.1"; havana_gene "OTTHUMG00000001295.7"; havana_transcript "OTTHUMT00000003778.2";
chr1	HAVANA	exon	6378552	6378638	.	-	.	gene_id "ENSG00000097021.15"; transcript_id "ENST00000361521.4"; gene_type "protein_coding"; gene_status "KNOWN"; gene_name "ACOT7"; transcript_type "protein_coding"; transcript_status "KNOWN"; transcript_name "ACOT7-006"; exon_number 6; exon_id "ENSE00002893006.1"; level 2; tag "basic"; tag "CCDS"; ccdsid "CCDS30573.1"; havana_gene "OTTHUMG00000001295.7"; havana_transcript "OTTHUMT00000003778.2";
chr1	HAVANA	exon	6354924	6355040	.	-	.	gene_id "ENSG00000097021.15"; transcript_id "ENST00000361521.4"; gene_type "protein_coding"; gene_status "KNOWN"; gene_name "ACOT7"; transcript_type "protein_coding"; transcript_status "KNOWN"; transcript_name "ACOT7-006"; exon_number 7; exon_id "ENSE00002936182.1"; level 2; tag "basic"; tag "CCDS"; ccdsid "CCDS30573.1"; havana_gene "OTTHUMG00000001295.7"; havana_transcript "OTTHUMT00000003778.2";
chr1	HAVANA	exon	6341162	6341346	.	-	.	gene_id "ENSG00000097021.15"; transcript_id "ENST00000361521.4"; gene_type "protein_coding"; gene_status "KNOWN"; gene_name "ACOT7"; transcript_type "protein_coding"; transcript_status "KNOWN"; transcript_name "ACOT7-006"; exon_number 8; exon_id "ENSE00003515439.1"; level 2; tag "basic"; tag "CCDS"; ccdsid "CCDS30573.1"; havana_gene "OTTHUMG00000001295.7"; havana_transcript "OTTHUMT00000003778.2";
chr1	HAVANA	exon	6324333	6324755	.	-	.	gene_id "ENSG00000097021.15"; transcript_id "ENST00000361521.4"; gene_type "protein_coding"; gene_status "KNOWN"; gene_name "ACOT7"; transcript_type "protein_coding"; transcript_status "KNOWN"; transcript_name "ACOT7-006"; exon_number 9; exon_id "ENSE00003676830.1"; level 2; tag "basic"; tag "CCDS"; ccdsid "CCDS30573.1"; havana_gene "OTTHUMG00000001295.7"; havana_transcript "OTTHUMT00000003778.2";
chr1	HAVANA	exon	6526129	6526255	.	-	.	gene_id "ENSG00000215788.5"; transcript_id "ENST00000356876.3"; gene_type "protein_coding"; gene_status "KNOWN"; gene_name "TNFRSF25"; transcript_type "protein_coding"; transcript_status "KNOWN"; transcript_name "TNFRSF25-001"; exon_number 1; exon_id "ENSE00001847819.1"; level 2; tag "basic"; tag "appris_principal"; tag "CCDS"; ccdsid "CCDS71.1"; havana_gene "OTTHUMG00000000831.6"; havana_transcr…
chr1	HAVANA	exon	6525500	6525620	.	-	.	gene_id "ENSG00000215788.5"; transcript_id "ENST00000356876.3"; gene_type "protein_coding"; gene_status "KNOWN"; gene_name "TNFRSF25"; transcript_type "protein_coding"; transcript_status "KNOWN"; transcript_name "TNFRSF25-001"; exon_number 2; exon_id "ENSE00003572411.1"; level 2; tag "basic"; tag "appris_principal"; tag "CCDS"; ccdsid "CCDS71.1"; havana_gene "OTTHUMG00000000831.6"; havana_transcr…
chr1	HAVANA	exon	6525148	6525282	.	-	.	gene_id "ENSG00000215788.5"; transcript_id "ENST00000356876.3"; gene_type "protein_coding"; gene_status "KNOWN"; gene_name "TNFRSF25"; transcript_type "protein_coding"; transcript_status "KNOWN"; transcript_name "TNFRSF25-001"; exon_number 3; exon_id "ENSE00003628494.1"; level 2; tag "basic"; tag "appris_principal"; tag "CCDS"; ccdsid "CCDS71.1"; havana_gene "OTTHUMG00000000831.6"; havana_transcr…
chr1	HAVANA	exon	6524612	6524779	.	-	.	gene_id "ENSG00000215788.5"; transcript_id "ENST00000356876.3"; gene_type "protein_coding"; gene_status "KNOWN"; gene_name "TNFRSF25"; transcript_type "protein_coding"; transcript_status "KNOWN"; transcript_name "TNFRSF25-001"; exon_number 4; exon_id "ENSE00003649252.1"; level 2; tag "basic"; tag "appris_principal"; tag "CCDS"; ccdsid "CCDS71.1"; havana_gene "OTTHUMG00000000831.6"; havana_transcr…
chr1	HAVANA	exon	6524435	6524513	.	-	.	gene_id "ENSG00000215788.5"; transcript_id "ENST00000356876.3"; gene_type "protein_coding"; gene_status "KNOWN"; gene_name "TNFRSF25"; transcript_type "protein_coding"; transcript_status "KNOWN"; transcript_name "TNFRSF25-001"; exon_number 5; exon_id "ENSE00003476297.1"; level 2; tag "basic"; tag "appris_principal"; tag "CCDS"; ccdsid "CCDS71.1"; havana_gene "OTTHUMG00000000831.6"; havana_transcr…
chr1	HAVANA	exon	6523132	6523187	.	-	.	gene_id "ENSG00000215788.5"; transcript_id "ENST00000356876.3"; gene_type "protein_coding"; gene_status "KNOWN"; gene_name "TNFRSF25"; transcript_type "protein_coding"; transcript_status "KNOWN"; transcript_name "TNFRSF25-001"; exon_number 6; exon_id "ENSE00003583734.1"; level 2; tag "basic"; tag "appris_principal"; tag "CCDS"; ccdsid "CCDS71.1"; havana_gene "OTTHUMG00000000831.6"; havana_transcr…
chr1	HAVANA	exon	6522923	6523030	.	-	.	gene_id "ENSG00000215788.5"; transcript_id "ENST00000356876.3"; gene_type "protein_coding"; gene_status "KNOWN"; gene_name "TNFRSF25"; transcript_type "protein_coding"; transcript_status "KNOWN"; transcript_name "TNFRSF25-001"; exon_number 7; exon_id "ENSE00003684931.1"; level 2; tag "basic"; tag "appris_principal"; tag "CCDS"; ccdsid "CCDS71.1"; havana_gene "OTTHUMG00000000831.6"; havana_transcr…
chr1	HAVANA	exon	6522689	6522726	.	-	.	gene_id "ENSG00000215788.5"; transcript_id "ENST00000356876.3"; gene_type "protein_coding"; gene_status "KNOWN"; gene_name "TNFRSF25"; transcript_type "protein_coding"; transcript_status "KNOWN"; transcript_name "TNFRSF25-001"; exon_number 8; exon_id "ENSE00003477098.1"; level 2; tag "basic"; tag "appris_principal"; tag "CCDS"; ccdsid "CCDS71.1"; havana_gene "OTTHUMG00000000831.6"; havana_transcr…
chr1	HAVANA	exon	6522054	6522234	.	-	.	gene_id "ENSG00000215788.5"; transcript_id "ENST00000356876.3"; gene_type "protein_coding"; gene_status "KNOWN"; gene_name "TNFRSF25"; transcript_type "protein_coding"; transcript_status "KNOWN"; transcript_name "TNFRSF25-001"; exon_number 9; exon_id "ENSE00003634537.1"; level 2; tag "basic"; tag "appris_principal"; tag "CCDS"; ccdsid "CCDS71.1"; havana_gene "OTTHUMG00000000831.6"; havana_transcr…
chr1	HAVANA	exon	6521211	6521822	.	-	.	gene_id "ENSG00000215788.5"; transcript_id "ENST00000356876.3"; gene_type "protein_coding"; gene_status "KNOWN"; gene_name "TNFRSF25"; transcript_type "protein_coding"; transcript_status "KNOWN"; transcript_name "TNFRSF25-001"; exon_number 10; exon_id "ENSE00003507777.1"; level 2; tag "basic"; tag "appris_principal"; tag "CCDS"; ccdsid "CCDS71.1"; havana_gene "OTTHUMG00000000831.6"; havana_transc…
chr1	HAVANA	exon	6550505	6550640	.	-	.	gene_id "ENSG00000171680.16"; transcript_id "ENST00000340850.5"; gene_type "protein_coding"; gene_status "KNOWN"; gene_name "PLEKHG5"; transcript_type "protein_coding"; transcript_status "KNOWN"; transcript_name "PLEKHG5-201"; exon_number 1; exon_id "ENSE00001545322.1"; level 2; tag "basic"; tag "appris_candidate"; tag "CCDS"; ccdsid "CCDS79.1"; havana_gene "OTTHUMG00000000905.3"; havana_transcri…
chr1	HAVANA	exon	6537589	6537718	.	-	.	gene_id "ENSG00000171680.16"; transcript_id "ENST00000340850.5"; gene_type "protein_coding"; gene_status "KNOWN"; gene_name "PLEKHG5"; transcript_type "protein_coding"; transcript_status "KNOWN"; transcript_name "PLEKHG5-201"; exon_number 2; exon_id "ENSE00003458585.1"; level 2; tag "basic"; tag "appris_candidate"; tag "CCDS"; ccdsid "CCDS79.1"; havana_gene "OTTHUMG00000000905.3"; havana_transcri…
chr1	HAVANA	exon	6535991	6536096	.	-	.	gene_id "ENSG00000171680.16"; transcript_id "ENST00000340850.5"; gene_type "protein_coding"; gene_status "KNOWN"; gene_name "PLEKHG5"; transcript_type "protein_coding"; transcript_status "KNOWN"; transcript_name "PLEKHG5-201"; exon_number 3; exon_id "ENSE00003634700.1"; level 2; tag "basic"; tag "appris_candidate"; tag "CCDS"; ccdsid "CCDS79.1"; havana_gene "OTTHUMG00000000905.3"; havana_transcri…
chr1	HAVANA	exon	6535522	6535582	.	-	.	gene_id "ENSG00000171680.16"; transcript_id "ENST00000340850.5"; gene_type "protein_coding"; gene_status "KNOWN"; gene_name "PLEKHG5"; transcript_type "protein_coding"; transcript_status "KNOWN"; transcript_name "PLEKHG5-201"; exon_number 4; exon_id "ENSE00003633976.1"; level 2; tag "basic"; tag "appris_candidate"; tag "CCDS"; ccdsid "CCDS79.1"; havana_gene "OTTHUMG00000000905.3"; havana_transcri…
chr1	HAVANA	exon	6535107	6535198	.	-	.	gene_id "ENSG00000171680.16"; transcript_id "ENST00000340850.5"; gene_type "protein_coding"; gene_status "KNOWN"; gene_name "PLEKHG5"; transcript_type "protein_coding"; transcript_status "KNOWN"; transcript_name "PLEKHG5-201"; exon_number 5; exon_id "ENSE00003043127.1"; level 2; tag "basic"; tag "appris_candidate"; tag "CCDS"; ccdsid "CCDS79.1"; havana_gene "OTTHUMG00000000905.3"; havana_transcri…
chr1	HAVANA	exon	6534511	6534647	.	-	.	gene_id "ENSG00000171680.16"; transcript_id "ENST00000340850.5"; gene_type "protein_coding"; gene_status "KNOWN"; gene_name "PLEKHG5"; transcript_type "protein_coding"; transcript_status "KNOWN"; transcript_name "PLEKHG5-201"; exon_number 6; exon_id "ENSE00002879000.1"; level 2; tag "basic"; tag "appris_candidate"; tag "CCDS"; ccdsid "CCDS79.1"; havana_gene "OTTHUMG00000000905.3"; havana_transcri…
chr1	HAVANA	exon	6534073	6534224	.	-	.	gene_id "ENSG00000171680.16"; transcript_id "ENST00000340850.5"; gene_type "protein_coding"; gene_status "KNOWN"; gene_name "PLEKHG5"; transcript_type "protein_coding"; transcript_status "KNOWN"; transcript_name "PLEKHG5-201"; exon_number 7; exon_id "ENSE00003641730.1"; level 2; tag "basic"; tag "appris_candidate"; tag "CCDS"; ccdsid "CCDS79.1"; havana_gene "OTTHUMG00000000905.3"; havana_transcri…
chr1	HAVANA	exon	6533311	6533514	.	-	.	gene_id "ENSG00000171680.16"; transcript_id "ENST00000340850.5"; gene_type "protein_coding"; gene_status "KNOWN"; gene_name "PLEKHG5"; transcript_type "protein_coding"; transcript_status "KNOWN"; transcript_name "PLEKHG5-201"; exon_number 8; exon_id "ENSE00003646939.1"; level 2; tag "basic"; tag "appris_candidate"; tag "CCDS"; ccdsid "CCDS79.1"; havana_gene "OTTHUMG00000000905.3"; havana_transcri…
chr1	HAVANA	exon	6533046	6533234	.	-	.	gene_id "ENSG00000171680.16"; transcript_id "ENST00000340850.5"; gene_type "protein_coding"; gene_status "KNOWN"; gene_name "PLEKHG5"; transcript_type "protein_coding"; transcript_status "KNOWN"; transcript_name "PLEKHG5-201"; exon_number 9; exon_id "ENSE00003634776.1"; level 2; tag "basic"; tag "appris_candidate"; tag "CCDS"; ccdsid "CCDS79.1"; havana_gene "OTTHUMG00000000905.3"; havana_transcri…
chr1	HAVANA	exon	6532587	6532682	.	-	.	gene_id "ENSG00000171680.16"; transcript_id "ENST00000340850.5"; gene_type "protein_coding"; gene_status "KNOWN"; gene_name "PLEKHG5"; transcript_type "protein_coding"; transcript_status "KNOWN"; transcript_name "PLEKHG5-201"; exon_number 10; exon_id "ENSE00003621777.1"; level 2; tag "basic"; tag "appris_candidate"; tag "CCDS"; ccdsid "CCDS79.1"; havana_gene "OTTHUMG00000000905.3"; havana_transcr…
chr1	HAVANA	exon	6531818	6531868	.	-	.	gene_id "ENSG00000171680.16"; transcript_id "ENST00000340850.5"; gene_type "protein_coding"; gene_status "KNOWN"; gene_name "PLEKHG5"; transcript_type "protein_coding"; transcript_status "KNOWN"; transcript_name "PLEKHG5-201"; exon_number 11; exon_id "ENSE00003640283.1"; level 2; tag "basic"; tag "appris_candidate"; tag "CCDS"; ccdsid "CCDS79.1"; havana_gene "OTTHUMG00000000905.3"; havana_transcr…
chr1	HAVANA	exon	6531548	6531697	.	-	.	gene_id "ENSG00000171680.16"; transcript_id "ENST00000340850.5"; gene_type "protein_coding"; gene_status "KNOWN"; gene_name "PLEKHG5"; transcript_type "protein_coding"; transcript_status "KNOWN"; transcript_name "PLEKHG5-201"; exon_number 12; exon_id "ENSE00003560717.1"; level 2; tag "basic"; tag "appris_candidate"; tag "CCDS"; ccdsid "CCDS79.1"; havana_gene "OTTHUMG00000000905.3"; havana_transcr…
chr1	HAVANA	exon	6531050	6531160	.	-	.	gene_id "ENSG00000171680.16"; transcript_id "ENST00000340850.5"; gene_type "protein_coding"; gene_status "KNOWN"; gene_name "PLEKHG5"; transcript_type "protein_coding"; transcript_status "KNOWN"; transcript_name "PLEKHG5-201"; exon_number 13; exon_id "ENSE00003596813.1"; level 2; tag "basic"; tag "appris_candidate"; tag "CCDS"; ccdsid "CCDS79.1"; havana_gene "OTTHUMG00000000905.3"; havana_transcr…
chr1	HAVANA	exon	6530795	6530944	.	-	.	gene_id "ENSG00000171680.16"; transcript_id "ENST00000340850.5"; gene_type "protein_coding"; gene_status "KNOWN"; gene_name "PLEKHG5"; transcript_type "protein_coding"; transcript_status "KNOWN"; transcript_name "PLEKHG5-201"; exon_number 14; exon_id "ENSE00003477218.1"; level 2; tag "basic"; tag "appris_candidate"; tag "CCDS"; ccdsid "CCDS79.1"; havana_gene "OTTHUMG00000000905.3"; havana_transcr…
chr1	HAVANA	exon	6530566	6530703	.	-	.	gene_id "ENSG00000171680.16"; transcript_id "ENST00000340850.5"; gene_type "protein_coding"; gene_status "KNOWN"; gene_name "PLEKHG5"; transcript_type "protein_coding"; transcript_status "KNOWN"; transcript_name "PLEKHG5-201"; exon_number 15; exon_id "ENSE00003627040.1"; level 2; tag "basic"; tag "appris_candidate"; tag "CCDS"; ccdsid "CCDS79.1"; havana_gene "OTTHUMG00000000905.3"; havana_transcr…
chr1	HAVANA	exon	6530296	6530415	.	-	.	gene_id "ENSG00000171680.16"; transcript_id "ENST00000340850.5"; gene_type "protein_coding"; gene_status "KNOWN"; gene_name "PLEKHG5"; transcript_type "protein_coding"; transcript_status "KNOWN"; transcript_name "PLEKHG5-201"; exon_number 16; exon_id "ENSE00003528986.1"; level 2; tag "basic"; tag "appris_candidate"; tag "CCDS"; ccdsid "CCDS79.1"; havana_gene "OTTHUMG00000000905.3"; havana_transcr…
chr1	HAVANA	exon	6529604	6529736	.	-	.	gene_id "ENSG00000171680.16"; transcript_id "ENST00000340850.5"; gene_type "protein_coding"; gene_status "KNOWN"; gene_name "PLEKHG5"; transcript_type "protein_coding"; transcript_status "KNOWN"; transcript_name "PLEKHG5-201"; exon_number 17; exon_id "ENSE00003590576.1"; level 2; tag "basic"; tag "appris_candidate"; tag "CCDS"; ccdsid "CCDS79.1"; havana_gene "OTTHUMG00000000905.3"; havana_transcr…
chr1	HAVANA	exon	6529395	6529510	.	-	.	gene_id "ENSG00000171680.16"; transcript_id "ENST00000340850.5"; gene_type "protein_coding"; gene_status "KNOWN"; gene_name "PLEKHG5"; transcript_type "protein_coding"; transcript_status "KNOWN"; transcript_name "PLEKHG5-201"; exon_number 18; exon_id "ENSE00003515734.1"; level 2; tag "basic"; tag "appris_candidate"; tag "CCDS"; ccdsid "CCDS79.1"; havana_gene "OTTHUMG00000000905.3"; havana_transcr…
chr1	HAVANA	exon	6529102	6529301	.	-	.	gene_id "ENSG00000171680.16"; transcript_id "ENST00000340850.5"; gene_type "protein_coding"; gene_status "KNOWN"; gene_name "PLEKHG5"; transcript_type "protein_coding"; transcript_status "KNOWN"; transcript_name "PLEKHG5-201"; exon_number 19; exon_id "ENSE00003686482.1"; level 2; tag "basic"; tag "appris_candidate"; tag "CCDS"; ccdsid "CCDS79.1"; havana_gene "OTTHUMG00000000905.3"; havana_transcr…
chr1	HAVANA	exon	6527885	6528646	.	-	.	gene_id "ENSG00000171680.16"; transcript_id "ENST00000340850.5"; gene_type "protein_coding"; gene_status "KNOWN"; gene_name "PLEKHG5"; transcript_type "protein_coding"; transcript_status "KNOWN"; transcript_name "PLEKHG5-201"; exon_number 20; exon_id "ENSE00003515189.1"; level 2; tag "basic"; tag "appris_candidate"; tag "CCDS"; ccdsid "CCDS79.1"; havana_gene "OTTHUMG00000000905.3"; havana_transcr…
chr1	HAVANA	exon	6526152	6527632	.	-	.	gene_id "ENSG00000171680.16"; transcript_id "ENST00000340850.5"; gene_type "protein_coding"; gene_status "KNOWN"; gene_name "PLEKHG5"; transcript_type "protein_coding"; transcript_status "KNOWN"; transcript_name "PLEKHG5-201"; exon_number 21; exon_id "ENSE00003616567.1"; level 2; tag "basic"; tag "appris_candidate"; tag "CCDS"; ccdsid "CCDS79.1"; havana_gene "OTTHUMG00000000905.3"; havana_transcr…
chr1	HAVANA	exon	6551697	6551760	.	-	.	gene_id "ENSG00000171680.16"; transcript_id "ENST00000377728.3"; gene_type "protein_coding"; gene_status "KNOWN"; gene_name "PLEKHG5"; transcript_type "protein_coding"; transcript_status "KNOWN"; transcript_name "PLEKHG5-005"; exon_number 1; exon_id "ENSE00001474961.1"; level 2; tag "basic"; tag "appris_candidate"; tag "CCDS"; ccdsid "CCDS79.1"; havana_gene "OTTHUMG00000000905.3"; havana_transcri…
chr1	HAVANA	exon	6537589	6537718	.	-	.	gene_id "ENSG00000171680.16"; transcript_id "ENST00000377728.3"; gene_type "protein_coding"; gene_status "KNOWN"; gene_name "PLEKHG5"; transcript_type "protein_coding"; transcript_status "KNOWN"; transcript_name "PLEKHG5-005"; exon_number 2; exon_id "ENSE00003458585.1"; level 2; tag "basic"; tag "appris_candidate"; tag "CCDS"; ccdsid "CCDS79.1"; havana_gene "OTTHUMG00000000905.3"; havana_transcri…
chr1	HAVANA	exon	6535991	6536096	.	-	.	gene_id "ENSG00000171680.16"; transcript_id "ENST00000377728.3"; gene_type "protein_coding"; gene_status "KNOWN"; gene_name "PLEKHG5"; transcript_type "protein_coding"; transcript_status "KNOWN"; transcript_name "PLEKHG5-005"; exon_number 3; exon_id "ENSE00003634700.1"; level 2; tag "basic"; tag "appris_candidate"; tag "CCDS"; ccdsid "CCDS79.1"; havana_gene "OTTHUMG00000000905.3"; havana_transcri…
chr1	HAVANA	exon	6535522	6535582	.	-	.	gene_id "ENSG00000171680.16"; transcript_id "ENST00000377728.3"; gene_type "protein_coding"; gene_status "KNOWN"; gene_name "PLEKHG5"; transcript_type "protein_coding"; transcript_status "KNOWN"; transcript_name "PLEKHG5-005"; exon_number 4; exon_id "ENSE00003633976.1"; level 2; tag "basic"; tag "appris_candidate"; tag "CCDS"; ccdsid "CCDS79.1"; havana_gene "OTTHUMG00000000905.3"; havana_transcri…
chr1	HAVANA	exon	6535107	6535198	.	-	.	gene_id "ENSG00000171680.16"; transcript_id "ENST00000377728.3"; gene_type "protein_coding"; gene_status "KNOWN"; gene_name "PLEKHG5"; transcript_type "protein_coding"; transcript_status "KNOWN"; transcript_name "PLEKHG5-005"; exon_number 5; exon_id "ENSE00003043127.1"; level 2; tag "basic"; tag "appris_candidate"; tag "CCDS"; ccdsid "CCDS79.1"; havana_gene "OTTHUMG00000000905.3"; havana_transcri…
chr1	HAVANA	exon	6534511	6534647	.	-	.	gene_id "ENSG00000171680.16"; transcript_id "ENST00000377728.3"; gene_type "protein_coding"; gene_status "KNOWN"; gene_name "PLEKHG5"; transcript_type "protein_coding"; transcript_status "KNOWN"; transcript_name "PLEKHG5-005"; exon_number 6; exon_id "ENSE00002879000.1"; level 2; tag "basic"; tag "appris_candidate"; tag "CCDS"; ccdsid "CCDS79.1"; havana_gene "OTTHUMG00000000905.3"; havana_transcri…
chr1	HAVANA	exon	6534073	6534224	.	-	.	gene_id "ENSG00000171680.16"; transcript_id "ENST00000377728.3"; gene_type "protein_coding"; gene_status "KNOWN"; gene_name "PLEKHG5"; transcript_type "protein_coding"; transcript_status "KNOWN"; transcript_name "PLEKHG5-005"; exon_number 7; exon_id "ENSE00003641730.1"; level 2; tag "basic"; tag "appris_candidate"; tag "CCDS"; ccdsid "CCDS79.1"; havana_gene "OTTHUMG00000000905.3"; havana_transcri…
chr1	HAVANA	exon	6533311	6533514	.	-	.	gene_id "ENSG00000171680.16"; transcript_id "ENST00000377728.3"; gene_type "protein_coding"; gene_status "KNOWN"; gene_name "PLEKHG5"; transcript_type "protein_coding"; transcript_status "KNOWN"; transcript_name "PLEKHG5-005"; exon_number 8; exon_id "ENSE00003646939.1"; level 2; tag "basic"; tag "appris_candidate"; tag "CCDS"; ccdsid "CCDS79.1"; havana_gene "OTTHUMG00000000905.3"; havana_transcri…
chr1	HAVANA	exon	6533046	6533234	.	-	.	gene_id "ENSG00000171680.16"; transcript_id "ENST00000377728.3"; gene_type "protein_coding"; gene_status "KNOWN"; gene_name "PLEKHG5"; transcript_type "protein_coding"; transcript_status "KNOWN"; transcript_name "PLEKHG5-005"; exon_number 9; exon_id "ENSE00003634776.1"; level 2; tag "basic"; tag "appris_candidate"; tag "CCDS"; ccdsid "CCDS79.1"; havana_gene "OTTHUMG00000000905.3"; havana_transcri…
chr1	HAVANA	exon	6532587	6532682	.	-	.	gene_id "ENSG00000171680.16"; transcript_id "ENST00000377728.3"; gene_type "protein_coding"; gene_status "KNOWN"; gene_name "PLEKHG5"; transcript_type "protein_coding"; transcript_status "KNOWN"; transcript_name "PLEKHG5-005"; exon_number 10; exon_id "ENSE00003621777.1"; level 2; tag "basic"; tag "appris_candidate"; tag "CCDS"; ccdsid "CCDS79.1"; havana_gene "OTTHUMG00000000905.3"; havana_transcr…
chr1	HAVANA	exon	6531818	6531868	.	-	.	gene_id "ENSG00000171680.16"; transcript_id "ENST00000377728.3"; gene_type "protein_coding"; gene_status "KNOWN"; gene_name "PLEKHG5"; transcript_type "protein_coding"; transcript_status "KNOWN"; transcript_name "PLEKHG5-005"; exon_number 11; exon_id "ENSE00003640283.1"; level 2; tag "basic"; tag "appris_candidate"; tag "CCDS"; ccdsid "CCDS79.1"; havana_gene "OTTHUMG00000000905.3"; havana_transcr…
chr1	HAVANA	exon	6531548	6531697	.	-	.	gene_id "ENSG00000171680.16"; transcript_id "ENST00000377728.3"; gene_type "protein_coding"; gene_status "KNOWN"; gene_name "PLEKHG5"; transcript_type "protein_coding"; transcript_status "KNOWN"; transcript_name "PLEKHG5-005"; exon_number 12; exon_id "ENSE00003560717.1"; level 2; tag "basic"; tag "appris_candidate"; tag "CCDS"; ccdsid "CCDS79.1"; havana_gene "OTTHUMG00000000905.3"; havana_transcr…
chr1	HAVANA	exon	6531050	6531160	.	-	.	gene_id "ENSG00000171680.16"; transcript_id "ENST00000377728.3"; gene_type "protein_coding"; gene_status "KNOWN"; gene_name "PLEKHG5"; transcript_type "protein_coding"; transcript_status "KNOWN"; transcript_name "PLEKHG5-005"; exon_number 13; exon_id "ENSE00003596813.1"; level 2; tag "basic"; tag "appris_candidate"; tag "CCDS"; ccdsid "CCDS79.1"; havana_gene "OTTHUMG00000000905.3"; havana_transcr…
chr1	HAVANA	exon	6530795	6530944	.	-	.	gene_id "ENSG00000171680.16"; transcript_id "ENST00000377728.3"; gene_type "protein_coding"; gene_status "KNOWN"; gene_name "PLEKHG5"; transcript_type "protein_coding"; transcript_status "KNOWN"; transcript_name "PLEKHG5-005"; exon_number 14; exon_id "ENSE00003477218.1"; level 2; tag "basic"; tag "appris_candidate"; tag "CCDS"; ccdsid "CCDS79.1"; havana_gene "OTTHUMG00000000905.3"; havana_transcr…
chr1	HAVANA	exon	6530566	6530703	.	-	.	gene_id "ENSG00000171680.16"; transcript_id "ENST00000377728.3"; gene_type "protein_coding"; gene_status "KNOWN"; gene_name "PLEKHG5"; transcript_type "protein_coding"; transcript_status "KNOWN"; transcript_name "PLEKHG5-005"; exon_number 15; exon_id "ENSE00003627040.1"; level 2; tag "basic"; tag "appris_candidate"; tag "CCDS"; ccdsid "CCDS79.1"; havana_gene "OTTHUMG00000000905.3"; havana_transcr…
chr1	HAVANA	exon	6530296	6530415	.	-	.	gene_id "ENSG00000171680.16"; transcript_id "ENST00000377728.3"; gene_type "protein_coding"; gene_status "KNOWN"; gene_name "PLEKHG5"; transcript_type "protein_coding"; transcript_status "KNOWN"; transcript_name "PLEKHG5-005"; exon_number 16; exon_id "ENSE00003528986.1"; level 2; tag "basic"; tag "appris_candidate"; tag "CCDS"; ccdsid "CCDS79.1"; havana_gene "OTTHUMG00000000905.3"; havana_transcr…
chr1	HAVANA	exon	6529604	6529736	.	-	.	gene_id "ENSG00000171680.16"; transcript_id "ENST00000377728.3"; gene_type "protein_coding"; gene_status "KNOWN"; gene_name "PLEKHG5"; transcript_type "protein_coding"; transcript_status "KNOWN"; transcript_name "PLEKHG5-005"; exon_number 17; exon_id "ENSE00003590576.1"; level 2; tag "basic"; tag "appris_candidate"; tag "CCDS"; ccdsid "CCDS79.1"; havana_gene "OTTHUMG00000000905.3"; havana_transcr…
chr1	HAVANA	exon	6529395	6529510	.	-	.	gene_id "ENSG00000171680.16"; transcript_id "ENST00000377728.3"; gene_type "protein_coding"; gene_status "KNOWN"; gene_name "PLEKHG5"; transcript_type "protein_coding"; transcript_status "KNOWN"; transcript_name "PLEKHG5-005"; exon_number 18; exon_id "ENSE00003515734.1"; level 2; tag "basic"; tag "appris_candidate"; tag "CCDS"; ccdsid "CCDS79.1"; havana_gene "OTTHUMG00000000905.3"; havana_transcr…
chr1	HAVANA	exon	6529102	6529301	.	-	.	gene_id "ENSG00000171680.16"; transcript_id "ENST00000377728.3"; gene_type "protein_coding"; gene_status "KNOWN"; gene_name "PLEKHG5"; transcript_type "protein_coding"; transcript_status "KNOWN"; transcript_name "PLEKHG5-005"; exon_number 19; exon_id "ENSE00003686482.1"; level 2; tag "basic"; tag "appris_candidate"; tag "CCDS"; ccdsid "CCDS79.1"; havana_gene "OTTHUMG00000000905.3"; havana_transcr…
chr1	HAVANA	exon	6527885	6528646	.	-	.	gene_id "ENSG00000171680.16"; transcript_id "ENST00000377728.3"; gene_type "protein_coding"; gene_status "KNOWN"; gene_name "PLEKHG5"; transcript_type "protein_coding"; transcript_status "KNOWN"; transcript_name "PLEKHG5-005"; exon_number 20; exon_id "ENSE00003515189.1"; level 2; tag "basic"; tag "appris_candidate"; tag "CCDS"; ccdsid "CCDS79.1"; havana_gene "OTTHUMG00000000905.3"; havana_transcr…
chr1	HAVANA	exon	6527182	6527632	.	-	.	gene_id "ENSG00000171680.16"; transcript_id "ENST00000377728.3"; gene_type "protein_coding"; gene_status "KNOWN"; gene_name "PLEKHG5"; transcript_type "protein_coding"; transcript_status "KNOWN"; transcript_name "PLEKHG5-005"; exon_number 21; exon_id "ENSE00003616103.1"; level 2; tag "basic"; tag "appris_candidate"; tag "CCDS"; ccdsid "CCDS79.1"; havana_gene "OTTHUMG00000000905.3"; havana_transcr…
chr1	ENSEMBL	exon	6579505	6580069	.	-	.	gene_id "ENSG00000171680.16"; transcript_id "ENST00000377737.2"; gene_type "protein_coding"; gene_status "KNOWN"; gene_name "PLEKHG5"; transcript_type "protein_coding"; transcript_status "KNOWN"; transcript_name "PLEKHG5-202"; exon_number 1; exon_id "ENSE00003685744.1"; level 3; tag "basic"; tag "appris_candidate"; tag "CCDS"; ccdsid "CCDS79.1"; havana_gene "OTTHUMG00000000905.3";
chr1	ENSEMBL	exon	6556553	6556629	.	-	.	gene_id "ENSG00000171680.16"; transcript_id "ENST00000377737.2"; gene_type "protein_coding"; gene_status "KNOWN"; gene_name "PLEKHG5"; transcript_type "protein_coding"; transcript_status "KNOWN"; transcript_name "PLEKHG5-202"; exon_number 2; exon_id "ENSE00003637854.1"; level 3; tag "basic"; tag "appris_candidate"; tag "CCDS"; ccdsid "CCDS79.1"; havana_gene "OTTHUMG00000000905.3";
chr1	ENSEMBL	exon	6537589	6537718	.	-	.	gene_id "ENSG00000171680.16"; transcript_id "ENST00000377737.2"; gene_type "protein_coding"; gene_status "KNOWN"; gene_name "PLEKHG5"; transcript_type "protein_coding"; transcript_status "KNOWN"; transcript_name "PLEKHG5-202"; exon_number 3; exon_id "ENSE00003458585.1"; level 3; tag "basic"; tag "appris_candidate"; tag "CCDS"; ccdsid "CCDS79.1"; havana_gene "OTTHUMG00000000905.3";
chr1	ENSEMBL	exon	6535991	6536096	.	-	.	gene_id "ENSG00000171680.16"; transcript_id "ENST00000377737.2"; gene_type "protein_coding"; gene_status "KNOWN"; gene_name "PLEKHG5"; transcript_type "protein_coding"; transcript_status "KNOWN"; transcript_name "PLEKHG5-202"; exon_number 4; exon_id "ENSE00003634700.1"; level 3; tag "basic"; tag "appris_candidate"; tag "CCDS"; ccdsid "CCDS79.1"; havana_gene "OTTHUMG00000000905.3";
chr1	ENSEMBL	exon	6535522	6535582	.	-	.	gene_id "ENSG00000171680.16"; transcript_id "ENST00000377737.2"; gene_type "protein_coding"; gene_status "KNOWN"; gene_name "PLEKHG5"; transcript_type "protein_coding"; transcript_status "KNOWN"; transcript_name "PLEKHG5-202"; exon_number 5; exon_id "ENSE00003633976.1"; level 3; tag "basic"; tag "appris_candidate"; tag "CCDS"; ccdsid "CCDS79.1"; havana_gene "OTTHUMG00000000905.3";
chr1	ENSEMBL	exon	6535107	6535198	.	-	.	gene_id "ENSG00000171680.16"; transcript_id "ENST00000377737.2"; gene_type "protein_coding"; gene_status "KNOWN"; gene_name "PLEKHG5"; transcript_type "protein_coding"; transcript_status "KNOWN"; transcript_name "PLEKHG5-202"; exon_number 6; exon_id "ENSE00003043127.1"; level 3; tag "basic"; tag "appris_candidate"; tag "CCDS"; ccdsid "CCDS79.1"; havana_gene "OTTHUMG00000000905.3";
chr1	ENSEMBL	exon	6534511	6534647	.	-	.	gene_id "ENSG00000171680.16"; transcript_id "ENST00000377737.2"; gene_type "protein_coding"; gene_status "KNOWN"; gene_name "PLEKHG5"; transcript_type "protein_coding"; transcript_status "KNOWN"; transcript_name "PLEKHG5-202"; exon_number 7; exon_id "ENSE00002879000.1"; level 3; tag "basic"; tag "appris_candidate"; tag "CCDS"; ccdsid "CCDS79.1"; havana_gene "OTTHUMG00000000905.3";
chr1	ENSEMBL	exon	6534073	6534224	.	-	.	gene_id "ENSG00000171680.16"; transcript_id "ENST00000377737.2"; gene_type "protein_coding"; gene_status "KNOWN"; gene_name "PLEKHG5"; transcript_type "protein_coding"; transcript_status "KNOWN"; transcript_name "PLEKHG5-202"; exon_number 8; exon_id "ENSE00003641730.1"; level 3; tag "basic"; tag "appris_candidate"; tag "CCDS"; ccdsid "CCDS79.1"; havana_gene "OTTHUMG00000000905.3";
chr1	ENSEMBL	exon	6533311	6533514	.	-	.	gene_id "ENSG00000171680.16"; transcript_id "ENST00000377737.2"; gene_type "protein_coding"; gene_status "KNOWN"; gene_name "PLEKHG5"; transcript_type "protein_coding"; transcript_status "KNOWN"; transcript_name "PLEKHG5-202"; exon_number 9; exon_id "ENSE00003646939.1"; level 3; tag "basic"; tag "appris_candidate"; tag "CCDS"; ccdsid "CCDS79.1"; havana_gene "OTTHUMG00000000905.3";
chr1	ENSEMBL	exon	6533046	6533234	.	-	.	gene_id "ENSG00000171680.16"; transcript_id "ENST00000377737.2"; gene_type "protein_coding"; gene_status "KNOWN"; gene_name "PLEKHG5"; transcript_type "protein_coding"; transcript_status "KNOWN"; transcript_name "PLEKHG5-202"; exon_number 10; exon_id "ENSE00003634776.1"; level 3; tag "basic"; tag "appris_candidate"; tag "CCDS"; ccdsid "CCDS79.1"; havana_gene "OTTHUMG00000000905.3";
chr1	ENSEMBL	exon	6532587	6532682	.	-	.	gene_id "ENSG00000171680.16"; transcript_id "ENST00000377737.2"; gene_type "protein_coding"; gene_status "KNOWN"; gene_name "PLEKHG5"; transcript_type "protein_coding"; transcript_status "KNOWN"; transcript_name "PLEKHG5-202"; exon_number 11; exon_id "ENSE00003621777.1"; level 3; tag "basic"; tag "appris_candidate"; tag "CCDS"; ccdsid "CCDS79.1"; havana_gene "OTTHUMG00000000905.3";
chr1	ENSEMBL	exon	6531818	6531868	.	-	.	gene_id "ENSG00000171680.16"; transcript_id "ENST00000377737.2"; gene_type "protein_coding"; gene_status "KNOWN"; gene_name "PLEKHG5"; transcript_type "protein_coding"; transcript_status "KNOWN"; transcript_name "PLEKHG5-202"; exon_number 12; exon_id "ENSE00003640283.1"; level 3; tag "basic"; tag "appris_candidate"; tag "CCDS"; ccdsid "CCDS79.1"; havana_gene "OTTHUMG00000000905.3";
chr1	ENSEMBL	exon	6531548	6531697	.	-	.	gene_id "ENSG00000171680.16"; transcript_id "ENST00000377737.2"; gene_type "protein_coding"; gene_status "KNOWN"; gene_name "PLEKHG5"; transcript_type "protein_coding"; transcript_status "KNOWN"; transcript_name "PLEKHG5-202"; exon_number 13; exon_id "ENSE00003560717.1"; level 3; tag "basic"; tag "appris_candidate"; tag "CCDS"; ccdsid "CCDS79.1"; havana_gene "OTTHUMG00000000905.3";
chr1	ENSEMBL	exon	6531050	6531160	.	-	.	gene_id "ENSG00000171680.16"; transcript_id "ENST00000377737.2"; gene_type "protein_coding"; gene_status "KNOWN"; gene_name "PLEKHG5"; transcript_type "protein_coding"; transcript_status "KNOWN"; transcript_name "PLEKHG5-202"; exon_number 14; exon_id "ENSE00003596813.1"; level 3; tag "basic"; tag "appris_candidate"; tag "CCDS"; ccdsid "CCDS79.1"; havana_gene "OTTHUMG00000000905.3";
chr1	ENSEMBL	exon	6530795	6530944	.	-	.	gene_id "ENSG00000171680.16"; transcript_id "ENST00000377737.2"; gene_type "protein_coding"; gene_status "KNOWN"; gene_name "PLEKHG5"; transcript_type "protein_coding"; transcript_status "KNOWN"; transcript_name "PLEKHG5-202"; exon_number 15; exon_id "ENSE00003477218.1"; level 3; tag "basic"; tag "appris_candidate"; tag "CCDS"; ccdsid "CCDS79.1"; havana_gene "OTTHUMG00000000905.3";
chr1	ENSEMBL	exon	6530566	6530703	.	-	.	gene_id "ENSG00000171680.16"; transcript_id "ENST00000377737.2"; gene_type "protein_coding"; gene_status "KNOWN"; gene_name "PLEKHG5"; transcript_type "protein_coding"; transcript_status "KNOWN"; transcript_name "PLEKHG5-202"; exon_number 16; exon_id "ENSE00003627040.1"; level 3; tag "basic"; tag "appris_candidate"; tag "CCDS"; ccdsid "CCDS79.1"; havana_gene "OTTHUMG00000000905.3";
chr1	ENSEMBL	exon	6530296	6530415	.	-	.	gene_id "ENSG00000171680.16"; transcript_id "ENST00000377737.2"; gene_type "protein_coding"; gene_status "KNOWN"; gene_name "PLEKHG5"; transcript_type "protein_coding"; transcript_status "KNOWN"; transcript_name "PLEKHG5-202"; exon_number 17; exon_id "ENSE00003528986.1"; level 3; tag "basic"; tag "appris_candidate"; tag "CCDS"; ccdsid "CCDS79.1"; havana_gene "OTTHUMG00000000905.3";
chr1	ENSEMBL	exon	6529604	6529736	.	-	.	gene_id "ENSG00000171680.16"; transcript_id "ENST00000377737.2"; gene_type "protein_coding"; gene_status "KNOWN"; gene_name "PLEKHG5"; transcript_type "protein_coding"; transcript_status "KNOWN"; transcript_name "PLEKHG5-202"; exon_number 18; exon_id "ENSE00003590576.1"; level 3; tag "basic"; tag "appris_candidate"; tag "CCDS"; ccdsid "CCDS79.1"; havana_gene "OTTHUMG00000000905.3";
chr1	ENSEMBL	exon	6529395	6529510	.	-	.	gene_id "ENSG00000171680.16"; transcript_id "ENST00000377737.2"; gene_type "protein_coding"; gene_status "KNOWN"; gene_name "PLEKHG5"; transcript_type "protein_coding"; transcript_status "KNOWN"; transcript_name "PLEKHG5-202"; exon_number 19; exon_id "ENSE00003515734.1"; level 3; tag "basic"; tag "appris_candidate"; tag "CCDS"; ccdsid "CCDS79.1"; havana_gene "OTTHUMG00000000905.3";
chr1	ENSEMBL	exon	6529102	6529301	.	-	.	gene_id "ENSG00000171680.16"; transcript_id "ENST00000377737.2"; gene_type "protein_coding"; gene_status "KNOWN"; gene_name "PLEKHG5"; transcript_type "protein_coding"; transcript_status "KNOWN"; transcript_name "PLEKHG5-202"; exon_number 20; exon_id "ENSE00003686482.1"; level 3; tag "basic"; tag "appris_candidate"; tag "CCDS"; ccdsid "CCDS79.1"; havana_gene "OTTHUMG00000000905.3";
chr1	ENSEMBL	exon	6527885	6528646	.	-	.	gene_id "ENSG00000171680.16"; transcript_id "ENST00000377737.2"; gene_type "protein_coding"; gene_status "KNOWN"; gene_name "PLEKHG5"; transcript_type "protein_coding"; transcript_status "KNOWN"; transcript_name "PLEKHG5-202"; exon_number 21; exon_id "ENSE00003515189.1"; level 3; tag "basic"; tag "appris_candidate"; tag "CCDS"; ccdsid "CCDS79.1"; havana_gene "OTTHUMG00000000905.3";
chr1	ENSEMBL	exon	6527183	6527632	.	-	.	gene_id "ENSG00000171680.16"; transcript_id "ENST00000377737.2"; gene_type "protein_coding"; gene_status "KNOWN"; gene_name "PLEKHG5"; transcript_type "protein_coding"; transcript_status "KNOWN"; transcript_name "PLEKHG5-202"; exon_number 22; exon_id "ENSE00001627577.1"; level 3; tag "basic"; tag "appris_candidate"; tag "CCDS"; ccdsid "CCDS79.1"; havana_gene "OTTHUMG00000000905.3";
chr1	HAVANA	exon	6631001	6631275	.	+	.	gene_id "ENSG00000173662.15"; transcript_id "ENST00000411823.1"; gene_type "protein_coding"; gene_status "KNOWN"; gene_name "TAS1R1"; transcript_type "protein_coding"; transcript_status "PUTATIVE"; transcript_name "TAS1R1-002"; exon_number 1; exon_id "ENSE00001775701.1"; level 2; tag "mRNA_start_NF"; tag "cds_start_NF"; havana_gene "OTTHUMG00000001441.2"; havana_transcript "OTTHUMT00000004212.1";
chr1	HAVANA	exon	6634691	6635452	.	+	.	gene_id "ENSG00000173662.15"; transcript_id "ENST00000411823.1"; gene_type "protein_coding"; gene_status "KNOWN"; gene_name "TAS1R1"; transcript_type "protein_coding"; transcript_status "PUTATIVE"; transcript_name "TAS1R1-002"; exon_number 2; exon_id "ENSE00001182045.1"; level 2; tag "mRNA_start_NF"; tag "cds_start_NF"; havana_gene "OTTHUMG00000001441.2"; havana_transcript "OTTHUMT00000004212.1";
chr1	HAVANA	exon	6638713	6639486	.	+	.	gene_id "ENSG00000173662.15"; transcript_id "ENST00000411823.1"; gene_type "protein_coding"; gene_status "KNOWN"; gene_name "TAS1R1"; transcript_type "protein_coding"; transcript_status "PUTATIVE"; transcript_name "TAS1R1-002"; exon_number 3; exon_id "ENSE00001632724.1"; level 2; tag "mRNA_start_NF"; tag "cds_start_NF"; havana_gene "OTTHUMG00000001441.2"; havana_transcript "OTTHUMT00000004212.1";
chr1	HAVANA	exon	6640061	6640109	.	+	.	gene_id "ENSG00000204859.7"; transcript_id "ENST00000319084.5"; gene_type "protein_coding"; gene_status "KNOWN"; gene_name "ZBTB48"; transcript_type "protein_coding"; transcript_status "KNOWN"; transcript_name "ZBTB48-004"; exon_number 1; exon_id "ENSE00001562071.2"; level 2; tag "alternative_5_UTR"; tag "mRNA_end_NF"; tag "cds_end_NF"; havana_gene "OTTHUMG00000001438.3"; havana_transcript "OTTHU…
chr1	HAVANA	exon	6640601	6641359	.	+	.	gene_id "ENSG00000204859.7"; transcript_id "ENST00000319084.5"; gene_type "protein_coding"; gene_status "KNOWN"; gene_name "ZBTB48"; transcript_type "protein_coding"; transcript_status "KNOWN"; transcript_name "ZBTB48-004"; exon_number 2; exon_id "ENSE00001474830.1"; level 2; tag "alternative_5_UTR"; tag "mRNA_end_NF"; tag "cds_end_NF"; havana_gene "OTTHUMG00000001438.3"; havana_transcript "OTTHU…
chr1	HAVANA	exon	6642118	6642359	.	+	.	gene_id "ENSG00000204859.7"; transcript_id "ENST00000319084.5"; gene_type "protein_coding"; gene_status "KNOWN"; gene_name "ZBTB48"; transcript_type "protein_coding"; transcript_status "KNOWN"; transcript_name "ZBTB48-004"; exon_number 3; exon_id "ENSE00003508469.1"; level 2; tag "alternative_5_UTR"; tag "mRNA_end_NF"; tag "cds_end_NF"; havana_gene "OTTHUMG00000001438.3"; havana_transcript "OTTHU…
chr1	HAVANA	exon	6661857	6662929	.	-	.	gene_id "ENSG00000162413.12"; transcript_id "ENST00000377658.4"; gene_type "protein_coding"; gene_status "KNOWN"; gene_name "KLHL21"; transcript_type "protein_coding"; transcript_status "KNOWN"; transcript_name "KLHL21-001"; exon_number 1; exon_id "ENSE00001474768.1"; level 2; tag "basic"; tag "appris_principal"; tag "CCDS"; ccdsid "CCDS30575.1"; havana_gene "OTTHUMG00000001437.2"; havana_transcr…
chr1	HAVANA	exon	6659107	6659512	.	-	.	gene_id "ENSG00000162413.12"; transcript_id "ENST00000377658.4"; gene_type "protein_coding"; gene_status "KNOWN"; gene_name "KLHL21"; transcript_type "protein_coding"; transcript_status "KNOWN"; transcript_name "KLHL21-001"; exon_number 2; exon_id "ENSE00003681878.1"; level 2; tag "basic"; tag "appris_principal"; tag "CCDS"; ccdsid "CCDS30575.1"; havana_gene "OTTHUMG00000001437.2"; havana_transcr…
chr1	HAVANA	exon	6655545	6655617	.	-	.	gene_id "ENSG00000162413.12"; transcript_id "ENST00000377658.4"; gene_type "protein_coding"; gene_status "KNOWN"; gene_name "KLHL21"; transcript_type "protein_coding"; transcript_status "KNOWN"; transcript_name "KLHL21-001"; exon_number 3; exon_id "ENSE00002950579.1"; level 2; tag "basic"; tag "appris_principal"; tag "CCDS"; ccdsid "CCDS30575.1"; havana_gene "OTTHUMG00000001437.2"; havana_transcr…
chr1	HAVANA	exon	6650784	6653718	.	-	.	gene_id "ENSG00000162413.12"; transcript_id "ENST00000377658.4"; gene_type "protein_coding"; gene_status "KNOWN"; gene_name "KLHL21"; transcript_type "protein_coding"; transcript_status "KNOWN"; transcript_name "KLHL21-001"; exon_number 4; exon_id "ENSE00001474763.4"; level 2; tag "basic"; tag "appris_principal"; tag "CCDS"; ccdsid "CCDS30575.1"; havana_gene "OTTHUMG00000001437.2"; havana_transcr…
chr1	ENSEMBL	exon	6740968	6741097	.	-	.	gene_id "ENSG00000007923.11"; transcript_id "ENST00000349363.6"; gene_type "protein_coding"; gene_status "KNOWN"; gene_name "DNAJC11"; transcript_type "protein_coding"; transcript_status "KNOWN"; transcript_name "DNAJC11-201"; exon_number 1; exon_id "ENSE00003557071.1"; level 3; tag "basic"; havana_gene "OTTHUMG00000001443.3";
chr1	ENSEMBL	exon	6738454	6738527	.	-	.	gene_id "ENSG00000007923.11"; transcript_id "ENST00000349363.6"; gene_type "protein_coding"; gene_status "KNOWN"; gene_name "DNAJC11"; transcript_type "protein_coding"; transcript_status "KNOWN"; transcript_name "DNAJC11-201"; exon_number 2; exon_id "ENSE00003464933.1"; level 3; tag "basic"; havana_gene "OTTHUMG00000001443.3";
chr1	ENSEMBL	exon	6727769	6727870	.	-	.	gene_id "ENSG00000007923.11"; transcript_id "ENST00000349363.6"; gene_type "protein_coding"; gene_status "KNOWN"; gene_name "DNAJC11"; transcript_type "protein_coding"; transcript_status "KNOWN"; transcript_name "DNAJC11-201"; exon_number 3; exon_id "ENSE00003551429.1"; level 3; tag "basic"; havana_gene "OTTHUMG00000001443.3";
chr1	ENSEMBL	exon	6713971	6714099	.	-	.	gene_id "ENSG00000007923.11"; transcript_id "ENST00000349363.6"; gene_type "protein_coding"; gene_status "KNOWN"; gene_name "DNAJC11"; transcript_type "protein_coding"; transcript_status "KNOWN"; transcript_name "DNAJC11-201"; exon_number 4; exon_id "ENSE00003653255.1"; level 3; tag "basic"; havana_gene "OTTHUMG00000001443.3";
chr1	ENSEMBL	exon	6712889	6713011	.	-	.	gene_id "ENSG00000007923.11"; transcript_id "ENST00000349363.6"; gene_type "protein_coding"; gene_status "KNOWN"; gene_name "DNAJC11"; transcript_type "protein_coding"; transcript_status "KNOWN"; transcript_name "DNAJC11-201"; exon_number 5; exon_id "ENSE00003550242.1"; level 3; tag "basic"; havana_gene "OTTHUMG00000001443.3";
chr1	ENSEMBL	exon	6711589	6711662	.	-	.	gene_id "ENSG00000007923.11"; transcript_id "ENST00000349363.6"; gene_type "protein_coding"; gene_status "KNOWN"; gene_name "DNAJC11"; transcript_type "protein_coding"; transcript_status "KNOWN"; transcript_name "DNAJC11-201"; exon_number 6; exon_id "ENSE00003469839.1"; level 3; tag "basic"; havana_gene "OTTHUMG00000001443.3";
chr1	ENSEMBL	exon	6705931	6706038	.	-	.	gene_id "ENSG00000007923.11"; transcript_id "ENST00000349363.6"; gene_type "protein_coding"; gene_status "KNOWN"; gene_name "DNAJC11"; transcript_type "protein_coding"; transcript_status "KNOWN"; transcript_name "DNAJC11-201"; exon_number 7; exon_id "ENSE00000828404.1"; level 3; tag "basic"; havana_gene "OTTHUMG00000001443.3";
chr1	ENSEMBL	exon	6694228	6694844	.	-	.	gene_id "ENSG00000007923.11"; transcript_id "ENST00000349363.6"; gene_type "protein_coding"; gene_status "KNOWN"; gene_name "DNAJC11"; transcript_type "protein_coding"; transcript_status "KNOWN"; transcript_name "DNAJC11-201"; exon_number 8; exon_id "ENSE00001714514.1"; level 3; tag "basic"; havana_gene "OTTHUMG00000001443.3";
chr1	HAVANA	exon	7805021	7805082	.	+	.	gene_id "ENSG00000171735.14"; transcript_id "ENST00000476864.1"; gene_type "protein_coding"; gene_status "KNOWN"; gene_name "CAMTA1"; transcript_type "protein_coding"; transcript_status "NOVEL"; transcript_name "CAMTA1-015"; exon_number 1; exon_id "ENSE00001927520.1"; level 2; tag "basic"; havana_gene "OTTHUMG00000001212.4"; havana_transcript "OTTHUMT00000003602.2";
chr1	HAVANA	exon	7805905	7806151	.	+	.	gene_id "ENSG00000171735.14"; transcript_id "ENST00000476864.1"; gene_type "protein_coding"; gene_status "KNOWN"; gene_name "CAMTA1"; transcript_type "protein_coding"; transcript_status "NOVEL"; transcript_name "CAMTA1-015"; exon_number 2; exon_id "ENSE00001151428.4"; level 2; tag "basic"; havana_gene "OTTHUMG00000001212.4"; havana_transcript "OTTHUMT00000003602.2";
chr1	HAVANA	exon	7807770	7807841	.	+	.	gene_id "ENSG00000171735.14"; transcript_id "ENST00000476864.1"; gene_type "protein_coding"; gene_status "KNOWN"; gene_name "CAMTA1"; transcript_type "protein_coding"; transcript_status "NOVEL"; transcript_name "CAMTA1-015"; exon_number 3; exon_id "ENSE00001151421.1"; level 2; tag "basic"; havana_gene "OTTHUMG00000001212.4"; havana_transcript "OTTHUMT00000003602.2";
chr1	HAVANA	exon	7811259	7811452	.	+	.	gene_id "ENSG00000171735.14"; transcript_id "ENST00000476864.1"; gene_type "protein_coding"; gene_status "KNOWN"; gene_name "CAMTA1"; transcript_type "protein_coding"; transcript_status "NOVEL"; transcript_name "CAMTA1-015"; exon_number 4; exon_id "ENSE00001151415.1"; level 2; tag "basic"; havana_gene "OTTHUMG00000001212.4"; havana_transcript "OTTHUMT00000003602.2";
chr1	HAVANA	exon	7812519	7812593	.	+	.	gene_id "ENSG00000171735.14"; transcript_id "ENST00000476864.1"; gene_type "protein_coding"; gene_status "KNOWN"; gene_name "CAMTA1"; transcript_type "protein_coding"; transcript_status "NOVEL"; transcript_name "CAMTA1-015"; exon_number 5; exon_id "ENSE00001151407.1"; level 2; tag "basic"; havana_gene "OTTHUMG00000001212.4"; havana_transcript "OTTHUMT00000003602.2";
chr1	HAVANA	exon	7826519	7826582	.	+	.	gene_id "ENSG00000171735.14"; transcript_id "ENST00000476864.1"; gene_type "protein_coding"; gene_status "KNOWN"; gene_name "CAMTA1"; transcript_type "protein_coding"; transcript_status "NOVEL"; transcript_name "CAMTA1-015"; exon_number 6; exon_id "ENSE00003689476.1"; level 2; tag "basic"; havana_gene "OTTHUMG00000001212.4"; havana_transcript "OTTHUMT00000003602.2";
chr1	HAVANA	exon	7913367	7913572	.	-	.	gene_id "ENSG00000049247.9"; transcript_id "ENST00000377516.2"; gene_type "protein_coding"; gene_status "KNOWN"; gene_name "UTS2"; transcript_type "protein_coding"; transcript_status "PUTATIVE"; transcript_name "UTS2-001"; exon_number 1; exon_id "ENSE00001690845.1"; level 2; tag "basic"; havana_gene "OTTHUMG00000001218.1"; havana_transcript "OTTHUMT00000003611.1";
chr1	HAVANA	exon	7912961	7913178	.	-	.	gene_id "ENSG00000049247.9"; transcript_id "ENST00000377516.2"; gene_type "protein_coding"; gene_status "KNOWN"; gene_name "UTS2"; transcript_type "protein_coding"; transcript_status "PUTATIVE"; transcript_name "UTS2-001"; exon_number 2; exon_id "ENSE00001474189.1"; level 2; tag "basic"; havana_gene "OTTHUMG00000001218.1"; havana_transcript "OTTHUMT00000003611.1";
chr1	HAVANA	exon	7910872	7910982	.	-	.	gene_id "ENSG00000049247.9"; transcript_id "ENST00000377516.2"; gene_type "protein_coding"; gene_status "KNOWN"; gene_name "UTS2"; transcript_type "protein_coding"; transcript_status "PUTATIVE"; transcript_name "UTS2-001"; exon_number 3; exon_id "ENSE00000900905.1"; level 2; tag "basic"; havana_gene "OTTHUMG00000001218.1"; havana_transcript "OTTHUMT00000003611.1";
chr1	HAVANA	exon	7909700	7909743	.	-	.	gene_id "ENSG00000049247.9"; transcript_id "ENST00000377516.2"; gene_type "protein_coding"; gene_status "KNOWN"; gene_name "UTS2"; transcript_type "protein_coding"; transcript_status "PUTATIVE"; transcript_name "UTS2-001"; exon_number 4; exon_id "ENSE00000737420.1"; level 2; tag "basic"; havana_gene "OTTHUMG00000001218.1"; havana_transcript "OTTHUMT00000003611.1";
chr1	HAVANA	exon	7907864	7907942	.	-	.	gene_id "ENSG00000049247.9"; transcript_id "ENST00000377516.2"; gene_type "protein_coding"; gene_status "KNOWN"; gene_name "UTS2"; transcript_type "protein_coding"; transcript_status "PUTATIVE"; transcript_name "UTS2-001"; exon_number 5; exon_id "ENSE00001474199.1"; level 2; tag "basic"; havana_gene "OTTHUMG00000001218.1"; havana_transcript "OTTHUMT00000003611.1";
chr1	HAVANA	exon	7906752	7906826	.	-	.	gene_id "ENSG00000049247.9"; transcript_id "ENST00000377516.2"; gene_type "protein_coding"; gene_status "KNOWN"; gene_name "UTS2"; transcript_type "protein_coding"; transcript_status "PUTATIVE"; transcript_name "UTS2-001"; exon_number 6; exon_id "ENSE00001474197.1"; level 2; tag "basic"; havana_gene "OTTHUMG00000001218.1"; havana_transcript "OTTHUMT00000003611.1";
chr1	HAVANA	exon	7903143	7904010	.	-	.	gene_id "ENSG00000049247.9"; transcript_id "ENST00000377516.2"; gene_type "protein_coding"; gene_status "KNOWN"; gene_name "UTS2"; transcript_type "protein_coding"; transcript_status "PUTATIVE"; transcript_name "UTS2-001"; exon_number 7; exon_id "ENSE00001474185.2"; level 2; tag "basic"; havana_gene "OTTHUMG00000001218.1"; havana_transcript "OTTHUMT00000003611.1";
chr1	HAVANA	exon	8763114	8763278	.	-	.	gene_id "ENSG00000142599.13"; transcript_id "ENST00000468247.1"; gene_type "protein_coding"; gene_status "KNOWN"; gene_name "RERE"; transcript_type "protein_coding"; transcript_status "KNOWN"; transcript_name "RERE-009"; exon_number 1; exon_id "ENSE00001954196.1"; level 2; tag "mRNA_end_NF"; tag "cds_end_NF"; havana_gene "OTTHUMG00000001765.5"; havana_transcript "OTTHUMT00000004924.2";
chr1	HAVANA	exon	8716252	8716500	.	-	.	gene_id "ENSG00000142599.13"; transcript_id "ENST00000468247.1"; gene_type "protein_coding"; gene_status "KNOWN"; gene_name "RERE"; transcript_type "protein_coding"; transcript_status "KNOWN"; transcript_name "RERE-009"; exon_number 2; exon_id "ENSE00001947455.1"; level 2; tag "mRNA_end_NF"; tag "cds_end_NF"; havana_gene "OTTHUMG00000001765.5"; havana_transcript "OTTHUMT00000004924.2";
chr1	HAVANA	exon	9148431	9148537	.	-	.	gene_id "ENSG00000142583.13"; transcript_id "ENST00000486632.1"; gene_type "protein_coding"; gene_status "KNOWN"; gene_name "SLC2A5"; transcript_type "protein_coding"; transcript_status "KNOWN"; transcript_name "SLC2A5-009"; exon_number 1; exon_id "ENSE00001884459.1"; level 2; tag "mRNA_end_NF"; tag "cds_end_NF"; havana_gene "OTTHUMG00000001771.2"; havana_transcript "OTTHUMT00000004940.2";
chr1	HAVANA	exon	9145073	9145225	.	-	.	gene_id "ENSG00000142583.13"; transcript_id "ENST00000486632.1"; gene_type "protein_coding"; gene_status "KNOWN"; gene_name "SLC2A5"; transcript_type "protein_coding"; transcript_status "KNOWN"; transcript_name "SLC2A5-009"; exon_number 2; exon_id "ENSE00001937850.1"; level 2; tag "mRNA_end_NF"; tag "cds_end_NF"; havana_gene "OTTHUMG00000001771.2"; havana_transcript "OTTHUMT00000004940.2";
chr1	HAVANA	exon	9129563	9129653	.	-	.	gene_id "ENSG00000142583.13"; transcript_id "ENST00000486632.1"; gene_type "protein_coding"; gene_status "KNOWN"; gene_name "SLC2A5"; transcript_type "protein_coding"; transcript_status "KNOWN"; transcript_name "SLC2A5-009"; exon_number 3; exon_id "ENSE00002703752.1"; level 2; tag "mRNA_end_NF"; tag "cds_end_NF"; havana_gene "OTTHUMG00000001771.2"; havana_transcript "OTTHUMT00000004940.2";
chr1	HAVANA	exon	9118211	9118309	.	-	.	gene_id "ENSG00000142583.13"; transcript_id "ENST00000486632.1"; gene_type "protein_coding"; gene_status "KNOWN"; gene_name "SLC2A5"; transcript_type "protein_coding"; transcript_status "KNOWN"; transcript_name "SLC2A5-009"; exon_number 4; exon_id "ENSE00002752925.1"; level 2; tag "mRNA_end_NF"; tag "cds_end_NF"; havana_gene "OTTHUMG00000001771.2"; havana_transcript "OTTHUMT00000004940.2";
chr1	HAVANA	exon	9117507	9117667	.	-	.	gene_id "ENSG00000142583.13"; transcript_id "ENST00000486632.1"; gene_type "protein_coding"; gene_status "KNOWN"; gene_name "SLC2A5"; transcript_type "protein_coding"; transcript_status "KNOWN"; transcript_name "SLC2A5-009"; exon_number 5; exon_id "ENSE00002952224.1"; level 2; tag "mRNA_end_NF"; tag "cds_end_NF"; havana_gene "OTTHUMG00000001771.2"; havana_transcript "OTTHUMT00000004940.2";
chr1	HAVANA	exon	9107669	9107793	.	-	.	gene_id "ENSG00000142583.13"; transcript_id "ENST00000486632.1"; gene_type "protein_coding"; gene_status "KNOWN"; gene_name "SLC2A5"; transcript_type "protein_coding"; transcript_status "KNOWN"; transcript_name "SLC2A5-009"; exon_number 6; exon_id "ENSE00003652705.1"; level 2; tag "mRNA_end_NF"; tag "cds_end_NF"; havana_gene "OTTHUMG00000001771.2"; havana_transcript "OTTHUMT00000004940.2";
chr1	HAVANA	exon	9101844	9101996	.	-	.	gene_id "ENSG00000142583.13"; transcript_id "ENST00000486632.1"; gene_type "protein_coding"; gene_status "KNOWN"; gene_name "SLC2A5"; transcript_type "protein_coding"; transcript_status "KNOWN"; transcript_name "SLC2A5-009"; exon_number 7; exon_id "ENSE00003498354.1"; level 2; tag "mRNA_end_NF"; tag "cds_end_NF"; havana_gene "OTTHUMG00000001771.2"; havana_transcript "OTTHUMT00000004940.2";
chr1	HAVANA	exon	9352939	9353130	.	+	.	gene_id "ENSG00000171621.9"; transcript_id "ENST00000328089.6"; gene_type "protein_coding"; gene_status "KNOWN"; gene_name "SPSB1"; transcript_type "protein_coding"; transcript_status "KNOWN"; transcript_name "SPSB1-001"; exon_number 1; exon_id "ENSE00001405037.4"; level 2; tag "basic"; tag "appris_principal"; tag "CCDS"; ccdsid "CCDS102.1"; havana_gene "OTTHUMG00000001279.3"; havana_transcript "…
chr1	HAVANA	exon	9415802	9416644	.	+	.	gene_id "ENSG00000171621.9"; transcript_id "ENST00000328089.6"; gene_type "protein_coding"; gene_status "KNOWN"; gene_name "SPSB1"; transcript_type "protein_coding"; transcript_status "KNOWN"; transcript_name "SPSB1-001"; exon_number 2; exon_id "ENSE00001172204.3"; level 2; tag "basic"; tag "appris_principal"; tag "CCDS"; ccdsid "CCDS102.1"; havana_gene "OTTHUMG00000001279.3"; havana_transcript "…
chr1	HAVANA	exon	9427507	9429591	.	+	.	gene_id "ENSG00000171621.9"; transcript_id "ENST00000328089.6"; gene_type "protein_coding"; gene_status "KNOWN"; gene_name "SPSB1"; transcript_type "protein_coding"; transcript_status "KNOWN"; transcript_name "SPSB1-001"; exon_number 3; exon_id "ENSE00001341608.4"; level 2; tag "basic"; tag "appris_principal"; tag "CCDS"; ccdsid "CCDS102.1"; havana_gene "OTTHUMG00000001279.3"; havana_transcript "…
chr1	HAVANA	exon	9415766	9416644	.	+	.	gene_id "ENSG00000171621.9"; transcript_id "ENST00000377399.2"; gene_type "protein_coding"; gene_status "KNOWN"; gene_name "SPSB1"; transcript_type "protein_coding"; transcript_status "KNOWN"; transcript_name "SPSB1-002"; exon_number 1; exon_id "ENSE00001473786.2"; level 2; tag "alternative_5_UTR"; tag "basic"; tag "appris_principal"; tag "CCDS"; ccdsid "CCDS102.1"; havana_gene "OTTHUMG0000000127…
chr1	HAVANA	exon	9427507	9427634	.	+	.	gene_id "ENSG00000171621.9"; transcript_id "ENST00000377399.2"; gene_type "protein_coding"; gene_status "KNOWN"; gene_name "SPSB1"; transcript_type "protein_coding"; transcript_status "KNOWN"; transcript_name "SPSB1-002"; exon_number 2; exon_id "ENSE00001473785.1"; level 2; tag "alternative_5_UTR"; tag "basic"; tag "appris_principal"; tag "CCDS"; ccdsid "CCDS102.1"; havana_gene "OTTHUMG0000000127…
chr1	HAVANA	exon	9770256	9770338	.	+	.	gene_id "ENSG00000171608.11"; transcript_id "ENST00000361110.2"; gene_type "protein_coding"; gene_status "KNOWN"; gene_name "PIK3CD"; transcript_type "protein_coding"; transcript_status "NOVEL"; transcript_name "PIK3CD-003"; exon_number 1; exon_id "ENSE00001405694.2"; level 2; tag "basic"; havana_gene "OTTHUMG00000001450.2"; havana_transcript "OTTHUMT00000004237.1";
chr1	HAVANA	exon	9770482	9770654	.	+	.	gene_id "ENSG00000171608.11"; transcript_id "ENST00000361110.2"; gene_type "protein_coding"; gene_status "KNOWN"; gene_name "PIK3CD"; transcript_type "protein_coding"; transcript_status "NOVEL"; transcript_name "PIK3CD-003"; exon_number 2; exon_id "ENSE00002860381.1"; level 2; tag "basic"; havana_gene "OTTHUMG00000001450.2"; havana_transcript "OTTHUMT00000004237.1";
chr1	HAVANA	exon	9775599	9775827	.	+	.	gene_id "ENSG00000171608.11"; transcript_id "ENST00000361110.2"; gene_type "protein_coding"; gene_status "KNOWN"; gene_name "PIK3CD"; transcript_type "protein_coding"; transcript_status "NOVEL"; transcript_name "PIK3CD-003"; exon_number 3; exon_id "ENSE00001180791.1"; level 2; tag "basic"; havana_gene "OTTHUMG00000001450.2"; havana_transcript "OTTHUMT00000004237.1";
chr1	HAVANA	exon	9775907	9776136	.	+	.	gene_id "ENSG00000171608.11"; transcript_id "ENST00000361110.2"; gene_type "protein_coding"; gene_status "KNOWN"; gene_name "PIK3CD"; transcript_type "protein_coding"; transcript_status "NOVEL"; transcript_name "PIK3CD-003"; exon_number 4; exon_id "ENSE00001149661.1"; level 2; tag "basic"; havana_gene "OTTHUMG00000001450.2"; havana_transcript "OTTHUMT00000004237.1";
chr1	HAVANA	exon	9776498	9776677	.	+	.	gene_id "ENSG00000171608.11"; transcript_id "ENST00000361110.2"; gene_type "protein_coding"; gene_status "KNOWN"; gene_name "PIK3CD"; transcript_type "protein_coding"; transcript_status "NOVEL"; transcript_name "PIK3CD-003"; exon_number 5; exon_id "ENSE00001149654.1"; level 2; tag "basic"; havana_gene "OTTHUMG00000001450.2"; havana_transcript "OTTHUMT00000004237.1";
chr1	HAVANA	exon	9777122	9777166	.	+	.	gene_id "ENSG00000171608.11"; transcript_id "ENST00000361110.2"; gene_type "protein_coding"; gene_status "KNOWN"; gene_name "PIK3CD"; transcript_type "protein_coding"; transcript_status "NOVEL"; transcript_name "PIK3CD-003"; exon_number 6; exon_id "ENSE00001434528.1"; level 2; tag "basic"; havana_gene "OTTHUMG00000001450.2"; havana_transcript "OTTHUMT00000004237.1";
chr1	HAVANA	exon	9777595	9777684	.	+	.	gene_id "ENSG00000171608.11"; transcript_id "ENST00000361110.2"; gene_type "protein_coding"; gene_status "KNOWN"; gene_name "PIK3CD"; transcript_type "protein_coding"; transcript_status "NOVEL"; transcript_name "PIK3CD-003"; exon_number 7; exon_id "ENSE00001149633.1"; level 2; tag "basic"; havana_gene "OTTHUMG00000001450.2"; havana_transcript "OTTHUMT00000004237.1";
chr1	HAVANA	exon	9778752	9778973	.	+	.	gene_id "ENSG00000171608.11"; transcript_id "ENST00000361110.2"; gene_type "protein_coding"; gene_status "KNOWN"; gene_name "PIK3CD"; transcript_type "protein_coding"; transcript_status "NOVEL"; transcript_name "PIK3CD-003"; exon_number 8; exon_id "ENSE00001149626.1"; level 2; tag "basic"; havana_gene "OTTHUMG00000001450.2"; havana_transcript "OTTHUMT00000004237.1";
chr1	HAVANA	exon	9779979	9780075	.	+	.	gene_id "ENSG00000171608.11"; transcript_id "ENST00000361110.2"; gene_type "protein_coding"; gene_status "KNOWN"; gene_name "PIK3CD"; transcript_type "protein_coding"; transcript_status "NOVEL"; transcript_name "PIK3CD-003"; exon_number 9; exon_id "ENSE00001149616.1"; level 2; tag "basic"; havana_gene "OTTHUMG00000001450.2"; havana_transcript "OTTHUMT00000004237.1";
chr1	HAVANA	exon	9780170	9780300	.	+	.	gene_id "ENSG00000171608.11"; transcript_id "ENST00000361110.2"; gene_type "protein_coding"; gene_status "KNOWN"; gene_name "PIK3CD"; transcript_type "protein_coding"; transcript_status "NOVEL"; transcript_name "PIK3CD-003"; exon_number 10; exon_id "ENSE00001149505.1"; level 2; tag "basic"; havana_gene "OTTHUMG00000001450.2"; havana_transcript "OTTHUMT00000004237.1";
chr1	HAVANA	exon	9780492	9780719	.	+	.	gene_id "ENSG00000171608.11"; transcript_id "ENST00000361110.2"; gene_type "protein_coding"; gene_status "KNOWN"; gene_name "PIK3CD"; transcript_type "protein_coding"; transcript_status "NOVEL"; transcript_name "PIK3CD-003"; exon_number 11; exon_id "ENSE00001432712.1"; level 2; tag "basic"; havana_gene "OTTHUMG00000001450.2"; havana_transcript "OTTHUMT00000004237.1";
chr1	HAVANA	exon	9780800	9780967	.	+	.	gene_id "ENSG00000171608.11"; transcript_id "ENST00000361110.2"; gene_type "protein_coding"; gene_status "KNOWN"; gene_name "PIK3CD"; transcript_type "protein_coding"; transcript_status "NOVEL"; transcript_name "PIK3CD-003"; exon_number 12; exon_id "ENSE00001284058.1"; level 2; tag "basic"; havana_gene "OTTHUMG00000001450.2"; havana_transcript "OTTHUMT00000004237.1";
chr1	HAVANA	exon	9781185	9781306	.	+	.	gene_id "ENSG00000171608.11"; transcript_id "ENST00000361110.2"; gene_type "protein_coding"; gene_status "KNOWN"; gene_name "PIK3CD"; transcript_type "protein_coding"; transcript_status "NOVEL"; transcript_name "PIK3CD-003"; exon_number 13; exon_id "ENSE00001180759.1"; level 2; tag "basic"; havana_gene "OTTHUMG00000001450.2"; havana_transcript "OTTHUMT00000004237.1";
chr1	HAVANA	exon	9781502	9781645	.	+	.	gene_id "ENSG00000171608.11"; transcript_id "ENST00000361110.2"; gene_type "protein_coding"; gene_status "KNOWN"; gene_name "PIK3CD"; transcript_type "protein_coding"; transcript_status "NOVEL"; transcript_name "PIK3CD-003"; exon_number 14; exon_id "ENSE00001180753.1"; level 2; tag "basic"; havana_gene "OTTHUMG00000001450.2"; havana_transcript "OTTHUMT00000004237.1";
chr1	HAVANA	exon	9781819	9781918	.	+	.	gene_id "ENSG00000171608.11"; transcript_id "ENST00000361110.2"; gene_type "protein_coding"; gene_status "KNOWN"; gene_name "PIK3CD"; transcript_type "protein_coding"; transcript_status "NOVEL"; transcript_name "PIK3CD-003"; exon_number 15; exon_id "ENSE00001180748.1"; level 2; tag "basic"; havana_gene "OTTHUMG00000001450.2"; havana_transcript "OTTHUMT00000004237.1";
chr1	HAVANA	exon	9782033	9782211	.	+	.	gene_id "ENSG00000171608.11"; transcript_id "ENST00000361110.2"; gene_type "protein_coding"; gene_status "KNOWN"; gene_name "PIK3CD"; transcript_type "protein_coding"; transcript_status "NOVEL"; transcript_name "PIK3CD-003"; exon_number 16; exon_id "ENSE00001180741.1"; level 2; tag "basic"; havana_gene "OTTHUMG00000001450.2"; havana_transcript "OTTHUMT00000004237.1";
chr1	HAVANA	exon	9782302	9782414	.	+	.	gene_id "ENSG00000171608.11"; transcript_id "ENST00000361110.2"; gene_type "protein_coding"; gene_status "KNOWN"; gene_name "PIK3CD"; transcript_type "protein_coding"; transcript_status "NOVEL"; transcript_name "PIK3CD-003"; exon_number 17; exon_id "ENSE00001149574.1"; level 2; tag "basic"; havana_gene "OTTHUMG00000001450.2"; havana_transcript "OTTHUMT00000004237.1";
chr1	HAVANA	exon	9782586	9782664	.	+	.	gene_id "ENSG00000171608.11"; transcript_id "ENST00000361110.2"; gene_type "protein_coding"; gene_status "KNOWN"; gene_name "PIK3CD"; transcript_type "protein_coding"; transcript_status "NOVEL"; transcript_name "PIK3CD-003"; exon_number 18; exon_id "ENSE00001149563.1"; level 2; tag "basic"; havana_gene "OTTHUMG00000001450.2"; havana_transcript "OTTHUMT00000004237.1";
chr1	HAVANA	exon	9783183	9783350	.	+	.	gene_id "ENSG00000171608.11"; transcript_id "ENST00000361110.2"; gene_type "protein_coding"; gene_status "KNOWN"; gene_name "PIK3CD"; transcript_type "protein_coding"; transcript_status "NOVEL"; transcript_name "PIK3CD-003"; exon_number 19; exon_id "ENSE00001149551.1"; level 2; tag "basic"; havana_gene "OTTHUMG00000001450.2"; havana_transcript "OTTHUMT00000004237.1";
chr1	HAVANA	exon	9784027	9784150	.	+	.	gene_id "ENSG00000171608.11"; transcript_id "ENST00000361110.2"; gene_type "protein_coding"; gene_status "KNOWN"; gene_name "PIK3CD"; transcript_type "protein_coding"; transcript_status "NOVEL"; transcript_name "PIK3CD-003"; exon_number 20; exon_id "ENSE00001643426.1"; level 2; tag "basic"; havana_gene "OTTHUMG00000001450.2"; havana_transcript "OTTHUMT00000004237.1";
chr1	HAVANA	exon	9784334	9784479	.	+	.	gene_id "ENSG00000171608.11"; transcript_id "ENST00000361110.2"; gene_type "protein_coding"; gene_status "KNOWN"; gene_name "PIK3CD"; transcript_type "protein_coding"; transcript_status "NOVEL"; transcript_name "PIK3CD-003"; exon_number 21; exon_id "ENSE00001149532.1"; level 2; tag "basic"; havana_gene "OTTHUMG00000001450.2"; havana_transcript "OTTHUMT00000004237.1";
chr1	HAVANA	exon	9784862	9784994	.	+	.	gene_id "ENSG00000171608.11"; transcript_id "ENST00000361110.2"; gene_type "protein_coding"; gene_status "KNOWN"; gene_name "PIK3CD"; transcript_type "protein_coding"; transcript_status "NOVEL"; transcript_name "PIK3CD-003"; exon_number 22; exon_id "ENSE00001149519.1"; level 2; tag "basic"; havana_gene "OTTHUMG00000001450.2"; havana_transcript "OTTHUMT00000004237.1";
chr1	HAVANA	exon	9786967	9787290	.	+	.	gene_id "ENSG00000171608.11"; transcript_id "ENST00000361110.2"; gene_type "protein_coding"; gene_status "KNOWN"; gene_name "PIK3CD"; transcript_type "protein_coding"; transcript_status "NOVEL"; transcript_name "PIK3CD-003"; exon_number 23; exon_id "ENSE00001412386.2"; level 2; tag "basic"; havana_gene "OTTHUMG00000001450.2"; havana_transcript "OTTHUMT00000004237.1";
chr1	ENSEMBL	exon	10002682	10002826	.	-	.	gene_id "ENSG00000162441.7"; transcript_id "ENST00000400903.2"; gene_type "protein_coding"; gene_status "KNOWN"; gene_name "LZIC"; transcript_type "protein_coding"; transcript_status "KNOWN"; transcript_name "LZIC-201"; exon_number 1; exon_id "ENSE00001545297.2"; level 3; tag "basic"; tag "appris_principal"; tag "CCDS"; ccdsid "CCDS107.1"; havana_gene "OTTHUMG00000001804.2";
chr1	ENSEMBL	exon	9996577	9996685	.	-	.	gene_id "ENSG00000162441.7"; transcript_id "ENST00000400903.2"; gene_type "protein_coding"; gene_status "KNOWN"; gene_name "LZIC"; transcript_type "protein_coding"; transcript_status "KNOWN"; transcript_name "LZIC-201"; exon_number 2; exon_id "ENSE00003591741.1"; level 3; tag "basic"; tag "appris_principal"; tag "CCDS"; ccdsid "CCDS107.1"; havana_gene "OTTHUMG00000001804.2";
chr1	ENSEMBL	exon	9995550	9995685	.	-	.	gene_id "ENSG00000162441.7"; transcript_id "ENST00000400903.2"; gene_type "protein_coding"; gene_status "KNOWN"; gene_name "LZIC"; transcript_type "protein_coding"; transcript_status "KNOWN"; transcript_name "LZIC-201"; exon_number 3; exon_id "ENSE00001065232.1"; level 3; tag "basic"; tag "appris_principal"; tag "CCDS"; ccdsid "CCDS107.1"; havana_gene "OTTHUMG00000001804.2";
chr1	ENSEMBL	exon	9994820	9994918	.	-	.	gene_id "ENSG00000162441.7"; transcript_id "ENST00000400903.2"; gene_type "protein_coding"; gene_status "KNOWN"; gene_name "LZIC"; transcript_type "protein_coding"; transcript_status "KNOWN"; transcript_name "LZIC-201"; exon_number 4; exon_id "ENSE00002963127.1"; level 3; tag "basic"; tag "appris_principal"; tag "CCDS"; ccdsid "CCDS107.1"; havana_gene "OTTHUMG00000001804.2";
chr1	ENSEMBL	exon	9992861	9992956	.	-	.	gene_id "ENSG00000162441.7"; transcript_id "ENST00000400903.2"; gene_type "protein_coding"; gene_status "KNOWN"; gene_name "LZIC"; transcript_type "protein_coding"; transcript_status "KNOWN"; transcript_name "LZIC-201"; exon_number 5; exon_id "ENSE00003412513.1"; level 3; tag "basic"; tag "appris_principal"; tag "CCDS"; ccdsid "CCDS107.1"; havana_gene "OTTHUMG00000001804.2";
chr1	ENSEMBL	exon	9991949	9992030	.	-	.	gene_id "ENSG00000162441.7"; transcript_id "ENST00000400903.2"; gene_type "protein_coding"; gene_status "KNOWN"; gene_name "LZIC"; transcript_type "protein_coding"; transcript_status "KNOWN"; transcript_name "LZIC-201"; exon_number 6; exon_id "ENSE00003239497.1"; level 3; tag "basic"; tag "appris_principal"; tag "CCDS"; ccdsid "CCDS107.1"; havana_gene "OTTHUMG00000001804.2";
chr1	ENSEMBL	exon	9989778	9990515	.	-	.	gene_id "ENSG00000162441.7"; transcript_id "ENST00000400903.2"; gene_type "protein_coding"; gene_status "KNOWN"; gene_name "LZIC"; transcript_type "protein_coding"; transcript_status "KNOWN"; transcript_name "LZIC-201"; exon_number 7; exon_id "ENSE00001545296.2"; level 3; tag "basic"; tag "appris_principal"; tag "CCDS"; ccdsid "CCDS107.1"; havana_gene "OTTHUMG00000001804.2";
chr1	HAVANA	exon	10003407	10003465	.	-	.	gene_id "ENSG00000162441.7"; transcript_id "ENST00000377213.1"; gene_type "protein_coding"; gene_status "KNOWN"; gene_name "LZIC"; transcript_type "protein_coding"; transcript_status "KNOWN"; transcript_name "LZIC-005"; exon_number 1; exon_id "ENSE00001473132.1"; level 2; tag "alternative_5_UTR"; tag "basic"; tag "appris_principal"; tag "CCDS"; ccdsid "CCDS107.1"; havana_gene "OTTHUMG00000001804.…
chr1	HAVANA	exon	10002682	10002840	.	-	.	gene_id "ENSG00000162441.7"; transcript_id "ENST00000377213.1"; gene_type "protein_coding"; gene_status "KNOWN"; gene_name "LZIC"; transcript_type "protein_coding"; transcript_status "KNOWN"; transcript_name "LZIC-005"; exon_number 2; exon_id "ENSE00001391354.2"; level 2; tag "alternative_5_UTR"; tag "basic"; tag "appris_principal"; tag "CCDS"; ccdsid "CCDS107.1"; havana_gene "OTTHUMG00000001804.…
chr1	HAVANA	exon	9996577	9996685	.	-	.	gene_id "ENSG00000162441.7"; transcript_id "ENST00000377213.1"; gene_type "protein_coding"; gene_status "KNOWN"; gene_name "LZIC"; transcript_type "protein_coding"; transcript_status "KNOWN"; transcript_name "LZIC-005"; exon_number 3; exon_id "ENSE00003591741.1"; level 2; tag "alternative_5_UTR"; tag "basic"; tag "appris_principal"; tag "CCDS"; ccdsid "CCDS107.1"; havana_gene "OTTHUMG00000001804.…
chr1	HAVANA	exon	9995550	9995685	.	-	.	gene_id "ENSG00000162441.7"; transcript_id "ENST00000377213.1"; gene_type "protein_coding"; gene_status "KNOWN"; gene_name "LZIC"; transcript_type "protein_coding"; transcript_status "KNOWN"; transcript_name "LZIC-005"; exon_number 4; exon_id "ENSE00001065232.1"; level 2; tag "alternative_5_UTR"; tag "basic"; tag "appris_principal"; tag "CCDS"; ccdsid "CCDS107.1"; havana_gene "OTTHUMG00000001804.…
chr1	HAVANA	exon	9994820	9994918	.	-	.	gene_id "ENSG00000162441.7"; transcript_id "ENST00000377213.1"; gene_type "protein_coding"; gene_status "KNOWN"; gene_name "LZIC"; transcript_type "protein_coding"; transcript_status "KNOWN"; transcript_name "LZIC-005"; exon_number 5; exon_id "ENSE00002963127.1"; level 2; tag "alternative_5_UTR"; tag "basic"; tag "appris_principal"; tag "CCDS"; ccdsid "CCDS107.1"; havana_gene "OTTHUMG00000001804.…
chr1	HAVANA	exon	9992861	9992956	.	-	.	gene_id "ENSG00000162441.7"; transcript_id "ENST00000377213.1"; gene_type "protein_coding"; gene_status "KNOWN"; gene_name "LZIC"; transcript_type "protein_coding"; transcript_status "KNOWN"; transcript_name "LZIC-005"; exon_number 6; exon_id "ENSE00003412513.1"; level 2; tag "alternative_5_UTR"; tag "basic"; tag "appris_principal"; tag "CCDS"; ccdsid "CCDS107.1"; havana_gene "OTTHUMG00000001804.…
chr1	HAVANA	exon	9991949	9992030	.	-	.	gene_id "ENSG00000162441.7"; transcript_id "ENST00000377213.1"; gene_type "protein_coding"; gene_status "KNOWN"; gene_name "LZIC"; transcript_type "protein_coding"; transcript_status "KNOWN"; transcript_name "LZIC-005"; exon_number 7; exon_id "ENSE00003239497.1"; level 2; tag "alternative_5_UTR"; tag "basic"; tag "appris_principal"; tag "CCDS"; ccdsid "CCDS107.1"; havana_gene "OTTHUMG00000001804.…
chr1	HAVANA	exon	9990311	9990515	.	-	.	gene_id "ENSG00000162441.7"; transcript_id "ENST00000377213.1"; gene_type "protein_coding"; gene_status "KNOWN"; gene_name "LZIC"; transcript_type "protein_coding"; transcript_status "KNOWN"; transcript_name "LZIC-005"; exon_number 8; exon_id "ENSE00001473128.1"; level 2; tag "alternative_5_UTR"; tag "basic"; tag "appris_principal"; tag "CCDS"; ccdsid "CCDS107.1"; havana_gene "OTTHUMG00000001804.…
chr1	HAVANA	exon	10003486	10003573	.	+	.	gene_id "ENSG00000173614.9"; transcript_id "ENST00000377205.1"; gene_type "protein_coding"; gene_status "KNOWN"; gene_name "NMNAT1"; transcript_type "protein_coding"; transcript_status "KNOWN"; transcript_name "NMNAT1-001"; exon_number 1; exon_id "ENSE00001473110.1"; level 2; tag "basic"; tag "appris_principal"; tag "CCDS"; ccdsid "CCDS108.1"; havana_gene "OTTHUMG00000001799.6"; havana_transcript…
chr1	HAVANA	exon	10032076	10032246	.	+	.	gene_id "ENSG00000173614.9"; transcript_id "ENST00000377205.1"; gene_type "protein_coding"; gene_status "KNOWN"; gene_name "NMNAT1"; transcript_type "protein_coding"; transcript_status "KNOWN"; transcript_name "NMNAT1-001"; exon_number 2; exon_id "ENSE00002273780.1"; level 2; tag "basic"; tag "appris_principal"; tag "CCDS"; ccdsid "CCDS108.1"; havana_gene "OTTHUMG00000001799.6"; havana_transcript…
chr1	HAVANA	exon	10035650	10035833	.	+	.	gene_id "ENSG00000173614.9"; transcript_id "ENST00000377205.1"; gene_type "protein_coding"; gene_status "KNOWN"; gene_name "NMNAT1"; transcript_type "protein_coding"; transcript_status "KNOWN"; transcript_name "NMNAT1-001"; exon_number 3; exon_id "ENSE00001682224.1"; level 2; tag "basic"; tag "appris_principal"; tag "CCDS"; ccdsid "CCDS108.1"; havana_gene "OTTHUMG00000001799.6"; havana_transcript…
chr1	HAVANA	exon	10041089	10041228	.	+	.	gene_id "ENSG00000173614.9"; transcript_id "ENST00000377205.1"; gene_type "protein_coding"; gene_status "KNOWN"; gene_name "NMNAT1"; transcript_type "protein_coding"; transcript_status "KNOWN"; transcript_name "NMNAT1-001"; exon_number 4; exon_id "ENSE00001180526.1"; level 2; tag "basic"; tag "appris_principal"; tag "CCDS"; ccdsid "CCDS108.1"; havana_gene "OTTHUMG00000001799.6"; havana_transcript…
chr1	HAVANA	exon	10042359	10045556	.	+	.	gene_id "ENSG00000173614.9"; transcript_id "ENST00000377205.1"; gene_type "protein_coding"; gene_status "KNOWN"; gene_name "NMNAT1"; transcript_type "protein_coding"; transcript_status "KNOWN"; transcript_name "NMNAT1-001"; exon_number 5; exon_id "ENSE00001473095.1"; level 2; tag "basic"; tag "appris_principal"; tag "CCDS"; ccdsid "CCDS108.1"; havana_gene "OTTHUMG00000001799.6"; havana_transcript…
chr1	ENSEMBL	exon	10459126	10459182	.	+	.	gene_id "ENSG00000142657.16"; transcript_id "ENST00000541529.1"; gene_type "protein_coding"; gene_status "KNOWN"; gene_name "PGD"; transcript_type "protein_coding"; transcript_status "KNOWN"; transcript_name "PGD-202"; exon_number 1; exon_id "ENSE00002734794.1"; level 3; tag "basic"; havana_gene "OTTHUMG00000001905.3";
chr1	ENSEMBL	exon	10459686	10459761	.	+	.	gene_id "ENSG00000142657.16"; transcript_id "ENST00000541529.1"; gene_type "protein_coding"; gene_status "KNOWN"; gene_name "PGD"; transcript_type "protein_coding"; transcript_status "KNOWN"; transcript_name "PGD-202"; exon_number 2; exon_id "ENSE00003560207.1"; level 3; tag "basic"; havana_gene "OTTHUMG00000001905.3";
chr1	ENSEMBL	exon	10460450	10460629	.	+	.	gene_id "ENSG00000142657.16"; transcript_id "ENST00000541529.1"; gene_type "protein_coding"; gene_status "KNOWN"; gene_name "PGD"; transcript_type "protein_coding"; transcript_status "KNOWN"; transcript_name "PGD-202"; exon_number 3; exon_id "ENSE00002889830.1"; level 3; tag "basic"; havana_gene "OTTHUMG00000001905.3";
chr1	ENSEMBL	exon	10464218	10464336	.	+	.	gene_id "ENSG00000142657.16"; transcript_id "ENST00000541529.1"; gene_type "protein_coding"; gene_status "KNOWN"; gene_name "PGD"; transcript_type "protein_coding"; transcript_status "KNOWN"; transcript_name "PGD-202"; exon_number 4; exon_id "ENSE00002968744.1"; level 3; tag "basic"; havana_gene "OTTHUMG00000001905.3";
chr1	ENSEMBL	exon	10468128	10468197	.	+	.	gene_id "ENSG00000142657.16"; transcript_id "ENST00000541529.1"; gene_type "protein_coding"; gene_status "KNOWN"; gene_name "PGD"; transcript_type "protein_coding"; transcript_status "KNOWN"; transcript_name "PGD-202"; exon_number 5; exon_id "ENSE00003577868.1"; level 3; tag "basic"; havana_gene "OTTHUMG00000001905.3";
chr1	ENSEMBL	exon	10471475	10471609	.	+	.	gene_id "ENSG00000142657.16"; transcript_id "ENST00000541529.1"; gene_type "protein_coding"; gene_status "KNOWN"; gene_name "PGD"; transcript_type "protein_coding"; transcript_status "KNOWN"; transcript_name "PGD-202"; exon_number 6; exon_id "ENSE00003476921.1"; level 3; tag "basic"; havana_gene "OTTHUMG00000001905.3";
chr1	ENSEMBL	exon	10473119	10473308	.	+	.	gene_id "ENSG00000142657.16"; transcript_id "ENST00000541529.1"; gene_type "protein_coding"; gene_status "KNOWN"; gene_name "PGD"; transcript_type "protein_coding"; transcript_status "KNOWN"; transcript_name "PGD-202"; exon_number 7; exon_id "ENSE00003474711.1"; level 3; tag "basic"; havana_gene "OTTHUMG00000001905.3";
chr1	ENSEMBL	exon	10477044	10477174	.	+	.	gene_id "ENSG00000142657.16"; transcript_id "ENST00000541529.1"; gene_type "protein_coding"; gene_status "KNOWN"; gene_name "PGD"; transcript_type "protein_coding"; transcript_status "KNOWN"; transcript_name "PGD-202"; exon_number 8; exon_id "ENSE00003623710.1"; level 3; tag "basic"; havana_gene "OTTHUMG00000001905.3";
chr1	ENSEMBL	exon	10477433	10477566	.	+	.	gene_id "ENSG00000142657.16"; transcript_id "ENST00000541529.1"; gene_type "protein_coding"; gene_status "KNOWN"; gene_name "PGD"; transcript_type "protein_coding"; transcript_status "KNOWN"; transcript_name "PGD-202"; exon_number 9; exon_id "ENSE00003459457.1"; level 3; tag "basic"; havana_gene "OTTHUMG00000001905.3";
chr1	ENSEMBL	exon	10478883	10478982	.	+	.	gene_id "ENSG00000142657.16"; transcript_id "ENST00000541529.1"; gene_type "protein_coding"; gene_status "KNOWN"; gene_name "PGD"; transcript_type "protein_coding"; transcript_status "KNOWN"; transcript_name "PGD-202"; exon_number 10; exon_id "ENSE00003691826.1"; level 3; tag "basic"; havana_gene "OTTHUMG00000001905.3";
chr1	ENSEMBL	exon	10479474	10479596	.	+	.	gene_id "ENSG00000142657.16"; transcript_id "ENST00000541529.1"; gene_type "protein_coding"; gene_status "KNOWN"; gene_name "PGD"; transcript_type "protein_coding"; transcript_status "KNOWN"; transcript_name "PGD-202"; exon_number 11; exon_id "ENSE00003544484.1"; level 3; tag "basic"; havana_gene "OTTHUMG00000001905.3";
chr1	ENSEMBL	exon	10479687	10479845	.	+	.	gene_id "ENSG00000142657.16"; transcript_id "ENST00000541529.1"; gene_type "protein_coding"; gene_status "KNOWN"; gene_name "PGD"; transcript_type "protein_coding"; transcript_status "KNOWN"; transcript_name "PGD-202"; exon_number 12; exon_id "ENSE00002270477.1"; level 3; tag "basic"; havana_gene "OTTHUMG00000001905.3";
chr1	HAVANA	exon	11073773	11074022	.	+	.	gene_id "ENSG00000120948.11"; transcript_id "ENST00000315091.3"; gene_type "protein_coding"; gene_status "KNOWN"; gene_name "TARDBP"; transcript_type "protein_coding"; transcript_status "PUTATIVE"; transcript_name "TARDBP-003"; exon_number 1; exon_id "ENSE00003619570.1"; level 2; tag "basic"; havana_gene "OTTHUMG00000002120.5"; havana_transcript "OTTHUMT00000006065.1";
chr1	HAVANA	exon	11076901	11077064	.	+	.	gene_id "ENSG00000120948.11"; transcript_id "ENST00000315091.3"; gene_type "protein_coding"; gene_status "KNOWN"; gene_name "TARDBP"; transcript_type "protein_coding"; transcript_status "PUTATIVE"; transcript_name "TARDBP-003"; exon_number 2; exon_id "ENSE00003543832.1"; level 2; tag "basic"; havana_gene "OTTHUMG00000002120.5"; havana_transcript "OTTHUMT00000006065.1";
chr1	HAVANA	exon	11078790	11078930	.	+	.	gene_id "ENSG00000120948.11"; transcript_id "ENST00000315091.3"; gene_type "protein_coding"; gene_status "KNOWN"; gene_name "TARDBP"; transcript_type "protein_coding"; transcript_status "PUTATIVE"; transcript_name "TARDBP-003"; exon_number 3; exon_id "ENSE00003531925.1"; level 2; tag "basic"; havana_gene "OTTHUMG00000002120.5"; havana_transcript "OTTHUMT00000006065.1";
chr1	HAVANA	exon	11080486	11080656	.	+	.	gene_id "ENSG00000120948.11"; transcript_id "ENST00000315091.3"; gene_type "protein_coding"; gene_status "KNOWN"; gene_name "TARDBP"; transcript_type "protein_coding"; transcript_status "PUTATIVE"; transcript_name "TARDBP-003"; exon_number 4; exon_id "ENSE00000743026.1"; level 2; tag "basic"; havana_gene "OTTHUMG00000002120.5"; havana_transcript "OTTHUMT00000006065.1";
chr1	HAVANA	exon	11082181	11082298	.	+	.	gene_id "ENSG00000120948.11"; transcript_id "ENST00000315091.3"; gene_type "protein_coding"; gene_status "KNOWN"; gene_name "TARDBP"; transcript_type "protein_coding"; transcript_status "PUTATIVE"; transcript_name "TARDBP-003"; exon_number 5; exon_id "ENSE00001365781.2"; level 2; tag "basic"; havana_gene "OTTHUMG00000002120.5"; havana_transcript "OTTHUMT00000006065.1";
chr1	HAVANA	exon	11083250	11084240	.	+	.	gene_id "ENSG00000120948.11"; transcript_id "ENST00000315091.3"; gene_type "protein_coding"; gene_status "KNOWN"; gene_name "TARDBP"; transcript_type "protein_coding"; transcript_status "PUTATIVE"; transcript_name "TARDBP-003"; exon_number 6; exon_id "ENSE00001390311.2"; level 2; tag "basic"; havana_gene "OTTHUMG00000002120.5"; havana_transcript "OTTHUMT00000006065.1";
chr1	HAVANA	exon	11333585	11334117	.	+	.	gene_id "ENSG00000120942.9"; transcript_id "ENST00000376804.2"; gene_type "protein_coding"; gene_status "KNOWN"; gene_name "UBIAD1"; transcript_type "protein_coding"; transcript_status "KNOWN"; transcript_name "UBIAD1-003"; exon_number 1; exon_id "ENSE00001471726.1"; level 2; tag "basic"; havana_gene "OTTHUMG00000002075.2"; havana_transcript "OTTHUMT00000005775.2";
chr1	HAVANA	exon	11354930	11355221	.	+	.	gene_id "ENSG00000120942.9"; transcript_id "ENST00000376804.2"; gene_type "protein_coding"; gene_status "KNOWN"; gene_name "UBIAD1"; transcript_type "protein_coding"; transcript_status "KNOWN"; transcript_name "UBIAD1-003"; exon_number 2; exon_id "ENSE00001471723.2"; level 2; tag "basic"; havana_gene "OTTHUMG00000002075.2"; havana_transcript "OTTHUMT00000005775.2";
chr1	ENSEMBL	exon	11539295	11539429	.	+	.	gene_id "ENSG00000204624.6"; transcript_id "ENST00000389575.3"; gene_type "protein_coding"; gene_status "KNOWN"; gene_name "PTCHD2"; transcript_type "protein_coding"; transcript_status "KNOWN"; transcript_name "PTCHD2-201"; exon_number 1; exon_id "ENSE00001706216.1"; level 3; tag "basic"; tag "appris_candidate_longest"; havana_gene "OTTHUMG00000002074.2";
chr1	ENSEMBL	exon	11561047	11562145	.	+	.	gene_id "ENSG00000204624.6"; transcript_id "ENST00000389575.3"; gene_type "protein_coding"; gene_status "KNOWN"; gene_name "PTCHD2"; transcript_type "protein_coding"; transcript_status "KNOWN"; transcript_name "PTCHD2-201"; exon_number 2; exon_id "ENSE00001662541.1"; level 3; tag "basic"; tag "appris_candidate_longest"; havana_gene "OTTHUMG00000002074.2";
chr1	ENSEMBL	exon	11562735	11562954	.	+	.	gene_id "ENSG00000204624.6"; transcript_id "ENST00000389575.3"; gene_type "protein_coding"; gene_status "KNOWN"; gene_name "PTCHD2"; transcript_type "protein_coding"; transcript_status "KNOWN"; transcript_name "PTCHD2-201"; exon_number 3; exon_id "ENSE00001065699.1"; level 3; tag "basic"; tag "appris_candidate_longest"; havana_gene "OTTHUMG00000002074.2";
chr1	ENSEMBL	exon	11574447	11574583	.	+	.	gene_id "ENSG00000204624.6"; transcript_id "ENST00000389575.3"; gene_type "protein_coding"; gene_status "KNOWN"; gene_name "PTCHD2"; transcript_type "protein_coding"; transcript_status "KNOWN"; transcript_name "PTCHD2-201"; exon_number 4; exon_id "ENSE00001065701.1"; level 3; tag "basic"; tag "appris_candidate_longest"; havana_gene "OTTHUMG00000002074.2";
chr1	ENSEMBL	exon	11575426	11575560	.	+	.	gene_id "ENSG00000204624.6"; transcript_id "ENST00000389575.3"; gene_type "protein_coding"; gene_status "KNOWN"; gene_name "PTCHD2"; transcript_type "protein_coding"; transcript_status "KNOWN"; transcript_name "PTCHD2-201"; exon_number 5; exon_id "ENSE00001065687.1"; level 3; tag "basic"; tag "appris_candidate_longest"; havana_gene "OTTHUMG00000002074.2";
chr1	ENSEMBL	exon	11576058	11576218	.	+	.	gene_id "ENSG00000204624.6"; transcript_id "ENST00000389575.3"; gene_type "protein_coding"; gene_status "KNOWN"; gene_name "PTCHD2"; transcript_type "protein_coding"; transcript_status "KNOWN"; transcript_name "PTCHD2-201"; exon_number 6; exon_id "ENSE00001065705.1"; level 3; tag "basic"; tag "appris_candidate_longest"; havana_gene "OTTHUMG00000002074.2";
chr1	ENSEMBL	exon	11577520	11577659	.	+	.	gene_id "ENSG00000204624.6"; transcript_id "ENST00000389575.3"; gene_type "protein_coding"; gene_status "KNOWN"; gene_name "PTCHD2"; transcript_type "protein_coding"; transcript_status "KNOWN"; transcript_name "PTCHD2-201"; exon_number 7; exon_id "ENSE00001065707.1"; level 3; tag "basic"; tag "appris_candidate_longest"; havana_gene "OTTHUMG00000002074.2";
chr1	ENSEMBL	exon	11579412	11579560	.	+	.	gene_id "ENSG00000204624.6"; transcript_id "ENST00000389575.3"; gene_type "protein_coding"; gene_status "KNOWN"; gene_name "PTCHD2"; transcript_type "protein_coding"; transcript_status "KNOWN"; transcript_name "PTCHD2-201"; exon_number 8; exon_id "ENSE00001065688.1"; level 3; tag "basic"; tag "appris_candidate_longest"; havana_gene "OTTHUMG00000002074.2";
chr1	ENSEMBL	exon	11579776	11579937	.	+	.	gene_id "ENSG00000204624.6"; transcript_id "ENST00000389575.3"; gene_type "protein_coding"; gene_status "KNOWN"; gene_name "PTCHD2"; transcript_type "protein_coding"; transcript_status "KNOWN"; transcript_name "PTCHD2-201"; exon_number 9; exon_id "ENSE00001065696.1"; level 3; tag "basic"; tag "appris_candidate_longest"; havana_gene "OTTHUMG00000002074.2";
chr1	ENSEMBL	exon	11580744	11580905	.	+	.	gene_id "ENSG00000204624.6"; transcript_id "ENST00000389575.3"; gene_type "protein_coding"; gene_status "KNOWN"; gene_name "PTCHD2"; transcript_type "protein_coding"; transcript_status "KNOWN"; transcript_name "PTCHD2-201"; exon_number 10; exon_id "ENSE00001065703.1"; level 3; tag "basic"; tag "appris_candidate_longest"; havana_gene "OTTHUMG00000002074.2";
chr1	ENSEMBL	exon	11583999	11584112	.	+	.	gene_id "ENSG00000204624.6"; transcript_id "ENST00000389575.3"; gene_type "protein_coding"; gene_status "KNOWN"; gene_name "PTCHD2"; transcript_type "protein_coding"; transcript_status "KNOWN"; transcript_name "PTCHD2-201"; exon_number 11; exon_id "ENSE00001065702.1"; level 3; tag "basic"; tag "appris_candidate_longest"; havana_gene "OTTHUMG00000002074.2";
chr1	ENSEMBL	exon	11585233	11585369	.	+	.	gene_id "ENSG00000204624.6"; transcript_id "ENST00000389575.3"; gene_type "protein_coding"; gene_status "KNOWN"; gene_name "PTCHD2"; transcript_type "protein_coding"; transcript_status "KNOWN"; transcript_name "PTCHD2-201"; exon_number 12; exon_id "ENSE00001065698.1"; level 3; tag "basic"; tag "appris_candidate_longest"; havana_gene "OTTHUMG00000002074.2";
chr1	ENSEMBL	exon	11586708	11586892	.	+	.	gene_id "ENSG00000204624.6"; transcript_id "ENST00000389575.3"; gene_type "protein_coding"; gene_status "KNOWN"; gene_name "PTCHD2"; transcript_type "protein_coding"; transcript_status "KNOWN"; transcript_name "PTCHD2-201"; exon_number 13; exon_id "ENSE00001506261.1"; level 3; tag "basic"; tag "appris_candidate_longest"; havana_gene "OTTHUMG00000002074.2";
chr1	ENSEMBL	exon	11589613	11589743	.	+	.	gene_id "ENSG00000204624.6"; transcript_id "ENST00000389575.3"; gene_type "protein_coding"; gene_status "KNOWN"; gene_name "PTCHD2"; transcript_type "protein_coding"; transcript_status "KNOWN"; transcript_name "PTCHD2-201"; exon_number 14; exon_id "ENSE00001506260.1"; level 3; tag "basic"; tag "appris_candidate_longest"; havana_gene "OTTHUMG00000002074.2";
chr1	ENSEMBL	exon	11589844	11590016	.	+	.	gene_id "ENSG00000204624.6"; transcript_id "ENST00000389575.3"; gene_type "protein_coding"; gene_status "KNOWN"; gene_name "PTCHD2"; transcript_type "protein_coding"; transcript_status "KNOWN"; transcript_name "PTCHD2-201"; exon_number 15; exon_id "ENSE00001506259.1"; level 3; tag "basic"; tag "appris_candidate_longest"; havana_gene "OTTHUMG00000002074.2";
chr1	ENSEMBL	exon	11590964	11591090	.	+	.	gene_id "ENSG00000204624.6"; transcript_id "ENST00000389575.3"; gene_type "protein_coding"; gene_status "KNOWN"; gene_name "PTCHD2"; transcript_type "protein_coding"; transcript_status "KNOWN"; transcript_name "PTCHD2-201"; exon_number 16; exon_id "ENSE00001506258.1"; level 3; tag "basic"; tag "appris_candidate_longest"; havana_gene "OTTHUMG00000002074.2";
chr1	ENSEMBL	exon	11591622	11591767	.	+	.	gene_id "ENSG00000204624.6"; transcript_id "ENST00000389575.3"; gene_type "protein_coding"; gene_status "KNOWN"; gene_name "PTCHD2"; transcript_type "protein_coding"; transcript_status "KNOWN"; transcript_name "PTCHD2-201"; exon_number 17; exon_id "ENSE00001506257.1"; level 3; tag "basic"; tag "appris_candidate_longest"; havana_gene "OTTHUMG00000002074.2";
chr1	ENSEMBL	exon	11594438	11594593	.	+	.	gene_id "ENSG00000204624.6"; transcript_id "ENST00000389575.3"; gene_type "protein_coding"; gene_status "KNOWN"; gene_name "PTCHD2"; transcript_type "protein_coding"; transcript_status "KNOWN"; transcript_name "PTCHD2-201"; exon_number 18; exon_id "ENSE00001167623.2"; level 3; tag "basic"; tag "appris_candidate_longest"; havana_gene "OTTHUMG00000002074.2";
chr1	ENSEMBL	exon	11594927	11594930	.	+	.	gene_id "ENSG00000204624.6"; transcript_id "ENST00000389575.3"; gene_type "protein_coding"; gene_status "KNOWN"; gene_name "PTCHD2"; transcript_type "protein_coding"; transcript_status "KNOWN"; transcript_name "PTCHD2-201"; exon_number 19; exon_id "ENSE00001767166.1"; level 3; tag "basic"; tag "appris_candidate_longest"; havana_gene "OTTHUMG00000002074.2";
chr1	ENSEMBL	exon	11595068	11595181	.	+	.	gene_id "ENSG00000204624.6"; transcript_id "ENST00000389575.3"; gene_type "protein_coding"; gene_status "KNOWN"; gene_name "PTCHD2"; transcript_type "protein_coding"; transcript_status "KNOWN"; transcript_name "PTCHD2-201"; exon_number 20; exon_id "ENSE00003637510.1"; level 3; tag "basic"; tag "appris_candidate_longest"; havana_gene "OTTHUMG00000002074.2";
chr1	ENSEMBL	exon	11595535	11595701	.	+	.	gene_id "ENSG00000204624.6"; transcript_id "ENST00000389575.3"; gene_type "protein_coding"; gene_status "KNOWN"; gene_name "PTCHD2"; transcript_type "protein_coding"; transcript_status "KNOWN"; transcript_name "PTCHD2-201"; exon_number 21; exon_id "ENSE00003674493.1"; level 3; tag "basic"; tag "appris_candidate_longest"; havana_gene "OTTHUMG00000002074.2";
chr1	ENSEMBL	exon	11596381	11597639	.	+	.	gene_id "ENSG00000204624.6"; transcript_id "ENST00000389575.3"; gene_type "protein_coding"; gene_status "KNOWN"; gene_name "PTCHD2"; transcript_type "protein_coding"; transcript_status "KNOWN"; transcript_name "PTCHD2-201"; exon_number 22; exon_id "ENSE00001746347.1"; level 3; tag "basic"; tag "appris_candidate_longest"; havana_gene "OTTHUMG00000002074.2";
chr1	HAVANA	exon	11715697	11715842	.	-	.	gene_id "ENSG00000116661.9"; transcript_id "ENST00000465901.1"; gene_type "protein_coding"; gene_status "KNOWN"; gene_name "FBXO2"; transcript_type "protein_coding"; transcript_status "PUTATIVE"; transcript_name "FBXO2-005"; exon_number 1; exon_id "ENSE00001827860.1"; level 2; tag "mRNA_end_NF"; tag "cds_end_NF"; havana_gene "OTTHUMG00000002072.3"; havana_transcript "OTTHUMT00000005768.3";
chr1	HAVANA	exon	11710604	11710891	.	-	.	gene_id "ENSG00000116661.9"; transcript_id "ENST00000465901.1"; gene_type "protein_coding"; gene_status "KNOWN"; gene_name "FBXO2"; transcript_type "protein_coding"; transcript_status "PUTATIVE"; transcript_name "FBXO2-005"; exon_number 2; exon_id "ENSE00001896723.1"; level 2; tag "mRNA_end_NF"; tag "cds_end_NF"; havana_gene "OTTHUMG00000002072.3"; havana_transcript "OTTHUMT00000005768.3";
chr1	HAVANA	exon	11740619	11741188	.	-	.	gene_id "ENSG00000116670.10"; transcript_id "ENST00000456915.1"; gene_type "protein_coding"; gene_status "KNOWN"; gene_name "MAD2L2"; transcript_type "protein_coding"; transcript_status "KNOWN"; transcript_name "MAD2L2-006"; exon_number 1; exon_id "ENSE00001731264.1"; level 2; tag "mRNA_end_NF"; tag "cds_end_NF"; havana_gene "OTTHUMG00000002231.3"; havana_transcript "OTTHUMT00000006349.1";
chr1	HAVANA	exon	11740410	11740528	.	-	.	gene_id "ENSG00000116670.10"; transcript_id "ENST00000456915.1"; gene_type "protein_coding"; gene_status "KNOWN"; gene_name "MAD2L2"; transcript_type "protein_coding"; transcript_status "KNOWN"; transcript_name "MAD2L2-006"; exon_number 2; exon_id "ENSE00003664098.1"; level 2; tag "mRNA_end_NF"; tag "cds_end_NF"; havana_gene "OTTHUMG00000002231.3"; havana_transcript "OTTHUMT00000006349.1";
chr1	HAVANA	exon	11737600	11737671	.	-	.	gene_id "ENSG00000116670.10"; transcript_id "ENST00000456915.1"; gene_type "protein_coding"; gene_status "KNOWN"; gene_name "MAD2L2"; transcript_type "protein_coding"; transcript_status "KNOWN"; transcript_name "MAD2L2-006"; exon_number 3; exon_id "ENSE00003511603.1"; level 2; tag "mRNA_end_NF"; tag "cds_end_NF"; havana_gene "OTTHUMG00000002231.3"; havana_transcript "OTTHUMT00000006349.1";
chr1	HAVANA	exon	11736905	11737005	.	-	.	gene_id "ENSG00000116670.10"; transcript_id "ENST00000456915.1"; gene_type "protein_coding"; gene_status "KNOWN"; gene_name "MAD2L2"; transcript_type "protein_coding"; transcript_status "KNOWN"; transcript_name "MAD2L2-006"; exon_number 4; exon_id "ENSE00003641668.1"; level 2; tag "mRNA_end_NF"; tag "cds_end_NF"; havana_gene "OTTHUMG00000002231.3"; havana_transcript "OTTHUMT00000006349.1";
chr1	HAVANA	exon	11736103	11736197	.	-	.	gene_id "ENSG00000116670.10"; transcript_id "ENST00000456915.1"; gene_type "protein_coding"; gene_status "KNOWN"; gene_name "MAD2L2"; transcript_type "protein_coding"; transcript_status "KNOWN"; transcript_name "MAD2L2-006"; exon_number 5; exon_id "ENSE00000743994.1"; level 2; tag "mRNA_end_NF"; tag "cds_end_NF"; havana_gene "OTTHUMG00000002231.3"; havana_transcript "OTTHUMT00000006349.1";
chr1	HAVANA	exon	11735714	11735788	.	-	.	gene_id "ENSG00000116670.10"; transcript_id "ENST00000456915.1"; gene_type "protein_coding"; gene_status "KNOWN"; gene_name "MAD2L2"; transcript_type "protein_coding"; transcript_status "KNOWN"; transcript_name "MAD2L2-006"; exon_number 6; exon_id "ENSE00001619786.1"; level 2; tag "mRNA_end_NF"; tag "cds_end_NF"; havana_gene "OTTHUMG00000002231.3"; havana_transcript "OTTHUMT00000006349.1";
chr1	HAVANA	exon	11796204	11796292	.	+	.	gene_id "ENSG00000177674.11"; transcript_id "ENST00000376629.4"; gene_type "protein_coding"; gene_status "KNOWN"; gene_name "AGTRAP"; transcript_type "protein_coding"; transcript_status "KNOWN"; transcript_name "AGTRAP-002"; exon_number 1; exon_id "ENSE00001562294.1"; level 2; tag "basic"; tag "CCDS"; ccdsid "CCDS30585.1"; havana_gene "OTTHUMG00000002230.4"; havana_transcript "OTTHUMT00000006336.…
chr1	HAVANA	exon	11805860	11805894	.	+	.	gene_id "ENSG00000177674.11"; transcript_id "ENST00000376629.4"; gene_type "protein_coding"; gene_status "KNOWN"; gene_name "AGTRAP"; transcript_type "protein_coding"; transcript_status "KNOWN"; transcript_name "AGTRAP-002"; exon_number 2; exon_id "ENSE00003499860.1"; level 2; tag "basic"; tag "CCDS"; ccdsid "CCDS30585.1"; havana_gene "OTTHUMG00000002230.4"; havana_transcript "OTTHUMT00000006336.…
chr1	HAVANA	exon	11807497	11807602	.	+	.	gene_id "ENSG00000177674.11"; transcript_id "ENST00000376629.4"; gene_type "protein_coding"; gene_status "KNOWN"; gene_name "AGTRAP"; transcript_type "protein_coding"; transcript_status "KNOWN"; transcript_name "AGTRAP-002"; exon_number 3; exon_id "ENSE00003637198.1"; level 2; tag "basic"; tag "CCDS"; ccdsid "CCDS30585.1"; havana_gene "OTTHUMG00000002230.4"; havana_transcript "OTTHUMT00000006336.…
chr1	HAVANA	exon	11808472	11808646	.	+	.	gene_id "ENSG00000177674.11"; transcript_id "ENST00000376629.4"; gene_type "protein_coding"; gene_status "KNOWN"; gene_name "AGTRAP"; transcript_type "protein_coding"; transcript_status "KNOWN"; transcript_name "AGTRAP-002"; exon_number 4; exon_id "ENSE00003534171.1"; level 2; tag "basic"; tag "CCDS"; ccdsid "CCDS30585.1"; havana_gene "OTTHUMG00000002230.4"; havana_transcript "OTTHUMT00000006336.…
chr1	HAVANA	exon	11810134	11810826	.	+	.	gene_id "ENSG00000177674.11"; transcript_id "ENST00000376629.4"; gene_type "protein_coding"; gene_status "KNOWN"; gene_name "AGTRAP"; transcript_type "protein_coding"; transcript_status "KNOWN"; transcript_name "AGTRAP-002"; exon_number 5; exon_id "ENSE00001927341.1"; level 2; tag "basic"; tag "CCDS"; ccdsid "CCDS30585.1"; havana_gene "OTTHUMG00000002230.4"; havana_transcript "OTTHUMT00000006336.…
chr1	ENSEMBL	exon	11821844	11822331	.	+	.	gene_id "ENSG00000215910.3"; transcript_id "ENST00000433342.1"; gene_type "protein_coding"; gene_status "KNOWN"; gene_name "C1orf167"; transcript_type "protein_coding"; transcript_status "KNOWN"; transcript_name "C1orf167-201"; exon_number 1; exon_id "ENSE00001796129.1"; level 3; tag "basic"; tag "appris_principal"; havana_gene "OTTHUMG00000002228.2";
chr1	ENSEMBL	exon	11824388	11824539	.	+	.	gene_id "ENSG00000215910.3"; transcript_id "ENST00000433342.1"; gene_type "protein_coding"; gene_status "KNOWN"; gene_name "C1orf167"; transcript_type "protein_coding"; transcript_status "KNOWN"; transcript_name "C1orf167-201"; exon_number 2; exon_id "ENSE00001604163.1"; level 3; tag "basic"; tag "appris_principal"; havana_gene "OTTHUMG00000002228.2";
chr1	ENSEMBL	exon	11825914	11826633	.	+	.	gene_id "ENSG00000215910.3"; transcript_id "ENST00000433342.1"; gene_type "protein_coding"; gene_status "KNOWN"; gene_name "C1orf167"; transcript_type "protein_coding"; transcript_status "KNOWN"; transcript_name "C1orf167-201"; exon_number 3; exon_id "ENSE00001689173.1"; level 3; tag "basic"; tag "appris_principal"; havana_gene "OTTHUMG00000002228.2";
chr1	ENSEMBL	exon	11827021	11827142	.	+	.	gene_id "ENSG00000215910.3"; transcript_id "ENST00000433342.1"; gene_type "protein_coding"; gene_status "KNOWN"; gene_name "C1orf167"; transcript_type "protein_coding"; transcript_status "KNOWN"; transcript_name "C1orf167-201"; exon_number 4; exon_id "ENSE00001667633.1"; level 3; tag "basic"; tag "appris_principal"; havana_gene "OTTHUMG00000002228.2";
chr1	ENSEMBL	exon	11827278	11827321	.	+	.	gene_id "ENSG00000215910.3"; transcript_id "ENST00000433342.1"; gene_type "protein_coding"; gene_status "KNOWN"; gene_name "C1orf167"; transcript_type "protein_coding"; transcript_status "KNOWN"; transcript_name "C1orf167-201"; exon_number 5; exon_id "ENSE00003538594.1"; level 3; tag "basic"; tag "appris_principal"; havana_gene "OTTHUMG00000002228.2";
chr1	ENSEMBL	exon	11828134	11828376	.	+	.	gene_id "ENSG00000215910.3"; transcript_id "ENST00000433342.1"; gene_type "protein_coding"; gene_status "KNOWN"; gene_name "C1orf167"; transcript_type "protein_coding"; transcript_status "KNOWN"; transcript_name "C1orf167-201"; exon_number 6; exon_id "ENSE00001231333.2"; level 3; tag "basic"; tag "appris_principal"; havana_gene "OTTHUMG00000002228.2";
chr1	ENSEMBL	exon	11831581	11831693	.	+	.	gene_id "ENSG00000215910.3"; transcript_id "ENST00000433342.1"; gene_type "protein_coding"; gene_status "KNOWN"; gene_name "C1orf167"; transcript_type "protein_coding"; transcript_status "KNOWN"; transcript_name "C1orf167-201"; exon_number 7; exon_id "ENSE00003461086.1"; level 3; tag "basic"; tag "appris_principal"; havana_gene "OTTHUMG00000002228.2";
chr1	ENSEMBL	exon	11832139	11832316	.	+	.	gene_id "ENSG00000215910.3"; transcript_id "ENST00000433342.1"; gene_type "protein_coding"; gene_status "KNOWN"; gene_name "C1orf167"; transcript_type "protein_coding"; transcript_status "KNOWN"; transcript_name "C1orf167-201"; exon_number 8; exon_id "ENSE00003686655.1"; level 3; tag "basic"; tag "appris_principal"; havana_gene "OTTHUMG00000002228.2";
chr1	ENSEMBL	exon	11835492	11835667	.	+	.	gene_id "ENSG00000215910.3"; transcript_id "ENST00000433342.1"; gene_type "protein_coding"; gene_status "KNOWN"; gene_name "C1orf167"; transcript_type "protein_coding"; transcript_status "KNOWN"; transcript_name "C1orf167-201"; exon_number 9; exon_id "ENSE00003497760.1"; level 3; tag "basic"; tag "appris_principal"; havana_gene "OTTHUMG00000002228.2";
chr1	ENSEMBL	exon	11836521	11836695	.	+	.	gene_id "ENSG00000215910.3"; transcript_id "ENST00000433342.1"; gene_type "protein_coding"; gene_status "KNOWN"; gene_name "C1orf167"; transcript_type "protein_coding"; transcript_status "KNOWN"; transcript_name "C1orf167-201"; exon_number 10; exon_id "ENSE00003471227.1"; level 3; tag "basic"; tag "appris_principal"; havana_gene "OTTHUMG00000002228.2";
chr1	ENSEMBL	exon	11838717	11838873	.	+	.	gene_id "ENSG00000215910.3"; transcript_id "ENST00000433342.1"; gene_type "protein_coding"; gene_status "KNOWN"; gene_name "C1orf167"; transcript_type "protein_coding"; transcript_status "KNOWN"; transcript_name "C1orf167-201"; exon_number 11; exon_id "ENSE00001296243.1"; level 3; tag "basic"; tag "appris_principal"; havana_gene "OTTHUMG00000002228.2";
chr1	ENSEMBL	exon	11838983	11839137	.	+	.	gene_id "ENSG00000215910.3"; transcript_id "ENST00000433342.1"; gene_type "protein_coding"; gene_status "KNOWN"; gene_name "C1orf167"; transcript_type "protein_coding"; transcript_status "KNOWN"; transcript_name "C1orf167-201"; exon_number 12; exon_id "ENSE00001309538.1"; level 3; tag "basic"; tag "appris_principal"; havana_gene "OTTHUMG00000002228.2";
chr1	ENSEMBL	exon	11839859	11840067	.	+	.	gene_id "ENSG00000215910.3"; transcript_id "ENST00000433342.1"; gene_type "protein_coding"; gene_status "KNOWN"; gene_name "C1orf167"; transcript_type "protein_coding"; transcript_status "KNOWN"; transcript_name "C1orf167-201"; exon_number 13; exon_id "ENSE00001231277.1"; level 3; tag "basic"; tag "appris_principal"; havana_gene "OTTHUMG00000002228.2";
chr1	ENSEMBL	exon	11842246	11842390	.	+	.	gene_id "ENSG00000215910.3"; transcript_id "ENST00000433342.1"; gene_type "protein_coding"; gene_status "KNOWN"; gene_name "C1orf167"; transcript_type "protein_coding"; transcript_status "KNOWN"; transcript_name "C1orf167-201"; exon_number 14; exon_id "ENSE00001231269.1"; level 3; tag "basic"; tag "appris_principal"; havana_gene "OTTHUMG00000002228.2";
chr1	ENSEMBL	exon	11844231	11844650	.	+	.	gene_id "ENSG00000215910.3"; transcript_id "ENST00000433342.1"; gene_type "protein_coding"; gene_status "KNOWN"; gene_name "C1orf167"; transcript_type "protein_coding"; transcript_status "KNOWN"; transcript_name "C1orf167-201"; exon_number 15; exon_id "ENSE00001231262.1"; level 3; tag "basic"; tag "appris_principal"; havana_gene "OTTHUMG00000002228.2";
chr1	ENSEMBL	exon	11845205	11845346	.	+	.	gene_id "ENSG00000215910.3"; transcript_id "ENST00000433342.1"; gene_type "protein_coding"; gene_status "KNOWN"; gene_name "C1orf167"; transcript_type "protein_coding"; transcript_status "KNOWN"; transcript_name "C1orf167-201"; exon_number 16; exon_id "ENSE00001231256.1"; level 3; tag "basic"; tag "appris_principal"; havana_gene "OTTHUMG00000002228.2";
chr1	ENSEMBL	exon	11847445	11847550	.	+	.	gene_id "ENSG00000215910.3"; transcript_id "ENST00000433342.1"; gene_type "protein_coding"; gene_status "KNOWN"; gene_name "C1orf167"; transcript_type "protein_coding"; transcript_status "KNOWN"; transcript_name "C1orf167-201"; exon_number 17; exon_id "ENSE00001231251.1"; level 3; tag "basic"; tag "appris_principal"; havana_gene "OTTHUMG00000002228.2";
chr1	ENSEMBL	exon	11847930	11848104	.	+	.	gene_id "ENSG00000215910.3"; transcript_id "ENST00000433342.1"; gene_type "protein_coding"; gene_status "KNOWN"; gene_name "C1orf167"; transcript_type "protein_coding"; transcript_status "KNOWN"; transcript_name "C1orf167-201"; exon_number 18; exon_id "ENSE00001231246.1"; level 3; tag "basic"; tag "appris_principal"; havana_gene "OTTHUMG00000002228.2";
chr1	ENSEMBL	exon	11848206	11848435	.	+	.	gene_id "ENSG00000215910.3"; transcript_id "ENST00000433342.1"; gene_type "protein_coding"; gene_status "KNOWN"; gene_name "C1orf167"; transcript_type "protein_coding"; transcript_status "KNOWN"; transcript_name "C1orf167-201"; exon_number 19; exon_id "ENSE00001231239.2"; level 3; tag "basic"; tag "appris_principal"; havana_gene "OTTHUMG00000002228.2";
chr1	ENSEMBL	exon	11848709	11848803	.	+	.	gene_id "ENSG00000215910.3"; transcript_id "ENST00000433342.1"; gene_type "protein_coding"; gene_status "KNOWN"; gene_name "C1orf167"; transcript_type "protein_coding"; transcript_status "KNOWN"; transcript_name "C1orf167-201"; exon_number 20; exon_id "ENSE00003560834.1"; level 3; tag "basic"; tag "appris_principal"; havana_gene "OTTHUMG00000002228.2";
chr1	ENSEMBL	exon	11849327	11849641	.	+	.	gene_id "ENSG00000215910.3"; transcript_id "ENST00000433342.1"; gene_type "protein_coding"; gene_status "KNOWN"; gene_name "C1orf167"; transcript_type "protein_coding"; transcript_status "KNOWN"; transcript_name "C1orf167-201"; exon_number 21; exon_id "ENSE00001231358.5"; level 3; tag "basic"; tag "appris_principal"; havana_gene "OTTHUMG00000002228.2";
chr1	HAVANA	exon	11838988	11839137	.	+	.	gene_id "ENSG00000215910.3"; transcript_id "ENST00000444493.1"; gene_type "protein_coding"; gene_status "KNOWN"; gene_name "C1orf167"; transcript_type "protein_coding"; transcript_status "PUTATIVE"; transcript_name "C1orf167-004"; exon_number 1; exon_id "ENSE00001757285.1"; level 2; tag "mRNA_start_NF"; tag "cds_start_NF"; havana_gene "OTTHUMG00000002228.2"; havana_transcript "OTTHUMT00000006329.…
chr1	HAVANA	exon	11839859	11840067	.	+	.	gene_id "ENSG00000215910.3"; transcript_id "ENST00000444493.1"; gene_type "protein_coding"; gene_status "KNOWN"; gene_name "C1orf167"; transcript_type "protein_coding"; transcript_status "PUTATIVE"; transcript_name "C1orf167-004"; exon_number 2; exon_id "ENSE00001231277.1"; level 2; tag "mRNA_start_NF"; tag "cds_start_NF"; havana_gene "OTTHUMG00000002228.2"; havana_transcript "OTTHUMT00000006329.…
chr1	HAVANA	exon	11842246	11842390	.	+	.	gene_id "ENSG00000215910.3"; transcript_id "ENST00000444493.1"; gene_type "protein_coding"; gene_status "KNOWN"; gene_name "C1orf167"; transcript_type "protein_coding"; transcript_status "PUTATIVE"; transcript_name "C1orf167-004"; exon_number 3; exon_id "ENSE00001231269.1"; level 2; tag "mRNA_start_NF"; tag "cds_start_NF"; havana_gene "OTTHUMG00000002228.2"; havana_transcript "OTTHUMT00000006329.…
chr1	HAVANA	exon	11844231	11844650	.	+	.	gene_id "ENSG00000215910.3"; transcript_id "ENST00000444493.1"; gene_type "protein_coding"; gene_status "KNOWN"; gene_name "C1orf167"; transcript_type "protein_coding"; transcript_status "PUTATIVE"; transcript_name "C1orf167-004"; exon_number 4; exon_id "ENSE00001231262.1"; level 2; tag "mRNA_start_NF"; tag "cds_start_NF"; havana_gene "OTTHUMG00000002228.2"; havana_transcript "OTTHUMT00000006329.…
chr1	HAVANA	exon	11845205	11845346	.	+	.	gene_id "ENSG00000215910.3"; transcript_id "ENST00000444493.1"; gene_type "protein_coding"; gene_status "KNOWN"; gene_name "C1orf167"; transcript_type "protein_coding"; transcript_status "PUTATIVE"; transcript_name "C1orf167-004"; exon_number 5; exon_id "ENSE00001231256.1"; level 2; tag "mRNA_start_NF"; tag "cds_start_NF"; havana_gene "OTTHUMG00000002228.2"; havana_transcript "OTTHUMT00000006329.…
chr1	HAVANA	exon	11847445	11847550	.	+	.	gene_id "ENSG00000215910.3"; transcript_id "ENST00000444493.1"; gene_type "protein_coding"; gene_status "KNOWN"; gene_name "C1orf167"; transcript_type "protein_coding"; transcript_status "PUTATIVE"; transcript_name "C1orf167-004"; exon_number 6; exon_id "ENSE00001231251.1"; level 2; tag "mRNA_start_NF"; tag "cds_start_NF"; havana_gene "OTTHUMG00000002228.2"; havana_transcript "OTTHUMT00000006329.…
chr1	HAVANA	exon	11847930	11848104	.	+	.	gene_id "ENSG00000215910.3"; transcript_id "ENST00000444493.1"; gene_type "protein_coding"; gene_status "KNOWN"; gene_name "C1orf167"; transcript_type "protein_coding"; transcript_status "PUTATIVE"; transcript_name "C1orf167-004"; exon_number 7; exon_id "ENSE00001231246.1"; level 2; tag "mRNA_start_NF"; tag "cds_start_NF"; havana_gene "OTTHUMG00000002228.2"; havana_transcript "OTTHUMT00000006329.…
chr1	HAVANA	exon	11848206	11848435	.	+	.	gene_id "ENSG00000215910.3"; transcript_id "ENST00000444493.1"; gene_type "protein_coding"; gene_status "KNOWN"; gene_name "C1orf167"; transcript_type "protein_coding"; transcript_status "PUTATIVE"; transcript_name "C1orf167-004"; exon_number 8; exon_id "ENSE00001231239.2"; level 2; tag "mRNA_start_NF"; tag "cds_start_NF"; havana_gene "OTTHUMG00000002228.2"; havana_transcript "OTTHUMT00000006329.…
chr1	HAVANA	exon	11848709	11848803	.	+	.	gene_id "ENSG00000215910.3"; transcript_id "ENST00000444493.1"; gene_type "protein_coding"; gene_status "KNOWN"; gene_name "C1orf167"; transcript_type "protein_coding"; transcript_status "PUTATIVE"; transcript_name "C1orf167-004"; exon_number 9; exon_id "ENSE00003560834.1"; level 2; tag "mRNA_start_NF"; tag "cds_start_NF"; havana_gene "OTTHUMG00000002228.2"; havana_transcript "OTTHUMT00000006329.…
chr1	HAVANA	exon	11849327	11849535	.	+	.	gene_id "ENSG00000215910.3"; transcript_id "ENST00000444493.1"; gene_type "protein_coding"; gene_status "KNOWN"; gene_name "C1orf167"; transcript_type "protein_coding"; transcript_status "PUTATIVE"; transcript_name "C1orf167-004"; exon_number 10; exon_id "ENSE00003546040.1"; level 2; tag "mRNA_start_NF"; tag "cds_start_NF"; havana_gene "OTTHUMG00000002228.2"; havana_transcript "OTTHUMT00000006329…
chr1	ENSEMBL	exon	11863462	11863571	.	-	.	gene_id "ENSG00000177000.6"; transcript_id "ENST00000376583.3"; gene_type "protein_coding"; gene_status "KNOWN"; gene_name "MTHFR"; transcript_type "protein_coding"; transcript_status "KNOWN"; transcript_name "MTHFR-201"; exon_number 1; exon_id "ENSE00001470989.1"; level 3; tag "basic"; tag "appris_candidate_longest"; havana_gene "OTTHUMG00000002277.1";
chr1	ENSEMBL	exon	11862938	11863186	.	-	.	gene_id "ENSG00000177000.6"; transcript_id "ENST00000376583.3"; gene_type "protein_coding"; gene_status "KNOWN"; gene_name "MTHFR"; transcript_type "protein_coding"; transcript_status "KNOWN"; transcript_name "MTHFR-201"; exon_number 2; exon_id "ENSE00003566290.1"; level 3; tag "basic"; tag "appris_candidate_longest"; havana_gene "OTTHUMG00000002277.1";
chr1	ENSEMBL	exon	11861218	11861456	.	-	.	gene_id "ENSG00000177000.6"; transcript_id "ENST00000376583.3"; gene_type "protein_coding"; gene_status "KNOWN"; gene_name "MTHFR"; transcript_type "protein_coding"; transcript_status "KNOWN"; transcript_name "MTHFR-201"; exon_number 3; exon_id "ENSE00001225848.1"; level 3; tag "basic"; tag "appris_candidate_longest"; havana_gene "OTTHUMG00000002277.1";
chr1	ENSEMBL	exon	11860269	11860379	.	-	.	gene_id "ENSG00000177000.6"; transcript_id "ENST00000376583.3"; gene_type "protein_coding"; gene_status "KNOWN"; gene_name "MTHFR"; transcript_type "protein_coding"; transcript_status "KNOWN"; transcript_name "MTHFR-201"; exon_number 4; exon_id "ENSE00001225838.1"; level 3; tag "basic"; tag "appris_candidate_longest"; havana_gene "OTTHUMG00000002277.1";
chr1	ENSEMBL	exon	11856263	11856456	.	-	.	gene_id "ENSG00000177000.6"; transcript_id "ENST00000376583.3"; gene_type "protein_coding"; gene_status "KNOWN"; gene_name "MTHFR"; transcript_type "protein_coding"; transcript_status "KNOWN"; transcript_name "MTHFR-201"; exon_number 5; exon_id "ENSE00001225832.1"; level 3; tag "basic"; tag "appris_candidate_longest"; havana_gene "OTTHUMG00000002277.1";
chr1	ENSEMBL	exon	11855155	11855405	.	-	.	gene_id "ENSG00000177000.6"; transcript_id "ENST00000376583.3"; gene_type "protein_coding"; gene_status "KNOWN"; gene_name "MTHFR"; transcript_type "protein_coding"; transcript_status "KNOWN"; transcript_name "MTHFR-201"; exon_number 6; exon_id "ENSE00001225825.1"; level 3; tag "basic"; tag "appris_candidate_longest"; havana_gene "OTTHUMG00000002277.1";
chr1	ENSEMBL	exon	11854786	11854920	.	-	.	gene_id "ENSG00000177000.6"; transcript_id "ENST00000376583.3"; gene_type "protein_coding"; gene_status "KNOWN"; gene_name "MTHFR"; transcript_type "protein_coding"; transcript_status "KNOWN"; transcript_name "MTHFR-201"; exon_number 7; exon_id "ENSE00001225817.1"; level 3; tag "basic"; tag "appris_candidate_longest"; havana_gene "OTTHUMG00000002277.1";
chr1	ENSEMBL	exon	11854415	11854595	.	-	.	gene_id "ENSG00000177000.6"; transcript_id "ENST00000376583.3"; gene_type "protein_coding"; gene_status "KNOWN"; gene_name "MTHFR"; transcript_type "protein_coding"; transcript_status "KNOWN"; transcript_name "MTHFR-201"; exon_number 8; exon_id "ENSE00001225813.1"; level 3; tag "basic"; tag "appris_candidate_longest"; havana_gene "OTTHUMG00000002277.1";
chr1	ENSEMBL	exon	11853964	11854146	.	-	.	gene_id "ENSG00000177000.6"; transcript_id "ENST00000376583.3"; gene_type "protein_coding"; gene_status "KNOWN"; gene_name "MTHFR"; transcript_type "protein_coding"; transcript_status "KNOWN"; transcript_name "MTHFR-201"; exon_number 9; exon_id "ENSE00001225805.1"; level 3; tag "basic"; tag "appris_candidate_longest"; havana_gene "OTTHUMG00000002277.1";
chr1	ENSEMBL	exon	11852335	11852436	.	-	.	gene_id "ENSG00000177000.6"; transcript_id "ENST00000376583.3"; gene_type "protein_coding"; gene_status "KNOWN"; gene_name "MTHFR"; transcript_type "protein_coding"; transcript_status "KNOWN"; transcript_name "MTHFR-201"; exon_number 10; exon_id "ENSE00001225797.1"; level 3; tag "basic"; tag "appris_candidate_longest"; havana_gene "OTTHUMG00000002277.1";
chr1	ENSEMBL	exon	11851264	11851383	.	-	.	gene_id "ENSG00000177000.6"; transcript_id "ENST00000376583.3"; gene_type "protein_coding"; gene_status "KNOWN"; gene_name "MTHFR"; transcript_type "protein_coding"; transcript_status "KNOWN"; transcript_name "MTHFR-201"; exon_number 11; exon_id "ENSE00001225788.1"; level 3; tag "basic"; tag "appris_candidate_longest"; havana_gene "OTTHUMG00000002277.1";
chr1	ENSEMBL	exon	11845810	11850955	.	-	.	gene_id "ENSG00000177000.6"; transcript_id "ENST00000376583.3"; gene_type "protein_coding"; gene_status "KNOWN"; gene_name "MTHFR"; transcript_type "protein_coding"; transcript_status "KNOWN"; transcript_name "MTHFR-201"; exon_number 12; exon_id "ENSE00001471020.2"; level 3; tag "basic"; tag "appris_candidate_longest"; havana_gene "OTTHUMG00000002277.1";
chr1	HAVANA	exon	11865437	11865470	.	-	.	gene_id "ENSG00000177000.6"; transcript_id "ENST00000431243.1"; gene_type "protein_coding"; gene_status "KNOWN"; gene_name "MTHFR"; transcript_type "protein_coding"; transcript_status "KNOWN"; transcript_name "MTHFR-006"; exon_number 1; exon_id "ENSE00001471002.1"; level 2; tag "alternative_5_UTR"; tag "mRNA_end_NF"; tag "cds_end_NF"; havana_gene "OTTHUMG00000002277.1"; havana_transcript "OTTHUMT…
chr1	HAVANA	exon	11863856	11864589	.	-	.	gene_id "ENSG00000177000.6"; transcript_id "ENST00000431243.1"; gene_type "protein_coding"; gene_status "KNOWN"; gene_name "MTHFR"; transcript_type "protein_coding"; transcript_status "KNOWN"; transcript_name "MTHFR-006"; exon_number 2; exon_id "ENSE00001739429.1"; level 2; tag "alternative_5_UTR"; tag "mRNA_end_NF"; tag "cds_end_NF"; havana_gene "OTTHUMG00000002277.1"; havana_transcript "OTTHUMT…
chr1	HAVANA	exon	11863085	11863186	.	-	.	gene_id "ENSG00000177000.6"; transcript_id "ENST00000431243.1"; gene_type "protein_coding"; gene_status "KNOWN"; gene_name "MTHFR"; transcript_type "protein_coding"; transcript_status "KNOWN"; transcript_name "MTHFR-006"; exon_number 3; exon_id "ENSE00001733632.1"; level 2; tag "alternative_5_UTR"; tag "mRNA_end_NF"; tag "cds_end_NF"; havana_gene "OTTHUMG00000002277.1"; havana_transcript "OTTHUMT…
chr1	HAVANA	exon	11865945	11866977	.	-	.	gene_id "ENSG00000177000.6"; transcript_id "ENST00000376486.2"; gene_type "protein_coding"; gene_status "KNOWN"; gene_name "MTHFR"; transcript_type "protein_coding"; transcript_status "KNOWN"; transcript_name "MTHFR-003"; exon_number 1; exon_id "ENSE00001470707.2"; level 2; tag "alternative_5_UTR"; tag "mRNA_end_NF"; tag "cds_end_NF"; havana_gene "OTTHUMG00000002277.1"; havana_transcript "OTTHUMT…
chr1	HAVANA	exon	11863085	11863186	.	-	.	gene_id "ENSG00000177000.6"; transcript_id "ENST00000376486.2"; gene_type "protein_coding"; gene_status "KNOWN"; gene_name "MTHFR"; transcript_type "protein_coding"; transcript_status "KNOWN"; transcript_name "MTHFR-003"; exon_number 2; exon_id "ENSE00001733632.1"; level 2; tag "alternative_5_UTR"; tag "mRNA_end_NF"; tag "cds_end_NF"; havana_gene "OTTHUMG00000002277.1"; havana_transcript "OTTHUMT…
chr1	ENSEMBL	exon	11866207	11866406	.	+	.	gene_id "ENSG00000011021.17"; transcript_id "ENST00000312413.6"; gene_type "protein_coding"; gene_status "KNOWN"; gene_name "CLCN6"; transcript_type "protein_coding"; transcript_status "KNOWN"; transcript_name "CLCN6-201"; exon_number 1; exon_id "ENSE00001429652.2"; level 3; tag "basic"; havana_gene "OTTHUMG00000002299.4";
chr1	ENSEMBL	exon	11867188	11867247	.	+	.	gene_id "ENSG00000011021.17"; transcript_id "ENST00000312413.6"; gene_type "protein_coding"; gene_status "KNOWN"; gene_name "CLCN6"; transcript_type "protein_coding"; transcript_status "KNOWN"; transcript_name "CLCN6-201"; exon_number 2; exon_id "ENSE00003561762.1"; level 3; tag "basic"; havana_gene "OTTHUMG00000002299.4";
chr1	ENSEMBL	exon	11875903	11875968	.	+	.	gene_id "ENSG00000011021.17"; transcript_id "ENST00000312413.6"; gene_type "protein_coding"; gene_status "KNOWN"; gene_name "CLCN6"; transcript_type "protein_coding"; transcript_status "KNOWN"; transcript_name "CLCN6-201"; exon_number 3; exon_id "ENSE00003546374.1"; level 3; tag "basic"; havana_gene "OTTHUMG00000002299.4";
chr1	ENSEMBL	exon	11876672	11876737	.	+	.	gene_id "ENSG00000011021.17"; transcript_id "ENST00000312413.6"; gene_type "protein_coding"; gene_status "KNOWN"; gene_name "CLCN6"; transcript_type "protein_coding"; transcript_status "KNOWN"; transcript_name "CLCN6-201"; exon_number 4; exon_id "ENSE00003688584.1"; level 3; tag "basic"; havana_gene "OTTHUMG00000002299.4";
chr1	ENSEMBL	exon	11879545	11879611	.	+	.	gene_id "ENSG00000011021.17"; transcript_id "ENST00000312413.6"; gene_type "protein_coding"; gene_status "KNOWN"; gene_name "CLCN6"; transcript_type "protein_coding"; transcript_status "KNOWN"; transcript_name "CLCN6-201"; exon_number 5; exon_id "ENSE00003587774.1"; level 3; tag "basic"; havana_gene "OTTHUMG00000002299.4";
chr1	ENSEMBL	exon	11882752	11882858	.	+	.	gene_id "ENSG00000011021.17"; transcript_id "ENST00000312413.6"; gene_type "protein_coding"; gene_status "KNOWN"; gene_name "CLCN6"; transcript_type "protein_coding"; transcript_status "KNOWN"; transcript_name "CLCN6-201"; exon_number 6; exon_id "ENSE00003536687.1"; level 3; tag "basic"; havana_gene "OTTHUMG00000002299.4";
chr1	ENSEMBL	exon	11883764	11883890	.	+	.	gene_id "ENSG00000011021.17"; transcript_id "ENST00000312413.6"; gene_type "protein_coding"; gene_status "KNOWN"; gene_name "CLCN6"; transcript_type "protein_coding"; transcript_status "KNOWN"; transcript_name "CLCN6-201"; exon_number 7; exon_id "ENSE00003548910.1"; level 3; tag "basic"; havana_gene "OTTHUMG00000002299.4";
chr1	ENSEMBL	exon	11884543	11884610	.	+	.	gene_id "ENSG00000011021.17"; transcript_id "ENST00000312413.6"; gene_type "protein_coding"; gene_status "KNOWN"; gene_name "CLCN6"; transcript_type "protein_coding"; transcript_status "KNOWN"; transcript_name "CLCN6-201"; exon_number 8; exon_id "ENSE00003542357.1"; level 3; tag "basic"; havana_gene "OTTHUMG00000002299.4";
chr1	ENSEMBL	exon	11886213	11886271	.	+	.	gene_id "ENSG00000011021.17"; transcript_id "ENST00000312413.6"; gene_type "protein_coding"; gene_status "KNOWN"; gene_name "CLCN6"; transcript_type "protein_coding"; transcript_status "KNOWN"; transcript_name "CLCN6-201"; exon_number 9; exon_id "ENSE00003580593.1"; level 3; tag "basic"; havana_gene "OTTHUMG00000002299.4";
chr1	ENSEMBL	exon	11887146	11887278	.	+	.	gene_id "ENSG00000011021.17"; transcript_id "ENST00000312413.6"; gene_type "protein_coding"; gene_status "KNOWN"; gene_name "CLCN6"; transcript_type "protein_coding"; transcript_status "KNOWN"; transcript_name "CLCN6-201"; exon_number 10; exon_id "ENSE00003589187.1"; level 3; tag "basic"; havana_gene "OTTHUMG00000002299.4";
chr1	ENSEMBL	exon	11888163	11888276	.	+	.	gene_id "ENSG00000011021.17"; transcript_id "ENST00000312413.6"; gene_type "protein_coding"; gene_status "KNOWN"; gene_name "CLCN6"; transcript_type "protein_coding"; transcript_status "KNOWN"; transcript_name "CLCN6-201"; exon_number 11; exon_id "ENSE00003689831.1"; level 3; tag "basic"; havana_gene "OTTHUMG00000002299.4";
chr1	ENSEMBL	exon	11889253	11889379	.	+	.	gene_id "ENSG00000011021.17"; transcript_id "ENST00000312413.6"; gene_type "protein_coding"; gene_status "KNOWN"; gene_name "CLCN6"; transcript_type "protein_coding"; transcript_status "KNOWN"; transcript_name "CLCN6-201"; exon_number 12; exon_id "ENSE00003545703.1"; level 3; tag "basic"; havana_gene "OTTHUMG00000002299.4";
chr1	ENSEMBL	exon	11893572	11893695	.	+	.	gene_id "ENSG00000011021.17"; transcript_id "ENST00000312413.6"; gene_type "protein_coding"; gene_status "KNOWN"; gene_name "CLCN6"; transcript_type "protein_coding"; transcript_status "KNOWN"; transcript_name "CLCN6-201"; exon_number 13; exon_id "ENSE00003674139.1"; level 3; tag "basic"; havana_gene "OTTHUMG00000002299.4";
chr1	ENSEMBL	exon	11893934	11894087	.	+	.	gene_id "ENSG00000011021.17"; transcript_id "ENST00000312413.6"; gene_type "protein_coding"; gene_status "KNOWN"; gene_name "CLCN6"; transcript_type "protein_coding"; transcript_status "KNOWN"; transcript_name "CLCN6-201"; exon_number 14; exon_id "ENSE00003521155.1"; level 3; tag "basic"; havana_gene "OTTHUMG00000002299.4";
chr1	ENSEMBL	exon	11894293	11894452	.	+	.	gene_id "ENSG00000011021.17"; transcript_id "ENST00000312413.6"; gene_type "protein_coding"; gene_status "KNOWN"; gene_name "CLCN6"; transcript_type "protein_coding"; transcript_status "KNOWN"; transcript_name "CLCN6-201"; exon_number 15; exon_id "ENSE00003606738.1"; level 3; tag "basic"; havana_gene "OTTHUMG00000002299.4";
chr1	ENSEMBL	exon	11894541	11894647	.	+	.	gene_id "ENSG00000011021.17"; transcript_id "ENST00000312413.6"; gene_type "protein_coding"; gene_status "KNOWN"; gene_name "CLCN6"; transcript_type "protein_coding"; transcript_status "KNOWN"; transcript_name "CLCN6-201"; exon_number 16; exon_id "ENSE00003670275.1"; level 3; tag "basic"; havana_gene "OTTHUMG00000002299.4";
chr1	ENSEMBL	exon	11896024	11896210	.	+	.	gene_id "ENSG00000011021.17"; transcript_id "ENST00000312413.6"; gene_type "protein_coding"; gene_status "KNOWN"; gene_name "CLCN6"; transcript_type "protein_coding"; transcript_status "KNOWN"; transcript_name "CLCN6-201"; exon_number 17; exon_id "ENSE00003537183.1"; level 3; tag "basic"; havana_gene "OTTHUMG00000002299.4";
chr1	ENSEMBL	exon	11897056	11897213	.	+	.	gene_id "ENSG00000011021.17"; transcript_id "ENST00000312413.6"; gene_type "protein_coding"; gene_status "KNOWN"; gene_name "CLCN6"; transcript_type "protein_coding"; transcript_status "KNOWN"; transcript_name "CLCN6-201"; exon_number 18; exon_id "ENSE00003684293.1"; level 3; tag "basic"; havana_gene "OTTHUMG00000002299.4";
chr1	ENSEMBL	exon	11897400	11897556	.	+	.	gene_id "ENSG00000011021.17"; transcript_id "ENST00000312413.6"; gene_type "protein_coding"; gene_status "KNOWN"; gene_name "CLCN6"; transcript_type "protein_coding"; transcript_status "KNOWN"; transcript_name "CLCN6-201"; exon_number 19; exon_id "ENSE00003643439.1"; level 3; tag "basic"; havana_gene "OTTHUMG00000002299.4";
chr1	ENSEMBL	exon	11898392	11898499	.	+	.	gene_id "ENSG00000011021.17"; transcript_id "ENST00000312413.6"; gene_type "protein_coding"; gene_status "KNOWN"; gene_name "CLCN6"; transcript_type "protein_coding"; transcript_status "KNOWN"; transcript_name "CLCN6-201"; exon_number 20; exon_id "ENSE00003498405.1"; level 3; tag "basic"; havana_gene "OTTHUMG00000002299.4";
chr1	ENSEMBL	exon	11898592	11898717	.	+	.	gene_id "ENSG00000011021.17"; transcript_id "ENST00000312413.6"; gene_type "protein_coding"; gene_status "KNOWN"; gene_name "CLCN6"; transcript_type "protein_coding"; transcript_status "KNOWN"; transcript_name "CLCN6-201"; exon_number 21; exon_id "ENSE00003551240.1"; level 3; tag "basic"; havana_gene "OTTHUMG00000002299.4";
chr1	ENSEMBL	exon	11900200	11903201	.	+	.	gene_id "ENSG00000011021.17"; transcript_id "ENST00000312413.6"; gene_type "protein_coding"; gene_status "KNOWN"; gene_name "CLCN6"; transcript_type "protein_coding"; transcript_status "KNOWN"; transcript_name "CLCN6-201"; exon_number 22; exon_id "ENSE00003524713.1"; level 3; tag "basic"; havana_gene "OTTHUMG00000002299.4";
chr1	ENSEMBL	exon	12040238	12040541	.	+	.	gene_id "ENSG00000116688.12"; transcript_id "ENST00000444836.1"; gene_type "protein_coding"; gene_status "KNOWN"; gene_name "MFN2"; transcript_type "protein_coding"; transcript_status "KNOWN"; transcript_name "MFN2-201"; exon_number 1; exon_id "ENSE00001647590.1"; level 3; tag "basic"; tag "appris_principal"; tag "CCDS"; ccdsid "CCDS30587.1"; havana_gene "OTTHUMG00000002392.5";
chr1	ENSEMBL	exon	12049222	12049400	.	+	.	gene_id "ENSG00000116688.12"; transcript_id "ENST00000444836.1"; gene_type "protein_coding"; gene_status "KNOWN"; gene_name "MFN2"; transcript_type "protein_coding"; transcript_status "KNOWN"; transcript_name "MFN2-201"; exon_number 2; exon_id "ENSE00003686591.1"; level 3; tag "basic"; tag "appris_principal"; tag "CCDS"; ccdsid "CCDS30587.1"; havana_gene "OTTHUMG00000002392.5";
chr1	ENSEMBL	exon	12052612	12052747	.	+	.	gene_id "ENSG00000116688.12"; transcript_id "ENST00000444836.1"; gene_type "protein_coding"; gene_status "KNOWN"; gene_name "MFN2"; transcript_type "protein_coding"; transcript_status "KNOWN"; transcript_name "MFN2-201"; exon_number 3; exon_id "ENSE00002228720.1"; level 3; tag "basic"; tag "appris_principal"; tag "CCDS"; ccdsid "CCDS30587.1"; havana_gene "OTTHUMG00000002392.5";
chr1	ENSEMBL	exon	12056213	12056375	.	+	.	gene_id "ENSG00000116688.12"; transcript_id "ENST00000444836.1"; gene_type "protein_coding"; gene_status "KNOWN"; gene_name "MFN2"; transcript_type "protein_coding"; transcript_status "KNOWN"; transcript_name "MFN2-201"; exon_number 4; exon_id "ENSE00001770250.1"; level 3; tag "basic"; tag "appris_principal"; tag "CCDS"; ccdsid "CCDS30587.1"; havana_gene "OTTHUMG00000002392.5";
chr1	ENSEMBL	exon	12057354	12057478	.	+	.	gene_id "ENSG00000116688.12"; transcript_id "ENST00000444836.1"; gene_type "protein_coding"; gene_status "KNOWN"; gene_name "MFN2"; transcript_type "protein_coding"; transcript_status "KNOWN"; transcript_name "MFN2-201"; exon_number 5; exon_id "ENSE00001665725.1"; level 3; tag "basic"; tag "appris_principal"; tag "CCDS"; ccdsid "CCDS30587.1"; havana_gene "OTTHUMG00000002392.5";
chr1	ENSEMBL	exon	12058827	12058935	.	+	.	gene_id "ENSG00000116688.12"; transcript_id "ENST00000444836.1"; gene_type "protein_coding"; gene_status "KNOWN"; gene_name "MFN2"; transcript_type "protein_coding"; transcript_status "KNOWN"; transcript_name "MFN2-201"; exon_number 6; exon_id "ENSE00001719147.1"; level 3; tag "basic"; tag "appris_principal"; tag "CCDS"; ccdsid "CCDS30587.1"; havana_gene "OTTHUMG00000002392.5";
chr1	ENSEMBL	exon	12059045	12059152	.	+	.	gene_id "ENSG00000116688.12"; transcript_id "ENST00000444836.1"; gene_type "protein_coding"; gene_status "KNOWN"; gene_name "MFN2"; transcript_type "protein_coding"; transcript_status "KNOWN"; transcript_name "MFN2-201"; exon_number 7; exon_id "ENSE00001698937.1"; level 3; tag "basic"; tag "appris_principal"; tag "CCDS"; ccdsid "CCDS30587.1"; havana_gene "OTTHUMG00000002392.5";
chr1	ENSEMBL	exon	12061458	12061611	.	+	.	gene_id "ENSG00000116688.12"; transcript_id "ENST00000444836.1"; gene_type "protein_coding"; gene_status "KNOWN"; gene_name "MFN2"; transcript_type "protein_coding"; transcript_status "KNOWN"; transcript_name "MFN2-201"; exon_number 8; exon_id "ENSE00001684279.1"; level 3; tag "basic"; tag "appris_principal"; tag "CCDS"; ccdsid "CCDS30587.1"; havana_gene "OTTHUMG00000002392.5";
chr1	ENSEMBL	exon	12061826	12061893	.	+	.	gene_id "ENSG00000116688.12"; transcript_id "ENST00000444836.1"; gene_type "protein_coding"; gene_status "KNOWN"; gene_name "MFN2"; transcript_type "protein_coding"; transcript_status "KNOWN"; transcript_name "MFN2-201"; exon_number 9; exon_id "ENSE00001674753.1"; level 3; tag "basic"; tag "appris_principal"; tag "CCDS"; ccdsid "CCDS30587.1"; havana_gene "OTTHUMG00000002392.5";
chr1	ENSEMBL	exon	12062039	12062160	.	+	.	gene_id "ENSG00000116688.12"; transcript_id "ENST00000444836.1"; gene_type "protein_coding"; gene_status "KNOWN"; gene_name "MFN2"; transcript_type "protein_coding"; transcript_status "KNOWN"; transcript_name "MFN2-201"; exon_number 10; exon_id "ENSE00001777072.1"; level 3; tag "basic"; tag "appris_principal"; tag "CCDS"; ccdsid "CCDS30587.1"; havana_gene "OTTHUMG00000002392.5";
chr1	ENSEMBL	exon	12064049	12064175	.	+	.	gene_id "ENSG00000116688.12"; transcript_id "ENST00000444836.1"; gene_type "protein_coding"; gene_status "KNOWN"; gene_name "MFN2"; transcript_type "protein_coding"; transcript_status "KNOWN"; transcript_name "MFN2-201"; exon_number 11; exon_id "ENSE00001785362.1"; level 3; tag "basic"; tag "appris_principal"; tag "CCDS"; ccdsid "CCDS30587.1"; havana_gene "OTTHUMG00000002392.5";
chr1	ENSEMBL	exon	12064566	12064670	.	+	.	gene_id "ENSG00000116688.12"; transcript_id "ENST00000444836.1"; gene_type "protein_coding"; gene_status "KNOWN"; gene_name "MFN2"; transcript_type "protein_coding"; transcript_status "KNOWN"; transcript_name "MFN2-201"; exon_number 12; exon_id "ENSE00001618211.1"; level 3; tag "basic"; tag "appris_principal"; tag "CCDS"; ccdsid "CCDS30587.1"; havana_gene "OTTHUMG00000002392.5";
chr1	ENSEMBL	exon	12064882	12064984	.	+	.	gene_id "ENSG00000116688.12"; transcript_id "ENST00000444836.1"; gene_type "protein_coding"; gene_status "KNOWN"; gene_name "MFN2"; transcript_type "protein_coding"; transcript_status "KNOWN"; transcript_name "MFN2-201"; exon_number 13; exon_id "ENSE00001654095.1"; level 3; tag "basic"; tag "appris_principal"; tag "CCDS"; ccdsid "CCDS30587.1"; havana_gene "OTTHUMG00000002392.5";
chr1	ENSEMBL	exon	12065768	12065988	.	+	.	gene_id "ENSG00000116688.12"; transcript_id "ENST00000444836.1"; gene_type "protein_coding"; gene_status "KNOWN"; gene_name "MFN2"; transcript_type "protein_coding"; transcript_status "KNOWN"; transcript_name "MFN2-201"; exon_number 14; exon_id "ENSE00001771463.1"; level 3; tag "basic"; tag "appris_principal"; tag "CCDS"; ccdsid "CCDS30587.1"; havana_gene "OTTHUMG00000002392.5";
chr1	ENSEMBL	exon	12066595	12066750	.	+	.	gene_id "ENSG00000116688.12"; transcript_id "ENST00000444836.1"; gene_type "protein_coding"; gene_status "KNOWN"; gene_name "MFN2"; transcript_type "protein_coding"; transcript_status "KNOWN"; transcript_name "MFN2-201"; exon_number 15; exon_id "ENSE00001702003.1"; level 3; tag "basic"; tag "appris_principal"; tag "CCDS"; ccdsid "CCDS30587.1"; havana_gene "OTTHUMG00000002392.5";
chr1	ENSEMBL	exon	12067110	12067306	.	+	.	gene_id "ENSG00000116688.12"; transcript_id "ENST00000444836.1"; gene_type "protein_coding"; gene_status "KNOWN"; gene_name "MFN2"; transcript_type "protein_coding"; transcript_status "KNOWN"; transcript_name "MFN2-201"; exon_number 16; exon_id "ENSE00001684472.1"; level 3; tag "basic"; tag "appris_principal"; tag "CCDS"; ccdsid "CCDS30587.1"; havana_gene "OTTHUMG00000002392.5";
chr1	ENSEMBL	exon	12069649	12069783	.	+	.	gene_id "ENSG00000116688.12"; transcript_id "ENST00000444836.1"; gene_type "protein_coding"; gene_status "KNOWN"; gene_name "MFN2"; transcript_type "protein_coding"; transcript_status "KNOWN"; transcript_name "MFN2-201"; exon_number 17; exon_id "ENSE00001785284.1"; level 3; tag "basic"; tag "appris_principal"; tag "CCDS"; ccdsid "CCDS30587.1"; havana_gene "OTTHUMG00000002392.5";
chr1	ENSEMBL	exon	12071553	12073571	.	+	.	gene_id "ENSG00000116688.12"; transcript_id "ENST00000444836.1"; gene_type "protein_coding"; gene_status "KNOWN"; gene_name "MFN2"; transcript_type "protein_coding"; transcript_status "KNOWN"; transcript_name "MFN2-201"; exon_number 18; exon_id "ENSE00000818971.4"; level 3; tag "basic"; tag "appris_principal"; tag "CCDS"; ccdsid "CCDS30587.1"; havana_gene "OTTHUMG00000002392.5";
chr1	HAVANA	exon	12079523	12079609	.	+	.	gene_id "ENSG00000116691.6"; transcript_id "ENST00000235332.4"; gene_type "protein_coding"; gene_status "KNOWN"; gene_name "MIIP"; transcript_type "protein_coding"; transcript_status "KNOWN"; transcript_name "MIIP-001"; exon_number 1; exon_id "ENSE00001470129.3"; level 2; tag "basic"; tag "appris_principal"; tag "CCDS"; ccdsid "CCDS143.1"; havana_gene "OTTHUMG00000002439.1"; havana_transcript "OT…
chr1	HAVANA	exon	12081702	12081897	.	+	.	gene_id "ENSG00000116691.6"; transcript_id "ENST00000235332.4"; gene_type "protein_coding"; gene_status "KNOWN"; gene_name "MIIP"; transcript_type "protein_coding"; transcript_status "KNOWN"; transcript_name "MIIP-001"; exon_number 2; exon_id "ENSE00000818973.3"; level 2; tag "basic"; tag "appris_principal"; tag "CCDS"; ccdsid "CCDS143.1"; havana_gene "OTTHUMG00000002439.1"; havana_transcript "OT…
chr1	HAVANA	exon	12082152	12082499	.	+	.	gene_id "ENSG00000116691.6"; transcript_id "ENST00000235332.4"; gene_type "protein_coding"; gene_status "KNOWN"; gene_name "MIIP"; transcript_type "protein_coding"; transcript_status "KNOWN"; transcript_name "MIIP-001"; exon_number 3; exon_id "ENSE00003517689.1"; level 2; tag "basic"; tag "appris_principal"; tag "CCDS"; ccdsid "CCDS143.1"; havana_gene "OTTHUMG00000002439.1"; havana_transcript "OT…
chr1	HAVANA	exon	12082890	12082974	.	+	.	gene_id "ENSG00000116691.6"; transcript_id "ENST00000235332.4"; gene_type "protein_coding"; gene_status "KNOWN"; gene_name "MIIP"; transcript_type "protein_coding"; transcript_status "KNOWN"; transcript_name "MIIP-001"; exon_number 4; exon_id "ENSE00003645178.1"; level 2; tag "basic"; tag "appris_principal"; tag "CCDS"; ccdsid "CCDS143.1"; havana_gene "OTTHUMG00000002439.1"; havana_transcript "OT…
chr1	HAVANA	exon	12089090	12089198	.	+	.	gene_id "ENSG00000116691.6"; transcript_id "ENST00000235332.4"; gene_type "protein_coding"; gene_status "KNOWN"; gene_name "MIIP"; transcript_type "protein_coding"; transcript_status "KNOWN"; transcript_name "MIIP-001"; exon_number 5; exon_id "ENSE00003513763.1"; level 2; tag "basic"; tag "appris_principal"; tag "CCDS"; ccdsid "CCDS143.1"; havana_gene "OTTHUMG00000002439.1"; havana_transcript "OT…
chr1	HAVANA	exon	12089280	12089338	.	+	.	gene_id "ENSG00000116691.6"; transcript_id "ENST00000235332.4"; gene_type "protein_coding"; gene_status "KNOWN"; gene_name "MIIP"; transcript_type "protein_coding"; transcript_status "KNOWN"; transcript_name "MIIP-001"; exon_number 6; exon_id "ENSE00003546551.1"; level 2; tag "basic"; tag "appris_principal"; tag "CCDS"; ccdsid "CCDS143.1"; havana_gene "OTTHUMG00000002439.1"; havana_transcript "OT…
chr1	HAVANA	exon	12089822	12089951	.	+	.	gene_id "ENSG00000116691.6"; transcript_id "ENST00000235332.4"; gene_type "protein_coding"; gene_status "KNOWN"; gene_name "MIIP"; transcript_type "protein_coding"; transcript_status "KNOWN"; transcript_name "MIIP-001"; exon_number 7; exon_id "ENSE00003636418.1"; level 2; tag "basic"; tag "appris_principal"; tag "CCDS"; ccdsid "CCDS143.1"; havana_gene "OTTHUMG00000002439.1"; havana_transcript "OT…
chr1	HAVANA	exon	12090085	12090181	.	+	.	gene_id "ENSG00000116691.6"; transcript_id "ENST00000235332.4"; gene_type "protein_coding"; gene_status "KNOWN"; gene_name "MIIP"; transcript_type "protein_coding"; transcript_status "KNOWN"; transcript_name "MIIP-001"; exon_number 8; exon_id "ENSE00003579615.1"; level 2; tag "basic"; tag "appris_principal"; tag "CCDS"; ccdsid "CCDS143.1"; havana_gene "OTTHUMG00000002439.1"; havana_transcript "OT…
chr1	HAVANA	exon	12091323	12091460	.	+	.	gene_id "ENSG00000116691.6"; transcript_id "ENST00000235332.4"; gene_type "protein_coding"; gene_status "KNOWN"; gene_name "MIIP"; transcript_type "protein_coding"; transcript_status "KNOWN"; transcript_name "MIIP-001"; exon_number 9; exon_id "ENSE00003617293.1"; level 2; tag "basic"; tag "appris_principal"; tag "CCDS"; ccdsid "CCDS143.1"; havana_gene "OTTHUMG00000002439.1"; havana_transcript "OT…
chr1	HAVANA	exon	12091779	12092102	.	+	.	gene_id "ENSG00000116691.6"; transcript_id "ENST00000235332.4"; gene_type "protein_coding"; gene_status "KNOWN"; gene_name "MIIP"; transcript_type "protein_coding"; transcript_status "KNOWN"; transcript_name "MIIP-001"; exon_number 10; exon_id "ENSE00001841836.1"; level 2; tag "basic"; tag "appris_principal"; tag "CCDS"; ccdsid "CCDS143.1"; havana_gene "OTTHUMG00000002439.1"; havana_transcript "O…
chr1	HAVANA	exon	12185956	12186109	.	+	.	gene_id "ENSG00000120949.10"; transcript_id "ENST00000413146.2"; gene_type "protein_coding"; gene_status "KNOWN"; gene_name "TNFRSF8"; transcript_type "protein_coding"; transcript_status "KNOWN"; transcript_name "TNFRSF8-002"; exon_number 1; exon_id "ENSE00001910757.1"; level 2; tag "basic"; tag "CCDS"; ccdsid "CCDS44057.1"; havana_gene "OTTHUMG00000001827.3"; havana_transcript "OTTHUMT0000000513…
chr1	HAVANA	exon	12186240	12186293	.	+	.	gene_id "ENSG00000120949.10"; transcript_id "ENST00000413146.2"; gene_type "protein_coding"; gene_status "KNOWN"; gene_name "TNFRSF8"; transcript_type "protein_coding"; transcript_status "KNOWN"; transcript_name "TNFRSF8-002"; exon_number 2; exon_id "ENSE00003564987.1"; level 2; tag "basic"; tag "CCDS"; ccdsid "CCDS44057.1"; havana_gene "OTTHUMG00000001827.3"; havana_transcript "OTTHUMT0000000513…
chr1	HAVANA	exon	12195645	12195670	.	+	.	gene_id "ENSG00000120949.10"; transcript_id "ENST00000413146.2"; gene_type "protein_coding"; gene_status "KNOWN"; gene_name "TNFRSF8"; transcript_type "protein_coding"; transcript_status "KNOWN"; transcript_name "TNFRSF8-002"; exon_number 3; exon_id "ENSE00003553482.1"; level 2; tag "basic"; tag "CCDS"; ccdsid "CCDS44057.1"; havana_gene "OTTHUMG00000001827.3"; havana_transcript "OTTHUMT0000000513…
chr1	HAVANA	exon	12198286	12198493	.	+	.	gene_id "ENSG00000120949.10"; transcript_id "ENST00000413146.2"; gene_type "protein_coding"; gene_status "KNOWN"; gene_name "TNFRSF8"; transcript_type "protein_coding"; transcript_status "KNOWN"; transcript_name "TNFRSF8-002"; exon_number 4; exon_id "ENSE00003603679.1"; level 2; tag "basic"; tag "CCDS"; ccdsid "CCDS44057.1"; havana_gene "OTTHUMG00000001827.3"; havana_transcript "OTTHUMT0000000513…
chr1	HAVANA	exon	12202344	12204264	.	+	.	gene_id "ENSG00000120949.10"; transcript_id "ENST00000413146.2"; gene_type "protein_coding"; gene_status "KNOWN"; gene_name "TNFRSF8"; transcript_type "protein_coding"; transcript_status "KNOWN"; transcript_name "TNFRSF8-002"; exon_number 5; exon_id "ENSE00003597469.1"; level 2; tag "basic"; tag "CCDS"; ccdsid "CCDS44057.1"; havana_gene "OTTHUMG00000001827.3"; havana_transcript "OTTHUMT0000000513…
chr1	ENSEMBL	exon	12227060	12227226	.	+	.	gene_id "ENSG00000028137.12"; transcript_id "ENST00000536782.1"; gene_type "protein_coding"; gene_status "KNOWN"; gene_name "TNFRSF1B"; transcript_type "protein_coding"; transcript_status "KNOWN"; transcript_name "TNFRSF1B-201"; exon_number 1; exon_id "ENSE00003616816.1"; level 3; tag "basic"; havana_gene "OTTHUMG00000001829.1";
chr1	ENSEMBL	exon	12248853	12248952	.	+	.	gene_id "ENSG00000028137.12"; transcript_id "ENST00000536782.1"; gene_type "protein_coding"; gene_status "KNOWN"; gene_name "TNFRSF1B"; transcript_type "protein_coding"; transcript_status "KNOWN"; transcript_name "TNFRSF1B-201"; exon_number 2; exon_id "ENSE00001043020.1"; level 3; tag "basic"; havana_gene "OTTHUMG00000001829.1";
chr1	ENSEMBL	exon	12251014	12251142	.	+	.	gene_id "ENSG00000028137.12"; transcript_id "ENST00000536782.1"; gene_type "protein_coding"; gene_status "KNOWN"; gene_name "TNFRSF1B"; transcript_type "protein_coding"; transcript_status "KNOWN"; transcript_name "TNFRSF1B-201"; exon_number 3; exon_id "ENSE00003511838.1"; level 3; tag "basic"; havana_gene "OTTHUMG00000001829.1";
chr1	ENSEMBL	exon	12251831	12251980	.	+	.	gene_id "ENSG00000028137.12"; transcript_id "ENST00000536782.1"; gene_type "protein_coding"; gene_status "KNOWN"; gene_name "TNFRSF1B"; transcript_type "protein_coding"; transcript_status "KNOWN"; transcript_name "TNFRSF1B-201"; exon_number 4; exon_id "ENSE00003553008.1"; level 3; tag "basic"; havana_gene "OTTHUMG00000001829.1";
chr1	ENSEMBL	exon	12252405	12252415	.	+	.	gene_id "ENSG00000028137.12"; transcript_id "ENST00000536782.1"; gene_type "protein_coding"; gene_status "KNOWN"; gene_name "TNFRSF1B"; transcript_type "protein_coding"; transcript_status "KNOWN"; transcript_name "TNFRSF1B-201"; exon_number 5; exon_id "ENSE00002283815.1"; level 3; tag "basic"; havana_gene "OTTHUMG00000001829.1";
chr1	ENSEMBL	exon	12538604	12538928	.	+	.	gene_id "ENSG00000048707.9"; transcript_id "ENST00000543710.1"; gene_type "protein_coding"; gene_status "KNOWN"; gene_name "VPS13D"; transcript_type "protein_coding"; transcript_status "KNOWN"; transcript_name "VPS13D-201"; exon_number 1; exon_id "ENSE00002293731.1"; level 3; tag "basic"; havana_gene "OTTHUMG00000013155.4";
chr1	ENSEMBL	exon	12557554	12557685	.	+	.	gene_id "ENSG00000048707.9"; transcript_id "ENST00000543710.1"; gene_type "protein_coding"; gene_status "KNOWN"; gene_name "VPS13D"; transcript_type "protein_coding"; transcript_status "KNOWN"; transcript_name "VPS13D-201"; exon_number 2; exon_id "ENSE00003621898.1"; level 3; tag "basic"; havana_gene "OTTHUMG00000013155.4";
chr1	ENSEMBL	exon	12566907	12567147	.	+	.	gene_id "ENSG00000048707.9"; transcript_id "ENST00000543710.1"; gene_type "protein_coding"; gene_status "KNOWN"; gene_name "VPS13D"; transcript_type "protein_coding"; transcript_status "KNOWN"; transcript_name "VPS13D-201"; exon_number 3; exon_id "ENSE00003619389.1"; level 3; tag "basic"; havana_gene "OTTHUMG00000013155.4";
chr1	ENSEMBL	exon	12568947	12569753	.	+	.	gene_id "ENSG00000048707.9"; transcript_id "ENST00000543710.1"; gene_type "protein_coding"; gene_status "KNOWN"; gene_name "VPS13D"; transcript_type "protein_coding"; transcript_status "KNOWN"; transcript_name "VPS13D-201"; exon_number 4; exon_id "ENSE00002270588.1"; level 3; tag "basic"; havana_gene "OTTHUMG00000013155.4";
chr1	HAVANA	exon	12655999	12656321	.	-	.	gene_id "ENSG00000162496.4"; transcript_id "ENST00000430996.1"; gene_type "protein_coding"; gene_status "KNOWN"; gene_name "DHRS3"; transcript_type "protein_coding"; transcript_status "KNOWN"; transcript_name "DHRS3-004"; exon_number 1; exon_id "ENSE00001677775.1"; level 2; tag "mRNA_end_NF"; tag "cds_end_NF"; havana_gene "OTTHUMG00000001885.2"; havana_transcript "OTTHUMT00000005321.2";
chr1	HAVANA	exon	12640551	12640694	.	-	.	gene_id "ENSG00000162496.4"; transcript_id "ENST00000430996.1"; gene_type "protein_coding"; gene_status "KNOWN"; gene_name "DHRS3"; transcript_type "protein_coding"; transcript_status "KNOWN"; transcript_name "DHRS3-004"; exon_number 2; exon_id "ENSE00003588756.1"; level 2; tag "mRNA_end_NF"; tag "cds_end_NF"; havana_gene "OTTHUMG00000001885.2"; havana_transcript "OTTHUMT00000005321.2";
chr1	HAVANA	exon	12639321	12639440	.	-	.	gene_id "ENSG00000162496.4"; transcript_id "ENST00000430996.1"; gene_type "protein_coding"; gene_status "KNOWN"; gene_name "DHRS3"; transcript_type "protein_coding"; transcript_status "KNOWN"; transcript_name "DHRS3-004"; exon_number 3; exon_id "ENSE00001065784.1"; level 2; tag "mRNA_end_NF"; tag "cds_end_NF"; havana_gene "OTTHUMG00000001885.2"; havana_transcript "OTTHUMT00000005321.2";
chr1	HAVANA	exon	12638746	12638984	.	-	.	gene_id "ENSG00000162496.4"; transcript_id "ENST00000430996.1"; gene_type "protein_coding"; gene_status "KNOWN"; gene_name "DHRS3"; transcript_type "protein_coding"; transcript_status "KNOWN"; transcript_name "DHRS3-004"; exon_number 4; exon_id "ENSE00003498672.1"; level 2; tag "mRNA_end_NF"; tag "cds_end_NF"; havana_gene "OTTHUMG00000001885.2"; havana_transcript "OTTHUMT00000005321.2";
chr1	HAVANA	exon	12851546	12851623	.	+	.	gene_id "ENSG00000116721.9"; transcript_id "ENST00000332296.7"; gene_type "protein_coding"; gene_status "KNOWN"; gene_name "PRAMEF1"; transcript_type "protein_coding"; transcript_status "KNOWN"; transcript_name "PRAMEF1-001"; exon_number 1; exon_id "ENSE00001642992.2"; level 2; tag "basic"; tag "appris_principal"; tag "CCDS"; ccdsid "CCDS148.1"; havana_gene "OTTHUMG00000001928.1"; havana_transcri…
chr1	HAVANA	exon	12853352	12853663	.	+	.	gene_id "ENSG00000116721.9"; transcript_id "ENST00000332296.7"; gene_type "protein_coding"; gene_status "KNOWN"; gene_name "PRAMEF1"; transcript_type "protein_coding"; transcript_status "KNOWN"; transcript_name "PRAMEF1-001"; exon_number 2; exon_id "ENSE00001700265.1"; level 2; tag "basic"; tag "appris_principal"; tag "CCDS"; ccdsid "CCDS148.1"; havana_gene "OTTHUMG00000001928.1"; havana_transcri…
chr1	HAVANA	exon	12854064	12854642	.	+	.	gene_id "ENSG00000116721.9"; transcript_id "ENST00000332296.7"; gene_type "protein_coding"; gene_status "KNOWN"; gene_name "PRAMEF1"; transcript_type "protein_coding"; transcript_status "KNOWN"; transcript_name "PRAMEF1-001"; exon_number 3; exon_id "ENSE00001723465.1"; level 2; tag "basic"; tag "appris_principal"; tag "CCDS"; ccdsid "CCDS148.1"; havana_gene "OTTHUMG00000001928.1"; havana_transcri…
chr1	HAVANA	exon	12855587	12856777	.	+	.	gene_id "ENSG00000116721.9"; transcript_id "ENST00000332296.7"; gene_type "protein_coding"; gene_status "KNOWN"; gene_name "PRAMEF1"; transcript_type "protein_coding"; transcript_status "KNOWN"; transcript_name "PRAMEF1-001"; exon_number 4; exon_id "ENSE00001603606.2"; level 2; tag "basic"; tag "appris_principal"; tag "CCDS"; ccdsid "CCDS148.1"; havana_gene "OTTHUMG00000001928.1"; havana_transcri…
chr1	ENSEMBL	exon	12976450	12976507	.	+	.	gene_id "ENSG00000204510.1"; transcript_id "ENST00000361079.2"; gene_type "protein_coding"; gene_status "KNOWN"; gene_name "PRAMEF7"; transcript_type "protein_coding"; transcript_status "KNOWN"; transcript_name "PRAMEF7-201"; exon_number 1; exon_id "ENSE00001714110.1"; level 3; tag "basic"; tag "appris_principal"; tag "CCDS"; ccdsid "CCDS30593.1"; havana_gene "OTTHUMG00000001982.1";
chr1	ENSEMBL	exon	12977488	12977799	.	+	.	gene_id "ENSG00000204510.1"; transcript_id "ENST00000361079.2"; gene_type "protein_coding"; gene_status "KNOWN"; gene_name "PRAMEF7"; transcript_type "protein_coding"; transcript_status "KNOWN"; transcript_name "PRAMEF7-201"; exon_number 2; exon_id "ENSE00001677210.1"; level 3; tag "basic"; tag "appris_principal"; tag "CCDS"; ccdsid "CCDS30593.1"; havana_gene "OTTHUMG00000001982.1";
chr1	ENSEMBL	exon	12978182	12978757	.	+	.	gene_id "ENSG00000204510.1"; transcript_id "ENST00000361079.2"; gene_type "protein_coding"; gene_status "KNOWN"; gene_name "PRAMEF7"; transcript_type "protein_coding"; transcript_status "KNOWN"; transcript_name "PRAMEF7-201"; exon_number 3; exon_id "ENSE00001660567.1"; level 3; tag "basic"; tag "appris_principal"; tag "CCDS"; ccdsid "CCDS30593.1"; havana_gene "OTTHUMG00000001982.1";
chr1	ENSEMBL	exon	12979672	12980569	.	+	.	gene_id "ENSG00000204510.1"; transcript_id "ENST00000361079.2"; gene_type "protein_coding"; gene_status "KNOWN"; gene_name "PRAMEF7"; transcript_type "protein_coding"; transcript_status "KNOWN"; transcript_name "PRAMEF7-201"; exon_number 4; exon_id "ENSE00001756929.1"; level 3; tag "basic"; tag "appris_principal"; tag "CCDS"; ccdsid "CCDS30593.1"; havana_gene "OTTHUMG00000001982.1";
chr1	HAVANA	exon	13002062	13002348	.	-	.	gene_id "ENSG00000232423.3"; transcript_id "ENST00000355096.2"; gene_type "protein_coding"; gene_status "KNOWN"; gene_name "PRAMEF6"; transcript_type "protein_coding"; transcript_status "KNOWN"; transcript_name "PRAMEF6-001"; exon_number 1; exon_id "ENSE00001613774.1"; level 2; tag "mRNA_start_NF"; tag "mRNA_end_NF"; tag "cds_end_NF"; tag "appris_candidate_longest"; tag "CCDS"; ccdsid "CCDS30594.…
chr1	HAVANA	exon	13000814	13001395	.	-	.	gene_id "ENSG00000232423.3"; transcript_id "ENST00000355096.2"; gene_type "protein_coding"; gene_status "KNOWN"; gene_name "PRAMEF6"; transcript_type "protein_coding"; transcript_status "KNOWN"; transcript_name "PRAMEF6-001"; exon_number 2; exon_id "ENSE00001637965.1"; level 2; tag "mRNA_start_NF"; tag "mRNA_end_NF"; tag "cds_end_NF"; tag "appris_candidate_longest"; tag "CCDS"; ccdsid "CCDS30594.…
chr1	HAVANA	exon	12998505	12999066	.	-	.	gene_id "ENSG00000232423.3"; transcript_id "ENST00000355096.2"; gene_type "protein_coding"; gene_status "KNOWN"; gene_name "PRAMEF6"; transcript_type "protein_coding"; transcript_status "KNOWN"; transcript_name "PRAMEF6-001"; exon_number 3; exon_id "ENSE00001803593.1"; level 2; tag "mRNA_start_NF"; tag "mRNA_end_NF"; tag "cds_end_NF"; tag "appris_candidate_longest"; tag "CCDS"; ccdsid "CCDS30594.…
chr1	HAVANA	exon	13716092	13716404	.	+	.	gene_id "ENSG00000204479.4"; transcript_id "ENST00000376098.4"; gene_type "protein_coding"; gene_status "KNOWN"; gene_name "PRAMEF17"; transcript_type "protein_coding"; transcript_status "KNOWN"; transcript_name "PRAMEF17-001"; exon_number 1; exon_id "ENSE00001875224.2"; level 2; tag "basic"; tag "appris_principal"; tag "CCDS"; ccdsid "CCDS41264.1"; havana_gene "OTTHUMG00000007909.2"; havana_tran…
chr1	HAVANA	exon	13716801	13717379	.	+	.	gene_id "ENSG00000204479.4"; transcript_id "ENST00000376098.4"; gene_type "protein_coding"; gene_status "KNOWN"; gene_name "PRAMEF17"; transcript_type "protein_coding"; transcript_status "KNOWN"; transcript_name "PRAMEF17-001"; exon_number 2; exon_id "ENSE00001775124.1"; level 2; tag "basic"; tag "appris_principal"; tag "CCDS"; ccdsid "CCDS41264.1"; havana_gene "OTTHUMG00000007909.2"; havana_tran…
chr1	HAVANA	exon	13718404	13719089	.	+	.	gene_id "ENSG00000204479.4"; transcript_id "ENST00000376098.4"; gene_type "protein_coding"; gene_status "KNOWN"; gene_name "PRAMEF17"; transcript_type "protein_coding"; transcript_status "KNOWN"; transcript_name "PRAMEF17-001"; exon_number 3; exon_id "ENSE00001469367.2"; level 2; tag "basic"; tag "appris_principal"; tag "CCDS"; ccdsid "CCDS41264.1"; havana_gene "OTTHUMG00000007909.2"; havana_tran…
chr1	ENSEMBL	exon	14031350	14032140	.	+	.	gene_id "ENSG00000116731.18"; transcript_id "ENST00000311066.5"; gene_type "protein_coding"; gene_status "KNOWN"; gene_name "PRDM2"; transcript_type "protein_coding"; transcript_status "KNOWN"; transcript_name "PRDM2-201"; exon_number 1; exon_id "ENSE00001357845.1"; level 3; tag "basic"; tag "appris_candidate"; tag "CCDS"; ccdsid "CCDS151.1"; havana_gene "OTTHUMG00000007917.5";
chr1	ENSEMBL	exon	14042036	14042109	.	+	.	gene_id "ENSG00000116731.18"; transcript_id "ENST00000311066.5"; gene_type "protein_coding"; gene_status "KNOWN"; gene_name "PRDM2"; transcript_type "protein_coding"; transcript_status "KNOWN"; transcript_name "PRDM2-201"; exon_number 2; exon_id "ENSE00002300421.1"; level 3; tag "basic"; tag "appris_candidate"; tag "CCDS"; ccdsid "CCDS151.1"; havana_gene "OTTHUMG00000007917.5";
chr1	ENSEMBL	exon	14057495	14057612	.	+	.	gene_id "ENSG00000116731.18"; transcript_id "ENST00000311066.5"; gene_type "protein_coding"; gene_status "KNOWN"; gene_name "PRDM2"; transcript_type "protein_coding"; transcript_status "KNOWN"; transcript_name "PRDM2-201"; exon_number 3; exon_id "ENSE00001644268.1"; level 3; tag "basic"; tag "appris_candidate"; tag "CCDS"; ccdsid "CCDS151.1"; havana_gene "OTTHUMG00000007917.5";
chr1	ENSEMBL	exon	14059274	14059377	.	+	.	gene_id "ENSG00000116731.18"; transcript_id "ENST00000311066.5"; gene_type "protein_coding"; gene_status "KNOWN"; gene_name "PRDM2"; transcript_type "protein_coding"; transcript_status "KNOWN"; transcript_name "PRDM2-201"; exon_number 4; exon_id "ENSE00001703660.1"; level 3; tag "basic"; tag "appris_candidate"; tag "CCDS"; ccdsid "CCDS151.1"; havana_gene "OTTHUMG00000007917.5";
chr1	ENSEMBL	exon	14068500	14068652	.	+	.	gene_id "ENSG00000116731.18"; transcript_id "ENST00000311066.5"; gene_type "protein_coding"; gene_status "KNOWN"; gene_name "PRDM2"; transcript_type "protein_coding"; transcript_status "KNOWN"; transcript_name "PRDM2-201"; exon_number 5; exon_id "ENSE00003473435.1"; level 3; tag "basic"; tag "appris_candidate"; tag "CCDS"; ccdsid "CCDS151.1"; havana_gene "OTTHUMG00000007917.5";
chr1	ENSEMBL	exon	14075856	14075982	.	+	.	gene_id "ENSG00000116731.18"; transcript_id "ENST00000311066.5"; gene_type "protein_coding"; gene_status "KNOWN"; gene_name "PRDM2"; transcript_type "protein_coding"; transcript_status "KNOWN"; transcript_name "PRDM2-201"; exon_number 6; exon_id "ENSE00003687392.1"; level 3; tag "basic"; tag "appris_candidate"; tag "CCDS"; ccdsid "CCDS151.1"; havana_gene "OTTHUMG00000007917.5";
chr1	ENSEMBL	exon	14099573	14099683	.	+	.	gene_id "ENSG00000116731.18"; transcript_id "ENST00000311066.5"; gene_type "protein_coding"; gene_status "KNOWN"; gene_name "PRDM2"; transcript_type "protein_coding"; transcript_status "KNOWN"; transcript_name "PRDM2-201"; exon_number 7; exon_id "ENSE00003684939.1"; level 3; tag "basic"; tag "appris_candidate"; tag "CCDS"; ccdsid "CCDS151.1"; havana_gene "OTTHUMG00000007917.5";
chr1	ENSEMBL	exon	14104913	14109326	.	+	.	gene_id "ENSG00000116731.18"; transcript_id "ENST00000311066.5"; gene_type "protein_coding"; gene_status "KNOWN"; gene_name "PRDM2"; transcript_type "protein_coding"; transcript_status "KNOWN"; transcript_name "PRDM2-201"; exon_number 8; exon_id "ENSE00001377373.1"; level 3; tag "basic"; tag "appris_candidate"; tag "CCDS"; ccdsid "CCDS151.1"; havana_gene "OTTHUMG00000007917.5";
chr1	ENSEMBL	exon	14113010	14114554	.	+	.	gene_id "ENSG00000116731.18"; transcript_id "ENST00000311066.5"; gene_type "protein_coding"; gene_status "KNOWN"; gene_name "PRDM2"; transcript_type "protein_coding"; transcript_status "KNOWN"; transcript_name "PRDM2-201"; exon_number 9; exon_id "ENSE00001210510.4"; level 3; tag "basic"; tag "appris_candidate"; tag "CCDS"; ccdsid "CCDS151.1"; havana_gene "OTTHUMG00000007917.5";
chr1	ENSEMBL	exon	15632283	15632315	.	+	.	gene_id "ENSG00000142621.15"; transcript_id "ENST00000401090.2"; gene_type "protein_coding"; gene_status "KNOWN"; gene_name "FHAD1"; transcript_type "protein_coding"; transcript_status "KNOWN"; transcript_name "FHAD1-204"; exon_number 1; exon_id "ENSE00002314885.1"; level 3; tag "basic"; havana_gene "OTTHUMG00000002088.9";
chr1	ENSEMBL	exon	15635109	15635232	.	+	.	gene_id "ENSG00000142621.15"; transcript_id "ENST00000401090.2"; gene_type "protein_coding"; gene_status "KNOWN"; gene_name "FHAD1"; transcript_type "protein_coding"; transcript_status "KNOWN"; transcript_name "FHAD1-204"; exon_number 2; exon_id "ENSE00003490890.1"; level 3; tag "basic"; havana_gene "OTTHUMG00000002088.9";
chr1	ENSEMBL	exon	15639553	15639683	.	+	.	gene_id "ENSG00000142621.15"; transcript_id "ENST00000401090.2"; gene_type "protein_coding"; gene_status "KNOWN"; gene_name "FHAD1"; transcript_type "protein_coding"; transcript_status "KNOWN"; transcript_name "FHAD1-204"; exon_number 3; exon_id "ENSE00003614203.1"; level 3; tag "basic"; havana_gene "OTTHUMG00000002088.9";
chr1	ENSEMBL	exon	15642874	15642963	.	+	.	gene_id "ENSG00000142621.15"; transcript_id "ENST00000401090.2"; gene_type "protein_coding"; gene_status "KNOWN"; gene_name "FHAD1"; transcript_type "protein_coding"; transcript_status "KNOWN"; transcript_name "FHAD1-204"; exon_number 4; exon_id "ENSE00003675424.1"; level 3; tag "basic"; havana_gene "OTTHUMG00000002088.9";
chr1	ENSEMBL	exon	15644320	15644424	.	+	.	gene_id "ENSG00000142621.15"; transcript_id "ENST00000401090.2"; gene_type "protein_coding"; gene_status "KNOWN"; gene_name "FHAD1"; transcript_type "protein_coding"; transcript_status "KNOWN"; transcript_name "FHAD1-204"; exon_number 5; exon_id "ENSE00003654485.1"; level 3; tag "basic"; havana_gene "OTTHUMG00000002088.9";
chr1	ENSEMBL	exon	15653555	15653638	.	+	.	gene_id "ENSG00000142621.15"; transcript_id "ENST00000401090.2"; gene_type "protein_coding"; gene_status "KNOWN"; gene_name "FHAD1"; transcript_type "protein_coding"; transcript_status "KNOWN"; transcript_name "FHAD1-204"; exon_number 6; exon_id "ENSE00003647179.1"; level 3; tag "basic"; havana_gene "OTTHUMG00000002088.9";
chr1	ENSEMBL	exon	15654773	15654925	.	+	.	gene_id "ENSG00000142621.15"; transcript_id "ENST00000401090.2"; gene_type "protein_coding"; gene_status "KNOWN"; gene_name "FHAD1"; transcript_type "protein_coding"; transcript_status "KNOWN"; transcript_name "FHAD1-204"; exon_number 7; exon_id "ENSE00003516277.1"; level 3; tag "basic"; havana_gene "OTTHUMG00000002088.9";
chr1	ENSEMBL	exon	15655842	15656114	.	+	.	gene_id "ENSG00000142621.15"; transcript_id "ENST00000401090.2"; gene_type "protein_coding"; gene_status "KNOWN"; gene_name "FHAD1"; transcript_type "protein_coding"; transcript_status "KNOWN"; transcript_name "FHAD1-204"; exon_number 8; exon_id "ENSE00002297757.1"; level 3; tag "basic"; havana_gene "OTTHUMG00000002088.9";
chr1	ENSEMBL	exon	15671594	15671686	.	+	.	gene_id "ENSG00000142621.15"; transcript_id "ENST00000314740.8"; gene_type "protein_coding"; gene_status "KNOWN"; gene_name "FHAD1"; transcript_type "protein_coding"; transcript_status "KNOWN"; transcript_name "FHAD1-201"; exon_number 1; exon_id "ENSE00003511402.1"; level 3; tag "basic"; havana_gene "OTTHUMG00000002088.9";
chr1	ENSEMBL	exon	15671912	15672019	.	+	.	gene_id "ENSG00000142621.15"; transcript_id "ENST00000314740.8"; gene_type "protein_coding"; gene_status "KNOWN"; gene_name "FHAD1"; transcript_type "protein_coding"; transcript_status "KNOWN"; transcript_name "FHAD1-201"; exon_number 2; exon_id "ENSE00003462723.1"; level 3; tag "basic"; havana_gene "OTTHUMG00000002088.9";
chr1	ENSEMBL	exon	15679373	15679480	.	+	.	gene_id "ENSG00000142621.15"; transcript_id "ENST00000314740.8"; gene_type "protein_coding"; gene_status "KNOWN"; gene_name "FHAD1"; transcript_type "protein_coding"; transcript_status "KNOWN"; transcript_name "FHAD1-201"; exon_number 3; exon_id "ENSE00003686353.1"; level 3; tag "basic"; havana_gene "OTTHUMG00000002088.9";
chr1	ENSEMBL	exon	15684606	15684779	.	+	.	gene_id "ENSG00000142621.15"; transcript_id "ENST00000314740.8"; gene_type "protein_coding"; gene_status "KNOWN"; gene_name "FHAD1"; transcript_type "protein_coding"; transcript_status "KNOWN"; transcript_name "FHAD1-201"; exon_number 4; exon_id "ENSE00003522950.1"; level 3; tag "basic"; havana_gene "OTTHUMG00000002088.9";
chr1	ENSEMBL	exon	15686974	15687199	.	+	.	gene_id "ENSG00000142621.15"; transcript_id "ENST00000314740.8"; gene_type "protein_coding"; gene_status "KNOWN"; gene_name "FHAD1"; transcript_type "protein_coding"; transcript_status "KNOWN"; transcript_name "FHAD1-201"; exon_number 5; exon_id "ENSE00003561984.1"; level 3; tag "basic"; havana_gene "OTTHUMG00000002088.9";
chr1	ENSEMBL	exon	15689138	15689222	.	+	.	gene_id "ENSG00000142621.15"; transcript_id "ENST00000314740.8"; gene_type "protein_coding"; gene_status "KNOWN"; gene_name "FHAD1"; transcript_type "protein_coding"; transcript_status "KNOWN"; transcript_name "FHAD1-201"; exon_number 6; exon_id "ENSE00003509575.1"; level 3; tag "basic"; havana_gene "OTTHUMG00000002088.9";
chr1	ENSEMBL	exon	15692323	15692429	.	+	.	gene_id "ENSG00000142621.15"; transcript_id "ENST00000314740.8"; gene_type "protein_coding"; gene_status "KNOWN"; gene_name "FHAD1"; transcript_type "protein_coding"; transcript_status "KNOWN"; transcript_name "FHAD1-201"; exon_number 7; exon_id "ENSE00003540539.1"; level 3; tag "basic"; havana_gene "OTTHUMG00000002088.9";
chr1	ENSEMBL	exon	15693959	15694118	.	+	.	gene_id "ENSG00000142621.15"; transcript_id "ENST00000314740.8"; gene_type "protein_coding"; gene_status "KNOWN"; gene_name "FHAD1"; transcript_type "protein_coding"; transcript_status "KNOWN"; transcript_name "FHAD1-201"; exon_number 8; exon_id "ENSE00003602992.1"; level 3; tag "basic"; havana_gene "OTTHUMG00000002088.9";
chr1	ENSEMBL	exon	15695866	15695998	.	+	.	gene_id "ENSG00000142621.15"; transcript_id "ENST00000314740.8"; gene_type "protein_coding"; gene_status "KNOWN"; gene_name "FHAD1"; transcript_type "protein_coding"; transcript_status "KNOWN"; transcript_name "FHAD1-201"; exon_number 9; exon_id "ENSE00003556144.1"; level 3; tag "basic"; havana_gene "OTTHUMG00000002088.9";
chr1	ENSEMBL	exon	15700998	15701127	.	+	.	gene_id "ENSG00000142621.15"; transcript_id "ENST00000314740.8"; gene_type "protein_coding"; gene_status "KNOWN"; gene_name "FHAD1"; transcript_type "protein_coding"; transcript_status "KNOWN"; transcript_name "FHAD1-201"; exon_number 10; exon_id "ENSE00001635046.1"; level 3; tag "basic"; havana_gene "OTTHUMG00000002088.9";
chr1	ENSEMBL	exon	15702099	15702226	.	+	.	gene_id "ENSG00000142621.15"; transcript_id "ENST00000314740.8"; gene_type "protein_coding"; gene_status "KNOWN"; gene_name "FHAD1"; transcript_type "protein_coding"; transcript_status "KNOWN"; transcript_name "FHAD1-201"; exon_number 11; exon_id "ENSE00003527950.1"; level 3; tag "basic"; havana_gene "OTTHUMG00000002088.9";
chr1	ENSEMBL	exon	15707197	15707292	.	+	.	gene_id "ENSG00000142621.15"; transcript_id "ENST00000314740.8"; gene_type "protein_coding"; gene_status "KNOWN"; gene_name "FHAD1"; transcript_type "protein_coding"; transcript_status "KNOWN"; transcript_name "FHAD1-201"; exon_number 12; exon_id "ENSE00003664267.1"; level 3; tag "basic"; havana_gene "OTTHUMG00000002088.9";
chr1	ENSEMBL	exon	15707727	15707947	.	+	.	gene_id "ENSG00000142621.15"; transcript_id "ENST00000314740.8"; gene_type "protein_coding"; gene_status "KNOWN"; gene_name "FHAD1"; transcript_type "protein_coding"; transcript_status "KNOWN"; transcript_name "FHAD1-201"; exon_number 13; exon_id "ENSE00003652902.1"; level 3; tag "basic"; havana_gene "OTTHUMG00000002088.9";
chr1	ENSEMBL	exon	15708524	15708689	.	+	.	gene_id "ENSG00000142621.15"; transcript_id "ENST00000314740.8"; gene_type "protein_coding"; gene_status "KNOWN"; gene_name "FHAD1"; transcript_type "protein_coding"; transcript_status "KNOWN"; transcript_name "FHAD1-201"; exon_number 14; exon_id "ENSE00003551683.1"; level 3; tag "basic"; havana_gene "OTTHUMG00000002088.9";
chr1	ENSEMBL	exon	15717706	15717759	.	+	.	gene_id "ENSG00000142621.15"; transcript_id "ENST00000314740.8"; gene_type "protein_coding"; gene_status "KNOWN"; gene_name "FHAD1"; transcript_type "protein_coding"; transcript_status "KNOWN"; transcript_name "FHAD1-201"; exon_number 15; exon_id "ENSE00003461727.1"; level 3; tag "basic"; havana_gene "OTTHUMG00000002088.9";
chr1	ENSEMBL	exon	15723793	15724237	.	+	.	gene_id "ENSG00000142621.15"; transcript_id "ENST00000314740.8"; gene_type "protein_coding"; gene_status "KNOWN"; gene_name "FHAD1"; transcript_type "protein_coding"; transcript_status "KNOWN"; transcript_name "FHAD1-201"; exon_number 16; exon_id "ENSE00001742123.2"; level 3; tag "basic"; havana_gene "OTTHUMG00000002088.9";
chr1	HAVANA	exon	15802960	15803040	.	+	.	gene_id "ENSG00000215704.5"; transcript_id "ENST00000422901.1"; gene_type "protein_coding"; gene_status "KNOWN"; gene_name "CELA2B"; transcript_type "protein_coding"; transcript_status "KNOWN"; transcript_name "CELA2B-002"; exon_number 1; exon_id "ENSE00001784557.1"; level 2; tag "mRNA_start_NF"; tag "mRNA_end_NF"; tag "cds_start_NF"; tag "cds_end_NF"; havana_gene "OTTHUMG00000002259.1"; havana_t…
chr1	HAVANA	exon	15807593	15807690	.	+	.	gene_id "ENSG00000215704.5"; transcript_id "ENST00000422901.1"; gene_type "protein_coding"; gene_status "KNOWN"; gene_name "CELA2B"; transcript_type "protein_coding"; transcript_status "KNOWN"; transcript_name "CELA2B-002"; exon_number 2; exon_id "ENSE00003478327.1"; level 2; tag "mRNA_start_NF"; tag "mRNA_end_NF"; tag "cds_start_NF"; tag "cds_end_NF"; havana_gene "OTTHUMG00000002259.1"; havana_t…
chr1	HAVANA	exon	15808140	15808244	.	+	.	gene_id "ENSG00000215704.5"; transcript_id "ENST00000422901.1"; gene_type "protein_coding"; gene_status "KNOWN"; gene_name "CELA2B"; transcript_type "protein_coding"; transcript_status "KNOWN"; transcript_name "CELA2B-002"; exon_number 3; exon_id "ENSE00001468770.1"; level 2; tag "mRNA_start_NF"; tag "mRNA_end_NF"; tag "cds_start_NF"; tag "cds_end_NF"; havana_gene "OTTHUMG00000002259.1"; havana_t…
chr1	HAVANA	exon	15808760	15808852	.	+	.	gene_id "ENSG00000215704.5"; transcript_id "ENST00000422901.1"; gene_type "protein_coding"; gene_status "KNOWN"; gene_name "CELA2B"; transcript_type "protein_coding"; transcript_status "KNOWN"; transcript_name "CELA2B-002"; exon_number 4; exon_id "ENSE00001697300.1"; level 2; tag "mRNA_start_NF"; tag "mRNA_end_NF"; tag "cds_start_NF"; tag "cds_end_NF"; havana_gene "OTTHUMG00000002259.1"; havana_t…
chr1	HAVANA	exon	15851347	15851384	.	-	.	gene_id "ENSG00000132906.13"; transcript_id "ENST00000447522.1"; gene_type "protein_coding"; gene_status "KNOWN"; gene_name "CASP9"; transcript_type "protein_coding"; transcript_status "KNOWN"; transcript_name "CASP9-003"; exon_number 1; exon_id "ENSE00001716089.1"; level 2; tag "alternative_5_UTR"; tag "mRNA_end_NF"; tag "cds_end_NF"; havana_gene "OTTHUMG00000002256.4"; havana_transcript "OTTHUM…
chr1	HAVANA	exon	15844605	15844890	.	-	.	gene_id "ENSG00000132906.13"; transcript_id "ENST00000447522.1"; gene_type "protein_coding"; gene_status "KNOWN"; gene_name "CASP9"; transcript_type "protein_coding"; transcript_status "KNOWN"; transcript_name "CASP9-003"; exon_number 2; exon_id "ENSE00003536624.1"; level 2; tag "alternative_5_UTR"; tag "mRNA_end_NF"; tag "cds_end_NF"; havana_gene "OTTHUMG00000002256.4"; havana_transcript "OTTHUM…
chr1	HAVANA	exon	15834368	15834402	.	-	.	gene_id "ENSG00000132906.13"; transcript_id "ENST00000447522.1"; gene_type "protein_coding"; gene_status "KNOWN"; gene_name "CASP9"; transcript_type "protein_coding"; transcript_status "KNOWN"; transcript_name "CASP9-003"; exon_number 3; exon_id "ENSE00003506519.1"; level 2; tag "alternative_5_UTR"; tag "mRNA_end_NF"; tag "cds_end_NF"; havana_gene "OTTHUMG00000002256.4"; havana_transcript "OTTHUM…
chr1	HAVANA	exon	15833394	15833570	.	-	.	gene_id "ENSG00000132906.13"; transcript_id "ENST00000447522.1"; gene_type "protein_coding"; gene_status "KNOWN"; gene_name "CASP9"; transcript_type "protein_coding"; transcript_status "KNOWN"; transcript_name "CASP9-003"; exon_number 4; exon_id "ENSE00003501673.1"; level 2; tag "alternative_5_UTR"; tag "mRNA_end_NF"; tag "cds_end_NF"; havana_gene "OTTHUMG00000002256.4"; havana_transcript "OTTHUM…
chr1	HAVANA	exon	15832485	15832574	.	-	.	gene_id "ENSG00000132906.13"; transcript_id "ENST00000447522.1"; gene_type "protein_coding"; gene_status "KNOWN"; gene_name "CASP9"; transcript_type "protein_coding"; transcript_status "KNOWN"; transcript_name "CASP9-003"; exon_number 5; exon_id "ENSE00003469239.1"; level 2; tag "alternative_5_UTR"; tag "mRNA_end_NF"; tag "cds_end_NF"; havana_gene "OTTHUMG00000002256.4"; havana_transcript "OTTHUM…
chr1	HAVANA	exon	15831106	15831253	.	-	.	gene_id "ENSG00000132906.13"; transcript_id "ENST00000447522.1"; gene_type "protein_coding"; gene_status "KNOWN"; gene_name "CASP9"; transcript_type "protein_coding"; transcript_status "KNOWN"; transcript_name "CASP9-003"; exon_number 6; exon_id "ENSE00003485753.1"; level 2; tag "alternative_5_UTR"; tag "mRNA_end_NF"; tag "cds_end_NF"; havana_gene "OTTHUMG00000002256.4"; havana_transcript "OTTHUM…
chr1	HAVANA	exon	15821768	15821947	.	-	.	gene_id "ENSG00000132906.13"; transcript_id "ENST00000447522.1"; gene_type "protein_coding"; gene_status "KNOWN"; gene_name "CASP9"; transcript_type "protein_coding"; transcript_status "KNOWN"; transcript_name "CASP9-003"; exon_number 7; exon_id "ENSE00003501175.1"; level 2; tag "alternative_5_UTR"; tag "mRNA_end_NF"; tag "cds_end_NF"; havana_gene "OTTHUMG00000002256.4"; havana_transcript "OTTHUM…
chr1	HAVANA	exon	16083139	16083227	.	+	.	gene_id "ENSG00000162458.8"; transcript_id "ENST00000430076.1"; gene_type "protein_coding"; gene_status "KNOWN"; gene_name "FBLIM1"; transcript_type "protein_coding"; transcript_status "KNOWN"; transcript_name "FBLIM1-005"; exon_number 1; exon_id "ENSE00001781211.1"; level 2; tag "alternative_5_UTR"; tag "mRNA_end_NF"; tag "cds_end_NF"; havana_gene "OTTHUMG00000003079.5"; havana_transcript "OTTHU…
chr1	HAVANA	exon	16084669	16084824	.	+	.	gene_id "ENSG00000162458.8"; transcript_id "ENST00000430076.1"; gene_type "protein_coding"; gene_status "KNOWN"; gene_name "FBLIM1"; transcript_type "protein_coding"; transcript_status "KNOWN"; transcript_name "FBLIM1-005"; exon_number 2; exon_id "ENSE00001276282.1"; level 2; tag "alternative_5_UTR"; tag "mRNA_end_NF"; tag "cds_end_NF"; havana_gene "OTTHUMG00000003079.5"; havana_transcript "OTTHU…
chr1	HAVANA	exon	16090991	16091180	.	+	.	gene_id "ENSG00000162458.8"; transcript_id "ENST00000430076.1"; gene_type "protein_coding"; gene_status "KNOWN"; gene_name "FBLIM1"; transcript_type "protein_coding"; transcript_status "KNOWN"; transcript_name "FBLIM1-005"; exon_number 3; exon_id "ENSE00001433295.1"; level 2; tag "alternative_5_UTR"; tag "mRNA_end_NF"; tag "cds_end_NF"; havana_gene "OTTHUMG00000003079.5"; havana_transcript "OTTHU…
chr1	HAVANA	exon	16091459	16091530	.	+	.	gene_id "ENSG00000162458.8"; transcript_id "ENST00000430076.1"; gene_type "protein_coding"; gene_status "KNOWN"; gene_name "FBLIM1"; transcript_type "protein_coding"; transcript_status "KNOWN"; transcript_name "FBLIM1-005"; exon_number 4; exon_id "ENSE00001736768.1"; level 2; tag "alternative_5_UTR"; tag "mRNA_end_NF"; tag "cds_end_NF"; havana_gene "OTTHUMG00000003079.5"; havana_transcript "OTTHU…
chr1	HAVANA	exon	16084441	16084538	.	+	.	gene_id "ENSG00000162458.8"; transcript_id "ENST00000510929.1"; gene_type "protein_coding"; gene_status "KNOWN"; gene_name "FBLIM1"; transcript_type "protein_coding"; transcript_status "KNOWN"; transcript_name "FBLIM1-010"; exon_number 1; exon_id "ENSE00002025540.1"; level 2; tag "alternative_5_UTR"; tag "mRNA_end_NF"; tag "cds_end_NF"; havana_gene "OTTHUMG00000003079.5"; havana_transcript "OTTHU…
chr1	HAVANA	exon	16084669	16084824	.	+	.	gene_id "ENSG00000162458.8"; transcript_id "ENST00000510929.1"; gene_type "protein_coding"; gene_status "KNOWN"; gene_name "FBLIM1"; transcript_type "protein_coding"; transcript_status "KNOWN"; transcript_name "FBLIM1-010"; exon_number 2; exon_id "ENSE00001276282.1"; level 2; tag "alternative_5_UTR"; tag "mRNA_end_NF"; tag "cds_end_NF"; havana_gene "OTTHUMG00000003079.5"; havana_transcript "OTTHU…
chr1	HAVANA	exon	16090988	16091180	.	+	.	gene_id "ENSG00000162458.8"; transcript_id "ENST00000510929.1"; gene_type "protein_coding"; gene_status "KNOWN"; gene_name "FBLIM1"; transcript_type "protein_coding"; transcript_status "KNOWN"; transcript_name "FBLIM1-010"; exon_number 3; exon_id "ENSE00001185752.3"; level 2; tag "alternative_5_UTR"; tag "mRNA_end_NF"; tag "cds_end_NF"; havana_gene "OTTHUMG00000003079.5"; havana_transcript "OTTHU…
chr1	HAVANA	exon	16091459	16091522	.	+	.	gene_id "ENSG00000162458.8"; transcript_id "ENST00000510929.1"; gene_type "protein_coding"; gene_status "KNOWN"; gene_name "FBLIM1"; transcript_type "protein_coding"; transcript_status "KNOWN"; transcript_name "FBLIM1-010"; exon_number 4; exon_id "ENSE00002077843.1"; level 2; tag "alternative_5_UTR"; tag "mRNA_end_NF"; tag "cds_end_NF"; havana_gene "OTTHUMG00000003079.5"; havana_transcript "OTTHU…
chr1	HAVANA	exon	16084442	16084538	.	+	.	gene_id "ENSG00000162458.8"; transcript_id "ENST00000502638.1"; gene_type "protein_coding"; gene_status "KNOWN"; gene_name "FBLIM1"; transcript_type "protein_coding"; transcript_status "KNOWN"; transcript_name "FBLIM1-011"; exon_number 1; exon_id "ENSE00002053603.1"; level 2; tag "alternative_5_UTR"; tag "mRNA_end_NF"; tag "cds_end_NF"; havana_gene "OTTHUMG00000003079.5"; havana_transcript "OTTHU…
chr1	HAVANA	exon	16084669	16084850	.	+	.	gene_id "ENSG00000162458.8"; transcript_id "ENST00000502638.1"; gene_type "protein_coding"; gene_status "KNOWN"; gene_name "FBLIM1"; transcript_type "protein_coding"; transcript_status "KNOWN"; transcript_name "FBLIM1-011"; exon_number 2; exon_id "ENSE00001856107.1"; level 2; tag "alternative_5_UTR"; tag "mRNA_end_NF"; tag "cds_end_NF"; havana_gene "OTTHUMG00000003079.5"; havana_transcript "OTTHU…
chr1	HAVANA	exon	16090991	16091180	.	+	.	gene_id "ENSG00000162458.8"; transcript_id "ENST00000502638.1"; gene_type "protein_coding"; gene_status "KNOWN"; gene_name "FBLIM1"; transcript_type "protein_coding"; transcript_status "KNOWN"; transcript_name "FBLIM1-011"; exon_number 3; exon_id "ENSE00001433295.1"; level 2; tag "alternative_5_UTR"; tag "mRNA_end_NF"; tag "cds_end_NF"; havana_gene "OTTHUMG00000003079.5"; havana_transcript "OTTHU…
chr1	HAVANA	exon	16091459	16091571	.	+	.	gene_id "ENSG00000162458.8"; transcript_id "ENST00000502638.1"; gene_type "protein_coding"; gene_status "KNOWN"; gene_name "FBLIM1"; transcript_type "protein_coding"; transcript_status "KNOWN"; transcript_name "FBLIM1-011"; exon_number 4; exon_id "ENSE00002041472.1"; level 2; tag "alternative_5_UTR"; tag "mRNA_end_NF"; tag "cds_end_NF"; havana_gene "OTTHUMG00000003079.5"; havana_transcript "OTTHU…
chr1	ENSEMBL	exon	16302478	16302584	.	-	.	gene_id "ENSG00000116809.7"; transcript_id "ENST00000448462.2"; gene_type "protein_coding"; gene_status "KNOWN"; gene_name "ZBTB17"; transcript_type "protein_coding"; transcript_status "KNOWN"; transcript_name "ZBTB17-202"; exon_number 1; exon_id "ENSE00002272082.1"; level 3; tag "basic"; havana_gene "OTTHUMG00000009377.1";
chr1	ENSEMBL	exon	16299534	16299620	.	-	.	gene_id "ENSG00000116809.7"; transcript_id "ENST00000448462.2"; gene_type "protein_coding"; gene_status "KNOWN"; gene_name "ZBTB17"; transcript_type "protein_coding"; transcript_status "KNOWN"; transcript_name "ZBTB17-202"; exon_number 2; exon_id "ENSE00001348924.1"; level 3; tag "basic"; havana_gene "OTTHUMG00000009377.1";
chr1	ENSEMBL	exon	16274786	16274992	.	-	.	gene_id "ENSG00000116809.7"; transcript_id "ENST00000448462.2"; gene_type "protein_coding"; gene_status "KNOWN"; gene_name "ZBTB17"; transcript_type "protein_coding"; transcript_status "KNOWN"; transcript_name "ZBTB17-202"; exon_number 3; exon_id "ENSE00003552718.1"; level 3; tag "basic"; havana_gene "OTTHUMG00000009377.1";
chr1	ENSEMBL	exon	16272649	16272789	.	-	.	gene_id "ENSG00000116809.7"; transcript_id "ENST00000448462.2"; gene_type "protein_coding"; gene_status "KNOWN"; gene_name "ZBTB17"; transcript_type "protein_coding"; transcript_status "KNOWN"; transcript_name "ZBTB17-202"; exon_number 4; exon_id "ENSE00003671533.1"; level 3; tag "basic"; havana_gene "OTTHUMG00000009377.1";
chr1	ENSEMBL	exon	16272210	16272335	.	-	.	gene_id "ENSG00000116809.7"; transcript_id "ENST00000448462.2"; gene_type "protein_coding"; gene_status "KNOWN"; gene_name "ZBTB17"; transcript_type "protein_coding"; transcript_status "KNOWN"; transcript_name "ZBTB17-202"; exon_number 5; exon_id "ENSE00003518767.1"; level 3; tag "basic"; havana_gene "OTTHUMG00000009377.1";
chr1	ENSEMBL	exon	16271432	16271697	.	-	.	gene_id "ENSG00000116809.7"; transcript_id "ENST00000448462.2"; gene_type "protein_coding"; gene_status "KNOWN"; gene_name "ZBTB17"; transcript_type "protein_coding"; transcript_status "KNOWN"; transcript_name "ZBTB17-202"; exon_number 6; exon_id "ENSE00003461772.1"; level 3; tag "basic"; havana_gene "OTTHUMG00000009377.1";
chr1	ENSEMBL	exon	16271192	16271334	.	-	.	gene_id "ENSG00000116809.7"; transcript_id "ENST00000448462.2"; gene_type "protein_coding"; gene_status "KNOWN"; gene_name "ZBTB17"; transcript_type "protein_coding"; transcript_status "KNOWN"; transcript_name "ZBTB17-202"; exon_number 7; exon_id "ENSE00003499285.1"; level 3; tag "basic"; havana_gene "OTTHUMG00000009377.1";
chr1	ENSEMBL	exon	16270322	16271095	.	-	.	gene_id "ENSG00000116809.7"; transcript_id "ENST00000448462.2"; gene_type "protein_coding"; gene_status "KNOWN"; gene_name "ZBTB17"; transcript_type "protein_coding"; transcript_status "KNOWN"; transcript_name "ZBTB17-202"; exon_number 8; exon_id "ENSE00001789063.2"; level 3; tag "basic"; havana_gene "OTTHUMG00000009377.1";
chr1	HAVANA	exon	16344260	16345285	.	-	.	gene_id "ENSG00000173641.13"; transcript_id "ENST00000311890.9"; gene_type "protein_coding"; gene_status "KNOWN"; gene_name "HSPB7"; transcript_type "protein_coding"; transcript_status "KNOWN"; transcript_name "HSPB7-002"; exon_number 1; exon_id "ENSE00001468111.3"; level 2; tag "basic"; tag "appris_candidate_longest"; tag "CCDS"; ccdsid "CCDS30611.1"; havana_gene "OTTHUMG00000009531.2"; havana_t…
chr1	HAVANA	exon	16343569	16343702	.	-	.	gene_id "ENSG00000173641.13"; transcript_id "ENST00000311890.9"; gene_type "protein_coding"; gene_status "KNOWN"; gene_name "HSPB7"; transcript_type "protein_coding"; transcript_status "KNOWN"; transcript_name "HSPB7-002"; exon_number 2; exon_id "ENSE00001185530.3"; level 2; tag "basic"; tag "appris_candidate_longest"; tag "CCDS"; ccdsid "CCDS30611.1"; havana_gene "OTTHUMG00000009531.2"; havana_t…
chr1	HAVANA	exon	16340523	16342254	.	-	.	gene_id "ENSG00000173641.13"; transcript_id "ENST00000311890.9"; gene_type "protein_coding"; gene_status "KNOWN"; gene_name "HSPB7"; transcript_type "protein_coding"; transcript_status "KNOWN"; transcript_name "HSPB7-002"; exon_number 3; exon_id "ENSE00003637544.1"; level 2; tag "basic"; tag "appris_candidate_longest"; tag "CCDS"; ccdsid "CCDS30611.1"; havana_gene "OTTHUMG00000009531.2"; havana_t…
chr1	HAVANA	exon	16767219	16767270	.	+	.	gene_id "ENSG00000157191.15"; transcript_id "ENST00000457722.2"; gene_type "protein_coding"; gene_status "KNOWN"; gene_name "NECAP2"; transcript_type "protein_coding"; transcript_status "KNOWN"; transcript_name "NECAP2-007"; exon_number 1; exon_id "ENSE00001801929.2"; level 2; tag "basic"; tag "CCDS"; ccdsid "CCDS44067.1"; havana_gene "OTTHUMG00000002313.4"; havana_transcript "OTTHUMT00000368119.…
chr1	HAVANA	exon	16770127	16770227	.	+	.	gene_id "ENSG00000157191.15"; transcript_id "ENST00000457722.2"; gene_type "protein_coding"; gene_status "KNOWN"; gene_name "NECAP2"; transcript_type "protein_coding"; transcript_status "KNOWN"; transcript_name "NECAP2-007"; exon_number 2; exon_id "ENSE00003467332.1"; level 2; tag "basic"; tag "CCDS"; ccdsid "CCDS44067.1"; havana_gene "OTTHUMG00000002313.4"; havana_transcript "OTTHUMT00000368119.…
chr1	HAVANA	exon	16774365	16774469	.	+	.	gene_id "ENSG00000157191.15"; transcript_id "ENST00000457722.2"; gene_type "protein_coding"; gene_status "KNOWN"; gene_name "NECAP2"; transcript_type "protein_coding"; transcript_status "KNOWN"; transcript_name "NECAP2-007"; exon_number 3; exon_id "ENSE00003510922.1"; level 2; tag "basic"; tag "CCDS"; ccdsid "CCDS44067.1"; havana_gene "OTTHUMG00000002313.4"; havana_transcript "OTTHUMT00000368119.…
chr1	HAVANA	exon	16774555	16774636	.	+	.	gene_id "ENSG00000157191.15"; transcript_id "ENST00000457722.2"; gene_type "protein_coding"; gene_status "KNOWN"; gene_name "NECAP2"; transcript_type "protein_coding"; transcript_status "KNOWN"; transcript_name "NECAP2-007"; exon_number 4; exon_id "ENSE00003469983.1"; level 2; tag "basic"; tag "CCDS"; ccdsid "CCDS44067.1"; havana_gene "OTTHUMG00000002313.4"; havana_transcript "OTTHUMT00000368119.…
chr1	HAVANA	exon	16775588	16775696	.	+	.	gene_id "ENSG00000157191.15"; transcript_id "ENST00000457722.2"; gene_type "protein_coding"; gene_status "KNOWN"; gene_name "NECAP2"; transcript_type "protein_coding"; transcript_status "KNOWN"; transcript_name "NECAP2-007"; exon_number 5; exon_id "ENSE00003460799.1"; level 2; tag "basic"; tag "CCDS"; ccdsid "CCDS44067.1"; havana_gene "OTTHUMG00000002313.4"; havana_transcript "OTTHUMT00000368119.…
chr1	HAVANA	exon	16778333	16778510	.	+	.	gene_id "ENSG00000157191.15"; transcript_id "ENST00000457722.2"; gene_type "protein_coding"; gene_status "KNOWN"; gene_name "NECAP2"; transcript_type "protein_coding"; transcript_status "KNOWN"; transcript_name "NECAP2-007"; exon_number 6; exon_id "ENSE00003603219.1"; level 2; tag "basic"; tag "CCDS"; ccdsid "CCDS44067.1"; havana_gene "OTTHUMG00000002313.4"; havana_transcript "OTTHUMT00000368119.…
chr1	HAVANA	exon	16782313	16782388	.	+	.	gene_id "ENSG00000157191.15"; transcript_id "ENST00000457722.2"; gene_type "protein_coding"; gene_status "KNOWN"; gene_name "NECAP2"; transcript_type "protein_coding"; transcript_status "KNOWN"; transcript_name "NECAP2-007"; exon_number 7; exon_id "ENSE00003551458.1"; level 2; tag "basic"; tag "CCDS"; ccdsid "CCDS44067.1"; havana_gene "OTTHUMG00000002313.4"; havana_transcript "OTTHUMT00000368119.…
chr1	HAVANA	exon	16785337	16785568	.	+	.	gene_id "ENSG00000157191.15"; transcript_id "ENST00000457722.2"; gene_type "protein_coding"; gene_status "KNOWN"; gene_name "NECAP2"; transcript_type "protein_coding"; transcript_status "KNOWN"; transcript_name "NECAP2-007"; exon_number 8; exon_id "ENSE00002032462.1"; level 2; tag "basic"; tag "CCDS"; ccdsid "CCDS44067.1"; havana_gene "OTTHUMG00000002313.4"; havana_transcript "OTTHUMT00000368119.…
chr1	ENSEMBL	exon	16900982	16901051	.	-	.	gene_id "ENSG00000219481.6"; transcript_id "ENST00000420031.2"; gene_type "protein_coding"; gene_status "KNOWN"; gene_name "NBPF1"; transcript_type "protein_coding"; transcript_status "KNOWN"; transcript_name "NBPF1-202"; exon_number 1; exon_id "ENSE00002239240.1"; level 3; tag "basic"; havana_gene "OTTHUMG00000002487.10";
chr1	ENSEMBL	exon	16899637	16899688	.	-	.	gene_id "ENSG00000219481.6"; transcript_id "ENST00000420031.2"; gene_type "protein_coding"; gene_status "KNOWN"; gene_name "NBPF1"; transcript_type "protein_coding"; transcript_status "KNOWN"; transcript_name "NBPF1-202"; exon_number 2; exon_id "ENSE00003656561.1"; level 3; tag "basic"; havana_gene "OTTHUMG00000002487.10";
chr1	ENSEMBL	exon	16895568	16895731	.	-	.	gene_id "ENSG00000219481.6"; transcript_id "ENST00000420031.2"; gene_type "protein_coding"; gene_status "KNOWN"; gene_name "NBPF1"; transcript_type "protein_coding"; transcript_status "KNOWN"; transcript_name "NBPF1-202"; exon_number 3; exon_id "ENSE00003610288.1"; level 3; tag "basic"; havana_gene "OTTHUMG00000002487.10";
chr1	ENSEMBL	exon	16894474	16894525	.	-	.	gene_id "ENSG00000219481.6"; transcript_id "ENST00000420031.2"; gene_type "protein_coding"; gene_status "KNOWN"; gene_name "NBPF1"; transcript_type "protein_coding"; transcript_status "KNOWN"; transcript_name "NBPF1-202"; exon_number 4; exon_id "ENSE00003656304.1"; level 3; tag "basic"; havana_gene "OTTHUMG00000002487.10";
chr1	ENSEMBL	exon	16893674	16893846	.	-	.	gene_id "ENSG00000219481.6"; transcript_id "ENST00000420031.2"; gene_type "protein_coding"; gene_status "KNOWN"; gene_name "NBPF1"; transcript_type "protein_coding"; transcript_status "KNOWN"; transcript_name "NBPF1-202"; exon_number 5; exon_id "ENSE00003535363.1"; level 3; tag "basic"; havana_gene "OTTHUMG00000002487.10";
chr1	ENSEMBL	exon	16892935	16892954	.	-	.	gene_id "ENSG00000219481.6"; transcript_id "ENST00000420031.2"; gene_type "protein_coding"; gene_status "KNOWN"; gene_name "NBPF1"; transcript_type "protein_coding"; transcript_status "KNOWN"; transcript_name "NBPF1-202"; exon_number 6; exon_id "ENSE00001513782.1"; level 3; tag "basic"; havana_gene "OTTHUMG00000002487.10";
chr1	ENSEMBL	exon	16999498	17000007	.	+	.	gene_id "ENSG00000237847.2"; transcript_id "ENST00000434336.2"; gene_type "protein_coding"; gene_status "KNOWN"; gene_name "AL137798.1"; transcript_type "protein_coding"; transcript_status "KNOWN"; transcript_name "AL137798.1-201"; exon_number 1; exon_id "ENSE00001591786.2"; level 3; tag "basic"; tag "appris_principal";
chr1	HAVANA	exon	17380443	17380665	.	-	.	gene_id "ENSG00000117118.5"; transcript_id "ENST00000375499.3"; gene_type "protein_coding"; gene_status "KNOWN"; gene_name "SDHB"; transcript_type "protein_coding"; transcript_status "KNOWN"; transcript_name "SDHB-001"; exon_number 1; exon_id "ENSE00001467284.1"; level 2; tag "basic"; tag "appris_principal"; tag "CCDS"; ccdsid "CCDS176.1"; havana_gene "OTTHUMG00000002289.2"; havana_transcript "OT…
chr1	HAVANA	exon	17371256	17371383	.	-	.	gene_id "ENSG00000117118.5"; transcript_id "ENST00000375499.3"; gene_type "protein_coding"; gene_status "KNOWN"; gene_name "SDHB"; transcript_type "protein_coding"; transcript_status "KNOWN"; transcript_name "SDHB-001"; exon_number 2; exon_id "ENSE00003486481.1"; level 2; tag "basic"; tag "appris_principal"; tag "CCDS"; ccdsid "CCDS176.1"; havana_gene "OTTHUMG00000002289.2"; havana_transcript "OT…
chr1	HAVANA	exon	17359555	17359640	.	-	.	gene_id "ENSG00000117118.5"; transcript_id "ENST00000375499.3"; gene_type "protein_coding"; gene_status "KNOWN"; gene_name "SDHB"; transcript_type "protein_coding"; transcript_status "KNOWN"; transcript_name "SDHB-001"; exon_number 3; exon_id "ENSE00003598239.1"; level 2; tag "basic"; tag "appris_principal"; tag "CCDS"; ccdsid "CCDS176.1"; havana_gene "OTTHUMG00000002289.2"; havana_transcript "OT…
chr1	HAVANA	exon	17355095	17355231	.	-	.	gene_id "ENSG00000117118.5"; transcript_id "ENST00000375499.3"; gene_type "protein_coding"; gene_status "KNOWN"; gene_name "SDHB"; transcript_type "protein_coding"; transcript_status "KNOWN"; transcript_name "SDHB-001"; exon_number 4; exon_id "ENSE00003681743.1"; level 2; tag "basic"; tag "appris_principal"; tag "CCDS"; ccdsid "CCDS176.1"; havana_gene "OTTHUMG00000002289.2"; havana_transcript "OT…
chr1	HAVANA	exon	17354244	17354360	.	-	.	gene_id "ENSG00000117118.5"; transcript_id "ENST00000375499.3"; gene_type "protein_coding"; gene_status "KNOWN"; gene_name "SDHB"; transcript_type "protein_coding"; transcript_status "KNOWN"; transcript_name "SDHB-001"; exon_number 5; exon_id "ENSE00003584246.1"; level 2; tag "basic"; tag "appris_principal"; tag "CCDS"; ccdsid "CCDS176.1"; havana_gene "OTTHUMG00000002289.2"; havana_transcript "OT…
chr1	HAVANA	exon	17350468	17350569	.	-	.	gene_id "ENSG00000117118.5"; transcript_id "ENST00000375499.3"; gene_type "protein_coding"; gene_status "KNOWN"; gene_name "SDHB"; transcript_type "protein_coding"; transcript_status "KNOWN"; transcript_name "SDHB-001"; exon_number 6; exon_id "ENSE00003648021.1"; level 2; tag "basic"; tag "appris_principal"; tag "CCDS"; ccdsid "CCDS176.1"; havana_gene "OTTHUMG00000002289.2"; havana_transcript "OT…
chr1	HAVANA	exon	17349103	17349225	.	-	.	gene_id "ENSG00000117118.5"; transcript_id "ENST00000375499.3"; gene_type "protein_coding"; gene_status "KNOWN"; gene_name "SDHB"; transcript_type "protein_coding"; transcript_status "KNOWN"; transcript_name "SDHB-001"; exon_number 7; exon_id "ENSE00003517209.1"; level 2; tag "basic"; tag "appris_principal"; tag "CCDS"; ccdsid "CCDS176.1"; havana_gene "OTTHUMG00000002289.2"; havana_transcript "OT…
chr1	HAVANA	exon	17345217	17345453	.	-	.	gene_id "ENSG00000117118.5"; transcript_id "ENST00000375499.3"; gene_type "protein_coding"; gene_status "KNOWN"; gene_name "SDHB"; transcript_type "protein_coding"; transcript_status "KNOWN"; transcript_name "SDHB-001"; exon_number 8; exon_id "ENSE00001467268.3"; level 2; tag "basic"; tag "appris_principal"; tag "CCDS"; ccdsid "CCDS176.1"; havana_gene "OTTHUMG00000002289.2"; havana_transcript "OT…
chr1	HAVANA	exon	17445775	17445930	.	-	.	gene_id "ENSG00000117115.8"; transcript_id "ENST00000375481.1"; gene_type "protein_coding"; gene_status "KNOWN"; gene_name "PADI2"; transcript_type "protein_coding"; transcript_status "KNOWN"; transcript_name "PADI2-004"; exon_number 1; exon_id "ENSE00001467244.1"; level 2; tag "basic"; havana_gene "OTTHUMG00000002295.1"; havana_transcript "OTTHUMT00000006627.1";
chr1	HAVANA	exon	17431373	17431556	.	-	.	gene_id "ENSG00000117115.8"; transcript_id "ENST00000375481.1"; gene_type "protein_coding"; gene_status "KNOWN"; gene_name "PADI2"; transcript_type "protein_coding"; transcript_status "KNOWN"; transcript_name "PADI2-004"; exon_number 2; exon_id "ENSE00000753361.1"; level 2; tag "basic"; havana_gene "OTTHUMG00000002295.1"; havana_transcript "OTTHUMT00000006627.1";
chr1	HAVANA	exon	17429482	17429554	.	-	.	gene_id "ENSG00000117115.8"; transcript_id "ENST00000375481.1"; gene_type "protein_coding"; gene_status "KNOWN"; gene_name "PADI2"; transcript_type "protein_coding"; transcript_status "KNOWN"; transcript_name "PADI2-004"; exon_number 3; exon_id "ENSE00000753362.1"; level 2; tag "basic"; havana_gene "OTTHUMG00000002295.1"; havana_transcript "OTTHUMT00000006627.1";
chr1	HAVANA	exon	17422404	17422465	.	-	.	gene_id "ENSG00000117115.8"; transcript_id "ENST00000375481.1"; gene_type "protein_coding"; gene_status "KNOWN"; gene_name "PADI2"; transcript_type "protein_coding"; transcript_status "KNOWN"; transcript_name "PADI2-004"; exon_number 4; exon_id "ENSE00000753363.1"; level 2; tag "basic"; havana_gene "OTTHUMG00000002295.1"; havana_transcript "OTTHUMT00000006627.1";
chr1	HAVANA	exon	17420062	17420179	.	-	.	gene_id "ENSG00000117115.8"; transcript_id "ENST00000375481.1"; gene_type "protein_coding"; gene_status "KNOWN"; gene_name "PADI2"; transcript_type "protein_coding"; transcript_status "KNOWN"; transcript_name "PADI2-004"; exon_number 5; exon_id "ENSE00000855565.1"; level 2; tag "basic"; havana_gene "OTTHUMG00000002295.1"; havana_transcript "OTTHUMT00000006627.1";
chr1	HAVANA	exon	17418903	17419028	.	-	.	gene_id "ENSG00000117115.8"; transcript_id "ENST00000375481.1"; gene_type "protein_coding"; gene_status "KNOWN"; gene_name "PADI2"; transcript_type "protein_coding"; transcript_status "KNOWN"; transcript_name "PADI2-004"; exon_number 6; exon_id "ENSE00000753365.1"; level 2; tag "basic"; havana_gene "OTTHUMG00000002295.1"; havana_transcript "OTTHUMT00000006627.1";
chr1	HAVANA	exon	17413016	17413194	.	-	.	gene_id "ENSG00000117115.8"; transcript_id "ENST00000375481.1"; gene_type "protein_coding"; gene_status "KNOWN"; gene_name "PADI2"; transcript_type "protein_coding"; transcript_status "KNOWN"; transcript_name "PADI2-004"; exon_number 7; exon_id "ENSE00003692176.1"; level 2; tag "basic"; havana_gene "OTTHUMG00000002295.1"; havana_transcript "OTTHUMT00000006627.1";
chr1	HAVANA	exon	17411094	17411197	.	-	.	gene_id "ENSG00000117115.8"; transcript_id "ENST00000375481.1"; gene_type "protein_coding"; gene_status "KNOWN"; gene_name "PADI2"; transcript_type "protein_coding"; transcript_status "KNOWN"; transcript_name "PADI2-004"; exon_number 8; exon_id "ENSE00000753367.1"; level 2; tag "basic"; havana_gene "OTTHUMG00000002295.1"; havana_transcript "OTTHUMT00000006627.1";
chr1	HAVANA	exon	17410221	17410332	.	-	.	gene_id "ENSG00000117115.8"; transcript_id "ENST00000375481.1"; gene_type "protein_coding"; gene_status "KNOWN"; gene_name "PADI2"; transcript_type "protein_coding"; transcript_status "KNOWN"; transcript_name "PADI2-004"; exon_number 9; exon_id "ENSE00000753368.1"; level 2; tag "basic"; havana_gene "OTTHUMG00000002295.1"; havana_transcript "OTTHUMT00000006627.1";
chr1	HAVANA	exon	17409040	17409147	.	-	.	gene_id "ENSG00000117115.8"; transcript_id "ENST00000375481.1"; gene_type "protein_coding"; gene_status "KNOWN"; gene_name "PADI2"; transcript_type "protein_coding"; transcript_status "KNOWN"; transcript_name "PADI2-004"; exon_number 10; exon_id "ENSE00000855570.1"; level 2; tag "basic"; havana_gene "OTTHUMG00000002295.1"; havana_transcript "OTTHUMT00000006627.1";
chr1	HAVANA	exon	17405526	17405910	.	-	.	gene_id "ENSG00000117115.8"; transcript_id "ENST00000375481.1"; gene_type "protein_coding"; gene_status "KNOWN"; gene_name "PADI2"; transcript_type "protein_coding"; transcript_status "KNOWN"; transcript_name "PADI2-004"; exon_number 11; exon_id "ENSE00001467218.1"; level 2; tag "basic"; havana_gene "OTTHUMG00000002295.1"; havana_transcript "OTTHUMT00000006627.1";
chr1	HAVANA	exon	18434240	18434692	.	+	.	gene_id "ENSG00000117154.7"; transcript_id "ENST00000251296.1"; gene_type "protein_coding"; gene_status "KNOWN"; gene_name "IGSF21"; transcript_type "protein_coding"; transcript_status "KNOWN"; transcript_name "IGSF21-001"; exon_number 1; exon_id "ENSE00001267449.2"; level 2; tag "basic"; tag "appris_principal"; tag "CCDS"; ccdsid "CCDS184.1"; havana_gene "OTTHUMG00000002432.2"; havana_transcript…
chr1	HAVANA	exon	18554392	18554504	.	+	.	gene_id "ENSG00000117154.7"; transcript_id "ENST00000251296.1"; gene_type "protein_coding"; gene_status "KNOWN"; gene_name "IGSF21"; transcript_type "protein_coding"; transcript_status "KNOWN"; transcript_name "IGSF21-001"; exon_number 2; exon_id "ENSE00001065618.1"; level 2; tag "basic"; tag "appris_principal"; tag "CCDS"; ccdsid "CCDS184.1"; havana_gene "OTTHUMG00000002432.2"; havana_transcript…
chr1	HAVANA	exon	18618360	18618481	.	+	.	gene_id "ENSG00000117154.7"; transcript_id "ENST00000251296.1"; gene_type "protein_coding"; gene_status "KNOWN"; gene_name "IGSF21"; transcript_type "protein_coding"; transcript_status "KNOWN"; transcript_name "IGSF21-001"; exon_number 3; exon_id "ENSE00000753919.1"; level 2; tag "basic"; tag "appris_principal"; tag "CCDS"; ccdsid "CCDS184.1"; havana_gene "OTTHUMG00000002432.2"; havana_transcript…
chr1	HAVANA	exon	18661386	18661504	.	+	.	gene_id "ENSG00000117154.7"; transcript_id "ENST00000251296.1"; gene_type "protein_coding"; gene_status "KNOWN"; gene_name "IGSF21"; transcript_type "protein_coding"; transcript_status "KNOWN"; transcript_name "IGSF21-001"; exon_number 4; exon_id "ENSE00000850903.1"; level 2; tag "basic"; tag "appris_principal"; tag "CCDS"; ccdsid "CCDS184.1"; havana_gene "OTTHUMG00000002432.2"; havana_transcript…
chr1	HAVANA	exon	18688609	18688724	.	+	.	gene_id "ENSG00000117154.7"; transcript_id "ENST00000251296.1"; gene_type "protein_coding"; gene_status "KNOWN"; gene_name "IGSF21"; transcript_type "protein_coding"; transcript_status "KNOWN"; transcript_name "IGSF21-001"; exon_number 5; exon_id "ENSE00001065617.1"; level 2; tag "basic"; tag "appris_principal"; tag "CCDS"; ccdsid "CCDS184.1"; havana_gene "OTTHUMG00000002432.2"; havana_transcript…
chr1	HAVANA	exon	18691717	18692191	.	+	.	gene_id "ENSG00000117154.7"; transcript_id "ENST00000251296.1"; gene_type "protein_coding"; gene_status "KNOWN"; gene_name "IGSF21"; transcript_type "protein_coding"; transcript_status "KNOWN"; transcript_name "IGSF21-001"; exon_number 6; exon_id "ENSE00003634334.1"; level 2; tag "basic"; tag "appris_principal"; tag "CCDS"; ccdsid "CCDS184.1"; havana_gene "OTTHUMG00000002432.2"; havana_transcript…
chr1	HAVANA	exon	18702804	18702889	.	+	.	gene_id "ENSG00000117154.7"; transcript_id "ENST00000251296.1"; gene_type "protein_coding"; gene_status "KNOWN"; gene_name "IGSF21"; transcript_type "protein_coding"; transcript_status "KNOWN"; transcript_name "IGSF21-001"; exon_number 7; exon_id "ENSE00003665904.1"; level 2; tag "basic"; tag "appris_principal"; tag "CCDS"; ccdsid "CCDS184.1"; havana_gene "OTTHUMG00000002432.2"; havana_transcript…
chr1	HAVANA	exon	18703294	18703486	.	+	.	gene_id "ENSG00000117154.7"; transcript_id "ENST00000251296.1"; gene_type "protein_coding"; gene_status "KNOWN"; gene_name "IGSF21"; transcript_type "protein_coding"; transcript_status "KNOWN"; transcript_name "IGSF21-001"; exon_number 8; exon_id "ENSE00003688512.1"; level 2; tag "basic"; tag "appris_principal"; tag "CCDS"; ccdsid "CCDS184.1"; havana_gene "OTTHUMG00000002432.2"; havana_transcript…
chr1	HAVANA	exon	18703887	18703925	.	+	.	gene_id "ENSG00000117154.7"; transcript_id "ENST00000251296.1"; gene_type "protein_coding"; gene_status "KNOWN"; gene_name "IGSF21"; transcript_type "protein_coding"; transcript_status "KNOWN"; transcript_name "IGSF21-001"; exon_number 9; exon_id "ENSE00003515704.1"; level 2; tag "basic"; tag "appris_principal"; tag "CCDS"; ccdsid "CCDS184.1"; havana_gene "OTTHUMG00000002432.2"; havana_transcript…
chr1	HAVANA	exon	18704750	18704976	.	+	.	gene_id "ENSG00000117154.7"; transcript_id "ENST00000251296.1"; gene_type "protein_coding"; gene_status "KNOWN"; gene_name "IGSF21"; transcript_type "protein_coding"; transcript_status "KNOWN"; transcript_name "IGSF21-001"; exon_number 10; exon_id "ENSE00001635513.1"; level 2; tag "basic"; tag "appris_principal"; tag "CCDS"; ccdsid "CCDS184.1"; havana_gene "OTTHUMG00000002432.2"; havana_transcrip…
chr1	HAVANA	exon	18605339	18605378	.	+	.	gene_id "ENSG00000117154.7"; transcript_id "ENST00000412684.1"; gene_type "protein_coding"; gene_status "KNOWN"; gene_name "IGSF21"; transcript_type "protein_coding"; transcript_status "KNOWN"; transcript_name "IGSF21-002"; exon_number 1; exon_id "ENSE00001757052.1"; level 2; tag "mRNA_start_NF"; tag "mRNA_end_NF"; tag "cds_start_NF"; tag "cds_end_NF"; havana_gene "OTTHUMG00000002432.2"; havana_t…
chr1	HAVANA	exon	18618360	18618481	.	+	.	gene_id "ENSG00000117154.7"; transcript_id "ENST00000412684.1"; gene_type "protein_coding"; gene_status "KNOWN"; gene_name "IGSF21"; transcript_type "protein_coding"; transcript_status "KNOWN"; transcript_name "IGSF21-002"; exon_number 2; exon_id "ENSE00000753919.1"; level 2; tag "mRNA_start_NF"; tag "mRNA_end_NF"; tag "cds_start_NF"; tag "cds_end_NF"; havana_gene "OTTHUMG00000002432.2"; havana_t…
chr1	HAVANA	exon	18661386	18661504	.	+	.	gene_id "ENSG00000117154.7"; transcript_id "ENST00000412684.1"; gene_type "protein_coding"; gene_status "KNOWN"; gene_name "IGSF21"; transcript_type "protein_coding"; transcript_status "KNOWN"; transcript_name "IGSF21-002"; exon_number 3; exon_id "ENSE00000850903.1"; level 2; tag "mRNA_start_NF"; tag "mRNA_end_NF"; tag "cds_start_NF"; tag "cds_end_NF"; havana_gene "OTTHUMG00000002432.2"; havana_t…
chr1	HAVANA	exon	18688609	18688724	.	+	.	gene_id "ENSG00000117154.7"; transcript_id "ENST00000412684.1"; gene_type "protein_coding"; gene_status "KNOWN"; gene_name "IGSF21"; transcript_type "protein_coding"; transcript_status "KNOWN"; transcript_name "IGSF21-002"; exon_number 4; exon_id "ENSE00001065617.1"; level 2; tag "mRNA_start_NF"; tag "mRNA_end_NF"; tag "cds_start_NF"; tag "cds_end_NF"; havana_gene "OTTHUMG00000002432.2"; havana_t…
chr1	HAVANA	exon	18691717	18692191	.	+	.	gene_id "ENSG00000117154.7"; transcript_id "ENST00000412684.1"; gene_type "protein_coding"; gene_status "KNOWN"; gene_name "IGSF21"; transcript_type "protein_coding"; transcript_status "KNOWN"; transcript_name "IGSF21-002"; exon_number 5; exon_id "ENSE00003634334.1"; level 2; tag "mRNA_start_NF"; tag "mRNA_end_NF"; tag "cds_start_NF"; tag "cds_end_NF"; havana_gene "OTTHUMG00000002432.2"; havana_t…
chr1	HAVANA	exon	18702804	18702861	.	+	.	gene_id "ENSG00000117154.7"; transcript_id "ENST00000412684.1"; gene_type "protein_coding"; gene_status "KNOWN"; gene_name "IGSF21"; transcript_type "protein_coding"; transcript_status "KNOWN"; transcript_name "IGSF21-002"; exon_number 6; exon_id "ENSE00003036066.1"; level 2; tag "mRNA_start_NF"; tag "mRNA_end_NF"; tag "cds_start_NF"; tag "cds_end_NF"; havana_gene "OTTHUMG00000002432.2"; havana_t…
chr1	HAVANA	exon	19228956	19229275	.	-	.	gene_id "ENSG00000159423.12"; transcript_id "ENST00000375341.3"; gene_type "protein_coding"; gene_status "KNOWN"; gene_name "ALDH4A1"; transcript_type "protein_coding"; transcript_status "KNOWN"; transcript_name "ALDH4A1-001"; exon_number 1; exon_id "ENSE00001906223.1"; level 2; tag "basic"; tag "appris_principal"; tag "CCDS"; ccdsid "CCDS188.1"; havana_gene "OTTHUMG00000002443.3"; havana_transcr…
chr1	HAVANA	exon	19216506	19216599	.	-	.	gene_id "ENSG00000159423.12"; transcript_id "ENST00000375341.3"; gene_type "protein_coding"; gene_status "KNOWN"; gene_name "ALDH4A1"; transcript_type "protein_coding"; transcript_status "KNOWN"; transcript_name "ALDH4A1-001"; exon_number 2; exon_id "ENSE00003663540.1"; level 2; tag "basic"; tag "appris_principal"; tag "CCDS"; ccdsid "CCDS188.1"; havana_gene "OTTHUMG00000002443.3"; havana_transcr…
chr1	HAVANA	exon	19215856	19215948	.	-	.	gene_id "ENSG00000159423.12"; transcript_id "ENST00000375341.3"; gene_type "protein_coding"; gene_status "KNOWN"; gene_name "ALDH4A1"; transcript_type "protein_coding"; transcript_status "KNOWN"; transcript_name "ALDH4A1-001"; exon_number 3; exon_id "ENSE00003467881.1"; level 2; tag "basic"; tag "appris_principal"; tag "CCDS"; ccdsid "CCDS188.1"; havana_gene "OTTHUMG00000002443.3"; havana_transcr…
chr1	HAVANA	exon	19212958	19213005	.	-	.	gene_id "ENSG00000159423.12"; transcript_id "ENST00000375341.3"; gene_type "protein_coding"; gene_status "KNOWN"; gene_name "ALDH4A1"; transcript_type "protein_coding"; transcript_status "KNOWN"; transcript_name "ALDH4A1-001"; exon_number 4; exon_id "ENSE00003521564.1"; level 2; tag "basic"; tag "appris_principal"; tag "CCDS"; ccdsid "CCDS188.1"; havana_gene "OTTHUMG00000002443.3"; havana_transcr…
chr1	HAVANA	exon	19211967	19212122	.	-	.	gene_id "ENSG00000159423.12"; transcript_id "ENST00000375341.3"; gene_type "protein_coding"; gene_status "KNOWN"; gene_name "ALDH4A1"; transcript_type "protein_coding"; transcript_status "KNOWN"; transcript_name "ALDH4A1-001"; exon_number 5; exon_id "ENSE00003481052.1"; level 2; tag "basic"; tag "appris_principal"; tag "CCDS"; ccdsid "CCDS188.1"; havana_gene "OTTHUMG00000002443.3"; havana_transcr…
chr1	HAVANA	exon	19209773	19209922	.	-	.	gene_id "ENSG00000159423.12"; transcript_id "ENST00000375341.3"; gene_type "protein_coding"; gene_status "KNOWN"; gene_name "ALDH4A1"; transcript_type "protein_coding"; transcript_status "KNOWN"; transcript_name "ALDH4A1-001"; exon_number 6; exon_id "ENSE00003633838.1"; level 2; tag "basic"; tag "appris_principal"; tag "CCDS"; ccdsid "CCDS188.1"; havana_gene "OTTHUMG00000002443.3"; havana_transcr…
chr1	HAVANA	exon	19209618	19209692	.	-	.	gene_id "ENSG00000159423.12"; transcript_id "ENST00000375341.3"; gene_type "protein_coding"; gene_status "KNOWN"; gene_name "ALDH4A1"; transcript_type "protein_coding"; transcript_status "KNOWN"; transcript_name "ALDH4A1-001"; exon_number 7; exon_id "ENSE00003575887.1"; level 2; tag "basic"; tag "appris_principal"; tag "CCDS"; ccdsid "CCDS188.1"; havana_gene "OTTHUMG00000002443.3"; havana_transcr…
chr1	HAVANA	exon	19208194	19208381	.	-	.	gene_id "ENSG00000159423.12"; transcript_id "ENST00000375341.3"; gene_type "protein_coding"; gene_status "KNOWN"; gene_name "ALDH4A1"; transcript_type "protein_coding"; transcript_status "KNOWN"; transcript_name "ALDH4A1-001"; exon_number 8; exon_id "ENSE00003600909.1"; level 2; tag "basic"; tag "appris_principal"; tag "CCDS"; ccdsid "CCDS188.1"; havana_gene "OTTHUMG00000002443.3"; havana_transcr…
chr1	HAVANA	exon	19205794	19205867	.	-	.	gene_id "ENSG00000159423.12"; transcript_id "ENST00000375341.3"; gene_type "protein_coding"; gene_status "KNOWN"; gene_name "ALDH4A1"; transcript_type "protein_coding"; transcript_status "KNOWN"; transcript_name "ALDH4A1-001"; exon_number 9; exon_id "ENSE00003620310.1"; level 2; tag "basic"; tag "appris_principal"; tag "CCDS"; ccdsid "CCDS188.1"; havana_gene "OTTHUMG00000002443.3"; havana_transcr…
chr1	HAVANA	exon	19203910	19204106	.	-	.	gene_id "ENSG00000159423.12"; transcript_id "ENST00000375341.3"; gene_type "protein_coding"; gene_status "KNOWN"; gene_name "ALDH4A1"; transcript_type "protein_coding"; transcript_status "KNOWN"; transcript_name "ALDH4A1-001"; exon_number 10; exon_id "ENSE00003558878.1"; level 2; tag "basic"; tag "appris_principal"; tag "CCDS"; ccdsid "CCDS188.1"; havana_gene "OTTHUMG00000002443.3"; havana_transc…
chr1	HAVANA	exon	19203702	19203749	.	-	.	gene_id "ENSG00000159423.12"; transcript_id "ENST00000375341.3"; gene_type "protein_coding"; gene_status "KNOWN"; gene_name "ALDH4A1"; transcript_type "protein_coding"; transcript_status "KNOWN"; transcript_name "ALDH4A1-001"; exon_number 11; exon_id "ENSE00003514751.1"; level 2; tag "basic"; tag "appris_principal"; tag "CCDS"; ccdsid "CCDS188.1"; havana_gene "OTTHUMG00000002443.3"; havana_transc…
chr1	HAVANA	exon	19202809	19202961	.	-	.	gene_id "ENSG00000159423.12"; transcript_id "ENST00000375341.3"; gene_type "protein_coding"; gene_status "KNOWN"; gene_name "ALDH4A1"; transcript_type "protein_coding"; transcript_status "KNOWN"; transcript_name "ALDH4A1-001"; exon_number 12; exon_id "ENSE00003557914.1"; level 2; tag "basic"; tag "appris_principal"; tag "CCDS"; ccdsid "CCDS188.1"; havana_gene "OTTHUMG00000002443.3"; havana_transc…
chr1	HAVANA	exon	19201876	19201997	.	-	.	gene_id "ENSG00000159423.12"; transcript_id "ENST00000375341.3"; gene_type "protein_coding"; gene_status "KNOWN"; gene_name "ALDH4A1"; transcript_type "protein_coding"; transcript_status "KNOWN"; transcript_name "ALDH4A1-001"; exon_number 13; exon_id "ENSE00003469755.1"; level 2; tag "basic"; tag "appris_principal"; tag "CCDS"; ccdsid "CCDS188.1"; havana_gene "OTTHUMG00000002443.3"; havana_transc…
chr1	HAVANA	exon	19200957	19201075	.	-	.	gene_id "ENSG00000159423.12"; transcript_id "ENST00000375341.3"; gene_type "protein_coding"; gene_status "KNOWN"; gene_name "ALDH4A1"; transcript_type "protein_coding"; transcript_status "KNOWN"; transcript_name "ALDH4A1-001"; exon_number 14; exon_id "ENSE00003496017.1"; level 2; tag "basic"; tag "appris_principal"; tag "CCDS"; ccdsid "CCDS188.1"; havana_gene "OTTHUMG00000002443.3"; havana_transc…
chr1	HAVANA	exon	19197926	19199451	.	-	.	gene_id "ENSG00000159423.12"; transcript_id "ENST00000375341.3"; gene_type "protein_coding"; gene_status "KNOWN"; gene_name "ALDH4A1"; transcript_type "protein_coding"; transcript_status "KNOWN"; transcript_name "ALDH4A1-001"; exon_number 15; exon_id "ENSE00001728743.1"; level 2; tag "basic"; tag "appris_principal"; tag "CCDS"; ccdsid "CCDS188.1"; havana_gene "OTTHUMG00000002443.3"; havana_transc…
chr1	HAVANA	exon	19228956	19229218	.	-	.	gene_id "ENSG00000159423.12"; transcript_id "ENST00000432718.1"; gene_type "protein_coding"; gene_status "KNOWN"; gene_name "ALDH4A1"; transcript_type "protein_coding"; transcript_status "NOVEL"; transcript_name "ALDH4A1-003"; exon_number 1; exon_id "ENSE00001610464.1"; level 1; tag "mRNA_end_NF"; tag "cds_end_NF"; tag "exp_conf"; havana_gene "OTTHUMG00000002443.3"; havana_transcript "OTTHUMT0000…
chr1	HAVANA	exon	19216506	19216599	.	-	.	gene_id "ENSG00000159423.12"; transcript_id "ENST00000432718.1"; gene_type "protein_coding"; gene_status "KNOWN"; gene_name "ALDH4A1"; transcript_type "protein_coding"; transcript_status "NOVEL"; transcript_name "ALDH4A1-003"; exon_number 2; exon_id "ENSE00003663540.1"; level 1; tag "mRNA_end_NF"; tag "cds_end_NF"; tag "exp_conf"; havana_gene "OTTHUMG00000002443.3"; havana_transcript "OTTHUMT0000…
chr1	HAVANA	exon	19215856	19215948	.	-	.	gene_id "ENSG00000159423.12"; transcript_id "ENST00000432718.1"; gene_type "protein_coding"; gene_status "KNOWN"; gene_name "ALDH4A1"; transcript_type "protein_coding"; transcript_status "NOVEL"; transcript_name "ALDH4A1-003"; exon_number 3; exon_id "ENSE00003467881.1"; level 1; tag "mRNA_end_NF"; tag "cds_end_NF"; tag "exp_conf"; havana_gene "OTTHUMG00000002443.3"; havana_transcript "OTTHUMT0000…
chr1	HAVANA	exon	19211967	19212122	.	-	.	gene_id "ENSG00000159423.12"; transcript_id "ENST00000432718.1"; gene_type "protein_coding"; gene_status "KNOWN"; gene_name "ALDH4A1"; transcript_type "protein_coding"; transcript_status "NOVEL"; transcript_name "ALDH4A1-003"; exon_number 4; exon_id "ENSE00003481052.1"; level 1; tag "mRNA_end_NF"; tag "cds_end_NF"; tag "exp_conf"; havana_gene "OTTHUMG00000002443.3"; havana_transcript "OTTHUMT0000…
chr1	HAVANA	exon	19209773	19209922	.	-	.	gene_id "ENSG00000159423.12"; transcript_id "ENST00000432718.1"; gene_type "protein_coding"; gene_status "KNOWN"; gene_name "ALDH4A1"; transcript_type "protein_coding"; transcript_status "NOVEL"; transcript_name "ALDH4A1-003"; exon_number 5; exon_id "ENSE00003633838.1"; level 1; tag "mRNA_end_NF"; tag "cds_end_NF"; tag "exp_conf"; havana_gene "OTTHUMG00000002443.3"; havana_transcript "OTTHUMT0000…
chr1	HAVANA	exon	19209605	19209692	.	-	.	gene_id "ENSG00000159423.12"; transcript_id "ENST00000432718.1"; gene_type "protein_coding"; gene_status "KNOWN"; gene_name "ALDH4A1"; transcript_type "protein_coding"; transcript_status "NOVEL"; transcript_name "ALDH4A1-003"; exon_number 6; exon_id "ENSE00001654194.1"; level 1; tag "mRNA_end_NF"; tag "cds_end_NF"; tag "exp_conf"; havana_gene "OTTHUMG00000002443.3"; havana_transcript "OTTHUMT0000…
chr1	ENSEMBL	exon	19536567	19536746	.	-	.	gene_id "ENSG00000127481.10"; transcript_id "ENST00000375217.2"; gene_type "protein_coding"; gene_status "KNOWN"; gene_name "UBR4"; transcript_type "protein_coding"; transcript_status "KNOWN"; transcript_name "UBR4-201"; exon_number 1; exon_id "ENSE00002245144.1"; level 3; tag "basic"; havana_gene "OTTHUMG00000002498.4";
chr1	ENSEMBL	exon	19528212	19528309	.	-	.	gene_id "ENSG00000127481.10"; transcript_id "ENST00000375217.2"; gene_type "protein_coding"; gene_status "KNOWN"; gene_name "UBR4"; transcript_type "protein_coding"; transcript_status "KNOWN"; transcript_name "UBR4-201"; exon_number 2; exon_id "ENSE00001698917.1"; level 3; tag "basic"; havana_gene "OTTHUMG00000002498.4";
chr1	ENSEMBL	exon	19526145	19526248	.	-	.	gene_id "ENSG00000127481.10"; transcript_id "ENST00000375217.2"; gene_type "protein_coding"; gene_status "KNOWN"; gene_name "UBR4"; transcript_type "protein_coding"; transcript_status "KNOWN"; transcript_name "UBR4-201"; exon_number 3; exon_id "ENSE00001740357.1"; level 3; tag "basic"; havana_gene "OTTHUMG00000002498.4";
chr1	ENSEMBL	exon	19525293	19525422	.	-	.	gene_id "ENSG00000127481.10"; transcript_id "ENST00000375217.2"; gene_type "protein_coding"; gene_status "KNOWN"; gene_name "UBR4"; transcript_type "protein_coding"; transcript_status "KNOWN"; transcript_name "UBR4-201"; exon_number 4; exon_id "ENSE00001781319.1"; level 3; tag "basic"; havana_gene "OTTHUMG00000002498.4";
chr1	ENSEMBL	exon	19525035	19525174	.	-	.	gene_id "ENSG00000127481.10"; transcript_id "ENST00000375217.2"; gene_type "protein_coding"; gene_status "KNOWN"; gene_name "UBR4"; transcript_type "protein_coding"; transcript_status "KNOWN"; transcript_name "UBR4-201"; exon_number 5; exon_id "ENSE00001689519.1"; level 3; tag "basic"; havana_gene "OTTHUMG00000002498.4";
chr1	ENSEMBL	exon	19524441	19524543	.	-	.	gene_id "ENSG00000127481.10"; transcript_id "ENST00000375217.2"; gene_type "protein_coding"; gene_status "KNOWN"; gene_name "UBR4"; transcript_type "protein_coding"; transcript_status "KNOWN"; transcript_name "UBR4-201"; exon_number 6; exon_id "ENSE00001726324.1"; level 3; tag "basic"; havana_gene "OTTHUMG00000002498.4";
chr1	ENSEMBL	exon	19524164	19524305	.	-	.	gene_id "ENSG00000127481.10"; transcript_id "ENST00000375217.2"; gene_type "protein_coding"; gene_status "KNOWN"; gene_name "UBR4"; transcript_type "protein_coding"; transcript_status "KNOWN"; transcript_name "UBR4-201"; exon_number 7; exon_id "ENSE00001719051.1"; level 3; tag "basic"; havana_gene "OTTHUMG00000002498.4";
chr1	ENSEMBL	exon	19523635	19523759	.	-	.	gene_id "ENSG00000127481.10"; transcript_id "ENST00000375217.2"; gene_type "protein_coding"; gene_status "KNOWN"; gene_name "UBR4"; transcript_type "protein_coding"; transcript_status "KNOWN"; transcript_name "UBR4-201"; exon_number 8; exon_id "ENSE00001715525.1"; level 3; tag "basic"; havana_gene "OTTHUMG00000002498.4";
chr1	ENSEMBL	exon	19519927	19520051	.	-	.	gene_id "ENSG00000127481.10"; transcript_id "ENST00000375217.2"; gene_type "protein_coding"; gene_status "KNOWN"; gene_name "UBR4"; transcript_type "protein_coding"; transcript_status "KNOWN"; transcript_name "UBR4-201"; exon_number 9; exon_id "ENSE00001671083.1"; level 3; tag "basic"; havana_gene "OTTHUMG00000002498.4";
chr1	ENSEMBL	exon	19518975	19519034	.	-	.	gene_id "ENSG00000127481.10"; transcript_id "ENST00000375217.2"; gene_type "protein_coding"; gene_status "KNOWN"; gene_name "UBR4"; transcript_type "protein_coding"; transcript_status "KNOWN"; transcript_name "UBR4-201"; exon_number 10; exon_id "ENSE00001603717.1"; level 3; tag "basic"; havana_gene "OTTHUMG00000002498.4";
chr1	ENSEMBL	exon	19518682	19518872	.	-	.	gene_id "ENSG00000127481.10"; transcript_id "ENST00000375217.2"; gene_type "protein_coding"; gene_status "KNOWN"; gene_name "UBR4"; transcript_type "protein_coding"; transcript_status "KNOWN"; transcript_name "UBR4-201"; exon_number 11; exon_id "ENSE00001644195.1"; level 3; tag "basic"; havana_gene "OTTHUMG00000002498.4";
chr1	ENSEMBL	exon	19513935	19514034	.	-	.	gene_id "ENSG00000127481.10"; transcript_id "ENST00000375217.2"; gene_type "protein_coding"; gene_status "KNOWN"; gene_name "UBR4"; transcript_type "protein_coding"; transcript_status "KNOWN"; transcript_name "UBR4-201"; exon_number 12; exon_id "ENSE00001690492.1"; level 3; tag "basic"; havana_gene "OTTHUMG00000002498.4";
chr1	ENSEMBL	exon	19513658	19513795	.	-	.	gene_id "ENSG00000127481.10"; transcript_id "ENST00000375217.2"; gene_type "protein_coding"; gene_status "KNOWN"; gene_name "UBR4"; transcript_type "protein_coding"; transcript_status "KNOWN"; transcript_name "UBR4-201"; exon_number 13; exon_id "ENSE00001743024.1"; level 3; tag "basic"; havana_gene "OTTHUMG00000002498.4";
chr1	ENSEMBL	exon	19513034	19513151	.	-	.	gene_id "ENSG00000127481.10"; transcript_id "ENST00000375217.2"; gene_type "protein_coding"; gene_status "KNOWN"; gene_name "UBR4"; transcript_type "protein_coding"; transcript_status "KNOWN"; transcript_name "UBR4-201"; exon_number 14; exon_id "ENSE00001605614.1"; level 3; tag "basic"; havana_gene "OTTHUMG00000002498.4";
chr1	ENSEMBL	exon	19511593	19511780	.	-	.	gene_id "ENSG00000127481.10"; transcript_id "ENST00000375217.2"; gene_type "protein_coding"; gene_status "KNOWN"; gene_name "UBR4"; transcript_type "protein_coding"; transcript_status "KNOWN"; transcript_name "UBR4-201"; exon_number 15; exon_id "ENSE00001684559.1"; level 3; tag "basic"; havana_gene "OTTHUMG00000002498.4";
chr1	ENSEMBL	exon	19510510	19510669	.	-	.	gene_id "ENSG00000127481.10"; transcript_id "ENST00000375217.2"; gene_type "protein_coding"; gene_status "KNOWN"; gene_name "UBR4"; transcript_type "protein_coding"; transcript_status "KNOWN"; transcript_name "UBR4-201"; exon_number 16; exon_id "ENSE00001792163.1"; level 3; tag "basic"; havana_gene "OTTHUMG00000002498.4";
chr1	ENSEMBL	exon	19510305	19510390	.	-	.	gene_id "ENSG00000127481.10"; transcript_id "ENST00000375217.2"; gene_type "protein_coding"; gene_status "KNOWN"; gene_name "UBR4"; transcript_type "protein_coding"; transcript_status "KNOWN"; transcript_name "UBR4-201"; exon_number 17; exon_id "ENSE00001682752.1"; level 3; tag "basic"; havana_gene "OTTHUMG00000002498.4";
chr1	ENSEMBL	exon	19505545	19505714	.	-	.	gene_id "ENSG00000127481.10"; transcript_id "ENST00000375217.2"; gene_type "protein_coding"; gene_status "KNOWN"; gene_name "UBR4"; transcript_type "protein_coding"; transcript_status "KNOWN"; transcript_name "UBR4-201"; exon_number 18; exon_id "ENSE00001600398.1"; level 3; tag "basic"; havana_gene "OTTHUMG00000002498.4";
chr1	ENSEMBL	exon	19503955	19504237	.	-	.	gene_id "ENSG00000127481.10"; transcript_id "ENST00000375217.2"; gene_type "protein_coding"; gene_status "KNOWN"; gene_name "UBR4"; transcript_type "protein_coding"; transcript_status "KNOWN"; transcript_name "UBR4-201"; exon_number 19; exon_id "ENSE00001736515.1"; level 3; tag "basic"; havana_gene "OTTHUMG00000002498.4";
chr1	ENSEMBL	exon	19503086	19503221	.	-	.	gene_id "ENSG00000127481.10"; transcript_id "ENST00000375217.2"; gene_type "protein_coding"; gene_status "KNOWN"; gene_name "UBR4"; transcript_type "protein_coding"; transcript_status "KNOWN"; transcript_name "UBR4-201"; exon_number 20; exon_id "ENSE00003618585.1"; level 3; tag "basic"; havana_gene "OTTHUMG00000002498.4";
chr1	ENSEMBL	exon	19501448	19501527	.	-	.	gene_id "ENSG00000127481.10"; transcript_id "ENST00000375217.2"; gene_type "protein_coding"; gene_status "KNOWN"; gene_name "UBR4"; transcript_type "protein_coding"; transcript_status "KNOWN"; transcript_name "UBR4-201"; exon_number 21; exon_id "ENSE00003683320.1"; level 3; tag "basic"; havana_gene "OTTHUMG00000002498.4";
chr1	ENSEMBL	exon	19500813	19500941	.	-	.	gene_id "ENSG00000127481.10"; transcript_id "ENST00000375217.2"; gene_type "protein_coding"; gene_status "KNOWN"; gene_name "UBR4"; transcript_type "protein_coding"; transcript_status "KNOWN"; transcript_name "UBR4-201"; exon_number 22; exon_id "ENSE00003581932.1"; level 3; tag "basic"; havana_gene "OTTHUMG00000002498.4";
chr1	ENSEMBL	exon	19499933	19500115	.	-	.	gene_id "ENSG00000127481.10"; transcript_id "ENST00000375217.2"; gene_type "protein_coding"; gene_status "KNOWN"; gene_name "UBR4"; transcript_type "protein_coding"; transcript_status "KNOWN"; transcript_name "UBR4-201"; exon_number 23; exon_id "ENSE00003604643.1"; level 3; tag "basic"; havana_gene "OTTHUMG00000002498.4";
chr1	ENSEMBL	exon	19499675	19499800	.	-	.	gene_id "ENSG00000127481.10"; transcript_id "ENST00000375217.2"; gene_type "protein_coding"; gene_status "KNOWN"; gene_name "UBR4"; transcript_type "protein_coding"; transcript_status "KNOWN"; transcript_name "UBR4-201"; exon_number 24; exon_id "ENSE00003504670.1"; level 3; tag "basic"; havana_gene "OTTHUMG00000002498.4";
chr1	ENSEMBL	exon	19499358	19499587	.	-	.	gene_id "ENSG00000127481.10"; transcript_id "ENST00000375217.2"; gene_type "protein_coding"; gene_status "KNOWN"; gene_name "UBR4"; transcript_type "protein_coding"; transcript_status "KNOWN"; transcript_name "UBR4-201"; exon_number 25; exon_id "ENSE00003680784.1"; level 3; tag "basic"; havana_gene "OTTHUMG00000002498.4";
chr1	ENSEMBL	exon	19497256	19497377	.	-	.	gene_id "ENSG00000127481.10"; transcript_id "ENST00000375217.2"; gene_type "protein_coding"; gene_status "KNOWN"; gene_name "UBR4"; transcript_type "protein_coding"; transcript_status "KNOWN"; transcript_name "UBR4-201"; exon_number 26; exon_id "ENSE00003517940.1"; level 3; tag "basic"; havana_gene "OTTHUMG00000002498.4";
chr1	ENSEMBL	exon	19495929	19496026	.	-	.	gene_id "ENSG00000127481.10"; transcript_id "ENST00000375217.2"; gene_type "protein_coding"; gene_status "KNOWN"; gene_name "UBR4"; transcript_type "protein_coding"; transcript_status "KNOWN"; transcript_name "UBR4-201"; exon_number 27; exon_id "ENSE00003645467.1"; level 3; tag "basic"; havana_gene "OTTHUMG00000002498.4";
chr1	ENSEMBL	exon	19494521	19494678	.	-	.	gene_id "ENSG00000127481.10"; transcript_id "ENST00000375217.2"; gene_type "protein_coding"; gene_status "KNOWN"; gene_name "UBR4"; transcript_type "protein_coding"; transcript_status "KNOWN"; transcript_name "UBR4-201"; exon_number 28; exon_id "ENSE00003593769.1"; level 3; tag "basic"; havana_gene "OTTHUMG00000002498.4";
chr1	ENSEMBL	exon	19493516	19493725	.	-	.	gene_id "ENSG00000127481.10"; transcript_id "ENST00000375217.2"; gene_type "protein_coding"; gene_status "KNOWN"; gene_name "UBR4"; transcript_type "protein_coding"; transcript_status "KNOWN"; transcript_name "UBR4-201"; exon_number 29; exon_id "ENSE00003503804.1"; level 3; tag "basic"; havana_gene "OTTHUMG00000002498.4";
chr1	ENSEMBL	exon	19492150	19492251	.	-	.	gene_id "ENSG00000127481.10"; transcript_id "ENST00000375217.2"; gene_type "protein_coding"; gene_status "KNOWN"; gene_name "UBR4"; transcript_type "protein_coding"; transcript_status "KNOWN"; transcript_name "UBR4-201"; exon_number 30; exon_id "ENSE00003522319.1"; level 3; tag "basic"; havana_gene "OTTHUMG00000002498.4";
chr1	ENSEMBL	exon	19491743	19491843	.	-	.	gene_id "ENSG00000127481.10"; transcript_id "ENST00000375217.2"; gene_type "protein_coding"; gene_status "KNOWN"; gene_name "UBR4"; transcript_type "protein_coding"; transcript_status "KNOWN"; transcript_name "UBR4-201"; exon_number 31; exon_id "ENSE00003617238.1"; level 3; tag "basic"; havana_gene "OTTHUMG00000002498.4";
chr1	ENSEMBL	exon	19491293	19491491	.	-	.	gene_id "ENSG00000127481.10"; transcript_id "ENST00000375217.2"; gene_type "protein_coding"; gene_status "KNOWN"; gene_name "UBR4"; transcript_type "protein_coding"; transcript_status "KNOWN"; transcript_name "UBR4-201"; exon_number 32; exon_id "ENSE00003526442.1"; level 3; tag "basic"; havana_gene "OTTHUMG00000002498.4";
chr1	ENSEMBL	exon	19490747	19490935	.	-	.	gene_id "ENSG00000127481.10"; transcript_id "ENST00000375217.2"; gene_type "protein_coding"; gene_status "KNOWN"; gene_name "UBR4"; transcript_type "protein_coding"; transcript_status "KNOWN"; transcript_name "UBR4-201"; exon_number 33; exon_id "ENSE00003528740.1"; level 3; tag "basic"; havana_gene "OTTHUMG00000002498.4";
chr1	ENSEMBL	exon	19490258	19490321	.	-	.	gene_id "ENSG00000127481.10"; transcript_id "ENST00000375217.2"; gene_type "protein_coding"; gene_status "KNOWN"; gene_name "UBR4"; transcript_type "protein_coding"; transcript_status "KNOWN"; transcript_name "UBR4-201"; exon_number 34; exon_id "ENSE00003681219.1"; level 3; tag "basic"; havana_gene "OTTHUMG00000002498.4";
chr1	ENSEMBL	exon	19488914	19489105	.	-	.	gene_id "ENSG00000127481.10"; transcript_id "ENST00000375217.2"; gene_type "protein_coding"; gene_status "KNOWN"; gene_name "UBR4"; transcript_type "protein_coding"; transcript_status "KNOWN"; transcript_name "UBR4-201"; exon_number 35; exon_id "ENSE00003624916.1"; level 3; tag "basic"; havana_gene "OTTHUMG00000002498.4";
chr1	ENSEMBL	exon	19488321	19488391	.	-	.	gene_id "ENSG00000127481.10"; transcript_id "ENST00000375217.2"; gene_type "protein_coding"; gene_status "KNOWN"; gene_name "UBR4"; transcript_type "protein_coding"; transcript_status "KNOWN"; transcript_name "UBR4-201"; exon_number 36; exon_id "ENSE00003656891.1"; level 3; tag "basic"; havana_gene "OTTHUMG00000002498.4";
[truncated: 90,090 more rows]
