# Supplementary material for: lncRScan-SVM: A Tool for Predicting Long Non-Coding RNAs Using Support Vector Machine
Source: PLoS One. 2015 Oct 5;10(10):e0139654. doi: 10.1371/journal.pone.0139654 (PMC4593643; doi:10.1371/journal.pone.0139654)
Supplement: S1 Dataset — (ZIP) [file pone.0139654.s001.zip › datasets/v19_Testing_B_lnc.gtf]

chr1	HAVANA	exon	120775	120932	.	-	.	gene_id "ENSG00000238009.2"; transcript_id "ENST00000466430.1"; gene_type "lincRNA"; gene_status "NOVEL"; gene_name "RP11-34P13.7"; transcript_type "lincRNA"; transcript_status "KNOWN"; transcript_name "RP11-34P13.7-001"; exon_number 1; exon_id "ENSE00001606755.2"; level 2; tag "not_best_in_genome_evidence"; tag "basic"; havana_gene "OTTHUMG00000001096.2"; havana_transcript "OTTHUMT00000003225.1";
chr1	HAVANA	exon	112700	112804	.	-	.	gene_id "ENSG00000238009.2"; transcript_id "ENST00000466430.1"; gene_type "lincRNA"; gene_status "NOVEL"; gene_name "RP11-34P13.7"; transcript_type "lincRNA"; transcript_status "KNOWN"; transcript_name "RP11-34P13.7-001"; exon_number 2; exon_id "ENSE00001957285.1"; level 2; tag "not_best_in_genome_evidence"; tag "basic"; havana_gene "OTTHUMG00000001096.2"; havana_transcript "OTTHUMT00000003225.1";
chr1	HAVANA	exon	92091	92240	.	-	.	gene_id "ENSG00000238009.2"; transcript_id "ENST00000466430.1"; gene_type "lincRNA"; gene_status "NOVEL"; gene_name "RP11-34P13.7"; transcript_type "lincRNA"; transcript_status "KNOWN"; transcript_name "RP11-34P13.7-001"; exon_number 3; exon_id "ENSE00001944529.1"; level 2; tag "not_best_in_genome_evidence"; tag "basic"; havana_gene "OTTHUMG00000001096.2"; havana_transcript "OTTHUMT00000003225.1";
chr1	HAVANA	exon	89295	91629	.	-	.	gene_id "ENSG00000238009.2"; transcript_id "ENST00000466430.1"; gene_type "lincRNA"; gene_status "NOVEL"; gene_name "RP11-34P13.7"; transcript_type "lincRNA"; transcript_status "KNOWN"; transcript_name "RP11-34P13.7-001"; exon_number 4; exon_id "ENSE00001846804.1"; level 2; tag "not_best_in_genome_evidence"; tag "basic"; havana_gene "OTTHUMG00000001096.2"; havana_transcript "OTTHUMT00000003225.1";
chr1	HAVANA	exon	146386	149707	.	-	.	gene_id "ENSG00000241860.2"; transcript_id "ENST00000484859.1"; gene_type "processed_transcript"; gene_status "NOVEL"; gene_name "RP11-34P13.13"; transcript_type "antisense"; transcript_status "KNOWN"; transcript_name "RP11-34P13.13-004"; exon_number 1; exon_id "ENSE00001860404.1"; level 2; tag "basic"; havana_gene "OTTHUMG00000002480.3"; havana_transcript "OTTHUMT00000007035.1";
chr1	HAVANA	exon	141474	143011	.	-	.	gene_id "ENSG00000241860.2"; transcript_id "ENST00000484859.1"; gene_type "processed_transcript"; gene_status "NOVEL"; gene_name "RP11-34P13.13"; transcript_type "antisense"; transcript_status "KNOWN"; transcript_name "RP11-34P13.13-004"; exon_number 2; exon_id "ENSE00001911218.1"; level 2; tag "basic"; havana_gene "OTTHUMG00000002480.3"; havana_transcript "OTTHUMT00000007035.1";
chr1	HAVANA	exon	234355	234484	.	-	.	gene_id "ENSG00000228463.4"; transcript_id "ENST00000442116.1"; gene_type "lincRNA"; gene_status "NOVEL"; gene_name "AP006222.2"; transcript_type "lincRNA"; transcript_status "KNOWN"; transcript_name "AP006222.2-003"; exon_number 1; exon_id "ENSE00001149252.5"; level 2; havana_gene "OTTHUMG00000002553.2"; havana_transcript "OTTHUMT00000007244.1";
chr1	HAVANA	exon	227615	228776	.	-	.	gene_id "ENSG00000228463.4"; transcript_id "ENST00000442116.1"; gene_type "lincRNA"; gene_status "NOVEL"; gene_name "AP006222.2"; transcript_type "lincRNA"; transcript_status "KNOWN"; transcript_name "AP006222.2-003"; exon_number 2; exon_id "ENSE00001677641.1"; level 2; havana_gene "OTTHUMG00000002553.2"; havana_transcript "OTTHUMT00000007244.1";
chr1	HAVANA	exon	267096	267253	.	-	.	gene_id "ENSG00000228463.4"; transcript_id "ENST00000424587.2"; gene_type "lincRNA"; gene_status "NOVEL"; gene_name "AP006222.2"; transcript_type "lincRNA"; transcript_status "KNOWN"; transcript_name "AP006222.2-001"; exon_number 1; exon_id "ENSE00001697423.1"; level 2; tag "basic"; havana_gene "OTTHUMG00000002553.2"; havana_transcript "OTTHUMT00000007242.2";
chr1	HAVANA	exon	259017	259121	.	-	.	gene_id "ENSG00000228463.4"; transcript_id "ENST00000424587.2"; gene_type "lincRNA"; gene_status "NOVEL"; gene_name "AP006222.2"; transcript_type "lincRNA"; transcript_status "KNOWN"; transcript_name "AP006222.2-001"; exon_number 2; exon_id "ENSE00001694491.1"; level 2; tag "basic"; havana_gene "OTTHUMG00000002553.2"; havana_transcript "OTTHUMT00000007242.2";
chr1	HAVANA	exon	238418	238567	.	-	.	gene_id "ENSG00000228463.4"; transcript_id "ENST00000424587.2"; gene_type "lincRNA"; gene_status "NOVEL"; gene_name "AP006222.2"; transcript_type "lincRNA"; transcript_status "KNOWN"; transcript_name "AP006222.2-001"; exon_number 3; exon_id "ENSE00001688505.1"; level 2; tag "basic"; havana_gene "OTTHUMG00000002553.2"; havana_transcript "OTTHUMT00000007242.2";
chr1	HAVANA	exon	236112	237955	.	-	.	gene_id "ENSG00000228463.4"; transcript_id "ENST00000424587.2"; gene_type "lincRNA"; gene_status "NOVEL"; gene_name "AP006222.2"; transcript_type "lincRNA"; transcript_status "KNOWN"; transcript_name "AP006222.2-001"; exon_number 4; exon_id "ENSE00001785078.2"; level 2; tag "basic"; havana_gene "OTTHUMG00000002553.2"; havana_transcript "OTTHUMT00000007242.2";
chr1	HAVANA	exon	317720	317781	.	+	.	gene_id "ENSG00000237094.7"; transcript_id "ENST00000440038.2"; gene_type "lincRNA"; gene_status "NOVEL"; gene_name "RP4-669L17.10"; transcript_type "lincRNA"; transcript_status "KNOWN"; transcript_name "RP4-669L17.10-003"; exon_number 1; exon_id "ENSE00003186556.1"; level 2; havana_gene "OTTHUMG00000156968.5"; havana_transcript "OTTHUMT00000346880.2";
chr1	HAVANA	exon	322038	322228	.	+	.	gene_id "ENSG00000237094.7"; transcript_id "ENST00000440038.2"; gene_type "lincRNA"; gene_status "NOVEL"; gene_name "RP4-669L17.10"; transcript_type "lincRNA"; transcript_status "KNOWN"; transcript_name "RP4-669L17.10-003"; exon_number 2; exon_id "ENSE00003075294.1"; level 2; havana_gene "OTTHUMG00000156968.5"; havana_transcript "OTTHUMT00000346880.2";
chr1	HAVANA	exon	324288	324345	.	+	.	gene_id "ENSG00000237094.7"; transcript_id "ENST00000440038.2"; gene_type "lincRNA"; gene_status "NOVEL"; gene_name "RP4-669L17.10"; transcript_type "lincRNA"; transcript_status "KNOWN"; transcript_name "RP4-669L17.10-003"; exon_number 3; exon_id "ENSE00003328882.1"; level 2; havana_gene "OTTHUMG00000156968.5"; havana_transcript "OTTHUMT00000346880.2";
chr1	HAVANA	exon	324439	324873	.	+	.	gene_id "ENSG00000237094.7"; transcript_id "ENST00000440038.2"; gene_type "lincRNA"; gene_status "NOVEL"; gene_name "RP4-669L17.10"; transcript_type "lincRNA"; transcript_status "KNOWN"; transcript_name "RP4-669L17.10-003"; exon_number 4; exon_id "ENSE00003003869.1"; level 2; havana_gene "OTTHUMG00000156968.5"; havana_transcript "OTTHUMT00000346880.2";
chr1	HAVANA	exon	322078	322228	.	+	.	gene_id "ENSG00000237094.7"; transcript_id "ENST00000455464.2"; gene_type "lincRNA"; gene_status "NOVEL"; gene_name "RP4-669L17.10"; transcript_type "lincRNA"; transcript_status "KNOWN"; transcript_name "RP4-669L17.10-009"; exon_number 1; exon_id "ENSE00003016872.1"; level 2; havana_gene "OTTHUMG00000156968.5"; havana_transcript "OTTHUMT00000346907.2";
chr1	HAVANA	exon	334129	334297	.	+	.	gene_id "ENSG00000237094.7"; transcript_id "ENST00000455464.2"; gene_type "lincRNA"; gene_status "NOVEL"; gene_name "RP4-669L17.10"; transcript_type "lincRNA"; transcript_status "KNOWN"; transcript_name "RP4-669L17.10-009"; exon_number 2; exon_id "ENSE00001794483.1"; level 2; havana_gene "OTTHUMG00000156968.5"; havana_transcript "OTTHUMT00000346907.2";
chr1	HAVANA	exon	342392	342806	.	+	.	gene_id "ENSG00000237094.7"; transcript_id "ENST00000455464.2"; gene_type "lincRNA"; gene_status "NOVEL"; gene_name "RP4-669L17.10"; transcript_type "lincRNA"; transcript_status "KNOWN"; transcript_name "RP4-669L17.10-009"; exon_number 3; exon_id "ENSE00001707425.1"; level 2; havana_gene "OTTHUMG00000156968.5"; havana_transcript "OTTHUMT00000346907.2";
chr1	HAVANA	exon	322672	323073	.	+	.	gene_id "ENSG00000237094.7"; transcript_id "ENST00000419160.3"; gene_type "lincRNA"; gene_status "NOVEL"; gene_name "RP4-669L17.10"; transcript_type "lincRNA"; transcript_status "KNOWN"; transcript_name "RP4-669L17.10-004"; exon_number 1; exon_id "ENSE00001650218.3"; level 2; havana_gene "OTTHUMG00000156968.5"; havana_transcript "OTTHUMT00000346881.3";
chr1	HAVANA	exon	324751	324955	.	+	.	gene_id "ENSG00000237094.7"; transcript_id "ENST00000419160.3"; gene_type "lincRNA"; gene_status "NOVEL"; gene_name "RP4-669L17.10"; transcript_type "lincRNA"; transcript_status "KNOWN"; transcript_name "RP4-669L17.10-004"; exon_number 2; exon_id "ENSE00001760607.2"; level 2; havana_gene "OTTHUMG00000156968.5"; havana_transcript "OTTHUMT00000346881.3";
chr1	HAVANA	exon	323861	324060	.	+	.	gene_id "ENSG00000237094.7"; transcript_id "ENST00000601814.1"; gene_type "lincRNA"; gene_status "NOVEL"; gene_name "RP4-669L17.10"; transcript_type "lincRNA"; transcript_status "KNOWN"; transcript_name "RP4-669L17.10-007"; exon_number 1; exon_id "ENSE00002997765.1"; level 2; havana_gene "OTTHUMG00000156968.5"; havana_transcript "OTTHUMT00000462548.1";
chr1	HAVANA	exon	324288	324345	.	+	.	gene_id "ENSG00000237094.7"; transcript_id "ENST00000601814.1"; gene_type "lincRNA"; gene_status "NOVEL"; gene_name "RP4-669L17.10"; transcript_type "lincRNA"; transcript_status "KNOWN"; transcript_name "RP4-669L17.10-007"; exon_number 2; exon_id "ENSE00003328882.1"; level 2; havana_gene "OTTHUMG00000156968.5"; havana_transcript "OTTHUMT00000462548.1";
chr1	HAVANA	exon	334129	334505	.	+	.	gene_id "ENSG00000237094.7"; transcript_id "ENST00000601814.1"; gene_type "lincRNA"; gene_status "NOVEL"; gene_name "RP4-669L17.10"; transcript_type "lincRNA"; transcript_status "KNOWN"; transcript_name "RP4-669L17.10-007"; exon_number 3; exon_id "ENSE00001690296.2"; level 2; havana_gene "OTTHUMG00000156968.5"; havana_transcript "OTTHUMT00000462548.1";
chr1	HAVANA	exon	329784	329976	.	+	.	gene_id "ENSG00000237094.7"; transcript_id "ENST00000431812.1"; gene_type "lincRNA"; gene_status "NOVEL"; gene_name "RP4-669L17.10"; transcript_type "lincRNA"; transcript_status "KNOWN"; transcript_name "RP4-669L17.10-008"; exon_number 1; exon_id "ENSE00001628206.1"; level 2; havana_gene "OTTHUMG00000156968.5"; havana_transcript "OTTHUMT00000007996.2";
chr1	HAVANA	exon	334129	334271	.	+	.	gene_id "ENSG00000237094.7"; transcript_id "ENST00000431812.1"; gene_type "lincRNA"; gene_status "NOVEL"; gene_name "RP4-669L17.10"; transcript_type "lincRNA"; transcript_status "KNOWN"; transcript_name "RP4-669L17.10-008"; exon_number 2; exon_id "ENSE00001758832.1"; level 2; havana_gene "OTTHUMG00000156968.5"; havana_transcript "OTTHUMT00000007996.2";
chr1	HAVANA	exon	439365	439568	.	+	.	gene_id "ENSG00000237094.7"; transcript_id "ENST00000440163.1"; gene_type "lincRNA"; gene_status "NOVEL"; gene_name "RP4-669L17.10"; transcript_type "lincRNA"; transcript_status "KNOWN"; transcript_name "RP4-669L17.10-011"; exon_number 1; exon_id "ENSE00001687828.1"; level 2; havana_gene "OTTHUMG00000156968.5"; havana_transcript "OTTHUMT00000346889.1";
chr1	HAVANA	exon	446014	446193	.	+	.	gene_id "ENSG00000237094.7"; transcript_id "ENST00000440163.1"; gene_type "lincRNA"; gene_status "NOVEL"; gene_name "RP4-669L17.10"; transcript_type "lincRNA"; transcript_status "KNOWN"; transcript_name "RP4-669L17.10-011"; exon_number 2; exon_id "ENSE00001622961.1"; level 2; havana_gene "OTTHUMG00000156968.5"; havana_transcript "OTTHUMT00000346889.1";
chr1	HAVANA	exon	453645	453722	.	+	.	gene_id "ENSG00000237094.7"; transcript_id "ENST00000440163.1"; gene_type "lincRNA"; gene_status "NOVEL"; gene_name "RP4-669L17.10"; transcript_type "lincRNA"; transcript_status "KNOWN"; transcript_name "RP4-669L17.10-011"; exon_number 3; exon_id "ENSE00001651822.1"; level 2; havana_gene "OTTHUMG00000156968.5"; havana_transcript "OTTHUMT00000346889.1";
chr1	HAVANA	exon	460408	460480	.	-	.	gene_id "ENSG00000236601.1"; transcript_id "ENST00000450983.1"; gene_type "lincRNA"; gene_status "NOVEL"; gene_name "RP4-669L17.2"; transcript_type "lincRNA"; transcript_status "KNOWN"; transcript_name "RP4-669L17.2-002"; exon_number 1; exon_id "ENSE00001634442.1"; level 2; tag "not_best_in_genome_evidence"; tag "basic"; havana_gene "OTTHUMG00000002855.2"; havana_transcript "OTTHUMT00000007988.2";
chr1	HAVANA	exon	453633	454166	.	-	.	gene_id "ENSG00000236601.1"; transcript_id "ENST00000450983.1"; gene_type "lincRNA"; gene_status "NOVEL"; gene_name "RP4-669L17.2"; transcript_type "lincRNA"; transcript_status "KNOWN"; transcript_name "RP4-669L17.2-002"; exon_number 2; exon_id "ENSE00001787178.1"; level 2; tag "not_best_in_genome_evidence"; tag "basic"; havana_gene "OTTHUMG00000002855.2"; havana_transcript "OTTHUMT00000007988.2";
chr1	HAVANA	exon	523009	523081	.	+	.	gene_id "ENSG00000235146.2"; transcript_id "ENST00000423796.1"; gene_type "lincRNA"; gene_status "NOVEL"; gene_name "RP5-857K21.2"; transcript_type "lincRNA"; transcript_status "KNOWN"; transcript_name "RP5-857K21.2-002"; exon_number 1; exon_id "ENSE00001621971.1"; level 2; tag "not_best_in_genome_evidence"; tag "basic"; havana_gene "OTTHUMG00000002329.1"; havana_transcript "OTTHUMT00000006707.1";
chr1	HAVANA	exon	529615	530148	.	+	.	gene_id "ENSG00000235146.2"; transcript_id "ENST00000423796.1"; gene_type "lincRNA"; gene_status "NOVEL"; gene_name "RP5-857K21.2"; transcript_type "lincRNA"; transcript_status "KNOWN"; transcript_name "RP5-857K21.2-002"; exon_number 2; exon_id "ENSE00001665260.1"; level 2; tag "not_best_in_genome_evidence"; tag "basic"; havana_gene "OTTHUMG00000002329.1"; havana_transcript "OTTHUMT00000006707.1";
chr1	HAVANA	exon	655412	655580	.	-	.	gene_id "ENSG00000230021.3"; transcript_id "ENST00000440200.1"; gene_type "lincRNA"; gene_status "NOVEL"; gene_name "RP5-857K21.4"; transcript_type "lincRNA"; transcript_status "KNOWN"; transcript_name "RP5-857K21.4-001"; exon_number 1; exon_id "ENSE00001745637.1"; level 2; tag "not_best_in_genome_evidence"; havana_gene "OTTHUMG00000002331.4"; havana_transcript "OTTHUMT00000006710.1";
chr1	HAVANA	exon	543335	543436	.	-	.	gene_id "ENSG00000230021.3"; transcript_id "ENST00000440200.1"; gene_type "lincRNA"; gene_status "NOVEL"; gene_name "RP5-857K21.4"; transcript_type "lincRNA"; transcript_status "KNOWN"; transcript_name "RP5-857K21.4-001"; exon_number 2; exon_id "ENSE00001718533.1"; level 2; tag "not_best_in_genome_evidence"; havana_gene "OTTHUMG00000002331.4"; havana_transcript "OTTHUMT00000006710.1";
chr1	HAVANA	exon	536816	536957	.	-	.	gene_id "ENSG00000230021.3"; transcript_id "ENST00000440200.1"; gene_type "lincRNA"; gene_status "NOVEL"; gene_name "RP5-857K21.4"; transcript_type "lincRNA"; transcript_status "KNOWN"; transcript_name "RP5-857K21.4-001"; exon_number 3; exon_id "ENSE00001773655.1"; level 2; tag "not_best_in_genome_evidence"; havana_gene "OTTHUMG00000002331.4"; havana_transcript "OTTHUMT00000006710.1";
chr1	HAVANA	exon	696291	696534	.	+	.	gene_id "ENSG00000229905.1"; transcript_id "ENST00000422528.1"; gene_type "antisense"; gene_status "NOVEL"; gene_name "RP11-206L10.4"; transcript_type "antisense"; transcript_status "KNOWN"; transcript_name "RP11-206L10.4-001"; exon_number 1; exon_id "ENSE00001695448.1"; level 2; tag "not_best_in_genome_evidence"; tag "basic"; havana_gene "OTTHUMG00000002408.1"; havana_transcript "OTTHUMT00000006…
chr1	HAVANA	exon	697158	697369	.	+	.	gene_id "ENSG00000229905.1"; transcript_id "ENST00000422528.1"; gene_type "antisense"; gene_status "NOVEL"; gene_name "RP11-206L10.4"; transcript_type "antisense"; transcript_status "KNOWN"; transcript_name "RP11-206L10.4-001"; exon_number 2; exon_id "ENSE00001761034.1"; level 2; tag "not_best_in_genome_evidence"; tag "basic"; havana_gene "OTTHUMG00000002408.1"; havana_transcript "OTTHUMT00000006…
chr1	HAVANA	exon	714317	714472	.	+	.	gene_id "ENSG00000237491.4"; transcript_id "ENST00000609830.1"; gene_type "lincRNA"; gene_status "NOVEL"; gene_name "RP11-206L10.9"; transcript_type "lincRNA"; transcript_status "KNOWN"; transcript_name "RP11-206L10.9-021"; exon_number 1; exon_id "ENSE00003708104.1"; level 2; havana_gene "OTTHUMG00000002404.6"; havana_transcript "OTTHUMT00000472539.1";
chr1	HAVANA	exon	717317	717516	.	+	.	gene_id "ENSG00000237491.4"; transcript_id "ENST00000609830.1"; gene_type "lincRNA"; gene_status "NOVEL"; gene_name "RP11-206L10.9"; transcript_type "lincRNA"; transcript_status "KNOWN"; transcript_name "RP11-206L10.9-021"; exon_number 2; exon_id "ENSE00001741526.2"; level 2; havana_gene "OTTHUMG00000002404.6"; havana_transcript "OTTHUMT00000472539.1";
chr1	HAVANA	exon	718491	718743	.	+	.	gene_id "ENSG00000237491.4"; transcript_id "ENST00000609830.1"; gene_type "lincRNA"; gene_status "NOVEL"; gene_name "RP11-206L10.9"; transcript_type "lincRNA"; transcript_status "KNOWN"; transcript_name "RP11-206L10.9-021"; exon_number 3; exon_id "ENSE00002767185.1"; level 2; havana_gene "OTTHUMG00000002404.6"; havana_transcript "OTTHUMT00000472539.1";
chr1	HAVANA	exon	719750	719809	.	+	.	gene_id "ENSG00000237491.4"; transcript_id "ENST00000609830.1"; gene_type "lincRNA"; gene_status "NOVEL"; gene_name "RP11-206L10.9"; transcript_type "lincRNA"; transcript_status "KNOWN"; transcript_name "RP11-206L10.9-021"; exon_number 4; exon_id "ENSE00003711221.1"; level 2; havana_gene "OTTHUMG00000002404.6"; havana_transcript "OTTHUMT00000472539.1";
chr1	HAVANA	exon	719750	719873	.	+	.	gene_id "ENSG00000237491.4"; transcript_id "ENST00000585768.1"; gene_type "lincRNA"; gene_status "NOVEL"; gene_name "RP11-206L10.9"; transcript_type "lincRNA"; transcript_status "KNOWN"; transcript_name "RP11-206L10.9-009"; exon_number 1; exon_id "ENSE00002806114.1"; level 2; havana_gene "OTTHUMG00000002404.6"; havana_transcript "OTTHUMT00000458571.1";
chr1	HAVANA	exon	736987	737256	.	+	.	gene_id "ENSG00000237491.4"; transcript_id "ENST00000585768.1"; gene_type "lincRNA"; gene_status "NOVEL"; gene_name "RP11-206L10.9"; transcript_type "lincRNA"; transcript_status "KNOWN"; transcript_name "RP11-206L10.9-009"; exon_number 2; exon_id "ENSE00002861078.1"; level 2; havana_gene "OTTHUMG00000002404.6"; havana_transcript "OTTHUMT00000458571.1";
chr1	HAVANA	exon	740156	740650	.	+	.	gene_id "ENSG00000237491.4"; transcript_id "ENST00000587126.1"; gene_type "lincRNA"; gene_status "NOVEL"; gene_name "RP11-206L10.9"; transcript_type "lincRNA"; transcript_status "KNOWN"; transcript_name "RP11-206L10.9-015"; exon_number 1; exon_id "ENSE00002739987.1"; level 2; havana_gene "OTTHUMG00000002404.6"; havana_transcript "OTTHUMT00000458577.1";
chr1	HAVANA	exon	740179	740346	.	+	.	gene_id "ENSG00000237491.4"; transcript_id "ENST00000443772.1"; gene_type "lincRNA"; gene_status "NOVEL"; gene_name "RP11-206L10.9"; transcript_type "lincRNA"; transcript_status "KNOWN"; transcript_name "RP11-206L10.9-014"; exon_number 1; exon_id "ENSE00001776151.1"; level 2; havana_gene "OTTHUMG00000002404.6"; havana_transcript "OTTHUMT00000006887.2";
chr1	HAVANA	exon	742597	742845	.	+	.	gene_id "ENSG00000237491.4"; transcript_id "ENST00000443772.1"; gene_type "lincRNA"; gene_status "NOVEL"; gene_name "RP11-206L10.9"; transcript_type "lincRNA"; transcript_status "KNOWN"; transcript_name "RP11-206L10.9-014"; exon_number 2; exon_id "ENSE00001657688.1"; level 2; havana_gene "OTTHUMG00000002404.6"; havana_transcript "OTTHUMT00000006887.2";
chr1	HAVANA	exon	740312	740346	.	+	.	gene_id "ENSG00000237491.4"; transcript_id "ENST00000412115.1"; gene_type "lincRNA"; gene_status "NOVEL"; gene_name "RP11-206L10.9"; transcript_type "lincRNA"; transcript_status "KNOWN"; transcript_name "RP11-206L10.9-016"; exon_number 1; exon_id "ENSE00001730958.1"; level 2; havana_gene "OTTHUMG00000002404.6"; havana_transcript "OTTHUMT00000099678.2";
chr1	HAVANA	exon	742597	742703	.	+	.	gene_id "ENSG00000237491.4"; transcript_id "ENST00000412115.1"; gene_type "lincRNA"; gene_status "NOVEL"; gene_name "RP11-206L10.9"; transcript_type "lincRNA"; transcript_status "KNOWN"; transcript_name "RP11-206L10.9-016"; exon_number 2; exon_id "ENSE00001787632.1"; level 2; havana_gene "OTTHUMG00000002404.6"; havana_transcript "OTTHUMT00000099678.2";
chr1	HAVANA	exon	745002	745440	.	+	.	gene_id "ENSG00000237491.4"; transcript_id "ENST00000412115.1"; gene_type "lincRNA"; gene_status "NOVEL"; gene_name "RP11-206L10.9"; transcript_type "lincRNA"; transcript_status "KNOWN"; transcript_name "RP11-206L10.9-016"; exon_number 3; exon_id "ENSE00001615350.1"; level 2; havana_gene "OTTHUMG00000002404.6"; havana_transcript "OTTHUMT00000099678.2";
chr1	HAVANA	exon	763041	763155	.	+	.	gene_id "ENSG00000228794.4"; transcript_id "ENST00000610067.1"; gene_type "processed_transcript"; gene_status "NOVEL"; gene_name "RP11-206L10.11"; transcript_type "lincRNA"; transcript_status "KNOWN"; transcript_name "RP11-206L10.11-009"; exon_number 1; exon_id "ENSE00003703791.1"; level 2; havana_gene "OTTHUMG00000002468.5"; havana_transcript "OTTHUMT00000472150.1";
chr1	HAVANA	exon	764383	764484	.	+	.	gene_id "ENSG00000228794.4"; transcript_id "ENST00000610067.1"; gene_type "processed_transcript"; gene_status "NOVEL"; gene_name "RP11-206L10.11"; transcript_type "lincRNA"; transcript_status "KNOWN"; transcript_name "RP11-206L10.11-009"; exon_number 2; exon_id "ENSE00001656290.1"; level 2; havana_gene "OTTHUMG00000002468.5"; havana_transcript "OTTHUMT00000472150.1";
chr1	HAVANA	exon	783034	783186	.	+	.	gene_id "ENSG00000228794.4"; transcript_id "ENST00000610067.1"; gene_type "processed_transcript"; gene_status "NOVEL"; gene_name "RP11-206L10.11"; transcript_type "lincRNA"; transcript_status "KNOWN"; transcript_name "RP11-206L10.11-009"; exon_number 3; exon_id "ENSE00001688192.1"; level 2; havana_gene "OTTHUMG00000002468.5"; havana_transcript "OTTHUMT00000472150.1";
chr1	HAVANA	exon	784864	784982	.	+	.	gene_id "ENSG00000228794.4"; transcript_id "ENST00000610067.1"; gene_type "processed_transcript"; gene_status "NOVEL"; gene_name "RP11-206L10.11"; transcript_type "lincRNA"; transcript_status "KNOWN"; transcript_name "RP11-206L10.11-009"; exon_number 4; exon_id "ENSE00003702545.1"; level 2; havana_gene "OTTHUMG00000002468.5"; havana_transcript "OTTHUMT00000472150.1";
chr1	HAVANA	exon	787307	787367	.	+	.	gene_id "ENSG00000228794.4"; transcript_id "ENST00000610067.1"; gene_type "processed_transcript"; gene_status "NOVEL"; gene_name "RP11-206L10.11"; transcript_type "lincRNA"; transcript_status "KNOWN"; transcript_name "RP11-206L10.11-009"; exon_number 5; exon_id "ENSE00003704746.1"; level 2; havana_gene "OTTHUMG00000002468.5"; havana_transcript "OTTHUMT00000472150.1";
chr1	HAVANA	exon	763047	763155	.	+	.	gene_id "ENSG00000228794.4"; transcript_id "ENST00000441765.1"; gene_type "processed_transcript"; gene_status "NOVEL"; gene_name "RP11-206L10.11"; transcript_type "lincRNA"; transcript_status "KNOWN"; transcript_name "RP11-206L10.11-006"; exon_number 1; exon_id "ENSE00001711288.1"; level 2; havana_gene "OTTHUMG00000002468.5"; havana_transcript "OTTHUMT00000007020.1";
chr1	HAVANA	exon	764383	764484	.	+	.	gene_id "ENSG00000228794.4"; transcript_id "ENST00000441765.1"; gene_type "processed_transcript"; gene_status "NOVEL"; gene_name "RP11-206L10.11"; transcript_type "lincRNA"; transcript_status "KNOWN"; transcript_name "RP11-206L10.11-006"; exon_number 2; exon_id "ENSE00001656290.1"; level 2; havana_gene "OTTHUMG00000002468.5"; havana_transcript "OTTHUMT00000007020.1";
chr1	HAVANA	exon	776580	777118	.	+	.	gene_id "ENSG00000228794.4"; transcript_id "ENST00000441765.1"; gene_type "processed_transcript"; gene_status "NOVEL"; gene_name "RP11-206L10.11"; transcript_type "lincRNA"; transcript_status "KNOWN"; transcript_name "RP11-206L10.11-006"; exon_number 3; exon_id "ENSE00001736174.1"; level 2; havana_gene "OTTHUMG00000002468.5"; havana_transcript "OTTHUMT00000007020.1";
chr1	HAVANA	exon	763049	763155	.	+	.	gene_id "ENSG00000228794.4"; transcript_id "ENST00000609139.1"; gene_type "processed_transcript"; gene_status "NOVEL"; gene_name "RP11-206L10.11"; transcript_type "lincRNA"; transcript_status "KNOWN"; transcript_name "RP11-206L10.11-010"; exon_number 1; exon_id "ENSE00003703633.1"; level 2; havana_gene "OTTHUMG00000002468.5"; havana_transcript "OTTHUMT00000472151.1";
chr1	HAVANA	exon	764383	764484	.	+	.	gene_id "ENSG00000228794.4"; transcript_id "ENST00000609139.1"; gene_type "processed_transcript"; gene_status "NOVEL"; gene_name "RP11-206L10.11"; transcript_type "lincRNA"; transcript_status "KNOWN"; transcript_name "RP11-206L10.11-010"; exon_number 2; exon_id "ENSE00001656290.1"; level 2; havana_gene "OTTHUMG00000002468.5"; havana_transcript "OTTHUMT00000472151.1";
chr1	HAVANA	exon	776580	776753	.	+	.	gene_id "ENSG00000228794.4"; transcript_id "ENST00000609139.1"; gene_type "processed_transcript"; gene_status "NOVEL"; gene_name "RP11-206L10.11"; transcript_type "lincRNA"; transcript_status "KNOWN"; transcript_name "RP11-206L10.11-010"; exon_number 3; exon_id "ENSE00003711186.1"; level 2; havana_gene "OTTHUMG00000002468.5"; havana_transcript "OTTHUMT00000472151.1";
chr1	HAVANA	exon	787307	787378	.	+	.	gene_id "ENSG00000228794.4"; transcript_id "ENST00000609139.1"; gene_type "processed_transcript"; gene_status "NOVEL"; gene_name "RP11-206L10.11"; transcript_type "lincRNA"; transcript_status "KNOWN"; transcript_name "RP11-206L10.11-010"; exon_number 4; exon_id "ENSE00003705678.1"; level 2; havana_gene "OTTHUMG00000002468.5"; havana_transcript "OTTHUMT00000472151.1";
chr1	HAVANA	exon	805466	805581	.	-	.	gene_id "ENSG00000230368.2"; transcript_id "ENST00000432963.1"; gene_type "lincRNA"; gene_status "KNOWN"; gene_name "FAM41C"; transcript_type "lincRNA"; transcript_status "KNOWN"; transcript_name "FAM41C-003"; exon_number 1; exon_id "ENSE00001791782.1"; level 2; havana_gene "OTTHUMG00000002469.1"; havana_transcript "OTTHUMT00000007023.1";
chr1	HAVANA	exon	804908	804955	.	-	.	gene_id "ENSG00000230368.2"; transcript_id "ENST00000432963.1"; gene_type "lincRNA"; gene_status "KNOWN"; gene_name "FAM41C"; transcript_type "lincRNA"; transcript_status "KNOWN"; transcript_name "FAM41C-003"; exon_number 2; exon_id "ENSE00001605362.1"; level 2; havana_gene "OTTHUMG00000002469.1"; havana_transcript "OTTHUMT00000007023.1";
chr1	HAVANA	exon	804007	804055	.	-	.	gene_id "ENSG00000230368.2"; transcript_id "ENST00000432963.1"; gene_type "lincRNA"; gene_status "KNOWN"; gene_name "FAM41C"; transcript_type "lincRNA"; transcript_status "KNOWN"; transcript_name "FAM41C-003"; exon_number 3; exon_id "ENSE00001649469.1"; level 2; havana_gene "OTTHUMG00000002469.1"; havana_transcript "OTTHUMT00000007023.1";
chr1	HAVANA	exon	803620	803910	.	-	.	gene_id "ENSG00000230368.2"; transcript_id "ENST00000432963.1"; gene_type "lincRNA"; gene_status "KNOWN"; gene_name "FAM41C"; transcript_type "lincRNA"; transcript_status "KNOWN"; transcript_name "FAM41C-003"; exon_number 4; exon_id "ENSE00001759635.1"; level 2; havana_gene "OTTHUMG00000002469.1"; havana_transcript "OTTHUMT00000007023.1";
chr1	HAVANA	exon	840214	840337	.	+	.	gene_id "ENSG00000272438.1"; transcript_id "ENST00000607769.1"; gene_type "lincRNA"; gene_status "NOVEL"; gene_name "RP11-54O7.16"; transcript_type "lincRNA"; transcript_status "KNOWN"; transcript_name "RP11-54O7.16-001"; exon_number 1; exon_id "ENSE00003700027.1"; level 2; tag "basic"; havana_gene "OTTHUMG00000185550.1"; havana_transcript "OTTHUMT00000470696.1";
chr1	HAVANA	exon	851130	851356	.	+	.	gene_id "ENSG00000272438.1"; transcript_id "ENST00000607769.1"; gene_type "lincRNA"; gene_status "NOVEL"; gene_name "RP11-54O7.16"; transcript_type "lincRNA"; transcript_status "KNOWN"; transcript_name "RP11-54O7.16-001"; exon_number 2; exon_id "ENSE00003696845.1"; level 2; tag "basic"; havana_gene "OTTHUMG00000185550.1"; havana_transcript "OTTHUMT00000470696.1";
chr1	HAVANA	exon	846815	846853	.	+	.	gene_id "ENSG00000230699.2"; transcript_id "ENST00000448179.1"; gene_type "lincRNA"; gene_status "NOVEL"; gene_name "RP11-54O7.1"; transcript_type "lincRNA"; transcript_status "KNOWN"; transcript_name "RP11-54O7.1-001"; exon_number 1; exon_id "ENSE00001656547.1"; level 2; tag "basic"; havana_gene "OTTHUMG00000040716.1"; havana_transcript "OTTHUMT00000097856.1";
chr1	HAVANA	exon	847325	850328	.	+	.	gene_id "ENSG00000230699.2"; transcript_id "ENST00000448179.1"; gene_type "lincRNA"; gene_status "NOVEL"; gene_name "RP11-54O7.1"; transcript_type "lincRNA"; transcript_status "KNOWN"; transcript_name "RP11-54O7.1-001"; exon_number 2; exon_id "ENSE00001646341.1"; level 2; tag "basic"; havana_gene "OTTHUMG00000040716.1"; havana_transcript "OTTHUMT00000097856.1";
chr1	HAVANA	exon	849551	849824	.	+	.	gene_id "ENSG00000241180.1"; transcript_id "ENST00000398216.2"; gene_type "lincRNA"; gene_status "NOVEL"; gene_name "RP11-54O7.2"; transcript_type "lincRNA"; transcript_status "KNOWN"; transcript_name "RP11-54O7.2-001"; exon_number 1; exon_id "ENSE00001653359.1"; level 2; tag "basic"; havana_gene "OTTHUMG00000040717.2"; havana_transcript "OTTHUMT00000097857.2";
chr1	HAVANA	exon	850183	850351	.	+	.	gene_id "ENSG00000241180.1"; transcript_id "ENST00000398216.2"; gene_type "lincRNA"; gene_status "NOVEL"; gene_name "RP11-54O7.2"; transcript_type "lincRNA"; transcript_status "KNOWN"; transcript_name "RP11-54O7.2-001"; exon_number 2; exon_id "ENSE00001670060.1"; level 2; tag "basic"; havana_gene "OTTHUMG00000040717.2"; havana_transcript "OTTHUMT00000097857.2";
chr1	HAVANA	exon	852245	856396	.	-	.	gene_id "ENSG00000223764.2"; transcript_id "ENST00000609207.1"; gene_type "lincRNA"; gene_status "NOVEL"; gene_name "RP11-54O7.3"; transcript_type "retained_intron"; transcript_status "KNOWN"; transcript_name "RP11-54O7.3-003"; exon_number 1; exon_id "ENSE00003706193.1"; level 2; havana_gene "OTTHUMG00000040718.2"; havana_transcript "OTTHUMT00000473217.1";
chr1	HAVANA	exon	854715	855072	.	-	.	gene_id "ENSG00000223764.2"; transcript_id "ENST00000417705.1"; gene_type "lincRNA"; gene_status "NOVEL"; gene_name "RP11-54O7.3"; transcript_type "lincRNA"; transcript_status "KNOWN"; transcript_name "RP11-54O7.3-001"; exon_number 1; exon_id "ENSE00001655884.1"; level 2; tag "basic"; havana_gene "OTTHUMG00000040718.2"; havana_transcript "OTTHUMT00000097858.1";
chr1	HAVANA	exon	854205	854295	.	-	.	gene_id "ENSG00000223764.2"; transcript_id "ENST00000417705.1"; gene_type "lincRNA"; gene_status "NOVEL"; gene_name "RP11-54O7.3"; transcript_type "lincRNA"; transcript_status "KNOWN"; transcript_name "RP11-54O7.3-001"; exon_number 2; exon_id "ENSE00001739486.1"; level 2; tag "basic"; havana_gene "OTTHUMG00000040718.2"; havana_transcript "OTTHUMT00000097858.1";
chr1	HAVANA	exon	853402	853490	.	-	.	gene_id "ENSG00000223764.2"; transcript_id "ENST00000417705.1"; gene_type "lincRNA"; gene_status "NOVEL"; gene_name "RP11-54O7.3"; transcript_type "lincRNA"; transcript_status "KNOWN"; transcript_name "RP11-54O7.3-001"; exon_number 3; exon_id "ENSE00001702311.1"; level 2; tag "basic"; havana_gene "OTTHUMG00000040718.2"; havana_transcript "OTTHUMT00000097858.1";
chr1	HAVANA	exon	852250	853100	.	-	.	gene_id "ENSG00000223764.2"; transcript_id "ENST00000417705.1"; gene_type "lincRNA"; gene_status "NOVEL"; gene_name "RP11-54O7.3"; transcript_type "lincRNA"; transcript_status "KNOWN"; transcript_name "RP11-54O7.3-001"; exon_number 4; exon_id "ENSE00001764582.1"; level 2; tag "basic"; havana_gene "OTTHUMG00000040718.2"; havana_transcript "OTTHUMT00000097858.1";
chr1	HAVANA	exon	853402	853914	.	-	.	gene_id "ENSG00000223764.2"; transcript_id "ENST00000432961.1"; gene_type "lincRNA"; gene_status "NOVEL"; gene_name "RP11-54O7.3"; transcript_type "retained_intron"; transcript_status "KNOWN"; transcript_name "RP11-54O7.3-002"; exon_number 1; exon_id "ENSE00001613756.1"; level 2; havana_gene "OTTHUMG00000040718.2"; havana_transcript "OTTHUMT00000097859.1";
chr1	HAVANA	exon	852750	852866	.	-	.	gene_id "ENSG00000223764.2"; transcript_id "ENST00000432961.1"; gene_type "lincRNA"; gene_status "NOVEL"; gene_name "RP11-54O7.3"; transcript_type "retained_intron"; transcript_status "KNOWN"; transcript_name "RP11-54O7.3-002"; exon_number 2; exon_id "ENSE00001697161.1"; level 2; havana_gene "OTTHUMG00000040718.2"; havana_transcript "OTTHUMT00000097859.1";
chr1	HAVANA	exon	990413	990595	.	+	.	gene_id "ENSG00000242590.1"; transcript_id "ENST00000418300.1"; gene_type "sense_intronic"; gene_status "NOVEL"; gene_name "RP11-54O7.14"; transcript_type "sense_intronic"; transcript_status "KNOWN"; transcript_name "RP11-54O7.14-001"; exon_number 1; exon_id "ENSE00001728627.1"; level 2; tag "basic"; havana_gene "OTTHUMG00000040780.1"; havana_transcript "OTTHUMT00000097999.1";
chr1	HAVANA	exon	991278	991496	.	+	.	gene_id "ENSG00000242590.1"; transcript_id "ENST00000418300.1"; gene_type "sense_intronic"; gene_status "NOVEL"; gene_name "RP11-54O7.14"; transcript_type "sense_intronic"; transcript_status "KNOWN"; transcript_name "RP11-54O7.14-001"; exon_number 2; exon_id "ENSE00001702762.1"; level 2; tag "basic"; havana_gene "OTTHUMG00000040780.1"; havana_transcript "OTTHUMT00000097999.1";
chr1	HAVANA	exon	1104737	1105723	.	+	.	gene_id "ENSG00000272141.1"; transcript_id "ENST00000606993.1"; gene_type "lincRNA"; gene_status "NOVEL"; gene_name "RP11-465B22.8"; transcript_type "lincRNA"; transcript_status "KNOWN"; transcript_name "RP11-465B22.8-001"; exon_number 1; exon_id "ENSE00003699319.1"; level 2; tag "basic"; havana_gene "OTTHUMG00000185583.1"; havana_transcript "OTTHUMT00000470776.1";
chr1	HAVANA	exon	1185157	1186714	.	-	.	gene_id "ENSG00000260179.1"; transcript_id "ENST00000565563.1"; gene_type "lincRNA"; gene_status "NOVEL"; gene_name "RP5-902P8.12"; transcript_type "lincRNA"; transcript_status "KNOWN"; transcript_name "RP5-902P8.12-001"; exon_number 1; exon_id "ENSE00002619150.1"; level 2; tag "basic"; havana_gene "OTTHUMG00000175732.1"; havana_transcript "OTTHUMT00000430911.1";
chr1	HAVANA	exon	1210603	1210679	.	+	.	gene_id "ENSG00000230415.1"; transcript_id "ENST00000434139.1"; gene_type "lincRNA"; gene_status "NOVEL"; gene_name "RP5-902P8.10"; transcript_type "lincRNA"; transcript_status "KNOWN"; transcript_name "RP5-902P8.10-001"; exon_number 1; exon_id "ENSE00001621398.1"; level 2; havana_gene "OTTHUMG00000002234.2"; havana_transcript "OTTHUMT00000006365.2";
chr1	HAVANA	exon	1214448	1214528	.	+	.	gene_id "ENSG00000230415.1"; transcript_id "ENST00000434139.1"; gene_type "lincRNA"; gene_status "NOVEL"; gene_name "RP5-902P8.10"; transcript_type "lincRNA"; transcript_status "KNOWN"; transcript_name "RP5-902P8.10-001"; exon_number 2; exon_id "ENSE00001598227.1"; level 2; havana_gene "OTTHUMG00000002234.2"; havana_transcript "OTTHUMT00000006365.2";
chr1	HAVANA	exon	1215691	1215800	.	+	.	gene_id "ENSG00000230415.1"; transcript_id "ENST00000434139.1"; gene_type "lincRNA"; gene_status "NOVEL"; gene_name "RP5-902P8.10"; transcript_type "lincRNA"; transcript_status "KNOWN"; transcript_name "RP5-902P8.10-001"; exon_number 3; exon_id "ENSE00001669179.1"; level 2; havana_gene "OTTHUMG00000002234.2"; havana_transcript "OTTHUMT00000006365.2";
chr1	HAVANA	exon	1355625	1355944	.	+	.	gene_id "ENSG00000225905.1"; transcript_id "ENST00000428932.1"; gene_type "antisense"; gene_status "NOVEL"; gene_name "RP4-758J18.7"; transcript_type "antisense"; transcript_status "KNOWN"; transcript_name "RP4-758J18.7-001"; exon_number 1; exon_id "ENSE00001629158.1"; level 2; tag "basic"; havana_gene "OTTHUMG00000002912.1"; havana_transcript "OTTHUMT00000008135.1";
chr1	HAVANA	exon	1357849	1358071	.	+	.	gene_id "ENSG00000225905.1"; transcript_id "ENST00000428932.1"; gene_type "antisense"; gene_status "NOVEL"; gene_name "RP4-758J18.7"; transcript_type "antisense"; transcript_status "KNOWN"; transcript_name "RP4-758J18.7-001"; exon_number 2; exon_id "ENSE00001670961.1"; level 2; tag "basic"; havana_gene "OTTHUMG00000002912.1"; havana_transcript "OTTHUMT00000008135.1";
chr1	HAVANA	exon	1367185	1367223	.	-	.	gene_id "ENSG00000225285.1"; transcript_id "ENST00000434150.1"; gene_type "lincRNA"; gene_status "NOVEL"; gene_name "RP4-758J18.10"; transcript_type "lincRNA"; transcript_status "KNOWN"; transcript_name "RP4-758J18.10-003"; exon_number 1; exon_id "ENSE00001723054.1"; level 2; havana_gene "OTTHUMG00000002915.2"; havana_transcript "OTTHUMT00000008261.1";
chr1	HAVANA	exon	1365930	1366334	.	-	.	gene_id "ENSG00000225285.1"; transcript_id "ENST00000434150.1"; gene_type "lincRNA"; gene_status "NOVEL"; gene_name "RP4-758J18.10"; transcript_type "lincRNA"; transcript_status "KNOWN"; transcript_name "RP4-758J18.10-003"; exon_number 2; exon_id "ENSE00001706940.1"; level 2; havana_gene "OTTHUMG00000002915.2"; havana_transcript "OTTHUMT00000008261.1";
chr1	HAVANA	exon	1981037	1981090	.	-	.	gene_id "ENSG00000226969.1"; transcript_id "ENST00000445600.1"; gene_type "antisense"; gene_status "NOVEL"; gene_name "RP11-547D24.3"; transcript_type "antisense"; transcript_status "KNOWN"; transcript_name "RP11-547D24.3-001"; exon_number 1; exon_id "ENSE00001764831.1"; level 2; tag "basic"; havana_gene "OTTHUMG00000041087.1"; havana_transcript "OTTHUMT00000098536.1";
chr1	HAVANA	exon	1980642	1980907	.	-	.	gene_id "ENSG00000226969.1"; transcript_id "ENST00000445600.1"; gene_type "antisense"; gene_status "NOVEL"; gene_name "RP11-547D24.3"; transcript_type "antisense"; transcript_status "KNOWN"; transcript_name "RP11-547D24.3-001"; exon_number 2; exon_id "ENSE00001647097.1"; level 2; tag "basic"; havana_gene "OTTHUMG00000041087.1"; havana_transcript "OTTHUMT00000098536.1";
chr1	HAVANA	exon	1981307	1981509	.	-	.	gene_id "ENSG00000226969.1"; transcript_id "ENST00000449154.1"; gene_type "antisense"; gene_status "NOVEL"; gene_name "RP11-547D24.3"; transcript_type "antisense"; transcript_status "KNOWN"; transcript_name "RP11-547D24.3-002"; exon_number 1; exon_id "ENSE00001605604.1"; level 2; tag "basic"; havana_gene "OTTHUMG00000041087.1"; havana_transcript "OTTHUMT00000098537.1";
chr1	HAVANA	exon	1981037	1981105	.	-	.	gene_id "ENSG00000226969.1"; transcript_id "ENST00000449154.1"; gene_type "antisense"; gene_status "NOVEL"; gene_name "RP11-547D24.3"; transcript_type "antisense"; transcript_status "KNOWN"; transcript_name "RP11-547D24.3-002"; exon_number 2; exon_id "ENSE00001801995.1"; level 2; tag "basic"; havana_gene "OTTHUMG00000041087.1"; havana_transcript "OTTHUMT00000098537.1";
chr1	HAVANA	exon	1980743	1980907	.	-	.	gene_id "ENSG00000226969.1"; transcript_id "ENST00000449154.1"; gene_type "antisense"; gene_status "NOVEL"; gene_name "RP11-547D24.3"; transcript_type "antisense"; transcript_status "KNOWN"; transcript_name "RP11-547D24.3-002"; exon_number 3; exon_id "ENSE00001653931.1"; level 2; tag "basic"; havana_gene "OTTHUMG00000041087.1"; havana_transcript "OTTHUMT00000098537.1";
chr1	HAVANA	exon	2143962	2144083	.	+	.	gene_id "ENSG00000234396.3"; transcript_id "ENST00000442483.2"; gene_type "lincRNA"; gene_status "NOVEL"; gene_name "RP11-181G12.4"; transcript_type "lincRNA"; transcript_status "KNOWN"; transcript_name "RP11-181G12.4-001"; exon_number 1; exon_id "ENSE00001603085.2"; level 2; tag "basic"; havana_gene "OTTHUMG00000001405.2"; havana_transcript "OTTHUMT00000004068.2";
chr1	HAVANA	exon	2151974	2152177	.	+	.	gene_id "ENSG00000234396.3"; transcript_id "ENST00000442483.2"; gene_type "lincRNA"; gene_status "NOVEL"; gene_name "RP11-181G12.4"; transcript_type "lincRNA"; transcript_status "KNOWN"; transcript_name "RP11-181G12.4-001"; exon_number 2; exon_id "ENSE00001607640.2"; level 2; tag "basic"; havana_gene "OTTHUMG00000001405.2"; havana_transcript "OTTHUMT00000004068.2";
chr1	HAVANA	exon	2306292	2306792	.	-	.	gene_id "ENSG00000271921.1"; transcript_id "ENST00000606642.1"; gene_type "sense_intronic"; gene_status "NOVEL"; gene_name "RP4-740C4.9"; transcript_type "sense_intronic"; transcript_status "KNOWN"; transcript_name "RP4-740C4.9-001"; exon_number 1; exon_id "ENSE00003698240.1"; level 2; tag "basic"; havana_gene "OTTHUMG00000185695.1"; havana_transcript "OTTHUMT00000471014.1";
chr1	HAVANA	exon	2424540	2424697	.	-	.	gene_id "ENSG00000224387.1"; transcript_id "ENST00000424657.1"; gene_type "antisense"; gene_status "NOVEL"; gene_name "RP3-395M20.2"; transcript_type "antisense"; transcript_status "KNOWN"; transcript_name "RP3-395M20.2-001"; exon_number 1; exon_id "ENSE00001625976.1"; level 1; tag "basic"; tag "exp_conf"; havana_gene "OTTHUMG00000000720.1"; havana_transcript "OTTHUMT00000001799.1";
chr1	HAVANA	exon	2423739	2424035	.	-	.	gene_id "ENSG00000224387.1"; transcript_id "ENST00000424657.1"; gene_type "antisense"; gene_status "NOVEL"; gene_name "RP3-395M20.2"; transcript_type "antisense"; transcript_status "KNOWN"; transcript_name "RP3-395M20.2-001"; exon_number 2; exon_id "ENSE00001615592.1"; level 1; tag "basic"; tag "exp_conf"; havana_gene "OTTHUMG00000000720.1"; havana_transcript "OTTHUMT00000001799.1";
chr1	HAVANA	exon	2512999	2513089	.	+	.	gene_id "ENSG00000228037.1"; transcript_id "ENST00000424215.1"; gene_type "antisense"; gene_status "NOVEL"; gene_name "RP3-395M20.9"; transcript_type "antisense"; transcript_status "KNOWN"; transcript_name "RP3-395M20.9-001"; exon_number 1; exon_id "ENSE00001795368.1"; level 1; tag "basic"; tag "exp_conf"; havana_gene "OTTHUMG00000000819.1"; havana_transcript "OTTHUMT00000002191.1";
chr1	HAVANA	exon	2514809	2514934	.	+	.	gene_id "ENSG00000228037.1"; transcript_id "ENST00000424215.1"; gene_type "antisense"; gene_status "NOVEL"; gene_name "RP3-395M20.9"; transcript_type "antisense"; transcript_status "KNOWN"; transcript_name "RP3-395M20.9-001"; exon_number 2; exon_id "ENSE00001694676.1"; level 1; tag "basic"; tag "exp_conf"; havana_gene "OTTHUMG00000000819.1"; havana_transcript "OTTHUMT00000002191.1";
chr1	HAVANA	exon	2515564	2515972	.	+	.	gene_id "ENSG00000228037.1"; transcript_id "ENST00000424215.1"; gene_type "antisense"; gene_status "NOVEL"; gene_name "RP3-395M20.9"; transcript_type "antisense"; transcript_status "KNOWN"; transcript_name "RP3-395M20.9-001"; exon_number 3; exon_id "ENSE00001601095.1"; level 1; tag "basic"; tag "exp_conf"; havana_gene "OTTHUMG00000000819.1"; havana_transcript "OTTHUMT00000002191.1";
chr1	HAVANA	exon	2976179	2979095	.	-	.	gene_id "ENSG00000177133.6"; transcript_id "ENST00000606861.1"; gene_type "antisense"; gene_status "NOVEL"; gene_name "LINC00982"; transcript_type "antisense"; transcript_status "KNOWN"; transcript_name "LINC00982-007"; exon_number 1; exon_id "ENSE00003696439.1"; level 2; tag "basic"; havana_gene "OTTHUMG00000000563.3"; havana_transcript "OTTHUMT00000470366.1";
chr1	HAVANA	exon	2978155	2978315	.	-	.	gene_id "ENSG00000177133.6"; transcript_id "ENST00000413472.1"; gene_type "antisense"; gene_status "NOVEL"; gene_name "LINC00982"; transcript_type "antisense"; transcript_status "KNOWN"; transcript_name "LINC00982-005"; exon_number 1; exon_id "ENSE00001651004.1"; level 2; tag "basic"; havana_gene "OTTHUMG00000000563.3"; havana_transcript "OTTHUMT00000001336.1";
chr1	HAVANA	exon	2977671	2977895	.	-	.	gene_id "ENSG00000177133.6"; transcript_id "ENST00000413472.1"; gene_type "antisense"; gene_status "NOVEL"; gene_name "LINC00982"; transcript_type "antisense"; transcript_status "KNOWN"; transcript_name "LINC00982-005"; exon_number 2; exon_id "ENSE00001477376.2"; level 2; tag "basic"; havana_gene "OTTHUMG00000000563.3"; havana_transcript "OTTHUMT00000001336.1";
chr1	HAVANA	exon	2976794	2976847	.	-	.	gene_id "ENSG00000177133.6"; transcript_id "ENST00000413472.1"; gene_type "antisense"; gene_status "NOVEL"; gene_name "LINC00982"; transcript_type "antisense"; transcript_status "KNOWN"; transcript_name "LINC00982-005"; exon_number 3; exon_id "ENSE00001635591.1"; level 2; tag "basic"; havana_gene "OTTHUMG00000000563.3"; havana_transcript "OTTHUMT00000001336.1";
chr1	HAVANA	exon	2976181	2976301	.	-	.	gene_id "ENSG00000177133.6"; transcript_id "ENST00000413472.1"; gene_type "antisense"; gene_status "NOVEL"; gene_name "LINC00982"; transcript_type "antisense"; transcript_status "KNOWN"; transcript_name "LINC00982-005"; exon_number 4; exon_id "ENSE00001793323.1"; level 2; tag "basic"; havana_gene "OTTHUMG00000000563.3"; havana_transcript "OTTHUMT00000001336.1";
chr1	HAVANA	exon	3403810	3404191	.	+	.	gene_id "ENSG00000272088.1"; transcript_id "ENST00000606489.1"; gene_type "lincRNA"; gene_status "NOVEL"; gene_name "RP11-168F9.2"; transcript_type "lincRNA"; transcript_status "KNOWN"; transcript_name "RP11-168F9.2-001"; exon_number 1; exon_id "ENSE00003700777.1"; level 2; tag "basic"; havana_gene "OTTHUMG00000185642.1"; havana_transcript "OTTHUMT00000470909.1";
chr1	HAVANA	exon	3585189	3585336	.	-	.	gene_id "ENSG00000227589.1"; transcript_id "ENST00000443034.1"; gene_type "antisense"; gene_status "NOVEL"; gene_name "RP5-1092A11.5"; transcript_type "antisense"; transcript_status "KNOWN"; transcript_name "RP5-1092A11.5-001"; exon_number 1; exon_id "ENSE00001593080.1"; level 1; tag "basic"; tag "exp_conf"; havana_gene "OTTHUMG00000041605.1"; havana_transcript "OTTHUMT00000099597.1";
chr1	HAVANA	exon	3578717	3578829	.	-	.	gene_id "ENSG00000227589.1"; transcript_id "ENST00000443034.1"; gene_type "antisense"; gene_status "NOVEL"; gene_name "RP5-1092A11.5"; transcript_type "antisense"; transcript_status "KNOWN"; transcript_name "RP5-1092A11.5-001"; exon_number 2; exon_id "ENSE00001613786.1"; level 1; tag "basic"; tag "exp_conf"; havana_gene "OTTHUMG00000041605.1"; havana_transcript "OTTHUMT00000099597.1";
chr1	HAVANA	exon	3575502	3575994	.	-	.	gene_id "ENSG00000227589.1"; transcript_id "ENST00000443034.1"; gene_type "antisense"; gene_status "NOVEL"; gene_name "RP5-1092A11.5"; transcript_type "antisense"; transcript_status "KNOWN"; transcript_name "RP5-1092A11.5-001"; exon_number 3; exon_id "ENSE00001715920.1"; level 1; tag "basic"; tag "exp_conf"; havana_gene "OTTHUMG00000041605.1"; havana_transcript "OTTHUMT00000099597.1";
chr1	HAVANA	exon	3630751	3630862	.	-	.	gene_id "ENSG00000235131.1"; transcript_id "ENST00000416554.1"; gene_type "antisense"; gene_status "NOVEL"; gene_name "RP5-1092A11.2"; transcript_type "antisense"; transcript_status "KNOWN"; transcript_name "RP5-1092A11.2-001"; exon_number 1; exon_id "ENSE00001735702.1"; level 2; tag "basic"; havana_gene "OTTHUMG00000003412.1"; havana_transcript "OTTHUMT00000009554.1";
chr1	HAVANA	exon	3628764	3629002	.	-	.	gene_id "ENSG00000235131.1"; transcript_id "ENST00000416554.1"; gene_type "antisense"; gene_status "NOVEL"; gene_name "RP5-1092A11.2"; transcript_type "antisense"; transcript_status "KNOWN"; transcript_name "RP5-1092A11.2-001"; exon_number 2; exon_id "ENSE00001679378.1"; level 2; tag "basic"; havana_gene "OTTHUMG00000003412.1"; havana_transcript "OTTHUMT00000009554.1";
chr1	HAVANA	exon	3662851	3663340	.	-	.	gene_id "ENSG00000227372.6"; transcript_id "ENST00000418088.1"; gene_type "antisense"; gene_status "KNOWN"; gene_name "TP73-AS1"; transcript_type "antisense"; transcript_status "KNOWN"; transcript_name "TP73-AS1-002"; exon_number 1; exon_id "ENSE00001676890.1"; level 2; tag "basic"; havana_gene "OTTHUMG00000003414.3"; havana_transcript "OTTHUMT00000009557.1";
chr1	HAVANA	exon	3662171	3662745	.	-	.	gene_id "ENSG00000227372.6"; transcript_id "ENST00000418088.1"; gene_type "antisense"; gene_status "KNOWN"; gene_name "TP73-AS1"; transcript_type "antisense"; transcript_status "KNOWN"; transcript_name "TP73-AS1-002"; exon_number 2; exon_id "ENSE00001616837.1"; level 2; tag "basic"; havana_gene "OTTHUMG00000003414.3"; havana_transcript "OTTHUMT00000009557.1";
chr1	HAVANA	exon	3659625	3659754	.	-	.	gene_id "ENSG00000227372.6"; transcript_id "ENST00000418088.1"; gene_type "antisense"; gene_status "KNOWN"; gene_name "TP73-AS1"; transcript_type "antisense"; transcript_status "KNOWN"; transcript_name "TP73-AS1-002"; exon_number 3; exon_id "ENSE00001787305.1"; level 2; tag "basic"; havana_gene "OTTHUMG00000003414.3"; havana_transcript "OTTHUMT00000009557.1";
chr1	HAVANA	exon	3659368	3659475	.	-	.	gene_id "ENSG00000227372.6"; transcript_id "ENST00000418088.1"; gene_type "antisense"; gene_status "KNOWN"; gene_name "TP73-AS1"; transcript_type "antisense"; transcript_status "KNOWN"; transcript_name "TP73-AS1-002"; exon_number 4; exon_id "ENSE00001734384.1"; level 2; tag "basic"; havana_gene "OTTHUMG00000003414.3"; havana_transcript "OTTHUMT00000009557.1";
chr1	HAVANA	exon	3656797	3656951	.	-	.	gene_id "ENSG00000227372.6"; transcript_id "ENST00000418088.1"; gene_type "antisense"; gene_status "KNOWN"; gene_name "TP73-AS1"; transcript_type "antisense"; transcript_status "KNOWN"; transcript_name "TP73-AS1-002"; exon_number 5; exon_id "ENSE00001622714.1"; level 2; tag "basic"; havana_gene "OTTHUMG00000003414.3"; havana_transcript "OTTHUMT00000009557.1";
chr1	HAVANA	exon	3652548	3654418	.	-	.	gene_id "ENSG00000227372.6"; transcript_id "ENST00000418088.1"; gene_type "antisense"; gene_status "KNOWN"; gene_name "TP73-AS1"; transcript_type "antisense"; transcript_status "KNOWN"; transcript_name "TP73-AS1-002"; exon_number 6; exon_id "ENSE00001766560.1"; level 2; tag "basic"; havana_gene "OTTHUMG00000003414.3"; havana_transcript "OTTHUMT00000009557.1";
chr1	HAVANA	exon	3816936	3817195	.	+	.	gene_id "ENSG00000236423.1"; transcript_id "ENST00000413332.1"; gene_type "lincRNA"; gene_status "KNOWN"; gene_name "RP13-15E13.1"; transcript_type "lincRNA"; transcript_status "KNOWN"; transcript_name "RP13-15E13.1-002"; exon_number 1; exon_id "ENSE00001723063.1"; level 2; havana_gene "OTTHUMG00000041129.2"; havana_transcript "OTTHUMT00000158499.1";
chr1	HAVANA	exon	3820529	3820600	.	+	.	gene_id "ENSG00000236423.1"; transcript_id "ENST00000413332.1"; gene_type "lincRNA"; gene_status "KNOWN"; gene_name "RP13-15E13.1"; transcript_type "lincRNA"; transcript_status "KNOWN"; transcript_name "RP13-15E13.1-002"; exon_number 2; exon_id "ENSE00001678312.1"; level 2; havana_gene "OTTHUMG00000041129.2"; havana_transcript "OTTHUMT00000158499.1";
chr1	HAVANA	exon	3821795	3822096	.	+	.	gene_id "ENSG00000236423.1"; transcript_id "ENST00000413332.1"; gene_type "lincRNA"; gene_status "KNOWN"; gene_name "RP13-15E13.1"; transcript_type "lincRNA"; transcript_status "KNOWN"; transcript_name "RP13-15E13.1-002"; exon_number 3; exon_id "ENSE00001793038.1"; level 2; havana_gene "OTTHUMG00000041129.2"; havana_transcript "OTTHUMT00000158499.1";
chr1	HAVANA	exon	4000673	4000758	.	+	.	gene_id "ENSG00000233304.1"; transcript_id "ENST00000456897.1"; gene_type "lincRNA"; gene_status "NOVEL"; gene_name "RP13-614K11.1"; transcript_type "lincRNA"; transcript_status "KNOWN"; transcript_name "RP13-614K11.1-002"; exon_number 1; exon_id "ENSE00001702260.1"; level 2; havana_gene "OTTHUMG00000000499.2"; havana_transcript "OTTHUMT00000001801.1";
chr1	HAVANA	exon	4001054	4001203	.	+	.	gene_id "ENSG00000233304.1"; transcript_id "ENST00000456897.1"; gene_type "lincRNA"; gene_status "NOVEL"; gene_name "RP13-614K11.1"; transcript_type "lincRNA"; transcript_status "KNOWN"; transcript_name "RP13-614K11.1-002"; exon_number 2; exon_id "ENSE00001726188.1"; level 2; havana_gene "OTTHUMG00000000499.2"; havana_transcript "OTTHUMT00000001801.1";
chr1	HAVANA	exon	4009087	4009411	.	+	.	gene_id "ENSG00000233304.1"; transcript_id "ENST00000456897.1"; gene_type "lincRNA"; gene_status "NOVEL"; gene_name "RP13-614K11.1"; transcript_type "lincRNA"; transcript_status "KNOWN"; transcript_name "RP13-614K11.1-002"; exon_number 3; exon_id "ENSE00001609598.1"; level 2; havana_gene "OTTHUMG00000000499.2"; havana_transcript "OTTHUMT00000001801.1";
chr1	HAVANA	exon	4008923	4009040	.	-	.	gene_id "ENSG00000226374.1"; transcript_id "ENST00000425194.1"; gene_type "lincRNA"; gene_status "NOVEL"; gene_name "RP13-614K11.2"; transcript_type "lincRNA"; transcript_status "KNOWN"; transcript_name "RP13-614K11.2-001"; exon_number 1; exon_id "ENSE00001693410.1"; level 1; tag "basic"; tag "exp_conf"; havana_gene "OTTHUMG00000000731.1"; havana_transcript "OTTHUMT00000001812.1";
chr1	HAVANA	exon	4008017	4008655	.	-	.	gene_id "ENSG00000226374.1"; transcript_id "ENST00000425194.1"; gene_type "lincRNA"; gene_status "NOVEL"; gene_name "RP13-614K11.2"; transcript_type "lincRNA"; transcript_status "KNOWN"; transcript_name "RP13-614K11.2-001"; exon_number 2; exon_id "ENSE00001656760.1"; level 1; tag "basic"; tag "exp_conf"; havana_gene "OTTHUMG00000000731.1"; havana_transcript "OTTHUMT00000001812.1";
chr1	HAVANA	exon	4007209	4007388	.	-	.	gene_id "ENSG00000226374.1"; transcript_id "ENST00000425194.1"; gene_type "lincRNA"; gene_status "NOVEL"; gene_name "RP13-614K11.2"; transcript_type "lincRNA"; transcript_status "KNOWN"; transcript_name "RP13-614K11.2-001"; exon_number 3; exon_id "ENSE00001732853.1"; level 1; tag "basic"; tag "exp_conf"; havana_gene "OTTHUMG00000000731.1"; havana_transcript "OTTHUMT00000001812.1";
chr1	HAVANA	exon	4612165	4612205	.	-	.	gene_id "ENSG00000227169.2"; transcript_id "ENST00000438791.2"; gene_type "lincRNA"; gene_status "NOVEL"; gene_name "RP1-37J18.1"; transcript_type "lincRNA"; transcript_status "KNOWN"; transcript_name "RP1-37J18.1-001"; exon_number 1; exon_id "ENSE00001625942.2"; level 2; tag "basic"; havana_gene "OTTHUMG00000000646.2"; havana_transcript "OTTHUMT00000001544.2";
chr1	HAVANA	exon	4611795	4612109	.	-	.	gene_id "ENSG00000227169.2"; transcript_id "ENST00000438791.2"; gene_type "lincRNA"; gene_status "NOVEL"; gene_name "RP1-37J18.1"; transcript_type "lincRNA"; transcript_status "KNOWN"; transcript_name "RP1-37J18.1-001"; exon_number 2; exon_id "ENSE00001691476.2"; level 2; tag "basic"; havana_gene "OTTHUMG00000000646.2"; havana_transcript "OTTHUMT00000001544.2";
chr1	HAVANA	exon	5150793	5150959	.	-	.	gene_id "ENSG00000231510.1"; transcript_id "ENST00000443270.1"; gene_type "lincRNA"; gene_status "PUTATIVE"; gene_name "RP11-542C10.1"; transcript_type "lincRNA"; transcript_status "PUTATIVE"; transcript_name "RP11-542C10.1-001"; exon_number 1; exon_id "ENSE00001668509.1"; level 1; tag "basic"; tag "exp_conf"; havana_gene "OTTHUMG00000041729.1"; havana_transcript "OTTHUMT00000099750.1";
chr1	HAVANA	exon	5150640	5150687	.	-	.	gene_id "ENSG00000231510.1"; transcript_id "ENST00000443270.1"; gene_type "lincRNA"; gene_status "PUTATIVE"; gene_name "RP11-542C10.1"; transcript_type "lincRNA"; transcript_status "PUTATIVE"; transcript_name "RP11-542C10.1-001"; exon_number 2; exon_id "ENSE00001705488.1"; level 1; tag "basic"; tag "exp_conf"; havana_gene "OTTHUMG00000041729.1"; havana_transcript "OTTHUMT00000099750.1";
chr1	HAVANA	exon	5148311	5148433	.	-	.	gene_id "ENSG00000231510.1"; transcript_id "ENST00000443270.1"; gene_type "lincRNA"; gene_status "PUTATIVE"; gene_name "RP11-542C10.1"; transcript_type "lincRNA"; transcript_status "PUTATIVE"; transcript_name "RP11-542C10.1-001"; exon_number 3; exon_id "ENSE00001783976.1"; level 1; tag "basic"; tag "exp_conf"; havana_gene "OTTHUMG00000041729.1"; havana_transcript "OTTHUMT00000099750.1";
chr1	HAVANA	exon	5146519	5146629	.	-	.	gene_id "ENSG00000231510.1"; transcript_id "ENST00000443270.1"; gene_type "lincRNA"; gene_status "PUTATIVE"; gene_name "RP11-542C10.1"; transcript_type "lincRNA"; transcript_status "PUTATIVE"; transcript_name "RP11-542C10.1-001"; exon_number 4; exon_id "ENSE00001627130.1"; level 1; tag "basic"; tag "exp_conf"; havana_gene "OTTHUMG00000041729.1"; havana_transcript "OTTHUMT00000099750.1";
chr1	HAVANA	exon	6506972	6507066	.	-	.	gene_id "ENSG00000231868.1"; transcript_id "ENST00000419034.1"; gene_type "antisense"; gene_status "NOVEL"; gene_name "RP1-202O8.2"; transcript_type "antisense"; transcript_status "KNOWN"; transcript_name "RP1-202O8.2-001"; exon_number 1; exon_id "ENSE00001630097.1"; level 2; tag "basic"; havana_gene "OTTHUMG00000000769.1"; havana_transcript "OTTHUMT00000001934.1";
chr1	HAVANA	exon	6505622	6505741	.	-	.	gene_id "ENSG00000231868.1"; transcript_id "ENST00000419034.1"; gene_type "antisense"; gene_status "NOVEL"; gene_name "RP1-202O8.2"; transcript_type "antisense"; transcript_status "KNOWN"; transcript_name "RP1-202O8.2-001"; exon_number 2; exon_id "ENSE00001705955.1"; level 2; tag "basic"; havana_gene "OTTHUMG00000000769.1"; havana_transcript "OTTHUMT00000001934.1";
chr1	HAVANA	exon	6503094	6503229	.	-	.	gene_id "ENSG00000231868.1"; transcript_id "ENST00000419034.1"; gene_type "antisense"; gene_status "NOVEL"; gene_name "RP1-202O8.2"; transcript_type "antisense"; transcript_status "KNOWN"; transcript_name "RP1-202O8.2-001"; exon_number 3; exon_id "ENSE00001755538.1"; level 2; tag "basic"; havana_gene "OTTHUMG00000000769.1"; havana_transcript "OTTHUMT00000001934.1";
chr1	HAVANA	exon	6784697	6784910	.	+	.	gene_id "ENSG00000228750.1"; transcript_id "ENST00000414210.1"; gene_type "lincRNA"; gene_status "NOVEL"; gene_name "RP11-242F24.1"; transcript_type "lincRNA"; transcript_status "KNOWN"; transcript_name "RP11-242F24.1-002"; exon_number 1; exon_id "ENSE00001797152.1"; level 2; havana_gene "OTTHUMG00000001785.1"; havana_transcript "OTTHUMT00000004979.1";
chr1	HAVANA	exon	6789780	6790072	.	+	.	gene_id "ENSG00000228750.1"; transcript_id "ENST00000414210.1"; gene_type "lincRNA"; gene_status "NOVEL"; gene_name "RP11-242F24.1"; transcript_type "lincRNA"; transcript_status "KNOWN"; transcript_name "RP11-242F24.1-002"; exon_number 2; exon_id "ENSE00001760095.1"; level 2; havana_gene "OTTHUMG00000001785.1"; havana_transcript "OTTHUMT00000004979.1";
chr1	HAVANA	exon	6787587	6787672	.	+	.	gene_id "ENSG00000228750.1"; transcript_id "ENST00000421469.1"; gene_type "lincRNA"; gene_status "NOVEL"; gene_name "RP11-242F24.1"; transcript_type "lincRNA"; transcript_status "KNOWN"; transcript_name "RP11-242F24.1-003"; exon_number 1; exon_id "ENSE00001604701.1"; level 2; havana_gene "OTTHUMG00000001785.1"; havana_transcript "OTTHUMT00000004980.1";
chr1	HAVANA	exon	6789780	6790072	.	+	.	gene_id "ENSG00000228750.1"; transcript_id "ENST00000421469.1"; gene_type "lincRNA"; gene_status "NOVEL"; gene_name "RP11-242F24.1"; transcript_type "lincRNA"; transcript_status "KNOWN"; transcript_name "RP11-242F24.1-003"; exon_number 2; exon_id "ENSE00001760095.1"; level 2; havana_gene "OTTHUMG00000001785.1"; havana_transcript "OTTHUMT00000004980.1";
chr1	HAVANA	exon	7074311	7074339	.	-	.	gene_id "ENSG00000237365.1"; transcript_id "ENST00000456701.1"; gene_type "antisense"; gene_status "NOVEL"; gene_name "RP11-334N17.1"; transcript_type "antisense"; transcript_status "KNOWN"; transcript_name "RP11-334N17.1-001"; exon_number 1; exon_id "ENSE00001743584.2"; level 2; tag "basic"; havana_gene "OTTHUMG00000001215.2"; havana_transcript "OTTHUMT00000003605.2";
chr1	HAVANA	exon	7068436	7068755	.	-	.	gene_id "ENSG00000237365.1"; transcript_id "ENST00000456701.1"; gene_type "antisense"; gene_status "NOVEL"; gene_name "RP11-334N17.1"; transcript_type "antisense"; transcript_status "KNOWN"; transcript_name "RP11-334N17.1-001"; exon_number 2; exon_id "ENSE00001751095.2"; level 2; tag "basic"; havana_gene "OTTHUMG00000001215.2"; havana_transcript "OTTHUMT00000003605.2";
chr1	HAVANA	exon	7501340	7501614	.	-	.	gene_id "ENSG00000225126.1"; transcript_id "ENST00000440032.1"; gene_type "antisense"; gene_status "NOVEL"; gene_name "RP4-549F15.1"; transcript_type "antisense"; transcript_status "KNOWN"; transcript_name "RP4-549F15.1-001"; exon_number 1; exon_id "ENSE00001706346.1"; level 2; tag "basic"; havana_gene "OTTHUMG00000001220.1"; havana_transcript "OTTHUMT00000003616.1";
chr1	HAVANA	exon	7501156	7501241	.	-	.	gene_id "ENSG00000225126.1"; transcript_id "ENST00000440032.1"; gene_type "antisense"; gene_status "NOVEL"; gene_name "RP4-549F15.1"; transcript_type "antisense"; transcript_status "KNOWN"; transcript_name "RP4-549F15.1-001"; exon_number 2; exon_id "ENSE00001769883.1"; level 2; tag "basic"; havana_gene "OTTHUMG00000001220.1"; havana_transcript "OTTHUMT00000003616.1";
chr1	HAVANA	exon	7760764	7761030	.	-	.	gene_id "ENSG00000269978.1"; transcript_id "ENST00000602916.1"; gene_type "lincRNA"; gene_status "NOVEL"; gene_name "RP11-338N10.3"; transcript_type "lincRNA"; transcript_status "KNOWN"; transcript_name "RP11-338N10.3-001"; exon_number 1; exon_id "ENSE00003226816.1"; level 2; tag "basic"; havana_gene "OTTHUMG00000183919.1"; havana_transcript "OTTHUMT00000467519.1";
chr1	HAVANA	exon	7887164	7887402	.	-	.	gene_id "ENSG00000236266.1"; transcript_id "ENST00000451646.1"; gene_type "antisense"; gene_status "NOVEL"; gene_name "RP3-467L1.4"; transcript_type "antisense"; transcript_status "KNOWN"; transcript_name "RP3-467L1.4-001"; exon_number 1; exon_id "ENSE00001739884.1"; level 1; tag "basic"; tag "exp_conf"; havana_gene "OTTHUMG00000001211.1"; havana_transcript "OTTHUMT00000003587.1";
chr1	HAVANA	exon	7871549	7871664	.	-	.	gene_id "ENSG00000236266.1"; transcript_id "ENST00000451646.1"; gene_type "antisense"; gene_status "NOVEL"; gene_name "RP3-467L1.4"; transcript_type "antisense"; transcript_status "KNOWN"; transcript_name "RP3-467L1.4-001"; exon_number 2; exon_id "ENSE00001667172.1"; level 1; tag "basic"; tag "exp_conf"; havana_gene "OTTHUMG00000001211.1"; havana_transcript "OTTHUMT00000003587.1";
chr1	HAVANA	exon	7870302	7870776	.	-	.	gene_id "ENSG00000236266.1"; transcript_id "ENST00000451646.1"; gene_type "antisense"; gene_status "NOVEL"; gene_name "RP3-467L1.4"; transcript_type "antisense"; transcript_status "KNOWN"; transcript_name "RP3-467L1.4-001"; exon_number 3; exon_id "ENSE00001685262.1"; level 1; tag "basic"; tag "exp_conf"; havana_gene "OTTHUMG00000001211.1"; havana_transcript "OTTHUMT00000003587.1";
chr1	HAVANA	exon	8280457	8280589	.	-	.	gene_id "ENSG00000233645.1"; transcript_id "ENST00000424689.1"; gene_type "lincRNA"; gene_status "NOVEL"; gene_name "RP11-431K24.4"; transcript_type "lincRNA"; transcript_status "KNOWN"; transcript_name "RP11-431K24.4-001"; exon_number 1; exon_id "ENSE00001623838.1"; level 2; tag "basic"; havana_gene "OTTHUMG00000001770.1"; havana_transcript "OTTHUMT00000004931.1";
chr1	HAVANA	exon	8278250	8278593	.	-	.	gene_id "ENSG00000233645.1"; transcript_id "ENST00000424689.1"; gene_type "lincRNA"; gene_status "NOVEL"; gene_name "RP11-431K24.4"; transcript_type "lincRNA"; transcript_status "KNOWN"; transcript_name "RP11-431K24.4-001"; exon_number 2; exon_id "ENSE00001608235.1"; level 2; tag "basic"; havana_gene "OTTHUMG00000001770.1"; havana_transcript "OTTHUMT00000004931.1";
chr1	HAVANA	exon	8485698	8485814	.	+	.	gene_id "ENSG00000232912.1"; transcript_id "ENST00000444276.1"; gene_type "antisense"; gene_status "NOVEL"; gene_name "RP5-1115A15.1"; transcript_type "antisense"; transcript_status "KNOWN"; transcript_name "RP5-1115A15.1-001"; exon_number 1; exon_id "ENSE00001777903.1"; level 2; tag "basic"; havana_gene "OTTHUMG00000001772.1"; havana_transcript "OTTHUMT00000004943.1";
chr1	HAVANA	exon	8488542	8488648	.	+	.	gene_id "ENSG00000232912.1"; transcript_id "ENST00000444276.1"; gene_type "antisense"; gene_status "NOVEL"; gene_name "RP5-1115A15.1"; transcript_type "antisense"; transcript_status "KNOWN"; transcript_name "RP5-1115A15.1-001"; exon_number 2; exon_id "ENSE00001784843.1"; level 2; tag "basic"; havana_gene "OTTHUMG00000001772.1"; havana_transcript "OTTHUMT00000004943.1";
chr1	HAVANA	exon	8489887	8490101	.	+	.	gene_id "ENSG00000232912.1"; transcript_id "ENST00000444276.1"; gene_type "antisense"; gene_status "NOVEL"; gene_name "RP5-1115A15.1"; transcript_type "antisense"; transcript_status "KNOWN"; transcript_name "RP5-1115A15.1-001"; exon_number 3; exon_id "ENSE00001792421.1"; level 2; tag "basic"; havana_gene "OTTHUMG00000001772.1"; havana_transcript "OTTHUMT00000004943.1";
chr1	HAVANA	exon	8866838	8867110	.	-	.	gene_id "ENSG00000228423.2"; transcript_id "ENST00000433876.2"; gene_type "lincRNA"; gene_status "NOVEL"; gene_name "RP4-633I8.4"; transcript_type "lincRNA"; transcript_status "KNOWN"; transcript_name "RP4-633I8.4-001"; exon_number 1; exon_id "ENSE00001597866.2"; level 2; tag "basic"; havana_gene "OTTHUMG00000001777.2"; havana_transcript "OTTHUMT00000004952.2";
chr1	HAVANA	exon	8865919	8865998	.	-	.	gene_id "ENSG00000228423.2"; transcript_id "ENST00000433876.2"; gene_type "lincRNA"; gene_status "NOVEL"; gene_name "RP4-633I8.4"; transcript_type "lincRNA"; transcript_status "KNOWN"; transcript_name "RP4-633I8.4-001"; exon_number 2; exon_id "ENSE00001748161.2"; level 2; tag "basic"; havana_gene "OTTHUMG00000001777.2"; havana_transcript "OTTHUMT00000004952.2";
chr1	HAVANA	exon	9747393	9747613	.	-	.	gene_id "ENSG00000231789.2"; transcript_id "ENST00000415330.2"; gene_type "antisense"; gene_status "NOVEL"; gene_name "RP11-558F24.4"; transcript_type "antisense"; transcript_status "KNOWN"; transcript_name "RP11-558F24.4-001"; exon_number 1; exon_id "ENSE00001602270.2"; level 2; tag "basic"; havana_gene "OTTHUMG00000001449.2"; havana_transcript "OTTHUMT00000004234.2";
chr1	HAVANA	exon	9740770	9741193	.	-	.	gene_id "ENSG00000231789.2"; transcript_id "ENST00000415330.2"; gene_type "antisense"; gene_status "NOVEL"; gene_name "RP11-558F24.4"; transcript_type "antisense"; transcript_status "KNOWN"; transcript_name "RP11-558F24.4-001"; exon_number 2; exon_id "ENSE00001786522.1"; level 2; tag "basic"; havana_gene "OTTHUMG00000001449.2"; havana_transcript "OTTHUMT00000004234.2";
chr1	HAVANA	exon	9732484	9732777	.	-	.	gene_id "ENSG00000231789.2"; transcript_id "ENST00000415330.2"; gene_type "antisense"; gene_status "NOVEL"; gene_name "RP11-558F24.4"; transcript_type "antisense"; transcript_status "KNOWN"; transcript_name "RP11-558F24.4-001"; exon_number 3; exon_id "ENSE00003455420.1"; level 2; tag "basic"; havana_gene "OTTHUMG00000001449.2"; havana_transcript "OTTHUMT00000004234.2";
chr1	HAVANA	exon	9908376	9908524	.	+	.	gene_id "ENSG00000223989.1"; transcript_id "ENST00000454104.1"; gene_type "antisense"; gene_status "NOVEL"; gene_name "RP11-84A14.5"; transcript_type "antisense"; transcript_status "KNOWN"; transcript_name "RP11-84A14.5-001"; exon_number 1; exon_id "ENSE00001691747.1"; level 2; tag "basic"; havana_gene "OTTHUMG00000037769.1"; havana_transcript "OTTHUMT00000092157.1";
chr1	HAVANA	exon	9909427	9909532	.	+	.	gene_id "ENSG00000223989.1"; transcript_id "ENST00000454104.1"; gene_type "antisense"; gene_status "NOVEL"; gene_name "RP11-84A14.5"; transcript_type "antisense"; transcript_status "KNOWN"; transcript_name "RP11-84A14.5-001"; exon_number 2; exon_id "ENSE00001779093.1"; level 2; tag "basic"; havana_gene "OTTHUMG00000037769.1"; havana_transcript "OTTHUMT00000092157.1";
chr1	HAVANA	exon	9910044	9910212	.	+	.	gene_id "ENSG00000223989.1"; transcript_id "ENST00000454104.1"; gene_type "antisense"; gene_status "NOVEL"; gene_name "RP11-84A14.5"; transcript_type "antisense"; transcript_status "KNOWN"; transcript_name "RP11-84A14.5-001"; exon_number 3; exon_id "ENSE00001609258.1"; level 2; tag "basic"; havana_gene "OTTHUMG00000037769.1"; havana_transcript "OTTHUMT00000092157.1";
chr1	HAVANA	exon	10489938	10490734	.	-	.	gene_id "ENSG00000271989.1"; transcript_id "ENST00000607572.1"; gene_type "antisense"; gene_status "NOVEL"; gene_name "RP4-736L20.3"; transcript_type "antisense"; transcript_status "KNOWN"; transcript_name "RP4-736L20.3-001"; exon_number 1; exon_id "ENSE00003696641.1"; level 2; tag "basic"; havana_gene "OTTHUMG00000185648.1"; havana_transcript "OTTHUMT00000470922.1";
chr1	HAVANA	exon	11159732	11159967	.	+	.	gene_id "ENSG00000230337.1"; transcript_id "ENST00000447600.1"; gene_type "antisense"; gene_status "NOVEL"; gene_name "RP4-635E18.6"; transcript_type "antisense"; transcript_status "KNOWN"; transcript_name "RP4-635E18.6-002"; exon_number 1; exon_id "ENSE00001647887.1"; level 1; tag "basic"; tag "exp_conf"; havana_gene "OTTHUMG00000002122.1"; havana_transcript "OTTHUMT00000006077.1";
chr1	HAVANA	exon	11161858	11162108	.	+	.	gene_id "ENSG00000230337.1"; transcript_id "ENST00000447600.1"; gene_type "antisense"; gene_status "NOVEL"; gene_name "RP4-635E18.6"; transcript_type "antisense"; transcript_status "KNOWN"; transcript_name "RP4-635E18.6-002"; exon_number 2; exon_id "ENSE00001723813.1"; level 1; tag "basic"; tag "exp_conf"; havana_gene "OTTHUMG00000002122.1"; havana_transcript "OTTHUMT00000006077.1";
chr1	HAVANA	exon	11901074	11901264	.	+	.	gene_id "ENSG00000242349.1"; transcript_id "ENST00000446542.1"; gene_type "antisense"; gene_status "KNOWN"; gene_name "NPPA-AS1"; transcript_type "antisense"; transcript_status "KNOWN"; transcript_name "NPPA-AS1-002"; exon_number 1; exon_id "ENSE00001617065.1"; level 2; tag "basic"; havana_gene "OTTHUMG00000002377.2"; havana_transcript "OTTHUMT00000006813.1";
chr1	HAVANA	exon	11903761	11904130	.	+	.	gene_id "ENSG00000242349.1"; transcript_id "ENST00000446542.1"; gene_type "antisense"; gene_status "KNOWN"; gene_name "NPPA-AS1"; transcript_type "antisense"; transcript_status "KNOWN"; transcript_name "NPPA-AS1-002"; exon_number 2; exon_id "ENSE00001619056.1"; level 2; tag "basic"; havana_gene "OTTHUMG00000002377.2"; havana_transcript "OTTHUMT00000006813.1";
chr1	HAVANA	exon	11905604	11905823	.	+	.	gene_id "ENSG00000242349.1"; transcript_id "ENST00000446542.1"; gene_type "antisense"; gene_status "KNOWN"; gene_name "NPPA-AS1"; transcript_type "antisense"; transcript_status "KNOWN"; transcript_name "NPPA-AS1-002"; exon_number 3; exon_id "ENSE00001592942.1"; level 2; tag "basic"; havana_gene "OTTHUMG00000002377.2"; havana_transcript "OTTHUMT00000006813.1";
chr1	HAVANA	exon	11907491	11907741	.	+	.	gene_id "ENSG00000242349.1"; transcript_id "ENST00000446542.1"; gene_type "antisense"; gene_status "KNOWN"; gene_name "NPPA-AS1"; transcript_type "antisense"; transcript_status "KNOWN"; transcript_name "NPPA-AS1-002"; exon_number 4; exon_id "ENSE00001671285.1"; level 2; tag "basic"; havana_gene "OTTHUMG00000002377.2"; havana_transcript "OTTHUMT00000006813.1";
chr1	HAVANA	exon	12587766	12587834	.	+	.	gene_id "ENSG00000229484.1"; transcript_id "ENST00000416696.1"; gene_type "lincRNA"; gene_status "NOVEL"; gene_name "RP5-888M10.2"; transcript_type "lincRNA"; transcript_status "KNOWN"; transcript_name "RP5-888M10.2-001"; exon_number 1; exon_id "ENSE00001780639.1"; level 2; tag "basic"; havana_gene "OTTHUMG00000013154.1"; havana_transcript "OTTHUMT00000036896.1";
chr1	HAVANA	exon	12588094	12588462	.	+	.	gene_id "ENSG00000229484.1"; transcript_id "ENST00000416696.1"; gene_type "lincRNA"; gene_status "NOVEL"; gene_name "RP5-888M10.2"; transcript_type "lincRNA"; transcript_status "KNOWN"; transcript_name "RP5-888M10.2-001"; exon_number 2; exon_id "ENSE00001764493.1"; level 2; tag "basic"; havana_gene "OTTHUMG00000013154.1"; havana_transcript "OTTHUMT00000036896.1";
chr1	HAVANA	exon	12678906	12679250	.	-	.	gene_id "ENSG00000272482.1"; transcript_id "ENST00000606790.1"; gene_type "lincRNA"; gene_status "NOVEL"; gene_name "RP11-474O21.5"; transcript_type "lincRNA"; transcript_status "KNOWN"; transcript_name "RP11-474O21.5-001"; exon_number 1; exon_id "ENSE00003701148.1"; level 2; tag "basic"; havana_gene "OTTHUMG00000185309.1"; havana_transcript "OTTHUMT00000470134.1";
chr1	HAVANA	exon	15929584	15930121	.	-	.	gene_id "ENSG00000237301.1"; transcript_id "ENST00000428945.1"; gene_type "antisense"; gene_status "NOVEL"; gene_name "RP4-680D5.2"; transcript_type "antisense"; transcript_status "KNOWN"; transcript_name "RP4-680D5.2-001"; exon_number 1; exon_id "ENSE00001783710.1"; level 2; tag "basic"; havana_gene "OTTHUMG00000002359.1"; havana_transcript "OTTHUMT00000006773.1";
chr1	HAVANA	exon	15912631	15914937	.	-	.	gene_id "ENSG00000237301.1"; transcript_id "ENST00000428945.1"; gene_type "antisense"; gene_status "NOVEL"; gene_name "RP4-680D5.2"; transcript_type "antisense"; transcript_status "KNOWN"; transcript_name "RP4-680D5.2-001"; exon_number 2; exon_id "ENSE00001733577.1"; level 2; tag "basic"; havana_gene "OTTHUMG00000002359.1"; havana_transcript "OTTHUMT00000006773.1";
chr1	HAVANA	exon	16009368	16009623	.	-	.	gene_id "ENSG00000271742.1"; transcript_id "ENST00000606262.1"; gene_type "lincRNA"; gene_status "NOVEL"; gene_name "RP4-680D5.9"; transcript_type "lincRNA"; transcript_status "KNOWN"; transcript_name "RP4-680D5.9-001"; exon_number 1; exon_id "ENSE00003697451.1"; level 2; tag "basic"; havana_gene "OTTHUMG00000185681.1"; havana_transcript "OTTHUMT00000470981.1";
chr1	ENSEMBL	exon	16160560	16162355	.	-	.	gene_id "ENSG00000179743.2"; transcript_id "ENST00000535249.1"; gene_type "antisense"; gene_status "NOVEL"; gene_name "RP11-169K16.9"; transcript_type "antisense"; transcript_status "KNOWN"; transcript_name "RP11-169K16.9-201"; exon_number 1; exon_id "ENSE00002216013.1"; level 3; tag "basic"; havana_gene "OTTHUMG00000009375.1";
chr1	HAVANA	exon	16481706	16482250	.	+	.	gene_id "ENSG00000227959.1"; transcript_id "ENST00000424774.1"; gene_type "antisense"; gene_status "NOVEL"; gene_name "RP11-276H7.2"; transcript_type "antisense"; transcript_status "KNOWN"; transcript_name "RP11-276H7.2-001"; exon_number 1; exon_id "ENSE00001714532.1"; level 2; tag "basic"; havana_gene "OTTHUMG00000009528.1"; havana_transcript "OTTHUMT00000026325.1";
chr1	HAVANA	exon	16483466	16483824	.	+	.	gene_id "ENSG00000227959.1"; transcript_id "ENST00000424774.1"; gene_type "antisense"; gene_status "NOVEL"; gene_name "RP11-276H7.2"; transcript_type "antisense"; transcript_status "KNOWN"; transcript_name "RP11-276H7.2-001"; exon_number 2; exon_id "ENSE00001597546.1"; level 2; tag "basic"; havana_gene "OTTHUMG00000009528.1"; havana_transcript "OTTHUMT00000026325.1";
chr1	HAVANA	exon	16787443	16789782	.	+	.	gene_id "ENSG00000226029.1"; transcript_id "ENST00000457898.1"; gene_type "lincRNA"; gene_status "NOVEL"; gene_name "RP4-798A10.2"; transcript_type "lincRNA"; transcript_status "KNOWN"; transcript_name "RP4-798A10.2-001"; exon_number 1; exon_id "ENSE00001761634.1"; level 2; tag "basic"; havana_gene "OTTHUMG00000002314.1"; havana_transcript "OTTHUMT00000006685.1";
chr1	HAVANA	exon	16794072	16794976	.	+	.	gene_id "ENSG00000226029.1"; transcript_id "ENST00000457898.1"; gene_type "lincRNA"; gene_status "NOVEL"; gene_name "RP4-798A10.2"; transcript_type "lincRNA"; transcript_status "KNOWN"; transcript_name "RP4-798A10.2-001"; exon_number 2; exon_id "ENSE00001675093.1"; level 2; tag "basic"; havana_gene "OTTHUMG00000002314.1"; havana_transcript "OTTHUMT00000006685.1";
chr1	ENSEMBL	exon	16860576	16860719	.	-	.	gene_id "ENSG00000233421.3"; transcript_id "ENST00000516290.1"; gene_type "lincRNA"; gene_status "NOVEL"; gene_name "U1"; transcript_type "snRNA"; transcript_status "KNOWN"; transcript_name "U1.2-201"; exon_number 1; exon_id "ENSE00002088567.1"; level 3; tag "basic"; havana_gene "OTTHUMG00000002488.1";
chr1	HAVANA	exon	16943886	16944224	.	+	.	gene_id "ENSG00000271732.1"; transcript_id "ENST00000607700.1"; gene_type "lincRNA"; gene_status "NOVEL"; gene_name "RP5-1182A14.5"; transcript_type "lincRNA"; transcript_status "KNOWN"; transcript_name "RP5-1182A14.5-001"; exon_number 1; exon_id "ENSE00003701574.1"; level 2; tag "basic"; havana_gene "OTTHUMG00000185682.1"; havana_transcript "OTTHUMT00000470983.1";
chr1	ENSEMBL	exon	17200203	17200346	.	+	.	gene_id "ENSG00000228549.2"; transcript_id "ENST00000362684.1"; gene_type "lincRNA"; gene_status "NOVEL"; gene_name "U1"; transcript_type "snRNA"; transcript_status "KNOWN"; transcript_name "U1.1-201"; exon_number 1; exon_id "ENSE00001437447.1"; level 3; tag "basic"; havana_gene "OTTHUMG00000002203.1";
chr1	HAVANA	exon	17230834	17231271	.	-	.	gene_id "ENSG00000272426.1"; transcript_id "ENST00000606899.1"; gene_type "lincRNA"; gene_status "NOVEL"; gene_name "RP11-108M9.6"; transcript_type "lincRNA"; transcript_status "KNOWN"; transcript_name "RP11-108M9.6-001"; exon_number 1; exon_id "ENSE00003701378.1"; level 2; tag "basic"; havana_gene "OTTHUMG00000185683.1"; havana_transcript "OTTHUMT00000470984.1";
chr1	HAVANA	exon	17305421	17305607	.	+	.	gene_id "ENSG00000226526.1"; transcript_id "ENST00000446261.1"; gene_type "antisense"; gene_status "NOVEL"; gene_name "RP1-37C10.3"; transcript_type "antisense"; transcript_status "KNOWN"; transcript_name "RP1-37C10.3-001"; exon_number 1; exon_id "ENSE00001678507.1"; level 2; tag "basic"; havana_gene "OTTHUMG00000002292.1"; havana_transcript "OTTHUMT00000006616.1";
chr1	HAVANA	exon	17331138	17331586	.	+	.	gene_id "ENSG00000226526.1"; transcript_id "ENST00000446261.1"; gene_type "antisense"; gene_status "NOVEL"; gene_name "RP1-37C10.3"; transcript_type "antisense"; transcript_status "KNOWN"; transcript_name "RP1-37C10.3-001"; exon_number 2; exon_id "ENSE00001759756.1"; level 2; tag "basic"; havana_gene "OTTHUMG00000002292.1"; havana_transcript "OTTHUMT00000006616.1";
chr1	HAVANA	exon	17698691	17698856	.	+	.	gene_id "ENSG00000256049.2"; transcript_id "ENST00000434762.2"; gene_type "processed_transcript"; gene_status "KNOWN"; gene_name "PADI6"; transcript_type "processed_transcript"; transcript_status "KNOWN"; transcript_name "PADI6-001"; exon_number 1; exon_id "ENSE00003534730.1"; level 2; tag "basic"; havana_gene "OTTHUMG00000002372.5"; havana_transcript "OTTHUMT00000006804.4";
chr1	HAVANA	exon	17699551	17699728	.	+	.	gene_id "ENSG00000256049.2"; transcript_id "ENST00000434762.2"; gene_type "processed_transcript"; gene_status "KNOWN"; gene_name "PADI6"; transcript_type "processed_transcript"; transcript_status "KNOWN"; transcript_name "PADI6-001"; exon_number 2; exon_id "ENSE00003547302.1"; level 2; tag "basic"; havana_gene "OTTHUMG00000002372.5"; havana_transcript "OTTHUMT00000006804.4";
chr1	HAVANA	exon	17701922	17701994	.	+	.	gene_id "ENSG00000256049.2"; transcript_id "ENST00000434762.2"; gene_type "processed_transcript"; gene_status "KNOWN"; gene_name "PADI6"; transcript_type "processed_transcript"; transcript_status "KNOWN"; transcript_name "PADI6-001"; exon_number 3; exon_id "ENSE00003509737.1"; level 2; tag "basic"; havana_gene "OTTHUMG00000002372.5"; havana_transcript "OTTHUMT00000006804.4";
chr1	HAVANA	exon	17706415	17706482	.	+	.	gene_id "ENSG00000256049.2"; transcript_id "ENST00000434762.2"; gene_type "processed_transcript"; gene_status "KNOWN"; gene_name "PADI6"; transcript_type "processed_transcript"; transcript_status "KNOWN"; transcript_name "PADI6-001"; exon_number 4; exon_id "ENSE00003474601.1"; level 2; tag "basic"; havana_gene "OTTHUMG00000002372.5"; havana_transcript "OTTHUMT00000006804.4";
chr1	HAVANA	exon	17707542	17707659	.	+	.	gene_id "ENSG00000256049.2"; transcript_id "ENST00000434762.2"; gene_type "processed_transcript"; gene_status "KNOWN"; gene_name "PADI6"; transcript_type "processed_transcript"; transcript_status "KNOWN"; transcript_name "PADI6-001"; exon_number 5; exon_id "ENSE00003461626.1"; level 2; tag "basic"; havana_gene "OTTHUMG00000002372.5"; havana_transcript "OTTHUMT00000006804.4";
chr1	HAVANA	exon	17708462	17708587	.	+	.	gene_id "ENSG00000256049.2"; transcript_id "ENST00000434762.2"; gene_type "processed_transcript"; gene_status "KNOWN"; gene_name "PADI6"; transcript_type "processed_transcript"; transcript_status "KNOWN"; transcript_name "PADI6-001"; exon_number 6; exon_id "ENSE00003551734.1"; level 2; tag "basic"; havana_gene "OTTHUMG00000002372.5"; havana_transcript "OTTHUMT00000006804.4";
chr1	HAVANA	exon	17714876	17715054	.	+	.	gene_id "ENSG00000256049.2"; transcript_id "ENST00000434762.2"; gene_type "processed_transcript"; gene_status "KNOWN"; gene_name "PADI6"; transcript_type "processed_transcript"; transcript_status "KNOWN"; transcript_name "PADI6-001"; exon_number 7; exon_id "ENSE00003622915.1"; level 2; tag "basic"; havana_gene "OTTHUMG00000002372.5"; havana_transcript "OTTHUMT00000006804.4";
chr1	HAVANA	exon	17715272	17715375	.	+	.	gene_id "ENSG00000256049.2"; transcript_id "ENST00000434762.2"; gene_type "processed_transcript"; gene_status "KNOWN"; gene_name "PADI6"; transcript_type "processed_transcript"; transcript_status "KNOWN"; transcript_name "PADI6-001"; exon_number 8; exon_id "ENSE00003679209.1"; level 2; tag "basic"; havana_gene "OTTHUMG00000002372.5"; havana_transcript "OTTHUMT00000006804.4";
chr1	HAVANA	exon	17718609	17718721	.	+	.	gene_id "ENSG00000256049.2"; transcript_id "ENST00000434762.2"; gene_type "processed_transcript"; gene_status "KNOWN"; gene_name "PADI6"; transcript_type "processed_transcript"; transcript_status "KNOWN"; transcript_name "PADI6-001"; exon_number 9; exon_id "ENSE00001679570.2"; level 2; tag "basic"; havana_gene "OTTHUMG00000002372.5"; havana_transcript "OTTHUMT00000006804.4";
chr1	HAVANA	exon	17720471	17720578	.	+	.	gene_id "ENSG00000256049.2"; transcript_id "ENST00000434762.2"; gene_type "processed_transcript"; gene_status "KNOWN"; gene_name "PADI6"; transcript_type "processed_transcript"; transcript_status "KNOWN"; transcript_name "PADI6-001"; exon_number 10; exon_id "ENSE00003568786.1"; level 2; tag "basic"; havana_gene "OTTHUMG00000002372.5"; havana_transcript "OTTHUMT00000006804.4";
chr1	HAVANA	exon	17720796	17720950	.	+	.	gene_id "ENSG00000256049.2"; transcript_id "ENST00000434762.2"; gene_type "processed_transcript"; gene_status "KNOWN"; gene_name "PADI6"; transcript_type "processed_transcript"; transcript_status "KNOWN"; transcript_name "PADI6-001"; exon_number 11; exon_id "ENSE00003658035.1"; level 2; tag "basic"; havana_gene "OTTHUMG00000002372.5"; havana_transcript "OTTHUMT00000006804.4";
chr1	HAVANA	exon	17721447	17721603	.	+	.	gene_id "ENSG00000256049.2"; transcript_id "ENST00000434762.2"; gene_type "processed_transcript"; gene_status "KNOWN"; gene_name "PADI6"; transcript_type "processed_transcript"; transcript_status "KNOWN"; transcript_name "PADI6-001"; exon_number 12; exon_id "ENSE00003668244.1"; level 2; tag "basic"; havana_gene "OTTHUMG00000002372.5"; havana_transcript "OTTHUMT00000006804.4";
chr1	HAVANA	exon	17722036	17722159	.	+	.	gene_id "ENSG00000256049.2"; transcript_id "ENST00000434762.2"; gene_type "processed_transcript"; gene_status "KNOWN"; gene_name "PADI6"; transcript_type "processed_transcript"; transcript_status "KNOWN"; transcript_name "PADI6-001"; exon_number 13; exon_id "ENSE00003531917.1"; level 2; tag "basic"; havana_gene "OTTHUMG00000002372.5"; havana_transcript "OTTHUMT00000006804.4";
chr1	HAVANA	exon	17723567	17723637	.	+	.	gene_id "ENSG00000256049.2"; transcript_id "ENST00000434762.2"; gene_type "processed_transcript"; gene_status "KNOWN"; gene_name "PADI6"; transcript_type "processed_transcript"; transcript_status "KNOWN"; transcript_name "PADI6-001"; exon_number 14; exon_id "ENSE00003590912.1"; level 2; tag "basic"; havana_gene "OTTHUMG00000002372.5"; havana_transcript "OTTHUMT00000006804.4";
chr1	HAVANA	exon	17725182	17725343	.	+	.	gene_id "ENSG00000256049.2"; transcript_id "ENST00000434762.2"; gene_type "processed_transcript"; gene_status "KNOWN"; gene_name "PADI6"; transcript_type "processed_transcript"; transcript_status "KNOWN"; transcript_name "PADI6-001"; exon_number 15; exon_id "ENSE00003638450.1"; level 2; tag "basic"; havana_gene "OTTHUMG00000002372.5"; havana_transcript "OTTHUMT00000006804.4";
chr1	HAVANA	exon	17727701	17728195	.	+	.	gene_id "ENSG00000256049.2"; transcript_id "ENST00000434762.2"; gene_type "processed_transcript"; gene_status "KNOWN"; gene_name "PADI6"; transcript_type "processed_transcript"; transcript_status "KNOWN"; transcript_name "PADI6-001"; exon_number 16; exon_id "ENSE00003579982.1"; level 2; tag "basic"; havana_gene "OTTHUMG00000002372.5"; havana_transcript "OTTHUMT00000006804.4";
chr1	ENSEMBL	exon	17698691	17698856	.	+	.	gene_id "ENSG00000256049.2"; transcript_id "ENST00000358481.5"; gene_type "processed_transcript"; gene_status "KNOWN"; gene_name "PADI6"; transcript_type "processed_transcript"; transcript_status "KNOWN"; transcript_name "PADI6-201"; exon_number 1; exon_id "ENSE00003679309.1"; level 3; havana_gene "OTTHUMG00000002372.5";
chr1	ENSEMBL	exon	17699551	17699728	.	+	.	gene_id "ENSG00000256049.2"; transcript_id "ENST00000358481.5"; gene_type "processed_transcript"; gene_status "KNOWN"; gene_name "PADI6"; transcript_type "processed_transcript"; transcript_status "KNOWN"; transcript_name "PADI6-201"; exon_number 2; exon_id "ENSE00003463138.1"; level 3; havana_gene "OTTHUMG00000002372.5";
chr1	ENSEMBL	exon	17701922	17701994	.	+	.	gene_id "ENSG00000256049.2"; transcript_id "ENST00000358481.5"; gene_type "processed_transcript"; gene_status "KNOWN"; gene_name "PADI6"; transcript_type "processed_transcript"; transcript_status "KNOWN"; transcript_name "PADI6-201"; exon_number 3; exon_id "ENSE00003643474.1"; level 3; havana_gene "OTTHUMG00000002372.5";
chr1	ENSEMBL	exon	17706415	17706482	.	+	.	gene_id "ENSG00000256049.2"; transcript_id "ENST00000358481.5"; gene_type "processed_transcript"; gene_status "KNOWN"; gene_name "PADI6"; transcript_type "processed_transcript"; transcript_status "KNOWN"; transcript_name "PADI6-201"; exon_number 4; exon_id "ENSE00003521848.1"; level 3; havana_gene "OTTHUMG00000002372.5";
chr1	ENSEMBL	exon	17707542	17707659	.	+	.	gene_id "ENSG00000256049.2"; transcript_id "ENST00000358481.5"; gene_type "processed_transcript"; gene_status "KNOWN"; gene_name "PADI6"; transcript_type "processed_transcript"; transcript_status "KNOWN"; transcript_name "PADI6-201"; exon_number 5; exon_id "ENSE00003551626.1"; level 3; havana_gene "OTTHUMG00000002372.5";
chr1	ENSEMBL	exon	17708462	17708587	.	+	.	gene_id "ENSG00000256049.2"; transcript_id "ENST00000358481.5"; gene_type "processed_transcript"; gene_status "KNOWN"; gene_name "PADI6"; transcript_type "processed_transcript"; transcript_status "KNOWN"; transcript_name "PADI6-201"; exon_number 6; exon_id "ENSE00003688514.1"; level 3; havana_gene "OTTHUMG00000002372.5";
chr1	ENSEMBL	exon	17714876	17715054	.	+	.	gene_id "ENSG00000256049.2"; transcript_id "ENST00000358481.5"; gene_type "processed_transcript"; gene_status "KNOWN"; gene_name "PADI6"; transcript_type "processed_transcript"; transcript_status "KNOWN"; transcript_name "PADI6-201"; exon_number 7; exon_id "ENSE00003490124.1"; level 3; havana_gene "OTTHUMG00000002372.5";
chr1	ENSEMBL	exon	17715272	17715375	.	+	.	gene_id "ENSG00000256049.2"; transcript_id "ENST00000358481.5"; gene_type "processed_transcript"; gene_status "KNOWN"; gene_name "PADI6"; transcript_type "processed_transcript"; transcript_status "KNOWN"; transcript_name "PADI6-201"; exon_number 8; exon_id "ENSE00003555953.1"; level 3; havana_gene "OTTHUMG00000002372.5";
chr1	ENSEMBL	exon	17718609	17718672	.	+	.	gene_id "ENSG00000256049.2"; transcript_id "ENST00000358481.5"; gene_type "processed_transcript"; gene_status "KNOWN"; gene_name "PADI6"; transcript_type "processed_transcript"; transcript_status "KNOWN"; transcript_name "PADI6-201"; exon_number 9; exon_id "ENSE00001425177.1"; level 3; havana_gene "OTTHUMG00000002372.5";
chr1	ENSEMBL	exon	17718674	17718721	.	+	.	gene_id "ENSG00000256049.2"; transcript_id "ENST00000358481.5"; gene_type "processed_transcript"; gene_status "KNOWN"; gene_name "PADI6"; transcript_type "processed_transcript"; transcript_status "KNOWN"; transcript_name "PADI6-201"; exon_number 10; exon_id "ENSE00001593545.1"; level 3; havana_gene "OTTHUMG00000002372.5";
chr1	ENSEMBL	exon	17720471	17720578	.	+	.	gene_id "ENSG00000256049.2"; transcript_id "ENST00000358481.5"; gene_type "processed_transcript"; gene_status "KNOWN"; gene_name "PADI6"; transcript_type "processed_transcript"; transcript_status "KNOWN"; transcript_name "PADI6-201"; exon_number 11; exon_id "ENSE00003512525.1"; level 3; havana_gene "OTTHUMG00000002372.5";
chr1	ENSEMBL	exon	17720796	17720950	.	+	.	gene_id "ENSG00000256049.2"; transcript_id "ENST00000358481.5"; gene_type "processed_transcript"; gene_status "KNOWN"; gene_name "PADI6"; transcript_type "processed_transcript"; transcript_status "KNOWN"; transcript_name "PADI6-201"; exon_number 12; exon_id "ENSE00003661094.1"; level 3; havana_gene "OTTHUMG00000002372.5";
chr1	ENSEMBL	exon	17721447	17721603	.	+	.	gene_id "ENSG00000256049.2"; transcript_id "ENST00000358481.5"; gene_type "processed_transcript"; gene_status "KNOWN"; gene_name "PADI6"; transcript_type "processed_transcript"; transcript_status "KNOWN"; transcript_name "PADI6-201"; exon_number 13; exon_id "ENSE00003678130.1"; level 3; havana_gene "OTTHUMG00000002372.5";
chr1	ENSEMBL	exon	17722036	17722159	.	+	.	gene_id "ENSG00000256049.2"; transcript_id "ENST00000358481.5"; gene_type "processed_transcript"; gene_status "KNOWN"; gene_name "PADI6"; transcript_type "processed_transcript"; transcript_status "KNOWN"; transcript_name "PADI6-201"; exon_number 14; exon_id "ENSE00003540969.1"; level 3; havana_gene "OTTHUMG00000002372.5";
chr1	ENSEMBL	exon	17723567	17723637	.	+	.	gene_id "ENSG00000256049.2"; transcript_id "ENST00000358481.5"; gene_type "processed_transcript"; gene_status "KNOWN"; gene_name "PADI6"; transcript_type "processed_transcript"; transcript_status "KNOWN"; transcript_name "PADI6-201"; exon_number 15; exon_id "ENSE00003466126.1"; level 3; havana_gene "OTTHUMG00000002372.5";
chr1	ENSEMBL	exon	17725182	17725343	.	+	.	gene_id "ENSG00000256049.2"; transcript_id "ENST00000358481.5"; gene_type "processed_transcript"; gene_status "KNOWN"; gene_name "PADI6"; transcript_type "processed_transcript"; transcript_status "KNOWN"; transcript_name "PADI6-201"; exon_number 16; exon_id "ENSE00003625054.1"; level 3; havana_gene "OTTHUMG00000002372.5";
chr1	ENSEMBL	exon	17727701	17728195	.	+	.	gene_id "ENSG00000256049.2"; transcript_id "ENST00000358481.5"; gene_type "processed_transcript"; gene_status "KNOWN"; gene_name "PADI6"; transcript_type "processed_transcript"; transcript_status "KNOWN"; transcript_name "PADI6-201"; exon_number 17; exon_id "ENSE00003538834.1"; level 3; havana_gene "OTTHUMG00000002372.5";
chr1	HAVANA	exon	19398604	19402005	.	-	.	gene_id "ENSG00000272084.1"; transcript_id "ENST00000606379.1"; gene_type "3prime_overlapping_ncrna"; gene_status "NOVEL"; gene_name "RP5-1126H10.2"; transcript_type "3prime_overlapping_ncrna"; transcript_status "KNOWN"; transcript_name "RP5-1126H10.2-001"; exon_number 1; exon_id "ENSE00003701142.1"; level 2; tag "basic"; havana_gene "OTTHUMG00000185684.1"; havana_transcript "OTTHUMT00000470990.1…
chr1	HAVANA	exon	19536995	19537053	.	+	.	gene_id "ENSG00000230424.1"; transcript_id "ENST00000437898.1"; gene_type "antisense"; gene_status "NOVEL"; gene_name "RP1-43E13.2"; transcript_type "antisense"; transcript_status "KNOWN"; transcript_name "RP1-43E13.2-001"; exon_number 1; exon_id "ENSE00001717193.1"; level 2; tag "basic"; havana_gene "OTTHUMG00000037839.1"; havana_transcript "OTTHUMT00000092368.1";
chr1	HAVANA	exon	19566751	19567198	.	+	.	gene_id "ENSG00000230424.1"; transcript_id "ENST00000437898.1"; gene_type "antisense"; gene_status "NOVEL"; gene_name "RP1-43E13.2"; transcript_type "antisense"; transcript_status "KNOWN"; transcript_name "RP1-43E13.2-001"; exon_number 2; exon_id "ENSE00001707591.1"; level 2; tag "basic"; havana_gene "OTTHUMG00000037839.1"; havana_transcript "OTTHUMT00000092368.1";
chr1	HAVANA	exon	20569588	20569707	.	+	.	gene_id "ENSG00000228105.1"; transcript_id "ENST00000435552.1"; gene_type "lincRNA"; gene_status "NOVEL"; gene_name "RP3-340N1.6"; transcript_type "lincRNA"; transcript_status "KNOWN"; transcript_name "RP3-340N1.6-001"; exon_number 1; exon_id "ENSE00001791270.1"; level 1; tag "basic"; tag "exp_conf"; havana_gene "OTTHUMG00000002707.2"; havana_transcript "OTTHUMT00000007692.2";
chr1	HAVANA	exon	20570789	20571148	.	+	.	gene_id "ENSG00000228105.1"; transcript_id "ENST00000435552.1"; gene_type "lincRNA"; gene_status "NOVEL"; gene_name "RP3-340N1.6"; transcript_type "lincRNA"; transcript_status "KNOWN"; transcript_name "RP3-340N1.6-001"; exon_number 2; exon_id "ENSE00001674715.1"; level 1; tag "basic"; tag "exp_conf"; havana_gene "OTTHUMG00000002707.2"; havana_transcript "OTTHUMT00000007692.2";
chr1	HAVANA	exon	20649596	20649680	.	-	.	gene_id "ENSG00000226664.1"; transcript_id "ENST00000444923.1"; gene_type "antisense"; gene_status "NOVEL"; gene_name "RP4-745E8.2"; transcript_type "antisense"; transcript_status "KNOWN"; transcript_name "RP4-745E8.2-001"; exon_number 1; exon_id "ENSE00001757843.1"; level 2; tag "basic"; havana_gene "OTTHUMG00000002836.1"; havana_transcript "OTTHUMT00000007948.1";
chr1	HAVANA	exon	20620704	20620847	.	-	.	gene_id "ENSG00000226664.1"; transcript_id "ENST00000444923.1"; gene_type "antisense"; gene_status "NOVEL"; gene_name "RP4-745E8.2"; transcript_type "antisense"; transcript_status "KNOWN"; transcript_name "RP4-745E8.2-001"; exon_number 2; exon_id "ENSE00001677176.1"; level 2; tag "basic"; havana_gene "OTTHUMG00000002836.1"; havana_transcript "OTTHUMT00000007948.1";
chr1	HAVANA	exon	20755077	20755232	.	-	.	gene_id "ENSG00000236963.1"; transcript_id "ENST00000418743.1"; gene_type "lincRNA"; gene_status "NOVEL"; gene_name "RP4-749H3.1"; transcript_type "lincRNA"; transcript_status "KNOWN"; transcript_name "RP4-749H3.1-002"; exon_number 1; exon_id "ENSE00001600166.1"; level 2; havana_gene "OTTHUMG00000002842.1"; havana_transcript "OTTHUMT00000007958.1";
chr1	HAVANA	exon	20732680	20732762	.	-	.	gene_id "ENSG00000236963.1"; transcript_id "ENST00000418743.1"; gene_type "lincRNA"; gene_status "NOVEL"; gene_name "RP4-749H3.1"; transcript_type "lincRNA"; transcript_status "KNOWN"; transcript_name "RP4-749H3.1-002"; exon_number 2; exon_id "ENSE00001800935.1"; level 2; havana_gene "OTTHUMG00000002842.1"; havana_transcript "OTTHUMT00000007958.1";
chr1	HAVANA	exon	20732068	20732187	.	-	.	gene_id "ENSG00000236963.1"; transcript_id "ENST00000418743.1"; gene_type "lincRNA"; gene_status "NOVEL"; gene_name "RP4-749H3.1"; transcript_type "lincRNA"; transcript_status "KNOWN"; transcript_name "RP4-749H3.1-002"; exon_number 3; exon_id "ENSE00001714967.1"; level 2; havana_gene "OTTHUMG00000002842.1"; havana_transcript "OTTHUMT00000007958.1";
chr1	HAVANA	exon	20724976	20725280	.	-	.	gene_id "ENSG00000236963.1"; transcript_id "ENST00000418743.1"; gene_type "lincRNA"; gene_status "NOVEL"; gene_name "RP4-749H3.1"; transcript_type "lincRNA"; transcript_status "KNOWN"; transcript_name "RP4-749H3.1-002"; exon_number 4; exon_id "ENSE00001686897.1"; level 2; havana_gene "OTTHUMG00000002842.1"; havana_transcript "OTTHUMT00000007958.1";
chr1	HAVANA	exon	20724598	20724718	.	-	.	gene_id "ENSG00000236963.1"; transcript_id "ENST00000418743.1"; gene_type "lincRNA"; gene_status "NOVEL"; gene_name "RP4-749H3.1"; transcript_type "lincRNA"; transcript_status "KNOWN"; transcript_name "RP4-749H3.1-002"; exon_number 5; exon_id "ENSE00001650349.1"; level 2; havana_gene "OTTHUMG00000002842.1"; havana_transcript "OTTHUMT00000007958.1";
chr1	HAVANA	exon	21592575	21592628	.	+	.	gene_id "ENSG00000236936.1"; transcript_id "ENST00000416959.1"; gene_type "antisense"; gene_status "NOVEL"; gene_name "RP3-329E20.2"; transcript_type "antisense"; transcript_status "KNOWN"; transcript_name "RP3-329E20.2-001"; exon_number 1; exon_id "ENSE00001768802.1"; level 2; tag "basic"; havana_gene "OTTHUMG00000002623.1"; havana_transcript "OTTHUMT00000007466.1";
chr1	HAVANA	exon	21592983	21593247	.	+	.	gene_id "ENSG00000236936.1"; transcript_id "ENST00000416959.1"; gene_type "antisense"; gene_status "NOVEL"; gene_name "RP3-329E20.2"; transcript_type "antisense"; transcript_status "KNOWN"; transcript_name "RP3-329E20.2-001"; exon_number 2; exon_id "ENSE00001693115.1"; level 2; tag "basic"; havana_gene "OTTHUMG00000002623.1"; havana_transcript "OTTHUMT00000007466.1";
chr1	HAVANA	exon	21593341	21593744	.	+	.	gene_id "ENSG00000236936.1"; transcript_id "ENST00000416959.1"; gene_type "antisense"; gene_status "NOVEL"; gene_name "RP3-329E20.2"; transcript_type "antisense"; transcript_status "KNOWN"; transcript_name "RP3-329E20.2-001"; exon_number 3; exon_id "ENSE00001538803.2"; level 2; tag "basic"; havana_gene "OTTHUMG00000002623.1"; havana_transcript "OTTHUMT00000007466.1";
chr1	HAVANA	exon	21912965	21913582	.	+	.	gene_id "ENSG00000233431.1"; transcript_id "ENST00000457706.1"; gene_type "antisense"; gene_status "NOVEL"; gene_name "RP11-63N8.3"; transcript_type "antisense"; transcript_status "KNOWN"; transcript_name "RP11-63N8.3-001"; exon_number 1; exon_id "ENSE00001774754.1"; level 2; tag "basic"; havana_gene "OTTHUMG00000037843.1"; havana_transcript "OTTHUMT00000092373.1";
chr1	HAVANA	exon	21917478	21917680	.	+	.	gene_id "ENSG00000233431.1"; transcript_id "ENST00000457706.1"; gene_type "antisense"; gene_status "NOVEL"; gene_name "RP11-63N8.3"; transcript_type "antisense"; transcript_status "KNOWN"; transcript_name "RP11-63N8.3-001"; exon_number 2; exon_id "ENSE00001690901.1"; level 2; tag "basic"; havana_gene "OTTHUMG00000037843.1"; havana_transcript "OTTHUMT00000092373.1";
chr1	HAVANA	exon	22351299	22351461	.	-	.	gene_id "ENSG00000228397.1"; transcript_id "ENST00000455966.1"; gene_type "lincRNA"; gene_status "NOVEL"; gene_name "RP1-224A6.3"; transcript_type "lincRNA"; transcript_status "KNOWN"; transcript_name "RP1-224A6.3-001"; exon_number 1; exon_id "ENSE00001620107.1"; level 2; tag "basic"; havana_gene "OTTHUMG00000002754.1"; havana_transcript "OTTHUMT00000007790.1";
chr1	HAVANA	exon	22350487	22350938	.	-	.	gene_id "ENSG00000228397.1"; transcript_id "ENST00000455966.1"; gene_type "lincRNA"; gene_status "NOVEL"; gene_name "RP1-224A6.3"; transcript_type "lincRNA"; transcript_status "KNOWN"; transcript_name "RP1-224A6.3-001"; exon_number 2; exon_id "ENSE00001645056.1"; level 2; tag "basic"; havana_gene "OTTHUMG00000002754.1"; havana_transcript "OTTHUMT00000007790.1";
chr1	HAVANA	exon	22351681	22351865	.	+	.	gene_id "ENSG00000218510.3"; transcript_id "ENST00000434233.1"; gene_type "lincRNA"; gene_status "NOVEL"; gene_name "LINC00339"; transcript_type "lincRNA"; transcript_status "KNOWN"; transcript_name "LINC00339-004"; exon_number 1; exon_id "ENSE00001703007.1"; level 2; havana_gene "OTTHUMG00000002757.2"; havana_transcript "OTTHUMT00000096539.1";
chr1	HAVANA	exon	22356773	22357396	.	+	.	gene_id "ENSG00000218510.3"; transcript_id "ENST00000434233.1"; gene_type "lincRNA"; gene_status "NOVEL"; gene_name "LINC00339"; transcript_type "lincRNA"; transcript_status "KNOWN"; transcript_name "LINC00339-004"; exon_number 2; exon_id "ENSE00001785159.1"; level 2; havana_gene "OTTHUMG00000002757.2"; havana_transcript "OTTHUMT00000096539.1";
chr1	HAVANA	exon	22352027	22352136	.	+	.	gene_id "ENSG00000218510.3"; transcript_id "ENST00000416769.1"; gene_type "lincRNA"; gene_status "NOVEL"; gene_name "LINC00339"; transcript_type "lincRNA"; transcript_status "KNOWN"; transcript_name "LINC00339-001"; exon_number 1; exon_id "ENSE00001728593.1"; level 2; tag "basic"; havana_gene "OTTHUMG00000002757.2"; havana_transcript "OTTHUMT00000007795.1";
chr1	HAVANA	exon	22356773	22357716	.	+	.	gene_id "ENSG00000218510.3"; transcript_id "ENST00000416769.1"; gene_type "lincRNA"; gene_status "NOVEL"; gene_name "LINC00339"; transcript_type "lincRNA"; transcript_status "KNOWN"; transcript_name "LINC00339-001"; exon_number 2; exon_id "ENSE00001666669.1"; level 2; tag "basic"; havana_gene "OTTHUMG00000002757.2"; havana_transcript "OTTHUMT00000007795.1";
chr1	HAVANA	exon	22843967	22844136	.	+	.	gene_id "ENSG00000237200.1"; transcript_id "ENST00000438551.1"; gene_type "sense_intronic"; gene_status "NOVEL"; gene_name "ZBTB40-IT1"; transcript_type "sense_intronic"; transcript_status "KNOWN"; transcript_name "ZBTB40-IT1-001"; exon_number 1; exon_id "ENSE00001765639.1"; level 2; tag "basic"; havana_gene "OTTHUMG00000040025.1"; havana_transcript "OTTHUMT00000096540.1";
chr1	HAVANA	exon	22846099	22846201	.	+	.	gene_id "ENSG00000237200.1"; transcript_id "ENST00000438551.1"; gene_type "sense_intronic"; gene_status "NOVEL"; gene_name "ZBTB40-IT1"; transcript_type "sense_intronic"; transcript_status "KNOWN"; transcript_name "ZBTB40-IT1-001"; exon_number 2; exon_id "ENSE00001716935.1"; level 2; tag "basic"; havana_gene "OTTHUMG00000040025.1"; havana_transcript "OTTHUMT00000096540.1";
chr1	HAVANA	exon	23243175	23247993	.	+	.	gene_id "ENSG00000272796.1"; transcript_id "ENST00000610135.1"; gene_type "lincRNA"; gene_status "NOVEL"; gene_name "RP1-74M1.3"; transcript_type "lincRNA"; transcript_status "KNOWN"; transcript_name "RP1-74M1.3-001"; exon_number 1; exon_id "ENSE00003711038.1"; level 2; tag "basic"; havana_gene "OTTHUMG00000186021.1"; havana_transcript "OTTHUMT00000472060.1";
chr1	HAVANA	exon	23704873	23705522	.	-	.	gene_id "ENSG00000271420.1"; transcript_id "ENST00000605350.1"; gene_type "lincRNA"; gene_status "NOVEL"; gene_name "RP5-1057J7.7"; transcript_type "lincRNA"; transcript_status "KNOWN"; transcript_name "RP5-1057J7.7-001"; exon_number 1; exon_id "ENSE00003563731.1"; level 2; tag "basic"; havana_gene "OTTHUMG00000185287.1"; havana_transcript "OTTHUMT00000470074.1";
chr1	HAVANA	exon	24233601	24233671	.	+	.	gene_id "ENSG00000232557.3"; transcript_id "ENST00000411815.3"; gene_type "antisense"; gene_status "NOVEL"; gene_name "RP11-4M23.3"; transcript_type "antisense"; transcript_status "KNOWN"; transcript_name "RP11-4M23.3-001"; exon_number 1; exon_id "ENSE00001764365.3"; level 2; tag "basic"; havana_gene "OTTHUMG00000013895.3"; havana_transcript "OTTHUMT00000038965.3";
chr1	HAVANA	exon	24234237	24234375	.	+	.	gene_id "ENSG00000232557.3"; transcript_id "ENST00000411815.3"; gene_type "antisense"; gene_status "NOVEL"; gene_name "RP11-4M23.3"; transcript_type "antisense"; transcript_status "KNOWN"; transcript_name "RP11-4M23.3-001"; exon_number 2; exon_id "ENSE00001686249.3"; level 2; tag "basic"; havana_gene "OTTHUMG00000013895.3"; havana_transcript "OTTHUMT00000038965.3";
chr1	HAVANA	exon	24367325	24367432	.	+	.	gene_id "ENSG00000225315.2"; transcript_id "ENST00000439239.2"; gene_type "antisense"; gene_status "NOVEL"; gene_name "RP11-293P20.2"; transcript_type "antisense"; transcript_status "KNOWN"; transcript_name "RP11-293P20.2-001"; exon_number 1; exon_id "ENSE00001706759.2"; level 2; tag "basic"; havana_gene "OTTHUMG00000003034.2"; havana_transcript "OTTHUMT00000008400.2";
chr1	HAVANA	exon	24368767	24368835	.	+	.	gene_id "ENSG00000225315.2"; transcript_id "ENST00000439239.2"; gene_type "antisense"; gene_status "NOVEL"; gene_name "RP11-293P20.2"; transcript_type "antisense"; transcript_status "KNOWN"; transcript_name "RP11-293P20.2-001"; exon_number 2; exon_id "ENSE00001660040.2"; level 2; tag "basic"; havana_gene "OTTHUMG00000003034.2"; havana_transcript "OTTHUMT00000008400.2";
chr1	HAVANA	exon	24390537	24390763	.	+	.	gene_id "ENSG00000225315.2"; transcript_id "ENST00000439239.2"; gene_type "antisense"; gene_status "NOVEL"; gene_name "RP11-293P20.2"; transcript_type "antisense"; transcript_status "KNOWN"; transcript_name "RP11-293P20.2-001"; exon_number 3; exon_id "ENSE00001620061.1"; level 2; tag "basic"; havana_gene "OTTHUMG00000003034.2"; havana_transcript "OTTHUMT00000008400.2";
chr1	HAVANA	exon	24413240	24413289	.	+	.	gene_id "ENSG00000225315.2"; transcript_id "ENST00000439239.2"; gene_type "antisense"; gene_status "NOVEL"; gene_name "RP11-293P20.2"; transcript_type "antisense"; transcript_status "KNOWN"; transcript_name "RP11-293P20.2-001"; exon_number 4; exon_id "ENSE00001761876.1"; level 2; tag "basic"; havana_gene "OTTHUMG00000003034.2"; havana_transcript "OTTHUMT00000008400.2";
chr1	HAVANA	exon	24526730	24526881	.	+	.	gene_id "ENSG00000230023.2"; transcript_id "ENST00000439059.2"; gene_type "lincRNA"; gene_status "NOVEL"; gene_name "RP11-10N16.2"; transcript_type "lincRNA"; transcript_status "KNOWN"; transcript_name "RP11-10N16.2-001"; exon_number 1; exon_id "ENSE00001692238.1"; level 2; tag "basic"; havana_gene "OTTHUMG00000003038.2"; havana_transcript "OTTHUMT00000008408.2";
chr1	HAVANA	exon	24528954	24529089	.	+	.	gene_id "ENSG00000230023.2"; transcript_id "ENST00000439059.2"; gene_type "lincRNA"; gene_status "NOVEL"; gene_name "RP11-10N16.2"; transcript_type "lincRNA"; transcript_status "KNOWN"; transcript_name "RP11-10N16.2-001"; exon_number 2; exon_id "ENSE00001658068.2"; level 2; tag "basic"; havana_gene "OTTHUMG00000003038.2"; havana_transcript "OTTHUMT00000008408.2";
chr1	HAVANA	exon	24536623	24538183	.	+	.	gene_id "ENSG00000230023.2"; transcript_id "ENST00000439059.2"; gene_type "lincRNA"; gene_status "NOVEL"; gene_name "RP11-10N16.2"; transcript_type "lincRNA"; transcript_status "KNOWN"; transcript_name "RP11-10N16.2-001"; exon_number 3; exon_id "ENSE00001607170.1"; level 2; tag "basic"; havana_gene "OTTHUMG00000003038.2"; havana_transcript "OTTHUMT00000008408.2";
chr1	HAVANA	exon	25439370	25439611	.	-	.	gene_id "ENSG00000233755.1"; transcript_id "ENST00000429666.1"; gene_type "lincRNA"; gene_status "NOVEL"; gene_name "RP4-799D16.1"; transcript_type "lincRNA"; transcript_status "KNOWN"; transcript_name "RP4-799D16.1-002"; exon_number 1; exon_id "ENSE00001735641.1"; level 1; tag "basic"; tag "exp_conf"; havana_gene "OTTHUMG00000003326.1"; havana_transcript "OTTHUMT00000009331.1";
chr1	HAVANA	exon	25436949	25437320	.	-	.	gene_id "ENSG00000233755.1"; transcript_id "ENST00000429666.1"; gene_type "lincRNA"; gene_status "NOVEL"; gene_name "RP4-799D16.1"; transcript_type "lincRNA"; transcript_status "KNOWN"; transcript_name "RP4-799D16.1-002"; exon_number 2; exon_id "ENSE00001618583.1"; level 1; tag "basic"; tag "exp_conf"; havana_gene "OTTHUMG00000003326.1"; havana_transcript "OTTHUMT00000009331.1";
chr1	HAVANA	exon	25907969	25908263	.	+	.	gene_id "ENSG00000225643.1"; transcript_id "ENST00000412797.1"; gene_type "lincRNA"; gene_status "NOVEL"; gene_name "RP11-70P17.1"; transcript_type "lincRNA"; transcript_status "KNOWN"; transcript_name "RP11-70P17.1-001"; exon_number 1; exon_id "ENSE00001796972.1"; level 1; tag "basic"; tag "exp_conf"; havana_gene "OTTHUMG00000004419.1"; havana_transcript "OTTHUMT00000012834.1";
chr1	HAVANA	exon	25916660	25916847	.	+	.	gene_id "ENSG00000225643.1"; transcript_id "ENST00000412797.1"; gene_type "lincRNA"; gene_status "NOVEL"; gene_name "RP11-70P17.1"; transcript_type "lincRNA"; transcript_status "KNOWN"; transcript_name "RP11-70P17.1-001"; exon_number 2; exon_id "ENSE00001746690.1"; level 1; tag "basic"; tag "exp_conf"; havana_gene "OTTHUMG00000004419.1"; havana_transcript "OTTHUMT00000012834.1";
chr1	HAVANA	exon	25985256	25985602	.	-	.	gene_id "ENSG00000233478.1"; transcript_id "ENST00000436991.1"; gene_type "antisense"; gene_status "NOVEL"; gene_name "RP1-187B23.1"; transcript_type "antisense"; transcript_status "KNOWN"; transcript_name "RP1-187B23.1-001"; exon_number 1; exon_id "ENSE00001651192.1"; level 2; tag "basic"; havana_gene "OTTHUMG00000004418.1"; havana_transcript "OTTHUMT00000012833.1";
chr1	HAVANA	exon	25971035	25972911	.	-	.	gene_id "ENSG00000233478.1"; transcript_id "ENST00000436991.1"; gene_type "antisense"; gene_status "NOVEL"; gene_name "RP1-187B23.1"; transcript_type "antisense"; transcript_status "KNOWN"; transcript_name "RP1-187B23.1-001"; exon_number 2; exon_id "ENSE00001670952.1"; level 2; tag "basic"; havana_gene "OTTHUMG00000004418.1"; havana_transcript "OTTHUMT00000012833.1";
chr1	HAVANA	exon	26146135	26146263	.	-	.	gene_id "ENSG00000228172.1"; transcript_id "ENST00000442055.1"; gene_type "antisense"; gene_status "NOVEL"; gene_name "RP1-317E23.3"; transcript_type "antisense"; transcript_status "KNOWN"; transcript_name "RP1-317E23.3-001"; exon_number 1; exon_id "ENSE00001699770.1"; level 2; tag "basic"; havana_gene "OTTHUMG00000007376.1"; havana_transcript "OTTHUMT00000019317.1";
chr1	HAVANA	exon	26144894	26144915	.	-	.	gene_id "ENSG00000228172.1"; transcript_id "ENST00000442055.1"; gene_type "antisense"; gene_status "NOVEL"; gene_name "RP1-317E23.3"; transcript_type "antisense"; transcript_status "KNOWN"; transcript_name "RP1-317E23.3-001"; exon_number 2; exon_id "ENSE00001785791.1"; level 2; tag "basic"; havana_gene "OTTHUMG00000007376.1"; havana_transcript "OTTHUMT00000019317.1";
chr1	HAVANA	exon	26144053	26144204	.	-	.	gene_id "ENSG00000228172.1"; transcript_id "ENST00000442055.1"; gene_type "antisense"; gene_status "NOVEL"; gene_name "RP1-317E23.3"; transcript_type "antisense"; transcript_status "KNOWN"; transcript_name "RP1-317E23.3-001"; exon_number 3; exon_id "ENSE00001794345.1"; level 2; tag "basic"; havana_gene "OTTHUMG00000007376.1"; havana_transcript "OTTHUMT00000019317.1";
chr1	HAVANA	exon	26143240	26143371	.	-	.	gene_id "ENSG00000228172.1"; transcript_id "ENST00000442055.1"; gene_type "antisense"; gene_status "NOVEL"; gene_name "RP1-317E23.3"; transcript_type "antisense"; transcript_status "KNOWN"; transcript_name "RP1-317E23.3-001"; exon_number 4; exon_id "ENSE00001695236.1"; level 2; tag "basic"; havana_gene "OTTHUMG00000007376.1"; havana_transcript "OTTHUMT00000019317.1";
chr1	HAVANA	exon	26158404	26158625	.	-	.	gene_id "ENSG00000272478.1"; transcript_id "ENST00000606617.1"; gene_type "antisense"; gene_status "NOVEL"; gene_name "RP1-317E23.7"; transcript_type "antisense"; transcript_status "KNOWN"; transcript_name "RP1-317E23.7-001"; exon_number 1; exon_id "ENSE00003699947.1"; level 2; tag "basic"; havana_gene "OTTHUMG00000185700.1"; havana_transcript "OTTHUMT00000471021.1";
chr1	HAVANA	exon	26186104	26186366	.	+	.	gene_id "ENSG00000236528.1"; transcript_id "ENST00000455431.1"; gene_type "antisense"; gene_status "NOVEL"; gene_name "RP1-125I3.2"; transcript_type "antisense"; transcript_status "KNOWN"; transcript_name "RP1-125I3.2-001"; exon_number 1; exon_id "ENSE00001622640.1"; level 2; tag "basic"; havana_gene "OTTHUMG00000007374.1"; havana_transcript "OTTHUMT00000019313.1";
chr1	HAVANA	exon	26189326	26189911	.	+	.	gene_id "ENSG00000236528.1"; transcript_id "ENST00000455431.1"; gene_type "antisense"; gene_status "NOVEL"; gene_name "RP1-125I3.2"; transcript_type "antisense"; transcript_status "KNOWN"; transcript_name "RP1-125I3.2-001"; exon_number 2; exon_id "ENSE00001740773.1"; level 2; tag "basic"; havana_gene "OTTHUMG00000007374.1"; havana_transcript "OTTHUMT00000019313.1";
chr1	HAVANA	exon	26793539	26793773	.	-	.	gene_id "ENSG00000225891.1"; transcript_id "ENST00000423060.1"; gene_type "antisense"; gene_status "NOVEL"; gene_name "RP3-476K8.3"; transcript_type "antisense"; transcript_status "KNOWN"; transcript_name "RP3-476K8.3-001"; exon_number 1; exon_id "ENSE00001593704.1"; level 2; tag "basic"; havana_gene "OTTHUMG00000003552.1"; havana_transcript "OTTHUMT00000009893.1";
chr1	HAVANA	exon	26792695	26792815	.	-	.	gene_id "ENSG00000225891.1"; transcript_id "ENST00000423060.1"; gene_type "antisense"; gene_status "NOVEL"; gene_name "RP3-476K8.3"; transcript_type "antisense"; transcript_status "KNOWN"; transcript_name "RP3-476K8.3-001"; exon_number 2; exon_id "ENSE00001599841.1"; level 2; tag "basic"; havana_gene "OTTHUMG00000003552.1"; havana_transcript "OTTHUMT00000009893.1";
chr1	HAVANA	exon	26789867	26789924	.	-	.	gene_id "ENSG00000225891.1"; transcript_id "ENST00000423060.1"; gene_type "antisense"; gene_status "NOVEL"; gene_name "RP3-476K8.3"; transcript_type "antisense"; transcript_status "KNOWN"; transcript_name "RP3-476K8.3-001"; exon_number 3; exon_id "ENSE00001597012.1"; level 2; tag "basic"; havana_gene "OTTHUMG00000003552.1"; havana_transcript "OTTHUMT00000009893.1";
chr1	HAVANA	exon	26789247	26789361	.	-	.	gene_id "ENSG00000225891.1"; transcript_id "ENST00000423060.1"; gene_type "antisense"; gene_status "NOVEL"; gene_name "RP3-476K8.3"; transcript_type "antisense"; transcript_status "KNOWN"; transcript_name "RP3-476K8.3-001"; exon_number 4; exon_id "ENSE00001606573.1"; level 2; tag "basic"; havana_gene "OTTHUMG00000003552.1"; havana_transcript "OTTHUMT00000009893.1";
chr1	HAVANA	exon	27018623	27020622	.	-	.	gene_id "ENSG00000260063.1"; transcript_id "ENST00000569378.1"; gene_type "antisense"; gene_status "NOVEL"; gene_name "RP5-968P14.2"; transcript_type "antisense"; transcript_status "KNOWN"; transcript_name "RP5-968P14.2-001"; exon_number 1; exon_id "ENSE00002603998.1"; level 2; tag "basic"; havana_gene "OTTHUMG00000175777.1"; havana_transcript "OTTHUMT00000431059.1";
chr1	HAVANA	exon	27202624	27202801	.	+	.	gene_id "ENSG00000226698.1"; transcript_id "ENST00000448791.1"; gene_type "antisense"; gene_status "NOVEL"; gene_name "RP1-50O24.6"; transcript_type "antisense"; transcript_status "KNOWN"; transcript_name "RP1-50O24.6-001"; exon_number 1; exon_id "ENSE00001673612.1"; level 2; tag "basic"; havana_gene "OTTHUMG00000004228.1"; havana_transcript "OTTHUMT00000012180.1";
chr1	HAVANA	exon	27204609	27204736	.	+	.	gene_id "ENSG00000226698.1"; transcript_id "ENST00000448791.1"; gene_type "antisense"; gene_status "NOVEL"; gene_name "RP1-50O24.6"; transcript_type "antisense"; transcript_status "KNOWN"; transcript_name "RP1-50O24.6-001"; exon_number 2; exon_id "ENSE00001647774.1"; level 2; tag "basic"; havana_gene "OTTHUMG00000004228.1"; havana_transcript "OTTHUMT00000012180.1";
chr1	HAVANA	exon	27783709	27783849	.	+	.	gene_id "ENSG00000241169.1"; transcript_id "ENST00000492975.1"; gene_type "lincRNA"; gene_status "NOVEL"; gene_name "RP4-752I6.1"; transcript_type "lincRNA"; transcript_status "KNOWN"; transcript_name "RP4-752I6.1-001"; exon_number 1; exon_id "ENSE00001818539.1"; level 2; tag "basic"; havana_gene "OTTHUMG00000003394.2"; havana_transcript "OTTHUMT00000009524.1";
chr1	HAVANA	exon	27785807	27786093	.	+	.	gene_id "ENSG00000241169.1"; transcript_id "ENST00000492975.1"; gene_type "lincRNA"; gene_status "NOVEL"; gene_name "RP4-752I6.1"; transcript_type "lincRNA"; transcript_status "KNOWN"; transcript_name "RP4-752I6.1-001"; exon_number 2; exon_id "ENSE00001902521.1"; level 2; tag "basic"; havana_gene "OTTHUMG00000003394.2"; havana_transcript "OTTHUMT00000009524.1";
chr1	HAVANA	exon	27852316	27852396	.	+	.	gene_id "ENSG00000237429.1"; transcript_id "ENST00000443579.1"; gene_type "antisense"; gene_status "NOVEL"; gene_name "RP1-159A19.4"; transcript_type "antisense"; transcript_status "KNOWN"; transcript_name "RP1-159A19.4-001"; exon_number 1; exon_id "ENSE00001783265.1"; level 2; tag "basic"; havana_gene "OTTHUMG00000003517.1"; havana_transcript "OTTHUMT00000009779.1";
chr1	HAVANA	exon	27856871	27857072	.	+	.	gene_id "ENSG00000237429.1"; transcript_id "ENST00000443579.1"; gene_type "antisense"; gene_status "NOVEL"; gene_name "RP1-159A19.4"; transcript_type "antisense"; transcript_status "KNOWN"; transcript_name "RP1-159A19.4-001"; exon_number 2; exon_id "ENSE00001594037.1"; level 2; tag "basic"; havana_gene "OTTHUMG00000003517.1"; havana_transcript "OTTHUMT00000009779.1";
chr1	HAVANA	exon	27989188	27989233	.	-	.	gene_id "ENSG00000233975.1"; transcript_id "ENST00000440492.1"; gene_type "lincRNA"; gene_status "NOVEL"; gene_name "RP11-288L9.1"; transcript_type "lincRNA"; transcript_status "KNOWN"; transcript_name "RP11-288L9.1-001"; exon_number 1; exon_id "ENSE00001670228.1"; level 2; tag "basic"; havana_gene "OTTHUMG00000003519.1"; havana_transcript "OTTHUMT00000009783.1";
chr1	HAVANA	exon	27986839	27987233	.	-	.	gene_id "ENSG00000233975.1"; transcript_id "ENST00000440492.1"; gene_type "lincRNA"; gene_status "NOVEL"; gene_name "RP11-288L9.1"; transcript_type "lincRNA"; transcript_status "KNOWN"; transcript_name "RP11-288L9.1-001"; exon_number 2; exon_id "ENSE00001783073.1"; level 2; tag "basic"; havana_gene "OTTHUMG00000003519.1"; havana_transcript "OTTHUMT00000009783.1";
chr1	HAVANA	exon	27995979	27996097	.	+	.	gene_id "ENSG00000225886.1"; transcript_id "ENST00000430683.1"; gene_type "antisense"; gene_status "NOVEL"; gene_name "RP11-288L9.4"; transcript_type "antisense"; transcript_status "KNOWN"; transcript_name "RP11-288L9.4-001"; exon_number 1; exon_id "ENSE00001709598.1"; level 2; tag "basic"; havana_gene "OTTHUMG00000042107.1"; havana_transcript "OTTHUMT00000100241.1";
chr1	HAVANA	exon	27996418	27996787	.	+	.	gene_id "ENSG00000225886.1"; transcript_id "ENST00000430683.1"; gene_type "antisense"; gene_status "NOVEL"; gene_name "RP11-288L9.4"; transcript_type "antisense"; transcript_status "KNOWN"; transcript_name "RP11-288L9.4-001"; exon_number 2; exon_id "ENSE00001746537.1"; level 2; tag "basic"; havana_gene "OTTHUMG00000042107.1"; havana_transcript "OTTHUMT00000100241.1";
chr1	HAVANA	exon	28146494	28146852	.	+	.	gene_id "ENSG00000270031.1"; transcript_id "ENST00000602843.1"; gene_type "sense_intronic"; gene_status "NOVEL"; gene_name "RP3-426I6.6"; transcript_type "sense_intronic"; transcript_status "KNOWN"; transcript_name "RP3-426I6.6-001"; exon_number 1; exon_id "ENSE00003401626.1"; level 2; tag "basic"; havana_gene "OTTHUMG00000183955.1"; havana_transcript "OTTHUMT00000467582.1";
chr1	HAVANA	exon	28286671	28286704	.	-	.	gene_id "ENSG00000227050.1"; transcript_id "ENST00000448015.1"; gene_type "antisense"; gene_status "NOVEL"; gene_name "RP11-460I13.2"; transcript_type "antisense"; transcript_status "KNOWN"; transcript_name "RP11-460I13.2-001"; exon_number 1; exon_id "ENSE00001741611.1"; level 2; tag "basic"; havana_gene "OTTHUMG00000003911.1"; havana_transcript "OTTHUMT00000011174.1";
chr1	HAVANA	exon	28285364	28285451	.	-	.	gene_id "ENSG00000227050.1"; transcript_id "ENST00000448015.1"; gene_type "antisense"; gene_status "NOVEL"; gene_name "RP11-460I13.2"; transcript_type "antisense"; transcript_status "KNOWN"; transcript_name "RP11-460I13.2-001"; exon_number 2; exon_id "ENSE00001804275.1"; level 2; tag "basic"; havana_gene "OTTHUMG00000003911.1"; havana_transcript "OTTHUMT00000011174.1";
chr1	HAVANA	exon	28282520	28282603	.	-	.	gene_id "ENSG00000227050.1"; transcript_id "ENST00000448015.1"; gene_type "antisense"; gene_status "NOVEL"; gene_name "RP11-460I13.2"; transcript_type "antisense"; transcript_status "KNOWN"; transcript_name "RP11-460I13.2-001"; exon_number 3; exon_id "ENSE00001670621.1"; level 2; tag "basic"; havana_gene "OTTHUMG00000003911.1"; havana_transcript "OTTHUMT00000011174.1";
chr1	HAVANA	exon	28282282	28282361	.	-	.	gene_id "ENSG00000227050.1"; transcript_id "ENST00000448015.1"; gene_type "antisense"; gene_status "NOVEL"; gene_name "RP11-460I13.2"; transcript_type "antisense"; transcript_status "KNOWN"; transcript_name "RP11-460I13.2-001"; exon_number 4; exon_id "ENSE00001769820.1"; level 2; tag "basic"; havana_gene "OTTHUMG00000003911.1"; havana_transcript "OTTHUMT00000011174.1";
chr1	HAVANA	exon	28265386	28265590	.	-	.	gene_id "ENSG00000227050.1"; transcript_id "ENST00000448015.1"; gene_type "antisense"; gene_status "NOVEL"; gene_name "RP11-460I13.2"; transcript_type "antisense"; transcript_status "KNOWN"; transcript_name "RP11-460I13.2-001"; exon_number 5; exon_id "ENSE00001617335.1"; level 2; tag "basic"; havana_gene "OTTHUMG00000003911.1"; havana_transcript "OTTHUMT00000011174.1";
chr1	HAVANA	exon	28573655	28574079	.	+	.	gene_id "ENSG00000271398.1"; transcript_id "ENST00000605846.1"; gene_type "lincRNA"; gene_status "NOVEL"; gene_name "RP5-1092A3.5"; transcript_type "lincRNA"; transcript_status "KNOWN"; transcript_name "RP5-1092A3.5-001"; exon_number 1; exon_id "ENSE00003679936.1"; level 2; tag "basic"; havana_gene "OTTHUMG00000185179.1"; havana_transcript "OTTHUMT00000469730.1";
chr1	HAVANA	exon	28832555	28832596	.	+	.	gene_id "ENSG00000242125.2"; transcript_id "ENST00000447507.1"; gene_type "sense_intronic"; gene_status "KNOWN"; gene_name "SNHG3"; transcript_type "retained_intron"; transcript_status "KNOWN"; transcript_name "SNHG3-003"; exon_number 1; exon_id "ENSE00001650230.1"; level 2; havana_gene "OTTHUMG00000003657.1"; havana_transcript "OTTHUMT00000010375.1";
chr1	HAVANA	exon	28834640	28834782	.	+	.	gene_id "ENSG00000242125.2"; transcript_id "ENST00000447507.1"; gene_type "sense_intronic"; gene_status "KNOWN"; gene_name "SNHG3"; transcript_type "retained_intron"; transcript_status "KNOWN"; transcript_name "SNHG3-003"; exon_number 2; exon_id "ENSE00001715750.1"; level 2; havana_gene "OTTHUMG00000003657.1"; havana_transcript "OTTHUMT00000010375.1";
chr1	ENSEMBL	exon	28833878	28834083	.	+	.	gene_id "ENSG00000242125.2"; transcript_id "ENST00000364938.1"; gene_type "sense_intronic"; gene_status "KNOWN"; gene_name "SNHG3"; transcript_type "snoRNA"; transcript_status "KNOWN"; transcript_name "SNHG3-201"; exon_number 1; exon_id "ENSE00001439701.1"; level 3; tag "basic"; havana_gene "OTTHUMG00000003657.1";
chr1	HAVANA	exon	28908102	28908346	.	-	.	gene_id "ENSG00000197989.9"; transcript_id "ENST00000531126.1"; gene_type "antisense"; gene_status "KNOWN"; gene_name "SNHG12"; transcript_type "antisense"; transcript_status "KNOWN"; transcript_name "SNHG12-001"; exon_number 1; exon_id "ENSE00001913570.1"; level 2; tag "basic"; havana_gene "OTTHUMG00000003654.2"; havana_transcript "OTTHUMT00000010356.1";
chr1	HAVANA	exon	28907623	28907741	.	-	.	gene_id "ENSG00000197989.9"; transcript_id "ENST00000531126.1"; gene_type "antisense"; gene_status "KNOWN"; gene_name "SNHG12"; transcript_type "antisense"; transcript_status "KNOWN"; transcript_name "SNHG12-001"; exon_number 2; exon_id "ENSE00001415324.1"; level 2; tag "basic"; havana_gene "OTTHUMG00000003654.2"; havana_transcript "OTTHUMT00000010356.1";
chr1	HAVANA	exon	28907072	28907158	.	-	.	gene_id "ENSG00000197989.9"; transcript_id "ENST00000531126.1"; gene_type "antisense"; gene_status "KNOWN"; gene_name "SNHG12"; transcript_type "antisense"; transcript_status "KNOWN"; transcript_name "SNHG12-001"; exon_number 3; exon_id "ENSE00002297015.1"; level 2; tag "basic"; havana_gene "OTTHUMG00000003654.2"; havana_transcript "OTTHUMT00000010356.1";
chr1	HAVANA	exon	28906424	28906493	.	-	.	gene_id "ENSG00000197989.9"; transcript_id "ENST00000531126.1"; gene_type "antisense"; gene_status "KNOWN"; gene_name "SNHG12"; transcript_type "antisense"; transcript_status "KNOWN"; transcript_name "SNHG12-001"; exon_number 4; exon_id "ENSE00001841658.1"; level 2; tag "basic"; havana_gene "OTTHUMG00000003654.2"; havana_transcript "OTTHUMT00000010356.1";
chr1	HAVANA	exon	28906045	28906099	.	-	.	gene_id "ENSG00000197989.9"; transcript_id "ENST00000531126.1"; gene_type "antisense"; gene_status "KNOWN"; gene_name "SNHG12"; transcript_type "antisense"; transcript_status "KNOWN"; transcript_name "SNHG12-001"; exon_number 5; exon_id "ENSE00001882723.1"; level 2; tag "basic"; havana_gene "OTTHUMG00000003654.2"; havana_transcript "OTTHUMT00000010356.1";
chr1	HAVANA	exon	28905050	28905192	.	-	.	gene_id "ENSG00000197989.9"; transcript_id "ENST00000531126.1"; gene_type "antisense"; gene_status "KNOWN"; gene_name "SNHG12"; transcript_type "antisense"; transcript_status "KNOWN"; transcript_name "SNHG12-001"; exon_number 6; exon_id "ENSE00001874333.1"; level 2; tag "basic"; havana_gene "OTTHUMG00000003654.2"; havana_transcript "OTTHUMT00000010356.1";
chr1	HAVANA	exon	28908602	28909495	.	-	.	gene_id "ENSG00000197989.9"; transcript_id "ENST00000488745.1"; gene_type "antisense"; gene_status "KNOWN"; gene_name "SNHG12"; transcript_type "antisense"; transcript_status "KNOWN"; transcript_name "SNHG12-002"; exon_number 1; exon_id "ENSE00001830023.1"; level 2; tag "basic"; havana_gene "OTTHUMG00000003654.2"; havana_transcript "OTTHUMT00000010357.1";
chr1	HAVANA	exon	28907623	28907741	.	-	.	gene_id "ENSG00000197989.9"; transcript_id "ENST00000488745.1"; gene_type "antisense"; gene_status "KNOWN"; gene_name "SNHG12"; transcript_type "antisense"; transcript_status "KNOWN"; transcript_name "SNHG12-002"; exon_number 2; exon_id "ENSE00001415324.1"; level 2; tag "basic"; havana_gene "OTTHUMG00000003654.2"; havana_transcript "OTTHUMT00000010357.1";
chr1	HAVANA	exon	28907072	28907158	.	-	.	gene_id "ENSG00000197989.9"; transcript_id "ENST00000488745.1"; gene_type "antisense"; gene_status "KNOWN"; gene_name "SNHG12"; transcript_type "antisense"; transcript_status "KNOWN"; transcript_name "SNHG12-002"; exon_number 3; exon_id "ENSE00002297015.1"; level 2; tag "basic"; havana_gene "OTTHUMG00000003654.2"; havana_transcript "OTTHUMT00000010357.1";
chr1	HAVANA	exon	28906424	28906493	.	-	.	gene_id "ENSG00000197989.9"; transcript_id "ENST00000488745.1"; gene_type "antisense"; gene_status "KNOWN"; gene_name "SNHG12"; transcript_type "antisense"; transcript_status "KNOWN"; transcript_name "SNHG12-002"; exon_number 4; exon_id "ENSE00001841658.1"; level 2; tag "basic"; havana_gene "OTTHUMG00000003654.2"; havana_transcript "OTTHUMT00000010357.1";
chr1	HAVANA	exon	28906045	28906099	.	-	.	gene_id "ENSG00000197989.9"; transcript_id "ENST00000488745.1"; gene_type "antisense"; gene_status "KNOWN"; gene_name "SNHG12"; transcript_type "antisense"; transcript_status "KNOWN"; transcript_name "SNHG12-002"; exon_number 5; exon_id "ENSE00001882723.1"; level 2; tag "basic"; havana_gene "OTTHUMG00000003654.2"; havana_transcript "OTTHUMT00000010357.1";
chr1	HAVANA	exon	28905053	28905192	.	-	.	gene_id "ENSG00000197989.9"; transcript_id "ENST00000488745.1"; gene_type "antisense"; gene_status "KNOWN"; gene_name "SNHG12"; transcript_type "antisense"; transcript_status "KNOWN"; transcript_name "SNHG12-002"; exon_number 6; exon_id "ENSE00001946450.1"; level 2; tag "basic"; havana_gene "OTTHUMG00000003654.2"; havana_transcript "OTTHUMT00000010357.1";
chr1	HAVANA	exon	28969740	28970029	.	+	.	gene_id "ENSG00000229388.1"; transcript_id "ENST00000420776.1"; gene_type "lincRNA"; gene_status "NOVEL"; gene_name "RP11-442N24__B.1"; transcript_type "lincRNA"; transcript_status "KNOWN"; transcript_name "RP11-442N24__B.1-001"; exon_number 1; exon_id "ENSE00001691648.1"; level 1; tag "exp_conf"; havana_gene "OTTHUMG00000003649.1"; havana_transcript "OTTHUMT00000010341.1";
chr1	HAVANA	exon	28974709	28975042	.	+	.	gene_id "ENSG00000229388.1"; transcript_id "ENST00000420776.1"; gene_type "lincRNA"; gene_status "NOVEL"; gene_name "RP11-442N24__B.1"; transcript_type "lincRNA"; transcript_status "KNOWN"; transcript_name "RP11-442N24__B.1-001"; exon_number 2; exon_id "ENSE00001804012.1"; level 1; tag "exp_conf"; havana_gene "OTTHUMG00000003649.1"; havana_transcript "OTTHUMT00000010341.1";
chr1	HAVANA	exon	29479001	29479199	.	+	.	gene_id "ENSG00000227637.1"; transcript_id "ENST00000450108.1"; gene_type "antisense"; gene_status "NOVEL"; gene_name "RP11-242O24.5"; transcript_type "antisense"; transcript_status "KNOWN"; transcript_name "RP11-242O24.5-001"; exon_number 1; exon_id "ENSE00001790160.1"; level 2; tag "basic"; havana_gene "OTTHUMG00000003662.1"; havana_transcript "OTTHUMT00000010391.1";
chr1	HAVANA	exon	29479383	29479503	.	+	.	gene_id "ENSG00000227637.1"; transcript_id "ENST00000450108.1"; gene_type "antisense"; gene_status "NOVEL"; gene_name "RP11-242O24.5"; transcript_type "antisense"; transcript_status "KNOWN"; transcript_name "RP11-242O24.5-001"; exon_number 2; exon_id "ENSE00001676221.1"; level 2; tag "basic"; havana_gene "OTTHUMG00000003662.1"; havana_transcript "OTTHUMT00000010391.1";
chr1	HAVANA	exon	30613110	30613187	.	+	.	gene_id "ENSG00000233372.1"; transcript_id "ENST00000441046.1"; gene_type "lincRNA"; gene_status "PUTATIVE"; gene_name "RP5-893G23.1"; transcript_type "lincRNA"; transcript_status "PUTATIVE"; transcript_name "RP5-893G23.1-001"; exon_number 1; exon_id "ENSE00001613188.1"; level 1; tag "basic"; tag "exp_conf"; havana_gene "OTTHUMG00000003685.1"; havana_transcript "OTTHUMT00000010419.1";
chr1	HAVANA	exon	30613982	30614454	.	+	.	gene_id "ENSG00000233372.1"; transcript_id "ENST00000441046.1"; gene_type "lincRNA"; gene_status "PUTATIVE"; gene_name "RP5-893G23.1"; transcript_type "lincRNA"; transcript_status "PUTATIVE"; transcript_name "RP5-893G23.1-001"; exon_number 2; exon_id "ENSE00001603977.1"; level 1; tag "basic"; tag "exp_conf"; havana_gene "OTTHUMG00000003685.1"; havana_transcript "OTTHUMT00000010419.1";
chr1	HAVANA	exon	31191351	31194021	.	+	.	gene_id "ENSG00000186056.5"; transcript_id "ENST00000414532.2"; gene_type "antisense"; gene_status "NOVEL"; gene_name "MATN1-AS1"; transcript_type "antisense"; transcript_status "KNOWN"; transcript_name "MATN1-AS1-002"; exon_number 1; exon_id "ENSE00001629369.1"; level 2; tag "basic"; havana_gene "OTTHUMG00000003706.2"; havana_transcript "OTTHUMT00000010461.1";
chr1	HAVANA	exon	31194135	31194569	.	+	.	gene_id "ENSG00000186056.5"; transcript_id "ENST00000414532.2"; gene_type "antisense"; gene_status "NOVEL"; gene_name "MATN1-AS1"; transcript_type "antisense"; transcript_status "KNOWN"; transcript_name "MATN1-AS1-002"; exon_number 2; exon_id "ENSE00001432307.1"; level 2; tag "basic"; havana_gene "OTTHUMG00000003706.2"; havana_transcript "OTTHUMT00000010461.1";
chr1	HAVANA	exon	31198582	31198898	.	+	.	gene_id "ENSG00000186056.5"; transcript_id "ENST00000414532.2"; gene_type "antisense"; gene_status "NOVEL"; gene_name "MATN1-AS1"; transcript_type "antisense"; transcript_status "KNOWN"; transcript_name "MATN1-AS1-002"; exon_number 3; exon_id "ENSE00001430231.1"; level 2; tag "basic"; havana_gene "OTTHUMG00000003706.2"; havana_transcript "OTTHUMT00000010461.1";
chr1	HAVANA	exon	31199090	31199591	.	+	.	gene_id "ENSG00000186056.5"; transcript_id "ENST00000414532.2"; gene_type "antisense"; gene_status "NOVEL"; gene_name "MATN1-AS1"; transcript_type "antisense"; transcript_status "KNOWN"; transcript_name "MATN1-AS1-002"; exon_number 4; exon_id "ENSE00001428684.1"; level 2; tag "basic"; havana_gene "OTTHUMG00000003706.2"; havana_transcript "OTTHUMT00000010461.1";
chr1	HAVANA	exon	31191619	31192412	.	+	.	gene_id "ENSG00000186056.5"; transcript_id "ENST00000454613.1"; gene_type "antisense"; gene_status "NOVEL"; gene_name "MATN1-AS1"; transcript_type "antisense"; transcript_status "KNOWN"; transcript_name "MATN1-AS1-001"; exon_number 1; exon_id "ENSE00001717597.1"; level 2; tag "basic"; havana_gene "OTTHUMG00000003706.2"; havana_transcript "OTTHUMT00000010460.1";
chr1	HAVANA	exon	31194135	31194569	.	+	.	gene_id "ENSG00000186056.5"; transcript_id "ENST00000454613.1"; gene_type "antisense"; gene_status "NOVEL"; gene_name "MATN1-AS1"; transcript_type "antisense"; transcript_status "KNOWN"; transcript_name "MATN1-AS1-001"; exon_number 2; exon_id "ENSE00001432307.1"; level 2; tag "basic"; havana_gene "OTTHUMG00000003706.2"; havana_transcript "OTTHUMT00000010460.1";
chr1	HAVANA	exon	31198582	31198898	.	+	.	gene_id "ENSG00000186056.5"; transcript_id "ENST00000454613.1"; gene_type "antisense"; gene_status "NOVEL"; gene_name "MATN1-AS1"; transcript_type "antisense"; transcript_status "KNOWN"; transcript_name "MATN1-AS1-001"; exon_number 3; exon_id "ENSE00001430231.1"; level 2; tag "basic"; havana_gene "OTTHUMG00000003706.2"; havana_transcript "OTTHUMT00000010460.1";
chr1	HAVANA	exon	31199090	31199674	.	+	.	gene_id "ENSG00000186056.5"; transcript_id "ENST00000454613.1"; gene_type "antisense"; gene_status "NOVEL"; gene_name "MATN1-AS1"; transcript_type "antisense"; transcript_status "KNOWN"; transcript_name "MATN1-AS1-001"; exon_number 4; exon_id "ENSE00001674291.1"; level 2; tag "basic"; havana_gene "OTTHUMG00000003706.2"; havana_transcript "OTTHUMT00000010460.1";
chr1	HAVANA	exon	31191629	31192079	.	+	.	gene_id "ENSG00000186056.5"; transcript_id "ENST00000414763.1"; gene_type "antisense"; gene_status "NOVEL"; gene_name "MATN1-AS1"; transcript_type "antisense"; transcript_status "KNOWN"; transcript_name "MATN1-AS1-003"; exon_number 1; exon_id "ENSE00001782313.1"; level 2; tag "basic"; havana_gene "OTTHUMG00000003706.2"; havana_transcript "OTTHUMT00000010462.1";
chr1	HAVANA	exon	31194135	31194570	.	+	.	gene_id "ENSG00000186056.5"; transcript_id "ENST00000414763.1"; gene_type "antisense"; gene_status "NOVEL"; gene_name "MATN1-AS1"; transcript_type "antisense"; transcript_status "KNOWN"; transcript_name "MATN1-AS1-003"; exon_number 2; exon_id "ENSE00001783611.1"; level 2; tag "basic"; havana_gene "OTTHUMG00000003706.2"; havana_transcript "OTTHUMT00000010462.1";
chr1	HAVANA	exon	31198567	31198898	.	+	.	gene_id "ENSG00000186056.5"; transcript_id "ENST00000443076.1"; gene_type "antisense"; gene_status "NOVEL"; gene_name "MATN1-AS1"; transcript_type "antisense"; transcript_status "KNOWN"; transcript_name "MATN1-AS1-004"; exon_number 1; exon_id "ENSE00001611846.1"; level 2; tag "basic"; havana_gene "OTTHUMG00000003706.2"; havana_transcript "OTTHUMT00000091338.1";
chr1	HAVANA	exon	31199090	31199211	.	+	.	gene_id "ENSG00000186056.5"; transcript_id "ENST00000443076.1"; gene_type "antisense"; gene_status "NOVEL"; gene_name "MATN1-AS1"; transcript_type "antisense"; transcript_status "KNOWN"; transcript_name "MATN1-AS1-004"; exon_number 2; exon_id "ENSE00001728556.1"; level 2; tag "basic"; havana_gene "OTTHUMG00000003706.2"; havana_transcript "OTTHUMT00000091338.1";
chr1	HAVANA	exon	31288294	31288400	.	-	.	gene_id "ENSG00000229607.1"; transcript_id "ENST00000440358.1"; gene_type "lincRNA"; gene_status "NOVEL"; gene_name "RP5-1125N11.1"; transcript_type "lincRNA"; transcript_status "KNOWN"; transcript_name "RP5-1125N11.1-001"; exon_number 1; exon_id "ENSE00001787901.1"; level 2; tag "basic"; havana_gene "OTTHUMG00000003704.1"; havana_transcript "OTTHUMT00000010457.1";
chr1	HAVANA	exon	31283225	31283561	.	-	.	gene_id "ENSG00000229607.1"; transcript_id "ENST00000440358.1"; gene_type "lincRNA"; gene_status "NOVEL"; gene_name "RP5-1125N11.1"; transcript_type "lincRNA"; transcript_status "KNOWN"; transcript_name "RP5-1125N11.1-001"; exon_number 2; exon_id "ENSE00001803900.1"; level 2; tag "basic"; havana_gene "OTTHUMG00000003704.1"; havana_transcript "OTTHUMT00000010457.1";
chr1	HAVANA	exon	31297075	31297220	.	+	.	gene_id "ENSG00000223382.3"; transcript_id "ENST00000430320.3"; gene_type "lincRNA"; gene_status "NOVEL"; gene_name "RP1-65J11.1"; transcript_type "lincRNA"; transcript_status "KNOWN"; transcript_name "RP1-65J11.1-002"; exon_number 1; exon_id "ENSE00001633076.1"; level 2; tag "basic"; havana_gene "OTTHUMG00000003749.5"; havana_transcript "OTTHUMT00000010559.4";
chr1	HAVANA	exon	31299452	31299499	.	+	.	gene_id "ENSG00000223382.3"; transcript_id "ENST00000430320.3"; gene_type "lincRNA"; gene_status "NOVEL"; gene_name "RP1-65J11.1"; transcript_type "lincRNA"; transcript_status "KNOWN"; transcript_name "RP1-65J11.1-002"; exon_number 2; exon_id "ENSE00001622461.1"; level 2; tag "basic"; havana_gene "OTTHUMG00000003749.5"; havana_transcript "OTTHUMT00000010559.4";
chr1	HAVANA	exon	31302595	31302729	.	+	.	gene_id "ENSG00000223382.3"; transcript_id "ENST00000430320.3"; gene_type "lincRNA"; gene_status "NOVEL"; gene_name "RP1-65J11.1"; transcript_type "lincRNA"; transcript_status "KNOWN"; transcript_name "RP1-65J11.1-002"; exon_number 3; exon_id "ENSE00001707968.1"; level 2; tag "basic"; havana_gene "OTTHUMG00000003749.5"; havana_transcript "OTTHUMT00000010559.4";
chr1	HAVANA	exon	31306353	31307131	.	+	.	gene_id "ENSG00000223382.3"; transcript_id "ENST00000430320.3"; gene_type "lincRNA"; gene_status "NOVEL"; gene_name "RP1-65J11.1"; transcript_type "lincRNA"; transcript_status "KNOWN"; transcript_name "RP1-65J11.1-002"; exon_number 4; exon_id "ENSE00001760279.3"; level 2; tag "basic"; havana_gene "OTTHUMG00000003749.5"; havana_transcript "OTTHUMT00000010559.4";
chr1	HAVANA	exon	31331005	31331213	.	+	.	gene_id "ENSG00000235143.1"; transcript_id "ENST00000431202.1"; gene_type "antisense"; gene_status "NOVEL"; gene_name "RP1-65J11.5"; transcript_type "antisense"; transcript_status "KNOWN"; transcript_name "RP1-65J11.5-001"; exon_number 1; exon_id "ENSE00001730301.1"; level 2; tag "basic"; havana_gene "OTTHUMG00000043647.1"; havana_transcript "OTTHUMT00000102020.1";
chr1	HAVANA	exon	31331564	31333101	.	+	.	gene_id "ENSG00000235143.1"; transcript_id "ENST00000431202.1"; gene_type "antisense"; gene_status "NOVEL"; gene_name "RP1-65J11.5"; transcript_type "antisense"; transcript_status "KNOWN"; transcript_name "RP1-65J11.5-001"; exon_number 2; exon_id "ENSE00001775979.1"; level 2; tag "basic"; havana_gene "OTTHUMG00000043647.1"; havana_transcript "OTTHUMT00000102020.1";
chr1	HAVANA	exon	32041011	32041174	.	-	.	gene_id "ENSG00000229167.1"; transcript_id "ENST00000435872.1"; gene_type "antisense"; gene_status "NOVEL"; gene_name "RP11-73M7.1"; transcript_type "antisense"; transcript_status "KNOWN"; transcript_name "RP11-73M7.1-001"; exon_number 1; exon_id "ENSE00001688158.1"; level 1; tag "basic"; tag "exp_conf"; havana_gene "OTTHUMG00000003875.1"; havana_transcript "OTTHUMT00000011041.1";
chr1	HAVANA	exon	32037636	32037904	.	-	.	gene_id "ENSG00000229167.1"; transcript_id "ENST00000435872.1"; gene_type "antisense"; gene_status "NOVEL"; gene_name "RP11-73M7.1"; transcript_type "antisense"; transcript_status "KNOWN"; transcript_name "RP11-73M7.1-001"; exon_number 2; exon_id "ENSE00001793993.1"; level 1; tag "basic"; tag "exp_conf"; havana_gene "OTTHUMG00000003875.1"; havana_transcript "OTTHUMT00000011041.1";
chr1	HAVANA	exon	32037186	32037343	.	-	.	gene_id "ENSG00000229167.1"; transcript_id "ENST00000435872.1"; gene_type "antisense"; gene_status "NOVEL"; gene_name "RP11-73M7.1"; transcript_type "antisense"; transcript_status "KNOWN"; transcript_name "RP11-73M7.1-001"; exon_number 3; exon_id "ENSE00001666937.1"; level 1; tag "basic"; tag "exp_conf"; havana_gene "OTTHUMG00000003875.1"; havana_transcript "OTTHUMT00000011041.1";
chr1	HAVANA	exon	32109650	32109897	.	+	.	gene_id "ENSG00000235790.3"; transcript_id "ENST00000610043.1"; gene_type "antisense"; gene_status "NOVEL"; gene_name "RP11-73M7.6"; transcript_type "antisense"; transcript_status "KNOWN"; transcript_name "RP11-73M7.6-010"; exon_number 1; exon_id "ENSE00003704565.1"; level 2; tag "basic"; havana_gene "OTTHUMG00000003881.4"; havana_transcript "OTTHUMT00000472545.1";
chr1	HAVANA	exon	32117450	32117589	.	+	.	gene_id "ENSG00000235790.3"; transcript_id "ENST00000610043.1"; gene_type "antisense"; gene_status "NOVEL"; gene_name "RP11-73M7.6"; transcript_type "antisense"; transcript_status "KNOWN"; transcript_name "RP11-73M7.6-010"; exon_number 2; exon_id "ENSE00002863435.1"; level 2; tag "basic"; havana_gene "OTTHUMG00000003881.4"; havana_transcript "OTTHUMT00000472545.1";
chr1	HAVANA	exon	32117712	32117845	.	+	.	gene_id "ENSG00000235790.3"; transcript_id "ENST00000610043.1"; gene_type "antisense"; gene_status "NOVEL"; gene_name "RP11-73M7.6"; transcript_type "antisense"; transcript_status "KNOWN"; transcript_name "RP11-73M7.6-010"; exon_number 3; exon_id "ENSE00003709894.1"; level 2; tag "basic"; havana_gene "OTTHUMG00000003881.4"; havana_transcript "OTTHUMT00000472545.1";
chr1	HAVANA	exon	32121512	32121645	.	+	.	gene_id "ENSG00000235790.3"; transcript_id "ENST00000610043.1"; gene_type "antisense"; gene_status "NOVEL"; gene_name "RP11-73M7.6"; transcript_type "antisense"; transcript_status "KNOWN"; transcript_name "RP11-73M7.6-010"; exon_number 4; exon_id "ENSE00002776187.1"; level 2; tag "basic"; havana_gene "OTTHUMG00000003881.4"; havana_transcript "OTTHUMT00000472545.1";
chr1	HAVANA	exon	32122498	32122662	.	+	.	gene_id "ENSG00000235790.3"; transcript_id "ENST00000610043.1"; gene_type "antisense"; gene_status "NOVEL"; gene_name "RP11-73M7.6"; transcript_type "antisense"; transcript_status "KNOWN"; transcript_name "RP11-73M7.6-010"; exon_number 5; exon_id "ENSE00002936026.1"; level 2; tag "basic"; havana_gene "OTTHUMG00000003881.4"; havana_transcript "OTTHUMT00000472545.1";
chr1	HAVANA	exon	32125299	32125377	.	+	.	gene_id "ENSG00000235790.3"; transcript_id "ENST00000610043.1"; gene_type "antisense"; gene_status "NOVEL"; gene_name "RP11-73M7.6"; transcript_type "antisense"; transcript_status "KNOWN"; transcript_name "RP11-73M7.6-010"; exon_number 6; exon_id "ENSE00003706831.1"; level 2; tag "basic"; havana_gene "OTTHUMG00000003881.4"; havana_transcript "OTTHUMT00000472545.1";
chr1	HAVANA	exon	32109650	32109897	.	+	.	gene_id "ENSG00000235790.3"; transcript_id "ENST00000609625.1"; gene_type "antisense"; gene_status "NOVEL"; gene_name "RP11-73M7.6"; transcript_type "antisense"; transcript_status "KNOWN"; transcript_name "RP11-73M7.6-012"; exon_number 1; exon_id "ENSE00003704565.1"; level 2; tag "basic"; havana_gene "OTTHUMG00000003881.4"; havana_transcript "OTTHUMT00000472546.1";
chr1	HAVANA	exon	32117450	32117589	.	+	.	gene_id "ENSG00000235790.3"; transcript_id "ENST00000609625.1"; gene_type "antisense"; gene_status "NOVEL"; gene_name "RP11-73M7.6"; transcript_type "antisense"; transcript_status "KNOWN"; transcript_name "RP11-73M7.6-012"; exon_number 2; exon_id "ENSE00002863435.1"; level 2; tag "basic"; havana_gene "OTTHUMG00000003881.4"; havana_transcript "OTTHUMT00000472546.1";
chr1	HAVANA	exon	32122498	32122662	.	+	.	gene_id "ENSG00000235790.3"; transcript_id "ENST00000609625.1"; gene_type "antisense"; gene_status "NOVEL"; gene_name "RP11-73M7.6"; transcript_type "antisense"; transcript_status "KNOWN"; transcript_name "RP11-73M7.6-012"; exon_number 3; exon_id "ENSE00002936026.1"; level 2; tag "basic"; havana_gene "OTTHUMG00000003881.4"; havana_transcript "OTTHUMT00000472546.1";
chr1	HAVANA	exon	32125299	32125505	.	+	.	gene_id "ENSG00000235790.3"; transcript_id "ENST00000609625.1"; gene_type "antisense"; gene_status "NOVEL"; gene_name "RP11-73M7.6"; transcript_type "antisense"; transcript_status "KNOWN"; transcript_name "RP11-73M7.6-012"; exon_number 4; exon_id "ENSE00003708788.1"; level 2; tag "basic"; havana_gene "OTTHUMG00000003881.4"; havana_transcript "OTTHUMT00000472546.1";
chr1	HAVANA	exon	32110361	32110447	.	+	.	gene_id "ENSG00000235790.3"; transcript_id "ENST00000608332.1"; gene_type "antisense"; gene_status "NOVEL"; gene_name "RP11-73M7.6"; transcript_type "antisense"; transcript_status "KNOWN"; transcript_name "RP11-73M7.6-016"; exon_number 1; exon_id "ENSE00003704506.1"; level 2; tag "basic"; havana_gene "OTTHUMG00000003881.4"; havana_transcript "OTTHUMT00000472548.1";
chr1	HAVANA	exon	32117450	32117589	.	+	.	gene_id "ENSG00000235790.3"; transcript_id "ENST00000608332.1"; gene_type "antisense"; gene_status "NOVEL"; gene_name "RP11-73M7.6"; transcript_type "antisense"; transcript_status "KNOWN"; transcript_name "RP11-73M7.6-016"; exon_number 2; exon_id "ENSE00002863435.1"; level 2; tag "basic"; havana_gene "OTTHUMG00000003881.4"; havana_transcript "OTTHUMT00000472548.1";
chr1	HAVANA	exon	32122498	32122662	.	+	.	gene_id "ENSG00000235790.3"; transcript_id "ENST00000608332.1"; gene_type "antisense"; gene_status "NOVEL"; gene_name "RP11-73M7.6"; transcript_type "antisense"; transcript_status "KNOWN"; transcript_name "RP11-73M7.6-016"; exon_number 3; exon_id "ENSE00002936026.1"; level 2; tag "basic"; havana_gene "OTTHUMG00000003881.4"; havana_transcript "OTTHUMT00000472548.1";
chr1	HAVANA	exon	32125299	32125505	.	+	.	gene_id "ENSG00000235790.3"; transcript_id "ENST00000608332.1"; gene_type "antisense"; gene_status "NOVEL"; gene_name "RP11-73M7.6"; transcript_type "antisense"; transcript_status "KNOWN"; transcript_name "RP11-73M7.6-016"; exon_number 4; exon_id "ENSE00003708788.1"; level 2; tag "basic"; havana_gene "OTTHUMG00000003881.4"; havana_transcript "OTTHUMT00000472548.1";
chr1	HAVANA	exon	32110612	32110721	.	+	.	gene_id "ENSG00000235790.3"; transcript_id "ENST00000591592.1"; gene_type "antisense"; gene_status "NOVEL"; gene_name "RP11-73M7.6"; transcript_type "antisense"; transcript_status "KNOWN"; transcript_name "RP11-73M7.6-003"; exon_number 1; exon_id "ENSE00002876976.1"; level 2; tag "basic"; havana_gene "OTTHUMG00000003881.4"; havana_transcript "OTTHUMT00000459924.1";
chr1	HAVANA	exon	32117450	32117589	.	+	.	gene_id "ENSG00000235790.3"; transcript_id "ENST00000591592.1"; gene_type "antisense"; gene_status "NOVEL"; gene_name "RP11-73M7.6"; transcript_type "antisense"; transcript_status "KNOWN"; transcript_name "RP11-73M7.6-003"; exon_number 2; exon_id "ENSE00002863435.1"; level 2; tag "basic"; havana_gene "OTTHUMG00000003881.4"; havana_transcript "OTTHUMT00000459924.1";
chr1	HAVANA	exon	32122498	32122662	.	+	.	gene_id "ENSG00000235790.3"; transcript_id "ENST00000591592.1"; gene_type "antisense"; gene_status "NOVEL"; gene_name "RP11-73M7.6"; transcript_type "antisense"; transcript_status "KNOWN"; transcript_name "RP11-73M7.6-003"; exon_number 3; exon_id "ENSE00002936026.1"; level 2; tag "basic"; havana_gene "OTTHUMG00000003881.4"; havana_transcript "OTTHUMT00000459924.1";
chr1	HAVANA	exon	32125255	32125417	.	+	.	gene_id "ENSG00000235790.3"; transcript_id "ENST00000591592.1"; gene_type "antisense"; gene_status "NOVEL"; gene_name "RP11-73M7.6"; transcript_type "antisense"; transcript_status "KNOWN"; transcript_name "RP11-73M7.6-003"; exon_number 4; exon_id "ENSE00002912177.1"; level 2; tag "basic"; havana_gene "OTTHUMG00000003881.4"; havana_transcript "OTTHUMT00000459924.1";
chr1	HAVANA	exon	32110637	32110747	.	+	.	gene_id "ENSG00000235790.3"; transcript_id "ENST00000608888.1"; gene_type "antisense"; gene_status "NOVEL"; gene_name "RP11-73M7.6"; transcript_type "antisense"; transcript_status "KNOWN"; transcript_name "RP11-73M7.6-017"; exon_number 1; exon_id "ENSE00003709763.1"; level 2; tag "basic"; havana_gene "OTTHUMG00000003881.4"; havana_transcript "OTTHUMT00000472550.1";
chr1	HAVANA	exon	32117450	32117589	.	+	.	gene_id "ENSG00000235790.3"; transcript_id "ENST00000608888.1"; gene_type "antisense"; gene_status "NOVEL"; gene_name "RP11-73M7.6"; transcript_type "antisense"; transcript_status "KNOWN"; transcript_name "RP11-73M7.6-017"; exon_number 2; exon_id "ENSE00002863435.1"; level 2; tag "basic"; havana_gene "OTTHUMG00000003881.4"; havana_transcript "OTTHUMT00000472550.1";
chr1	HAVANA	exon	32122498	32122662	.	+	.	gene_id "ENSG00000235790.3"; transcript_id "ENST00000608888.1"; gene_type "antisense"; gene_status "NOVEL"; gene_name "RP11-73M7.6"; transcript_type "antisense"; transcript_status "KNOWN"; transcript_name "RP11-73M7.6-017"; exon_number 3; exon_id "ENSE00002936026.1"; level 2; tag "basic"; havana_gene "OTTHUMG00000003881.4"; havana_transcript "OTTHUMT00000472550.1";
chr1	HAVANA	exon	32125299	32125505	.	+	.	gene_id "ENSG00000235790.3"; transcript_id "ENST00000608888.1"; gene_type "antisense"; gene_status "NOVEL"; gene_name "RP11-73M7.6"; transcript_type "antisense"; transcript_status "KNOWN"; transcript_name "RP11-73M7.6-017"; exon_number 4; exon_id "ENSE00003708788.1"; level 2; tag "basic"; havana_gene "OTTHUMG00000003881.4"; havana_transcript "OTTHUMT00000472550.1";
chr1	HAVANA	exon	32110295	32110447	.	+	.	gene_id "ENSG00000264078.1"; transcript_id "ENST00000581333.1"; gene_type "antisense"; gene_status "NOVEL"; gene_name "RP11-73M7.9"; transcript_type "antisense"; transcript_status "KNOWN"; transcript_name "RP11-73M7.9-001"; exon_number 1; exon_id "ENSE00002699185.1"; level 2; tag "basic"; havana_gene "OTTHUMG00000179423.1"; havana_transcript "OTTHUMT00000446222.1";
chr1	HAVANA	exon	32114646	32114972	.	+	.	gene_id "ENSG00000264078.1"; transcript_id "ENST00000581333.1"; gene_type "antisense"; gene_status "NOVEL"; gene_name "RP11-73M7.9"; transcript_type "antisense"; transcript_status "KNOWN"; transcript_name "RP11-73M7.9-001"; exon_number 2; exon_id "ENSE00002716220.1"; level 2; tag "basic"; havana_gene "OTTHUMG00000179423.1"; havana_transcript "OTTHUMT00000446222.1";
chr1	HAVANA	exon	32254731	32255085	.	+	.	gene_id "ENSG00000254545.1"; transcript_id "ENST00000527035.1"; gene_type "antisense"; gene_status "NOVEL"; gene_name "RP11-84A19.3"; transcript_type "antisense"; transcript_status "KNOWN"; transcript_name "RP11-84A19.3-001"; exon_number 1; exon_id "ENSE00002188145.1"; level 2; tag "basic"; havana_gene "OTTHUMG00000165113.1"; havana_transcript "OTTHUMT00000381911.1";
chr1	HAVANA	exon	32256742	32256923	.	+	.	gene_id "ENSG00000254545.1"; transcript_id "ENST00000527035.1"; gene_type "antisense"; gene_status "NOVEL"; gene_name "RP11-84A19.3"; transcript_type "antisense"; transcript_status "KNOWN"; transcript_name "RP11-84A19.3-001"; exon_number 2; exon_id "ENSE00002200334.1"; level 2; tag "basic"; havana_gene "OTTHUMG00000165113.1"; havana_transcript "OTTHUMT00000381911.1";
chr1	HAVANA	exon	32398621	32398811	.	+	.	gene_id "ENSG00000228634.1"; transcript_id "ENST00000447478.1"; gene_type "lincRNA"; gene_status "NOVEL"; gene_name "RP4-534N18.2"; transcript_type "lincRNA"; transcript_status "KNOWN"; transcript_name "RP4-534N18.2-001"; exon_number 1; exon_id "ENSE00001719860.1"; level 2; tag "basic"; havana_gene "OTTHUMG00000004135.2"; havana_transcript "OTTHUMT00000011908.2";
chr1	HAVANA	exon	32399251	32399576	.	+	.	gene_id "ENSG00000228634.1"; transcript_id "ENST00000447478.1"; gene_type "lincRNA"; gene_status "NOVEL"; gene_name "RP4-534N18.2"; transcript_type "lincRNA"; transcript_status "KNOWN"; transcript_name "RP4-534N18.2-001"; exon_number 2; exon_id "ENSE00001782923.1"; level 2; tag "basic"; havana_gene "OTTHUMG00000004135.2"; havana_transcript "OTTHUMT00000011908.2";
chr1	HAVANA	exon	32816206	32816264	.	-	.	gene_id "ENSG00000233775.1"; transcript_id "ENST00000448134.1"; gene_type "lincRNA"; gene_status "NOVEL"; gene_name "RP4-811H24.9"; transcript_type "lincRNA"; transcript_status "KNOWN"; transcript_name "RP4-811H24.9-001"; exon_number 1; exon_id "ENSE00001624254.1"; level 2; tag "basic"; havana_gene "OTTHUMG00000007633.4"; havana_transcript "OTTHUMT00000020212.3";
chr1	HAVANA	exon	32814795	32815422	.	-	.	gene_id "ENSG00000233775.1"; transcript_id "ENST00000448134.1"; gene_type "lincRNA"; gene_status "NOVEL"; gene_name "RP4-811H24.9"; transcript_type "lincRNA"; transcript_status "KNOWN"; transcript_name "RP4-811H24.9-001"; exon_number 2; exon_id "ENSE00001776478.1"; level 2; tag "basic"; havana_gene "OTTHUMG00000007633.4"; havana_transcript "OTTHUMT00000020212.3";
chr1	HAVANA	exon	33190679	33190838	.	-	.	gene_id "ENSG00000224409.1"; transcript_id "ENST00000421619.1"; gene_type "antisense"; gene_status "NOVEL"; gene_name "RP11-114B7.6"; transcript_type "antisense"; transcript_status "KNOWN"; transcript_name "RP11-114B7.6-001"; exon_number 1; exon_id "ENSE00001665574.1"; level 2; tag "basic"; havana_gene "OTTHUMG00000041501.1"; havana_transcript "OTTHUMT00000099440.1";
chr1	HAVANA	exon	33183335	33183569	.	-	.	gene_id "ENSG00000224409.1"; transcript_id "ENST00000421619.1"; gene_type "antisense"; gene_status "NOVEL"; gene_name "RP11-114B7.6"; transcript_type "antisense"; transcript_status "KNOWN"; transcript_name "RP11-114B7.6-001"; exon_number 2; exon_id "ENSE00001792568.1"; level 2; tag "basic"; havana_gene "OTTHUMG00000041501.1"; havana_transcript "OTTHUMT00000099440.1";
chr1	HAVANA	exon	33452676	33452920	.	+	.	gene_id "ENSG00000236065.2"; transcript_id "ENST00000427524.1"; gene_type "antisense"; gene_status "NOVEL"; gene_name "RP1-117O3.2"; transcript_type "antisense"; transcript_status "KNOWN"; transcript_name "RP1-117O3.2-001"; exon_number 1; exon_id "ENSE00001657220.1"; level 2; tag "basic"; havana_gene "OTTHUMG00000004129.1"; havana_transcript "OTTHUMT00000011865.1";
chr1	HAVANA	exon	33496636	33498070	.	+	.	gene_id "ENSG00000236065.2"; transcript_id "ENST00000427524.1"; gene_type "antisense"; gene_status "NOVEL"; gene_name "RP1-117O3.2"; transcript_type "antisense"; transcript_status "KNOWN"; transcript_name "RP1-117O3.2-001"; exon_number 2; exon_id "ENSE00001719815.1"; level 2; tag "basic"; havana_gene "OTTHUMG00000004129.1"; havana_transcript "OTTHUMT00000011865.1";
chr1	HAVANA	exon	33772967	33773038	.	+	.	gene_id "ENSG00000225313.2"; transcript_id "ENST00000588828.1"; gene_type "antisense"; gene_status "NOVEL"; gene_name "RP11-415J8.3"; transcript_type "antisense"; transcript_status "KNOWN"; transcript_name "RP11-415J8.3-003"; exon_number 1; exon_id "ENSE00002885689.1"; level 2; tag "basic"; havana_gene "OTTHUMG00000004126.3"; havana_transcript "OTTHUMT00000459931.1";
chr1	HAVANA	exon	33790781	33791499	.	+	.	gene_id "ENSG00000225313.2"; transcript_id "ENST00000588828.1"; gene_type "antisense"; gene_status "NOVEL"; gene_name "RP11-415J8.3"; transcript_type "antisense"; transcript_status "KNOWN"; transcript_name "RP11-415J8.3-003"; exon_number 2; exon_id "ENSE00002936153.1"; level 2; tag "basic"; havana_gene "OTTHUMG00000004126.3"; havana_transcript "OTTHUMT00000459931.1";
chr1	HAVANA	exon	33772972	33773050	.	+	.	gene_id "ENSG00000225313.2"; transcript_id "ENST00000457957.2"; gene_type "antisense"; gene_status "NOVEL"; gene_name "RP11-415J8.3"; transcript_type "antisense"; transcript_status "KNOWN"; transcript_name "RP11-415J8.3-001"; exon_number 1; exon_id "ENSE00002889553.1"; level 2; tag "basic"; havana_gene "OTTHUMG00000004126.3"; havana_transcript "OTTHUMT00000011862.3";
chr1	HAVANA	exon	33780291	33780424	.	+	.	gene_id "ENSG00000225313.2"; transcript_id "ENST00000457957.2"; gene_type "antisense"; gene_status "NOVEL"; gene_name "RP11-415J8.3"; transcript_type "antisense"; transcript_status "KNOWN"; transcript_name "RP11-415J8.3-001"; exon_number 2; exon_id "ENSE00001716326.2"; level 2; tag "basic"; havana_gene "OTTHUMG00000004126.3"; havana_transcript "OTTHUMT00000011862.3";
chr1	HAVANA	exon	33791222	33791644	.	+	.	gene_id "ENSG00000225313.2"; transcript_id "ENST00000457957.2"; gene_type "antisense"; gene_status "NOVEL"; gene_name "RP11-415J8.3"; transcript_type "antisense"; transcript_status "KNOWN"; transcript_name "RP11-415J8.3-001"; exon_number 3; exon_id "ENSE00001602597.1"; level 2; tag "basic"; havana_gene "OTTHUMG00000004126.3"; havana_transcript "OTTHUMT00000011862.3";
chr1	HAVANA	exon	33780348	33780424	.	+	.	gene_id "ENSG00000225313.2"; transcript_id "ENST00000587696.1"; gene_type "antisense"; gene_status "NOVEL"; gene_name "RP11-415J8.3"; transcript_type "antisense"; transcript_status "KNOWN"; transcript_name "RP11-415J8.3-002"; exon_number 1; exon_id "ENSE00002759673.1"; level 2; tag "basic"; havana_gene "OTTHUMG00000004126.3"; havana_transcript "OTTHUMT00000459932.1";
chr1	HAVANA	exon	33790781	33791504	.	+	.	gene_id "ENSG00000225313.2"; transcript_id "ENST00000587696.1"; gene_type "antisense"; gene_status "NOVEL"; gene_name "RP11-415J8.3"; transcript_type "antisense"; transcript_status "KNOWN"; transcript_name "RP11-415J8.3-002"; exon_number 2; exon_id "ENSE00002908255.1"; level 2; tag "basic"; havana_gene "OTTHUMG00000004126.3"; havana_transcript "OTTHUMT00000459932.1";
chr1	HAVANA	exon	33815953	33816048	.	+	.	gene_id "ENSG00000233246.1"; transcript_id "ENST00000432703.1"; gene_type "antisense"; gene_status "NOVEL"; gene_name "RP11-415J8.5"; transcript_type "antisense"; transcript_status "KNOWN"; transcript_name "RP11-415J8.5-001"; exon_number 1; exon_id "ENSE00001650837.1"; level 1; tag "basic"; tag "exp_conf"; havana_gene "OTTHUMG00000004127.1"; havana_transcript "OTTHUMT00000011863.1";
chr1	HAVANA	exon	33824462	33824675	.	+	.	gene_id "ENSG00000233246.1"; transcript_id "ENST00000432703.1"; gene_type "antisense"; gene_status "NOVEL"; gene_name "RP11-415J8.5"; transcript_type "antisense"; transcript_status "KNOWN"; transcript_name "RP11-415J8.5-001"; exon_number 2; exon_id "ENSE00001731331.1"; level 1; tag "basic"; tag "exp_conf"; havana_gene "OTTHUMG00000004127.1"; havana_transcript "OTTHUMT00000011863.1";
chr1	HAVANA	exon	33828667	33828846	.	+	.	gene_id "ENSG00000233246.1"; transcript_id "ENST00000432703.1"; gene_type "antisense"; gene_status "NOVEL"; gene_name "RP11-415J8.5"; transcript_type "antisense"; transcript_status "KNOWN"; transcript_name "RP11-415J8.5-001"; exon_number 3; exon_id "ENSE00001716427.1"; level 1; tag "basic"; tag "exp_conf"; havana_gene "OTTHUMG00000004127.1"; havana_transcript "OTTHUMT00000011863.1";
chr1	HAVANA	exon	34335798	34336095	.	+	.	gene_id "ENSG00000231163.1"; transcript_id "ENST00000434181.1"; gene_type "antisense"; gene_status "NOVEL"; gene_name "RP5-1007G16.1"; transcript_type "antisense"; transcript_status "KNOWN"; transcript_name "RP5-1007G16.1-003"; exon_number 1; exon_id "ENSE00001650636.1"; level 2; tag "basic"; havana_gene "OTTHUMG00000013025.2"; havana_transcript "OTTHUMT00000036684.1";
chr1	HAVANA	exon	34336473	34336609	.	+	.	gene_id "ENSG00000231163.1"; transcript_id "ENST00000434181.1"; gene_type "antisense"; gene_status "NOVEL"; gene_name "RP5-1007G16.1"; transcript_type "antisense"; transcript_status "KNOWN"; transcript_name "RP5-1007G16.1-003"; exon_number 2; exon_id "ENSE00001653048.1"; level 2; tag "basic"; havana_gene "OTTHUMG00000013025.2"; havana_transcript "OTTHUMT00000036684.1";
chr1	HAVANA	exon	34339149	34339368	.	+	.	gene_id "ENSG00000231163.1"; transcript_id "ENST00000434181.1"; gene_type "antisense"; gene_status "NOVEL"; gene_name "RP5-1007G16.1"; transcript_type "antisense"; transcript_status "KNOWN"; transcript_name "RP5-1007G16.1-003"; exon_number 3; exon_id "ENSE00001759865.1"; level 2; tag "basic"; havana_gene "OTTHUMG00000013025.2"; havana_transcript "OTTHUMT00000036684.1";
chr1	HAVANA	exon	34336152	34336609	.	+	.	gene_id "ENSG00000231163.1"; transcript_id "ENST00000438719.1"; gene_type "antisense"; gene_status "NOVEL"; gene_name "RP5-1007G16.1"; transcript_type "antisense"; transcript_status "KNOWN"; transcript_name "RP5-1007G16.1-005"; exon_number 1; exon_id "ENSE00001758502.1"; level 2; tag "basic"; havana_gene "OTTHUMG00000013025.2"; havana_transcript "OTTHUMT00000036685.1";
chr1	HAVANA	exon	34339149	34339248	.	+	.	gene_id "ENSG00000231163.1"; transcript_id "ENST00000438719.1"; gene_type "antisense"; gene_status "NOVEL"; gene_name "RP5-1007G16.1"; transcript_type "antisense"; transcript_status "KNOWN"; transcript_name "RP5-1007G16.1-005"; exon_number 2; exon_id "ENSE00001762987.1"; level 2; tag "basic"; havana_gene "OTTHUMG00000013025.2"; havana_transcript "OTTHUMT00000036685.1";
chr1	HAVANA	exon	35831567	35831678	.	-	.	gene_id "ENSG00000227409.1"; transcript_id "ENST00000432683.1"; gene_type "antisense"; gene_status "NOVEL"; gene_name "ZMYM4-AS1"; transcript_type "antisense"; transcript_status "KNOWN"; transcript_name "ZMYM4-AS1-001"; exon_number 1; exon_id "ENSE00001791972.1"; level 2; tag "basic"; havana_gene "OTTHUMG00000004369.1"; havana_transcript "OTTHUMT00000012683.1";
chr1	HAVANA	exon	35824423	35824769	.	-	.	gene_id "ENSG00000227409.1"; transcript_id "ENST00000432683.1"; gene_type "antisense"; gene_status "NOVEL"; gene_name "ZMYM4-AS1"; transcript_type "antisense"; transcript_status "KNOWN"; transcript_name "ZMYM4-AS1-001"; exon_number 2; exon_id "ENSE00001718994.1"; level 2; tag "basic"; havana_gene "OTTHUMG00000004369.1"; havana_transcript "OTTHUMT00000012683.1";
chr1	HAVANA	exon	36042923	36043330	.	-	.	gene_id "ENSG00000239636.1"; transcript_id "ENST00000444348.1"; gene_type "antisense"; gene_status "NOVEL"; gene_name "RP4-728D4.2"; transcript_type "antisense"; transcript_status "KNOWN"; transcript_name "RP4-728D4.2-001"; exon_number 1; exon_id "ENSE00001752842.1"; level 2; tag "basic"; havana_gene "OTTHUMG00000004372.1"; havana_transcript "OTTHUMT00000012702.1";
chr1	HAVANA	exon	36039961	36040299	.	-	.	gene_id "ENSG00000239636.1"; transcript_id "ENST00000444348.1"; gene_type "antisense"; gene_status "NOVEL"; gene_name "RP4-728D4.2"; transcript_type "antisense"; transcript_status "KNOWN"; transcript_name "RP4-728D4.2-001"; exon_number 2; exon_id "ENSE00001738723.1"; level 2; tag "basic"; havana_gene "OTTHUMG00000004372.1"; havana_transcript "OTTHUMT00000012702.1";
chr1	HAVANA	exon	36035416	36035520	.	-	.	gene_id "ENSG00000239636.1"; transcript_id "ENST00000444348.1"; gene_type "antisense"; gene_status "NOVEL"; gene_name "RP4-728D4.2"; transcript_type "antisense"; transcript_status "KNOWN"; transcript_name "RP4-728D4.2-001"; exon_number 3; exon_id "ENSE00001754012.1"; level 2; tag "basic"; havana_gene "OTTHUMG00000004372.1"; havana_transcript "OTTHUMT00000012702.1";
chr1	HAVANA	exon	36204990	36205114	.	+	.	gene_id "ENSG00000232335.1"; transcript_id "ENST00000373226.2"; gene_type "antisense"; gene_status "NOVEL"; gene_name "RP11-435D7.3"; transcript_type "antisense"; transcript_status "KNOWN"; transcript_name "RP11-435D7.3-001"; exon_number 1; exon_id "ENSE00001744717.1"; level 2; tag "basic"; havana_gene "OTTHUMG00000008426.1"; havana_transcript "OTTHUMT00000023222.1";
chr1	HAVANA	exon	36208764	36209177	.	+	.	gene_id "ENSG00000232335.1"; transcript_id "ENST00000373226.2"; gene_type "antisense"; gene_status "NOVEL"; gene_name "RP11-435D7.3"; transcript_type "antisense"; transcript_status "KNOWN"; transcript_name "RP11-435D7.3-001"; exon_number 2; exon_id "ENSE00001612676.1"; level 2; tag "basic"; havana_gene "OTTHUMG00000008426.1"; havana_transcript "OTTHUMT00000023222.1";
chr1	HAVANA	exon	36395321	36395716	.	-	.	gene_id "ENSG00000271914.1"; transcript_id "ENST00000606838.1"; gene_type "lincRNA"; gene_status "NOVEL"; gene_name "RP4-789D17.5"; transcript_type "lincRNA"; transcript_status "KNOWN"; transcript_name "RP4-789D17.5-001"; exon_number 1; exon_id "ENSE00003696646.1"; level 2; tag "basic"; havana_gene "OTTHUMG00000185706.1"; havana_transcript "OTTHUMT00000471028.1";
chr1	HAVANA	exon	36479026	36479231	.	-	.	gene_id "ENSG00000271554.1"; transcript_id "ENST00000479395.2"; gene_type "antisense"; gene_status "NOVEL"; gene_name "RP4-665N4.8"; transcript_type "antisense"; transcript_status "KNOWN"; transcript_name "RP4-665N4.8-002"; exon_number 1; exon_id "ENSE00001939611.2"; level 2; tag "basic"; havana_gene "OTTHUMG00000184173.1"; havana_transcript "OTTHUMT00000468189.1";
chr1	HAVANA	exon	36474982	36475160	.	-	.	gene_id "ENSG00000271554.1"; transcript_id "ENST00000479395.2"; gene_type "antisense"; gene_status "NOVEL"; gene_name "RP4-665N4.8"; transcript_type "antisense"; transcript_status "KNOWN"; transcript_name "RP4-665N4.8-002"; exon_number 2; exon_id "ENSE00001841927.2"; level 2; tag "basic"; havana_gene "OTTHUMG00000184173.1"; havana_transcript "OTTHUMT00000468189.1";
chr1	HAVANA	exon	38266302	38266551	.	-	.	gene_id "ENSG00000233728.1"; transcript_id "ENST00000433474.1"; gene_type "antisense"; gene_status "NOVEL"; gene_name "RP11-109P14.9"; transcript_type "antisense"; transcript_status "KNOWN"; transcript_name "RP11-109P14.9-001"; exon_number 1; exon_id "ENSE00001671151.1"; level 2; tag "basic"; havana_gene "OTTHUMG00000037488.1"; havana_transcript "OTTHUMT00000091275.1";
chr1	HAVANA	exon	38265392	38265841	.	-	.	gene_id "ENSG00000233728.1"; transcript_id "ENST00000433474.1"; gene_type "antisense"; gene_status "NOVEL"; gene_name "RP11-109P14.9"; transcript_type "antisense"; transcript_status "KNOWN"; transcript_name "RP11-109P14.9-001"; exon_number 2; exon_id "ENSE00001798597.1"; level 2; tag "basic"; havana_gene "OTTHUMG00000037488.1"; havana_transcript "OTTHUMT00000091275.1";
chr1	HAVANA	exon	39325755	39325911	.	+	.	gene_id "ENSG00000228436.2"; transcript_id "ENST00000456813.1"; gene_type "antisense"; gene_status "NOVEL"; gene_name "RP5-864K19.4"; transcript_type "antisense"; transcript_status "KNOWN"; transcript_name "RP5-864K19.4-003"; exon_number 1; exon_id "ENSE00001682368.1"; level 2; tag "basic"; havana_gene "OTTHUMG00000000491.2"; havana_transcript "OTTHUMT00000001225.1";
chr1	HAVANA	exon	39341613	39341896	.	+	.	gene_id "ENSG00000228436.2"; transcript_id "ENST00000456813.1"; gene_type "antisense"; gene_status "NOVEL"; gene_name "RP5-864K19.4"; transcript_type "antisense"; transcript_status "KNOWN"; transcript_name "RP5-864K19.4-003"; exon_number 2; exon_id "ENSE00001652335.1"; level 2; tag "basic"; havana_gene "OTTHUMG00000000491.2"; havana_transcript "OTTHUMT00000001225.1";
chr1	HAVANA	exon	39672184	39672629	.	+	.	gene_id "ENSG00000270040.1"; transcript_id "ENST00000602528.1"; gene_type "sense_intronic"; gene_status "NOVEL"; gene_name "RP11-416A14.1"; transcript_type "sense_intronic"; transcript_status "KNOWN"; transcript_name "RP11-416A14.1-001"; exon_number 1; exon_id "ENSE00003395350.1"; level 2; tag "basic"; havana_gene "OTTHUMG00000184011.1"; havana_transcript "OTTHUMT00000467750.1";
chr1	HAVANA	exon	39723207	39723321	.	-	.	gene_id "ENSG00000226438.1"; transcript_id "ENST00000289890.7"; gene_type "antisense"; gene_status "NOVEL"; gene_name "RP11-420K8.1"; transcript_type "antisense"; transcript_status "KNOWN"; transcript_name "RP11-420K8.1-001"; exon_number 1; exon_id "ENSE00001775181.1"; level 2; tag "basic"; havana_gene "OTTHUMG00000008348.1"; havana_transcript "OTTHUMT00000023009.1";
chr1	HAVANA	exon	39719814	39719891	.	-	.	gene_id "ENSG00000226438.1"; transcript_id "ENST00000289890.7"; gene_type "antisense"; gene_status "NOVEL"; gene_name "RP11-420K8.1"; transcript_type "antisense"; transcript_status "KNOWN"; transcript_name "RP11-420K8.1-001"; exon_number 2; exon_id "ENSE00001623119.1"; level 2; tag "basic"; havana_gene "OTTHUMG00000008348.1"; havana_transcript "OTTHUMT00000023009.1";
chr1	HAVANA	exon	39715510	39715874	.	-	.	gene_id "ENSG00000226438.1"; transcript_id "ENST00000289890.7"; gene_type "antisense"; gene_status "NOVEL"; gene_name "RP11-420K8.1"; transcript_type "antisense"; transcript_status "KNOWN"; transcript_name "RP11-420K8.1-001"; exon_number 3; exon_id "ENSE00001709769.1"; level 2; tag "basic"; havana_gene "OTTHUMG00000008348.1"; havana_transcript "OTTHUMT00000023009.1";
chr1	HAVANA	exon	40007392	40007432	.	-	.	gene_id "ENSG00000182109.3"; transcript_id "ENST00000450157.1"; gene_type "antisense"; gene_status "NOVEL"; gene_name "RP11-69E11.4"; transcript_type "antisense"; transcript_status "KNOWN"; transcript_name "RP11-69E11.4-007"; exon_number 1; exon_id "ENSE00001715272.1"; level 2; tag "basic"; havana_gene "OTTHUMG00000008392.3"; havana_transcript "OTTHUMT00000025218.1";
chr1	HAVANA	exon	39994727	39994836	.	-	.	gene_id "ENSG00000182109.3"; transcript_id "ENST00000450157.1"; gene_type "antisense"; gene_status "NOVEL"; gene_name "RP11-69E11.4"; transcript_type "antisense"; transcript_status "KNOWN"; transcript_name "RP11-69E11.4-007"; exon_number 2; exon_id "ENSE00001718286.1"; level 2; tag "basic"; havana_gene "OTTHUMG00000008392.3"; havana_transcript "OTTHUMT00000025218.1";
chr1	HAVANA	exon	39990508	39990729	.	-	.	gene_id "ENSG00000182109.3"; transcript_id "ENST00000450157.1"; gene_type "antisense"; gene_status "NOVEL"; gene_name "RP11-69E11.4"; transcript_type "antisense"; transcript_status "KNOWN"; transcript_name "RP11-69E11.4-007"; exon_number 3; exon_id "ENSE00001676199.1"; level 2; tag "basic"; havana_gene "OTTHUMG00000008392.3"; havana_transcript "OTTHUMT00000025218.1";
chr1	HAVANA	exon	39987952	39988177	.	-	.	gene_id "ENSG00000182109.3"; transcript_id "ENST00000450157.1"; gene_type "antisense"; gene_status "NOVEL"; gene_name "RP11-69E11.4"; transcript_type "antisense"; transcript_status "KNOWN"; transcript_name "RP11-69E11.4-007"; exon_number 4; exon_id "ENSE00002131126.1"; level 2; tag "basic"; havana_gene "OTTHUMG00000008392.3"; havana_transcript "OTTHUMT00000025218.1";
chr1	HAVANA	exon	40011405	40011433	.	-	.	gene_id "ENSG00000182109.3"; transcript_id "ENST00000417869.1"; gene_type "antisense"; gene_status "NOVEL"; gene_name "RP11-69E11.4"; transcript_type "antisense"; transcript_status "KNOWN"; transcript_name "RP11-69E11.4-004"; exon_number 1; exon_id "ENSE00001801843.1"; level 2; tag "basic"; havana_gene "OTTHUMG00000008392.3"; havana_transcript "OTTHUMT00000025215.1";
chr1	HAVANA	exon	40007392	40007513	.	-	.	gene_id "ENSG00000182109.3"; transcript_id "ENST00000417869.1"; gene_type "antisense"; gene_status "NOVEL"; gene_name "RP11-69E11.4"; transcript_type "antisense"; transcript_status "KNOWN"; transcript_name "RP11-69E11.4-004"; exon_number 2; exon_id "ENSE00001644440.1"; level 2; tag "basic"; havana_gene "OTTHUMG00000008392.3"; havana_transcript "OTTHUMT00000025215.1";
chr1	HAVANA	exon	39994727	39994836	.	-	.	gene_id "ENSG00000182109.3"; transcript_id "ENST00000417869.1"; gene_type "antisense"; gene_status "NOVEL"; gene_name "RP11-69E11.4"; transcript_type "antisense"; transcript_status "KNOWN"; transcript_name "RP11-69E11.4-004"; exon_number 3; exon_id "ENSE00001718286.1"; level 2; tag "basic"; havana_gene "OTTHUMG00000008392.3"; havana_transcript "OTTHUMT00000025215.1";
chr1	HAVANA	exon	39987952	39988177	.	-	.	gene_id "ENSG00000182109.3"; transcript_id "ENST00000417869.1"; gene_type "antisense"; gene_status "NOVEL"; gene_name "RP11-69E11.4"; transcript_type "antisense"; transcript_status "KNOWN"; transcript_name "RP11-69E11.4-004"; exon_number 4; exon_id "ENSE00002131126.1"; level 2; tag "basic"; havana_gene "OTTHUMG00000008392.3"; havana_transcript "OTTHUMT00000025215.1";
chr1	HAVANA	exon	40030832	40030891	.	+	.	gene_id "ENSG00000228060.1"; transcript_id "ENST00000415255.1"; gene_type "antisense"; gene_status "NOVEL"; gene_name "RP11-69E11.8"; transcript_type "antisense"; transcript_status "KNOWN"; transcript_name "RP11-69E11.8-001"; exon_number 1; exon_id "ENSE00001638007.1"; level 2; tag "basic"; havana_gene "OTTHUMG00000009098.1"; havana_transcript "OTTHUMT00000025231.1";
chr1	HAVANA	exon	40036152	40036295	.	+	.	gene_id "ENSG00000228060.1"; transcript_id "ENST00000415255.1"; gene_type "antisense"; gene_status "NOVEL"; gene_name "RP11-69E11.8"; transcript_type "antisense"; transcript_status "KNOWN"; transcript_name "RP11-69E11.8-001"; exon_number 2; exon_id "ENSE00001677575.1"; level 2; tag "basic"; havana_gene "OTTHUMG00000009098.1"; havana_transcript "OTTHUMT00000025231.1";
chr1	HAVANA	exon	40038127	40038350	.	+	.	gene_id "ENSG00000228060.1"; transcript_id "ENST00000415255.1"; gene_type "antisense"; gene_status "NOVEL"; gene_name "RP11-69E11.8"; transcript_type "antisense"; transcript_status "KNOWN"; transcript_name "RP11-69E11.8-001"; exon_number 3; exon_id "ENSE00001734634.1"; level 2; tag "basic"; havana_gene "OTTHUMG00000009098.1"; havana_transcript "OTTHUMT00000025231.1";
chr1	HAVANA	exon	40038753	40038875	.	+	.	gene_id "ENSG00000228060.1"; transcript_id "ENST00000415255.1"; gene_type "antisense"; gene_status "NOVEL"; gene_name "RP11-69E11.8"; transcript_type "antisense"; transcript_status "KNOWN"; transcript_name "RP11-69E11.8-001"; exon_number 4; exon_id "ENSE00001749823.1"; level 2; tag "basic"; havana_gene "OTTHUMG00000009098.1"; havana_transcript "OTTHUMT00000025231.1";
chr1	HAVANA	exon	40974261	40974333	.	-	.	gene_id "ENSG00000238287.1"; transcript_id "ENST00000450713.1"; gene_type "antisense"; gene_status "NOVEL"; gene_name "RP11-656D10.3"; transcript_type "antisense"; transcript_status "KNOWN"; transcript_name "RP11-656D10.3-001"; exon_number 1; exon_id "ENSE00001605933.1"; level 2; tag "basic"; havana_gene "OTTHUMG00000007304.1"; havana_transcript "OTTHUMT00000019085.1";
chr1	HAVANA	exon	40958829	40959360	.	-	.	gene_id "ENSG00000238287.1"; transcript_id "ENST00000450713.1"; gene_type "antisense"; gene_status "NOVEL"; gene_name "RP11-656D10.3"; transcript_type "antisense"; transcript_status "KNOWN"; transcript_name "RP11-656D10.3-001"; exon_number 2; exon_id "ENSE00001748398.1"; level 2; tag "basic"; havana_gene "OTTHUMG00000007304.1"; havana_transcript "OTTHUMT00000019085.1";
chr1	HAVANA	exon	40980472	40980729	.	-	.	gene_id "ENSG00000227278.1"; transcript_id "ENST00000453437.1"; gene_type "antisense"; gene_status "NOVEL"; gene_name "RP11-656D10.5"; transcript_type "antisense"; transcript_status "KNOWN"; transcript_name "RP11-656D10.5-001"; exon_number 1; exon_id "ENSE00001721494.1"; level 2; tag "basic"; havana_gene "OTTHUMG00000007306.1"; havana_transcript "OTTHUMT00000019096.1";
chr1	HAVANA	exon	40980133	40980306	.	-	.	gene_id "ENSG00000227278.1"; transcript_id "ENST00000453437.1"; gene_type "antisense"; gene_status "NOVEL"; gene_name "RP11-656D10.5"; transcript_type "antisense"; transcript_status "KNOWN"; transcript_name "RP11-656D10.5-001"; exon_number 2; exon_id "ENSE00001791904.1"; level 2; tag "basic"; havana_gene "OTTHUMG00000007306.1"; havana_transcript "OTTHUMT00000019096.1";
chr1	HAVANA	exon	40982667	40982846	.	-	.	gene_id "ENSG00000238186.1"; transcript_id "ENST00000437060.1"; gene_type "antisense"; gene_status "NOVEL"; gene_name "RP11-656D10.6"; transcript_type "antisense"; transcript_status "KNOWN"; transcript_name "RP11-656D10.6-001"; exon_number 1; exon_id "ENSE00001688016.1"; level 2; tag "basic"; havana_gene "OTTHUMG00000007307.1"; havana_transcript "OTTHUMT00000019097.1";
chr1	HAVANA	exon	40981426	40981791	.	-	.	gene_id "ENSG00000238186.1"; transcript_id "ENST00000437060.1"; gene_type "antisense"; gene_status "NOVEL"; gene_name "RP11-656D10.6"; transcript_type "antisense"; transcript_status "KNOWN"; transcript_name "RP11-656D10.6-001"; exon_number 2; exon_id "ENSE00001611372.1"; level 2; tag "basic"; havana_gene "OTTHUMG00000007307.1"; havana_transcript "OTTHUMT00000019097.1";
chr1	HAVANA	exon	41153197	41153260	.	-	.	gene_id "ENSG00000237899.1"; transcript_id "ENST00000440100.1"; gene_type "lincRNA"; gene_status "NOVEL"; gene_name "RP4-739H11.3"; transcript_type "lincRNA"; transcript_status "KNOWN"; transcript_name "RP4-739H11.3-001"; exon_number 1; exon_id "ENSE00001788535.1"; level 2; tag "basic"; havana_gene "OTTHUMG00000007457.1"; havana_transcript "OTTHUMT00000019595.1";
chr1	HAVANA	exon	41147167	41147222	.	-	.	gene_id "ENSG00000237899.1"; transcript_id "ENST00000440100.1"; gene_type "lincRNA"; gene_status "NOVEL"; gene_name "RP4-739H11.3"; transcript_type "lincRNA"; transcript_status "KNOWN"; transcript_name "RP4-739H11.3-001"; exon_number 2; exon_id "ENSE00001717528.1"; level 2; tag "basic"; havana_gene "OTTHUMG00000007457.1"; havana_transcript "OTTHUMT00000019595.1";
chr1	HAVANA	exon	41138988	41139130	.	-	.	gene_id "ENSG00000237899.1"; transcript_id "ENST00000440100.1"; gene_type "lincRNA"; gene_status "NOVEL"; gene_name "RP4-739H11.3"; transcript_type "lincRNA"; transcript_status "KNOWN"; transcript_name "RP4-739H11.3-001"; exon_number 3; exon_id "ENSE00001729609.1"; level 2; tag "basic"; havana_gene "OTTHUMG00000007457.1"; havana_transcript "OTTHUMT00000019595.1";
chr1	HAVANA	exon	41135099	41135279	.	-	.	gene_id "ENSG00000237899.1"; transcript_id "ENST00000440100.1"; gene_type "lincRNA"; gene_status "NOVEL"; gene_name "RP4-739H11.3"; transcript_type "lincRNA"; transcript_status "KNOWN"; transcript_name "RP4-739H11.3-001"; exon_number 4; exon_id "ENSE00001743881.1"; level 2; tag "basic"; havana_gene "OTTHUMG00000007457.1"; havana_transcript "OTTHUMT00000019595.1";
chr1	HAVANA	exon	41134761	41134787	.	-	.	gene_id "ENSG00000237899.1"; transcript_id "ENST00000440100.1"; gene_type "lincRNA"; gene_status "NOVEL"; gene_name "RP4-739H11.3"; transcript_type "lincRNA"; transcript_status "KNOWN"; transcript_name "RP4-739H11.3-001"; exon_number 5; exon_id "ENSE00001735638.1"; level 2; tag "basic"; havana_gene "OTTHUMG00000007457.1"; havana_transcript "OTTHUMT00000019595.1";
chr1	HAVANA	exon	41156052	41157738	.	-	.	gene_id "ENSG00000272145.1"; transcript_id "ENST00000606277.1"; gene_type "antisense"; gene_status "NOVEL"; gene_name "RP4-739H11.4"; transcript_type "antisense"; transcript_status "KNOWN"; transcript_name "RP4-739H11.4-001"; exon_number 1; exon_id "ENSE00003695989.1"; level 2; tag "basic"; havana_gene "OTTHUMG00000185712.1"; havana_transcript "OTTHUMT00000471043.1";
chr1	HAVANA	exon	41329586	41329624	.	+	.	gene_id "ENSG00000229528.1"; transcript_id "ENST00000414199.1"; gene_type "antisense"; gene_status "NOVEL"; gene_name "RP5-1066H13.4"; transcript_type "antisense"; transcript_status "KNOWN"; transcript_name "RP5-1066H13.4-001"; exon_number 1; exon_id "ENSE00001773453.1"; level 2; tag "basic"; havana_gene "OTTHUMG00000007731.1"; havana_transcript "OTTHUMT00000020814.1";
chr1	HAVANA	exon	41329840	41330067	.	+	.	gene_id "ENSG00000229528.1"; transcript_id "ENST00000414199.1"; gene_type "antisense"; gene_status "NOVEL"; gene_name "RP5-1066H13.4"; transcript_type "antisense"; transcript_status "KNOWN"; transcript_name "RP5-1066H13.4-001"; exon_number 2; exon_id "ENSE00001745483.1"; level 2; tag "basic"; havana_gene "OTTHUMG00000007731.1"; havana_transcript "OTTHUMT00000020814.1";
chr1	HAVANA	exon	41342139	41342342	.	+	.	gene_id "ENSG00000229528.1"; transcript_id "ENST00000414199.1"; gene_type "antisense"; gene_status "NOVEL"; gene_name "RP5-1066H13.4"; transcript_type "antisense"; transcript_status "KNOWN"; transcript_name "RP5-1066H13.4-001"; exon_number 3; exon_id "ENSE00001728642.1"; level 2; tag "basic"; havana_gene "OTTHUMG00000007731.1"; havana_transcript "OTTHUMT00000020814.1";
chr1	HAVANA	exon	41726453	41726545	.	+	.	gene_id "ENSG00000235358.1"; transcript_id "ENST00000422305.1"; gene_type "lincRNA"; gene_status "NOVEL"; gene_name "RP11-399E6.1"; transcript_type "lincRNA"; transcript_status "KNOWN"; transcript_name "RP11-399E6.1-003"; exon_number 1; exon_id "ENSE00001805273.1"; level 1; tag "exp_conf"; havana_gene "OTTHUMG00000005710.1"; havana_transcript "OTTHUMT00000015627.1";
chr1	HAVANA	exon	41729513	41729780	.	+	.	gene_id "ENSG00000235358.1"; transcript_id "ENST00000422305.1"; gene_type "lincRNA"; gene_status "NOVEL"; gene_name "RP11-399E6.1"; transcript_type "lincRNA"; transcript_status "KNOWN"; transcript_name "RP11-399E6.1-003"; exon_number 2; exon_id "ENSE00001640799.1"; level 1; tag "exp_conf"; havana_gene "OTTHUMG00000005710.1"; havana_transcript "OTTHUMT00000015627.1";
chr1	HAVANA	exon	41730073	41730225	.	+	.	gene_id "ENSG00000235358.1"; transcript_id "ENST00000422305.1"; gene_type "lincRNA"; gene_status "NOVEL"; gene_name "RP11-399E6.1"; transcript_type "lincRNA"; transcript_status "KNOWN"; transcript_name "RP11-399E6.1-003"; exon_number 3; exon_id "ENSE00001599064.1"; level 1; tag "exp_conf"; havana_gene "OTTHUMG00000005710.1"; havana_transcript "OTTHUMT00000015627.1";
chr1	HAVANA	exon	41841197	41841341	.	-	.	gene_id "ENSG00000229901.1"; transcript_id "ENST00000429109.1"; gene_type "antisense"; gene_status "NOVEL"; gene_name "RP11-399E6.4"; transcript_type "antisense"; transcript_status "KNOWN"; transcript_name "RP11-399E6.4-001"; exon_number 1; exon_id "ENSE00001801673.1"; level 1; tag "basic"; tag "exp_conf"; havana_gene "OTTHUMG00000005714.1"; havana_transcript "OTTHUMT00000015643.1";
chr1	HAVANA	exon	41840676	41840924	.	-	.	gene_id "ENSG00000229901.1"; transcript_id "ENST00000429109.1"; gene_type "antisense"; gene_status "NOVEL"; gene_name "RP11-399E6.4"; transcript_type "antisense"; transcript_status "KNOWN"; transcript_name "RP11-399E6.4-001"; exon_number 2; exon_id "ENSE00001606581.1"; level 1; tag "basic"; tag "exp_conf"; havana_gene "OTTHUMG00000005714.1"; havana_transcript "OTTHUMT00000015643.1";
chr1	HAVANA	exon	43144406	43144540	.	+	.	gene_id "ENSG00000234917.1"; transcript_id "ENST00000414339.1"; gene_type "lincRNA"; gene_status "NOVEL"; gene_name "RP5-994D16.3"; transcript_type "lincRNA"; transcript_status "KNOWN"; transcript_name "RP5-994D16.3-001"; exon_number 1; exon_id "ENSE00001665838.1"; level 2; tag "basic"; havana_gene "OTTHUMG00000007522.1"; havana_transcript "OTTHUMT00000019785.1";
chr1	HAVANA	exon	43146865	43147325	.	+	.	gene_id "ENSG00000234917.1"; transcript_id "ENST00000414339.1"; gene_type "lincRNA"; gene_status "NOVEL"; gene_name "RP5-994D16.3"; transcript_type "lincRNA"; transcript_status "KNOWN"; transcript_name "RP5-994D16.3-001"; exon_number 2; exon_id "ENSE00001694935.1"; level 2; tag "basic"; havana_gene "OTTHUMG00000007522.1"; havana_transcript "OTTHUMT00000019785.1";
chr1	HAVANA	exon	43242335	43242461	.	-	.	gene_id "ENSG00000228452.1"; transcript_id "ENST00000447572.1"; gene_type "antisense"; gene_status "NOVEL"; gene_name "RP5-994D16.9"; transcript_type "antisense"; transcript_status "KNOWN"; transcript_name "RP5-994D16.9-001"; exon_number 1; exon_id "ENSE00001663068.1"; level 2; tag "basic"; havana_gene "OTTHUMG00000007569.1"; havana_transcript "OTTHUMT00000020008.1";
chr1	HAVANA	exon	43241484	43241840	.	-	.	gene_id "ENSG00000228452.1"; transcript_id "ENST00000447572.1"; gene_type "antisense"; gene_status "NOVEL"; gene_name "RP5-994D16.9"; transcript_type "antisense"; transcript_status "KNOWN"; transcript_name "RP5-994D16.9-001"; exon_number 2; exon_id "ENSE00001700028.1"; level 2; tag "basic"; havana_gene "OTTHUMG00000007569.1"; havana_transcript "OTTHUMT00000020008.1";
chr1	HAVANA	exon	43311928	43312033	.	-	.	gene_id "ENSG00000228192.3"; transcript_id "ENST00000416809.2"; gene_type "antisense"; gene_status "NOVEL"; gene_name "RP11-342M1.3"; transcript_type "antisense"; transcript_status "KNOWN"; transcript_name "RP11-342M1.3-003"; exon_number 1; exon_id "ENSE00001770338.2"; level 2; tag "basic"; havana_gene "OTTHUMG00000007621.1"; havana_transcript "OTTHUMT00000020185.2";
chr1	HAVANA	exon	43303341	43303610	.	-	.	gene_id "ENSG00000228192.3"; transcript_id "ENST00000416809.2"; gene_type "antisense"; gene_status "NOVEL"; gene_name "RP11-342M1.3"; transcript_type "antisense"; transcript_status "KNOWN"; transcript_name "RP11-342M1.3-003"; exon_number 2; exon_id "ENSE00001770182.2"; level 2; tag "basic"; havana_gene "OTTHUMG00000007621.1"; havana_transcript "OTTHUMT00000020185.2";
chr1	HAVANA	exon	43302599	43302849	.	-	.	gene_id "ENSG00000228192.3"; transcript_id "ENST00000416809.2"; gene_type "antisense"; gene_status "NOVEL"; gene_name "RP11-342M1.3"; transcript_type "antisense"; transcript_status "KNOWN"; transcript_name "RP11-342M1.3-003"; exon_number 3; exon_id "ENSE00001804877.2"; level 2; tag "basic"; havana_gene "OTTHUMG00000007621.1"; havana_transcript "OTTHUMT00000020185.2";
chr1	HAVANA	exon	43311928	43312058	.	-	.	gene_id "ENSG00000228192.3"; transcript_id "ENST00000425076.1"; gene_type "antisense"; gene_status "NOVEL"; gene_name "RP11-342M1.3"; transcript_type "antisense"; transcript_status "KNOWN"; transcript_name "RP11-342M1.3-002"; exon_number 1; exon_id "ENSE00001702172.1"; level 2; tag "basic"; havana_gene "OTTHUMG00000007621.1"; havana_transcript "OTTHUMT00000020187.1";
chr1	HAVANA	exon	43310182	43310281	.	-	.	gene_id "ENSG00000228192.3"; transcript_id "ENST00000425076.1"; gene_type "antisense"; gene_status "NOVEL"; gene_name "RP11-342M1.3"; transcript_type "antisense"; transcript_status "KNOWN"; transcript_name "RP11-342M1.3-002"; exon_number 2; exon_id "ENSE00001767691.1"; level 2; tag "basic"; havana_gene "OTTHUMG00000007621.1"; havana_transcript "OTTHUMT00000020187.1";
chr1	HAVANA	exon	43309075	43309121	.	-	.	gene_id "ENSG00000228192.3"; transcript_id "ENST00000425076.1"; gene_type "antisense"; gene_status "NOVEL"; gene_name "RP11-342M1.3"; transcript_type "antisense"; transcript_status "KNOWN"; transcript_name "RP11-342M1.3-002"; exon_number 3; exon_id "ENSE00001725374.1"; level 2; tag "basic"; havana_gene "OTTHUMG00000007621.1"; havana_transcript "OTTHUMT00000020187.1";
chr1	HAVANA	exon	43308446	43308587	.	-	.	gene_id "ENSG00000228192.3"; transcript_id "ENST00000425076.1"; gene_type "antisense"; gene_status "NOVEL"; gene_name "RP11-342M1.3"; transcript_type "antisense"; transcript_status "KNOWN"; transcript_name "RP11-342M1.3-002"; exon_number 4; exon_id "ENSE00001718258.1"; level 2; tag "basic"; havana_gene "OTTHUMG00000007621.1"; havana_transcript "OTTHUMT00000020187.1";
chr1	HAVANA	exon	43307569	43307684	.	-	.	gene_id "ENSG00000228192.3"; transcript_id "ENST00000425076.1"; gene_type "antisense"; gene_status "NOVEL"; gene_name "RP11-342M1.3"; transcript_type "antisense"; transcript_status "KNOWN"; transcript_name "RP11-342M1.3-002"; exon_number 5; exon_id "ENSE00001660571.1"; level 2; tag "basic"; havana_gene "OTTHUMG00000007621.1"; havana_transcript "OTTHUMT00000020187.1";
chr1	HAVANA	exon	43913774	43914315	.	-	.	gene_id "ENSG00000229372.1"; transcript_id "ENST00000396885.2"; gene_type "antisense"; gene_status "NOVEL"; gene_name "SZT2-AS1"; transcript_type "antisense"; transcript_status "KNOWN"; transcript_name "SZT2-AS1-001"; exon_number 1; exon_id "ENSE00001673790.1"; level 2; tag "basic"; havana_gene "OTTHUMG00000007428.1"; havana_transcript "OTTHUMT00000019521.1";
chr1	HAVANA	exon	43913447	43913603	.	-	.	gene_id "ENSG00000229372.1"; transcript_id "ENST00000396885.2"; gene_type "antisense"; gene_status "NOVEL"; gene_name "SZT2-AS1"; transcript_type "antisense"; transcript_status "KNOWN"; transcript_name "SZT2-AS1-001"; exon_number 2; exon_id "ENSE00001600795.1"; level 2; tag "basic"; havana_gene "OTTHUMG00000007428.1"; havana_transcript "OTTHUMT00000019521.1";
chr1	HAVANA	exon	43919598	43919724	.	+	.	gene_id "ENSG00000229348.1"; transcript_id "ENST00000444386.1"; gene_type "antisense"; gene_status "NOVEL"; gene_name "HYI-AS1"; transcript_type "antisense"; transcript_status "KNOWN"; transcript_name "HYI-AS1-001"; exon_number 1; exon_id "ENSE00001598892.1"; level 2; tag "basic"; havana_gene "OTTHUMG00000007503.1"; havana_transcript "OTTHUMT00000019729.1";
chr1	HAVANA	exon	43922249	43922666	.	+	.	gene_id "ENSG00000229348.1"; transcript_id "ENST00000444386.1"; gene_type "antisense"; gene_status "NOVEL"; gene_name "HYI-AS1"; transcript_type "antisense"; transcript_status "KNOWN"; transcript_name "HYI-AS1-001"; exon_number 2; exon_id "ENSE00001798549.1"; level 2; tag "basic"; havana_gene "OTTHUMG00000007503.1"; havana_transcript "OTTHUMT00000019729.1";
chr1	HAVANA	exon	44173779	44173809	.	-	.	gene_id "ENSG00000236200.1"; transcript_id "ENST00000398804.3"; gene_type "antisense"; gene_status "NOVEL"; gene_name "KDM4A-AS1"; transcript_type "antisense"; transcript_status "KNOWN"; transcript_name "KDM4A-AS1-003"; exon_number 1; exon_id "ENSE00001593617.1"; level 2; tag "basic"; havana_gene "OTTHUMG00000007557.1"; havana_transcript "OTTHUMT00000019955.1";
chr1	HAVANA	exon	44170024	44170128	.	-	.	gene_id "ENSG00000236200.1"; transcript_id "ENST00000398804.3"; gene_type "antisense"; gene_status "NOVEL"; gene_name "KDM4A-AS1"; transcript_type "antisense"; transcript_status "KNOWN"; transcript_name "KDM4A-AS1-003"; exon_number 2; exon_id "ENSE00001603015.1"; level 2; tag "basic"; havana_gene "OTTHUMG00000007557.1"; havana_transcript "OTTHUMT00000019955.1";
chr1	HAVANA	exon	44169235	44169318	.	-	.	gene_id "ENSG00000236200.1"; transcript_id "ENST00000398804.3"; gene_type "antisense"; gene_status "NOVEL"; gene_name "KDM4A-AS1"; transcript_type "antisense"; transcript_status "KNOWN"; transcript_name "KDM4A-AS1-003"; exon_number 3; exon_id "ENSE00001765209.1"; level 2; tag "basic"; havana_gene "OTTHUMG00000007557.1"; havana_transcript "OTTHUMT00000019955.1";
chr1	HAVANA	exon	44168327	44168399	.	-	.	gene_id "ENSG00000236200.1"; transcript_id "ENST00000398804.3"; gene_type "antisense"; gene_status "NOVEL"; gene_name "KDM4A-AS1"; transcript_type "antisense"; transcript_status "KNOWN"; transcript_name "KDM4A-AS1-003"; exon_number 4; exon_id "ENSE00001723378.1"; level 2; tag "basic"; havana_gene "OTTHUMG00000007557.1"; havana_transcript "OTTHUMT00000019955.1";
chr1	HAVANA	exon	44165436	44165734	.	-	.	gene_id "ENSG00000236200.1"; transcript_id "ENST00000398804.3"; gene_type "antisense"; gene_status "NOVEL"; gene_name "KDM4A-AS1"; transcript_type "antisense"; transcript_status "KNOWN"; transcript_name "KDM4A-AS1-003"; exon_number 5; exon_id "ENSE00001714796.1"; level 2; tag "basic"; havana_gene "OTTHUMG00000007557.1"; havana_transcript "OTTHUMT00000019955.1";
chr1	HAVANA	exon	44172730	44173012	.	-	.	gene_id "ENSG00000236200.1"; transcript_id "ENST00000439057.1"; gene_type "antisense"; gene_status "NOVEL"; gene_name "KDM4A-AS1"; transcript_type "antisense"; transcript_status "KNOWN"; transcript_name "KDM4A-AS1-001"; exon_number 1; exon_id "ENSE00001663525.1"; level 2; tag "basic"; havana_gene "OTTHUMG00000007557.1"; havana_transcript "OTTHUMT00000019953.1";
chr1	HAVANA	exon	44170024	44170128	.	-	.	gene_id "ENSG00000236200.1"; transcript_id "ENST00000439057.1"; gene_type "antisense"; gene_status "NOVEL"; gene_name "KDM4A-AS1"; transcript_type "antisense"; transcript_status "KNOWN"; transcript_name "KDM4A-AS1-001"; exon_number 2; exon_id "ENSE00001603015.1"; level 2; tag "basic"; havana_gene "OTTHUMG00000007557.1"; havana_transcript "OTTHUMT00000019953.1";
chr1	HAVANA	exon	44169235	44169318	.	-	.	gene_id "ENSG00000236200.1"; transcript_id "ENST00000439057.1"; gene_type "antisense"; gene_status "NOVEL"; gene_name "KDM4A-AS1"; transcript_type "antisense"; transcript_status "KNOWN"; transcript_name "KDM4A-AS1-001"; exon_number 3; exon_id "ENSE00001765209.1"; level 2; tag "basic"; havana_gene "OTTHUMG00000007557.1"; havana_transcript "OTTHUMT00000019953.1";
chr1	HAVANA	exon	44168327	44168399	.	-	.	gene_id "ENSG00000236200.1"; transcript_id "ENST00000439057.1"; gene_type "antisense"; gene_status "NOVEL"; gene_name "KDM4A-AS1"; transcript_type "antisense"; transcript_status "KNOWN"; transcript_name "KDM4A-AS1-001"; exon_number 4; exon_id "ENSE00001723378.1"; level 2; tag "basic"; havana_gene "OTTHUMG00000007557.1"; havana_transcript "OTTHUMT00000019953.1";
chr1	HAVANA	exon	44165594	44165734	.	-	.	gene_id "ENSG00000236200.1"; transcript_id "ENST00000439057.1"; gene_type "antisense"; gene_status "NOVEL"; gene_name "KDM4A-AS1"; transcript_type "antisense"; transcript_status "KNOWN"; transcript_name "KDM4A-AS1-001"; exon_number 5; exon_id "ENSE00001441287.2"; level 2; tag "basic"; havana_gene "OTTHUMG00000007557.1"; havana_transcript "OTTHUMT00000019953.1";
chr1	HAVANA	exon	44170024	44170140	.	-	.	gene_id "ENSG00000236200.1"; transcript_id "ENST00000434346.1"; gene_type "antisense"; gene_status "NOVEL"; gene_name "KDM4A-AS1"; transcript_type "antisense"; transcript_status "KNOWN"; transcript_name "KDM4A-AS1-002"; exon_number 1; exon_id "ENSE00001598739.1"; level 2; tag "basic"; havana_gene "OTTHUMG00000007557.1"; havana_transcript "OTTHUMT00000019954.1";
chr1	HAVANA	exon	44169235	44169318	.	-	.	gene_id "ENSG00000236200.1"; transcript_id "ENST00000434346.1"; gene_type "antisense"; gene_status "NOVEL"; gene_name "KDM4A-AS1"; transcript_type "antisense"; transcript_status "KNOWN"; transcript_name "KDM4A-AS1-002"; exon_number 2; exon_id "ENSE00001765209.1"; level 2; tag "basic"; havana_gene "OTTHUMG00000007557.1"; havana_transcript "OTTHUMT00000019954.1";
chr1	HAVANA	exon	44167768	44168399	.	-	.	gene_id "ENSG00000236200.1"; transcript_id "ENST00000434346.1"; gene_type "antisense"; gene_status "NOVEL"; gene_name "KDM4A-AS1"; transcript_type "antisense"; transcript_status "KNOWN"; transcript_name "KDM4A-AS1-002"; exon_number 3; exon_id "ENSE00001718642.1"; level 2; tag "basic"; havana_gene "OTTHUMG00000007557.1"; havana_transcript "OTTHUMT00000019954.1";
chr1	HAVANA	exon	44172730	44173001	.	-	.	gene_id "ENSG00000236200.1"; transcript_id "ENST00000418149.1"; gene_type "antisense"; gene_status "NOVEL"; gene_name "KDM4A-AS1"; transcript_type "antisense"; transcript_status "KNOWN"; transcript_name "KDM4A-AS1-004"; exon_number 1; exon_id "ENSE00001601717.1"; level 2; tag "basic"; havana_gene "OTTHUMG00000007557.1"; havana_transcript "OTTHUMT00000019956.1";
chr1	HAVANA	exon	44169985	44170128	.	-	.	gene_id "ENSG00000236200.1"; transcript_id "ENST00000418149.1"; gene_type "antisense"; gene_status "NOVEL"; gene_name "KDM4A-AS1"; transcript_type "antisense"; transcript_status "KNOWN"; transcript_name "KDM4A-AS1-004"; exon_number 2; exon_id "ENSE00001679473.1"; level 2; tag "basic"; havana_gene "OTTHUMG00000007557.1"; havana_transcript "OTTHUMT00000019956.1";
chr1	HAVANA	exon	44411916	44411974	.	-	.	gene_id "ENSG00000237950.1"; transcript_id "ENST00000446167.1"; gene_type "antisense"; gene_status "NOVEL"; gene_name "RP11-7O11.3"; transcript_type "antisense"; transcript_status "KNOWN"; transcript_name "RP11-7O11.3-001"; exon_number 1; exon_id "ENSE00001731711.1"; level 2; tag "basic"; havana_gene "OTTHUMG00000007704.1"; havana_transcript "OTTHUMT00000020710.1";
chr1	HAVANA	exon	44410042	44410468	.	-	.	gene_id "ENSG00000237950.1"; transcript_id "ENST00000446167.1"; gene_type "antisense"; gene_status "NOVEL"; gene_name "RP11-7O11.3"; transcript_type "antisense"; transcript_status "KNOWN"; transcript_name "RP11-7O11.3-001"; exon_number 2; exon_id "ENSE00001699754.1"; level 2; tag "basic"; havana_gene "OTTHUMG00000007704.1"; havana_transcript "OTTHUMT00000020710.1";
chr1	HAVANA	exon	44411916	44411958	.	-	.	gene_id "ENSG00000237950.1"; transcript_id "ENST00000445226.1"; gene_type "antisense"; gene_status "NOVEL"; gene_name "RP11-7O11.3"; transcript_type "antisense"; transcript_status "KNOWN"; transcript_name "RP11-7O11.3-003"; exon_number 1; exon_id "ENSE00001595230.1"; level 2; tag "basic"; havana_gene "OTTHUMG00000007704.1"; havana_transcript "OTTHUMT00000020712.1";
chr1	HAVANA	exon	44410321	44410468	.	-	.	gene_id "ENSG00000237950.1"; transcript_id "ENST00000445226.1"; gene_type "antisense"; gene_status "NOVEL"; gene_name "RP11-7O11.3"; transcript_type "antisense"; transcript_status "KNOWN"; transcript_name "RP11-7O11.3-003"; exon_number 2; exon_id "ENSE00001729263.1"; level 2; tag "basic"; havana_gene "OTTHUMG00000007704.1"; havana_transcript "OTTHUMT00000020712.1";
chr1	HAVANA	exon	44410044	44410146	.	-	.	gene_id "ENSG00000237950.1"; transcript_id "ENST00000445226.1"; gene_type "antisense"; gene_status "NOVEL"; gene_name "RP11-7O11.3"; transcript_type "antisense"; transcript_status "KNOWN"; transcript_name "RP11-7O11.3-003"; exon_number 3; exon_id "ENSE00001616663.1"; level 2; tag "basic"; havana_gene "OTTHUMG00000007704.1"; havana_transcript "OTTHUMT00000020712.1";
chr1	HAVANA	exon	44412153	44412223	.	-	.	gene_id "ENSG00000237950.1"; transcript_id "ENST00000412378.1"; gene_type "antisense"; gene_status "NOVEL"; gene_name "RP11-7O11.3"; transcript_type "antisense"; transcript_status "KNOWN"; transcript_name "RP11-7O11.3-002"; exon_number 1; exon_id "ENSE00001649882.1"; level 1; tag "basic"; tag "exp_conf"; havana_gene "OTTHUMG00000007704.1"; havana_transcript "OTTHUMT00000020711.1";
chr1	HAVANA	exon	44410046	44410468	.	-	.	gene_id "ENSG00000237950.1"; transcript_id "ENST00000412378.1"; gene_type "antisense"; gene_status "NOVEL"; gene_name "RP11-7O11.3"; transcript_type "antisense"; transcript_status "KNOWN"; transcript_name "RP11-7O11.3-002"; exon_number 2; exon_id "ENSE00001619091.1"; level 1; tag "basic"; tag "exp_conf"; havana_gene "OTTHUMG00000007704.1"; havana_transcript "OTTHUMT00000020711.1";
chr1	HAVANA	exon	44509594	44509683	.	+	.	gene_id "ENSG00000230615.2"; transcript_id "ENST00000610167.1"; gene_type "lincRNA"; gene_status "NOVEL"; gene_name "RP5-1198O20.4"; transcript_type "lincRNA"; transcript_status "KNOWN"; transcript_name "RP5-1198O20.4-010"; exon_number 1; exon_id "ENSE00003702811.1"; level 2; havana_gene "OTTHUMG00000008300.2"; havana_transcript "OTTHUMT00000472596.1";
chr1	HAVANA	exon	44511719	44511794	.	+	.	gene_id "ENSG00000230615.2"; transcript_id "ENST00000610167.1"; gene_type "lincRNA"; gene_status "NOVEL"; gene_name "RP5-1198O20.4"; transcript_type "lincRNA"; transcript_status "KNOWN"; transcript_name "RP5-1198O20.4-010"; exon_number 2; exon_id "ENSE00001594977.1"; level 2; havana_gene "OTTHUMG00000008300.2"; havana_transcript "OTTHUMT00000472596.1";
chr1	HAVANA	exon	44516622	44516788	.	+	.	gene_id "ENSG00000230615.2"; transcript_id "ENST00000610167.1"; gene_type "lincRNA"; gene_status "NOVEL"; gene_name "RP5-1198O20.4"; transcript_type "lincRNA"; transcript_status "KNOWN"; transcript_name "RP5-1198O20.4-010"; exon_number 3; exon_id "ENSE00003710919.1"; level 2; havana_gene "OTTHUMG00000008300.2"; havana_transcript "OTTHUMT00000472596.1";
chr1	HAVANA	exon	44514049	44514158	.	+	.	gene_id "ENSG00000230615.2"; transcript_id "ENST00000431800.1"; gene_type "lincRNA"; gene_status "NOVEL"; gene_name "RP5-1198O20.4"; transcript_type "lincRNA"; transcript_status "KNOWN"; transcript_name "RP5-1198O20.4-004"; exon_number 1; exon_id "ENSE00001612356.1"; level 2; havana_gene "OTTHUMG00000008300.2"; havana_transcript "OTTHUMT00000022878.1";
chr1	HAVANA	exon	44516962	44517203	.	+	.	gene_id "ENSG00000230615.2"; transcript_id "ENST00000431800.1"; gene_type "lincRNA"; gene_status "NOVEL"; gene_name "RP5-1198O20.4"; transcript_type "lincRNA"; transcript_status "KNOWN"; transcript_name "RP5-1198O20.4-004"; exon_number 2; exon_id "ENSE00001642152.1"; level 2; havana_gene "OTTHUMG00000008300.2"; havana_transcript "OTTHUMT00000022878.1";
chr1	HAVANA	exon	44541763	44542084	.	+	.	gene_id "ENSG00000230615.2"; transcript_id "ENST00000431800.1"; gene_type "lincRNA"; gene_status "NOVEL"; gene_name "RP5-1198O20.4"; transcript_type "lincRNA"; transcript_status "KNOWN"; transcript_name "RP5-1198O20.4-004"; exon_number 3; exon_id "ENSE00001658488.1"; level 2; havana_gene "OTTHUMG00000008300.2"; havana_transcript "OTTHUMT00000022878.1";
chr1	HAVANA	exon	44516786	44517166	.	+	.	gene_id "ENSG00000230615.2"; transcript_id "ENST00000453688.1"; gene_type "lincRNA"; gene_status "NOVEL"; gene_name "RP5-1198O20.4"; transcript_type "lincRNA"; transcript_status "KNOWN"; transcript_name "RP5-1198O20.4-002"; exon_number 1; exon_id "ENSE00001648540.1"; level 2; havana_gene "OTTHUMG00000008300.2"; havana_transcript "OTTHUMT00000022876.1";
chr1	HAVANA	exon	44517784	44517858	.	+	.	gene_id "ENSG00000230615.2"; transcript_id "ENST00000453688.1"; gene_type "lincRNA"; gene_status "NOVEL"; gene_name "RP5-1198O20.4"; transcript_type "lincRNA"; transcript_status "KNOWN"; transcript_name "RP5-1198O20.4-002"; exon_number 2; exon_id "ENSE00001740221.1"; level 2; havana_gene "OTTHUMG00000008300.2"; havana_transcript "OTTHUMT00000022876.1";
chr1	HAVANA	exon	44526804	44526899	.	+	.	gene_id "ENSG00000230615.2"; transcript_id "ENST00000453688.1"; gene_type "lincRNA"; gene_status "NOVEL"; gene_name "RP5-1198O20.4"; transcript_type "lincRNA"; transcript_status "KNOWN"; transcript_name "RP5-1198O20.4-002"; exon_number 3; exon_id "ENSE00001672453.1"; level 2; havana_gene "OTTHUMG00000008300.2"; havana_transcript "OTTHUMT00000022876.1";
chr1	HAVANA	exon	44541763	44541864	.	+	.	gene_id "ENSG00000230615.2"; transcript_id "ENST00000453688.1"; gene_type "lincRNA"; gene_status "NOVEL"; gene_name "RP5-1198O20.4"; transcript_type "lincRNA"; transcript_status "KNOWN"; transcript_name "RP5-1198O20.4-002"; exon_number 4; exon_id "ENSE00001763720.1"; level 2; havana_gene "OTTHUMG00000008300.2"; havana_transcript "OTTHUMT00000022876.1";
chr1	HAVANA	exon	44516865	44517166	.	+	.	gene_id "ENSG00000230615.2"; transcript_id "ENST00000609027.1"; gene_type "lincRNA"; gene_status "NOVEL"; gene_name "RP5-1198O20.4"; transcript_type "lincRNA"; transcript_status "KNOWN"; transcript_name "RP5-1198O20.4-006"; exon_number 1; exon_id "ENSE00003703246.1"; level 2; havana_gene "OTTHUMG00000008300.2"; havana_transcript "OTTHUMT00000472597.1";
chr1	HAVANA	exon	44526804	44526899	.	+	.	gene_id "ENSG00000230615.2"; transcript_id "ENST00000609027.1"; gene_type "lincRNA"; gene_status "NOVEL"; gene_name "RP5-1198O20.4"; transcript_type "lincRNA"; transcript_status "KNOWN"; transcript_name "RP5-1198O20.4-006"; exon_number 2; exon_id "ENSE00001672453.1"; level 2; havana_gene "OTTHUMG00000008300.2"; havana_transcript "OTTHUMT00000472597.1";
chr1	HAVANA	exon	44535553	44535606	.	+	.	gene_id "ENSG00000230615.2"; transcript_id "ENST00000609027.1"; gene_type "lincRNA"; gene_status "NOVEL"; gene_name "RP5-1198O20.4"; transcript_type "lincRNA"; transcript_status "KNOWN"; transcript_name "RP5-1198O20.4-006"; exon_number 3; exon_id "ENSE00003709022.1"; level 2; havana_gene "OTTHUMG00000008300.2"; havana_transcript "OTTHUMT00000472597.1";
chr1	HAVANA	exon	44541763	44542177	.	+	.	gene_id "ENSG00000230615.2"; transcript_id "ENST00000609027.1"; gene_type "lincRNA"; gene_status "NOVEL"; gene_name "RP5-1198O20.4"; transcript_type "lincRNA"; transcript_status "KNOWN"; transcript_name "RP5-1198O20.4-006"; exon_number 4; exon_id "ENSE00003706274.1"; level 2; havana_gene "OTTHUMG00000008300.2"; havana_transcript "OTTHUMT00000472597.1";
chr1	HAVANA	exon	44542422	44542494	.	+	.	gene_id "ENSG00000230615.2"; transcript_id "ENST00000609027.1"; gene_type "lincRNA"; gene_status "NOVEL"; gene_name "RP5-1198O20.4"; transcript_type "lincRNA"; transcript_status "KNOWN"; transcript_name "RP5-1198O20.4-006"; exon_number 5; exon_id "ENSE00003710545.1"; level 2; havana_gene "OTTHUMG00000008300.2"; havana_transcript "OTTHUMT00000472597.1";
chr1	HAVANA	exon	45227752	45227849	.	-	.	gene_id "ENSG00000225721.1"; transcript_id "ENST00000440985.1"; gene_type "antisense"; gene_status "NOVEL"; gene_name "RP11-269F19.2"; transcript_type "antisense"; transcript_status "KNOWN"; transcript_name "RP11-269F19.2-001"; exon_number 1; exon_id "ENSE00001602829.1"; level 2; tag "basic"; havana_gene "OTTHUMG00000008489.1"; havana_transcript "OTTHUMT00000023426.1";
chr1	HAVANA	exon	45226634	45226739	.	-	.	gene_id "ENSG00000225721.1"; transcript_id "ENST00000440985.1"; gene_type "antisense"; gene_status "NOVEL"; gene_name "RP11-269F19.2"; transcript_type "antisense"; transcript_status "KNOWN"; transcript_name "RP11-269F19.2-001"; exon_number 2; exon_id "ENSE00001649247.1"; level 2; tag "basic"; havana_gene "OTTHUMG00000008489.1"; havana_transcript "OTTHUMT00000023426.1";
chr1	HAVANA	exon	45224709	45225014	.	-	.	gene_id "ENSG00000225721.1"; transcript_id "ENST00000440985.1"; gene_type "antisense"; gene_status "NOVEL"; gene_name "RP11-269F19.2"; transcript_type "antisense"; transcript_status "KNOWN"; transcript_name "RP11-269F19.2-001"; exon_number 3; exon_id "ENSE00001700933.1"; level 2; tag "basic"; havana_gene "OTTHUMG00000008489.1"; havana_transcript "OTTHUMT00000023426.1";
chr1	HAVANA	exon	45241228	45241482	.	-	.	gene_id "ENSG00000225721.1"; transcript_id "ENST00000428791.1"; gene_type "antisense"; gene_status "NOVEL"; gene_name "RP11-269F19.2"; transcript_type "antisense"; transcript_status "KNOWN"; transcript_name "RP11-269F19.2-002"; exon_number 1; exon_id "ENSE00001525846.2"; level 2; tag "basic"; havana_gene "OTTHUMG00000008489.1"; havana_transcript "OTTHUMT00000023427.1";
chr1	HAVANA	exon	45226634	45226739	.	-	.	gene_id "ENSG00000225721.1"; transcript_id "ENST00000428791.1"; gene_type "antisense"; gene_status "NOVEL"; gene_name "RP11-269F19.2"; transcript_type "antisense"; transcript_status "KNOWN"; transcript_name "RP11-269F19.2-002"; exon_number 2; exon_id "ENSE00001649247.1"; level 2; tag "basic"; havana_gene "OTTHUMG00000008489.1"; havana_transcript "OTTHUMT00000023427.1";
chr1	HAVANA	exon	45224796	45225014	.	-	.	gene_id "ENSG00000225721.1"; transcript_id "ENST00000428791.1"; gene_type "antisense"; gene_status "NOVEL"; gene_name "RP11-269F19.2"; transcript_type "antisense"; transcript_status "KNOWN"; transcript_name "RP11-269F19.2-002"; exon_number 3; exon_id "ENSE00001736950.1"; level 2; tag "basic"; havana_gene "OTTHUMG00000008489.1"; havana_transcript "OTTHUMT00000023427.1";
chr1	HAVANA	exon	46162434	46162747	.	-	.	gene_id "ENSG00000230896.1"; transcript_id "ENST00000430643.1"; gene_type "sense_intronic"; gene_status "NOVEL"; gene_name "RP11-767N6.7"; transcript_type "sense_intronic"; transcript_status "KNOWN"; transcript_name "RP11-767N6.7-001"; exon_number 1; exon_id "ENSE00001761639.1"; level 2; tag "basic"; havana_gene "OTTHUMG00000085067.1"; havana_transcript "OTTHUMT00000192833.1";
chr1	HAVANA	exon	46160356	46160639	.	-	.	gene_id "ENSG00000230896.1"; transcript_id "ENST00000430643.1"; gene_type "sense_intronic"; gene_status "NOVEL"; gene_name "RP11-767N6.7"; transcript_type "sense_intronic"; transcript_status "KNOWN"; transcript_name "RP11-767N6.7-001"; exon_number 2; exon_id "ENSE00001620556.1"; level 2; tag "basic"; havana_gene "OTTHUMG00000085067.1"; havana_transcript "OTTHUMT00000192833.1";
chr1	HAVANA	exon	46641900	46642150	.	-	.	gene_id "ENSG00000250719.1"; transcript_id "ENST00000506599.1"; gene_type "antisense"; gene_status "NOVEL"; gene_name "RP11-322N21.2"; transcript_type "antisense"; transcript_status "KNOWN"; transcript_name "RP11-322N21.2-001"; exon_number 1; exon_id "ENSE00002042368.1"; level 1; tag "basic"; tag "exp_conf"; havana_gene "OTTHUMG00000007603.1"; havana_transcript "OTTHUMT00000020145.1";
chr1	HAVANA	exon	46641158	46641301	.	-	.	gene_id "ENSG00000250719.1"; transcript_id "ENST00000506599.1"; gene_type "antisense"; gene_status "NOVEL"; gene_name "RP11-322N21.2"; transcript_type "antisense"; transcript_status "KNOWN"; transcript_name "RP11-322N21.2-001"; exon_number 2; exon_id "ENSE00002064464.1"; level 1; tag "basic"; tag "exp_conf"; havana_gene "OTTHUMG00000007603.1"; havana_transcript "OTTHUMT00000020145.1";
chr1	HAVANA	exon	46915159	46915376	.	-	.	gene_id "ENSG00000224863.1"; transcript_id "ENST00000416581.1"; gene_type "lincRNA"; gene_status "NOVEL"; gene_name "RP5-1109J22.2"; transcript_type "lincRNA"; transcript_status "KNOWN"; transcript_name "RP5-1109J22.2-001"; exon_number 1; exon_id "ENSE00001773754.1"; level 2; tag "basic"; havana_gene "OTTHUMG00000007814.1"; havana_transcript "OTTHUMT00000021455.1";
chr1	HAVANA	exon	46913124	46913561	.	-	.	gene_id "ENSG00000224863.1"; transcript_id "ENST00000416581.1"; gene_type "lincRNA"; gene_status "NOVEL"; gene_name "RP5-1109J22.2"; transcript_type "lincRNA"; transcript_status "KNOWN"; transcript_name "RP5-1109J22.2-001"; exon_number 2; exon_id "ENSE00001700467.1"; level 2; tag "basic"; havana_gene "OTTHUMG00000007814.1"; havana_transcript "OTTHUMT00000021455.1";
chr1	HAVANA	exon	46912345	46912817	.	-	.	gene_id "ENSG00000224863.1"; transcript_id "ENST00000416581.1"; gene_type "lincRNA"; gene_status "NOVEL"; gene_name "RP5-1109J22.2"; transcript_type "lincRNA"; transcript_status "KNOWN"; transcript_name "RP5-1109J22.2-001"; exon_number 3; exon_id "ENSE00001599952.1"; level 2; tag "basic"; havana_gene "OTTHUMG00000007814.1"; havana_transcript "OTTHUMT00000021455.1";
chr1	HAVANA	exon	46921495	46921582	.	+	.	gene_id "ENSG00000225667.1"; transcript_id "ENST00000455247.1"; gene_type "lincRNA"; gene_status "NOVEL"; gene_name "LINC00505"; transcript_type "lincRNA"; transcript_status "KNOWN"; transcript_name "LINC00505-001"; exon_number 1; exon_id "ENSE00001611837.1"; level 1; tag "basic"; tag "exp_conf"; havana_gene "OTTHUMG00000007985.1"; havana_transcript "OTTHUMT00000021917.1";
chr1	HAVANA	exon	46947882	46948147	.	+	.	gene_id "ENSG00000225667.1"; transcript_id "ENST00000455247.1"; gene_type "lincRNA"; gene_status "NOVEL"; gene_name "LINC00505"; transcript_type "lincRNA"; transcript_status "KNOWN"; transcript_name "LINC00505-001"; exon_number 2; exon_id "ENSE00001698886.1"; level 1; tag "basic"; tag "exp_conf"; havana_gene "OTTHUMG00000007985.1"; havana_transcript "OTTHUMT00000021917.1";
chr1	HAVANA	exon	47139708	47139891	.	+	.	gene_id "ENSG00000228237.1"; transcript_id "ENST00000442839.1"; gene_type "antisense"; gene_status "NOVEL"; gene_name "EFCAB14-AS1"; transcript_type "antisense"; transcript_status "KNOWN"; transcript_name "EFCAB14-AS1-001"; exon_number 1; exon_id "ENSE00001780133.1"; level 1; tag "basic"; tag "exp_conf"; havana_gene "OTTHUMG00000007993.1"; havana_transcript "OTTHUMT00000021936.1";
chr1	HAVANA	exon	47152345	47152435	.	+	.	gene_id "ENSG00000228237.1"; transcript_id "ENST00000442839.1"; gene_type "antisense"; gene_status "NOVEL"; gene_name "EFCAB14-AS1"; transcript_type "antisense"; transcript_status "KNOWN"; transcript_name "EFCAB14-AS1-001"; exon_number 2; exon_id "ENSE00001669044.1"; level 1; tag "basic"; tag "exp_conf"; havana_gene "OTTHUMG00000007993.1"; havana_transcript "OTTHUMT00000021936.1";
chr1	HAVANA	exon	47157546	47157770	.	+	.	gene_id "ENSG00000228237.1"; transcript_id "ENST00000442839.1"; gene_type "antisense"; gene_status "NOVEL"; gene_name "EFCAB14-AS1"; transcript_type "antisense"; transcript_status "KNOWN"; transcript_name "EFCAB14-AS1-001"; exon_number 3; exon_id "ENSE00001797504.1"; level 1; tag "basic"; tag "exp_conf"; havana_gene "OTTHUMG00000007993.1"; havana_transcript "OTTHUMT00000021936.1";
chr1	HAVANA	exon	47139800	47139891	.	+	.	gene_id "ENSG00000228237.1"; transcript_id "ENST00000418985.1"; gene_type "antisense"; gene_status "NOVEL"; gene_name "EFCAB14-AS1"; transcript_type "antisense"; transcript_status "KNOWN"; transcript_name "EFCAB14-AS1-002"; exon_number 1; exon_id "ENSE00001688764.1"; level 1; tag "basic"; tag "exp_conf"; havana_gene "OTTHUMG00000007993.1"; havana_transcript "OTTHUMT00000021937.1";
chr1	HAVANA	exon	47147853	47147936	.	+	.	gene_id "ENSG00000228237.1"; transcript_id "ENST00000418985.1"; gene_type "antisense"; gene_status "NOVEL"; gene_name "EFCAB14-AS1"; transcript_type "antisense"; transcript_status "KNOWN"; transcript_name "EFCAB14-AS1-002"; exon_number 2; exon_id "ENSE00001594635.1"; level 1; tag "basic"; tag "exp_conf"; havana_gene "OTTHUMG00000007993.1"; havana_transcript "OTTHUMT00000021937.1";
chr1	HAVANA	exon	47152345	47152435	.	+	.	gene_id "ENSG00000228237.1"; transcript_id "ENST00000418985.1"; gene_type "antisense"; gene_status "NOVEL"; gene_name "EFCAB14-AS1"; transcript_type "antisense"; transcript_status "KNOWN"; transcript_name "EFCAB14-AS1-002"; exon_number 3; exon_id "ENSE00001669044.1"; level 1; tag "basic"; tag "exp_conf"; havana_gene "OTTHUMG00000007993.1"; havana_transcript "OTTHUMT00000021937.1";
chr1	HAVANA	exon	47157546	47157769	.	+	.	gene_id "ENSG00000228237.1"; transcript_id "ENST00000418985.1"; gene_type "antisense"; gene_status "NOVEL"; gene_name "EFCAB14-AS1"; transcript_type "antisense"; transcript_status "KNOWN"; transcript_name "EFCAB14-AS1-002"; exon_number 4; exon_id "ENSE00001669375.1"; level 1; tag "basic"; tag "exp_conf"; havana_gene "OTTHUMG00000007993.1"; havana_transcript "OTTHUMT00000021937.1";
chr1	HAVANA	exon	47644862	47644943	.	-	.	gene_id "ENSG00000225506.2"; transcript_id "ENST00000444042.2"; gene_type "lincRNA"; gene_status "NOVEL"; gene_name "CYP4A22-AS1"; transcript_type "lincRNA"; transcript_status "KNOWN"; transcript_name "CYP4A22-AS1-001"; exon_number 1; exon_id "ENSE00001622106.1"; level 2; tag "non_canonical_TEC"; tag "basic"; havana_gene "OTTHUMG00000007848.2"; havana_transcript "OTTHUMT00000021645.2";
chr1	HAVANA	exon	47643843	47644121	.	-	.	gene_id "ENSG00000225506.2"; transcript_id "ENST00000444042.2"; gene_type "lincRNA"; gene_status "NOVEL"; gene_name "CYP4A22-AS1"; transcript_type "lincRNA"; transcript_status "KNOWN"; transcript_name "CYP4A22-AS1-001"; exon_number 2; exon_id "ENSE00001667533.2"; level 2; tag "non_canonical_TEC"; tag "basic"; havana_gene "OTTHUMG00000007848.2"; havana_transcript "OTTHUMT00000021645.2";
chr1	HAVANA	exon	47642707	47642741	.	-	.	gene_id "ENSG00000225506.2"; transcript_id "ENST00000444042.2"; gene_type "lincRNA"; gene_status "NOVEL"; gene_name "CYP4A22-AS1"; transcript_type "lincRNA"; transcript_status "KNOWN"; transcript_name "CYP4A22-AS1-001"; exon_number 3; exon_id "ENSE00002447187.1"; level 2; tag "non_canonical_TEC"; tag "basic"; havana_gene "OTTHUMG00000007848.2"; havana_transcript "OTTHUMT00000021645.2";
chr1	HAVANA	exon	47562325	47562849	.	-	.	gene_id "ENSG00000225506.2"; transcript_id "ENST00000444042.2"; gene_type "lincRNA"; gene_status "NOVEL"; gene_name "CYP4A22-AS1"; transcript_type "lincRNA"; transcript_status "KNOWN"; transcript_name "CYP4A22-AS1-001"; exon_number 4; exon_id "ENSE00002462994.1"; level 2; tag "non_canonical_TEC"; tag "basic"; havana_gene "OTTHUMG00000007848.2"; havana_transcript "OTTHUMT00000021645.2";
chr1	HAVANA	exon	47691469	47691916	.	+	.	gene_id "ENSG00000226252.1"; transcript_id "ENST00000422216.1"; gene_type "antisense"; gene_status "NOVEL"; gene_name "RP1-18D14.7"; transcript_type "antisense"; transcript_status "KNOWN"; transcript_name "RP1-18D14.7-001"; exon_number 1; exon_id "ENSE00001756507.1"; level 2; tag "basic"; havana_gene "OTTHUMG00000007844.1"; havana_transcript "OTTHUMT00000021634.1";
chr1	HAVANA	exon	47692835	47696422	.	+	.	gene_id "ENSG00000226252.1"; transcript_id "ENST00000422216.1"; gene_type "antisense"; gene_status "NOVEL"; gene_name "RP1-18D14.7"; transcript_type "antisense"; transcript_status "KNOWN"; transcript_name "RP1-18D14.7-001"; exon_number 2; exon_id "ENSE00001693510.1"; level 2; tag "basic"; havana_gene "OTTHUMG00000007844.1"; havana_transcript "OTTHUMT00000021634.1";
chr1	HAVANA	exon	47897805	47900313	.	-	.	gene_id "ENSG00000237424.1"; transcript_id "ENST00000445551.1"; gene_type "antisense"; gene_status "NOVEL"; gene_name "FOXD2-AS1"; transcript_type "antisense"; transcript_status "KNOWN"; transcript_name "FOXD2-AS1-001"; exon_number 1; exon_id "ENSE00001599258.1"; level 2; tag "basic"; havana_gene "OTTHUMG00000007949.2"; havana_transcript "OTTHUMT00000021830.2";
chr1	HAVANA	exon	48519217	48519419	.	+	.	gene_id "ENSG00000226133.1"; transcript_id "ENST00000456803.1"; gene_type "lincRNA"; gene_status "NOVEL"; gene_name "RP4-683M8.2"; transcript_type "lincRNA"; transcript_status "KNOWN"; transcript_name "RP4-683M8.2-001"; exon_number 1; exon_id "ENSE00001631082.1"; level 2; havana_gene "OTTHUMG00000007952.1"; havana_transcript "OTTHUMT00000021833.1";
chr1	HAVANA	exon	48519883	48519938	.	+	.	gene_id "ENSG00000226133.1"; transcript_id "ENST00000456803.1"; gene_type "lincRNA"; gene_status "NOVEL"; gene_name "RP4-683M8.2"; transcript_type "lincRNA"; transcript_status "KNOWN"; transcript_name "RP4-683M8.2-001"; exon_number 2; exon_id "ENSE00001604783.1"; level 2; havana_gene "OTTHUMG00000007952.1"; havana_transcript "OTTHUMT00000021833.1";
chr1	HAVANA	exon	48520742	48520868	.	+	.	gene_id "ENSG00000226133.1"; transcript_id "ENST00000456803.1"; gene_type "lincRNA"; gene_status "NOVEL"; gene_name "RP4-683M8.2"; transcript_type "lincRNA"; transcript_status "KNOWN"; transcript_name "RP4-683M8.2-001"; exon_number 3; exon_id "ENSE00001733807.1"; level 2; havana_gene "OTTHUMG00000007952.1"; havana_transcript "OTTHUMT00000021833.1";
chr1	HAVANA	exon	48522322	48522448	.	+	.	gene_id "ENSG00000226133.1"; transcript_id "ENST00000456803.1"; gene_type "lincRNA"; gene_status "NOVEL"; gene_name "RP4-683M8.2"; transcript_type "lincRNA"; transcript_status "KNOWN"; transcript_name "RP4-683M8.2-001"; exon_number 4; exon_id "ENSE00001607064.1"; level 2; havana_gene "OTTHUMG00000007952.1"; havana_transcript "OTTHUMT00000021833.1";
chr1	HAVANA	exon	48671637	48671723	.	+	.	gene_id "ENSG00000223720.1"; transcript_id "ENST00000431986.1"; gene_type "lincRNA"; gene_status "NOVEL"; gene_name "RP5-1024N4.2"; transcript_type "lincRNA"; transcript_status "KNOWN"; transcript_name "RP5-1024N4.2-001"; exon_number 1; exon_id "ENSE00001778216.1"; level 2; tag "basic"; havana_gene "OTTHUMG00000007957.1"; havana_transcript "OTTHUMT00000021839.1";
chr1	HAVANA	exon	48671818	48671966	.	+	.	gene_id "ENSG00000223720.1"; transcript_id "ENST00000431986.1"; gene_type "lincRNA"; gene_status "NOVEL"; gene_name "RP5-1024N4.2"; transcript_type "lincRNA"; transcript_status "KNOWN"; transcript_name "RP5-1024N4.2-001"; exon_number 2; exon_id "ENSE00001649699.1"; level 2; tag "basic"; havana_gene "OTTHUMG00000007957.1"; havana_transcript "OTTHUMT00000021839.1";
chr1	HAVANA	exon	48672482	48672515	.	+	.	gene_id "ENSG00000223720.1"; transcript_id "ENST00000431986.1"; gene_type "lincRNA"; gene_status "NOVEL"; gene_name "RP5-1024N4.2"; transcript_type "lincRNA"; transcript_status "KNOWN"; transcript_name "RP5-1024N4.2-001"; exon_number 3; exon_id "ENSE00001635215.1"; level 2; tag "basic"; havana_gene "OTTHUMG00000007957.1"; havana_transcript "OTTHUMT00000021839.1";
chr1	HAVANA	exon	49723083	49723149	.	+	.	gene_id "ENSG00000230114.1"; transcript_id "ENST00000420071.1"; gene_type "antisense"; gene_status "NOVEL"; gene_name "RP11-141A19.2"; transcript_type "antisense"; transcript_status "KNOWN"; transcript_name "RP11-141A19.2-001"; exon_number 1; exon_id "ENSE00001681398.1"; level 2; tag "basic"; havana_gene "OTTHUMG00000008156.1"; havana_transcript "OTTHUMT00000022330.1";
chr1	HAVANA	exon	49731815	49731918	.	+	.	gene_id "ENSG00000230114.1"; transcript_id "ENST00000420071.1"; gene_type "antisense"; gene_status "NOVEL"; gene_name "RP11-141A19.2"; transcript_type "antisense"; transcript_status "KNOWN"; transcript_name "RP11-141A19.2-001"; exon_number 2; exon_id "ENSE00001725570.1"; level 2; tag "basic"; havana_gene "OTTHUMG00000008156.1"; havana_transcript "OTTHUMT00000022330.1";
chr1	HAVANA	exon	49733754	49733931	.	+	.	gene_id "ENSG00000230114.1"; transcript_id "ENST00000420071.1"; gene_type "antisense"; gene_status "NOVEL"; gene_name "RP11-141A19.2"; transcript_type "antisense"; transcript_status "KNOWN"; transcript_name "RP11-141A19.2-001"; exon_number 3; exon_id "ENSE00001618101.1"; level 2; tag "basic"; havana_gene "OTTHUMG00000008156.1"; havana_transcript "OTTHUMT00000022330.1";
chr1	HAVANA	exon	49734741	49734957	.	+	.	gene_id "ENSG00000230114.1"; transcript_id "ENST00000420071.1"; gene_type "antisense"; gene_status "NOVEL"; gene_name "RP11-141A19.2"; transcript_type "antisense"; transcript_status "KNOWN"; transcript_name "RP11-141A19.2-001"; exon_number 4; exon_id "ENSE00001775218.1"; level 2; tag "basic"; havana_gene "OTTHUMG00000008156.1"; havana_transcript "OTTHUMT00000022330.1";
chr1	HAVANA	exon	50927141	50927168	.	+	.	gene_id "ENSG00000225767.1"; transcript_id "ENST00000424664.1"; gene_type "antisense"; gene_status "NOVEL"; gene_name "RP5-850O15.3"; transcript_type "antisense"; transcript_status "KNOWN"; transcript_name "RP5-850O15.3-001"; exon_number 1; exon_id "ENSE00001600162.1"; level 2; tag "basic"; havana_gene "OTTHUMG00000007927.1"; havana_transcript "OTTHUMT00000021804.1";
chr1	HAVANA	exon	50927864	50927985	.	+	.	gene_id "ENSG00000225767.1"; transcript_id "ENST00000424664.1"; gene_type "antisense"; gene_status "NOVEL"; gene_name "RP5-850O15.3"; transcript_type "antisense"; transcript_status "KNOWN"; transcript_name "RP5-850O15.3-001"; exon_number 2; exon_id "ENSE00001785960.1"; level 2; tag "basic"; havana_gene "OTTHUMG00000007927.1"; havana_transcript "OTTHUMT00000021804.1";
chr1	HAVANA	exon	50935110	50935216	.	+	.	gene_id "ENSG00000225767.1"; transcript_id "ENST00000424664.1"; gene_type "antisense"; gene_status "NOVEL"; gene_name "RP5-850O15.3"; transcript_type "antisense"; transcript_status "KNOWN"; transcript_name "RP5-850O15.3-001"; exon_number 3; exon_id "ENSE00001606357.1"; level 2; tag "basic"; havana_gene "OTTHUMG00000007927.1"; havana_transcript "OTTHUMT00000021804.1";
chr1	HAVANA	exon	50936406	50936561	.	+	.	gene_id "ENSG00000225767.1"; transcript_id "ENST00000424664.1"; gene_type "antisense"; gene_status "NOVEL"; gene_name "RP5-850O15.3"; transcript_type "antisense"; transcript_status "KNOWN"; transcript_name "RP5-850O15.3-001"; exon_number 4; exon_id "ENSE00001697792.1"; level 2; tag "basic"; havana_gene "OTTHUMG00000007927.1"; havana_transcript "OTTHUMT00000021804.1";
chr1	HAVANA	exon	50936733	50936822	.	+	.	gene_id "ENSG00000225767.1"; transcript_id "ENST00000424664.1"; gene_type "antisense"; gene_status "NOVEL"; gene_name "RP5-850O15.3"; transcript_type "antisense"; transcript_status "KNOWN"; transcript_name "RP5-850O15.3-001"; exon_number 5; exon_id "ENSE00001635636.1"; level 2; tag "basic"; havana_gene "OTTHUMG00000007927.1"; havana_transcript "OTTHUMT00000021804.1";
chr1	HAVANA	exon	51731612	51731746	.	-	.	gene_id "ENSG00000236434.2"; transcript_id "ENST00000422306.2"; gene_type "antisense"; gene_status "NOVEL"; gene_name "RP11-296A18.6"; transcript_type "antisense"; transcript_status "KNOWN"; transcript_name "RP11-296A18.6-001"; exon_number 1; exon_id "ENSE00001714456.2"; level 2; tag "basic"; havana_gene "OTTHUMG00000008188.2"; havana_transcript "OTTHUMT00000022416.2";
chr1	HAVANA	exon	51730588	51730887	.	-	.	gene_id "ENSG00000236434.2"; transcript_id "ENST00000422306.2"; gene_type "antisense"; gene_status "NOVEL"; gene_name "RP11-296A18.6"; transcript_type "antisense"; transcript_status "KNOWN"; transcript_name "RP11-296A18.6-001"; exon_number 2; exon_id "ENSE00001623780.2"; level 2; tag "basic"; havana_gene "OTTHUMG00000008188.2"; havana_transcript "OTTHUMT00000022416.2";
chr1	HAVANA	exon	52266700	52266979	.	+	.	gene_id "ENSG00000272175.1"; transcript_id "ENST00000607338.1"; gene_type "antisense"; gene_status "NOVEL"; gene_name "RP4-657D16.6"; transcript_type "antisense"; transcript_status "KNOWN"; transcript_name "RP4-657D16.6-001"; exon_number 1; exon_id "ENSE00003698836.1"; level 2; tag "basic"; havana_gene "OTTHUMG00000185785.1"; havana_transcript "OTTHUMT00000471247.1";
chr1	HAVANA	exon	52819159	52819549	.	+	.	gene_id "ENSG00000272100.1"; transcript_id "ENST00000606527.1"; gene_type "antisense"; gene_status "NOVEL"; gene_name "RP11-155O18.6"; transcript_type "antisense"; transcript_status "KNOWN"; transcript_name "RP11-155O18.6-001"; exon_number 1; exon_id "ENSE00003695742.1"; level 2; tag "basic"; havana_gene "OTTHUMG00000185808.1"; havana_transcript "OTTHUMT00000471341.1";
chr1	HAVANA	exon	53020490	53020945	.	+	.	gene_id "ENSG00000272371.1"; transcript_id "ENST00000607321.1"; gene_type "lincRNA"; gene_status "NOVEL"; gene_name "RP11-25O10.2"; transcript_type "lincRNA"; transcript_status "KNOWN"; transcript_name "RP11-25O10.2-001"; exon_number 1; exon_id "ENSE00003695591.1"; level 2; tag "basic"; havana_gene "OTTHUMG00000185810.1"; havana_transcript "OTTHUMT00000471345.1";
chr1	HAVANA	exon	53679013	53679447	.	-	.	gene_id "ENSG00000236723.1"; transcript_id "ENST00000452466.1"; gene_type "antisense"; gene_status "NOVEL"; gene_name "RP5-1024G6.2"; transcript_type "antisense"; transcript_status "KNOWN"; transcript_name "RP5-1024G6.2-001"; exon_number 1; exon_id "ENSE00001804954.1"; level 2; tag "basic"; havana_gene "OTTHUMG00000008939.1"; havana_transcript "OTTHUMT00000024750.1";
chr1	HAVANA	exon	53676128	53676216	.	-	.	gene_id "ENSG00000236723.1"; transcript_id "ENST00000452466.1"; gene_type "antisense"; gene_status "NOVEL"; gene_name "RP5-1024G6.2"; transcript_type "antisense"; transcript_status "KNOWN"; transcript_name "RP5-1024G6.2-001"; exon_number 2; exon_id "ENSE00001746493.1"; level 2; tag "basic"; havana_gene "OTTHUMG00000008939.1"; havana_transcript "OTTHUMT00000024750.1";
chr1	HAVANA	exon	53733607	53733686	.	+	.	gene_id "ENSG00000234578.1"; transcript_id "ENST00000432653.1"; gene_type "antisense"; gene_status "NOVEL"; gene_name "RP4-784A16.1"; transcript_type "antisense"; transcript_status "KNOWN"; transcript_name "RP4-784A16.1-001"; exon_number 1; exon_id "ENSE00001772212.1"; level 2; tag "basic"; havana_gene "OTTHUMG00000008928.1"; havana_transcript "OTTHUMT00000024726.1";
chr1	HAVANA	exon	53733884	53734273	.	+	.	gene_id "ENSG00000234578.1"; transcript_id "ENST00000432653.1"; gene_type "antisense"; gene_status "NOVEL"; gene_name "RP4-784A16.1"; transcript_type "antisense"; transcript_status "KNOWN"; transcript_name "RP4-784A16.1-001"; exon_number 2; exon_id "ENSE00001773720.1"; level 2; tag "basic"; havana_gene "OTTHUMG00000008928.1"; havana_transcript "OTTHUMT00000024726.1";
chr1	HAVANA	exon	53757701	53757810	.	-	.	gene_id "ENSG00000225030.1"; transcript_id "ENST00000450469.1"; gene_type "sense_intronic"; gene_status "NOVEL"; gene_name "RP4-784A16.3"; transcript_type "sense_intronic"; transcript_status "KNOWN"; transcript_name "RP4-784A16.3-001"; exon_number 1; exon_id "ENSE00001766429.1"; level 2; tag "basic"; havana_gene "OTTHUMG00000008933.1"; havana_transcript "OTTHUMT00000024734.1";
chr1	HAVANA	exon	53757463	53757589	.	-	.	gene_id "ENSG00000225030.1"; transcript_id "ENST00000450469.1"; gene_type "sense_intronic"; gene_status "NOVEL"; gene_name "RP4-784A16.3"; transcript_type "sense_intronic"; transcript_status "KNOWN"; transcript_name "RP4-784A16.3-001"; exon_number 2; exon_id "ENSE00001645474.1"; level 2; tag "basic"; havana_gene "OTTHUMG00000008933.1"; havana_transcript "OTTHUMT00000024734.1";
chr1	HAVANA	exon	53814666	53814905	.	-	.	gene_id "ENSG00000226938.1"; transcript_id "ENST00000429099.1"; gene_type "lincRNA"; gene_status "NOVEL"; gene_name "RP11-117D22.1"; transcript_type "lincRNA"; transcript_status "KNOWN"; transcript_name "RP11-117D22.1-001"; exon_number 1; exon_id "ENSE00001607096.1"; level 2; tag "basic"; havana_gene "OTTHUMG00000008075.1"; havana_transcript "OTTHUMT00000022105.1";
chr1	HAVANA	exon	53814160	53814302	.	-	.	gene_id "ENSG00000226938.1"; transcript_id "ENST00000429099.1"; gene_type "lincRNA"; gene_status "NOVEL"; gene_name "RP11-117D22.1"; transcript_type "lincRNA"; transcript_status "KNOWN"; transcript_name "RP11-117D22.1-001"; exon_number 2; exon_id "ENSE00001651202.1"; level 2; tag "basic"; havana_gene "OTTHUMG00000008075.1"; havana_transcript "OTTHUMT00000022105.1";
chr1	HAVANA	exon	53833678	53833917	.	-	.	gene_id "ENSG00000230138.1"; transcript_id "ENST00000449958.1"; gene_type "lincRNA"; gene_status "NOVEL"; gene_name "RP11-117D22.2"; transcript_type "lincRNA"; transcript_status "KNOWN"; transcript_name "RP11-117D22.2-001"; exon_number 1; exon_id "ENSE00001791994.1"; level 2; tag "basic"; havana_gene "OTTHUMG00000008077.1"; havana_transcript "OTTHUMT00000022107.1";
chr1	HAVANA	exon	53832340	53832949	.	-	.	gene_id "ENSG00000230138.1"; transcript_id "ENST00000449958.1"; gene_type "lincRNA"; gene_status "NOVEL"; gene_name "RP11-117D22.2"; transcript_type "lincRNA"; transcript_status "KNOWN"; transcript_name "RP11-117D22.2-001"; exon_number 2; exon_id "ENSE00001628099.1"; level 2; tag "basic"; havana_gene "OTTHUMG00000008077.1"; havana_transcript "OTTHUMT00000022107.1";
chr1	HAVANA	exon	54881929	54881955	.	+	.	gene_id "ENSG00000232245.1"; transcript_id "ENST00000447150.1"; gene_type "lincRNA"; gene_status "NOVEL"; gene_name "RP4-705F19.1"; transcript_type "lincRNA"; transcript_status "KNOWN"; transcript_name "RP4-705F19.1-001"; exon_number 1; exon_id "ENSE00001684516.1"; level 2; tag "basic"; havana_gene "OTTHUMG00000008362.1"; havana_transcript "OTTHUMT00000023024.1";
chr1	HAVANA	exon	54886272	54886533	.	+	.	gene_id "ENSG00000232245.1"; transcript_id "ENST00000447150.1"; gene_type "lincRNA"; gene_status "NOVEL"; gene_name "RP4-705F19.1"; transcript_type "lincRNA"; transcript_status "KNOWN"; transcript_name "RP4-705F19.1-001"; exon_number 2; exon_id "ENSE00001749222.1"; level 2; tag "basic"; havana_gene "OTTHUMG00000008362.1"; havana_transcript "OTTHUMT00000023024.1";
chr1	HAVANA	exon	55093831	55094111	.	-	.	gene_id "ENSG00000230728.1"; transcript_id "ENST00000416119.1"; gene_type "sense_overlapping"; gene_status "NOVEL"; gene_name "RP11-240D10.4"; transcript_type "sense_overlapping"; transcript_status "KNOWN"; transcript_name "RP11-240D10.4-001"; exon_number 1; exon_id "ENSE00001688160.1"; level 2; tag "basic"; havana_gene "OTTHUMG00000009889.1"; havana_transcript "OTTHUMT00000027344.1";
chr1	HAVANA	exon	55087150	55087491	.	-	.	gene_id "ENSG00000230728.1"; transcript_id "ENST00000416119.1"; gene_type "sense_overlapping"; gene_status "NOVEL"; gene_name "RP11-240D10.4"; transcript_type "sense_overlapping"; transcript_status "KNOWN"; transcript_name "RP11-240D10.4-001"; exon_number 2; exon_id "ENSE00001638348.1"; level 2; tag "basic"; havana_gene "OTTHUMG00000009889.1"; havana_transcript "OTTHUMT00000027344.1";
chr1	HAVANA	exon	55352548	55352808	.	+	.	gene_id "ENSG00000242396.1"; transcript_id "ENST00000415336.1"; gene_type "antisense"; gene_status "NOVEL"; gene_name "RP11-67L3.5"; transcript_type "antisense"; transcript_status "KNOWN"; transcript_name "RP11-67L3.5-001"; exon_number 1; exon_id "ENSE00001705870.1"; level 2; tag "basic"; havana_gene "OTTHUMG00000009990.1"; havana_transcript "OTTHUMT00000027682.1";
chr1	HAVANA	exon	55353361	55353674	.	+	.	gene_id "ENSG00000242396.1"; transcript_id "ENST00000415336.1"; gene_type "antisense"; gene_status "NOVEL"; gene_name "RP11-67L3.5"; transcript_type "antisense"; transcript_status "KNOWN"; transcript_name "RP11-67L3.5-001"; exon_number 2; exon_id "ENSE00001644115.1"; level 2; tag "basic"; havana_gene "OTTHUMG00000009990.1"; havana_transcript "OTTHUMT00000027682.1";
chr1	HAVANA	exon	55353236	55353456	.	+	.	gene_id "ENSG00000233203.2"; transcript_id "ENST00000443284.1"; gene_type "antisense"; gene_status "NOVEL"; gene_name "RP11-67L3.4"; transcript_type "antisense"; transcript_status "KNOWN"; transcript_name "RP11-67L3.4-001"; exon_number 1; exon_id "ENSE00001764991.1"; level 2; tag "basic"; havana_gene "OTTHUMG00000009988.1"; havana_transcript "OTTHUMT00000027676.1";
chr1	HAVANA	exon	55354173	55354391	.	+	.	gene_id "ENSG00000233203.2"; transcript_id "ENST00000443284.1"; gene_type "antisense"; gene_status "NOVEL"; gene_name "RP11-67L3.4"; transcript_type "antisense"; transcript_status "KNOWN"; transcript_name "RP11-67L3.4-001"; exon_number 2; exon_id "ENSE00001638726.1"; level 2; tag "basic"; havana_gene "OTTHUMG00000009988.1"; havana_transcript "OTTHUMT00000027676.1";
chr1	HAVANA	exon	55353401	55353456	.	+	.	gene_id "ENSG00000233203.2"; transcript_id "ENST00000455380.1"; gene_type "antisense"; gene_status "NOVEL"; gene_name "RP11-67L3.4"; transcript_type "antisense"; transcript_status "KNOWN"; transcript_name "RP11-67L3.4-003"; exon_number 1; exon_id "ENSE00001608015.1"; level 2; tag "basic"; havana_gene "OTTHUMG00000009988.1"; havana_transcript "OTTHUMT00000027678.1";
chr1	HAVANA	exon	55353534	55353641	.	+	.	gene_id "ENSG00000233203.2"; transcript_id "ENST00000455380.1"; gene_type "antisense"; gene_status "NOVEL"; gene_name "RP11-67L3.4"; transcript_type "antisense"; transcript_status "KNOWN"; transcript_name "RP11-67L3.4-003"; exon_number 2; exon_id "ENSE00001753682.1"; level 2; tag "basic"; havana_gene "OTTHUMG00000009988.1"; havana_transcript "OTTHUMT00000027678.1";
chr1	HAVANA	exon	55354173	55354523	.	+	.	gene_id "ENSG00000233203.2"; transcript_id "ENST00000455380.1"; gene_type "antisense"; gene_status "NOVEL"; gene_name "RP11-67L3.4"; transcript_type "antisense"; transcript_status "KNOWN"; transcript_name "RP11-67L3.4-003"; exon_number 3; exon_id "ENSE00001611891.1"; level 2; tag "basic"; havana_gene "OTTHUMG00000009988.1"; havana_transcript "OTTHUMT00000027678.1";
chr1	HAVANA	exon	55457586	55457947	.	-	.	gene_id "ENSG00000233271.1"; transcript_id "ENST00000436960.1"; gene_type "antisense"; gene_status "NOVEL"; gene_name "RP11-12C17.2"; transcript_type "antisense"; transcript_status "KNOWN"; transcript_name "RP11-12C17.2-001"; exon_number 1; exon_id "ENSE00001673231.1"; level 2; tag "basic"; havana_gene "OTTHUMG00000009992.1"; havana_transcript "OTTHUMT00000027684.1";
chr1	HAVANA	exon	55446623	55446688	.	-	.	gene_id "ENSG00000233271.1"; transcript_id "ENST00000436960.1"; gene_type "antisense"; gene_status "NOVEL"; gene_name "RP11-12C17.2"; transcript_type "antisense"; transcript_status "KNOWN"; transcript_name "RP11-12C17.2-001"; exon_number 2; exon_id "ENSE00001641961.1"; level 2; tag "basic"; havana_gene "OTTHUMG00000009992.1"; havana_transcript "OTTHUMT00000027684.1";
chr1	HAVANA	exon	56289480	56289574	.	+	.	gene_id "ENSG00000233147.1"; transcript_id "ENST00000424357.1"; gene_type "lincRNA"; gene_status "NOVEL"; gene_name "RP11-90C4.1"; transcript_type "lincRNA"; transcript_status "KNOWN"; transcript_name "RP11-90C4.1-001"; exon_number 1; exon_id "ENSE00001757876.1"; level 2; tag "basic"; havana_gene "OTTHUMG00000008243.2"; havana_transcript "OTTHUMT00000022600.2";
chr1	HAVANA	exon	56297937	56298098	.	+	.	gene_id "ENSG00000233147.1"; transcript_id "ENST00000424357.1"; gene_type "lincRNA"; gene_status "NOVEL"; gene_name "RP11-90C4.1"; transcript_type "lincRNA"; transcript_status "KNOWN"; transcript_name "RP11-90C4.1-001"; exon_number 2; exon_id "ENSE00001708423.1"; level 2; tag "basic"; havana_gene "OTTHUMG00000008243.2"; havana_transcript "OTTHUMT00000022600.2";
chr1	HAVANA	exon	56313102	56313210	.	+	.	gene_id "ENSG00000233147.1"; transcript_id "ENST00000424357.1"; gene_type "lincRNA"; gene_status "NOVEL"; gene_name "RP11-90C4.1"; transcript_type "lincRNA"; transcript_status "KNOWN"; transcript_name "RP11-90C4.1-001"; exon_number 3; exon_id "ENSE00001664224.1"; level 2; tag "basic"; havana_gene "OTTHUMG00000008243.2"; havana_transcript "OTTHUMT00000022600.2";
chr1	HAVANA	exon	56328605	56328732	.	+	.	gene_id "ENSG00000233147.1"; transcript_id "ENST00000424357.1"; gene_type "lincRNA"; gene_status "NOVEL"; gene_name "RP11-90C4.1"; transcript_type "lincRNA"; transcript_status "KNOWN"; transcript_name "RP11-90C4.1-001"; exon_number 4; exon_id "ENSE00001675001.1"; level 2; tag "basic"; havana_gene "OTTHUMG00000008243.2"; havana_transcript "OTTHUMT00000022600.2";
chr1	HAVANA	exon	56333771	56333921	.	+	.	gene_id "ENSG00000233147.1"; transcript_id "ENST00000424357.1"; gene_type "lincRNA"; gene_status "NOVEL"; gene_name "RP11-90C4.1"; transcript_type "lincRNA"; transcript_status "KNOWN"; transcript_name "RP11-90C4.1-001"; exon_number 5; exon_id "ENSE00001633171.1"; level 2; tag "basic"; havana_gene "OTTHUMG00000008243.2"; havana_transcript "OTTHUMT00000022600.2";
chr1	HAVANA	exon	56410760	56410925	.	+	.	gene_id "ENSG00000233079.1"; transcript_id "ENST00000455010.1"; gene_type "lincRNA"; gene_status "NOVEL"; gene_name "RP11-90C4.3"; transcript_type "lincRNA"; transcript_status "KNOWN"; transcript_name "RP11-90C4.3-001"; exon_number 1; exon_id "ENSE00001609103.1"; level 2; tag "basic"; havana_gene "OTTHUMG00000008245.1"; havana_transcript "OTTHUMT00000022602.1";
chr1	HAVANA	exon	56415506	56415792	.	+	.	gene_id "ENSG00000233079.1"; transcript_id "ENST00000455010.1"; gene_type "lincRNA"; gene_status "NOVEL"; gene_name "RP11-90C4.3"; transcript_type "lincRNA"; transcript_status "KNOWN"; transcript_name "RP11-90C4.3-001"; exon_number 2; exon_id "ENSE00001801038.1"; level 2; tag "basic"; havana_gene "OTTHUMG00000008245.1"; havana_transcript "OTTHUMT00000022602.1";
chr1	HAVANA	exon	56611393	56611553	.	+	.	gene_id "ENSG00000235612.1"; transcript_id "ENST00000435828.1"; gene_type "lincRNA"; gene_status "NOVEL"; gene_name "RP1-158P9.1"; transcript_type "lincRNA"; transcript_status "KNOWN"; transcript_name "RP1-158P9.1-001"; exon_number 1; exon_id "ENSE00001763878.1"; level 2; tag "basic"; havana_gene "OTTHUMG00000008126.2"; havana_transcript "OTTHUMT00000022251.2";
chr1	HAVANA	exon	56616673	56616943	.	+	.	gene_id "ENSG00000235612.1"; transcript_id "ENST00000435828.1"; gene_type "lincRNA"; gene_status "NOVEL"; gene_name "RP1-158P9.1"; transcript_type "lincRNA"; transcript_status "KNOWN"; transcript_name "RP1-158P9.1-001"; exon_number 2; exon_id "ENSE00001622860.1"; level 2; tag "basic"; havana_gene "OTTHUMG00000008126.2"; havana_transcript "OTTHUMT00000022251.2";
chr1	HAVANA	exon	56620598	56620896	.	+	.	gene_id "ENSG00000235612.1"; transcript_id "ENST00000435828.1"; gene_type "lincRNA"; gene_status "NOVEL"; gene_name "RP1-158P9.1"; transcript_type "lincRNA"; transcript_status "KNOWN"; transcript_name "RP1-158P9.1-001"; exon_number 3; exon_id "ENSE00001747196.1"; level 2; tag "basic"; havana_gene "OTTHUMG00000008126.2"; havana_transcript "OTTHUMT00000022251.2";
chr1	HAVANA	exon	56880635	56880822	.	+	.	gene_id "ENSG00000223956.1"; transcript_id "ENST00000451914.1"; gene_type "lincRNA"; gene_status "NOVEL"; gene_name "RP4-710M16.2"; transcript_type "lincRNA"; transcript_status "KNOWN"; transcript_name "RP4-710M16.2-001"; exon_number 1; exon_id "ENSE00001644399.1"; level 2; tag "basic"; havana_gene "OTTHUMG00000008128.1"; havana_transcript "OTTHUMT00000022253.1";
chr1	HAVANA	exon	56880920	56881014	.	+	.	gene_id "ENSG00000223956.1"; transcript_id "ENST00000451914.1"; gene_type "lincRNA"; gene_status "NOVEL"; gene_name "RP4-710M16.2"; transcript_type "lincRNA"; transcript_status "KNOWN"; transcript_name "RP4-710M16.2-001"; exon_number 2; exon_id "ENSE00001686362.1"; level 2; tag "basic"; havana_gene "OTTHUMG00000008128.1"; havana_transcript "OTTHUMT00000022253.1";
chr1	HAVANA	exon	56881205	56881281	.	+	.	gene_id "ENSG00000223956.1"; transcript_id "ENST00000451914.1"; gene_type "lincRNA"; gene_status "NOVEL"; gene_name "RP4-710M16.2"; transcript_type "lincRNA"; transcript_status "KNOWN"; transcript_name "RP4-710M16.2-001"; exon_number 3; exon_id "ENSE00001679266.1"; level 2; tag "basic"; havana_gene "OTTHUMG00000008128.1"; havana_transcript "OTTHUMT00000022253.1";
chr1	HAVANA	exon	56881454	56881638	.	+	.	gene_id "ENSG00000223956.1"; transcript_id "ENST00000451914.1"; gene_type "lincRNA"; gene_status "NOVEL"; gene_name "RP4-710M16.2"; transcript_type "lincRNA"; transcript_status "KNOWN"; transcript_name "RP4-710M16.2-001"; exon_number 4; exon_id "ENSE00001663049.1"; level 2; tag "basic"; havana_gene "OTTHUMG00000008128.1"; havana_transcript "OTTHUMT00000022253.1";
chr1	HAVANA	exon	57292238	57292593	.	-	.	gene_id "ENSG00000229913.1"; transcript_id "ENST00000425435.1"; gene_type "antisense"; gene_status "NOVEL"; gene_name "RP11-378I13.1"; transcript_type "antisense"; transcript_status "KNOWN"; transcript_name "RP11-378I13.1-001"; exon_number 1; exon_id "ENSE00001628321.1"; level 2; tag "basic"; havana_gene "OTTHUMG00000008327.3"; havana_transcript "OTTHUMT00000022925.3";
chr1	HAVANA	exon	57289352	57290819	.	-	.	gene_id "ENSG00000229913.1"; transcript_id "ENST00000425435.1"; gene_type "antisense"; gene_status "NOVEL"; gene_name "RP11-378I13.1"; transcript_type "antisense"; transcript_status "KNOWN"; transcript_name "RP11-378I13.1-001"; exon_number 2; exon_id "ENSE00001619992.1"; level 2; tag "basic"; havana_gene "OTTHUMG00000008327.3"; havana_transcript "OTTHUMT00000022925.3";
chr1	HAVANA	exon	57429559	57429730	.	+	.	gene_id "ENSG00000236341.1"; transcript_id "ENST00000417420.1"; gene_type "antisense"; gene_status "NOVEL"; gene_name "RP5-1103B4.3"; transcript_type "antisense"; transcript_status "KNOWN"; transcript_name "RP5-1103B4.3-001"; exon_number 1; exon_id "ENSE00001658620.1"; level 2; tag "basic"; havana_gene "OTTHUMG00000056480.1"; havana_transcript "OTTHUMT00000126523.1";
chr1	HAVANA	exon	57435253	57435429	.	+	.	gene_id "ENSG00000236341.1"; transcript_id "ENST00000417420.1"; gene_type "antisense"; gene_status "NOVEL"; gene_name "RP5-1103B4.3"; transcript_type "antisense"; transcript_status "KNOWN"; transcript_name "RP5-1103B4.3-001"; exon_number 2; exon_id "ENSE00001628949.1"; level 2; tag "basic"; havana_gene "OTTHUMG00000056480.1"; havana_transcript "OTTHUMT00000126523.1";
chr1	HAVANA	exon	57453100	57453237	.	+	.	gene_id "ENSG00000236341.1"; transcript_id "ENST00000417420.1"; gene_type "antisense"; gene_status "NOVEL"; gene_name "RP5-1103B4.3"; transcript_type "antisense"; transcript_status "KNOWN"; transcript_name "RP5-1103B4.3-001"; exon_number 3; exon_id "ENSE00001529982.2"; level 2; tag "basic"; havana_gene "OTTHUMG00000056480.1"; havana_transcript "OTTHUMT00000126523.1";
chr1	HAVANA	exon	57462308	57462430	.	+	.	gene_id "ENSG00000236341.1"; transcript_id "ENST00000417420.1"; gene_type "antisense"; gene_status "NOVEL"; gene_name "RP5-1103B4.3"; transcript_type "antisense"; transcript_status "KNOWN"; transcript_name "RP5-1103B4.3-001"; exon_number 4; exon_id "ENSE00001594846.1"; level 2; tag "basic"; havana_gene "OTTHUMG00000056480.1"; havana_transcript "OTTHUMT00000126523.1";
chr1	HAVANA	exon	57852248	57852394	.	+	.	gene_id "ENSG00000227935.1"; transcript_id "ENST00000422038.1"; gene_type "lincRNA"; gene_status "NOVEL"; gene_name "RP6-102O10.1"; transcript_type "lincRNA"; transcript_status "KNOWN"; transcript_name "RP6-102O10.1-001"; exon_number 1; exon_id "ENSE00001627142.1"; level 2; tag "basic"; havana_gene "OTTHUMG00000010108.1"; havana_transcript "OTTHUMT00000027966.1";
chr1	HAVANA	exon	57852562	57853122	.	+	.	gene_id "ENSG00000227935.1"; transcript_id "ENST00000422038.1"; gene_type "lincRNA"; gene_status "NOVEL"; gene_name "RP6-102O10.1"; transcript_type "lincRNA"; transcript_status "KNOWN"; transcript_name "RP6-102O10.1-001"; exon_number 2; exon_id "ENSE00001779637.1"; level 2; tag "basic"; havana_gene "OTTHUMG00000010108.1"; havana_transcript "OTTHUMT00000027966.1";
chr1	HAVANA	exon	58326229	58326591	.	+	.	gene_id "ENSG00000226759.3"; transcript_id "ENST00000592753.1"; gene_type "antisense"; gene_status "NOVEL"; gene_name "RP4-737A23.2"; transcript_type "antisense"; transcript_status "KNOWN"; transcript_name "RP4-737A23.2-006"; exon_number 1; exon_id "ENSE00002893025.1"; level 2; tag "basic"; havana_gene "OTTHUMG00000008286.5"; havana_transcript "OTTHUMT00000460039.1";
chr1	HAVANA	exon	58328128	58328475	.	+	.	gene_id "ENSG00000226759.3"; transcript_id "ENST00000592753.1"; gene_type "antisense"; gene_status "NOVEL"; gene_name "RP4-737A23.2"; transcript_type "antisense"; transcript_status "KNOWN"; transcript_name "RP4-737A23.2-006"; exon_number 2; exon_id "ENSE00001627526.2"; level 2; tag "basic"; havana_gene "OTTHUMG00000008286.5"; havana_transcript "OTTHUMT00000460039.1";
chr1	HAVANA	exon	58326253	58326544	.	+	.	gene_id "ENSG00000226759.3"; transcript_id "ENST00000610197.1"; gene_type "antisense"; gene_status "NOVEL"; gene_name "RP4-737A23.2"; transcript_type "antisense"; transcript_status "KNOWN"; transcript_name "RP4-737A23.2-023"; exon_number 1; exon_id "ENSE00003704299.1"; level 2; tag "basic"; havana_gene "OTTHUMG00000008286.5"; havana_transcript "OTTHUMT00000472560.1";
chr1	HAVANA	exon	58328106	58328472	.	+	.	gene_id "ENSG00000226759.3"; transcript_id "ENST00000610197.1"; gene_type "antisense"; gene_status "NOVEL"; gene_name "RP4-737A23.2"; transcript_type "antisense"; transcript_status "KNOWN"; transcript_name "RP4-737A23.2-023"; exon_number 2; exon_id "ENSE00003704829.1"; level 2; tag "basic"; havana_gene "OTTHUMG00000008286.5"; havana_transcript "OTTHUMT00000472560.1";
chr1	HAVANA	exon	58326253	58326607	.	+	.	gene_id "ENSG00000226759.3"; transcript_id "ENST00000420811.2"; gene_type "antisense"; gene_status "NOVEL"; gene_name "RP4-737A23.2"; transcript_type "antisense"; transcript_status "KNOWN"; transcript_name "RP4-737A23.2-008"; exon_number 1; exon_id "ENSE00001732455.2"; level 2; tag "basic"; havana_gene "OTTHUMG00000008286.5"; havana_transcript "OTTHUMT00000460041.1";
chr1	HAVANA	exon	58328128	58328475	.	+	.	gene_id "ENSG00000226759.3"; transcript_id "ENST00000420811.2"; gene_type "antisense"; gene_status "NOVEL"; gene_name "RP4-737A23.2"; transcript_type "antisense"; transcript_status "KNOWN"; transcript_name "RP4-737A23.2-008"; exon_number 2; exon_id "ENSE00001627526.2"; level 2; tag "basic"; havana_gene "OTTHUMG00000008286.5"; havana_transcript "OTTHUMT00000460041.1";
chr1	HAVANA	exon	58326311	58326598	.	+	.	gene_id "ENSG00000226759.3"; transcript_id "ENST00000608833.1"; gene_type "antisense"; gene_status "NOVEL"; gene_name "RP4-737A23.2"; transcript_type "antisense"; transcript_status "KNOWN"; transcript_name "RP4-737A23.2-024"; exon_number 1; exon_id "ENSE00003707982.1"; level 2; tag "basic"; havana_gene "OTTHUMG00000008286.5"; havana_transcript "OTTHUMT00000472562.1";
chr1	HAVANA	exon	58328106	58328475	.	+	.	gene_id "ENSG00000226759.3"; transcript_id "ENST00000608833.1"; gene_type "antisense"; gene_status "NOVEL"; gene_name "RP4-737A23.2"; transcript_type "antisense"; transcript_status "KNOWN"; transcript_name "RP4-737A23.2-024"; exon_number 2; exon_id "ENSE00003706640.1"; level 2; tag "basic"; havana_gene "OTTHUMG00000008286.5"; havana_transcript "OTTHUMT00000472562.1";
chr1	HAVANA	exon	58328127	58328712	.	+	.	gene_id "ENSG00000226759.3"; transcript_id "ENST00000588227.1"; gene_type "antisense"; gene_status "NOVEL"; gene_name "RP4-737A23.2"; transcript_type "antisense"; transcript_status "KNOWN"; transcript_name "RP4-737A23.2-009"; exon_number 1; exon_id "ENSE00001760320.2"; level 2; tag "basic"; havana_gene "OTTHUMG00000008286.5"; havana_transcript "OTTHUMT00000460044.1";
chr1	HAVANA	exon	58330094	58330266	.	+	.	gene_id "ENSG00000226759.3"; transcript_id "ENST00000588227.1"; gene_type "antisense"; gene_status "NOVEL"; gene_name "RP4-737A23.2"; transcript_type "antisense"; transcript_status "KNOWN"; transcript_name "RP4-737A23.2-009"; exon_number 2; exon_id "ENSE00001713361.1"; level 2; tag "basic"; havana_gene "OTTHUMG00000008286.5"; havana_transcript "OTTHUMT00000460044.1";
chr1	HAVANA	exon	58330379	58330713	.	+	.	gene_id "ENSG00000226759.3"; transcript_id "ENST00000588227.1"; gene_type "antisense"; gene_status "NOVEL"; gene_name "RP4-737A23.2"; transcript_type "antisense"; transcript_status "KNOWN"; transcript_name "RP4-737A23.2-009"; exon_number 3; exon_id "ENSE00002950880.1"; level 2; tag "basic"; havana_gene "OTTHUMG00000008286.5"; havana_transcript "OTTHUMT00000460044.1";
chr1	HAVANA	exon	58328127	58328191	.	+	.	gene_id "ENSG00000226759.3"; transcript_id "ENST00000591173.1"; gene_type "antisense"; gene_status "NOVEL"; gene_name "RP4-737A23.2"; transcript_type "antisense"; transcript_status "KNOWN"; transcript_name "RP4-737A23.2-017"; exon_number 1; exon_id "ENSE00002926937.1"; level 2; tag "basic"; havana_gene "OTTHUMG00000008286.5"; havana_transcript "OTTHUMT00000460049.1";
chr1	HAVANA	exon	58342403	58342514	.	+	.	gene_id "ENSG00000226759.3"; transcript_id "ENST00000591173.1"; gene_type "antisense"; gene_status "NOVEL"; gene_name "RP4-737A23.2"; transcript_type "antisense"; transcript_status "KNOWN"; transcript_name "RP4-737A23.2-017"; exon_number 2; exon_id "ENSE00002971872.1"; level 2; tag "basic"; havana_gene "OTTHUMG00000008286.5"; havana_transcript "OTTHUMT00000460049.1";
chr1	HAVANA	exon	58343969	58344115	.	+	.	gene_id "ENSG00000226759.3"; transcript_id "ENST00000591173.1"; gene_type "antisense"; gene_status "NOVEL"; gene_name "RP4-737A23.2"; transcript_type "antisense"; transcript_status "KNOWN"; transcript_name "RP4-737A23.2-017"; exon_number 3; exon_id "ENSE00001780089.2"; level 2; tag "basic"; havana_gene "OTTHUMG00000008286.5"; havana_transcript "OTTHUMT00000460049.1";
chr1	HAVANA	exon	58345791	58345941	.	+	.	gene_id "ENSG00000226759.3"; transcript_id "ENST00000591173.1"; gene_type "antisense"; gene_status "NOVEL"; gene_name "RP4-737A23.2"; transcript_type "antisense"; transcript_status "KNOWN"; transcript_name "RP4-737A23.2-017"; exon_number 4; exon_id "ENSE00002755196.1"; level 2; tag "basic"; havana_gene "OTTHUMG00000008286.5"; havana_transcript "OTTHUMT00000460049.1";
chr1	HAVANA	exon	58346158	58346456	.	+	.	gene_id "ENSG00000226759.3"; transcript_id "ENST00000591173.1"; gene_type "antisense"; gene_status "NOVEL"; gene_name "RP4-737A23.2"; transcript_type "antisense"; transcript_status "KNOWN"; transcript_name "RP4-737A23.2-017"; exon_number 5; exon_id "ENSE00002917694.1"; level 2; tag "basic"; havana_gene "OTTHUMG00000008286.5"; havana_transcript "OTTHUMT00000460049.1";
chr1	ENSEMBL	exon	59250823	59250977	.	+	.	gene_id "ENSG00000234807.4"; transcript_id "ENST00000544621.1"; gene_type "lincRNA"; gene_status "NOVEL"; gene_name "RP4-794H19.2"; transcript_type "lincRNA"; transcript_status "KNOWN"; transcript_name "RP4-794H19.2-201"; exon_number 1; exon_id "ENSE00002261969.1"; level 3; havana_gene "OTTHUMG00000008377.2";
chr1	ENSEMBL	exon	59359217	59359389	.	+	.	gene_id "ENSG00000234807.4"; transcript_id "ENST00000544621.1"; gene_type "lincRNA"; gene_status "NOVEL"; gene_name "RP4-794H19.2"; transcript_type "lincRNA"; transcript_status "KNOWN"; transcript_name "RP4-794H19.2-201"; exon_number 2; exon_id "ENSE00003510710.1"; level 3; havana_gene "OTTHUMG00000008377.2";
chr1	ENSEMBL	exon	59364719	59365384	.	+	.	gene_id "ENSG00000234807.4"; transcript_id "ENST00000544621.1"; gene_type "lincRNA"; gene_status "NOVEL"; gene_name "RP4-794H19.2"; transcript_type "lincRNA"; transcript_status "KNOWN"; transcript_name "RP4-794H19.2-201"; exon_number 3; exon_id "ENSE00001790302.2"; level 3; havana_gene "OTTHUMG00000008377.2";
chr1	HAVANA	exon	59250832	59250977	.	+	.	gene_id "ENSG00000234807.4"; transcript_id "ENST00000419531.2"; gene_type "lincRNA"; gene_status "NOVEL"; gene_name "RP4-794H19.2"; transcript_type "lincRNA"; transcript_status "KNOWN"; transcript_name "RP4-794H19.2-002"; exon_number 1; exon_id "ENSE00001706212.1"; level 2; tag "basic"; havana_gene "OTTHUMG00000008377.2"; havana_transcript "OTTHUMT00000467304.1";
chr1	HAVANA	exon	59359217	59359389	.	+	.	gene_id "ENSG00000234807.4"; transcript_id "ENST00000419531.2"; gene_type "lincRNA"; gene_status "NOVEL"; gene_name "RP4-794H19.2"; transcript_type "lincRNA"; transcript_status "KNOWN"; transcript_name "RP4-794H19.2-002"; exon_number 2; exon_id "ENSE00003543922.1"; level 2; tag "basic"; havana_gene "OTTHUMG00000008377.2"; havana_transcript "OTTHUMT00000467304.1";
chr1	HAVANA	exon	59361929	59362057	.	+	.	gene_id "ENSG00000234807.4"; transcript_id "ENST00000419531.2"; gene_type "lincRNA"; gene_status "NOVEL"; gene_name "RP4-794H19.2"; transcript_type "lincRNA"; transcript_status "KNOWN"; transcript_name "RP4-794H19.2-002"; exon_number 3; exon_id "ENSE00001764288.1"; level 2; tag "basic"; havana_gene "OTTHUMG00000008377.2"; havana_transcript "OTTHUMT00000467304.1";
chr1	HAVANA	exon	59364719	59365266	.	+	.	gene_id "ENSG00000234807.4"; transcript_id "ENST00000419531.2"; gene_type "lincRNA"; gene_status "NOVEL"; gene_name "RP4-794H19.2"; transcript_type "lincRNA"; transcript_status "KNOWN"; transcript_name "RP4-794H19.2-002"; exon_number 4; exon_id "ENSE00001660321.2"; level 2; tag "basic"; havana_gene "OTTHUMG00000008377.2"; havana_transcript "OTTHUMT00000467304.1";
chr1	HAVANA	exon	59278480	59279014	.	-	.	gene_id "ENSG00000272226.1"; transcript_id "ENST00000607372.1"; gene_type "lincRNA"; gene_status "NOVEL"; gene_name "RP11-63G10.3"; transcript_type "lincRNA"; transcript_status "KNOWN"; transcript_name "RP11-63G10.3-001"; exon_number 1; exon_id "ENSE00003698365.1"; level 2; tag "basic"; havana_gene "OTTHUMG00000185812.1"; havana_transcript "OTTHUMT00000471353.1";
chr1	HAVANA	exon	59316896	59316926	.	-	.	gene_id "ENSG00000231740.1"; transcript_id "ENST00000424592.1"; gene_type "lincRNA"; gene_status "NOVEL"; gene_name "RP11-63G10.2"; transcript_type "lincRNA"; transcript_status "KNOWN"; transcript_name "RP11-63G10.2-001"; exon_number 1; exon_id "ENSE00001759175.1"; level 2; tag "basic"; havana_gene "OTTHUMG00000008374.1"; havana_transcript "OTTHUMT00000023039.1";
chr1	HAVANA	exon	59306769	59306891	.	-	.	gene_id "ENSG00000231740.1"; transcript_id "ENST00000424592.1"; gene_type "lincRNA"; gene_status "NOVEL"; gene_name "RP11-63G10.2"; transcript_type "lincRNA"; transcript_status "KNOWN"; transcript_name "RP11-63G10.2-001"; exon_number 2; exon_id "ENSE00001802293.1"; level 2; tag "basic"; havana_gene "OTTHUMG00000008374.1"; havana_transcript "OTTHUMT00000023039.1";
chr1	HAVANA	exon	59304120	59304360	.	-	.	gene_id "ENSG00000231740.1"; transcript_id "ENST00000424592.1"; gene_type "lincRNA"; gene_status "NOVEL"; gene_name "RP11-63G10.2"; transcript_type "lincRNA"; transcript_status "KNOWN"; transcript_name "RP11-63G10.2-001"; exon_number 3; exon_id "ENSE00001693078.1"; level 2; tag "basic"; havana_gene "OTTHUMG00000008374.1"; havana_transcript "OTTHUMT00000023039.1";
chr1	HAVANA	exon	59362322	59362375	.	-	.	gene_id "ENSG00000232453.1"; transcript_id "ENST00000427292.1"; gene_type "lincRNA"; gene_status "NOVEL"; gene_name "RP4-794H19.1"; transcript_type "lincRNA"; transcript_status "KNOWN"; transcript_name "RP4-794H19.1-002"; exon_number 1; exon_id "ENSE00001683919.1"; level 2; havana_gene "OTTHUMG00000008375.1"; havana_transcript "OTTHUMT00000023041.1";
chr1	HAVANA	exon	59361517	59361681	.	-	.	gene_id "ENSG00000232453.1"; transcript_id "ENST00000427292.1"; gene_type "lincRNA"; gene_status "NOVEL"; gene_name "RP4-794H19.1"; transcript_type "lincRNA"; transcript_status "KNOWN"; transcript_name "RP4-794H19.1-002"; exon_number 2; exon_id "ENSE00001755358.1"; level 2; havana_gene "OTTHUMG00000008375.1"; havana_transcript "OTTHUMT00000023041.1";
chr1	HAVANA	exon	59486260	59486295	.	+	.	gene_id "ENSG00000230812.1"; transcript_id "ENST00000438195.1"; gene_type "lincRNA"; gene_status "NOVEL"; gene_name "RP4-794H19.4"; transcript_type "lincRNA"; transcript_status "KNOWN"; transcript_name "RP4-794H19.4-001"; exon_number 1; exon_id "ENSE00001600410.1"; level 2; havana_gene "OTTHUMG00000008373.2"; havana_transcript "OTTHUMT00000023038.2";
chr1	HAVANA	exon	59487160	59487249	.	+	.	gene_id "ENSG00000230812.1"; transcript_id "ENST00000438195.1"; gene_type "lincRNA"; gene_status "NOVEL"; gene_name "RP4-794H19.4"; transcript_type "lincRNA"; transcript_status "KNOWN"; transcript_name "RP4-794H19.4-001"; exon_number 2; exon_id "ENSE00001675250.1"; level 2; havana_gene "OTTHUMG00000008373.2"; havana_transcript "OTTHUMT00000023038.2";
chr1	HAVANA	exon	59507844	59507902	.	+	.	gene_id "ENSG00000230812.1"; transcript_id "ENST00000438195.1"; gene_type "lincRNA"; gene_status "NOVEL"; gene_name "RP4-794H19.4"; transcript_type "lincRNA"; transcript_status "KNOWN"; transcript_name "RP4-794H19.4-001"; exon_number 3; exon_id "ENSE00001770462.1"; level 2; havana_gene "OTTHUMG00000008373.2"; havana_transcript "OTTHUMT00000023038.2";
chr1	HAVANA	exon	59510166	59510286	.	+	.	gene_id "ENSG00000230812.1"; transcript_id "ENST00000438195.1"; gene_type "lincRNA"; gene_status "NOVEL"; gene_name "RP4-794H19.4"; transcript_type "lincRNA"; transcript_status "KNOWN"; transcript_name "RP4-794H19.4-001"; exon_number 4; exon_id "ENSE00001615769.1"; level 2; havana_gene "OTTHUMG00000008373.2"; havana_transcript "OTTHUMT00000023038.2";
chr1	HAVANA	exon	59543704	59543788	.	-	.	gene_id "ENSG00000235215.2"; transcript_id "ENST00000451090.1"; gene_type "lincRNA"; gene_status "NOVEL"; gene_name "RP11-145M4.2"; transcript_type "lincRNA"; transcript_status "KNOWN"; transcript_name "RP11-145M4.2-001"; exon_number 1; exon_id "ENSE00001658077.1"; level 2; tag "basic"; havana_gene "OTTHUMG00000008402.1"; havana_transcript "OTTHUMT00000023100.1";
chr1	HAVANA	exon	59525310	59525354	.	-	.	gene_id "ENSG00000235215.2"; transcript_id "ENST00000451090.1"; gene_type "lincRNA"; gene_status "NOVEL"; gene_name "RP11-145M4.2"; transcript_type "lincRNA"; transcript_status "KNOWN"; transcript_name "RP11-145M4.2-001"; exon_number 2; exon_id "ENSE00001737441.1"; level 2; tag "basic"; havana_gene "OTTHUMG00000008402.1"; havana_transcript "OTTHUMT00000023100.1";
chr1	HAVANA	exon	59521671	59521857	.	-	.	gene_id "ENSG00000235215.2"; transcript_id "ENST00000451090.1"; gene_type "lincRNA"; gene_status "NOVEL"; gene_name "RP11-145M4.2"; transcript_type "lincRNA"; transcript_status "KNOWN"; transcript_name "RP11-145M4.2-001"; exon_number 3; exon_id "ENSE00001740474.1"; level 2; tag "basic"; havana_gene "OTTHUMG00000008402.1"; havana_transcript "OTTHUMT00000023100.1";
chr1	HAVANA	exon	59522315	59522421	.	+	.	gene_id "ENSG00000237352.2"; transcript_id "ENST00000449812.2"; gene_type "lincRNA"; gene_status "NOVEL"; gene_name "RP11-145M4.3"; transcript_type "lincRNA"; transcript_status "KNOWN"; transcript_name "RP11-145M4.3-001"; exon_number 1; exon_id "ENSE00001791737.2"; level 2; tag "basic"; havana_gene "OTTHUMG00000008404.2"; havana_transcript "OTTHUMT00000023103.2";
chr1	HAVANA	exon	59548240	59548380	.	+	.	gene_id "ENSG00000237352.2"; transcript_id "ENST00000449812.2"; gene_type "lincRNA"; gene_status "NOVEL"; gene_name "RP11-145M4.3"; transcript_type "lincRNA"; transcript_status "KNOWN"; transcript_name "RP11-145M4.3-001"; exon_number 2; exon_id "ENSE00001654601.2"; level 2; tag "basic"; havana_gene "OTTHUMG00000008404.2"; havana_transcript "OTTHUMT00000023103.2";
chr1	HAVANA	exon	59552075	59552268	.	+	.	gene_id "ENSG00000237352.2"; transcript_id "ENST00000449812.2"; gene_type "lincRNA"; gene_status "NOVEL"; gene_name "RP11-145M4.3"; transcript_type "lincRNA"; transcript_status "KNOWN"; transcript_name "RP11-145M4.3-001"; exon_number 3; exon_id "ENSE00001661531.2"; level 2; tag "basic"; havana_gene "OTTHUMG00000008404.2"; havana_transcript "OTTHUMT00000023103.2";
chr1	HAVANA	exon	59553687	59553867	.	+	.	gene_id "ENSG00000237352.2"; transcript_id "ENST00000449812.2"; gene_type "lincRNA"; gene_status "NOVEL"; gene_name "RP11-145M4.3"; transcript_type "lincRNA"; transcript_status "KNOWN"; transcript_name "RP11-145M4.3-001"; exon_number 4; exon_id "ENSE00001638588.2"; level 2; tag "basic"; havana_gene "OTTHUMG00000008404.2"; havana_transcript "OTTHUMT00000023103.2";
chr1	HAVANA	exon	59754975	59755312	.	-	.	gene_id "ENSG00000270457.1"; transcript_id "ENST00000604999.1"; gene_type "lincRNA"; gene_status "NOVEL"; gene_name "RP11-467C18.1"; transcript_type "lincRNA"; transcript_status "KNOWN"; transcript_name "RP11-467C18.1-001"; exon_number 1; exon_id "ENSE00003608713.1"; level 2; tag "basic"; havana_gene "OTTHUMG00000185112.1"; havana_transcript "OTTHUMT00000469621.1";
chr1	HAVANA	exon	60580547	60580645	.	+	.	gene_id "ENSG00000238242.1"; transcript_id "ENST00000456878.1"; gene_type "lincRNA"; gene_status "NOVEL"; gene_name "RP11-575B7.3"; transcript_type "lincRNA"; transcript_status "KNOWN"; transcript_name "RP11-575B7.3-001"; exon_number 1; exon_id "ENSE00001743406.1"; level 2; tag "basic"; havana_gene "OTTHUMG00000008994.1"; havana_transcript "OTTHUMT00000024949.1";
chr1	HAVANA	exon	60614185	60614325	.	+	.	gene_id "ENSG00000238242.1"; transcript_id "ENST00000456878.1"; gene_type "lincRNA"; gene_status "NOVEL"; gene_name "RP11-575B7.3"; transcript_type "lincRNA"; transcript_status "KNOWN"; transcript_name "RP11-575B7.3-001"; exon_number 2; exon_id "ENSE00001655068.1"; level 2; tag "basic"; havana_gene "OTTHUMG00000008994.1"; havana_transcript "OTTHUMT00000024949.1";
chr1	HAVANA	exon	60614909	60615351	.	+	.	gene_id "ENSG00000238242.1"; transcript_id "ENST00000456878.1"; gene_type "lincRNA"; gene_status "NOVEL"; gene_name "RP11-575B7.3"; transcript_type "lincRNA"; transcript_status "KNOWN"; transcript_name "RP11-575B7.3-001"; exon_number 3; exon_id "ENSE00001708584.1"; level 2; tag "basic"; havana_gene "OTTHUMG00000008994.1"; havana_transcript "OTTHUMT00000024949.1";
chr1	HAVANA	exon	61436220	61436448	.	-	.	gene_id "ENSG00000237928.1"; transcript_id "ENST00000438559.1"; gene_type "antisense"; gene_status "NOVEL"; gene_name "RP4-668G5.1"; transcript_type "antisense"; transcript_status "KNOWN"; transcript_name "RP4-668G5.1-001"; exon_number 1; exon_id "ENSE00001762478.1"; level 2; tag "basic"; havana_gene "OTTHUMG00000008421.2"; havana_transcript "OTTHUMT00000023192.1";
chr1	HAVANA	exon	61429238	61429476	.	-	.	gene_id "ENSG00000237928.1"; transcript_id "ENST00000438559.1"; gene_type "antisense"; gene_status "NOVEL"; gene_name "RP4-668G5.1"; transcript_type "antisense"; transcript_status "KNOWN"; transcript_name "RP4-668G5.1-001"; exon_number 2; exon_id "ENSE00001730607.1"; level 2; tag "basic"; havana_gene "OTTHUMG00000008421.2"; havana_transcript "OTTHUMT00000023192.1";
chr1	HAVANA	exon	61420157	61420274	.	-	.	gene_id "ENSG00000237928.1"; transcript_id "ENST00000438559.1"; gene_type "antisense"; gene_status "NOVEL"; gene_name "RP4-668G5.1"; transcript_type "antisense"; transcript_status "KNOWN"; transcript_name "RP4-668G5.1-001"; exon_number 3; exon_id "ENSE00001643884.1"; level 2; tag "basic"; havana_gene "OTTHUMG00000008421.2"; havana_transcript "OTTHUMT00000023192.1";
chr1	HAVANA	exon	61419994	61420042	.	-	.	gene_id "ENSG00000237928.1"; transcript_id "ENST00000438559.1"; gene_type "antisense"; gene_status "NOVEL"; gene_name "RP4-668G5.1"; transcript_type "antisense"; transcript_status "KNOWN"; transcript_name "RP4-668G5.1-001"; exon_number 4; exon_id "ENSE00001730071.1"; level 2; tag "basic"; havana_gene "OTTHUMG00000008421.2"; havana_transcript "OTTHUMT00000023192.1";
chr1	HAVANA	exon	61418183	61418356	.	-	.	gene_id "ENSG00000237928.1"; transcript_id "ENST00000438559.1"; gene_type "antisense"; gene_status "NOVEL"; gene_name "RP4-668G5.1"; transcript_type "antisense"; transcript_status "KNOWN"; transcript_name "RP4-668G5.1-001"; exon_number 5; exon_id "ENSE00001596839.1"; level 2; tag "basic"; havana_gene "OTTHUMG00000008421.2"; havana_transcript "OTTHUMT00000023192.1";
chr1	HAVANA	exon	61406852	61406924	.	-	.	gene_id "ENSG00000237928.1"; transcript_id "ENST00000438559.1"; gene_type "antisense"; gene_status "NOVEL"; gene_name "RP4-668G5.1"; transcript_type "antisense"; transcript_status "KNOWN"; transcript_name "RP4-668G5.1-001"; exon_number 6; exon_id "ENSE00001752574.1"; level 2; tag "basic"; havana_gene "OTTHUMG00000008421.2"; havana_transcript "OTTHUMT00000023192.1";
chr1	HAVANA	exon	61405911	61406303	.	-	.	gene_id "ENSG00000237928.1"; transcript_id "ENST00000438559.1"; gene_type "antisense"; gene_status "NOVEL"; gene_name "RP4-668G5.1"; transcript_type "antisense"; transcript_status "KNOWN"; transcript_name "RP4-668G5.1-001"; exon_number 7; exon_id "ENSE00001801987.1"; level 2; tag "basic"; havana_gene "OTTHUMG00000008421.2"; havana_transcript "OTTHUMT00000023192.1";
chr1	HAVANA	exon	61436220	61436417	.	-	.	gene_id "ENSG00000237928.1"; transcript_id "ENST00000421455.1"; gene_type "antisense"; gene_status "NOVEL"; gene_name "RP4-668G5.1"; transcript_type "antisense"; transcript_status "KNOWN"; transcript_name "RP4-668G5.1-003"; exon_number 1; exon_id "ENSE00001671923.1"; level 2; tag "basic"; havana_gene "OTTHUMG00000008421.2"; havana_transcript "OTTHUMT00000023194.2";
chr1	HAVANA	exon	61435603	61435737	.	-	.	gene_id "ENSG00000237928.1"; transcript_id "ENST00000421455.1"; gene_type "antisense"; gene_status "NOVEL"; gene_name "RP4-668G5.1"; transcript_type "antisense"; transcript_status "KNOWN"; transcript_name "RP4-668G5.1-003"; exon_number 2; exon_id "ENSE00001619550.1"; level 2; tag "basic"; havana_gene "OTTHUMG00000008421.2"; havana_transcript "OTTHUMT00000023194.2";
chr1	HAVANA	exon	61420157	61420274	.	-	.	gene_id "ENSG00000237928.1"; transcript_id "ENST00000421455.1"; gene_type "antisense"; gene_status "NOVEL"; gene_name "RP4-668G5.1"; transcript_type "antisense"; transcript_status "KNOWN"; transcript_name "RP4-668G5.1-003"; exon_number 3; exon_id "ENSE00001643884.1"; level 2; tag "basic"; havana_gene "OTTHUMG00000008421.2"; havana_transcript "OTTHUMT00000023194.2";
chr1	HAVANA	exon	61419726	61420042	.	-	.	gene_id "ENSG00000237928.1"; transcript_id "ENST00000421455.1"; gene_type "antisense"; gene_status "NOVEL"; gene_name "RP4-668G5.1"; transcript_type "antisense"; transcript_status "KNOWN"; transcript_name "RP4-668G5.1-003"; exon_number 4; exon_id "ENSE00001677663.1"; level 2; tag "basic"; havana_gene "OTTHUMG00000008421.2"; havana_transcript "OTTHUMT00000023194.2";
chr1	HAVANA	exon	61590405	61590874	.	+	.	gene_id "ENSG00000270742.1"; transcript_id "ENST00000603233.1"; gene_type "sense_intronic"; gene_status "NOVEL"; gene_name "RP4-802A10.1"; transcript_type "sense_intronic"; transcript_status "KNOWN"; transcript_name "RP4-802A10.1-001"; exon_number 1; exon_id "ENSE00003586473.1"; level 2; tag "basic"; havana_gene "OTTHUMG00000185084.1"; havana_transcript "OTTHUMT00000469539.1";
chr1	HAVANA	exon	61719083	61719182	.	-	.	gene_id "ENSG00000237853.2"; transcript_id "ENST00000442027.1"; gene_type "lincRNA"; gene_status "NOVEL"; gene_name "RP5-833A20.1"; transcript_type "lincRNA"; transcript_status "KNOWN"; transcript_name "RP5-833A20.1-001"; exon_number 1; exon_id "ENSE00001805181.1"; level 2; havana_gene "OTTHUMG00000040631.2"; havana_transcript "OTTHUMT00000097700.1";
chr1	HAVANA	exon	61716957	61717041	.	-	.	gene_id "ENSG00000237853.2"; transcript_id "ENST00000442027.1"; gene_type "lincRNA"; gene_status "NOVEL"; gene_name "RP5-833A20.1"; transcript_type "lincRNA"; transcript_status "KNOWN"; transcript_name "RP5-833A20.1-001"; exon_number 2; exon_id "ENSE00001693224.1"; level 2; havana_gene "OTTHUMG00000040631.2"; havana_transcript "OTTHUMT00000097700.1";
chr1	HAVANA	exon	61715620	61715653	.	-	.	gene_id "ENSG00000237853.2"; transcript_id "ENST00000442027.1"; gene_type "lincRNA"; gene_status "NOVEL"; gene_name "RP5-833A20.1"; transcript_type "lincRNA"; transcript_status "KNOWN"; transcript_name "RP5-833A20.1-001"; exon_number 3; exon_id "ENSE00001661475.1"; level 2; havana_gene "OTTHUMG00000040631.2"; havana_transcript "OTTHUMT00000097700.1";
chr1	HAVANA	exon	61714617	61714781	.	-	.	gene_id "ENSG00000237853.2"; transcript_id "ENST00000442027.1"; gene_type "lincRNA"; gene_status "NOVEL"; gene_name "RP5-833A20.1"; transcript_type "lincRNA"; transcript_status "KNOWN"; transcript_name "RP5-833A20.1-001"; exon_number 4; exon_id "ENSE00001638418.1"; level 2; havana_gene "OTTHUMG00000040631.2"; havana_transcript "OTTHUMT00000097700.1";
chr1	HAVANA	exon	61719083	61719182	.	-	.	gene_id "ENSG00000237853.2"; transcript_id "ENST00000596354.1"; gene_type "lincRNA"; gene_status "NOVEL"; gene_name "RP5-833A20.1"; transcript_type "lincRNA"; transcript_status "KNOWN"; transcript_name "RP5-833A20.1-002"; exon_number 1; exon_id "ENSE00001805181.1"; level 2; havana_gene "OTTHUMG00000040631.2"; havana_transcript "OTTHUMT00000461190.1";
chr1	HAVANA	exon	61716957	61717041	.	-	.	gene_id "ENSG00000237853.2"; transcript_id "ENST00000596354.1"; gene_type "lincRNA"; gene_status "NOVEL"; gene_name "RP5-833A20.1"; transcript_type "lincRNA"; transcript_status "KNOWN"; transcript_name "RP5-833A20.1-002"; exon_number 2; exon_id "ENSE00001693224.1"; level 2; havana_gene "OTTHUMG00000040631.2"; havana_transcript "OTTHUMT00000461190.1";
chr1	HAVANA	exon	61714666	61714781	.	-	.	gene_id "ENSG00000237853.2"; transcript_id "ENST00000596354.1"; gene_type "lincRNA"; gene_status "NOVEL"; gene_name "RP5-833A20.1"; transcript_type "lincRNA"; transcript_status "KNOWN"; transcript_name "RP5-833A20.1-002"; exon_number 3; exon_id "ENSE00003036426.1"; level 2; havana_gene "OTTHUMG00000040631.2"; havana_transcript "OTTHUMT00000461190.1";
chr1	HAVANA	exon	61719083	61719182	.	-	.	gene_id "ENSG00000237853.2"; transcript_id "ENST00000596404.1"; gene_type "lincRNA"; gene_status "NOVEL"; gene_name "RP5-833A20.1"; transcript_type "lincRNA"; transcript_status "KNOWN"; transcript_name "RP5-833A20.1-003"; exon_number 1; exon_id "ENSE00001805181.1"; level 2; tag "basic"; havana_gene "OTTHUMG00000040631.2"; havana_transcript "OTTHUMT00000461191.1";
chr1	HAVANA	exon	61716957	61717041	.	-	.	gene_id "ENSG00000237853.2"; transcript_id "ENST00000596404.1"; gene_type "lincRNA"; gene_status "NOVEL"; gene_name "RP5-833A20.1"; transcript_type "lincRNA"; transcript_status "KNOWN"; transcript_name "RP5-833A20.1-003"; exon_number 2; exon_id "ENSE00001693224.1"; level 2; tag "basic"; havana_gene "OTTHUMG00000040631.2"; havana_transcript "OTTHUMT00000461191.1";
chr1	HAVANA	exon	61715620	61715800	.	-	.	gene_id "ENSG00000237853.2"; transcript_id "ENST00000596404.1"; gene_type "lincRNA"; gene_status "NOVEL"; gene_name "RP5-833A20.1"; transcript_type "lincRNA"; transcript_status "KNOWN"; transcript_name "RP5-833A20.1-003"; exon_number 3; exon_id "ENSE00003199275.1"; level 2; tag "basic"; havana_gene "OTTHUMG00000040631.2"; havana_transcript "OTTHUMT00000461191.1";
chr1	HAVANA	exon	61714668	61714781	.	-	.	gene_id "ENSG00000237853.2"; transcript_id "ENST00000596404.1"; gene_type "lincRNA"; gene_status "NOVEL"; gene_name "RP5-833A20.1"; transcript_type "lincRNA"; transcript_status "KNOWN"; transcript_name "RP5-833A20.1-003"; exon_number 4; exon_id "ENSE00003036243.1"; level 2; tag "basic"; havana_gene "OTTHUMG00000040631.2"; havana_transcript "OTTHUMT00000461191.1";
chr1	HAVANA	exon	63489878	63489981	.	+	.	gene_id "ENSG00000227485.1"; transcript_id "ENST00000418091.1"; gene_type "lincRNA"; gene_status "NOVEL"; gene_name "RP11-5P4.2"; transcript_type "lincRNA"; transcript_status "KNOWN"; transcript_name "RP11-5P4.2-001"; exon_number 1; exon_id "ENSE00001776511.1"; level 2; tag "basic"; havana_gene "OTTHUMG00000009148.1"; havana_transcript "OTTHUMT00000025349.1";
chr1	HAVANA	exon	63491075	63491329	.	+	.	gene_id "ENSG00000227485.1"; transcript_id "ENST00000418091.1"; gene_type "lincRNA"; gene_status "NOVEL"; gene_name "RP11-5P4.2"; transcript_type "lincRNA"; transcript_status "KNOWN"; transcript_name "RP11-5P4.2-001"; exon_number 2; exon_id "ENSE00001803634.1"; level 2; tag "basic"; havana_gene "OTTHUMG00000009148.1"; havana_transcript "OTTHUMT00000025349.1";
chr1	HAVANA	exon	63544571	63544702	.	-	.	gene_id "ENSG00000229225.1"; transcript_id "ENST00000427547.1"; gene_type "lincRNA"; gene_status "NOVEL"; gene_name "RP11-5P4.3"; transcript_type "lincRNA"; transcript_status "KNOWN"; transcript_name "RP11-5P4.3-001"; exon_number 1; exon_id "ENSE00001802445.1"; level 2; tag "basic"; havana_gene "OTTHUMG00000013351.1"; havana_transcript "OTTHUMT00000037178.1";
chr1	HAVANA	exon	63543752	63543776	.	-	.	gene_id "ENSG00000229225.1"; transcript_id "ENST00000427547.1"; gene_type "lincRNA"; gene_status "NOVEL"; gene_name "RP11-5P4.3"; transcript_type "lincRNA"; transcript_status "KNOWN"; transcript_name "RP11-5P4.3-001"; exon_number 2; exon_id "ENSE00001678801.1"; level 2; tag "basic"; havana_gene "OTTHUMG00000013351.1"; havana_transcript "OTTHUMT00000037178.1";
chr1	HAVANA	exon	63628218	63628307	.	-	.	gene_id "ENSG00000271593.1"; transcript_id "ENST00000447183.2"; gene_type "lincRNA"; gene_status "NOVEL"; gene_name "RP11-335E6.4"; transcript_type "lincRNA"; transcript_status "KNOWN"; transcript_name "RP11-335E6.4-001"; exon_number 1; exon_id "ENSE00001720942.2"; level 2; tag "basic"; havana_gene "OTTHUMG00000184248.1"; havana_transcript "OTTHUMT00000468468.1";
chr1	HAVANA	exon	63627075	63627236	.	-	.	gene_id "ENSG00000271593.1"; transcript_id "ENST00000447183.2"; gene_type "lincRNA"; gene_status "NOVEL"; gene_name "RP11-335E6.4"; transcript_type "lincRNA"; transcript_status "KNOWN"; transcript_name "RP11-335E6.4-001"; exon_number 2; exon_id "ENSE00001640865.1"; level 2; tag "basic"; havana_gene "OTTHUMG00000184248.1"; havana_transcript "OTTHUMT00000468468.1";
chr1	HAVANA	exon	63625832	63625933	.	-	.	gene_id "ENSG00000271593.1"; transcript_id "ENST00000447183.2"; gene_type "lincRNA"; gene_status "NOVEL"; gene_name "RP11-335E6.4"; transcript_type "lincRNA"; transcript_status "KNOWN"; transcript_name "RP11-335E6.4-001"; exon_number 3; exon_id "ENSE00001691497.1"; level 2; tag "basic"; havana_gene "OTTHUMG00000184248.1"; havana_transcript "OTTHUMT00000468468.1";
chr1	HAVANA	exon	63624754	63624941	.	-	.	gene_id "ENSG00000271593.1"; transcript_id "ENST00000447183.2"; gene_type "lincRNA"; gene_status "NOVEL"; gene_name "RP11-335E6.4"; transcript_type "lincRNA"; transcript_status "KNOWN"; transcript_name "RP11-335E6.4-001"; exon_number 4; exon_id "ENSE00001793263.1"; level 2; tag "basic"; havana_gene "OTTHUMG00000184248.1"; havana_transcript "OTTHUMT00000468468.1";
chr1	HAVANA	exon	63625832	63626081	.	-	.	gene_id "ENSG00000271593.1"; transcript_id "ENST00000432537.2"; gene_type "lincRNA"; gene_status "NOVEL"; gene_name "RP11-335E6.4"; transcript_type "lincRNA"; transcript_status "KNOWN"; transcript_name "RP11-335E6.4-002"; exon_number 1; exon_id "ENSE00001707247.1"; level 2; havana_gene "OTTHUMG00000184248.1"; havana_transcript "OTTHUMT00000468469.1";
chr1	HAVANA	exon	63624758	63624941	.	-	.	gene_id "ENSG00000271593.1"; transcript_id "ENST00000432537.2"; gene_type "lincRNA"; gene_status "NOVEL"; gene_name "RP11-335E6.4"; transcript_type "lincRNA"; transcript_status "KNOWN"; transcript_name "RP11-335E6.4-002"; exon_number 2; exon_id "ENSE00001636927.2"; level 2; havana_gene "OTTHUMG00000184248.1"; havana_transcript "OTTHUMT00000468469.1";
chr1	HAVANA	exon	63727413	63727475	.	-	.	gene_id "ENSG00000224209.2"; transcript_id "ENST00000418086.1"; gene_type "lincRNA"; gene_status "KNOWN"; gene_name "LINC00466"; transcript_type "lincRNA"; transcript_status "KNOWN"; transcript_name "LINC00466-003"; exon_number 1; exon_id "ENSE00001698708.1"; level 2; havana_gene "OTTHUMG00000009143.2"; havana_transcript "OTTHUMT00000025339.1";
chr1	HAVANA	exon	63688556	63688895	.	-	.	gene_id "ENSG00000224209.2"; transcript_id "ENST00000418086.1"; gene_type "lincRNA"; gene_status "KNOWN"; gene_name "LINC00466"; transcript_type "lincRNA"; transcript_status "KNOWN"; transcript_name "LINC00466-003"; exon_number 2; exon_id "ENSE00001607085.1"; level 2; havana_gene "OTTHUMG00000009143.2"; havana_transcript "OTTHUMT00000025339.1";
chr1	HAVANA	exon	63715591	63716147	.	+	.	gene_id "ENSG00000228734.2"; transcript_id "ENST00000449140.2"; gene_type "lincRNA"; gene_status "NOVEL"; gene_name "RP11-335E6.3"; transcript_type "lincRNA"; transcript_status "KNOWN"; transcript_name "RP11-335E6.3-001"; exon_number 1; exon_id "ENSE00001632586.2"; level 2; tag "basic"; havana_gene "OTTHUMG00000009145.2"; havana_transcript "OTTHUMT00000025343.2";
chr1	HAVANA	exon	63717141	63717442	.	+	.	gene_id "ENSG00000228734.2"; transcript_id "ENST00000449140.2"; gene_type "lincRNA"; gene_status "NOVEL"; gene_name "RP11-335E6.3"; transcript_type "lincRNA"; transcript_status "KNOWN"; transcript_name "RP11-335E6.3-001"; exon_number 2; exon_id "ENSE00001738433.2"; level 2; tag "basic"; havana_gene "OTTHUMG00000009145.2"; havana_transcript "OTTHUMT00000025343.2";
chr1	HAVANA	exon	64577629	64577888	.	-	.	gene_id "ENSG00000223949.2"; transcript_id "ENST00000412349.2"; gene_type "antisense"; gene_status "NOVEL"; gene_name "RP11-24J23.2"; transcript_type "antisense"; transcript_status "KNOWN"; transcript_name "RP11-24J23.2-002"; exon_number 1; exon_id "ENSE00001806696.1"; level 2; tag "basic"; havana_gene "OTTHUMG00000009024.2"; havana_transcript "OTTHUMT00000025009.2";
chr1	HAVANA	exon	64576795	64577052	.	-	.	gene_id "ENSG00000223949.2"; transcript_id "ENST00000412349.2"; gene_type "antisense"; gene_status "NOVEL"; gene_name "RP11-24J23.2"; transcript_type "antisense"; transcript_status "KNOWN"; transcript_name "RP11-24J23.2-002"; exon_number 2; exon_id "ENSE00001650514.1"; level 2; tag "basic"; havana_gene "OTTHUMG00000009024.2"; havana_transcript "OTTHUMT00000025009.2";
chr1	HAVANA	exon	64576566	64576640	.	-	.	gene_id "ENSG00000223949.2"; transcript_id "ENST00000412349.2"; gene_type "antisense"; gene_status "NOVEL"; gene_name "RP11-24J23.2"; transcript_type "antisense"; transcript_status "KNOWN"; transcript_name "RP11-24J23.2-002"; exon_number 3; exon_id "ENSE00001682812.1"; level 2; tag "basic"; havana_gene "OTTHUMG00000009024.2"; havana_transcript "OTTHUMT00000025009.2";
chr1	HAVANA	exon	64576333	64576476	.	-	.	gene_id "ENSG00000223949.2"; transcript_id "ENST00000412349.2"; gene_type "antisense"; gene_status "NOVEL"; gene_name "RP11-24J23.2"; transcript_type "antisense"; transcript_status "KNOWN"; transcript_name "RP11-24J23.2-002"; exon_number 4; exon_id "ENSE00001783317.1"; level 2; tag "basic"; havana_gene "OTTHUMG00000009024.2"; havana_transcript "OTTHUMT00000025009.2";
chr1	HAVANA	exon	64574003	64574076	.	-	.	gene_id "ENSG00000223949.2"; transcript_id "ENST00000412349.2"; gene_type "antisense"; gene_status "NOVEL"; gene_name "RP11-24J23.2"; transcript_type "antisense"; transcript_status "KNOWN"; transcript_name "RP11-24J23.2-002"; exon_number 5; exon_id "ENSE00001678426.2"; level 2; tag "basic"; havana_gene "OTTHUMG00000009024.2"; havana_transcript "OTTHUMT00000025009.2";
chr1	HAVANA	exon	64560125	64560887	.	-	.	gene_id "ENSG00000223949.2"; transcript_id "ENST00000412349.2"; gene_type "antisense"; gene_status "NOVEL"; gene_name "RP11-24J23.2"; transcript_type "antisense"; transcript_status "KNOWN"; transcript_name "RP11-24J23.2-002"; exon_number 6; exon_id "ENSE00001619873.2"; level 2; tag "basic"; havana_gene "OTTHUMG00000009024.2"; havana_transcript "OTTHUMT00000025009.2";
chr1	HAVANA	exon	65456981	65457087	.	-	.	gene_id "ENSG00000226891.2"; transcript_id "ENST00000444349.1"; gene_type "lincRNA"; gene_status "NOVEL"; gene_name "RP11-182I10.3"; transcript_type "lincRNA"; transcript_status "KNOWN"; transcript_name "RP11-182I10.3-003"; exon_number 1; exon_id "ENSE00001768064.1"; level 2; havana_gene "OTTHUMG00000009307.2"; havana_transcript "OTTHUMT00000025782.1";
chr1	HAVANA	exon	65455118	65455177	.	-	.	gene_id "ENSG00000226891.2"; transcript_id "ENST00000444349.1"; gene_type "lincRNA"; gene_status "NOVEL"; gene_name "RP11-182I10.3"; transcript_type "lincRNA"; transcript_status "KNOWN"; transcript_name "RP11-182I10.3-003"; exon_number 2; exon_id "ENSE00001643771.1"; level 2; havana_gene "OTTHUMG00000009307.2"; havana_transcript "OTTHUMT00000025782.1";
chr1	HAVANA	exon	65445494	65445551	.	-	.	gene_id "ENSG00000226891.2"; transcript_id "ENST00000444349.1"; gene_type "lincRNA"; gene_status "NOVEL"; gene_name "RP11-182I10.3"; transcript_type "lincRNA"; transcript_status "KNOWN"; transcript_name "RP11-182I10.3-003"; exon_number 3; exon_id "ENSE00001626759.1"; level 2; havana_gene "OTTHUMG00000009307.2"; havana_transcript "OTTHUMT00000025782.1";
chr1	HAVANA	exon	65445260	65445415	.	-	.	gene_id "ENSG00000226891.2"; transcript_id "ENST00000444349.1"; gene_type "lincRNA"; gene_status "NOVEL"; gene_name "RP11-182I10.3"; transcript_type "lincRNA"; transcript_status "KNOWN"; transcript_name "RP11-182I10.3-003"; exon_number 4; exon_id "ENSE00001671949.1"; level 2; havana_gene "OTTHUMG00000009307.2"; havana_transcript "OTTHUMT00000025782.1";
chr1	HAVANA	exon	65468012	65468159	.	-	.	gene_id "ENSG00000226891.2"; transcript_id "ENST00000415842.1"; gene_type "lincRNA"; gene_status "NOVEL"; gene_name "RP11-182I10.3"; transcript_type "lincRNA"; transcript_status "KNOWN"; transcript_name "RP11-182I10.3-002"; exon_number 1; exon_id "ENSE00001631969.1"; level 2; havana_gene "OTTHUMG00000009307.2"; havana_transcript "OTTHUMT00000025781.1";
chr1	HAVANA	exon	65460670	65460771	.	-	.	gene_id "ENSG00000226891.2"; transcript_id "ENST00000415842.1"; gene_type "lincRNA"; gene_status "NOVEL"; gene_name "RP11-182I10.3"; transcript_type "lincRNA"; transcript_status "KNOWN"; transcript_name "RP11-182I10.3-002"; exon_number 2; exon_id "ENSE00001675678.1"; level 2; havana_gene "OTTHUMG00000009307.2"; havana_transcript "OTTHUMT00000025781.1";
chr1	HAVANA	exon	65456981	65457124	.	-	.	gene_id "ENSG00000226891.2"; transcript_id "ENST00000415842.1"; gene_type "lincRNA"; gene_status "NOVEL"; gene_name "RP11-182I10.3"; transcript_type "lincRNA"; transcript_status "KNOWN"; transcript_name "RP11-182I10.3-002"; exon_number 3; exon_id "ENSE00001623131.1"; level 2; havana_gene "OTTHUMG00000009307.2"; havana_transcript "OTTHUMT00000025781.1";
chr1	HAVANA	exon	65455118	65455177	.	-	.	gene_id "ENSG00000226891.2"; transcript_id "ENST00000415842.1"; gene_type "lincRNA"; gene_status "NOVEL"; gene_name "RP11-182I10.3"; transcript_type "lincRNA"; transcript_status "KNOWN"; transcript_name "RP11-182I10.3-002"; exon_number 4; exon_id "ENSE00001643771.1"; level 2; havana_gene "OTTHUMG00000009307.2"; havana_transcript "OTTHUMT00000025781.1";
chr1	HAVANA	exon	65452946	65453356	.	-	.	gene_id "ENSG00000226891.2"; transcript_id "ENST00000415842.1"; gene_type "lincRNA"; gene_status "NOVEL"; gene_name "RP11-182I10.3"; transcript_type "lincRNA"; transcript_status "KNOWN"; transcript_name "RP11-182I10.3-002"; exon_number 5; exon_id "ENSE00001641060.1"; level 2; havana_gene "OTTHUMG00000009307.2"; havana_transcript "OTTHUMT00000025781.1";
chr1	HAVANA	exon	65445260	65445551	.	-	.	gene_id "ENSG00000226891.2"; transcript_id "ENST00000415842.1"; gene_type "lincRNA"; gene_status "NOVEL"; gene_name "RP11-182I10.3"; transcript_type "lincRNA"; transcript_status "KNOWN"; transcript_name "RP11-182I10.3-002"; exon_number 6; exon_id "ENSE00001804276.1"; level 2; havana_gene "OTTHUMG00000009307.2"; havana_transcript "OTTHUMT00000025781.1";
chr1	HAVANA	exon	65469153	65469770	.	-	.	gene_id "ENSG00000272506.1"; transcript_id "ENST00000607528.1"; gene_type "lincRNA"; gene_status "NOVEL"; gene_name "RP4-535B20.4"; transcript_type "lincRNA"; transcript_status "KNOWN"; transcript_name "RP4-535B20.4-001"; exon_number 1; exon_id "ENSE00003699967.1"; level 2; tag "basic"; havana_gene "OTTHUMG00000185817.1"; havana_transcript "OTTHUMT00000471371.1";
chr1	HAVANA	exon	65772116	65772204	.	-	.	gene_id "ENSG00000229294.1"; transcript_id "ENST00000435739.1"; gene_type "antisense"; gene_status "NOVEL"; gene_name "RP5-1044H5.1"; transcript_type "antisense"; transcript_status "KNOWN"; transcript_name "RP5-1044H5.1-001"; exon_number 1; exon_id "ENSE00001605352.1"; level 1; tag "basic"; tag "exp_conf"; havana_gene "OTTHUMG00000009067.1"; havana_transcript "OTTHUMT00000025141.1";
chr1	HAVANA	exon	65745139	65745561	.	-	.	gene_id "ENSG00000229294.1"; transcript_id "ENST00000435739.1"; gene_type "antisense"; gene_status "NOVEL"; gene_name "RP5-1044H5.1"; transcript_type "antisense"; transcript_status "KNOWN"; transcript_name "RP5-1044H5.1-001"; exon_number 2; exon_id "ENSE00001676337.1"; level 1; tag "basic"; tag "exp_conf"; havana_gene "OTTHUMG00000009067.1"; havana_transcript "OTTHUMT00000025141.1";
chr1	HAVANA	exon	65952089	65952189	.	+	.	gene_id "ENSG00000237852.1"; transcript_id "ENST00000429871.1"; gene_type "sense_intronic"; gene_status "NOVEL"; gene_name "RP4-630A11.3"; transcript_type "sense_intronic"; transcript_status "KNOWN"; transcript_name "RP4-630A11.3-001"; exon_number 1; exon_id "ENSE00001618102.1"; level 1; tag "basic"; tag "exp_conf"; havana_gene "OTTHUMG00000009114.1"; havana_transcript "OTTHUMT00000025274.1";
chr1	HAVANA	exon	65959550	65959871	.	+	.	gene_id "ENSG00000237852.1"; transcript_id "ENST00000429871.1"; gene_type "sense_intronic"; gene_status "NOVEL"; gene_name "RP4-630A11.3"; transcript_type "sense_intronic"; transcript_status "KNOWN"; transcript_name "RP4-630A11.3-001"; exon_number 2; exon_id "ENSE00001746492.1"; level 1; tag "basic"; tag "exp_conf"; havana_gene "OTTHUMG00000009114.1"; havana_transcript "OTTHUMT00000025274.1";
chr1	HAVANA	exon	67995313	67995432	.	+	.	gene_id "ENSG00000235200.1"; transcript_id "ENST00000230113.3"; gene_type "lincRNA"; gene_status "NOVEL"; gene_name "RP4-763G1.2"; transcript_type "lincRNA"; transcript_status "KNOWN"; transcript_name "RP4-763G1.2-001"; exon_number 1; exon_id "ENSE00001696026.1"; level 2; tag "basic"; havana_gene "OTTHUMG00000009373.1"; havana_transcript "OTTHUMT00000025987.1";
chr1	HAVANA	exon	67995998	67996061	.	+	.	gene_id "ENSG00000235200.1"; transcript_id "ENST00000230113.3"; gene_type "lincRNA"; gene_status "NOVEL"; gene_name "RP4-763G1.2"; transcript_type "lincRNA"; transcript_status "KNOWN"; transcript_name "RP4-763G1.2-001"; exon_number 2; exon_id "ENSE00001794839.1"; level 2; tag "basic"; havana_gene "OTTHUMG00000009373.1"; havana_transcript "OTTHUMT00000025987.1";
chr1	HAVANA	exon	67997789	67998012	.	+	.	gene_id "ENSG00000235200.1"; transcript_id "ENST00000230113.3"; gene_type "lincRNA"; gene_status "NOVEL"; gene_name "RP4-763G1.2"; transcript_type "lincRNA"; transcript_status "KNOWN"; transcript_name "RP4-763G1.2-001"; exon_number 3; exon_id "ENSE00001791564.1"; level 2; tag "basic"; havana_gene "OTTHUMG00000009373.1"; havana_transcript "OTTHUMT00000025987.1";
chr1	HAVANA	exon	68297992	68298119	.	+	.	gene_id "ENSG00000232284.3"; transcript_id "ENST00000413628.1"; gene_type "antisense"; gene_status "NOVEL"; gene_name "GNG12-AS1"; transcript_type "antisense"; transcript_status "KNOWN"; transcript_name "GNG12-AS1-001"; exon_number 1; exon_id "ENSE00001694407.1"; level 2; tag "basic"; havana_gene "OTTHUMG00000009150.1"; havana_transcript "OTTHUMT00000025354.1";
chr1	HAVANA	exon	68421839	68421945	.	+	.	gene_id "ENSG00000232284.3"; transcript_id "ENST00000413628.1"; gene_type "antisense"; gene_status "NOVEL"; gene_name "GNG12-AS1"; transcript_type "antisense"; transcript_status "KNOWN"; transcript_name "GNG12-AS1-001"; exon_number 2; exon_id "ENSE00001744977.1"; level 2; tag "basic"; havana_gene "OTTHUMG00000009150.1"; havana_transcript "OTTHUMT00000025354.1";
chr1	HAVANA	exon	68537483	68537556	.	+	.	gene_id "ENSG00000232284.3"; transcript_id "ENST00000413628.1"; gene_type "antisense"; gene_status "NOVEL"; gene_name "GNG12-AS1"; transcript_type "antisense"; transcript_status "KNOWN"; transcript_name "GNG12-AS1-001"; exon_number 3; exon_id "ENSE00001741121.1"; level 2; tag "basic"; havana_gene "OTTHUMG00000009150.1"; havana_transcript "OTTHUMT00000025354.1";
chr1	HAVANA	exon	68564326	68564519	.	+	.	gene_id "ENSG00000232284.3"; transcript_id "ENST00000413628.1"; gene_type "antisense"; gene_status "NOVEL"; gene_name "GNG12-AS1"; transcript_type "antisense"; transcript_status "KNOWN"; transcript_name "GNG12-AS1-001"; exon_number 4; exon_id "ENSE00001796594.1"; level 2; tag "basic"; havana_gene "OTTHUMG00000009150.1"; havana_transcript "OTTHUMT00000025354.1";
chr1	HAVANA	exon	68565412	68565475	.	+	.	gene_id "ENSG00000232284.3"; transcript_id "ENST00000413628.1"; gene_type "antisense"; gene_status "NOVEL"; gene_name "GNG12-AS1"; transcript_type "antisense"; transcript_status "KNOWN"; transcript_name "GNG12-AS1-001"; exon_number 5; exon_id "ENSE00001611620.1"; level 2; tag "basic"; havana_gene "OTTHUMG00000009150.1"; havana_transcript "OTTHUMT00000025354.1";
chr1	HAVANA	exon	68568338	68568410	.	+	.	gene_id "ENSG00000232284.3"; transcript_id "ENST00000413628.1"; gene_type "antisense"; gene_status "NOVEL"; gene_name "GNG12-AS1"; transcript_type "antisense"; transcript_status "KNOWN"; transcript_name "GNG12-AS1-001"; exon_number 6; exon_id "ENSE00001597976.1"; level 2; tag "basic"; havana_gene "OTTHUMG00000009150.1"; havana_transcript "OTTHUMT00000025354.1";
chr1	HAVANA	exon	68583134	68583415	.	+	.	gene_id "ENSG00000232284.3"; transcript_id "ENST00000413628.1"; gene_type "antisense"; gene_status "NOVEL"; gene_name "GNG12-AS1"; transcript_type "antisense"; transcript_status "KNOWN"; transcript_name "GNG12-AS1-001"; exon_number 7; exon_id "ENSE00001637585.1"; level 2; tag "basic"; havana_gene "OTTHUMG00000009150.1"; havana_transcript "OTTHUMT00000025354.1";
chr1	HAVANA	exon	68586808	68586924	.	+	.	gene_id "ENSG00000232284.3"; transcript_id "ENST00000413628.1"; gene_type "antisense"; gene_status "NOVEL"; gene_name "GNG12-AS1"; transcript_type "antisense"; transcript_status "KNOWN"; transcript_name "GNG12-AS1-001"; exon_number 8; exon_id "ENSE00001593768.1"; level 2; tag "basic"; havana_gene "OTTHUMG00000009150.1"; havana_transcript "OTTHUMT00000025354.1";
chr1	HAVANA	exon	68667652	68668670	.	+	.	gene_id "ENSG00000232284.3"; transcript_id "ENST00000413628.1"; gene_type "antisense"; gene_status "NOVEL"; gene_name "GNG12-AS1"; transcript_type "antisense"; transcript_status "KNOWN"; transcript_name "GNG12-AS1-001"; exon_number 9; exon_id "ENSE00001692199.1"; level 2; tag "basic"; havana_gene "OTTHUMG00000009150.1"; havana_transcript "OTTHUMT00000025354.1";
chr1	HAVANA	exon	68421088	68421467	.	+	.	gene_id "ENSG00000232284.3"; transcript_id "ENST00000414904.1"; gene_type "antisense"; gene_status "NOVEL"; gene_name "GNG12-AS1"; transcript_type "antisense"; transcript_status "KNOWN"; transcript_name "GNG12-AS1-003"; exon_number 1; exon_id "ENSE00001761964.1"; level 2; tag "non_canonical_TEC"; tag "basic"; havana_gene "OTTHUMG00000009150.1"; havana_transcript "OTTHUMT00000025356.1";
chr1	HAVANA	exon	68421839	68421945	.	+	.	gene_id "ENSG00000232284.3"; transcript_id "ENST00000414904.1"; gene_type "antisense"; gene_status "NOVEL"; gene_name "GNG12-AS1"; transcript_type "antisense"; transcript_status "KNOWN"; transcript_name "GNG12-AS1-003"; exon_number 2; exon_id "ENSE00001744977.1"; level 2; tag "non_canonical_TEC"; tag "basic"; havana_gene "OTTHUMG00000009150.1"; havana_transcript "OTTHUMT00000025356.1";
chr1	HAVANA	exon	68490202	68490321	.	+	.	gene_id "ENSG00000232284.3"; transcript_id "ENST00000414904.1"; gene_type "antisense"; gene_status "NOVEL"; gene_name "GNG12-AS1"; transcript_type "antisense"; transcript_status "KNOWN"; transcript_name "GNG12-AS1-003"; exon_number 3; exon_id "ENSE00001763709.1"; level 2; tag "non_canonical_TEC"; tag "basic"; havana_gene "OTTHUMG00000009150.1"; havana_transcript "OTTHUMT00000025356.1";
chr1	HAVANA	exon	68492257	68492445	.	+	.	gene_id "ENSG00000232284.3"; transcript_id "ENST00000414904.1"; gene_type "antisense"; gene_status "NOVEL"; gene_name "GNG12-AS1"; transcript_type "antisense"; transcript_status "KNOWN"; transcript_name "GNG12-AS1-003"; exon_number 4; exon_id "ENSE00001719329.1"; level 2; tag "non_canonical_TEC"; tag "basic"; havana_gene "OTTHUMG00000009150.1"; havana_transcript "OTTHUMT00000025356.1";
chr1	HAVANA	exon	68944812	68944992	.	+	.	gene_id "ENSG00000233589.1"; transcript_id "ENST00000425820.1"; gene_type "antisense"; gene_status "NOVEL"; gene_name "RP4-694A7.2"; transcript_type "antisense"; transcript_status "KNOWN"; transcript_name "RP4-694A7.2-001"; exon_number 1; exon_id "ENSE00001658295.1"; level 1; tag "basic"; tag "exp_conf"; havana_gene "OTTHUMG00000009204.1"; havana_transcript "OTTHUMT00000025505.1";
chr1	HAVANA	exon	68948444	68949222	.	+	.	gene_id "ENSG00000233589.1"; transcript_id "ENST00000425820.1"; gene_type "antisense"; gene_status "NOVEL"; gene_name "RP4-694A7.2"; transcript_type "antisense"; transcript_status "KNOWN"; transcript_name "RP4-694A7.2-001"; exon_number 2; exon_id "ENSE00001775724.1"; level 1; tag "basic"; tag "exp_conf"; havana_gene "OTTHUMG00000009204.1"; havana_transcript "OTTHUMT00000025505.1";
chr1	HAVANA	exon	69898938	69898988	.	+	.	gene_id "ENSG00000229639.1"; transcript_id "ENST00000448001.1"; gene_type "lincRNA"; gene_status "PUTATIVE"; gene_name "RP3-380B4.1"; transcript_type "lincRNA"; transcript_status "PUTATIVE"; transcript_name "RP3-380B4.1-001"; exon_number 1; exon_id "ENSE00001611188.1"; level 2; tag "basic"; havana_gene "OTTHUMG00000009217.1"; havana_transcript "OTTHUMT00000025522.1";
chr1	HAVANA	exon	69900686	69901092	.	+	.	gene_id "ENSG00000229639.1"; transcript_id "ENST00000448001.1"; gene_type "lincRNA"; gene_status "PUTATIVE"; gene_name "RP3-380B4.1"; transcript_type "lincRNA"; transcript_status "PUTATIVE"; transcript_name "RP3-380B4.1-001"; exon_number 2; exon_id "ENSE00001720847.1"; level 2; tag "basic"; havana_gene "OTTHUMG00000009217.1"; havana_transcript "OTTHUMT00000025522.1";
chr1	HAVANA	exon	70825980	70826120	.	-	.	gene_id "ENSG00000226088.1"; transcript_id "ENST00000413943.1"; gene_type "antisense"; gene_status "NOVEL"; gene_name "RP11-180O5.2"; transcript_type "antisense"; transcript_status "KNOWN"; transcript_name "RP11-180O5.2-001"; exon_number 1; exon_id "ENSE00001666300.1"; level 1; tag "basic"; tag "exp_conf"; havana_gene "OTTHUMG00000009344.1"; havana_transcript "OTTHUMT00000025907.1";
chr1	HAVANA	exon	70825245	70825678	.	-	.	gene_id "ENSG00000226088.1"; transcript_id "ENST00000413943.1"; gene_type "antisense"; gene_status "NOVEL"; gene_name "RP11-180O5.2"; transcript_type "antisense"; transcript_status "KNOWN"; transcript_name "RP11-180O5.2-001"; exon_number 2; exon_id "ENSE00001654266.1"; level 1; tag "basic"; tag "exp_conf"; havana_gene "OTTHUMG00000009344.1"; havana_transcript "OTTHUMT00000025907.1";
chr1	HAVANA	exon	70910754	70911219	.	+	.	gene_id "ENSG00000271992.1"; transcript_id "ENST00000607679.1"; gene_type "lincRNA"; gene_status "NOVEL"; gene_name "RP11-42O15.3"; transcript_type "lincRNA"; transcript_status "KNOWN"; transcript_name "RP11-42O15.3-001"; exon_number 1; exon_id "ENSE00003697066.1"; level 2; tag "basic"; havana_gene "OTTHUMG00000185818.1"; havana_transcript "OTTHUMT00000471372.1";
chr1	HAVANA	exon	71172136	71172214	.	+	.	gene_id "ENSG00000229051.1"; transcript_id "ENST00000419450.1"; gene_type "lincRNA"; gene_status "NOVEL"; gene_name "RP5-952N6.1"; transcript_type "lincRNA"; transcript_status "KNOWN"; transcript_name "RP5-952N6.1-001"; exon_number 1; exon_id "ENSE00001769452.1"; level 2; tag "basic"; havana_gene "OTTHUMG00000009349.1"; havana_transcript "OTTHUMT00000025915.1";
chr1	HAVANA	exon	71173411	71173664	.	+	.	gene_id "ENSG00000229051.1"; transcript_id "ENST00000419450.1"; gene_type "lincRNA"; gene_status "NOVEL"; gene_name "RP5-952N6.1"; transcript_type "lincRNA"; transcript_status "KNOWN"; transcript_name "RP5-952N6.1-001"; exon_number 2; exon_id "ENSE00001725143.1"; level 2; tag "basic"; havana_gene "OTTHUMG00000009349.1"; havana_transcript "OTTHUMT00000025915.1";
chr1	HAVANA	exon	71174404	71174453	.	+	.	gene_id "ENSG00000229051.1"; transcript_id "ENST00000419450.1"; gene_type "lincRNA"; gene_status "NOVEL"; gene_name "RP5-952N6.1"; transcript_type "lincRNA"; transcript_status "KNOWN"; transcript_name "RP5-952N6.1-001"; exon_number 3; exon_id "ENSE00001796933.1"; level 2; tag "basic"; havana_gene "OTTHUMG00000009349.1"; havana_transcript "OTTHUMT00000025915.1";
chr1	HAVANA	exon	71177740	71177814	.	+	.	gene_id "ENSG00000229051.1"; transcript_id "ENST00000419450.1"; gene_type "lincRNA"; gene_status "NOVEL"; gene_name "RP5-952N6.1"; transcript_type "lincRNA"; transcript_status "KNOWN"; transcript_name "RP5-952N6.1-001"; exon_number 4; exon_id "ENSE00001643558.1"; level 2; tag "basic"; havana_gene "OTTHUMG00000009349.1"; havana_transcript "OTTHUMT00000025915.1";
chr1	HAVANA	exon	71178812	71178990	.	+	.	gene_id "ENSG00000229051.1"; transcript_id "ENST00000419450.1"; gene_type "lincRNA"; gene_status "NOVEL"; gene_name "RP5-952N6.1"; transcript_type "lincRNA"; transcript_status "KNOWN"; transcript_name "RP5-952N6.1-001"; exon_number 5; exon_id "ENSE00001727744.1"; level 2; tag "basic"; havana_gene "OTTHUMG00000009349.1"; havana_transcript "OTTHUMT00000025915.1";
chr1	HAVANA	exon	71243213	71243378	.	+	.	gene_id "ENSG00000229051.1"; transcript_id "ENST00000419450.1"; gene_type "lincRNA"; gene_status "NOVEL"; gene_name "RP5-952N6.1"; transcript_type "lincRNA"; transcript_status "KNOWN"; transcript_name "RP5-952N6.1-001"; exon_number 6; exon_id "ENSE00001678037.1"; level 2; tag "basic"; havana_gene "OTTHUMG00000009349.1"; havana_transcript "OTTHUMT00000025915.1";
chr1	HAVANA	exon	71250869	71252151	.	+	.	gene_id "ENSG00000229051.1"; transcript_id "ENST00000419450.1"; gene_type "lincRNA"; gene_status "NOVEL"; gene_name "RP5-952N6.1"; transcript_type "lincRNA"; transcript_status "KNOWN"; transcript_name "RP5-952N6.1-001"; exon_number 7; exon_id "ENSE00001627283.1"; level 2; tag "basic"; havana_gene "OTTHUMG00000009349.1"; havana_transcript "OTTHUMT00000025915.1";
chr1	HAVANA	exon	71514538	71514671	.	+	.	gene_id "ENSG00000235079.1"; transcript_id "ENST00000450461.1"; gene_type "antisense"; gene_status "NOVEL"; gene_name "ZRANB2-AS1"; transcript_type "antisense"; transcript_status "KNOWN"; transcript_name "ZRANB2-AS1-001"; exon_number 1; exon_id "ENSE00001761515.1"; level 1; tag "basic"; tag "exp_conf"; havana_gene "OTTHUMG00000009659.1"; havana_transcript "OTTHUMT00000026634.1";
chr1	HAVANA	exon	71532449	71532867	.	+	.	gene_id "ENSG00000235079.1"; transcript_id "ENST00000450461.1"; gene_type "antisense"; gene_status "NOVEL"; gene_name "ZRANB2-AS1"; transcript_type "antisense"; transcript_status "KNOWN"; transcript_name "ZRANB2-AS1-001"; exon_number 2; exon_id "ENSE00001685626.1"; level 1; tag "basic"; tag "exp_conf"; havana_gene "OTTHUMG00000009659.1"; havana_transcript "OTTHUMT00000026634.1";
chr1	HAVANA	exon	71547007	71547096	.	+	.	gene_id "ENSG00000229956.5"; transcript_id "ENST00000455406.1"; gene_type "processed_transcript"; gene_status "NOVEL"; gene_name "ZRANB2-AS2"; transcript_type "antisense"; transcript_status "KNOWN"; transcript_name "ZRANB2-AS2-004"; exon_number 1; exon_id "ENSE00001746758.1"; level 2; tag "basic"; havana_gene "OTTHUMG00000009733.6"; havana_transcript "OTTHUMT00000026644.1";
chr1	HAVANA	exon	71557347	71557387	.	+	.	gene_id "ENSG00000229956.5"; transcript_id "ENST00000455406.1"; gene_type "processed_transcript"; gene_status "NOVEL"; gene_name "ZRANB2-AS2"; transcript_type "antisense"; transcript_status "KNOWN"; transcript_name "ZRANB2-AS2-004"; exon_number 2; exon_id "ENSE00001697397.1"; level 2; tag "basic"; havana_gene "OTTHUMG00000009733.6"; havana_transcript "OTTHUMT00000026644.1";
chr1	HAVANA	exon	71688740	71688797	.	+	.	gene_id "ENSG00000229956.5"; transcript_id "ENST00000455406.1"; gene_type "processed_transcript"; gene_status "NOVEL"; gene_name "ZRANB2-AS2"; transcript_type "antisense"; transcript_status "KNOWN"; transcript_name "ZRANB2-AS2-004"; exon_number 3; exon_id "ENSE00001702131.1"; level 2; tag "basic"; havana_gene "OTTHUMG00000009733.6"; havana_transcript "OTTHUMT00000026644.1";
chr1	HAVANA	exon	71702813	71703406	.	+	.	gene_id "ENSG00000229956.5"; transcript_id "ENST00000455406.1"; gene_type "processed_transcript"; gene_status "NOVEL"; gene_name "ZRANB2-AS2"; transcript_type "antisense"; transcript_status "KNOWN"; transcript_name "ZRANB2-AS2-004"; exon_number 4; exon_id "ENSE00001743732.1"; level 2; tag "basic"; havana_gene "OTTHUMG00000009733.6"; havana_transcript "OTTHUMT00000026644.1";
chr1	HAVANA	exon	71547033	71547096	.	+	.	gene_id "ENSG00000229956.5"; transcript_id "ENST00000599146.1"; gene_type "processed_transcript"; gene_status "NOVEL"; gene_name "ZRANB2-AS2"; transcript_type "lincRNA"; transcript_status "KNOWN"; transcript_name "ZRANB2-AS2-016"; exon_number 1; exon_id "ENSE00003152650.1"; level 2; havana_gene "OTTHUMG00000009733.6"; havana_transcript "OTTHUMT00000461105.1";
chr1	HAVANA	exon	71557347	71557387	.	+	.	gene_id "ENSG00000229956.5"; transcript_id "ENST00000599146.1"; gene_type "processed_transcript"; gene_status "NOVEL"; gene_name "ZRANB2-AS2"; transcript_type "lincRNA"; transcript_status "KNOWN"; transcript_name "ZRANB2-AS2-016"; exon_number 2; exon_id "ENSE00001697397.1"; level 2; havana_gene "OTTHUMG00000009733.6"; havana_transcript "OTTHUMT00000461105.1";
chr1	HAVANA	exon	71688740	71688797	.	+	.	gene_id "ENSG00000229956.5"; transcript_id "ENST00000599146.1"; gene_type "processed_transcript"; gene_status "NOVEL"; gene_name "ZRANB2-AS2"; transcript_type "lincRNA"; transcript_status "KNOWN"; transcript_name "ZRANB2-AS2-016"; exon_number 3; exon_id "ENSE00001702131.1"; level 2; havana_gene "OTTHUMG00000009733.6"; havana_transcript "OTTHUMT00000461105.1";
chr1	HAVANA	exon	71702813	71702878	.	+	.	gene_id "ENSG00000229956.5"; transcript_id "ENST00000599146.1"; gene_type "processed_transcript"; gene_status "NOVEL"; gene_name "ZRANB2-AS2"; transcript_type "lincRNA"; transcript_status "KNOWN"; transcript_name "ZRANB2-AS2-016"; exon_number 4; exon_id "ENSE00001697130.1"; level 2; havana_gene "OTTHUMG00000009733.6"; havana_transcript "OTTHUMT00000461105.1";
chr1	HAVANA	exon	71770042	71770098	.	+	.	gene_id "ENSG00000229956.5"; transcript_id "ENST00000599146.1"; gene_type "processed_transcript"; gene_status "NOVEL"; gene_name "ZRANB2-AS2"; transcript_type "lincRNA"; transcript_status "KNOWN"; transcript_name "ZRANB2-AS2-016"; exon_number 5; exon_id "ENSE00003047774.1"; level 2; havana_gene "OTTHUMG00000009733.6"; havana_transcript "OTTHUMT00000461105.1";
chr1	HAVANA	exon	71830721	71830882	.	+	.	gene_id "ENSG00000229956.5"; transcript_id "ENST00000599146.1"; gene_type "processed_transcript"; gene_status "NOVEL"; gene_name "ZRANB2-AS2"; transcript_type "lincRNA"; transcript_status "KNOWN"; transcript_name "ZRANB2-AS2-016"; exon_number 6; exon_id "ENSE00003183723.1"; level 2; havana_gene "OTTHUMG00000009733.6"; havana_transcript "OTTHUMT00000461105.1";
chr1	HAVANA	exon	71867406	71867562	.	+	.	gene_id "ENSG00000229956.5"; transcript_id "ENST00000599146.1"; gene_type "processed_transcript"; gene_status "NOVEL"; gene_name "ZRANB2-AS2"; transcript_type "lincRNA"; transcript_status "KNOWN"; transcript_name "ZRANB2-AS2-016"; exon_number 7; exon_id "ENSE00002724748.1"; level 2; havana_gene "OTTHUMG00000009733.6"; havana_transcript "OTTHUMT00000461105.1";
chr1	HAVANA	exon	71868179	71868254	.	+	.	gene_id "ENSG00000229956.5"; transcript_id "ENST00000599146.1"; gene_type "processed_transcript"; gene_status "NOVEL"; gene_name "ZRANB2-AS2"; transcript_type "lincRNA"; transcript_status "KNOWN"; transcript_name "ZRANB2-AS2-016"; exon_number 8; exon_id "ENSE00001649658.1"; level 2; havana_gene "OTTHUMG00000009733.6"; havana_transcript "OTTHUMT00000461105.1";
chr1	HAVANA	exon	71873304	71873367	.	+	.	gene_id "ENSG00000229956.5"; transcript_id "ENST00000599146.1"; gene_type "processed_transcript"; gene_status "NOVEL"; gene_name "ZRANB2-AS2"; transcript_type "lincRNA"; transcript_status "KNOWN"; transcript_name "ZRANB2-AS2-016"; exon_number 9; exon_id "ENSE00003142968.1"; level 2; havana_gene "OTTHUMG00000009733.6"; havana_transcript "OTTHUMT00000461105.1";
chr1	HAVANA	exon	71873327	71873498	.	+	.	gene_id "ENSG00000229956.5"; transcript_id "ENST00000585499.1"; gene_type "processed_transcript"; gene_status "NOVEL"; gene_name "ZRANB2-AS2"; transcript_type "antisense"; transcript_status "KNOWN"; transcript_name "ZRANB2-AS2-009"; exon_number 1; exon_id "ENSE00002871268.1"; level 2; tag "basic"; havana_gene "OTTHUMG00000009733.6"; havana_transcript "OTTHUMT00000460680.1";
chr1	HAVANA	exon	71874621	71874694	.	+	.	gene_id "ENSG00000229956.5"; transcript_id "ENST00000585499.1"; gene_type "processed_transcript"; gene_status "NOVEL"; gene_name "ZRANB2-AS2"; transcript_type "antisense"; transcript_status "KNOWN"; transcript_name "ZRANB2-AS2-009"; exon_number 2; exon_id "ENSE00002881802.1"; level 2; tag "basic"; havana_gene "OTTHUMG00000009733.6"; havana_transcript "OTTHUMT00000460680.1";
chr1	HAVANA	exon	71887053	71887155	.	+	.	gene_id "ENSG00000229956.5"; transcript_id "ENST00000585499.1"; gene_type "processed_transcript"; gene_status "NOVEL"; gene_name "ZRANB2-AS2"; transcript_type "antisense"; transcript_status "KNOWN"; transcript_name "ZRANB2-AS2-009"; exon_number 3; exon_id "ENSE00002967906.1"; level 2; tag "basic"; havana_gene "OTTHUMG00000009733.6"; havana_transcript "OTTHUMT00000460680.1";
chr1	HAVANA	exon	71888187	71888658	.	+	.	gene_id "ENSG00000229956.5"; transcript_id "ENST00000585499.1"; gene_type "processed_transcript"; gene_status "NOVEL"; gene_name "ZRANB2-AS2"; transcript_type "antisense"; transcript_status "KNOWN"; transcript_name "ZRANB2-AS2-009"; exon_number 4; exon_id "ENSE00002916708.1"; level 2; tag "basic"; havana_gene "OTTHUMG00000009733.6"; havana_transcript "OTTHUMT00000460680.1";
chr1	HAVANA	exon	72302663	72302695	.	-	.	gene_id "ENSG00000228853.1"; transcript_id "ENST00000453121.1"; gene_type "sense_intronic"; gene_status "NOVEL"; gene_name "NEGR1-IT1"; transcript_type "sense_intronic"; transcript_status "KNOWN"; transcript_name "NEGR1-IT1-001"; exon_number 1; exon_id "ENSE00001629939.1"; level 2; tag "basic"; havana_gene "OTTHUMG00000009732.1"; havana_transcript "OTTHUMT00000026852.1";
chr1	HAVANA	exon	72263758	72263953	.	-	.	gene_id "ENSG00000228853.1"; transcript_id "ENST00000453121.1"; gene_type "sense_intronic"; gene_status "NOVEL"; gene_name "NEGR1-IT1"; transcript_type "sense_intronic"; transcript_status "KNOWN"; transcript_name "NEGR1-IT1-001"; exon_number 2; exon_id "ENSE00001770800.1"; level 2; tag "basic"; havana_gene "OTTHUMG00000009732.1"; havana_transcript "OTTHUMT00000026852.1";
chr1	HAVANA	exon	72259915	72260219	.	-	.	gene_id "ENSG00000228853.1"; transcript_id "ENST00000453121.1"; gene_type "sense_intronic"; gene_status "NOVEL"; gene_name "NEGR1-IT1"; transcript_type "sense_intronic"; transcript_status "KNOWN"; transcript_name "NEGR1-IT1-001"; exon_number 3; exon_id "ENSE00001730582.1"; level 2; tag "basic"; havana_gene "OTTHUMG00000009732.1"; havana_transcript "OTTHUMT00000026852.1";
chr1	HAVANA	exon	73771853	73771957	.	+	.	gene_id "ENSG00000233973.1"; transcript_id "ENST00000440762.1"; gene_type "lincRNA"; gene_status "NOVEL"; gene_name "RP4-598G3.1"; transcript_type "lincRNA"; transcript_status "KNOWN"; transcript_name "RP4-598G3.1-001"; exon_number 1; exon_id "ENSE00001659092.1"; level 2; tag "basic"; havana_gene "OTTHUMG00000009566.1"; havana_transcript "OTTHUMT00000026413.1";
chr1	HAVANA	exon	73772851	73773046	.	+	.	gene_id "ENSG00000233973.1"; transcript_id "ENST00000440762.1"; gene_type "lincRNA"; gene_status "NOVEL"; gene_name "RP4-598G3.1"; transcript_type "lincRNA"; transcript_status "KNOWN"; transcript_name "RP4-598G3.1-001"; exon_number 2; exon_id "ENSE00001655136.1"; level 2; tag "basic"; havana_gene "OTTHUMG00000009566.1"; havana_transcript "OTTHUMT00000026413.1";
chr1	HAVANA	exon	73776536	73776673	.	+	.	gene_id "ENSG00000233973.1"; transcript_id "ENST00000440762.1"; gene_type "lincRNA"; gene_status "NOVEL"; gene_name "RP4-598G3.1"; transcript_type "lincRNA"; transcript_status "KNOWN"; transcript_name "RP4-598G3.1-001"; exon_number 3; exon_id "ENSE00001801684.1"; level 2; tag "basic"; havana_gene "OTTHUMG00000009566.1"; havana_transcript "OTTHUMT00000026413.1";
chr1	HAVANA	exon	73801129	73804560	.	+	.	gene_id "ENSG00000233973.1"; transcript_id "ENST00000440762.1"; gene_type "lincRNA"; gene_status "NOVEL"; gene_name "RP4-598G3.1"; transcript_type "lincRNA"; transcript_status "KNOWN"; transcript_name "RP4-598G3.1-001"; exon_number 4; exon_id "ENSE00001598214.1"; level 2; tag "basic"; havana_gene "OTTHUMG00000009566.1"; havana_transcript "OTTHUMT00000026413.1";
chr1	HAVANA	exon	73771912	73771957	.	+	.	gene_id "ENSG00000233973.1"; transcript_id "ENST00000444827.1"; gene_type "lincRNA"; gene_status "NOVEL"; gene_name "RP4-598G3.1"; transcript_type "lincRNA"; transcript_status "KNOWN"; transcript_name "RP4-598G3.1-004"; exon_number 1; exon_id "ENSE00001769471.1"; level 2; havana_gene "OTTHUMG00000009566.1"; havana_transcript "OTTHUMT00000026416.1";
chr1	HAVANA	exon	73776536	73776673	.	+	.	gene_id "ENSG00000233973.1"; transcript_id "ENST00000444827.1"; gene_type "lincRNA"; gene_status "NOVEL"; gene_name "RP4-598G3.1"; transcript_type "lincRNA"; transcript_status "KNOWN"; transcript_name "RP4-598G3.1-004"; exon_number 2; exon_id "ENSE00001801684.1"; level 2; havana_gene "OTTHUMG00000009566.1"; havana_transcript "OTTHUMT00000026416.1";
chr1	HAVANA	exon	73813817	73813995	.	+	.	gene_id "ENSG00000233973.1"; transcript_id "ENST00000444827.1"; gene_type "lincRNA"; gene_status "NOVEL"; gene_name "RP4-598G3.1"; transcript_type "lincRNA"; transcript_status "KNOWN"; transcript_name "RP4-598G3.1-004"; exon_number 3; exon_id "ENSE00001796649.1"; level 2; havana_gene "OTTHUMG00000009566.1"; havana_transcript "OTTHUMT00000026416.1";
chr1	HAVANA	exon	73772899	73773046	.	+	.	gene_id "ENSG00000233973.1"; transcript_id "ENST00000452553.1"; gene_type "lincRNA"; gene_status "NOVEL"; gene_name "RP4-598G3.1"; transcript_type "lincRNA"; transcript_status "KNOWN"; transcript_name "RP4-598G3.1-002"; exon_number 1; exon_id "ENSE00001592014.1"; level 2; havana_gene "OTTHUMG00000009566.1"; havana_transcript "OTTHUMT00000026414.1";
chr1	HAVANA	exon	73776536	73776673	.	+	.	gene_id "ENSG00000233973.1"; transcript_id "ENST00000452553.1"; gene_type "lincRNA"; gene_status "NOVEL"; gene_name "RP4-598G3.1"; transcript_type "lincRNA"; transcript_status "KNOWN"; transcript_name "RP4-598G3.1-002"; exon_number 2; exon_id "ENSE00001801684.1"; level 2; havana_gene "OTTHUMG00000009566.1"; havana_transcript "OTTHUMT00000026414.1";
chr1	HAVANA	exon	73785151	73785344	.	+	.	gene_id "ENSG00000233973.1"; transcript_id "ENST00000452553.1"; gene_type "lincRNA"; gene_status "NOVEL"; gene_name "RP4-598G3.1"; transcript_type "lincRNA"; transcript_status "KNOWN"; transcript_name "RP4-598G3.1-002"; exon_number 3; exon_id "ENSE00001635099.1"; level 2; havana_gene "OTTHUMG00000009566.1"; havana_transcript "OTTHUMT00000026414.1";
chr1	HAVANA	exon	74100899	74100924	.	+	.	gene_id "ENSG00000223479.3"; transcript_id "ENST00000424953.1"; gene_type "lincRNA"; gene_status "NOVEL"; gene_name "RP4-788P17.1"; transcript_type "lincRNA"; transcript_status "KNOWN"; transcript_name "RP4-788P17.1-001"; exon_number 1; exon_id "ENSE00001704747.1"; level 2; tag "basic"; havana_gene "OTTHUMG00000009567.2"; havana_transcript "OTTHUMT00000026418.1";
chr1	HAVANA	exon	74165434	74165526	.	+	.	gene_id "ENSG00000223479.3"; transcript_id "ENST00000424953.1"; gene_type "lincRNA"; gene_status "NOVEL"; gene_name "RP4-788P17.1"; transcript_type "lincRNA"; transcript_status "KNOWN"; transcript_name "RP4-788P17.1-001"; exon_number 2; exon_id "ENSE00001694128.1"; level 2; tag "basic"; havana_gene "OTTHUMG00000009567.2"; havana_transcript "OTTHUMT00000026418.1";
chr1	HAVANA	exon	74174827	74175264	.	+	.	gene_id "ENSG00000223479.3"; transcript_id "ENST00000424953.1"; gene_type "lincRNA"; gene_status "NOVEL"; gene_name "RP4-788P17.1"; transcript_type "lincRNA"; transcript_status "KNOWN"; transcript_name "RP4-788P17.1-001"; exon_number 3; exon_id "ENSE00001644498.1"; level 2; tag "basic"; havana_gene "OTTHUMG00000009567.2"; havana_transcript "OTTHUMT00000026418.1";
chr1	HAVANA	exon	74175051	74175108	.	+	.	gene_id "ENSG00000223479.3"; transcript_id "ENST00000436262.1"; gene_type "lincRNA"; gene_status "NOVEL"; gene_name "RP4-788P17.1"; transcript_type "lincRNA"; transcript_status "KNOWN"; transcript_name "RP4-788P17.1-002"; exon_number 1; exon_id "ENSE00001607126.1"; level 2; havana_gene "OTTHUMG00000009567.2"; havana_transcript "OTTHUMT00000468488.1";
chr1	HAVANA	exon	74180636	74180897	.	+	.	gene_id "ENSG00000223479.3"; transcript_id "ENST00000436262.1"; gene_type "lincRNA"; gene_status "NOVEL"; gene_name "RP4-788P17.1"; transcript_type "lincRNA"; transcript_status "KNOWN"; transcript_name "RP4-788P17.1-002"; exon_number 2; exon_id "ENSE00001743387.1"; level 2; havana_gene "OTTHUMG00000009567.2"; havana_transcript "OTTHUMT00000468488.1";
chr1	HAVANA	exon	74844380	74844486	.	-	.	gene_id "ENSG00000237324.2"; transcript_id "ENST00000415549.2"; gene_type "antisense"; gene_status "NOVEL"; gene_name "RP11-439H8.4"; transcript_type "antisense"; transcript_status "KNOWN"; transcript_name "RP11-439H8.4-001"; exon_number 1; exon_id "ENSE00001711079.1"; level 2; tag "basic"; havana_gene "OTTHUMG00000037897.2"; havana_transcript "OTTHUMT00000092523.2";
chr1	HAVANA	exon	74834673	74834803	.	-	.	gene_id "ENSG00000237324.2"; transcript_id "ENST00000415549.2"; gene_type "antisense"; gene_status "NOVEL"; gene_name "RP11-439H8.4"; transcript_type "antisense"; transcript_status "KNOWN"; transcript_name "RP11-439H8.4-001"; exon_number 2; exon_id "ENSE00001759520.1"; level 2; tag "basic"; havana_gene "OTTHUMG00000037897.2"; havana_transcript "OTTHUMT00000092523.2";
chr1	HAVANA	exon	74832267	74832410	.	-	.	gene_id "ENSG00000237324.2"; transcript_id "ENST00000415549.2"; gene_type "antisense"; gene_status "NOVEL"; gene_name "RP11-439H8.4"; transcript_type "antisense"; transcript_status "KNOWN"; transcript_name "RP11-439H8.4-001"; exon_number 3; exon_id "ENSE00001592432.1"; level 2; tag "basic"; havana_gene "OTTHUMG00000037897.2"; havana_transcript "OTTHUMT00000092523.2";
chr1	HAVANA	exon	74807263	74807671	.	-	.	gene_id "ENSG00000237324.2"; transcript_id "ENST00000415549.2"; gene_type "antisense"; gene_status "NOVEL"; gene_name "RP11-439H8.4"; transcript_type "antisense"; transcript_status "KNOWN"; transcript_name "RP11-439H8.4-001"; exon_number 4; exon_id "ENSE00002522293.1"; level 2; tag "basic"; havana_gene "OTTHUMG00000037897.2"; havana_transcript "OTTHUMT00000092523.2";
chr1	HAVANA	exon	75428998	75429051	.	+	.	gene_id "ENSG00000229943.1"; transcript_id "ENST00000438619.1"; gene_type "lincRNA"; gene_status "NOVEL"; gene_name "RP11-93N20.1"; transcript_type "lincRNA"; transcript_status "KNOWN"; transcript_name "RP11-93N20.1-001"; exon_number 1; exon_id "ENSE00001605786.1"; level 2; tag "basic"; havana_gene "OTTHUMG00000042097.1"; havana_transcript "OTTHUMT00000100228.1";
chr1	HAVANA	exon	75430518	75430802	.	+	.	gene_id "ENSG00000229943.1"; transcript_id "ENST00000438619.1"; gene_type "lincRNA"; gene_status "NOVEL"; gene_name "RP11-93N20.1"; transcript_type "lincRNA"; transcript_status "KNOWN"; transcript_name "RP11-93N20.1-001"; exon_number 2; exon_id "ENSE00001711016.1"; level 2; tag "basic"; havana_gene "OTTHUMG00000042097.1"; havana_transcript "OTTHUMT00000100228.1";
chr1	HAVANA	exon	76477009	76477083	.	+	.	gene_id "ENSG00000225605.1"; transcript_id "ENST00000436121.1"; gene_type "lincRNA"; gene_status "NOVEL"; gene_name "RP11-550H2.1"; transcript_type "lincRNA"; transcript_status "KNOWN"; transcript_name "RP11-550H2.1-001"; exon_number 1; exon_id "ENSE00001610371.1"; level 2; tag "basic"; havana_gene "OTTHUMG00000009790.1"; havana_transcript "OTTHUMT00000026985.1";
chr1	HAVANA	exon	76478945	76479015	.	+	.	gene_id "ENSG00000225605.1"; transcript_id "ENST00000436121.1"; gene_type "lincRNA"; gene_status "NOVEL"; gene_name "RP11-550H2.1"; transcript_type "lincRNA"; transcript_status "KNOWN"; transcript_name "RP11-550H2.1-001"; exon_number 2; exon_id "ENSE00001741874.1"; level 2; tag "basic"; havana_gene "OTTHUMG00000009790.1"; havana_transcript "OTTHUMT00000026985.1";
chr1	HAVANA	exon	76484819	76485041	.	+	.	gene_id "ENSG00000225605.1"; transcript_id "ENST00000436121.1"; gene_type "lincRNA"; gene_status "NOVEL"; gene_name "RP11-550H2.1"; transcript_type "lincRNA"; transcript_status "KNOWN"; transcript_name "RP11-550H2.1-001"; exon_number 3; exon_id "ENSE00001700878.1"; level 2; tag "basic"; havana_gene "OTTHUMG00000009790.1"; havana_transcript "OTTHUMT00000026985.1";
chr1	HAVANA	exon	77102562	77103024	.	+	.	gene_id "ENSG00000272855.1"; transcript_id "ENST00000608243.1"; gene_type "lincRNA"; gene_status "NOVEL"; gene_name "RP5-1102E8.3"; transcript_type "lincRNA"; transcript_status "KNOWN"; transcript_name "RP5-1102E8.3-001"; exon_number 1; exon_id "ENSE00003704527.1"; level 2; tag "basic"; havana_gene "OTTHUMG00000186140.1"; havana_transcript "OTTHUMT00000472314.1";
chr1	HAVANA	exon	77244675	77244952	.	-	.	gene_id "ENSG00000237552.1"; transcript_id "ENST00000427806.1"; gene_type "lincRNA"; gene_status "NOVEL"; gene_name "RP11-415A20.1"; transcript_type "lincRNA"; transcript_status "KNOWN"; transcript_name "RP11-415A20.1-001"; exon_number 1; exon_id "ENSE00001684841.1"; level 2; tag "basic"; havana_gene "OTTHUMG00000009684.1"; havana_transcript "OTTHUMT00000026685.1";
chr1	HAVANA	exon	77223965	77224089	.	-	.	gene_id "ENSG00000237552.1"; transcript_id "ENST00000427806.1"; gene_type "lincRNA"; gene_status "NOVEL"; gene_name "RP11-415A20.1"; transcript_type "lincRNA"; transcript_status "KNOWN"; transcript_name "RP11-415A20.1-001"; exon_number 2; exon_id "ENSE00001596707.1"; level 2; tag "basic"; havana_gene "OTTHUMG00000009684.1"; havana_transcript "OTTHUMT00000026685.1";
chr1	HAVANA	exon	77223809	77223853	.	-	.	gene_id "ENSG00000237552.1"; transcript_id "ENST00000427806.1"; gene_type "lincRNA"; gene_status "NOVEL"; gene_name "RP11-415A20.1"; transcript_type "lincRNA"; transcript_status "KNOWN"; transcript_name "RP11-415A20.1-001"; exon_number 3; exon_id "ENSE00001652513.1"; level 2; tag "basic"; havana_gene "OTTHUMG00000009684.1"; havana_transcript "OTTHUMT00000026685.1";
chr1	HAVANA	exon	77533605	77533686	.	+	.	gene_id "ENSG00000230498.1"; transcript_id "ENST00000454305.1"; gene_type "antisense"; gene_status "NOVEL"; gene_name "RP4-564M11.2"; transcript_type "antisense"; transcript_status "KNOWN"; transcript_name "RP4-564M11.2-001"; exon_number 1; exon_id "ENSE00001783005.1"; level 1; tag "basic"; tag "exp_conf"; havana_gene "OTTHUMG00000009688.1"; havana_transcript "OTTHUMT00000026695.1";
chr1	HAVANA	exon	77533769	77533932	.	+	.	gene_id "ENSG00000230498.1"; transcript_id "ENST00000454305.1"; gene_type "antisense"; gene_status "NOVEL"; gene_name "RP4-564M11.2"; transcript_type "antisense"; transcript_status "KNOWN"; transcript_name "RP4-564M11.2-001"; exon_number 2; exon_id "ENSE00001624114.1"; level 1; tag "basic"; tag "exp_conf"; havana_gene "OTTHUMG00000009688.1"; havana_transcript "OTTHUMT00000026695.1";
chr1	HAVANA	exon	77534421	77534528	.	+	.	gene_id "ENSG00000230498.1"; transcript_id "ENST00000454305.1"; gene_type "antisense"; gene_status "NOVEL"; gene_name "RP4-564M11.2"; transcript_type "antisense"; transcript_status "KNOWN"; transcript_name "RP4-564M11.2-001"; exon_number 3; exon_id "ENSE00001592885.1"; level 1; tag "basic"; tag "exp_conf"; havana_gene "OTTHUMG00000009688.1"; havana_transcript "OTTHUMT00000026695.1";
chr1	HAVANA	exon	77544025	77544167	.	+	.	gene_id "ENSG00000230498.1"; transcript_id "ENST00000454305.1"; gene_type "antisense"; gene_status "NOVEL"; gene_name "RP4-564M11.2"; transcript_type "antisense"; transcript_status "KNOWN"; transcript_name "RP4-564M11.2-001"; exon_number 4; exon_id "ENSE00001628082.1"; level 1; tag "basic"; tag "exp_conf"; havana_gene "OTTHUMG00000009688.1"; havana_transcript "OTTHUMT00000026695.1";
chr1	HAVANA	exon	78355153	78355224	.	-	.	gene_id "ENSG00000235927.2"; transcript_id "ENST00000421331.1"; gene_type "antisense"; gene_status "KNOWN"; gene_name "NEXN-AS1"; transcript_type "antisense"; transcript_status "KNOWN"; transcript_name "NEXN-AS1-001"; exon_number 1; exon_id "ENSE00001689155.1"; level 2; tag "basic"; havana_gene "OTTHUMG00000040531.3"; havana_transcript "OTTHUMT00000097547.2";
chr1	HAVANA	exon	78353285	78354953	.	-	.	gene_id "ENSG00000235927.2"; transcript_id "ENST00000421331.1"; gene_type "antisense"; gene_status "KNOWN"; gene_name "NEXN-AS1"; transcript_type "antisense"; transcript_status "KNOWN"; transcript_name "NEXN-AS1-001"; exon_number 2; exon_id "ENSE00001762111.1"; level 2; tag "basic"; havana_gene "OTTHUMG00000040531.3"; havana_transcript "OTTHUMT00000097547.2";
chr1	HAVANA	exon	78347033	78347583	.	-	.	gene_id "ENSG00000235927.2"; transcript_id "ENST00000421331.1"; gene_type "antisense"; gene_status "KNOWN"; gene_name "NEXN-AS1"; transcript_type "antisense"; transcript_status "KNOWN"; transcript_name "NEXN-AS1-001"; exon_number 3; exon_id "ENSE00001405944.2"; level 2; tag "basic"; havana_gene "OTTHUMG00000040531.3"; havana_transcript "OTTHUMT00000097547.2";
chr1	HAVANA	exon	78695283	78695413	.	+	.	gene_id "ENSG00000237413.1"; transcript_id "ENST00000436742.1"; gene_type "processed_transcript"; gene_status "NOVEL"; gene_name "RP11-183M13.1"; transcript_type "lincRNA"; transcript_status "KNOWN"; transcript_name "RP11-183M13.1-002"; exon_number 1; exon_id "ENSE00001711673.1"; level 2; tag "basic"; havana_gene "OTTHUMG00000041107.1"; havana_transcript "OTTHUMT00000098556.1";
chr1	HAVANA	exon	78715868	78716694	.	+	.	gene_id "ENSG00000237413.1"; transcript_id "ENST00000436742.1"; gene_type "processed_transcript"; gene_status "NOVEL"; gene_name "RP11-183M13.1"; transcript_type "lincRNA"; transcript_status "KNOWN"; transcript_name "RP11-183M13.1-002"; exon_number 2; exon_id "ENSE00001600224.1"; level 2; tag "basic"; havana_gene "OTTHUMG00000041107.1"; havana_transcript "OTTHUMT00000098556.1";
chr1	HAVANA	exon	78717178	78717561	.	+	.	gene_id "ENSG00000237413.1"; transcript_id "ENST00000436742.1"; gene_type "processed_transcript"; gene_status "NOVEL"; gene_name "RP11-183M13.1"; transcript_type "lincRNA"; transcript_status "KNOWN"; transcript_name "RP11-183M13.1-002"; exon_number 3; exon_id "ENSE00001798355.1"; level 2; tag "basic"; havana_gene "OTTHUMG00000041107.1"; havana_transcript "OTTHUMT00000098556.1";
chr1	HAVANA	exon	78758164	78758315	.	+	.	gene_id "ENSG00000237413.1"; transcript_id "ENST00000436742.1"; gene_type "processed_transcript"; gene_status "NOVEL"; gene_name "RP11-183M13.1"; transcript_type "lincRNA"; transcript_status "KNOWN"; transcript_name "RP11-183M13.1-002"; exon_number 4; exon_id "ENSE00001634595.1"; level 2; tag "basic"; havana_gene "OTTHUMG00000041107.1"; havana_transcript "OTTHUMT00000098556.1";
chr1	HAVANA	exon	78758763	78758961	.	+	.	gene_id "ENSG00000237413.1"; transcript_id "ENST00000436742.1"; gene_type "processed_transcript"; gene_status "NOVEL"; gene_name "RP11-183M13.1"; transcript_type "lincRNA"; transcript_status "KNOWN"; transcript_name "RP11-183M13.1-002"; exon_number 5; exon_id "ENSE00001612360.1"; level 2; tag "basic"; havana_gene "OTTHUMG00000041107.1"; havana_transcript "OTTHUMT00000098556.1";
chr1	HAVANA	exon	78759275	78759574	.	+	.	gene_id "ENSG00000237413.1"; transcript_id "ENST00000436742.1"; gene_type "processed_transcript"; gene_status "NOVEL"; gene_name "RP11-183M13.1"; transcript_type "lincRNA"; transcript_status "KNOWN"; transcript_name "RP11-183M13.1-002"; exon_number 6; exon_id "ENSE00001776711.1"; level 2; tag "basic"; havana_gene "OTTHUMG00000041107.1"; havana_transcript "OTTHUMT00000098556.1";
chr1	HAVANA	exon	80840122	80840306	.	-	.	gene_id "ENSG00000225598.1"; transcript_id "ENST00000458146.1"; gene_type "lincRNA"; gene_status "NOVEL"; gene_name "RP11-339D23.1"; transcript_type "lincRNA"; transcript_status "KNOWN"; transcript_name "RP11-339D23.1-001"; exon_number 1; exon_id "ENSE00001725697.1"; level 1; tag "basic"; tag "exp_conf"; havana_gene "OTTHUMG00000009712.1"; havana_transcript "OTTHUMT00000026797.1";
chr1	HAVANA	exon	80839049	80839443	.	-	.	gene_id "ENSG00000225598.1"; transcript_id "ENST00000458146.1"; gene_type "lincRNA"; gene_status "NOVEL"; gene_name "RP11-339D23.1"; transcript_type "lincRNA"; transcript_status "KNOWN"; transcript_name "RP11-339D23.1-001"; exon_number 2; exon_id "ENSE00001596730.1"; level 1; tag "basic"; tag "exp_conf"; havana_gene "OTTHUMG00000009712.1"; havana_transcript "OTTHUMT00000026797.1";
chr1	HAVANA	exon	81049975	81050048	.	-	.	gene_id "ENSG00000224326.1"; transcript_id "ENST00000437080.1"; gene_type "lincRNA"; gene_status "NOVEL"; gene_name "RP11-115A15.1"; transcript_type "lincRNA"; transcript_status "KNOWN"; transcript_name "RP11-115A15.1-001"; exon_number 1; exon_id "ENSE00001702552.1"; level 2; tag "basic"; havana_gene "OTTHUMG00000000506.1"; havana_transcript "OTTHUMT00000001249.1";
chr1	HAVANA	exon	81000663	81000937	.	-	.	gene_id "ENSG00000224326.1"; transcript_id "ENST00000437080.1"; gene_type "lincRNA"; gene_status "NOVEL"; gene_name "RP11-115A15.1"; transcript_type "lincRNA"; transcript_status "KNOWN"; transcript_name "RP11-115A15.1-001"; exon_number 2; exon_id "ENSE00001740314.1"; level 2; tag "basic"; havana_gene "OTTHUMG00000000506.1"; havana_transcript "OTTHUMT00000001249.1";
chr1	HAVANA	exon	81106969	81107086	.	+	.	gene_id "ENSG00000234184.1"; transcript_id "ENST00000443565.1"; gene_type "lincRNA"; gene_status "NOVEL"; gene_name "RP5-887A10.1"; transcript_type "lincRNA"; transcript_status "KNOWN"; transcript_name "RP5-887A10.1-001"; exon_number 1; exon_id "ENSE00001641989.1"; level 2; havana_gene "OTTHUMG00000000507.1"; havana_transcript "OTTHUMT00000001252.1";
chr1	HAVANA	exon	81109910	81110038	.	+	.	gene_id "ENSG00000234184.1"; transcript_id "ENST00000443565.1"; gene_type "lincRNA"; gene_status "NOVEL"; gene_name "RP5-887A10.1"; transcript_type "lincRNA"; transcript_status "KNOWN"; transcript_name "RP5-887A10.1-001"; exon_number 2; exon_id "ENSE00001441262.2"; level 2; havana_gene "OTTHUMG00000000507.1"; havana_transcript "OTTHUMT00000001252.1";
chr1	HAVANA	exon	81112248	81112473	.	+	.	gene_id "ENSG00000234184.1"; transcript_id "ENST00000443565.1"; gene_type "lincRNA"; gene_status "NOVEL"; gene_name "RP5-887A10.1"; transcript_type "lincRNA"; transcript_status "KNOWN"; transcript_name "RP5-887A10.1-001"; exon_number 3; exon_id "ENSE00001773109.1"; level 2; havana_gene "OTTHUMG00000000507.1"; havana_transcript "OTTHUMT00000001252.1";
chr1	HAVANA	exon	82726700	82726817	.	-	.	gene_id "ENSG00000233290.1"; transcript_id "ENST00000420549.1"; gene_type "lincRNA"; gene_status "NOVEL"; gene_name "RP11-147G16.1"; transcript_type "lincRNA"; transcript_status "KNOWN"; transcript_name "RP11-147G16.1-001"; exon_number 1; exon_id "ENSE00001615946.1"; level 2; tag "basic"; havana_gene "OTTHUMG00000009845.1"; havana_transcript "OTTHUMT00000027201.1";
chr1	HAVANA	exon	82680904	82681456	.	-	.	gene_id "ENSG00000233290.1"; transcript_id "ENST00000420549.1"; gene_type "lincRNA"; gene_status "NOVEL"; gene_name "RP11-147G16.1"; transcript_type "lincRNA"; transcript_status "KNOWN"; transcript_name "RP11-147G16.1-001"; exon_number 2; exon_id "ENSE00001746430.1"; level 2; tag "basic"; havana_gene "OTTHUMG00000009845.1"; havana_transcript "OTTHUMT00000027201.1";
chr1	HAVANA	exon	83368866	83369506	.	+	.	gene_id "ENSG00000230817.1"; transcript_id "ENST00000452901.1"; gene_type "lincRNA"; gene_status "NOVEL"; gene_name "RP4-601K24.1"; transcript_type "lincRNA"; transcript_status "KNOWN"; transcript_name "RP4-601K24.1-001"; exon_number 1; exon_id "ENSE00001691301.1"; level 2; tag "non_canonical_polymorphism"; tag "basic"; havana_gene "OTTHUMG00000009769.1"; havana_transcript "OTTHUMT00000026937.1";
chr1	HAVANA	exon	83373151	83373265	.	+	.	gene_id "ENSG00000230817.1"; transcript_id "ENST00000452901.1"; gene_type "lincRNA"; gene_status "NOVEL"; gene_name "RP4-601K24.1"; transcript_type "lincRNA"; transcript_status "KNOWN"; transcript_name "RP4-601K24.1-001"; exon_number 2; exon_id "ENSE00001677770.1"; level 2; tag "non_canonical_polymorphism"; tag "basic"; havana_gene "OTTHUMG00000009769.1"; havana_transcript "OTTHUMT00000026937.1";
chr1	HAVANA	exon	83457543	83457663	.	+	.	gene_id "ENSG00000230817.1"; transcript_id "ENST00000452901.1"; gene_type "lincRNA"; gene_status "NOVEL"; gene_name "RP4-601K24.1"; transcript_type "lincRNA"; transcript_status "KNOWN"; transcript_name "RP4-601K24.1-001"; exon_number 3; exon_id "ENSE00001682108.1"; level 2; tag "non_canonical_polymorphism"; tag "basic"; havana_gene "OTTHUMG00000009769.1"; havana_transcript "OTTHUMT00000026937.1";
chr1	HAVANA	exon	83462398	83462459	.	+	.	gene_id "ENSG00000230817.1"; transcript_id "ENST00000452901.1"; gene_type "lincRNA"; gene_status "NOVEL"; gene_name "RP4-601K24.1"; transcript_type "lincRNA"; transcript_status "KNOWN"; transcript_name "RP4-601K24.1-001"; exon_number 4; exon_id "ENSE00001773802.1"; level 2; tag "non_canonical_polymorphism"; tag "basic"; havana_gene "OTTHUMG00000009769.1"; havana_transcript "OTTHUMT00000026937.1";
chr1	HAVANA	exon	83463156	83463272	.	+	.	gene_id "ENSG00000230817.1"; transcript_id "ENST00000452901.1"; gene_type "lincRNA"; gene_status "NOVEL"; gene_name "RP4-601K24.1"; transcript_type "lincRNA"; transcript_status "KNOWN"; transcript_name "RP4-601K24.1-001"; exon_number 5; exon_id "ENSE00001733405.1"; level 2; tag "non_canonical_polymorphism"; tag "basic"; havana_gene "OTTHUMG00000009769.1"; havana_transcript "OTTHUMT00000026937.1";
chr1	HAVANA	exon	83541824	83541907	.	+	.	gene_id "ENSG00000230817.1"; transcript_id "ENST00000452901.1"; gene_type "lincRNA"; gene_status "NOVEL"; gene_name "RP4-601K24.1"; transcript_type "lincRNA"; transcript_status "KNOWN"; transcript_name "RP4-601K24.1-001"; exon_number 6; exon_id "ENSE00001703313.1"; level 2; tag "non_canonical_polymorphism"; tag "basic"; havana_gene "OTTHUMG00000009769.1"; havana_transcript "OTTHUMT00000026937.1";
chr1	HAVANA	exon	83551895	83551997	.	+	.	gene_id "ENSG00000230817.1"; transcript_id "ENST00000452901.1"; gene_type "lincRNA"; gene_status "NOVEL"; gene_name "RP4-601K24.1"; transcript_type "lincRNA"; transcript_status "KNOWN"; transcript_name "RP4-601K24.1-001"; exon_number 7; exon_id "ENSE00001697201.1"; level 2; tag "non_canonical_polymorphism"; tag "basic"; havana_gene "OTTHUMG00000009769.1"; havana_transcript "OTTHUMT00000026937.1";
chr1	HAVANA	exon	83559484	83559666	.	+	.	gene_id "ENSG00000230817.1"; transcript_id "ENST00000452901.1"; gene_type "lincRNA"; gene_status "NOVEL"; gene_name "RP4-601K24.1"; transcript_type "lincRNA"; transcript_status "KNOWN"; transcript_name "RP4-601K24.1-001"; exon_number 8; exon_id "ENSE00001734754.1"; level 2; tag "non_canonical_polymorphism"; tag "basic"; havana_gene "OTTHUMG00000009769.1"; havana_transcript "OTTHUMT00000026937.1";
chr1	HAVANA	exon	83562548	83562660	.	+	.	gene_id "ENSG00000230817.1"; transcript_id "ENST00000452901.1"; gene_type "lincRNA"; gene_status "NOVEL"; gene_name "RP4-601K24.1"; transcript_type "lincRNA"; transcript_status "KNOWN"; transcript_name "RP4-601K24.1-001"; exon_number 9; exon_id "ENSE00001791194.1"; level 2; tag "non_canonical_polymorphism"; tag "basic"; havana_gene "OTTHUMG00000009769.1"; havana_transcript "OTTHUMT00000026937.1";
chr1	HAVANA	exon	83626289	83626349	.	+	.	gene_id "ENSG00000230817.1"; transcript_id "ENST00000452901.1"; gene_type "lincRNA"; gene_status "NOVEL"; gene_name "RP4-601K24.1"; transcript_type "lincRNA"; transcript_status "KNOWN"; transcript_name "RP4-601K24.1-001"; exon_number 10; exon_id "ENSE00001640763.1"; level 2; tag "non_canonical_polymorphism"; tag "basic"; havana_gene "OTTHUMG00000009769.1"; havana_transcript "OTTHUMT00000026937.1";
chr1	HAVANA	exon	83632387	83632498	.	+	.	gene_id "ENSG00000230817.1"; transcript_id "ENST00000452901.1"; gene_type "lincRNA"; gene_status "NOVEL"; gene_name "RP4-601K24.1"; transcript_type "lincRNA"; transcript_status "KNOWN"; transcript_name "RP4-601K24.1-001"; exon_number 11; exon_id "ENSE00001596675.1"; level 2; tag "non_canonical_polymorphism"; tag "basic"; havana_gene "OTTHUMG00000009769.1"; havana_transcript "OTTHUMT00000026937.1";
chr1	HAVANA	exon	83911736	83912357	.	+	.	gene_id "ENSG00000231364.1"; transcript_id "ENST00000446227.1"; gene_type "lincRNA"; gene_status "NOVEL"; gene_name "RP11-413G15.1"; transcript_type "lincRNA"; transcript_status "KNOWN"; transcript_name "RP11-413G15.1-001"; exon_number 1; exon_id "ENSE00001657735.1"; level 2; tag "basic"; havana_gene "OTTHUMG00000009772.1"; havana_transcript "OTTHUMT00000026942.1";
chr1	HAVANA	exon	83920341	83920454	.	+	.	gene_id "ENSG00000231364.1"; transcript_id "ENST00000446227.1"; gene_type "lincRNA"; gene_status "NOVEL"; gene_name "RP11-413G15.1"; transcript_type "lincRNA"; transcript_status "KNOWN"; transcript_name "RP11-413G15.1-001"; exon_number 2; exon_id "ENSE00001723509.1"; level 2; tag "basic"; havana_gene "OTTHUMG00000009772.1"; havana_transcript "OTTHUMT00000026942.1";
chr1	HAVANA	exon	84326502	84326679	.	-	.	gene_id "ENSG00000233008.1"; transcript_id "ENST00000417975.1"; gene_type "lincRNA"; gene_status "NOVEL"; gene_name "RP11-475O6.1"; transcript_type "lincRNA"; transcript_status "KNOWN"; transcript_name "RP11-475O6.1-001"; exon_number 1; exon_id "ENSE00001762952.1"; level 2; tag "basic"; havana_gene "OTTHUMG00000009930.1"; havana_transcript "OTTHUMT00000027492.1";
chr1	HAVANA	exon	84215881	84215982	.	-	.	gene_id "ENSG00000233008.1"; transcript_id "ENST00000417975.1"; gene_type "lincRNA"; gene_status "NOVEL"; gene_name "RP11-475O6.1"; transcript_type "lincRNA"; transcript_status "KNOWN"; transcript_name "RP11-475O6.1-001"; exon_number 2; exon_id "ENSE00001667135.1"; level 2; tag "basic"; havana_gene "OTTHUMG00000009930.1"; havana_transcript "OTTHUMT00000027492.1";
chr1	HAVANA	exon	84041459	84044355	.	-	.	gene_id "ENSG00000233008.1"; transcript_id "ENST00000417975.1"; gene_type "lincRNA"; gene_status "NOVEL"; gene_name "RP11-475O6.1"; transcript_type "lincRNA"; transcript_status "KNOWN"; transcript_name "RP11-475O6.1-001"; exon_number 3; exon_id "ENSE00001737854.1"; level 2; tag "basic"; havana_gene "OTTHUMG00000009930.1"; havana_transcript "OTTHUMT00000027492.1";
chr1	HAVANA	exon	84326502	84326626	.	-	.	gene_id "ENSG00000233008.1"; transcript_id "ENST00000417565.1"; gene_type "lincRNA"; gene_status "NOVEL"; gene_name "RP11-475O6.1"; transcript_type "lincRNA"; transcript_status "KNOWN"; transcript_name "RP11-475O6.1-003"; exon_number 1; exon_id "ENSE00001640899.1"; level 2; havana_gene "OTTHUMG00000009930.1"; havana_transcript "OTTHUMT00000027494.1";
chr1	HAVANA	exon	84315590	84315705	.	-	.	gene_id "ENSG00000233008.1"; transcript_id "ENST00000417565.1"; gene_type "lincRNA"; gene_status "NOVEL"; gene_name "RP11-475O6.1"; transcript_type "lincRNA"; transcript_status "KNOWN"; transcript_name "RP11-475O6.1-003"; exon_number 2; exon_id "ENSE00001756527.1"; level 2; havana_gene "OTTHUMG00000009930.1"; havana_transcript "OTTHUMT00000027494.1";
chr1	HAVANA	exon	84297304	84297533	.	-	.	gene_id "ENSG00000233008.1"; transcript_id "ENST00000417565.1"; gene_type "lincRNA"; gene_status "NOVEL"; gene_name "RP11-475O6.1"; transcript_type "lincRNA"; transcript_status "KNOWN"; transcript_name "RP11-475O6.1-003"; exon_number 3; exon_id "ENSE00001737103.1"; level 2; havana_gene "OTTHUMG00000009930.1"; havana_transcript "OTTHUMT00000027494.1";
chr1	HAVANA	exon	84326653	84326706	.	-	.	gene_id "ENSG00000233008.1"; transcript_id "ENST00000419733.1"; gene_type "lincRNA"; gene_status "NOVEL"; gene_name "RP11-475O6.1"; transcript_type "lincRNA"; transcript_status "KNOWN"; transcript_name "RP11-475O6.1-004"; exon_number 1; exon_id "ENSE00001598373.1"; level 2; havana_gene "OTTHUMG00000009930.1"; havana_transcript "OTTHUMT00000027495.1";
chr1	HAVANA	exon	84315590	84315705	.	-	.	gene_id "ENSG00000233008.1"; transcript_id "ENST00000419733.1"; gene_type "lincRNA"; gene_status "NOVEL"; gene_name "RP11-475O6.1"; transcript_type "lincRNA"; transcript_status "KNOWN"; transcript_name "RP11-475O6.1-004"; exon_number 2; exon_id "ENSE00001756527.1"; level 2; havana_gene "OTTHUMG00000009930.1"; havana_transcript "OTTHUMT00000027495.1";
chr1	HAVANA	exon	84297304	84297533	.	-	.	gene_id "ENSG00000233008.1"; transcript_id "ENST00000419733.1"; gene_type "lincRNA"; gene_status "NOVEL"; gene_name "RP11-475O6.1"; transcript_type "lincRNA"; transcript_status "KNOWN"; transcript_name "RP11-475O6.1-004"; exon_number 3; exon_id "ENSE00001737103.1"; level 2; havana_gene "OTTHUMG00000009930.1"; havana_transcript "OTTHUMT00000027495.1";
chr1	HAVANA	exon	85742398	85742480	.	+	.	gene_id "ENSG00000223653.1"; transcript_id "ENST00000427819.1"; gene_type "antisense"; gene_status "NOVEL"; gene_name "RP11-131L23.1"; transcript_type "antisense"; transcript_status "KNOWN"; transcript_name "RP11-131L23.1-001"; exon_number 1; exon_id "ENSE00001763602.1"; level 2; tag "basic"; havana_gene "OTTHUMG00000010579.1"; havana_transcript "OTTHUMT00000029197.1";
chr1	HAVANA	exon	85743324	85743421	.	+	.	gene_id "ENSG00000223653.1"; transcript_id "ENST00000427819.1"; gene_type "antisense"; gene_status "NOVEL"; gene_name "RP11-131L23.1"; transcript_type "antisense"; transcript_status "KNOWN"; transcript_name "RP11-131L23.1-001"; exon_number 2; exon_id "ENSE00001620559.1"; level 2; tag "basic"; havana_gene "OTTHUMG00000010579.1"; havana_transcript "OTTHUMT00000029197.1";
chr1	HAVANA	exon	85842449	85842518	.	+	.	gene_id "ENSG00000223653.1"; transcript_id "ENST00000427819.1"; gene_type "antisense"; gene_status "NOVEL"; gene_name "RP11-131L23.1"; transcript_type "antisense"; transcript_status "KNOWN"; transcript_name "RP11-131L23.1-001"; exon_number 3; exon_id "ENSE00001676476.1"; level 2; tag "basic"; havana_gene "OTTHUMG00000010579.1"; havana_transcript "OTTHUMT00000029197.1";
chr1	HAVANA	exon	85846057	85846248	.	+	.	gene_id "ENSG00000223653.1"; transcript_id "ENST00000427819.1"; gene_type "antisense"; gene_status "NOVEL"; gene_name "RP11-131L23.1"; transcript_type "antisense"; transcript_status "KNOWN"; transcript_name "RP11-131L23.1-001"; exon_number 4; exon_id "ENSE00001772976.1"; level 2; tag "basic"; havana_gene "OTTHUMG00000010579.1"; havana_transcript "OTTHUMT00000029197.1";
chr1	HAVANA	exon	85864140	85865646	.	+	.	gene_id "ENSG00000223653.1"; transcript_id "ENST00000427819.1"; gene_type "antisense"; gene_status "NOVEL"; gene_name "RP11-131L23.1"; transcript_type "antisense"; transcript_status "KNOWN"; transcript_name "RP11-131L23.1-001"; exon_number 5; exon_id "ENSE00001697808.1"; level 2; tag "basic"; havana_gene "OTTHUMG00000010579.1"; havana_transcript "OTTHUMT00000029197.1";
chr1	HAVANA	exon	85932978	85933343	.	+	.	gene_id "ENSG00000273264.1"; transcript_id "ENST00000610230.1"; gene_type "lincRNA"; gene_status "NOVEL"; gene_name "RP11-131L23.2"; transcript_type "lincRNA"; transcript_status "KNOWN"; transcript_name "RP11-131L23.2-001"; exon_number 1; exon_id "ENSE00003705152.1"; level 2; tag "basic"; havana_gene "OTTHUMG00000186153.1"; havana_transcript "OTTHUMT00000472330.1";
chr1	HAVANA	exon	86064814	86064914	.	+	.	gene_id "ENSG00000230285.1"; transcript_id "ENST00000426794.1"; gene_type "lincRNA"; gene_status "NOVEL"; gene_name "RP11-290M5.2"; transcript_type "lincRNA"; transcript_status "KNOWN"; transcript_name "RP11-290M5.2-001"; exon_number 1; exon_id "ENSE00001743350.1"; level 1; tag "basic"; tag "exp_conf"; havana_gene "OTTHUMG00000010575.1"; havana_transcript "OTTHUMT00000029185.1";
chr1	HAVANA	exon	86066264	86066417	.	+	.	gene_id "ENSG00000230285.1"; transcript_id "ENST00000426794.1"; gene_type "lincRNA"; gene_status "NOVEL"; gene_name "RP11-290M5.2"; transcript_type "lincRNA"; transcript_status "KNOWN"; transcript_name "RP11-290M5.2-001"; exon_number 2; exon_id "ENSE00001597898.1"; level 1; tag "basic"; tag "exp_conf"; havana_gene "OTTHUMG00000010575.1"; havana_transcript "OTTHUMT00000029185.1";
chr1	HAVANA	exon	87595457	87595677	.	+	.	gene_id "ENSG00000267272.1"; transcript_id "ENST00000490006.2"; gene_type "lincRNA"; gene_status "NOVEL"; gene_name "RP5-1052I5.1"; transcript_type "lincRNA"; transcript_status "KNOWN"; transcript_name "RP5-1052I5.1-001"; exon_number 1; exon_id "ENSE00001890317.1"; level 2; havana_gene "OTTHUMG00000181765.1"; havana_transcript "OTTHUMT00000457519.1";
chr1	HAVANA	exon	87599297	87599401	.	+	.	gene_id "ENSG00000267272.1"; transcript_id "ENST00000490006.2"; gene_type "lincRNA"; gene_status "NOVEL"; gene_name "RP5-1052I5.1"; transcript_type "lincRNA"; transcript_status "KNOWN"; transcript_name "RP5-1052I5.1-001"; exon_number 2; exon_id "ENSE00003479178.1"; level 2; havana_gene "OTTHUMG00000181765.1"; havana_transcript "OTTHUMT00000457519.1";
chr1	HAVANA	exon	87633819	87634881	.	+	.	gene_id "ENSG00000267272.1"; transcript_id "ENST00000490006.2"; gene_type "lincRNA"; gene_status "NOVEL"; gene_name "RP5-1052I5.1"; transcript_type "lincRNA"; transcript_status "KNOWN"; transcript_name "RP5-1052I5.1-001"; exon_number 3; exon_id "ENSE00002828330.1"; level 2; havana_gene "OTTHUMG00000181765.1"; havana_transcript "OTTHUMT00000457519.1";
chr1	HAVANA	exon	87597652	87597935	.	+	.	gene_id "ENSG00000267272.1"; transcript_id "ENST00000476432.1"; gene_type "lincRNA"; gene_status "NOVEL"; gene_name "RP5-1052I5.1"; transcript_type "lincRNA"; transcript_status "KNOWN"; transcript_name "RP5-1052I5.1-007"; exon_number 1; exon_id "ENSE00001902928.1"; level 2; havana_gene "OTTHUMG00000181765.1"; havana_transcript "OTTHUMT00000457523.1";
chr1	HAVANA	exon	87599297	87599401	.	+	.	gene_id "ENSG00000267272.1"; transcript_id "ENST00000476432.1"; gene_type "lincRNA"; gene_status "NOVEL"; gene_name "RP5-1052I5.1"; transcript_type "lincRNA"; transcript_status "KNOWN"; transcript_name "RP5-1052I5.1-007"; exon_number 2; exon_id "ENSE00003479178.1"; level 2; havana_gene "OTTHUMG00000181765.1"; havana_transcript "OTTHUMT00000457523.1";
chr1	HAVANA	exon	87599648	87599814	.	+	.	gene_id "ENSG00000267272.1"; transcript_id "ENST00000476432.1"; gene_type "lincRNA"; gene_status "NOVEL"; gene_name "RP5-1052I5.1"; transcript_type "lincRNA"; transcript_status "KNOWN"; transcript_name "RP5-1052I5.1-007"; exon_number 3; exon_id "ENSE00001950570.1"; level 2; havana_gene "OTTHUMG00000181765.1"; havana_transcript "OTTHUMT00000457523.1";
chr1	HAVANA	exon	87597738	87597942	.	+	.	gene_id "ENSG00000267272.1"; transcript_id "ENST00000589455.1"; gene_type "lincRNA"; gene_status "NOVEL"; gene_name "RP5-1052I5.1"; transcript_type "lincRNA"; transcript_status "KNOWN"; transcript_name "RP5-1052I5.1-008"; exon_number 1; exon_id "ENSE00002881489.1"; level 2; havana_gene "OTTHUMG00000181765.1"; havana_transcript "OTTHUMT00000457526.1";
chr1	HAVANA	exon	87599297	87599401	.	+	.	gene_id "ENSG00000267272.1"; transcript_id "ENST00000589455.1"; gene_type "lincRNA"; gene_status "NOVEL"; gene_name "RP5-1052I5.1"; transcript_type "lincRNA"; transcript_status "KNOWN"; transcript_name "RP5-1052I5.1-008"; exon_number 2; exon_id "ENSE00003479178.1"; level 2; havana_gene "OTTHUMG00000181765.1"; havana_transcript "OTTHUMT00000457526.1";
chr1	HAVANA	exon	87599648	87599875	.	+	.	gene_id "ENSG00000267272.1"; transcript_id "ENST00000589455.1"; gene_type "lincRNA"; gene_status "NOVEL"; gene_name "RP5-1052I5.1"; transcript_type "lincRNA"; transcript_status "KNOWN"; transcript_name "RP5-1052I5.1-008"; exon_number 3; exon_id "ENSE00002796274.1"; level 2; havana_gene "OTTHUMG00000181765.1"; havana_transcript "OTTHUMT00000457526.1";
chr1	HAVANA	exon	87597738	87597942	.	+	.	gene_id "ENSG00000267272.1"; transcript_id "ENST00000587165.1"; gene_type "lincRNA"; gene_status "NOVEL"; gene_name "RP5-1052I5.1"; transcript_type "lincRNA"; transcript_status "KNOWN"; transcript_name "RP5-1052I5.1-010"; exon_number 1; exon_id "ENSE00002881489.1"; level 2; havana_gene "OTTHUMG00000181765.1"; havana_transcript "OTTHUMT00000457527.1";
chr1	HAVANA	exon	87599297	87599401	.	+	.	gene_id "ENSG00000267272.1"; transcript_id "ENST00000587165.1"; gene_type "lincRNA"; gene_status "NOVEL"; gene_name "RP5-1052I5.1"; transcript_type "lincRNA"; transcript_status "KNOWN"; transcript_name "RP5-1052I5.1-010"; exon_number 2; exon_id "ENSE00003479178.1"; level 2; havana_gene "OTTHUMG00000181765.1"; havana_transcript "OTTHUMT00000457527.1";
chr1	HAVANA	exon	87627705	87627820	.	+	.	gene_id "ENSG00000267272.1"; transcript_id "ENST00000587165.1"; gene_type "lincRNA"; gene_status "NOVEL"; gene_name "RP5-1052I5.1"; transcript_type "lincRNA"; transcript_status "KNOWN"; transcript_name "RP5-1052I5.1-010"; exon_number 3; exon_id "ENSE00002973483.1"; level 2; havana_gene "OTTHUMG00000181765.1"; havana_transcript "OTTHUMT00000457527.1";
chr1	HAVANA	exon	87837252	87837338	.	-	.	gene_id "ENSG00000227290.1"; transcript_id "ENST00000452509.1"; gene_type "lincRNA"; gene_status "NOVEL"; gene_name "RP4-544H6.2"; transcript_type "lincRNA"; transcript_status "KNOWN"; transcript_name "RP4-544H6.2-001"; exon_number 1; exon_id "ENSE00001801082.1"; level 2; tag "basic"; havana_gene "OTTHUMG00000010252.1"; havana_transcript "OTTHUMT00000028275.1";
chr1	HAVANA	exon	87823259	87823361	.	-	.	gene_id "ENSG00000227290.1"; transcript_id "ENST00000452509.1"; gene_type "lincRNA"; gene_status "NOVEL"; gene_name "RP4-544H6.2"; transcript_type "lincRNA"; transcript_status "KNOWN"; transcript_name "RP4-544H6.2-001"; exon_number 2; exon_id "ENSE00001730022.1"; level 2; tag "basic"; havana_gene "OTTHUMG00000010252.1"; havana_transcript "OTTHUMT00000028275.1";
chr1	HAVANA	exon	87820527	87820881	.	-	.	gene_id "ENSG00000227290.1"; transcript_id "ENST00000452509.1"; gene_type "lincRNA"; gene_status "NOVEL"; gene_name "RP4-544H6.2"; transcript_type "lincRNA"; transcript_status "KNOWN"; transcript_name "RP4-544H6.2-001"; exon_number 3; exon_id "ENSE00001793610.1"; level 2; tag "basic"; havana_gene "OTTHUMG00000010252.1"; havana_transcript "OTTHUMT00000028275.1";
chr1	HAVANA	exon	87819207	87819550	.	-	.	gene_id "ENSG00000227290.1"; transcript_id "ENST00000452509.1"; gene_type "lincRNA"; gene_status "NOVEL"; gene_name "RP4-544H6.2"; transcript_type "lincRNA"; transcript_status "KNOWN"; transcript_name "RP4-544H6.2-001"; exon_number 4; exon_id "ENSE00001726170.1"; level 2; tag "basic"; havana_gene "OTTHUMG00000010252.1"; havana_transcript "OTTHUMT00000028275.1";
chr1	HAVANA	exon	90098216	90098453	.	-	.	gene_id "ENSG00000231999.2"; transcript_id "ENST00000415584.2"; gene_type "antisense"; gene_status "NOVEL"; gene_name "RP5-1007M22.2"; transcript_type "antisense"; transcript_status "KNOWN"; transcript_name "RP5-1007M22.2-002"; exon_number 1; exon_id "ENSE00001779497.1"; level 2; tag "basic"; havana_gene "OTTHUMG00000010130.3"; havana_transcript "OTTHUMT00000028432.2";
chr1	HAVANA	exon	90097575	90097768	.	-	.	gene_id "ENSG00000231999.2"; transcript_id "ENST00000415584.2"; gene_type "antisense"; gene_status "NOVEL"; gene_name "RP5-1007M22.2"; transcript_type "antisense"; transcript_status "KNOWN"; transcript_name "RP5-1007M22.2-002"; exon_number 2; exon_id "ENSE00001775044.1"; level 2; tag "basic"; havana_gene "OTTHUMG00000010130.3"; havana_transcript "OTTHUMT00000028432.2";
chr1	HAVANA	exon	90090409	90090764	.	-	.	gene_id "ENSG00000231999.2"; transcript_id "ENST00000415584.2"; gene_type "antisense"; gene_status "NOVEL"; gene_name "RP5-1007M22.2"; transcript_type "antisense"; transcript_status "KNOWN"; transcript_name "RP5-1007M22.2-002"; exon_number 3; exon_id "ENSE00001711480.2"; level 2; tag "basic"; havana_gene "OTTHUMG00000010130.3"; havana_transcript "OTTHUMT00000028432.2";
chr1	HAVANA	exon	90095284	90095341	.	+	.	gene_id "ENSG00000230735.1"; transcript_id "ENST00000429074.1"; gene_type "sense_intronic"; gene_status "NOVEL"; gene_name "RP11-413E1.4"; transcript_type "sense_intronic"; transcript_status "KNOWN"; transcript_name "RP11-413E1.4-001"; exon_number 1; exon_id "ENSE00001620450.1"; level 2; tag "basic"; havana_gene "OTTHUMG00000040465.1"; havana_transcript "OTTHUMT00000097364.1";
chr1	HAVANA	exon	90097173	90097245	.	+	.	gene_id "ENSG00000230735.1"; transcript_id "ENST00000429074.1"; gene_type "sense_intronic"; gene_status "NOVEL"; gene_name "RP11-413E1.4"; transcript_type "sense_intronic"; transcript_status "KNOWN"; transcript_name "RP11-413E1.4-001"; exon_number 2; exon_id "ENSE00001758863.1"; level 2; tag "basic"; havana_gene "OTTHUMG00000040465.1"; havana_transcript "OTTHUMT00000097364.1";
chr1	HAVANA	exon	90133720	90133869	.	+	.	gene_id "ENSG00000230735.1"; transcript_id "ENST00000429074.1"; gene_type "sense_intronic"; gene_status "NOVEL"; gene_name "RP11-413E1.4"; transcript_type "sense_intronic"; transcript_status "KNOWN"; transcript_name "RP11-413E1.4-001"; exon_number 3; exon_id "ENSE00001804221.1"; level 2; tag "basic"; havana_gene "OTTHUMG00000040465.1"; havana_transcript "OTTHUMT00000097364.1";
chr1	HAVANA	exon	90141790	90141945	.	+	.	gene_id "ENSG00000230735.1"; transcript_id "ENST00000429074.1"; gene_type "sense_intronic"; gene_status "NOVEL"; gene_name "RP11-413E1.4"; transcript_type "sense_intronic"; transcript_status "KNOWN"; transcript_name "RP11-413E1.4-001"; exon_number 4; exon_id "ENSE00001661303.1"; level 2; tag "basic"; havana_gene "OTTHUMG00000040465.1"; havana_transcript "OTTHUMT00000097364.1";
chr1	HAVANA	exon	90405160	90405706	.	+	.	gene_id "ENSG00000272672.1"; transcript_id "ENST00000608671.1"; gene_type "lincRNA"; gene_status "NOVEL"; gene_name "RP11-302M6.5"; transcript_type "lincRNA"; transcript_status "KNOWN"; transcript_name "RP11-302M6.5-001"; exon_number 1; exon_id "ENSE00003710604.1"; level 2; tag "basic"; havana_gene "OTTHUMG00000186158.1"; havana_transcript "OTTHUMT00000472336.1";
chr1	HAVANA	exon	91317040	91317072	.	-	.	gene_id "ENSG00000233593.2"; transcript_id "ENST00000435649.2"; gene_type "lincRNA"; gene_status "NOVEL"; gene_name "RP4-665J23.1"; transcript_type "lincRNA"; transcript_status "KNOWN"; transcript_name "RP4-665J23.1-004"; exon_number 1; exon_id "ENSE00003697637.1"; level 2; tag "basic"; havana_gene "OTTHUMG00000010018.2"; havana_transcript "OTTHUMT00000470185.1";
chr1	HAVANA	exon	91297487	91297753	.	-	.	gene_id "ENSG00000233593.2"; transcript_id "ENST00000435649.2"; gene_type "lincRNA"; gene_status "NOVEL"; gene_name "RP4-665J23.1"; transcript_type "lincRNA"; transcript_status "KNOWN"; transcript_name "RP4-665J23.1-004"; exon_number 2; exon_id "ENSE00001788927.2"; level 2; tag "basic"; havana_gene "OTTHUMG00000010018.2"; havana_transcript "OTTHUMT00000470185.1";
chr1	HAVANA	exon	91254955	91255044	.	-	.	gene_id "ENSG00000233593.2"; transcript_id "ENST00000435649.2"; gene_type "lincRNA"; gene_status "NOVEL"; gene_name "RP4-665J23.1"; transcript_type "lincRNA"; transcript_status "KNOWN"; transcript_name "RP4-665J23.1-004"; exon_number 3; exon_id "ENSE00003695671.1"; level 2; tag "basic"; havana_gene "OTTHUMG00000010018.2"; havana_transcript "OTTHUMT00000470185.1";
chr1	HAVANA	exon	91248543	91248980	.	-	.	gene_id "ENSG00000233593.2"; transcript_id "ENST00000435649.2"; gene_type "lincRNA"; gene_status "NOVEL"; gene_name "RP4-665J23.1"; transcript_type "lincRNA"; transcript_status "KNOWN"; transcript_name "RP4-665J23.1-004"; exon_number 4; exon_id "ENSE00003700809.1"; level 2; tag "basic"; havana_gene "OTTHUMG00000010018.2"; havana_transcript "OTTHUMT00000470185.1";
chr1	HAVANA	exon	91301383	91301718	.	-	.	gene_id "ENSG00000233593.2"; transcript_id "ENST00000455680.1"; gene_type "lincRNA"; gene_status "NOVEL"; gene_name "RP4-665J23.1"; transcript_type "retained_intron"; transcript_status "KNOWN"; transcript_name "RP4-665J23.1-001"; exon_number 1; exon_id "ENSE00001795464.1"; level 2; havana_gene "OTTHUMG00000010018.2"; havana_transcript "OTTHUMT00000027724.1";
chr1	HAVANA	exon	91295104	91297753	.	-	.	gene_id "ENSG00000233593.2"; transcript_id "ENST00000455680.1"; gene_type "lincRNA"; gene_status "NOVEL"; gene_name "RP4-665J23.1"; transcript_type "retained_intron"; transcript_status "KNOWN"; transcript_name "RP4-665J23.1-001"; exon_number 2; exon_id "ENSE00001708553.1"; level 2; havana_gene "OTTHUMG00000010018.2"; havana_transcript "OTTHUMT00000027724.1";
chr1	HAVANA	exon	91328414	91328477	.	-	.	gene_id "ENSG00000272094.1"; transcript_id "ENST00000606898.1"; gene_type "lincRNA"; gene_status "NOVEL"; gene_name "RP4-665J23.4"; transcript_type "lincRNA"; transcript_status "KNOWN"; transcript_name "RP4-665J23.4-001"; exon_number 1; exon_id "ENSE00003698748.1"; level 2; tag "basic"; havana_gene "OTTHUMG00000185352.1"; havana_transcript "OTTHUMT00000470300.1";
chr1	HAVANA	exon	91326107	91326921	.	-	.	gene_id "ENSG00000272094.1"; transcript_id "ENST00000606898.1"; gene_type "lincRNA"; gene_status "NOVEL"; gene_name "RP4-665J23.4"; transcript_type "lincRNA"; transcript_status "KNOWN"; transcript_name "RP4-665J23.4-001"; exon_number 2; exon_id "ENSE00003699951.1"; level 2; tag "basic"; havana_gene "OTTHUMG00000185352.1"; havana_transcript "OTTHUMT00000470300.1";
chr1	HAVANA	exon	93739031	93739140	.	-	.	gene_id "ENSG00000223745.3"; transcript_id "ENST00000602488.1"; gene_type "processed_transcript"; gene_status "NOVEL"; gene_name "RP4-717I23.3"; transcript_type "antisense"; transcript_status "KNOWN"; transcript_name "RP4-717I23.3-024"; exon_number 1; exon_id "ENSE00003228998.1"; level 2; tag "basic"; havana_gene "OTTHUMG00000010705.6"; havana_transcript "OTTHUMT00000467331.1";
chr1	HAVANA	exon	93735240	93735315	.	-	.	gene_id "ENSG00000223745.3"; transcript_id "ENST00000602488.1"; gene_type "processed_transcript"; gene_status "NOVEL"; gene_name "RP4-717I23.3"; transcript_type "antisense"; transcript_status "KNOWN"; transcript_name "RP4-717I23.3-024"; exon_number 2; exon_id "ENSE00001731736.1"; level 2; tag "basic"; havana_gene "OTTHUMG00000010705.6"; havana_transcript "OTTHUMT00000467331.1";
chr1	HAVANA	exon	93730195	93730329	.	-	.	gene_id "ENSG00000223745.3"; transcript_id "ENST00000602488.1"; gene_type "processed_transcript"; gene_status "NOVEL"; gene_name "RP4-717I23.3"; transcript_type "antisense"; transcript_status "KNOWN"; transcript_name "RP4-717I23.3-024"; exon_number 3; exon_id "ENSE00003351229.1"; level 2; tag "basic"; havana_gene "OTTHUMG00000010705.6"; havana_transcript "OTTHUMT00000467331.1";
chr1	HAVANA	exon	93803931	93804088	.	-	.	gene_id "ENSG00000223745.3"; transcript_id "ENST00000457025.1"; gene_type "processed_transcript"; gene_status "NOVEL"; gene_name "RP4-717I23.3"; transcript_type "antisense"; transcript_status "KNOWN"; transcript_name "RP4-717I23.3-022"; exon_number 1; exon_id "ENSE00001790173.1"; level 2; tag "basic"; havana_gene "OTTHUMG00000010705.6"; havana_transcript "OTTHUMT00000029969.1";
chr1	HAVANA	exon	93803787	93803825	.	-	.	gene_id "ENSG00000223745.3"; transcript_id "ENST00000457025.1"; gene_type "processed_transcript"; gene_status "NOVEL"; gene_name "RP4-717I23.3"; transcript_type "antisense"; transcript_status "KNOWN"; transcript_name "RP4-717I23.3-022"; exon_number 2; exon_id "ENSE00001628251.1"; level 2; tag "basic"; havana_gene "OTTHUMG00000010705.6"; havana_transcript "OTTHUMT00000029969.1";
chr1	HAVANA	exon	93770945	93771027	.	-	.	gene_id "ENSG00000223745.3"; transcript_id "ENST00000457025.1"; gene_type "processed_transcript"; gene_status "NOVEL"; gene_name "RP4-717I23.3"; transcript_type "antisense"; transcript_status "KNOWN"; transcript_name "RP4-717I23.3-022"; exon_number 3; exon_id "ENSE00001616497.1"; level 2; tag "basic"; havana_gene "OTTHUMG00000010705.6"; havana_transcript "OTTHUMT00000029969.1";
chr1	HAVANA	exon	93730197	93730329	.	-	.	gene_id "ENSG00000223745.3"; transcript_id "ENST00000457025.1"; gene_type "processed_transcript"; gene_status "NOVEL"; gene_name "RP4-717I23.3"; transcript_type "antisense"; transcript_status "KNOWN"; transcript_name "RP4-717I23.3-022"; exon_number 4; exon_id "ENSE00001783237.1"; level 2; tag "basic"; havana_gene "OTTHUMG00000010705.6"; havana_transcript "OTTHUMT00000029969.1";
chr1	HAVANA	exon	93790192	93790248	.	-	.	gene_id "ENSG00000223745.3"; transcript_id "ENST00000415150.1"; gene_type "processed_transcript"; gene_status "NOVEL"; gene_name "RP4-717I23.3"; transcript_type "antisense"; transcript_status "KNOWN"; transcript_name "RP4-717I23.3-016"; exon_number 1; exon_id "ENSE00001795069.1"; level 2; tag "basic"; havana_gene "OTTHUMG00000010705.6"; havana_transcript "OTTHUMT00000029574.1";
chr1	HAVANA	exon	93783725	93783785	.	-	.	gene_id "ENSG00000223745.3"; transcript_id "ENST00000415150.1"; gene_type "processed_transcript"; gene_status "NOVEL"; gene_name "RP4-717I23.3"; transcript_type "antisense"; transcript_status "KNOWN"; transcript_name "RP4-717I23.3-016"; exon_number 2; exon_id "ENSE00001767889.1"; level 2; tag "basic"; havana_gene "OTTHUMG00000010705.6"; havana_transcript "OTTHUMT00000029574.1";
chr1	HAVANA	exon	93780706	93780826	.	-	.	gene_id "ENSG00000223745.3"; transcript_id "ENST00000415150.1"; gene_type "processed_transcript"; gene_status "NOVEL"; gene_name "RP4-717I23.3"; transcript_type "antisense"; transcript_status "KNOWN"; transcript_name "RP4-717I23.3-016"; exon_number 3; exon_id "ENSE00001723652.1"; level 2; tag "basic"; havana_gene "OTTHUMG00000010705.6"; havana_transcript "OTTHUMT00000029574.1";
chr1	HAVANA	exon	93770945	93771027	.	-	.	gene_id "ENSG00000223745.3"; transcript_id "ENST00000415150.1"; gene_type "processed_transcript"; gene_status "NOVEL"; gene_name "RP4-717I23.3"; transcript_type "antisense"; transcript_status "KNOWN"; transcript_name "RP4-717I23.3-016"; exon_number 4; exon_id "ENSE00001616497.1"; level 2; tag "basic"; havana_gene "OTTHUMG00000010705.6"; havana_transcript "OTTHUMT00000029574.1";
chr1	HAVANA	exon	93730204	93730329	.	-	.	gene_id "ENSG00000223745.3"; transcript_id "ENST00000415150.1"; gene_type "processed_transcript"; gene_status "NOVEL"; gene_name "RP4-717I23.3"; transcript_type "antisense"; transcript_status "KNOWN"; transcript_name "RP4-717I23.3-016"; exon_number 5; exon_id "ENSE00001754347.1"; level 2; tag "basic"; havana_gene "OTTHUMG00000010705.6"; havana_transcript "OTTHUMT00000029574.1";
chr1	HAVANA	exon	93802934	93803026	.	-	.	gene_id "ENSG00000223745.3"; transcript_id "ENST00000455474.1"; gene_type "processed_transcript"; gene_status "NOVEL"; gene_name "RP4-717I23.3"; transcript_type "antisense"; transcript_status "KNOWN"; transcript_name "RP4-717I23.3-021"; exon_number 1; exon_id "ENSE00001690421.1"; level 2; tag "basic"; havana_gene "OTTHUMG00000010705.6"; havana_transcript "OTTHUMT00000029968.1";
chr1	HAVANA	exon	93770945	93771027	.	-	.	gene_id "ENSG00000223745.3"; transcript_id "ENST00000455474.1"; gene_type "processed_transcript"; gene_status "NOVEL"; gene_name "RP4-717I23.3"; transcript_type "antisense"; transcript_status "KNOWN"; transcript_name "RP4-717I23.3-021"; exon_number 2; exon_id "ENSE00001616497.1"; level 2; tag "basic"; havana_gene "OTTHUMG00000010705.6"; havana_transcript "OTTHUMT00000029968.1";
chr1	HAVANA	exon	93730207	93730329	.	-	.	gene_id "ENSG00000223745.3"; transcript_id "ENST00000455474.1"; gene_type "processed_transcript"; gene_status "NOVEL"; gene_name "RP4-717I23.3"; transcript_type "antisense"; transcript_status "KNOWN"; transcript_name "RP4-717I23.3-021"; exon_number 3; exon_id "ENSE00001728943.1"; level 2; tag "basic"; havana_gene "OTTHUMG00000010705.6"; havana_transcript "OTTHUMT00000029968.1";
chr1	HAVANA	exon	93806015	93806029	.	-	.	gene_id "ENSG00000223745.3"; transcript_id "ENST00000447577.1"; gene_type "processed_transcript"; gene_status "NOVEL"; gene_name "RP4-717I23.3"; transcript_type "antisense"; transcript_status "KNOWN"; transcript_name "RP4-717I23.3-009"; exon_number 1; exon_id "ENSE00001655811.1"; level 2; tag "basic"; havana_gene "OTTHUMG00000010705.6"; havana_transcript "OTTHUMT00000029567.1";
chr1	HAVANA	exon	93805206	93805236	.	-	.	gene_id "ENSG00000223745.3"; transcript_id "ENST00000447577.1"; gene_type "processed_transcript"; gene_status "NOVEL"; gene_name "RP4-717I23.3"; transcript_type "antisense"; transcript_status "KNOWN"; transcript_name "RP4-717I23.3-009"; exon_number 2; exon_id "ENSE00001679477.1"; level 2; tag "basic"; havana_gene "OTTHUMG00000010705.6"; havana_transcript "OTTHUMT00000029567.1";
chr1	HAVANA	exon	93804914	93805093	.	-	.	gene_id "ENSG00000223745.3"; transcript_id "ENST00000447577.1"; gene_type "processed_transcript"; gene_status "NOVEL"; gene_name "RP4-717I23.3"; transcript_type "antisense"; transcript_status "KNOWN"; transcript_name "RP4-717I23.3-009"; exon_number 3; exon_id "ENSE00001681411.1"; level 2; tag "basic"; havana_gene "OTTHUMG00000010705.6"; havana_transcript "OTTHUMT00000029567.1";
chr1	HAVANA	exon	93770945	93771027	.	-	.	gene_id "ENSG00000223745.3"; transcript_id "ENST00000447577.1"; gene_type "processed_transcript"; gene_status "NOVEL"; gene_name "RP4-717I23.3"; transcript_type "antisense"; transcript_status "KNOWN"; transcript_name "RP4-717I23.3-009"; exon_number 4; exon_id "ENSE00001616497.1"; level 2; tag "basic"; havana_gene "OTTHUMG00000010705.6"; havana_transcript "OTTHUMT00000029567.1";
chr1	HAVANA	exon	93730208	93730329	.	-	.	gene_id "ENSG00000223745.3"; transcript_id "ENST00000447577.1"; gene_type "processed_transcript"; gene_status "NOVEL"; gene_name "RP4-717I23.3"; transcript_type "antisense"; transcript_status "KNOWN"; transcript_name "RP4-717I23.3-009"; exon_number 5; exon_id "ENSE00001685725.1"; level 2; tag "basic"; havana_gene "OTTHUMG00000010705.6"; havana_transcript "OTTHUMT00000029567.1";
chr1	HAVANA	exon	93780773	93780825	.	-	.	gene_id "ENSG00000223745.3"; transcript_id "ENST00000427669.1"; gene_type "processed_transcript"; gene_status "NOVEL"; gene_name "RP4-717I23.3"; transcript_type "antisense"; transcript_status "KNOWN"; transcript_name "RP4-717I23.3-017"; exon_number 1; exon_id "ENSE00001613289.1"; level 2; tag "basic"; havana_gene "OTTHUMG00000010705.6"; havana_transcript "OTTHUMT00000029964.1";
chr1	HAVANA	exon	93775272	93775327	.	-	.	gene_id "ENSG00000223745.3"; transcript_id "ENST00000427669.1"; gene_type "processed_transcript"; gene_status "NOVEL"; gene_name "RP4-717I23.3"; transcript_type "antisense"; transcript_status "KNOWN"; transcript_name "RP4-717I23.3-017"; exon_number 2; exon_id "ENSE00001649896.1"; level 2; tag "basic"; havana_gene "OTTHUMG00000010705.6"; havana_transcript "OTTHUMT00000029964.1";
chr1	HAVANA	exon	93775097	93775191	.	-	.	gene_id "ENSG00000223745.3"; transcript_id "ENST00000427669.1"; gene_type "processed_transcript"; gene_status "NOVEL"; gene_name "RP4-717I23.3"; transcript_type "antisense"; transcript_status "KNOWN"; transcript_name "RP4-717I23.3-017"; exon_number 3; exon_id "ENSE00001753110.1"; level 2; tag "basic"; havana_gene "OTTHUMG00000010705.6"; havana_transcript "OTTHUMT00000029964.1";
chr1	HAVANA	exon	93770945	93771027	.	-	.	gene_id "ENSG00000223745.3"; transcript_id "ENST00000427669.1"; gene_type "processed_transcript"; gene_status "NOVEL"; gene_name "RP4-717I23.3"; transcript_type "antisense"; transcript_status "KNOWN"; transcript_name "RP4-717I23.3-017"; exon_number 4; exon_id "ENSE00001616497.1"; level 2; tag "basic"; havana_gene "OTTHUMG00000010705.6"; havana_transcript "OTTHUMT00000029964.1";
chr1	HAVANA	exon	93730234	93730329	.	-	.	gene_id "ENSG00000223745.3"; transcript_id "ENST00000427669.1"; gene_type "processed_transcript"; gene_status "NOVEL"; gene_name "RP4-717I23.3"; transcript_type "antisense"; transcript_status "KNOWN"; transcript_name "RP4-717I23.3-017"; exon_number 5; exon_id "ENSE00001667608.1"; level 2; tag "basic"; havana_gene "OTTHUMG00000010705.6"; havana_transcript "OTTHUMT00000029964.1";
chr1	HAVANA	exon	93790192	93790206	.	-	.	gene_id "ENSG00000223745.3"; transcript_id "ENST00000424517.3"; gene_type "processed_transcript"; gene_status "NOVEL"; gene_name "RP4-717I23.3"; transcript_type "antisense"; transcript_status "KNOWN"; transcript_name "RP4-717I23.3-019"; exon_number 1; exon_id "ENSE00001649246.2"; level 2; tag "basic"; havana_gene "OTTHUMG00000010705.6"; havana_transcript "OTTHUMT00000029966.3";
chr1	HAVANA	exon	93775272	93775347	.	-	.	gene_id "ENSG00000223745.3"; transcript_id "ENST00000424517.3"; gene_type "processed_transcript"; gene_status "NOVEL"; gene_name "RP4-717I23.3"; transcript_type "antisense"; transcript_status "KNOWN"; transcript_name "RP4-717I23.3-019"; exon_number 2; exon_id "ENSE00001769574.2"; level 2; tag "basic"; havana_gene "OTTHUMG00000010705.6"; havana_transcript "OTTHUMT00000029966.3";
chr1	HAVANA	exon	93770945	93771027	.	-	.	gene_id "ENSG00000223745.3"; transcript_id "ENST00000424517.3"; gene_type "processed_transcript"; gene_status "NOVEL"; gene_name "RP4-717I23.3"; transcript_type "antisense"; transcript_status "KNOWN"; transcript_name "RP4-717I23.3-019"; exon_number 3; exon_id "ENSE00001616497.1"; level 2; tag "basic"; havana_gene "OTTHUMG00000010705.6"; havana_transcript "OTTHUMT00000029966.3";
chr1	HAVANA	exon	93730234	93730329	.	-	.	gene_id "ENSG00000223745.3"; transcript_id "ENST00000424517.3"; gene_type "processed_transcript"; gene_status "NOVEL"; gene_name "RP4-717I23.3"; transcript_type "antisense"; transcript_status "KNOWN"; transcript_name "RP4-717I23.3-019"; exon_number 4; exon_id "ENSE00001667608.1"; level 2; tag "basic"; havana_gene "OTTHUMG00000010705.6"; havana_transcript "OTTHUMT00000029966.3";
chr1	HAVANA	exon	93802934	93803122	.	-	.	gene_id "ENSG00000223745.3"; transcript_id "ENST00000432741.1"; gene_type "processed_transcript"; gene_status "NOVEL"; gene_name "RP4-717I23.3"; transcript_type "lincRNA"; transcript_status "KNOWN"; transcript_name "RP4-717I23.3-014"; exon_number 1; exon_id "ENSE00001672764.1"; level 2; havana_gene "OTTHUMG00000010705.6"; havana_transcript "OTTHUMT00000029572.1";
chr1	HAVANA	exon	93791326	93791452	.	-	.	gene_id "ENSG00000223745.3"; transcript_id "ENST00000432741.1"; gene_type "processed_transcript"; gene_status "NOVEL"; gene_name "RP4-717I23.3"; transcript_type "lincRNA"; transcript_status "KNOWN"; transcript_name "RP4-717I23.3-014"; exon_number 2; exon_id "ENSE00001746428.1"; level 2; havana_gene "OTTHUMG00000010705.6"; havana_transcript "OTTHUMT00000029572.1";
chr1	HAVANA	exon	93790192	93790286	.	-	.	gene_id "ENSG00000223745.3"; transcript_id "ENST00000432741.1"; gene_type "processed_transcript"; gene_status "NOVEL"; gene_name "RP4-717I23.3"; transcript_type "lincRNA"; transcript_status "KNOWN"; transcript_name "RP4-717I23.3-014"; exon_number 3; exon_id "ENSE00001639882.1"; level 2; havana_gene "OTTHUMG00000010705.6"; havana_transcript "OTTHUMT00000029572.1";
chr1	HAVANA	exon	93777042	93777165	.	-	.	gene_id "ENSG00000223745.3"; transcript_id "ENST00000432741.1"; gene_type "processed_transcript"; gene_status "NOVEL"; gene_name "RP4-717I23.3"; transcript_type "lincRNA"; transcript_status "KNOWN"; transcript_name "RP4-717I23.3-014"; exon_number 4; exon_id "ENSE00001737592.1"; level 2; havana_gene "OTTHUMG00000010705.6"; havana_transcript "OTTHUMT00000029572.1";
chr1	HAVANA	exon	93811281	93811360	.	-	.	gene_id "ENSG00000223745.3"; transcript_id "ENST00000411670.1"; gene_type "processed_transcript"; gene_status "NOVEL"; gene_name "RP4-717I23.3"; transcript_type "lincRNA"; transcript_status "KNOWN"; transcript_name "RP4-717I23.3-008"; exon_number 1; exon_id "ENSE00001799768.1"; level 2; havana_gene "OTTHUMG00000010705.6"; havana_transcript "OTTHUMT00000029566.1";
chr1	HAVANA	exon	93806015	93806067	.	-	.	gene_id "ENSG00000223745.3"; transcript_id "ENST00000411670.1"; gene_type "processed_transcript"; gene_status "NOVEL"; gene_name "RP4-717I23.3"; transcript_type "lincRNA"; transcript_status "KNOWN"; transcript_name "RP4-717I23.3-008"; exon_number 2; exon_id "ENSE00001773770.1"; level 2; havana_gene "OTTHUMG00000010705.6"; havana_transcript "OTTHUMT00000029566.1";
chr1	HAVANA	exon	93805206	93805236	.	-	.	gene_id "ENSG00000223745.3"; transcript_id "ENST00000411670.1"; gene_type "processed_transcript"; gene_status "NOVEL"; gene_name "RP4-717I23.3"; transcript_type "lincRNA"; transcript_status "KNOWN"; transcript_name "RP4-717I23.3-008"; exon_number 3; exon_id "ENSE00001679477.1"; level 2; havana_gene "OTTHUMG00000010705.6"; havana_transcript "OTTHUMT00000029566.1";
chr1	HAVANA	exon	93804914	93805093	.	-	.	gene_id "ENSG00000223745.3"; transcript_id "ENST00000411670.1"; gene_type "processed_transcript"; gene_status "NOVEL"; gene_name "RP4-717I23.3"; transcript_type "lincRNA"; transcript_status "KNOWN"; transcript_name "RP4-717I23.3-008"; exon_number 4; exon_id "ENSE00001681411.1"; level 2; havana_gene "OTTHUMG00000010705.6"; havana_transcript "OTTHUMT00000029566.1";
chr1	HAVANA	exon	93804713	93804831	.	-	.	gene_id "ENSG00000223745.3"; transcript_id "ENST00000411670.1"; gene_type "processed_transcript"; gene_status "NOVEL"; gene_name "RP4-717I23.3"; transcript_type "lincRNA"; transcript_status "KNOWN"; transcript_name "RP4-717I23.3-008"; exon_number 5; exon_id "ENSE00001673809.1"; level 2; havana_gene "OTTHUMG00000010705.6"; havana_transcript "OTTHUMT00000029566.1";
chr1	HAVANA	exon	93792159	93792219	.	-	.	gene_id "ENSG00000223745.3"; transcript_id "ENST00000411670.1"; gene_type "processed_transcript"; gene_status "NOVEL"; gene_name "RP4-717I23.3"; transcript_type "lincRNA"; transcript_status "KNOWN"; transcript_name "RP4-717I23.3-008"; exon_number 6; exon_id "ENSE00001724047.1"; level 2; havana_gene "OTTHUMG00000010705.6"; havana_transcript "OTTHUMT00000029566.1";
chr1	HAVANA	exon	93791326	93791452	.	-	.	gene_id "ENSG00000223745.3"; transcript_id "ENST00000411670.1"; gene_type "processed_transcript"; gene_status "NOVEL"; gene_name "RP4-717I23.3"; transcript_type "lincRNA"; transcript_status "KNOWN"; transcript_name "RP4-717I23.3-008"; exon_number 7; exon_id "ENSE00001746428.1"; level 2; havana_gene "OTTHUMG00000010705.6"; havana_transcript "OTTHUMT00000029566.1";
chr1	HAVANA	exon	93790263	93790286	.	-	.	gene_id "ENSG00000223745.3"; transcript_id "ENST00000411670.1"; gene_type "processed_transcript"; gene_status "NOVEL"; gene_name "RP4-717I23.3"; transcript_type "lincRNA"; transcript_status "KNOWN"; transcript_name "RP4-717I23.3-008"; exon_number 8; exon_id "ENSE00001805870.1"; level 2; havana_gene "OTTHUMG00000010705.6"; havana_transcript "OTTHUMT00000029566.1";
chr1	HAVANA	exon	93811281	93811405	.	-	.	gene_id "ENSG00000223745.3"; transcript_id "ENST00000452347.1"; gene_type "processed_transcript"; gene_status "NOVEL"; gene_name "RP4-717I23.3"; transcript_type "lincRNA"; transcript_status "KNOWN"; transcript_name "RP4-717I23.3-002"; exon_number 1; exon_id "ENSE00001768637.1"; level 2; havana_gene "OTTHUMG00000010705.6"; havana_transcript "OTTHUMT00000029560.1";
chr1	HAVANA	exon	93806015	93806067	.	-	.	gene_id "ENSG00000223745.3"; transcript_id "ENST00000452347.1"; gene_type "processed_transcript"; gene_status "NOVEL"; gene_name "RP4-717I23.3"; transcript_type "lincRNA"; transcript_status "KNOWN"; transcript_name "RP4-717I23.3-002"; exon_number 2; exon_id "ENSE00001773770.1"; level 2; havana_gene "OTTHUMG00000010705.6"; havana_transcript "OTTHUMT00000029560.1";
chr1	HAVANA	exon	93805206	93805236	.	-	.	gene_id "ENSG00000223745.3"; transcript_id "ENST00000452347.1"; gene_type "processed_transcript"; gene_status "NOVEL"; gene_name "RP4-717I23.3"; transcript_type "lincRNA"; transcript_status "KNOWN"; transcript_name "RP4-717I23.3-002"; exon_number 3; exon_id "ENSE00001679477.1"; level 2; havana_gene "OTTHUMG00000010705.6"; havana_transcript "OTTHUMT00000029560.1";
chr1	HAVANA	exon	93804914	93805093	.	-	.	gene_id "ENSG00000223745.3"; transcript_id "ENST00000452347.1"; gene_type "processed_transcript"; gene_status "NOVEL"; gene_name "RP4-717I23.3"; transcript_type "lincRNA"; transcript_status "KNOWN"; transcript_name "RP4-717I23.3-002"; exon_number 4; exon_id "ENSE00001681411.1"; level 2; havana_gene "OTTHUMG00000010705.6"; havana_transcript "OTTHUMT00000029560.1";
chr1	HAVANA	exon	93804252	93804831	.	-	.	gene_id "ENSG00000223745.3"; transcript_id "ENST00000452347.1"; gene_type "processed_transcript"; gene_status "NOVEL"; gene_name "RP4-717I23.3"; transcript_type "lincRNA"; transcript_status "KNOWN"; transcript_name "RP4-717I23.3-002"; exon_number 5; exon_id "ENSE00001703493.1"; level 2; havana_gene "OTTHUMG00000010705.6"; havana_transcript "OTTHUMT00000029560.1";
chr1	HAVANA	exon	93811281	93811357	.	-	.	gene_id "ENSG00000223745.3"; transcript_id "ENST00000438777.1"; gene_type "processed_transcript"; gene_status "NOVEL"; gene_name "RP4-717I23.3"; transcript_type "lincRNA"; transcript_status "KNOWN"; transcript_name "RP4-717I23.3-005"; exon_number 1; exon_id "ENSE00001709920.1"; level 2; havana_gene "OTTHUMG00000010705.6"; havana_transcript "OTTHUMT00000029563.1";
chr1	HAVANA	exon	93811097	93811147	.	-	.	gene_id "ENSG00000223745.3"; transcript_id "ENST00000438777.1"; gene_type "processed_transcript"; gene_status "NOVEL"; gene_name "RP4-717I23.3"; transcript_type "lincRNA"; transcript_status "KNOWN"; transcript_name "RP4-717I23.3-005"; exon_number 2; exon_id "ENSE00001778266.1"; level 2; havana_gene "OTTHUMG00000010705.6"; havana_transcript "OTTHUMT00000029563.1";
chr1	HAVANA	exon	93806015	93806067	.	-	.	gene_id "ENSG00000223745.3"; transcript_id "ENST00000438777.1"; gene_type "processed_transcript"; gene_status "NOVEL"; gene_name "RP4-717I23.3"; transcript_type "lincRNA"; transcript_status "KNOWN"; transcript_name "RP4-717I23.3-005"; exon_number 3; exon_id "ENSE00001773770.1"; level 2; havana_gene "OTTHUMG00000010705.6"; havana_transcript "OTTHUMT00000029563.1";
chr1	HAVANA	exon	93805206	93805236	.	-	.	gene_id "ENSG00000223745.3"; transcript_id "ENST00000438777.1"; gene_type "processed_transcript"; gene_status "NOVEL"; gene_name "RP4-717I23.3"; transcript_type "lincRNA"; transcript_status "KNOWN"; transcript_name "RP4-717I23.3-005"; exon_number 4; exon_id "ENSE00001679477.1"; level 2; havana_gene "OTTHUMG00000010705.6"; havana_transcript "OTTHUMT00000029563.1";
chr1	HAVANA	exon	93804914	93805093	.	-	.	gene_id "ENSG00000223745.3"; transcript_id "ENST00000438777.1"; gene_type "processed_transcript"; gene_status "NOVEL"; gene_name "RP4-717I23.3"; transcript_type "lincRNA"; transcript_status "KNOWN"; transcript_name "RP4-717I23.3-005"; exon_number 5; exon_id "ENSE00001681411.1"; level 2; havana_gene "OTTHUMG00000010705.6"; havana_transcript "OTTHUMT00000029563.1";
chr1	HAVANA	exon	93804472	93804831	.	-	.	gene_id "ENSG00000223745.3"; transcript_id "ENST00000438777.1"; gene_type "processed_transcript"; gene_status "NOVEL"; gene_name "RP4-717I23.3"; transcript_type "lincRNA"; transcript_status "KNOWN"; transcript_name "RP4-717I23.3-005"; exon_number 6; exon_id "ENSE00001782363.1"; level 2; havana_gene "OTTHUMG00000010705.6"; havana_transcript "OTTHUMT00000029563.1";
chr1	HAVANA	exon	93811203	93811340	.	-	.	gene_id "ENSG00000223745.3"; transcript_id "ENST00000449305.1"; gene_type "processed_transcript"; gene_status "NOVEL"; gene_name "RP4-717I23.3"; transcript_type "lincRNA"; transcript_status "KNOWN"; transcript_name "RP4-717I23.3-006"; exon_number 1; exon_id "ENSE00001727130.1"; level 2; havana_gene "OTTHUMG00000010705.6"; havana_transcript "OTTHUMT00000029564.1";
chr1	HAVANA	exon	93806015	93806067	.	-	.	gene_id "ENSG00000223745.3"; transcript_id "ENST00000449305.1"; gene_type "processed_transcript"; gene_status "NOVEL"; gene_name "RP4-717I23.3"; transcript_type "lincRNA"; transcript_status "KNOWN"; transcript_name "RP4-717I23.3-006"; exon_number 2; exon_id "ENSE00001773770.1"; level 2; havana_gene "OTTHUMG00000010705.6"; havana_transcript "OTTHUMT00000029564.1";
chr1	HAVANA	exon	93805206	93805236	.	-	.	gene_id "ENSG00000223745.3"; transcript_id "ENST00000449305.1"; gene_type "processed_transcript"; gene_status "NOVEL"; gene_name "RP4-717I23.3"; transcript_type "lincRNA"; transcript_status "KNOWN"; transcript_name "RP4-717I23.3-006"; exon_number 3; exon_id "ENSE00001679477.1"; level 2; havana_gene "OTTHUMG00000010705.6"; havana_transcript "OTTHUMT00000029564.1";
chr1	HAVANA	exon	93804914	93805093	.	-	.	gene_id "ENSG00000223745.3"; transcript_id "ENST00000449305.1"; gene_type "processed_transcript"; gene_status "NOVEL"; gene_name "RP4-717I23.3"; transcript_type "lincRNA"; transcript_status "KNOWN"; transcript_name "RP4-717I23.3-006"; exon_number 4; exon_id "ENSE00001681411.1"; level 2; havana_gene "OTTHUMG00000010705.6"; havana_transcript "OTTHUMT00000029564.1";
chr1	HAVANA	exon	93804486	93804831	.	-	.	gene_id "ENSG00000223745.3"; transcript_id "ENST00000449305.1"; gene_type "processed_transcript"; gene_status "NOVEL"; gene_name "RP4-717I23.3"; transcript_type "lincRNA"; transcript_status "KNOWN"; transcript_name "RP4-717I23.3-006"; exon_number 5; exon_id "ENSE00001604612.1"; level 2; havana_gene "OTTHUMG00000010705.6"; havana_transcript "OTTHUMT00000029564.1";
chr1	HAVANA	exon	93811281	93811403	.	-	.	gene_id "ENSG00000223745.3"; transcript_id "ENST00000457387.1"; gene_type "processed_transcript"; gene_status "NOVEL"; gene_name "RP4-717I23.3"; transcript_type "lincRNA"; transcript_status "KNOWN"; transcript_name "RP4-717I23.3-003"; exon_number 1; exon_id "ENSE00001737713.1"; level 2; havana_gene "OTTHUMG00000010705.6"; havana_transcript "OTTHUMT00000029561.1";
chr1	HAVANA	exon	93806015	93806067	.	-	.	gene_id "ENSG00000223745.3"; transcript_id "ENST00000457387.1"; gene_type "processed_transcript"; gene_status "NOVEL"; gene_name "RP4-717I23.3"; transcript_type "lincRNA"; transcript_status "KNOWN"; transcript_name "RP4-717I23.3-003"; exon_number 2; exon_id "ENSE00001773770.1"; level 2; havana_gene "OTTHUMG00000010705.6"; havana_transcript "OTTHUMT00000029561.1";
chr1	HAVANA	exon	93805206	93805236	.	-	.	gene_id "ENSG00000223745.3"; transcript_id "ENST00000457387.1"; gene_type "processed_transcript"; gene_status "NOVEL"; gene_name "RP4-717I23.3"; transcript_type "lincRNA"; transcript_status "KNOWN"; transcript_name "RP4-717I23.3-003"; exon_number 3; exon_id "ENSE00001679477.1"; level 2; havana_gene "OTTHUMG00000010705.6"; havana_transcript "OTTHUMT00000029561.1";
chr1	HAVANA	exon	93804495	93805093	.	-	.	gene_id "ENSG00000223745.3"; transcript_id "ENST00000457387.1"; gene_type "processed_transcript"; gene_status "NOVEL"; gene_name "RP4-717I23.3"; transcript_type "lincRNA"; transcript_status "KNOWN"; transcript_name "RP4-717I23.3-003"; exon_number 4; exon_id "ENSE00001783681.1"; level 2; havana_gene "OTTHUMG00000010705.6"; havana_transcript "OTTHUMT00000029561.1";
chr1	HAVANA	exon	93811281	93811384	.	-	.	gene_id "ENSG00000223745.3"; transcript_id "ENST00000445076.1"; gene_type "processed_transcript"; gene_status "NOVEL"; gene_name "RP4-717I23.3"; transcript_type "lincRNA"; transcript_status "KNOWN"; transcript_name "RP4-717I23.3-004"; exon_number 1; exon_id "ENSE00001673793.1"; level 2; havana_gene "OTTHUMG00000010705.6"; havana_transcript "OTTHUMT00000029562.1";
chr1	HAVANA	exon	93804914	93805093	.	-	.	gene_id "ENSG00000223745.3"; transcript_id "ENST00000445076.1"; gene_type "processed_transcript"; gene_status "NOVEL"; gene_name "RP4-717I23.3"; transcript_type "lincRNA"; transcript_status "KNOWN"; transcript_name "RP4-717I23.3-004"; exon_number 2; exon_id "ENSE00001681411.1"; level 2; havana_gene "OTTHUMG00000010705.6"; havana_transcript "OTTHUMT00000029562.1";
chr1	HAVANA	exon	93804496	93804831	.	-	.	gene_id "ENSG00000223745.3"; transcript_id "ENST00000445076.1"; gene_type "processed_transcript"; gene_status "NOVEL"; gene_name "RP4-717I23.3"; transcript_type "lincRNA"; transcript_status "KNOWN"; transcript_name "RP4-717I23.3-004"; exon_number 3; exon_id "ENSE00001628833.1"; level 2; havana_gene "OTTHUMG00000010705.6"; havana_transcript "OTTHUMT00000029562.1";
chr1	HAVANA	exon	94057756	94058065	.	+	.	gene_id "ENSG00000224093.1"; transcript_id "ENST00000431770.1"; gene_type "antisense"; gene_status "NOVEL"; gene_name "RP5-1033H22.2"; transcript_type "antisense"; transcript_status "KNOWN"; transcript_name "RP5-1033H22.2-002"; exon_number 1; exon_id "ENSE00001638176.1"; level 2; tag "basic"; havana_gene "OTTHUMG00000010302.1"; havana_transcript "OTTHUMT00000028428.1";
chr1	HAVANA	exon	94059930	94060341	.	+	.	gene_id "ENSG00000224093.1"; transcript_id "ENST00000431770.1"; gene_type "antisense"; gene_status "NOVEL"; gene_name "RP5-1033H22.2"; transcript_type "antisense"; transcript_status "KNOWN"; transcript_name "RP5-1033H22.2-002"; exon_number 2; exon_id "ENSE00001721989.1"; level 2; tag "basic"; havana_gene "OTTHUMG00000010302.1"; havana_transcript "OTTHUMT00000028428.1";
chr1	HAVANA	exon	94057807	94058065	.	+	.	gene_id "ENSG00000224093.1"; transcript_id "ENST00000417401.1"; gene_type "antisense"; gene_status "NOVEL"; gene_name "RP5-1033H22.2"; transcript_type "antisense"; transcript_status "KNOWN"; transcript_name "RP5-1033H22.2-001"; exon_number 1; exon_id "ENSE00001655511.1"; level 1; tag "basic"; tag "exp_conf"; havana_gene "OTTHUMG00000010302.1"; havana_transcript "OTTHUMT00000028427.1";
chr1	HAVANA	exon	94059930	94060006	.	+	.	gene_id "ENSG00000224093.1"; transcript_id "ENST00000417401.1"; gene_type "antisense"; gene_status "NOVEL"; gene_name "RP5-1033H22.2"; transcript_type "antisense"; transcript_status "KNOWN"; transcript_name "RP5-1033H22.2-001"; exon_number 2; exon_id "ENSE00001689275.1"; level 1; tag "basic"; tag "exp_conf"; havana_gene "OTTHUMG00000010302.1"; havana_transcript "OTTHUMT00000028427.1";
chr1	HAVANA	exon	94070963	94071130	.	+	.	gene_id "ENSG00000224093.1"; transcript_id "ENST00000417401.1"; gene_type "antisense"; gene_status "NOVEL"; gene_name "RP5-1033H22.2"; transcript_type "antisense"; transcript_status "KNOWN"; transcript_name "RP5-1033H22.2-001"; exon_number 3; exon_id "ENSE00001742258.1"; level 1; tag "basic"; tag "exp_conf"; havana_gene "OTTHUMG00000010302.1"; havana_transcript "OTTHUMT00000028427.1";
chr1	HAVANA	exon	94798823	94798965	.	+	.	gene_id "ENSG00000226835.1"; transcript_id "ENST00000418242.1"; gene_type "lincRNA"; gene_status "NOVEL"; gene_name "RP11-148B18.3"; transcript_type "lincRNA"; transcript_status "KNOWN"; transcript_name "RP11-148B18.3-001"; exon_number 1; exon_id "ENSE00001609430.1"; level 1; tag "basic"; tag "exp_conf"; havana_gene "OTTHUMG00000010650.1"; havana_transcript "OTTHUMT00000029385.1";
chr1	HAVANA	exon	94800068	94800404	.	+	.	gene_id "ENSG00000226835.1"; transcript_id "ENST00000418242.1"; gene_type "lincRNA"; gene_status "NOVEL"; gene_name "RP11-148B18.3"; transcript_type "lincRNA"; transcript_status "KNOWN"; transcript_name "RP11-148B18.3-001"; exon_number 2; exon_id "ENSE00001655805.1"; level 1; tag "basic"; tag "exp_conf"; havana_gene "OTTHUMG00000010650.1"; havana_transcript "OTTHUMT00000029385.1";
chr1	HAVANA	exon	95285512	95285837	.	-	.	gene_id "ENSG00000224081.3"; transcript_id "ENST00000452922.1"; gene_type "lincRNA"; gene_status "NOVEL"; gene_name "LINC01057"; transcript_type "lincRNA"; transcript_status "KNOWN"; transcript_name "LINC01057-001"; exon_number 1; exon_id "ENSE00001733781.1"; level 2; tag "basic"; havana_gene "OTTHUMG00000010701.2"; havana_transcript "OTTHUMT00000029548.1";
chr1	HAVANA	exon	95197814	95197993	.	-	.	gene_id "ENSG00000224081.3"; transcript_id "ENST00000452922.1"; gene_type "lincRNA"; gene_status "NOVEL"; gene_name "LINC01057"; transcript_type "lincRNA"; transcript_status "KNOWN"; transcript_name "LINC01057-001"; exon_number 2; exon_id "ENSE00001637169.1"; level 2; tag "basic"; havana_gene "OTTHUMG00000010701.2"; havana_transcript "OTTHUMT00000029548.1";
chr1	HAVANA	exon	95170995	95171113	.	-	.	gene_id "ENSG00000224081.3"; transcript_id "ENST00000452922.1"; gene_type "lincRNA"; gene_status "NOVEL"; gene_name "LINC01057"; transcript_type "lincRNA"; transcript_status "KNOWN"; transcript_name "LINC01057-001"; exon_number 3; exon_id "ENSE00001622828.1"; level 2; tag "basic"; havana_gene "OTTHUMG00000010701.2"; havana_transcript "OTTHUMT00000029548.1";
chr1	HAVANA	exon	95144981	95145163	.	-	.	gene_id "ENSG00000224081.3"; transcript_id "ENST00000452922.1"; gene_type "lincRNA"; gene_status "NOVEL"; gene_name "LINC01057"; transcript_type "lincRNA"; transcript_status "KNOWN"; transcript_name "LINC01057-001"; exon_number 4; exon_id "ENSE00001721867.1"; level 2; tag "basic"; havana_gene "OTTHUMG00000010701.2"; havana_transcript "OTTHUMT00000029548.1";
chr1	HAVANA	exon	95123089	95123611	.	-	.	gene_id "ENSG00000224081.3"; transcript_id "ENST00000452922.1"; gene_type "lincRNA"; gene_status "NOVEL"; gene_name "LINC01057"; transcript_type "lincRNA"; transcript_status "KNOWN"; transcript_name "LINC01057-001"; exon_number 5; exon_id "ENSE00001682931.1"; level 2; tag "basic"; havana_gene "OTTHUMG00000010701.2"; havana_transcript "OTTHUMT00000029548.1";
chr1	HAVANA	exon	95197814	95197901	.	-	.	gene_id "ENSG00000224081.3"; transcript_id "ENST00000432162.1"; gene_type "lincRNA"; gene_status "NOVEL"; gene_name "LINC01057"; transcript_type "lincRNA"; transcript_status "KNOWN"; transcript_name "LINC01057-007"; exon_number 1; exon_id "ENSE00001638808.1"; level 2; havana_gene "OTTHUMG00000010701.2"; havana_transcript "OTTHUMT00000029554.1";
chr1	HAVANA	exon	95144981	95145163	.	-	.	gene_id "ENSG00000224081.3"; transcript_id "ENST00000432162.1"; gene_type "lincRNA"; gene_status "NOVEL"; gene_name "LINC01057"; transcript_type "lincRNA"; transcript_status "KNOWN"; transcript_name "LINC01057-007"; exon_number 2; exon_id "ENSE00001721867.1"; level 2; havana_gene "OTTHUMG00000010701.2"; havana_transcript "OTTHUMT00000029554.1";
chr1	HAVANA	exon	95138453	95138827	.	-	.	gene_id "ENSG00000224081.3"; transcript_id "ENST00000432162.1"; gene_type "lincRNA"; gene_status "NOVEL"; gene_name "LINC01057"; transcript_type "lincRNA"; transcript_status "KNOWN"; transcript_name "LINC01057-007"; exon_number 3; exon_id "ENSE00001683215.1"; level 2; havana_gene "OTTHUMG00000010701.2"; havana_transcript "OTTHUMT00000029554.1";
chr1	HAVANA	exon	95285512	95285766	.	-	.	gene_id "ENSG00000224081.3"; transcript_id "ENST00000414374.1"; gene_type "lincRNA"; gene_status "NOVEL"; gene_name "LINC01057"; transcript_type "lincRNA"; transcript_status "KNOWN"; transcript_name "LINC01057-004"; exon_number 1; exon_id "ENSE00001607290.1"; level 2; havana_gene "OTTHUMG00000010701.2"; havana_transcript "OTTHUMT00000029551.1";
chr1	HAVANA	exon	95144981	95145163	.	-	.	gene_id "ENSG00000224081.3"; transcript_id "ENST00000414374.1"; gene_type "lincRNA"; gene_status "NOVEL"; gene_name "LINC01057"; transcript_type "lincRNA"; transcript_status "KNOWN"; transcript_name "LINC01057-004"; exon_number 2; exon_id "ENSE00001721867.1"; level 2; havana_gene "OTTHUMG00000010701.2"; havana_transcript "OTTHUMT00000029551.1";
chr1	HAVANA	exon	95285512	95285775	.	-	.	gene_id "ENSG00000224081.3"; transcript_id "ENST00000418366.2"; gene_type "lincRNA"; gene_status "NOVEL"; gene_name "LINC01057"; transcript_type "lincRNA"; transcript_status "KNOWN"; transcript_name "LINC01057-002"; exon_number 1; exon_id "ENSE00001631042.1"; level 2; tag "NAGNAG_splice_site"; havana_gene "OTTHUMG00000010701.2"; havana_transcript "OTTHUMT00000029549.2";
chr1	HAVANA	exon	95209394	95209549	.	-	.	gene_id "ENSG00000224081.3"; transcript_id "ENST00000418366.2"; gene_type "lincRNA"; gene_status "NOVEL"; gene_name "LINC01057"; transcript_type "lincRNA"; transcript_status "KNOWN"; transcript_name "LINC01057-002"; exon_number 2; exon_id "ENSE00001703371.1"; level 2; tag "NAGNAG_splice_site"; havana_gene "OTTHUMG00000010701.2"; havana_transcript "OTTHUMT00000029549.2";
chr1	HAVANA	exon	95207825	95207970	.	-	.	gene_id "ENSG00000224081.3"; transcript_id "ENST00000418366.2"; gene_type "lincRNA"; gene_status "NOVEL"; gene_name "LINC01057"; transcript_type "lincRNA"; transcript_status "KNOWN"; transcript_name "LINC01057-002"; exon_number 3; exon_id "ENSE00001802084.1"; level 2; tag "NAGNAG_splice_site"; havana_gene "OTTHUMG00000010701.2"; havana_transcript "OTTHUMT00000029549.2";
chr1	HAVANA	exon	95197814	95197993	.	-	.	gene_id "ENSG00000224081.3"; transcript_id "ENST00000418366.2"; gene_type "lincRNA"; gene_status "NOVEL"; gene_name "LINC01057"; transcript_type "lincRNA"; transcript_status "KNOWN"; transcript_name "LINC01057-002"; exon_number 4; exon_id "ENSE00001637169.1"; level 2; tag "NAGNAG_splice_site"; havana_gene "OTTHUMG00000010701.2"; havana_transcript "OTTHUMT00000029549.2";
chr1	HAVANA	exon	95170995	95171113	.	-	.	gene_id "ENSG00000224081.3"; transcript_id "ENST00000418366.2"; gene_type "lincRNA"; gene_status "NOVEL"; gene_name "LINC01057"; transcript_type "lincRNA"; transcript_status "KNOWN"; transcript_name "LINC01057-002"; exon_number 5; exon_id "ENSE00001622828.1"; level 2; tag "NAGNAG_splice_site"; havana_gene "OTTHUMG00000010701.2"; havana_transcript "OTTHUMT00000029549.2";
chr1	HAVANA	exon	95145136	95145163	.	-	.	gene_id "ENSG00000224081.3"; transcript_id "ENST00000418366.2"; gene_type "lincRNA"; gene_status "NOVEL"; gene_name "LINC01057"; transcript_type "lincRNA"; transcript_status "KNOWN"; transcript_name "LINC01057-002"; exon_number 6; exon_id "ENSE00003426285.1"; level 2; tag "NAGNAG_splice_site"; havana_gene "OTTHUMG00000010701.2"; havana_transcript "OTTHUMT00000029549.2";
chr1	HAVANA	exon	95207825	95208051	.	-	.	gene_id "ENSG00000224081.3"; transcript_id "ENST00000424711.1"; gene_type "lincRNA"; gene_status "NOVEL"; gene_name "LINC01057"; transcript_type "lincRNA"; transcript_status "KNOWN"; transcript_name "LINC01057-006"; exon_number 1; exon_id "ENSE00001769981.1"; level 2; havana_gene "OTTHUMG00000010701.2"; havana_transcript "OTTHUMT00000029553.1";
chr1	HAVANA	exon	95197689	95197993	.	-	.	gene_id "ENSG00000224081.3"; transcript_id "ENST00000424711.1"; gene_type "lincRNA"; gene_status "NOVEL"; gene_name "LINC01057"; transcript_type "lincRNA"; transcript_status "KNOWN"; transcript_name "LINC01057-006"; exon_number 2; exon_id "ENSE00001634451.1"; level 2; havana_gene "OTTHUMG00000010701.2"; havana_transcript "OTTHUMT00000029553.1";
chr1	HAVANA	exon	95699256	95699538	.	-	.	gene_id "ENSG00000226026.1"; transcript_id "ENST00000421762.1"; gene_type "antisense"; gene_status "NOVEL"; gene_name "RP11-57H12.3"; transcript_type "antisense"; transcript_status "KNOWN"; transcript_name "RP11-57H12.3-001"; exon_number 1; exon_id "ENSE00001625823.1"; level 2; tag "basic"; havana_gene "OTTHUMG00000010849.1"; havana_transcript "OTTHUMT00000029940.1";
chr1	HAVANA	exon	95687242	95687387	.	-	.	gene_id "ENSG00000226026.1"; transcript_id "ENST00000421762.1"; gene_type "antisense"; gene_status "NOVEL"; gene_name "RP11-57H12.3"; transcript_type "antisense"; transcript_status "KNOWN"; transcript_name "RP11-57H12.3-001"; exon_number 2; exon_id "ENSE00001754338.1"; level 2; tag "basic"; havana_gene "OTTHUMG00000010849.1"; havana_transcript "OTTHUMT00000029940.1";
chr1	HAVANA	exon	95670652	95670689	.	-	.	gene_id "ENSG00000226026.1"; transcript_id "ENST00000421762.1"; gene_type "antisense"; gene_status "NOVEL"; gene_name "RP11-57H12.3"; transcript_type "antisense"; transcript_status "KNOWN"; transcript_name "RP11-57H12.3-001"; exon_number 3; exon_id "ENSE00001674490.1"; level 2; tag "basic"; havana_gene "OTTHUMG00000010849.1"; havana_transcript "OTTHUMT00000029940.1";
chr1	HAVANA	exon	95628775	95630754	.	-	.	gene_id "ENSG00000226026.1"; transcript_id "ENST00000421762.1"; gene_type "antisense"; gene_status "NOVEL"; gene_name "RP11-57H12.3"; transcript_type "antisense"; transcript_status "KNOWN"; transcript_name "RP11-57H12.3-001"; exon_number 4; exon_id "ENSE00001774311.1"; level 2; tag "basic"; havana_gene "OTTHUMG00000010849.1"; havana_transcript "OTTHUMT00000029940.1";
chr1	HAVANA	exon	95699256	95699535	.	-	.	gene_id "ENSG00000226026.1"; transcript_id "ENST00000419846.1"; gene_type "antisense"; gene_status "NOVEL"; gene_name "RP11-57H12.3"; transcript_type "antisense"; transcript_status "KNOWN"; transcript_name "RP11-57H12.3-002"; exon_number 1; exon_id "ENSE00001604870.1"; level 2; tag "basic"; havana_gene "OTTHUMG00000010849.1"; havana_transcript "OTTHUMT00000029941.1";
chr1	HAVANA	exon	95687242	95687387	.	-	.	gene_id "ENSG00000226026.1"; transcript_id "ENST00000419846.1"; gene_type "antisense"; gene_status "NOVEL"; gene_name "RP11-57H12.3"; transcript_type "antisense"; transcript_status "KNOWN"; transcript_name "RP11-57H12.3-002"; exon_number 2; exon_id "ENSE00001754338.1"; level 2; tag "basic"; havana_gene "OTTHUMG00000010849.1"; havana_transcript "OTTHUMT00000029941.1";
chr1	HAVANA	exon	95670652	95670689	.	-	.	gene_id "ENSG00000226026.1"; transcript_id "ENST00000419846.1"; gene_type "antisense"; gene_status "NOVEL"; gene_name "RP11-57H12.3"; transcript_type "antisense"; transcript_status "KNOWN"; transcript_name "RP11-57H12.3-002"; exon_number 3; exon_id "ENSE00001674490.1"; level 2; tag "basic"; havana_gene "OTTHUMG00000010849.1"; havana_transcript "OTTHUMT00000029941.1";
chr1	HAVANA	exon	95639680	95639737	.	-	.	gene_id "ENSG00000226026.1"; transcript_id "ENST00000419846.1"; gene_type "antisense"; gene_status "NOVEL"; gene_name "RP11-57H12.3"; transcript_type "antisense"; transcript_status "KNOWN"; transcript_name "RP11-57H12.3-002"; exon_number 4; exon_id "ENSE00001655541.1"; level 2; tag "basic"; havana_gene "OTTHUMG00000010849.1"; havana_transcript "OTTHUMT00000029941.1";
chr1	HAVANA	exon	95729541	95729610	.	-	.	gene_id "ENSG00000228852.2"; transcript_id "ENST00000598739.1"; gene_type "antisense"; gene_status "NOVEL"; gene_name "RP11-57H12.5"; transcript_type "antisense"; transcript_status "KNOWN"; transcript_name "RP11-57H12.5-002"; exon_number 1; exon_id "ENSE00001661848.1"; level 2; tag "basic"; havana_gene "OTTHUMG00000010851.2"; havana_transcript "OTTHUMT00000447489.1";
chr1	HAVANA	exon	95714911	95715004	.	-	.	gene_id "ENSG00000228852.2"; transcript_id "ENST00000598739.1"; gene_type "antisense"; gene_status "NOVEL"; gene_name "RP11-57H12.5"; transcript_type "antisense"; transcript_status "KNOWN"; transcript_name "RP11-57H12.5-002"; exon_number 2; exon_id "ENSE00003050752.1"; level 2; tag "basic"; havana_gene "OTTHUMG00000010851.2"; havana_transcript "OTTHUMT00000447489.1";
chr1	HAVANA	exon	95714256	95714353	.	-	.	gene_id "ENSG00000228852.2"; transcript_id "ENST00000598739.1"; gene_type "antisense"; gene_status "NOVEL"; gene_name "RP11-57H12.5"; transcript_type "antisense"; transcript_status "KNOWN"; transcript_name "RP11-57H12.5-002"; exon_number 3; exon_id "ENSE00002991286.1"; level 2; tag "basic"; havana_gene "OTTHUMG00000010851.2"; havana_transcript "OTTHUMT00000447489.1";
chr1	HAVANA	exon	95817588	95817810	.	-	.	gene_id "ENSG00000230434.1"; transcript_id "ENST00000438093.1"; gene_type "lincRNA"; gene_status "NOVEL"; gene_name "RP11-14O19.1"; transcript_type "lincRNA"; transcript_status "KNOWN"; transcript_name "RP11-14O19.1-001"; exon_number 1; exon_id "ENSE00001661796.1"; level 1; tag "basic"; tag "exp_conf"; havana_gene "OTTHUMG00000010912.1"; havana_transcript "OTTHUMT00000030083.1";
chr1	HAVANA	exon	95816807	95817185	.	-	.	gene_id "ENSG00000230434.1"; transcript_id "ENST00000438093.1"; gene_type "lincRNA"; gene_status "NOVEL"; gene_name "RP11-14O19.1"; transcript_type "lincRNA"; transcript_status "KNOWN"; transcript_name "RP11-14O19.1-001"; exon_number 2; exon_id "ENSE00001771624.1"; level 1; tag "basic"; tag "exp_conf"; havana_gene "OTTHUMG00000010912.1"; havana_transcript "OTTHUMT00000030083.1";
chr1	HAVANA	exon	95846188	95846528	.	-	.	gene_id "ENSG00000237954.3"; transcript_id "ENST00000427695.3"; gene_type "lincRNA"; gene_status "NOVEL"; gene_name "RP11-14O19.2"; transcript_type "lincRNA"; transcript_status "KNOWN"; transcript_name "RP11-14O19.2-002"; exon_number 1; exon_id "ENSE00001642996.1"; level 2; tag "basic"; havana_gene "OTTHUMG00000010913.3"; havana_transcript "OTTHUMT00000030085.3";
chr1	HAVANA	exon	95838137	95838212	.	-	.	gene_id "ENSG00000237954.3"; transcript_id "ENST00000427695.3"; gene_type "lincRNA"; gene_status "NOVEL"; gene_name "RP11-14O19.2"; transcript_type "lincRNA"; transcript_status "KNOWN"; transcript_name "RP11-14O19.2-002"; exon_number 2; exon_id "ENSE00001665142.1"; level 2; tag "basic"; havana_gene "OTTHUMG00000010913.3"; havana_transcript "OTTHUMT00000030085.3";
chr1	HAVANA	exon	95826237	95826421	.	-	.	gene_id "ENSG00000237954.3"; transcript_id "ENST00000427695.3"; gene_type "lincRNA"; gene_status "NOVEL"; gene_name "RP11-14O19.2"; transcript_type "lincRNA"; transcript_status "KNOWN"; transcript_name "RP11-14O19.2-002"; exon_number 3; exon_id "ENSE00001650739.1"; level 2; tag "basic"; havana_gene "OTTHUMG00000010913.3"; havana_transcript "OTTHUMT00000030085.3";
chr1	HAVANA	exon	95821791	95822033	.	-	.	gene_id "ENSG00000237954.3"; transcript_id "ENST00000427695.3"; gene_type "lincRNA"; gene_status "NOVEL"; gene_name "RP11-14O19.2"; transcript_type "lincRNA"; transcript_status "KNOWN"; transcript_name "RP11-14O19.2-002"; exon_number 4; exon_id "ENSE00001651086.3"; level 2; tag "basic"; havana_gene "OTTHUMG00000010913.3"; havana_transcript "OTTHUMT00000030085.3";
chr1	HAVANA	exon	95940293	95940731	.	+	.	gene_id "ENSG00000233907.1"; transcript_id "ENST00000424943.1"; gene_type "lincRNA"; gene_status "NOVEL"; gene_name "RP4-617C6.1"; transcript_type "lincRNA"; transcript_status "KNOWN"; transcript_name "RP4-617C6.1-001"; exon_number 1; exon_id "ENSE00001771301.1"; level 2; tag "basic"; havana_gene "OTTHUMG00000010909.1"; havana_transcript "OTTHUMT00000030074.1";
chr1	HAVANA	exon	95940870	95940930	.	+	.	gene_id "ENSG00000233907.1"; transcript_id "ENST00000424943.1"; gene_type "lincRNA"; gene_status "NOVEL"; gene_name "RP4-617C6.1"; transcript_type "lincRNA"; transcript_status "KNOWN"; transcript_name "RP4-617C6.1-001"; exon_number 2; exon_id "ENSE00001686773.1"; level 2; tag "basic"; havana_gene "OTTHUMG00000010909.1"; havana_transcript "OTTHUMT00000030074.1";
chr1	HAVANA	exon	95942300	95942536	.	+	.	gene_id "ENSG00000233907.1"; transcript_id "ENST00000424943.1"; gene_type "lincRNA"; gene_status "NOVEL"; gene_name "RP4-617C6.1"; transcript_type "lincRNA"; transcript_status "KNOWN"; transcript_name "RP4-617C6.1-001"; exon_number 3; exon_id "ENSE00001738474.1"; level 2; tag "basic"; havana_gene "OTTHUMG00000010909.1"; havana_transcript "OTTHUMT00000030074.1";
chr1	HAVANA	exon	95942895	95944912	.	+	.	gene_id "ENSG00000233907.1"; transcript_id "ENST00000424943.1"; gene_type "lincRNA"; gene_status "NOVEL"; gene_name "RP4-617C6.1"; transcript_type "lincRNA"; transcript_status "KNOWN"; transcript_name "RP4-617C6.1-001"; exon_number 4; exon_id "ENSE00001787069.1"; level 2; tag "basic"; havana_gene "OTTHUMG00000010909.1"; havana_transcript "OTTHUMT00000030074.1";
chr1	HAVANA	exon	97561479	97561542	.	+	.	gene_id "ENSG00000232878.1"; transcript_id "ENST00000422980.1"; gene_type "antisense"; gene_status "NOVEL"; gene_name "DPYD-AS1"; transcript_type "antisense"; transcript_status "KNOWN"; transcript_name "DPYD-AS1-001"; exon_number 1; exon_id "ENSE00001703967.1"; level 2; tag "basic"; havana_gene "OTTHUMG00000039682.1"; havana_transcript "OTTHUMT00000095697.1";
chr1	HAVANA	exon	97730970	97731033	.	+	.	gene_id "ENSG00000232878.1"; transcript_id "ENST00000422980.1"; gene_type "antisense"; gene_status "NOVEL"; gene_name "DPYD-AS1"; transcript_type "antisense"; transcript_status "KNOWN"; transcript_name "DPYD-AS1-001"; exon_number 2; exon_id "ENSE00001660206.1"; level 2; tag "basic"; havana_gene "OTTHUMG00000039682.1"; havana_transcript "OTTHUMT00000095697.1";
chr1	HAVANA	exon	97771745	97771865	.	+	.	gene_id "ENSG00000232878.1"; transcript_id "ENST00000422980.1"; gene_type "antisense"; gene_status "NOVEL"; gene_name "DPYD-AS1"; transcript_type "antisense"; transcript_status "KNOWN"; transcript_name "DPYD-AS1-001"; exon_number 3; exon_id "ENSE00001725857.1"; level 2; tag "basic"; havana_gene "OTTHUMG00000039682.1"; havana_transcript "OTTHUMT00000095697.1";
chr1	HAVANA	exon	97773946	97773980	.	+	.	gene_id "ENSG00000232878.1"; transcript_id "ENST00000422980.1"; gene_type "antisense"; gene_status "NOVEL"; gene_name "DPYD-AS1"; transcript_type "antisense"; transcript_status "KNOWN"; transcript_name "DPYD-AS1-001"; exon_number 4; exon_id "ENSE00001654683.1"; level 2; tag "basic"; havana_gene "OTTHUMG00000039682.1"; havana_transcript "OTTHUMT00000095697.1";
chr1	HAVANA	exon	97788263	97788511	.	+	.	gene_id "ENSG00000232878.1"; transcript_id "ENST00000422980.1"; gene_type "antisense"; gene_status "NOVEL"; gene_name "DPYD-AS1"; transcript_type "antisense"; transcript_status "KNOWN"; transcript_name "DPYD-AS1-001"; exon_number 5; exon_id "ENSE00001637442.1"; level 2; tag "basic"; havana_gene "OTTHUMG00000039682.1"; havana_transcript "OTTHUMT00000095697.1";
chr1	HAVANA	exon	98262477	98262851	.	+	.	gene_id "ENSG00000235777.1"; transcript_id "ENST00000431362.1"; gene_type "antisense"; gene_status "NOVEL"; gene_name "DPYD-AS2"; transcript_type "antisense"; transcript_status "KNOWN"; transcript_name "DPYD-AS2-001"; exon_number 1; exon_id "ENSE00001601913.1"; level 2; tag "basic"; havana_gene "OTTHUMG00000039680.1"; havana_transcript "OTTHUMT00000095694.1";
chr1	HAVANA	exon	98263024	98263424	.	+	.	gene_id "ENSG00000235777.1"; transcript_id "ENST00000431362.1"; gene_type "antisense"; gene_status "NOVEL"; gene_name "DPYD-AS2"; transcript_type "antisense"; transcript_status "KNOWN"; transcript_name "DPYD-AS2-001"; exon_number 2; exon_id "ENSE00001766791.1"; level 2; tag "basic"; havana_gene "OTTHUMG00000039680.1"; havana_transcript "OTTHUMT00000095694.1";
chr1	HAVANA	exon	98262521	98262628	.	+	.	gene_id "ENSG00000235777.1"; transcript_id "ENST00000422259.1"; gene_type "antisense"; gene_status "NOVEL"; gene_name "DPYD-AS2"; transcript_type "antisense"; transcript_status "KNOWN"; transcript_name "DPYD-AS2-002"; exon_number 1; exon_id "ENSE00001597495.1"; level 2; tag "basic"; havana_gene "OTTHUMG00000039680.1"; havana_transcript "OTTHUMT00000095695.1";
chr1	HAVANA	exon	98262771	98262851	.	+	.	gene_id "ENSG00000235777.1"; transcript_id "ENST00000422259.1"; gene_type "antisense"; gene_status "NOVEL"; gene_name "DPYD-AS2"; transcript_type "antisense"; transcript_status "KNOWN"; transcript_name "DPYD-AS2-002"; exon_number 2; exon_id "ENSE00001735234.1"; level 2; tag "basic"; havana_gene "OTTHUMG00000039680.1"; havana_transcript "OTTHUMT00000095695.1";
chr1	HAVANA	exon	98263024	98263622	.	+	.	gene_id "ENSG00000235777.1"; transcript_id "ENST00000422259.1"; gene_type "antisense"; gene_status "NOVEL"; gene_name "DPYD-AS2"; transcript_type "antisense"; transcript_status "KNOWN"; transcript_name "DPYD-AS2-002"; exon_number 3; exon_id "ENSE00001670338.1"; level 2; tag "basic"; havana_gene "OTTHUMG00000039680.1"; havana_transcript "OTTHUMT00000095695.1";
chr1	HAVANA	exon	98514934	98515419	.	-	.	gene_id "ENSG00000225206.4"; transcript_id "ENST00000424528.2"; gene_type "lincRNA"; gene_status "KNOWN"; gene_name "MIR137HG"; transcript_type "lincRNA"; transcript_status "KNOWN"; transcript_name "MIR137HG-001"; exon_number 1; exon_id "ENSE00001729172.2"; level 2; havana_gene "OTTHUMG00000010680.2"; havana_transcript "OTTHUMT00000029437.2";
chr1	HAVANA	exon	98512075	98512183	.	-	.	gene_id "ENSG00000225206.4"; transcript_id "ENST00000424528.2"; gene_type "lincRNA"; gene_status "KNOWN"; gene_name "MIR137HG"; transcript_type "lincRNA"; transcript_status "KNOWN"; transcript_name "MIR137HG-001"; exon_number 2; exon_id "ENSE00001705768.1"; level 2; havana_gene "OTTHUMG00000010680.2"; havana_transcript "OTTHUMT00000029437.2";
[truncated: 25,435 more rows]
