# Supplementary material for: lncRScan-SVM: A Tool for Predicting Long Non-Coding RNAs Using Support Vector Machine
Source: PLoS One. 2015 Oct 5;10(10):e0139654. doi: 10.1371/journal.pone.0139654 (PMC4593643; doi:10.1371/journal.pone.0139654)
Supplement: S1 Dataset — (ZIP) [file pone.0139654.s001.zip › datasets/v19_Training_A_lnc.gtf]

chr1	HAVANA	exon	317730	317781	.	+	.	gene_id "ENSG00000237094.7"; transcript_id "ENST00000608420.1"; gene_type "lincRNA"; gene_status "NOVEL"; gene_name "RP4-669L17.10"; transcript_type "lincRNA"; transcript_status "KNOWN"; transcript_name "RP4-669L17.10-014"; exon_number 1; exon_id "ENSE00003709813.1"; level 2; havana_gene "OTTHUMG00000156968.5"; havana_transcript "OTTHUMT00000472556.1";
chr1	HAVANA	exon	319968	320353	.	+	.	gene_id "ENSG00000237094.7"; transcript_id "ENST00000608420.1"; gene_type "lincRNA"; gene_status "NOVEL"; gene_name "RP4-669L17.10"; transcript_type "lincRNA"; transcript_status "KNOWN"; transcript_name "RP4-669L17.10-014"; exon_number 2; exon_id "ENSE00003708499.1"; level 2; havana_gene "OTTHUMG00000156968.5"; havana_transcript "OTTHUMT00000472556.1";
chr1	HAVANA	exon	320162	320653	.	+	.	gene_id "ENSG00000237094.7"; transcript_id "ENST00000423728.1"; gene_type "lincRNA"; gene_status "NOVEL"; gene_name "RP4-669L17.10"; transcript_type "lincRNA"; transcript_status "KNOWN"; transcript_name "RP4-669L17.10-002"; exon_number 1; exon_id "ENSE00001736043.1"; level 2; havana_gene "OTTHUMG00000156968.5"; havana_transcript "OTTHUMT00000346879.1";
chr1	HAVANA	exon	324288	324345	.	+	.	gene_id "ENSG00000237094.7"; transcript_id "ENST00000423728.1"; gene_type "lincRNA"; gene_status "NOVEL"; gene_name "RP4-669L17.10"; transcript_type "lincRNA"; transcript_status "KNOWN"; transcript_name "RP4-669L17.10-002"; exon_number 2; exon_id "ENSE00003328882.1"; level 2; havana_gene "OTTHUMG00000156968.5"; havana_transcript "OTTHUMT00000346879.1";
chr1	HAVANA	exon	324439	324461	.	+	.	gene_id "ENSG00000237094.7"; transcript_id "ENST00000423728.1"; gene_type "lincRNA"; gene_status "NOVEL"; gene_name "RP4-669L17.10"; transcript_type "lincRNA"; transcript_status "KNOWN"; transcript_name "RP4-669L17.10-002"; exon_number 3; exon_id "ENSE00001798174.1"; level 2; havana_gene "OTTHUMG00000156968.5"; havana_transcript "OTTHUMT00000346879.1";
chr1	HAVANA	exon	453217	453318	.	+	.	gene_id "ENSG00000237094.7"; transcript_id "ENST00000431321.1"; gene_type "lincRNA"; gene_status "NOVEL"; gene_name "RP4-669L17.10"; transcript_type "lincRNA"; transcript_status "KNOWN"; transcript_name "RP4-669L17.10-012"; exon_number 1; exon_id "ENSE00001720138.1"; level 2; havana_gene "OTTHUMG00000156968.5"; havana_transcript "OTTHUMT00000007989.1";
chr1	HAVANA	exon	453645	453948	.	+	.	gene_id "ENSG00000237094.7"; transcript_id "ENST00000431321.1"; gene_type "lincRNA"; gene_status "NOVEL"; gene_name "RP4-669L17.10"; transcript_type "lincRNA"; transcript_status "KNOWN"; transcript_name "RP4-669L17.10-012"; exon_number 2; exon_id "ENSE00001656291.1"; level 2; havana_gene "OTTHUMG00000156968.5"; havana_transcript "OTTHUMT00000007989.1";
chr1	HAVANA	exon	532679	532878	.	-	.	gene_id "ENSG00000239664.2"; transcript_id "ENST00000357876.5"; gene_type "lincRNA"; gene_status "NOVEL"; gene_name "RP5-857K21.3"; transcript_type "lincRNA"; transcript_status "KNOWN"; transcript_name "RP5-857K21.3-002"; exon_number 1; exon_id "ENSE00001651821.2"; level 2; tag "basic"; havana_gene "OTTHUMG00000002330.2"; havana_transcript "OTTHUMT00000006709.2";
chr1	HAVANA	exon	529839	530136	.	-	.	gene_id "ENSG00000239664.2"; transcript_id "ENST00000357876.5"; gene_type "lincRNA"; gene_status "NOVEL"; gene_name "RP5-857K21.3"; transcript_type "lincRNA"; transcript_status "KNOWN"; transcript_name "RP5-857K21.3-002"; exon_number 2; exon_id "ENSE00001652759.2"; level 2; tag "basic"; havana_gene "OTTHUMG00000002330.2"; havana_transcript "OTTHUMT00000006709.2";
chr1	HAVANA	exon	655412	655530	.	-	.	gene_id "ENSG00000230021.3"; transcript_id "ENST00000441245.1"; gene_type "lincRNA"; gene_status "NOVEL"; gene_name "RP5-857K21.4"; transcript_type "lincRNA"; transcript_status "KNOWN"; transcript_name "RP5-857K21.4-002"; exon_number 1; exon_id "ENSE00001663889.1"; level 2; tag "not_best_in_genome_evidence"; havana_gene "OTTHUMG00000002331.4"; havana_transcript "OTTHUMT00000006711.1";
chr1	HAVANA	exon	639065	639169	.	-	.	gene_id "ENSG00000230021.3"; transcript_id "ENST00000441245.1"; gene_type "lincRNA"; gene_status "NOVEL"; gene_name "RP5-857K21.4"; transcript_type "lincRNA"; transcript_status "KNOWN"; transcript_name "RP5-857K21.4-002"; exon_number 2; exon_id "ENSE00001671684.1"; level 2; tag "not_best_in_genome_evidence"; havana_gene "OTTHUMG00000002331.4"; havana_transcript "OTTHUMT00000006711.1";
chr1	HAVANA	exon	637316	637720	.	-	.	gene_id "ENSG00000230021.3"; transcript_id "ENST00000441245.1"; gene_type "lincRNA"; gene_status "NOVEL"; gene_name "RP5-857K21.4"; transcript_type "lincRNA"; transcript_status "KNOWN"; transcript_name "RP5-857K21.4-002"; exon_number 3; exon_id "ENSE00001753339.1"; level 2; tag "not_best_in_genome_evidence"; havana_gene "OTTHUMG00000002331.4"; havana_transcript "OTTHUMT00000006711.1";
chr1	HAVANA	exon	713664	714006	.	-	.	gene_id "ENSG00000228327.2"; transcript_id "ENST00000428504.1"; gene_type "lincRNA"; gene_status "NOVEL"; gene_name "RP11-206L10.2"; transcript_type "lincRNA"; transcript_status "KNOWN"; transcript_name "RP11-206L10.2-001"; exon_number 1; exon_id "ENSE00001715349.1"; level 2; tag "basic"; havana_gene "OTTHUMG00000002406.1"; havana_transcript "OTTHUMT00000006889.1";
chr1	HAVANA	exon	709551	709660	.	-	.	gene_id "ENSG00000228327.2"; transcript_id "ENST00000428504.1"; gene_type "lincRNA"; gene_status "NOVEL"; gene_name "RP11-206L10.2"; transcript_type "lincRNA"; transcript_status "KNOWN"; transcript_name "RP11-206L10.2-001"; exon_number 2; exon_id "ENSE00001630466.1"; level 2; tag "basic"; havana_gene "OTTHUMG00000002406.1"; havana_transcript "OTTHUMT00000006889.1";
chr1	HAVANA	exon	708356	708487	.	-	.	gene_id "ENSG00000228327.2"; transcript_id "ENST00000428504.1"; gene_type "lincRNA"; gene_status "NOVEL"; gene_name "RP11-206L10.2"; transcript_type "lincRNA"; transcript_status "KNOWN"; transcript_name "RP11-206L10.2-001"; exon_number 3; exon_id "ENSE00001740558.1"; level 2; tag "basic"; havana_gene "OTTHUMG00000002406.1"; havana_transcript "OTTHUMT00000006889.1";
chr1	HAVANA	exon	704877	705092	.	-	.	gene_id "ENSG00000228327.2"; transcript_id "ENST00000428504.1"; gene_type "lincRNA"; gene_status "NOVEL"; gene_name "RP11-206L10.2"; transcript_type "lincRNA"; transcript_status "KNOWN"; transcript_name "RP11-206L10.2-001"; exon_number 4; exon_id "ENSE00001703665.1"; level 2; tag "basic"; havana_gene "OTTHUMG00000002406.1"; havana_transcript "OTTHUMT00000006889.1";
chr1	HAVANA	exon	703928	703993	.	-	.	gene_id "ENSG00000228327.2"; transcript_id "ENST00000428504.1"; gene_type "lincRNA"; gene_status "NOVEL"; gene_name "RP11-206L10.2"; transcript_type "lincRNA"; transcript_status "KNOWN"; transcript_name "RP11-206L10.2-001"; exon_number 5; exon_id "ENSE00001780794.1"; level 2; tag "basic"; havana_gene "OTTHUMG00000002406.1"; havana_transcript "OTTHUMT00000006889.1";
chr1	HAVANA	exon	701709	701767	.	-	.	gene_id "ENSG00000228327.2"; transcript_id "ENST00000428504.1"; gene_type "lincRNA"; gene_status "NOVEL"; gene_name "RP11-206L10.2"; transcript_type "lincRNA"; transcript_status "KNOWN"; transcript_name "RP11-206L10.2-001"; exon_number 6; exon_id "ENSE00001616222.1"; level 2; tag "basic"; havana_gene "OTTHUMG00000002406.1"; havana_transcript "OTTHUMT00000006889.1";
chr1	HAVANA	exon	700237	700627	.	-	.	gene_id "ENSG00000228327.2"; transcript_id "ENST00000428504.1"; gene_type "lincRNA"; gene_status "NOVEL"; gene_name "RP11-206L10.2"; transcript_type "lincRNA"; transcript_status "KNOWN"; transcript_name "RP11-206L10.2-001"; exon_number 7; exon_id "ENSE00001723311.1"; level 2; tag "basic"; havana_gene "OTTHUMG00000002406.1"; havana_transcript "OTTHUMT00000006889.1";
chr1	HAVANA	exon	719750	720357	.	+	.	gene_id "ENSG00000237491.4"; transcript_id "ENST00000592547.1"; gene_type "lincRNA"; gene_status "NOVEL"; gene_name "RP11-206L10.9"; transcript_type "lincRNA"; transcript_status "KNOWN"; transcript_name "RP11-206L10.9-005"; exon_number 1; exon_id "ENSE00002792640.1"; level 2; havana_gene "OTTHUMG00000002404.6"; havana_transcript "OTTHUMT00000458568.1";
chr1	HAVANA	exon	719750	719873	.	+	.	gene_id "ENSG00000237491.4"; transcript_id "ENST00000585745.1"; gene_type "lincRNA"; gene_status "NOVEL"; gene_name "RP11-206L10.9"; transcript_type "lincRNA"; transcript_status "KNOWN"; transcript_name "RP11-206L10.9-008"; exon_number 1; exon_id "ENSE00002806114.1"; level 2; havana_gene "OTTHUMG00000002404.6"; havana_transcript "OTTHUMT00000458570.1";
chr1	HAVANA	exon	730850	730893	.	+	.	gene_id "ENSG00000237491.4"; transcript_id "ENST00000585745.1"; gene_type "lincRNA"; gene_status "NOVEL"; gene_name "RP11-206L10.9"; transcript_type "lincRNA"; transcript_status "KNOWN"; transcript_name "RP11-206L10.9-008"; exon_number 2; exon_id "ENSE00002897844.1"; level 2; havana_gene "OTTHUMG00000002404.6"; havana_transcript "OTTHUMT00000458570.1";
chr1	HAVANA	exon	719750	719873	.	+	.	gene_id "ENSG00000237491.4"; transcript_id "ENST00000590848.1"; gene_type "lincRNA"; gene_status "NOVEL"; gene_name "RP11-206L10.9"; transcript_type "lincRNA"; transcript_status "KNOWN"; transcript_name "RP11-206L10.9-007"; exon_number 1; exon_id "ENSE00002806114.1"; level 2; havana_gene "OTTHUMG00000002404.6"; havana_transcript "OTTHUMT00000458572.1";
chr1	HAVANA	exon	728262	728421	.	+	.	gene_id "ENSG00000237491.4"; transcript_id "ENST00000590848.1"; gene_type "lincRNA"; gene_status "NOVEL"; gene_name "RP11-206L10.9"; transcript_type "lincRNA"; transcript_status "KNOWN"; transcript_name "RP11-206L10.9-007"; exon_number 2; exon_id "ENSE00002906328.1"; level 2; havana_gene "OTTHUMG00000002404.6"; havana_transcript "OTTHUMT00000458572.1";
chr1	HAVANA	exon	730850	730962	.	+	.	gene_id "ENSG00000237491.4"; transcript_id "ENST00000590848.1"; gene_type "lincRNA"; gene_status "NOVEL"; gene_name "RP11-206L10.9"; transcript_type "lincRNA"; transcript_status "KNOWN"; transcript_name "RP11-206L10.9-007"; exon_number 3; exon_id "ENSE00002897294.1"; level 2; havana_gene "OTTHUMG00000002404.6"; havana_transcript "OTTHUMT00000458572.1";
chr1	HAVANA	exon	739331	739602	.	+	.	gene_id "ENSG00000237491.4"; transcript_id "ENST00000590848.1"; gene_type "lincRNA"; gene_status "NOVEL"; gene_name "RP11-206L10.9"; transcript_type "lincRNA"; transcript_status "KNOWN"; transcript_name "RP11-206L10.9-007"; exon_number 4; exon_id "ENSE00002781548.1"; level 2; havana_gene "OTTHUMG00000002404.6"; havana_transcript "OTTHUMT00000458572.1";
chr1	HAVANA	exon	740156	740212	.	+	.	gene_id "ENSG00000237491.4"; transcript_id "ENST00000590848.1"; gene_type "lincRNA"; gene_status "NOVEL"; gene_name "RP11-206L10.9"; transcript_type "lincRNA"; transcript_status "KNOWN"; transcript_name "RP11-206L10.9-007"; exon_number 5; exon_id "ENSE00002930618.1"; level 2; havana_gene "OTTHUMG00000002404.6"; havana_transcript "OTTHUMT00000458572.1";
chr1	HAVANA	exon	719750	719873	.	+	.	gene_id "ENSG00000237491.4"; transcript_id "ENST00000591440.1"; gene_type "lincRNA"; gene_status "NOVEL"; gene_name "RP11-206L10.9"; transcript_type "lincRNA"; transcript_status "KNOWN"; transcript_name "RP11-206L10.9-013"; exon_number 1; exon_id "ENSE00002806114.1"; level 2; havana_gene "OTTHUMG00000002404.6"; havana_transcript "OTTHUMT00000458574.1";
chr1	HAVANA	exon	739299	739602	.	+	.	gene_id "ENSG00000237491.4"; transcript_id "ENST00000591440.1"; gene_type "lincRNA"; gene_status "NOVEL"; gene_name "RP11-206L10.9"; transcript_type "lincRNA"; transcript_status "KNOWN"; transcript_name "RP11-206L10.9-013"; exon_number 2; exon_id "ENSE00001706796.1"; level 2; havana_gene "OTTHUMG00000002404.6"; havana_transcript "OTTHUMT00000458574.1";
chr1	HAVANA	exon	740156	740507	.	+	.	gene_id "ENSG00000237491.4"; transcript_id "ENST00000591440.1"; gene_type "lincRNA"; gene_status "NOVEL"; gene_name "RP11-206L10.9"; transcript_type "lincRNA"; transcript_status "KNOWN"; transcript_name "RP11-206L10.9-013"; exon_number 3; exon_id "ENSE00002850432.1"; level 2; havana_gene "OTTHUMG00000002404.6"; havana_transcript "OTTHUMT00000458574.1";
chr1	HAVANA	exon	719750	719873	.	+	.	gene_id "ENSG00000237491.4"; transcript_id "ENST00000588951.1"; gene_type "lincRNA"; gene_status "NOVEL"; gene_name "RP11-206L10.9"; transcript_type "lincRNA"; transcript_status "KNOWN"; transcript_name "RP11-206L10.9-002"; exon_number 1; exon_id "ENSE00002806114.1"; level 2; havana_gene "OTTHUMG00000002404.6"; havana_transcript "OTTHUMT00000448547.1";
chr1	HAVANA	exon	739299	739602	.	+	.	gene_id "ENSG00000237491.4"; transcript_id "ENST00000588951.1"; gene_type "lincRNA"; gene_status "NOVEL"; gene_name "RP11-206L10.9"; transcript_type "lincRNA"; transcript_status "KNOWN"; transcript_name "RP11-206L10.9-002"; exon_number 2; exon_id "ENSE00001706796.1"; level 2; havana_gene "OTTHUMG00000002404.6"; havana_transcript "OTTHUMT00000448547.1";
chr1	HAVANA	exon	742597	742703	.	+	.	gene_id "ENSG00000237491.4"; transcript_id "ENST00000588951.1"; gene_type "lincRNA"; gene_status "NOVEL"; gene_name "RP11-206L10.9"; transcript_type "lincRNA"; transcript_status "KNOWN"; transcript_name "RP11-206L10.9-002"; exon_number 3; exon_id "ENSE00001787632.1"; level 2; havana_gene "OTTHUMG00000002404.6"; havana_transcript "OTTHUMT00000448547.1";
chr1	HAVANA	exon	745038	745109	.	+	.	gene_id "ENSG00000237491.4"; transcript_id "ENST00000588951.1"; gene_type "lincRNA"; gene_status "NOVEL"; gene_name "RP11-206L10.9"; transcript_type "lincRNA"; transcript_status "KNOWN"; transcript_name "RP11-206L10.9-002"; exon_number 4; exon_id "ENSE00002883887.1"; level 2; havana_gene "OTTHUMG00000002404.6"; havana_transcript "OTTHUMT00000448547.1";
chr1	HAVANA	exon	721180	723052	.	+	.	gene_id "ENSG00000237491.4"; transcript_id "ENST00000591702.1"; gene_type "lincRNA"; gene_status "NOVEL"; gene_name "RP11-206L10.9"; transcript_type "lincRNA"; transcript_status "KNOWN"; transcript_name "RP11-206L10.9-020"; exon_number 1; exon_id "ENSE00002846108.1"; level 2; tag "basic"; havana_gene "OTTHUMG00000002404.6"; havana_transcript "OTTHUMT00000459872.1";
chr1	HAVANA	exon	761586	762902	.	-	.	gene_id "ENSG00000225880.4"; transcript_id "ENST00000473798.1"; gene_type "lincRNA"; gene_status "KNOWN"; gene_name "LINC00115"; transcript_type "lincRNA"; transcript_status "KNOWN"; transcript_name "LINC00115-001"; exon_number 1; exon_id "ENSE00001890287.1"; level 2; tag "basic"; havana_gene "OTTHUMG00000141258.2"; havana_transcript "OTTHUMT00000280398.2";
chr1	HAVANA	exon	763053	763155	.	+	.	gene_id "ENSG00000228794.4"; transcript_id "ENST00000449005.1"; gene_type "processed_transcript"; gene_status "NOVEL"; gene_name "RP11-206L10.11"; transcript_type "lincRNA"; transcript_status "KNOWN"; transcript_name "RP11-206L10.11-004"; exon_number 1; exon_id "ENSE00001671329.1"; level 2; havana_gene "OTTHUMG00000002468.5"; havana_transcript "OTTHUMT00000007018.2";
chr1	HAVANA	exon	764383	764484	.	+	.	gene_id "ENSG00000228794.4"; transcript_id "ENST00000449005.1"; gene_type "processed_transcript"; gene_status "NOVEL"; gene_name "RP11-206L10.11"; transcript_type "lincRNA"; transcript_status "KNOWN"; transcript_name "RP11-206L10.11-004"; exon_number 2; exon_id "ENSE00001656290.1"; level 2; havana_gene "OTTHUMG00000002468.5"; havana_transcript "OTTHUMT00000007018.2";
chr1	HAVANA	exon	783034	783186	.	+	.	gene_id "ENSG00000228794.4"; transcript_id "ENST00000449005.1"; gene_type "processed_transcript"; gene_status "NOVEL"; gene_name "RP11-206L10.11"; transcript_type "lincRNA"; transcript_status "KNOWN"; transcript_name "RP11-206L10.11-004"; exon_number 3; exon_id "ENSE00001688192.1"; level 2; havana_gene "OTTHUMG00000002468.5"; havana_transcript "OTTHUMT00000007018.2";
chr1	HAVANA	exon	787307	787490	.	+	.	gene_id "ENSG00000228794.4"; transcript_id "ENST00000449005.1"; gene_type "processed_transcript"; gene_status "NOVEL"; gene_name "RP11-206L10.11"; transcript_type "lincRNA"; transcript_status "KNOWN"; transcript_name "RP11-206L10.11-004"; exon_number 4; exon_id "ENSE00001678509.1"; level 2; havana_gene "OTTHUMG00000002468.5"; havana_transcript "OTTHUMT00000007018.2";
chr1	HAVANA	exon	788051	788146	.	+	.	gene_id "ENSG00000228794.4"; transcript_id "ENST00000449005.1"; gene_type "processed_transcript"; gene_status "NOVEL"; gene_name "RP11-206L10.11"; transcript_type "lincRNA"; transcript_status "KNOWN"; transcript_name "RP11-206L10.11-004"; exon_number 5; exon_id "ENSE00001778823.1"; level 2; havana_gene "OTTHUMG00000002468.5"; havana_transcript "OTTHUMT00000007018.2";
chr1	HAVANA	exon	788771	789006	.	+	.	gene_id "ENSG00000228794.4"; transcript_id "ENST00000449005.1"; gene_type "processed_transcript"; gene_status "NOVEL"; gene_name "RP11-206L10.11"; transcript_type "lincRNA"; transcript_status "KNOWN"; transcript_name "RP11-206L10.11-004"; exon_number 6; exon_id "ENSE00001775761.1"; level 2; havana_gene "OTTHUMG00000002468.5"; havana_transcript "OTTHUMT00000007018.2";
chr1	HAVANA	exon	764443	764484	.	+	.	gene_id "ENSG00000228794.4"; transcript_id "ENST00000609009.1"; gene_type "processed_transcript"; gene_status "NOVEL"; gene_name "RP11-206L10.11"; transcript_type "lincRNA"; transcript_status "KNOWN"; transcript_name "RP11-206L10.11-012"; exon_number 1; exon_id "ENSE00003709543.1"; level 2; tag "NAGNAG_splice_site"; havana_gene "OTTHUMG00000002468.5"; havana_transcript "OTTHUMT00000472152.1";
chr1	HAVANA	exon	783034	783186	.	+	.	gene_id "ENSG00000228794.4"; transcript_id "ENST00000609009.1"; gene_type "processed_transcript"; gene_status "NOVEL"; gene_name "RP11-206L10.11"; transcript_type "lincRNA"; transcript_status "KNOWN"; transcript_name "RP11-206L10.11-012"; exon_number 2; exon_id "ENSE00001688192.1"; level 2; tag "NAGNAG_splice_site"; havana_gene "OTTHUMG00000002468.5"; havana_transcript "OTTHUMT00000472152.1";
chr1	HAVANA	exon	784864	784982	.	+	.	gene_id "ENSG00000228794.4"; transcript_id "ENST00000609009.1"; gene_type "processed_transcript"; gene_status "NOVEL"; gene_name "RP11-206L10.11"; transcript_type "lincRNA"; transcript_status "KNOWN"; transcript_name "RP11-206L10.11-012"; exon_number 3; exon_id "ENSE00003702545.1"; level 2; tag "NAGNAG_splice_site"; havana_gene "OTTHUMG00000002468.5"; havana_transcript "OTTHUMT00000472152.1";
chr1	HAVANA	exon	785558	785731	.	+	.	gene_id "ENSG00000228794.4"; transcript_id "ENST00000609009.1"; gene_type "processed_transcript"; gene_status "NOVEL"; gene_name "RP11-206L10.11"; transcript_type "lincRNA"; transcript_status "KNOWN"; transcript_name "RP11-206L10.11-012"; exon_number 4; exon_id "ENSE00003707380.1"; level 2; tag "NAGNAG_splice_site"; havana_gene "OTTHUMG00000002468.5"; havana_transcript "OTTHUMT00000472152.1";
chr1	HAVANA	exon	766985	767057	.	+	.	gene_id "ENSG00000228794.4"; transcript_id "ENST00000415295.1"; gene_type "processed_transcript"; gene_status "NOVEL"; gene_name "RP11-206L10.11"; transcript_type "lincRNA"; transcript_status "KNOWN"; transcript_name "RP11-206L10.11-007"; exon_number 1; exon_id "ENSE00001802996.1"; level 2; havana_gene "OTTHUMG00000002468.5"; havana_transcript "OTTHUMT00000099674.1";
chr1	HAVANA	exon	776580	777400	.	+	.	gene_id "ENSG00000228794.4"; transcript_id "ENST00000415295.1"; gene_type "processed_transcript"; gene_status "NOVEL"; gene_name "RP11-206L10.11"; transcript_type "lincRNA"; transcript_status "KNOWN"; transcript_name "RP11-206L10.11-007"; exon_number 2; exon_id "ENSE00001614719.1"; level 2; havana_gene "OTTHUMG00000002468.5"; havana_transcript "OTTHUMT00000099674.1";
chr1	HAVANA	exon	786728	787490	.	+	.	gene_id "ENSG00000228794.4"; transcript_id "ENST00000425657.1"; gene_type "processed_transcript"; gene_status "NOVEL"; gene_name "RP11-206L10.11"; transcript_type "retained_intron"; transcript_status "KNOWN"; transcript_name "RP11-206L10.11-005"; exon_number 1; exon_id "ENSE00001622987.1"; level 2; havana_gene "OTTHUMG00000002468.5"; havana_transcript "OTTHUMT00000007019.1";
chr1	HAVANA	exon	788051	788132	.	+	.	gene_id "ENSG00000228794.4"; transcript_id "ENST00000425657.1"; gene_type "processed_transcript"; gene_status "NOVEL"; gene_name "RP11-206L10.11"; transcript_type "retained_intron"; transcript_status "KNOWN"; transcript_name "RP11-206L10.11-005"; exon_number 2; exon_id "ENSE00001729954.1"; level 2; havana_gene "OTTHUMG00000002468.5"; havana_transcript "OTTHUMT00000007019.1";
chr1	HAVANA	exon	812126	812182	.	-	.	gene_id "ENSG00000230368.2"; transcript_id "ENST00000427857.1"; gene_type "lincRNA"; gene_status "KNOWN"; gene_name "FAM41C"; transcript_type "lincRNA"; transcript_status "KNOWN"; transcript_name "FAM41C-002"; exon_number 1; exon_id "ENSE00001790000.1"; level 2; havana_gene "OTTHUMG00000002469.1"; havana_transcript "OTTHUMT00000007022.1";
chr1	HAVANA	exon	810420	810535	.	-	.	gene_id "ENSG00000230368.2"; transcript_id "ENST00000427857.1"; gene_type "lincRNA"; gene_status "KNOWN"; gene_name "FAM41C"; transcript_type "lincRNA"; transcript_status "KNOWN"; transcript_name "FAM41C-002"; exon_number 2; exon_id "ENSE00001634033.1"; level 2; havana_gene "OTTHUMG00000002469.1"; havana_transcript "OTTHUMT00000007022.1";
chr1	HAVANA	exon	803783	804055	.	-	.	gene_id "ENSG00000230368.2"; transcript_id "ENST00000427857.1"; gene_type "lincRNA"; gene_status "KNOWN"; gene_name "FAM41C"; transcript_type "lincRNA"; transcript_status "KNOWN"; transcript_name "FAM41C-002"; exon_number 3; exon_id "ENSE00001640201.1"; level 2; havana_gene "OTTHUMG00000002469.1"; havana_transcript "OTTHUMT00000007022.1";
chr1	HAVANA	exon	998441	998668	.	-	.	gene_id "ENSG00000273443.1"; transcript_id "ENST00000442292.2"; gene_type "lincRNA"; gene_status "NOVEL"; gene_name "RP11-54O7.18"; transcript_type "lincRNA"; transcript_status "KNOWN"; transcript_name "RP11-54O7.18-001"; exon_number 1; exon_id "ENSE00001670841.2"; level 2; tag "basic"; havana_gene "OTTHUMG00000186253.1"; havana_transcript "OTTHUMT00000472501.1";
chr1	HAVANA	exon	997588	998188	.	-	.	gene_id "ENSG00000273443.1"; transcript_id "ENST00000442292.2"; gene_type "lincRNA"; gene_status "NOVEL"; gene_name "RP11-54O7.18"; transcript_type "lincRNA"; transcript_status "KNOWN"; transcript_name "RP11-54O7.18-001"; exon_number 2; exon_id "ENSE00001660524.2"; level 2; tag "basic"; havana_gene "OTTHUMG00000186253.1"; havana_transcript "OTTHUMT00000472501.1";
chr1	HAVANA	exon	1114745	1114935	.	-	.	gene_id "ENSG00000205231.1"; transcript_id "ENST00000379317.1"; gene_type "antisense"; gene_status "NOVEL"; gene_name "TTLL10-AS1"; transcript_type "antisense"; transcript_status "KNOWN"; transcript_name "TTLL10-AS1-001"; exon_number 1; exon_id "ENSE00001480505.1"; level 2; tag "basic"; havana_gene "OTTHUMG00000000850.1"; havana_transcript "OTTHUMT00000002419.1";
chr1	HAVANA	exon	1108436	1111776	.	-	.	gene_id "ENSG00000205231.1"; transcript_id "ENST00000379317.1"; gene_type "antisense"; gene_status "NOVEL"; gene_name "TTLL10-AS1"; transcript_type "antisense"; transcript_status "KNOWN"; transcript_name "TTLL10-AS1-001"; exon_number 2; exon_id "ENSE00001480504.1"; level 2; tag "basic"; havana_gene "OTTHUMG00000000850.1"; havana_transcript "OTTHUMT00000002419.1";
chr1	HAVANA	exon	1344476	1345998	.	+	.	gene_id "ENSG00000272455.1"; transcript_id "ENST00000607307.1"; gene_type "lincRNA"; gene_status "NOVEL"; gene_name "RP4-758J18.13"; transcript_type "lincRNA"; transcript_status "KNOWN"; transcript_name "RP4-758J18.13-001"; exon_number 1; exon_id "ENSE00003697251.1"; level 2; tag "basic"; havana_gene "OTTHUMG00000185586.1"; havana_transcript "OTTHUMT00000470786.1";
chr1	HAVANA	exon	1369568	1369953	.	-	.	gene_id "ENSG00000225285.1"; transcript_id "ENST00000430109.1"; gene_type "lincRNA"; gene_status "NOVEL"; gene_name "RP4-758J18.10"; transcript_type "lincRNA"; transcript_status "KNOWN"; transcript_name "RP4-758J18.10-001"; exon_number 1; exon_id "ENSE00001701668.1"; level 1; tag "exp_conf"; havana_gene "OTTHUMG00000002915.2"; havana_transcript "OTTHUMT00000008138.2";
chr1	HAVANA	exon	1365919	1366042	.	-	.	gene_id "ENSG00000225285.1"; transcript_id "ENST00000430109.1"; gene_type "lincRNA"; gene_status "NOVEL"; gene_name "RP4-758J18.10"; transcript_type "lincRNA"; transcript_status "KNOWN"; transcript_name "RP4-758J18.10-001"; exon_number 2; exon_id "ENSE00001673280.1"; level 1; tag "exp_conf"; havana_gene "OTTHUMG00000002915.2"; havana_transcript "OTTHUMT00000008138.2";
chr1	HAVANA	exon	1369558	1369900	.	-	.	gene_id "ENSG00000225285.1"; transcript_id "ENST00000417917.1"; gene_type "lincRNA"; gene_status "NOVEL"; gene_name "RP4-758J18.10"; transcript_type "lincRNA"; transcript_status "KNOWN"; transcript_name "RP4-758J18.10-002"; exon_number 1; exon_id "ENSE00001605018.1"; level 1; tag "basic"; tag "exp_conf"; havana_gene "OTTHUMG00000002915.2"; havana_transcript "OTTHUMT00000008260.1";
chr1	HAVANA	exon	1366044	1366334	.	-	.	gene_id "ENSG00000225285.1"; transcript_id "ENST00000417917.1"; gene_type "lincRNA"; gene_status "NOVEL"; gene_name "RP4-758J18.10"; transcript_type "lincRNA"; transcript_status "KNOWN"; transcript_name "RP4-758J18.10-002"; exon_number 2; exon_id "ENSE00001617687.1"; level 1; tag "basic"; tag "exp_conf"; havana_gene "OTTHUMG00000002915.2"; havana_transcript "OTTHUMT00000008260.1";
chr1	HAVANA	exon	1549138	1551175	.	-	.	gene_id "ENSG00000272106.1"; transcript_id "ENST00000607222.1"; gene_type "antisense"; gene_status "NOVEL"; gene_name "RP11-345P4.9"; transcript_type "antisense"; transcript_status "KNOWN"; transcript_name "RP11-345P4.9-001"; exon_number 1; exon_id "ENSE00003696327.1"; level 2; tag "basic"; havana_gene "OTTHUMG00000185588.1"; havana_transcript "OTTHUMT00000470789.1";
chr1	HAVANA	exon	1590786	1590913	.	+	.	gene_id "ENSG00000272004.1"; transcript_id "ENST00000607013.1"; gene_type "antisense"; gene_status "NOVEL"; gene_name "RP11-345P4.10"; transcript_type "antisense"; transcript_status "KNOWN"; transcript_name "RP11-345P4.10-001"; exon_number 1; exon_id "ENSE00003698006.1"; level 2; tag "basic"; havana_gene "OTTHUMG00000185638.1"; havana_transcript "OTTHUMT00000470901.1";
chr1	HAVANA	exon	1593792	1594063	.	+	.	gene_id "ENSG00000272004.1"; transcript_id "ENST00000607013.1"; gene_type "antisense"; gene_status "NOVEL"; gene_name "RP11-345P4.10"; transcript_type "antisense"; transcript_status "KNOWN"; transcript_name "RP11-345P4.10-001"; exon_number 2; exon_id "ENSE00003694999.1"; level 2; tag "basic"; havana_gene "OTTHUMG00000185638.1"; havana_transcript "OTTHUMT00000470901.1";
chr1	HAVANA	exon	1603429	1604850	.	+	.	gene_id "ENSG00000269737.1"; transcript_id "ENST00000596308.1"; gene_type "antisense"; gene_status "NOVEL"; gene_name "RP11-345P4.7"; transcript_type "antisense"; transcript_status "KNOWN"; transcript_name "RP11-345P4.7-001"; exon_number 1; exon_id "ENSE00003127845.1"; level 2; tag "basic"; havana_gene "OTTHUMG00000182604.1"; havana_transcript "OTTHUMT00000462632.1";
chr1	HAVANA	exon	1666643	1669127	.	-	.	gene_id "ENSG00000268575.1"; transcript_id "ENST00000598846.1"; gene_type "processed_transcript"; gene_status "NOVEL"; gene_name "RP1-283E3.8"; transcript_type "processed_transcript"; transcript_status "KNOWN"; transcript_name "RP1-283E3.8-001"; exon_number 1; exon_id "ENSE00003226367.1"; level 2; tag "basic"; tag "readthrough_transcript"; havana_gene "OTTHUMG00000183552.1"; havana_transcript "OT…
chr1	HAVANA	exon	1666129	1666274	.	-	.	gene_id "ENSG00000268575.1"; transcript_id "ENST00000598846.1"; gene_type "processed_transcript"; gene_status "NOVEL"; gene_name "RP1-283E3.8"; transcript_type "processed_transcript"; transcript_status "KNOWN"; transcript_name "RP1-283E3.8-001"; exon_number 2; exon_id "ENSE00003556340.1"; level 2; tag "basic"; tag "readthrough_transcript"; havana_gene "OTTHUMG00000183552.1"; havana_transcript "OT…
chr1	HAVANA	exon	1654027	1654270	.	-	.	gene_id "ENSG00000268575.1"; transcript_id "ENST00000598846.1"; gene_type "processed_transcript"; gene_status "NOVEL"; gene_name "RP1-283E3.8"; transcript_type "processed_transcript"; transcript_status "KNOWN"; transcript_name "RP1-283E3.8-001"; exon_number 3; exon_id "ENSE00003575907.1"; level 2; tag "basic"; tag "readthrough_transcript"; havana_gene "OTTHUMG00000183552.1"; havana_transcript "OT…
chr1	HAVANA	exon	1653035	1653150	.	-	.	gene_id "ENSG00000268575.1"; transcript_id "ENST00000598846.1"; gene_type "processed_transcript"; gene_status "NOVEL"; gene_name "RP1-283E3.8"; transcript_type "processed_transcript"; transcript_status "KNOWN"; transcript_name "RP1-283E3.8-001"; exon_number 4; exon_id "ENSE00003634757.1"; level 2; tag "basic"; tag "readthrough_transcript"; havana_gene "OTTHUMG00000183552.1"; havana_transcript "OT…
chr1	HAVANA	exon	1650797	1650894	.	-	.	gene_id "ENSG00000268575.1"; transcript_id "ENST00000598846.1"; gene_type "processed_transcript"; gene_status "NOVEL"; gene_name "RP1-283E3.8"; transcript_type "processed_transcript"; transcript_status "KNOWN"; transcript_name "RP1-283E3.8-001"; exon_number 5; exon_id "ENSE00003637566.1"; level 2; tag "basic"; tag "readthrough_transcript"; havana_gene "OTTHUMG00000183552.1"; havana_transcript "OT…
chr1	HAVANA	exon	1647785	1647917	.	-	.	gene_id "ENSG00000268575.1"; transcript_id "ENST00000598846.1"; gene_type "processed_transcript"; gene_status "NOVEL"; gene_name "RP1-283E3.8"; transcript_type "processed_transcript"; transcript_status "KNOWN"; transcript_name "RP1-283E3.8-001"; exon_number 6; exon_id "ENSE00003672483.1"; level 2; tag "basic"; tag "readthrough_transcript"; havana_gene "OTTHUMG00000183552.1"; havana_transcript "OT…
chr1	HAVANA	exon	1643703	1643839	.	-	.	gene_id "ENSG00000268575.1"; transcript_id "ENST00000598846.1"; gene_type "processed_transcript"; gene_status "NOVEL"; gene_name "RP1-283E3.8"; transcript_type "processed_transcript"; transcript_status "KNOWN"; transcript_name "RP1-283E3.8-001"; exon_number 7; exon_id "ENSE00003468921.1"; level 2; tag "basic"; tag "readthrough_transcript"; havana_gene "OTTHUMG00000183552.1"; havana_transcript "OT…
chr1	HAVANA	exon	1640957	1641079	.	-	.	gene_id "ENSG00000268575.1"; transcript_id "ENST00000598846.1"; gene_type "processed_transcript"; gene_status "NOVEL"; gene_name "RP1-283E3.8"; transcript_type "processed_transcript"; transcript_status "KNOWN"; transcript_name "RP1-283E3.8-001"; exon_number 8; exon_id "ENSE00003461022.1"; level 2; tag "basic"; tag "readthrough_transcript"; havana_gene "OTTHUMG00000183552.1"; havana_transcript "OT…
chr1	HAVANA	exon	1640477	1640572	.	-	.	gene_id "ENSG00000268575.1"; transcript_id "ENST00000598846.1"; gene_type "processed_transcript"; gene_status "NOVEL"; gene_name "RP1-283E3.8"; transcript_type "processed_transcript"; transcript_status "KNOWN"; transcript_name "RP1-283E3.8-001"; exon_number 9; exon_id "ENSE00003636205.1"; level 2; tag "basic"; tag "readthrough_transcript"; havana_gene "OTTHUMG00000183552.1"; havana_transcript "OT…
chr1	HAVANA	exon	1640233	1640391	.	-	.	gene_id "ENSG00000268575.1"; transcript_id "ENST00000598846.1"; gene_type "processed_transcript"; gene_status "NOVEL"; gene_name "RP1-283E3.8"; transcript_type "processed_transcript"; transcript_status "KNOWN"; transcript_name "RP1-283E3.8-001"; exon_number 10; exon_id "ENSE00003590009.1"; level 2; tag "basic"; tag "readthrough_transcript"; havana_gene "OTTHUMG00000183552.1"; havana_transcript "O…
chr1	HAVANA	exon	1639619	1639684	.	-	.	gene_id "ENSG00000268575.1"; transcript_id "ENST00000598846.1"; gene_type "processed_transcript"; gene_status "NOVEL"; gene_name "RP1-283E3.8"; transcript_type "processed_transcript"; transcript_status "KNOWN"; transcript_name "RP1-283E3.8-001"; exon_number 11; exon_id "ENSE00003558967.1"; level 2; tag "basic"; tag "readthrough_transcript"; havana_gene "OTTHUMG00000183552.1"; havana_transcript "O…
chr1	HAVANA	exon	1638964	1639023	.	-	.	gene_id "ENSG00000268575.1"; transcript_id "ENST00000598846.1"; gene_type "processed_transcript"; gene_status "NOVEL"; gene_name "RP1-283E3.8"; transcript_type "processed_transcript"; transcript_status "KNOWN"; transcript_name "RP1-283E3.8-001"; exon_number 12; exon_id "ENSE00003663196.1"; level 2; tag "basic"; tag "readthrough_transcript"; havana_gene "OTTHUMG00000183552.1"; havana_transcript "O…
chr1	HAVANA	exon	1637081	1637171	.	-	.	gene_id "ENSG00000268575.1"; transcript_id "ENST00000598846.1"; gene_type "processed_transcript"; gene_status "NOVEL"; gene_name "RP1-283E3.8"; transcript_type "processed_transcript"; transcript_status "KNOWN"; transcript_name "RP1-283E3.8-001"; exon_number 13; exon_id "ENSE00003582288.1"; level 2; tag "basic"; tag "readthrough_transcript"; havana_gene "OTTHUMG00000183552.1"; havana_transcript "O…
chr1	HAVANA	exon	1636343	1636464	.	-	.	gene_id "ENSG00000268575.1"; transcript_id "ENST00000598846.1"; gene_type "processed_transcript"; gene_status "NOVEL"; gene_name "RP1-283E3.8"; transcript_type "processed_transcript"; transcript_status "KNOWN"; transcript_name "RP1-283E3.8-001"; exon_number 14; exon_id "ENSE00003496413.1"; level 2; tag "basic"; tag "readthrough_transcript"; havana_gene "OTTHUMG00000183552.1"; havana_transcript "O…
chr1	HAVANA	exon	1635989	1636094	.	-	.	gene_id "ENSG00000268575.1"; transcript_id "ENST00000598846.1"; gene_type "processed_transcript"; gene_status "NOVEL"; gene_name "RP1-283E3.8"; transcript_type "processed_transcript"; transcript_status "KNOWN"; transcript_name "RP1-283E3.8-001"; exon_number 15; exon_id "ENSE00003604931.1"; level 2; tag "basic"; tag "readthrough_transcript"; havana_gene "OTTHUMG00000183552.1"; havana_transcript "O…
chr1	HAVANA	exon	1635662	1635783	.	-	.	gene_id "ENSG00000268575.1"; transcript_id "ENST00000598846.1"; gene_type "processed_transcript"; gene_status "NOVEL"; gene_name "RP1-283E3.8"; transcript_type "processed_transcript"; transcript_status "KNOWN"; transcript_name "RP1-283E3.8-001"; exon_number 16; exon_id "ENSE00003549784.1"; level 2; tag "basic"; tag "readthrough_transcript"; havana_gene "OTTHUMG00000183552.1"; havana_transcript "O…
chr1	HAVANA	exon	1635263	1635434	.	-	.	gene_id "ENSG00000268575.1"; transcript_id "ENST00000598846.1"; gene_type "processed_transcript"; gene_status "NOVEL"; gene_name "RP1-283E3.8"; transcript_type "processed_transcript"; transcript_status "KNOWN"; transcript_name "RP1-283E3.8-001"; exon_number 17; exon_id "ENSE00003467598.1"; level 2; tag "basic"; tag "readthrough_transcript"; havana_gene "OTTHUMG00000183552.1"; havana_transcript "O…
chr1	HAVANA	exon	1634915	1635063	.	-	.	gene_id "ENSG00000268575.1"; transcript_id "ENST00000598846.1"; gene_type "processed_transcript"; gene_status "NOVEL"; gene_name "RP1-283E3.8"; transcript_type "processed_transcript"; transcript_status "KNOWN"; transcript_name "RP1-283E3.8-001"; exon_number 18; exon_id "ENSE00003579997.1"; level 2; tag "basic"; tag "readthrough_transcript"; havana_gene "OTTHUMG00000183552.1"; havana_transcript "O…
chr1	HAVANA	exon	1634519	1634708	.	-	.	gene_id "ENSG00000268575.1"; transcript_id "ENST00000598846.1"; gene_type "processed_transcript"; gene_status "NOVEL"; gene_name "RP1-283E3.8"; transcript_type "processed_transcript"; transcript_status "KNOWN"; transcript_name "RP1-283E3.8-001"; exon_number 19; exon_id "ENSE00003525671.1"; level 2; tag "basic"; tag "readthrough_transcript"; havana_gene "OTTHUMG00000183552.1"; havana_transcript "O…
chr1	HAVANA	exon	1634175	1634438	.	-	.	gene_id "ENSG00000268575.1"; transcript_id "ENST00000598846.1"; gene_type "processed_transcript"; gene_status "NOVEL"; gene_name "RP1-283E3.8"; transcript_type "processed_transcript"; transcript_status "KNOWN"; transcript_name "RP1-283E3.8-001"; exon_number 20; exon_id "ENSE00003169804.1"; level 2; tag "basic"; tag "readthrough_transcript"; havana_gene "OTTHUMG00000183552.1"; havana_transcript "O…
chr1	HAVANA	exon	1822910	1823290	.	+	.	gene_id "ENSG00000231050.1"; transcript_id "ENST00000412228.1"; gene_type "antisense"; gene_status "NOVEL"; gene_name "RP1-140A9.1"; transcript_type "antisense"; transcript_status "KNOWN"; transcript_name "RP1-140A9.1-001"; exon_number 1; exon_id "ENSE00001607876.1"; level 2; tag "basic"; havana_gene "OTTHUMG00000000941.1"; havana_transcript "OTTHUMT00000002766.1";
chr1	HAVANA	exon	1823573	1824097	.	+	.	gene_id "ENSG00000231050.1"; transcript_id "ENST00000412228.1"; gene_type "antisense"; gene_status "NOVEL"; gene_name "RP1-140A9.1"; transcript_type "antisense"; transcript_status "KNOWN"; transcript_name "RP1-140A9.1-001"; exon_number 2; exon_id "ENSE00001780565.1"; level 2; tag "basic"; havana_gene "OTTHUMG00000000941.1"; havana_transcript "OTTHUMT00000002766.1";
chr1	HAVANA	exon	2072523	2076718	.	-	.	gene_id "ENSG00000271806.1"; transcript_id "ENST00000606533.1"; gene_type "antisense"; gene_status "NOVEL"; gene_name "RP5-892K4.1"; transcript_type "antisense"; transcript_status "KNOWN"; transcript_name "RP5-892K4.1-001"; exon_number 1; exon_id "ENSE00003698699.1"; level 2; tag "basic"; havana_gene "OTTHUMG00000185365.1"; havana_transcript "OTTHUMT00000470331.1";
chr1	HAVANA	exon	2115010	2115314	.	-	.	gene_id "ENSG00000182873.4"; transcript_id "ENST00000333854.2"; gene_type "antisense"; gene_status "NOVEL"; gene_name "RP11-181G12.2"; transcript_type "antisense"; transcript_status "KNOWN"; transcript_name "RP11-181G12.2-001"; exon_number 1; exon_id "ENSE00001546404.1"; level 1; tag "basic"; tag "exp_conf"; havana_gene "OTTHUMG00000001239.2"; havana_transcript "OTTHUMT00000003654.1";
chr1	HAVANA	exon	2113233	2114180	.	-	.	gene_id "ENSG00000182873.4"; transcript_id "ENST00000333854.2"; gene_type "antisense"; gene_status "NOVEL"; gene_name "RP11-181G12.2"; transcript_type "antisense"; transcript_status "KNOWN"; transcript_name "RP11-181G12.2-001"; exon_number 2; exon_id "ENSE00001315143.2"; level 1; tag "basic"; tag "exp_conf"; havana_gene "OTTHUMG00000001239.2"; havana_transcript "OTTHUMT00000003654.1";
chr1	HAVANA	exon	2115430	2115828	.	-	.	gene_id "ENSG00000182873.4"; transcript_id "ENST00000444529.1"; gene_type "antisense"; gene_status "NOVEL"; gene_name "RP11-181G12.2"; transcript_type "antisense"; transcript_status "KNOWN"; transcript_name "RP11-181G12.2-002"; exon_number 1; exon_id "ENSE00001657653.1"; level 2; tag "basic"; havana_gene "OTTHUMG00000001239.2"; havana_transcript "OTTHUMT00000100289.1";
chr1	HAVANA	exon	2115010	2115143	.	-	.	gene_id "ENSG00000182873.4"; transcript_id "ENST00000444529.1"; gene_type "antisense"; gene_status "NOVEL"; gene_name "RP11-181G12.2"; transcript_type "antisense"; transcript_status "KNOWN"; transcript_name "RP11-181G12.2-002"; exon_number 2; exon_id "ENSE00001733911.1"; level 2; tag "basic"; havana_gene "OTTHUMG00000001239.2"; havana_transcript "OTTHUMT00000100289.1";
chr1	HAVANA	exon	2114174	2114262	.	-	.	gene_id "ENSG00000182873.4"; transcript_id "ENST00000444529.1"; gene_type "antisense"; gene_status "NOVEL"; gene_name "RP11-181G12.2"; transcript_type "antisense"; transcript_status "KNOWN"; transcript_name "RP11-181G12.2-002"; exon_number 3; exon_id "ENSE00001636282.1"; level 2; tag "basic"; havana_gene "OTTHUMG00000001239.2"; havana_transcript "OTTHUMT00000100289.1";
chr1	HAVANA	exon	2294500	2295067	.	-	.	gene_id "ENSG00000272420.1"; transcript_id "ENST00000607858.1"; gene_type "sense_intronic"; gene_status "NOVEL"; gene_name "RP4-740C4.7"; transcript_type "sense_intronic"; transcript_status "KNOWN"; transcript_name "RP4-740C4.7-001"; exon_number 1; exon_id "ENSE00003701058.1"; level 2; tag "basic"; havana_gene "OTTHUMG00000185694.1"; havana_transcript "OTTHUMT00000471013.1";
chr1	HAVANA	exon	2485540	2485684	.	-	.	gene_id "ENSG00000238164.2"; transcript_id "ENST00000443892.2"; gene_type "processed_transcript"; gene_status "NOVEL"; gene_name "RP3-395M20.8"; transcript_type "lincRNA"; transcript_status "KNOWN"; transcript_name "RP3-395M20.8-006"; exon_number 1; exon_id "ENSE00001876153.1"; level 2; havana_gene "OTTHUMG00000000818.3"; havana_transcript "OTTHUMT00000002189.2";
chr1	HAVANA	exon	2481359	2481713	.	-	.	gene_id "ENSG00000238164.2"; transcript_id "ENST00000443892.2"; gene_type "processed_transcript"; gene_status "NOVEL"; gene_name "RP3-395M20.8"; transcript_type "lincRNA"; transcript_status "KNOWN"; transcript_name "RP3-395M20.8-006"; exon_number 2; exon_id "ENSE00001779544.1"; level 2; havana_gene "OTTHUMG00000000818.3"; havana_transcript "OTTHUMT00000002189.2";
chr1	HAVANA	exon	2488416	2488450	.	-	.	gene_id "ENSG00000238164.2"; transcript_id "ENST00000416860.2"; gene_type "processed_transcript"; gene_status "NOVEL"; gene_name "RP3-395M20.8"; transcript_type "antisense"; transcript_status "KNOWN"; transcript_name "RP3-395M20.8-001"; exon_number 1; exon_id "ENSE00001610795.1"; level 2; tag "non_canonical_conserved"; tag "basic"; havana_gene "OTTHUMG00000000818.3"; havana_transcript "OTTHUMT000…
chr1	HAVANA	exon	2486163	2488135	.	-	.	gene_id "ENSG00000238164.2"; transcript_id "ENST00000416860.2"; gene_type "processed_transcript"; gene_status "NOVEL"; gene_name "RP3-395M20.8"; transcript_type "antisense"; transcript_status "KNOWN"; transcript_name "RP3-395M20.8-001"; exon_number 2; exon_id "ENSE00001638317.1"; level 2; tag "non_canonical_conserved"; tag "basic"; havana_gene "OTTHUMG00000000818.3"; havana_transcript "OTTHUMT000…
chr1	HAVANA	exon	2485540	2485735	.	-	.	gene_id "ENSG00000238164.2"; transcript_id "ENST00000416860.2"; gene_type "processed_transcript"; gene_status "NOVEL"; gene_name "RP3-395M20.8"; transcript_type "antisense"; transcript_status "KNOWN"; transcript_name "RP3-395M20.8-001"; exon_number 3; exon_id "ENSE00001731480.1"; level 2; tag "non_canonical_conserved"; tag "basic"; havana_gene "OTTHUMG00000000818.3"; havana_transcript "OTTHUMT000…
chr1	HAVANA	exon	2485065	2485253	.	-	.	gene_id "ENSG00000238164.2"; transcript_id "ENST00000416860.2"; gene_type "processed_transcript"; gene_status "NOVEL"; gene_name "RP3-395M20.8"; transcript_type "antisense"; transcript_status "KNOWN"; transcript_name "RP3-395M20.8-001"; exon_number 4; exon_id "ENSE00001765907.1"; level 2; tag "non_canonical_conserved"; tag "basic"; havana_gene "OTTHUMG00000000818.3"; havana_transcript "OTTHUMT000…
chr1	HAVANA	exon	2483214	2484142	.	-	.	gene_id "ENSG00000238164.2"; transcript_id "ENST00000416860.2"; gene_type "processed_transcript"; gene_status "NOVEL"; gene_name "RP3-395M20.8"; transcript_type "antisense"; transcript_status "KNOWN"; transcript_name "RP3-395M20.8-001"; exon_number 5; exon_id "ENSE00001686392.1"; level 2; tag "non_canonical_conserved"; tag "basic"; havana_gene "OTTHUMG00000000818.3"; havana_transcript "OTTHUMT000…
chr1	HAVANA	exon	2481359	2481558	.	-	.	gene_id "ENSG00000238164.2"; transcript_id "ENST00000416860.2"; gene_type "processed_transcript"; gene_status "NOVEL"; gene_name "RP3-395M20.8"; transcript_type "antisense"; transcript_status "KNOWN"; transcript_name "RP3-395M20.8-001"; exon_number 6; exon_id "ENSE00001678711.1"; level 2; tag "non_canonical_conserved"; tag "basic"; havana_gene "OTTHUMG00000000818.3"; havana_transcript "OTTHUMT000…
chr1	HAVANA	exon	2482431	2485589	.	-	.	gene_id "ENSG00000238164.2"; transcript_id "ENST00000432521.2"; gene_type "processed_transcript"; gene_status "NOVEL"; gene_name "RP3-395M20.8"; transcript_type "lincRNA"; transcript_status "KNOWN"; transcript_name "RP3-395M20.8-005"; exon_number 1; exon_id "ENSE00001784969.2"; level 2; havana_gene "OTTHUMG00000000818.3"; havana_transcript "OTTHUMT00000002187.3";
chr1	HAVANA	exon	2481722	2482170	.	-	.	gene_id "ENSG00000238164.2"; transcript_id "ENST00000432521.2"; gene_type "processed_transcript"; gene_status "NOVEL"; gene_name "RP3-395M20.8"; transcript_type "lincRNA"; transcript_status "KNOWN"; transcript_name "RP3-395M20.8-005"; exon_number 2; exon_id "ENSE00001615797.1"; level 2; havana_gene "OTTHUMG00000000818.3"; havana_transcript "OTTHUMT00000002187.3";
chr1	HAVANA	exon	2731392	2731563	.	-	.	gene_id "ENSG00000231630.1"; transcript_id "ENST00000429389.1"; gene_type "lincRNA"; gene_status "NOVEL"; gene_name "RP11-740P5.3"; transcript_type "lincRNA"; transcript_status "KNOWN"; transcript_name "RP11-740P5.3-001"; exon_number 1; exon_id "ENSE00001746329.1"; level 2; tag "basic"; havana_gene "OTTHUMG00000000565.1"; havana_transcript "OTTHUMT00000001338.1";
chr1	HAVANA	exon	2730997	2731253	.	-	.	gene_id "ENSG00000231630.1"; transcript_id "ENST00000429389.1"; gene_type "lincRNA"; gene_status "NOVEL"; gene_name "RP11-740P5.3"; transcript_type "lincRNA"; transcript_status "KNOWN"; transcript_name "RP11-740P5.3-001"; exon_number 2; exon_id "ENSE00001804042.1"; level 2; tag "basic"; havana_gene "OTTHUMG00000000565.1"; havana_transcript "OTTHUMT00000001338.1";
chr1	HAVANA	exon	2984786	2985001	.	-	.	gene_id "ENSG00000177133.6"; transcript_id "ENST00000445317.1"; gene_type "antisense"; gene_status "NOVEL"; gene_name "LINC00982"; transcript_type "antisense"; transcript_status "KNOWN"; transcript_name "LINC00982-002"; exon_number 1; exon_id "ENSE00001664459.1"; level 2; tag "basic"; havana_gene "OTTHUMG00000000563.3"; havana_transcript "OTTHUMT00000001333.1";
chr1	HAVANA	exon	2983901	2984612	.	-	.	gene_id "ENSG00000177133.6"; transcript_id "ENST00000445317.1"; gene_type "antisense"; gene_status "NOVEL"; gene_name "LINC00982"; transcript_type "antisense"; transcript_status "KNOWN"; transcript_name "LINC00982-002"; exon_number 2; exon_id "ENSE00001775512.1"; level 2; tag "basic"; havana_gene "OTTHUMG00000000563.3"; havana_transcript "OTTHUMT00000001333.1";
chr1	HAVANA	exon	2980776	2980866	.	-	.	gene_id "ENSG00000177133.6"; transcript_id "ENST00000445317.1"; gene_type "antisense"; gene_status "NOVEL"; gene_name "LINC00982"; transcript_type "antisense"; transcript_status "KNOWN"; transcript_name "LINC00982-002"; exon_number 3; exon_id "ENSE00001794427.1"; level 2; tag "basic"; havana_gene "OTTHUMG00000000563.3"; havana_transcript "OTTHUMT00000001333.1";
chr1	HAVANA	exon	2977671	2980619	.	-	.	gene_id "ENSG00000177133.6"; transcript_id "ENST00000445317.1"; gene_type "antisense"; gene_status "NOVEL"; gene_name "LINC00982"; transcript_type "antisense"; transcript_status "KNOWN"; transcript_name "LINC00982-002"; exon_number 4; exon_id "ENSE00001609063.1"; level 2; tag "basic"; havana_gene "OTTHUMG00000000563.3"; havana_transcript "OTTHUMT00000001333.1";
chr1	HAVANA	exon	2977065	2977168	.	-	.	gene_id "ENSG00000177133.6"; transcript_id "ENST00000445317.1"; gene_type "antisense"; gene_status "NOVEL"; gene_name "LINC00982"; transcript_type "antisense"; transcript_status "KNOWN"; transcript_name "LINC00982-002"; exon_number 5; exon_id "ENSE00001670580.1"; level 2; tag "basic"; havana_gene "OTTHUMG00000000563.3"; havana_transcript "OTTHUMT00000001333.1";
chr1	HAVANA	exon	2976794	2976847	.	-	.	gene_id "ENSG00000177133.6"; transcript_id "ENST00000445317.1"; gene_type "antisense"; gene_status "NOVEL"; gene_name "LINC00982"; transcript_type "antisense"; transcript_status "KNOWN"; transcript_name "LINC00982-002"; exon_number 6; exon_id "ENSE00001635591.1"; level 2; tag "basic"; havana_gene "OTTHUMG00000000563.3"; havana_transcript "OTTHUMT00000001333.1";
chr1	HAVANA	exon	2976181	2976301	.	-	.	gene_id "ENSG00000177133.6"; transcript_id "ENST00000445317.1"; gene_type "antisense"; gene_status "NOVEL"; gene_name "LINC00982"; transcript_type "antisense"; transcript_status "KNOWN"; transcript_name "LINC00982-002"; exon_number 7; exon_id "ENSE00001793323.1"; level 2; tag "basic"; havana_gene "OTTHUMG00000000563.3"; havana_transcript "OTTHUMT00000001333.1";
chr1	HAVANA	exon	3050137	3050273	.	-	.	gene_id "ENSG00000226286.1"; transcript_id "ENST00000440516.1"; gene_type "antisense"; gene_status "NOVEL"; gene_name "RP1-163G9.2"; transcript_type "antisense"; transcript_status "KNOWN"; transcript_name "RP1-163G9.2-001"; exon_number 1; exon_id "ENSE00001662340.1"; level 2; tag "basic"; havana_gene "OTTHUMG00000000624.1"; havana_transcript "OTTHUMT00000001514.1";
chr1	HAVANA	exon	3049491	3049822	.	-	.	gene_id "ENSG00000226286.1"; transcript_id "ENST00000440516.1"; gene_type "antisense"; gene_status "NOVEL"; gene_name "RP1-163G9.2"; transcript_type "antisense"; transcript_status "KNOWN"; transcript_name "RP1-163G9.2-001"; exon_number 2; exon_id "ENSE00001680646.1"; level 2; tag "basic"; havana_gene "OTTHUMG00000000624.1"; havana_transcript "OTTHUMT00000001514.1";
chr1	HAVANA	exon	3662171	3663886	.	-	.	gene_id "ENSG00000227372.6"; transcript_id "ENST00000452079.1"; gene_type "antisense"; gene_status "KNOWN"; gene_name "TP73-AS1"; transcript_type "antisense"; transcript_status "KNOWN"; transcript_name "TP73-AS1-003"; exon_number 1; exon_id "ENSE00001738802.1"; level 2; tag "basic"; havana_gene "OTTHUMG00000003414.3"; havana_transcript "OTTHUMT00000009558.1";
chr1	HAVANA	exon	3659625	3659754	.	-	.	gene_id "ENSG00000227372.6"; transcript_id "ENST00000452079.1"; gene_type "antisense"; gene_status "KNOWN"; gene_name "TP73-AS1"; transcript_type "antisense"; transcript_status "KNOWN"; transcript_name "TP73-AS1-003"; exon_number 2; exon_id "ENSE00001787305.1"; level 2; tag "basic"; havana_gene "OTTHUMG00000003414.3"; havana_transcript "OTTHUMT00000009558.1";
chr1	HAVANA	exon	3659368	3659475	.	-	.	gene_id "ENSG00000227372.6"; transcript_id "ENST00000452079.1"; gene_type "antisense"; gene_status "KNOWN"; gene_name "TP73-AS1"; transcript_type "antisense"; transcript_status "KNOWN"; transcript_name "TP73-AS1-003"; exon_number 3; exon_id "ENSE00001734384.1"; level 2; tag "basic"; havana_gene "OTTHUMG00000003414.3"; havana_transcript "OTTHUMT00000009558.1";
chr1	HAVANA	exon	3652548	3656951	.	-	.	gene_id "ENSG00000227372.6"; transcript_id "ENST00000452079.1"; gene_type "antisense"; gene_status "KNOWN"; gene_name "TP73-AS1"; transcript_type "antisense"; transcript_status "KNOWN"; transcript_name "TP73-AS1-003"; exon_number 4; exon_id "ENSE00001766847.1"; level 2; tag "basic"; havana_gene "OTTHUMG00000003414.3"; havana_transcript "OTTHUMT00000009558.1";
chr1	HAVANA	exon	3654345	3654439	.	-	.	gene_id "ENSG00000227372.6"; transcript_id "ENST00000419973.1"; gene_type "antisense"; gene_status "KNOWN"; gene_name "TP73-AS1"; transcript_type "antisense"; transcript_status "KNOWN"; transcript_name "TP73-AS1-004"; exon_number 1; exon_id "ENSE00001424429.3"; level 2; tag "basic"; havana_gene "OTTHUMG00000003414.3"; havana_transcript "OTTHUMT00000009555.2";
chr1	HAVANA	exon	3653490	3653667	.	-	.	gene_id "ENSG00000227372.6"; transcript_id "ENST00000419973.1"; gene_type "antisense"; gene_status "KNOWN"; gene_name "TP73-AS1"; transcript_type "antisense"; transcript_status "KNOWN"; transcript_name "TP73-AS1-004"; exon_number 2; exon_id "ENSE00001754932.1"; level 2; tag "basic"; havana_gene "OTTHUMG00000003414.3"; havana_transcript "OTTHUMT00000009555.2";
chr1	HAVANA	exon	3652739	3653122	.	-	.	gene_id "ENSG00000227372.6"; transcript_id "ENST00000419973.1"; gene_type "antisense"; gene_status "KNOWN"; gene_name "TP73-AS1"; transcript_type "antisense"; transcript_status "KNOWN"; transcript_name "TP73-AS1-004"; exon_number 3; exon_id "ENSE00001769541.1"; level 2; tag "basic"; havana_gene "OTTHUMG00000003414.3"; havana_transcript "OTTHUMT00000009555.2";
chr1	HAVANA	exon	3659844	3659934	.	-	.	gene_id "ENSG00000227372.6"; transcript_id "ENST00000608600.1"; gene_type "antisense"; gene_status "KNOWN"; gene_name "TP73-AS1"; transcript_type "antisense"; transcript_status "KNOWN"; transcript_name "TP73-AS1-009"; exon_number 1; exon_id "ENSE00003708296.1"; level 2; tag "basic"; havana_gene "OTTHUMG00000003414.3"; havana_transcript "OTTHUMT00000472154.1";
chr1	HAVANA	exon	3659625	3659754	.	-	.	gene_id "ENSG00000227372.6"; transcript_id "ENST00000608600.1"; gene_type "antisense"; gene_status "KNOWN"; gene_name "TP73-AS1"; transcript_type "antisense"; transcript_status "KNOWN"; transcript_name "TP73-AS1-009"; exon_number 2; exon_id "ENSE00001787305.1"; level 2; tag "basic"; havana_gene "OTTHUMG00000003414.3"; havana_transcript "OTTHUMT00000472154.1";
chr1	HAVANA	exon	3659368	3659521	.	-	.	gene_id "ENSG00000227372.6"; transcript_id "ENST00000608600.1"; gene_type "antisense"; gene_status "KNOWN"; gene_name "TP73-AS1"; transcript_type "antisense"; transcript_status "KNOWN"; transcript_name "TP73-AS1-009"; exon_number 3; exon_id "ENSE00001736882.1"; level 2; tag "basic"; havana_gene "OTTHUMG00000003414.3"; havana_transcript "OTTHUMT00000472154.1";
chr1	HAVANA	exon	3656797	3656951	.	-	.	gene_id "ENSG00000227372.6"; transcript_id "ENST00000608600.1"; gene_type "antisense"; gene_status "KNOWN"; gene_name "TP73-AS1"; transcript_type "antisense"; transcript_status "KNOWN"; transcript_name "TP73-AS1-009"; exon_number 4; exon_id "ENSE00001622714.1"; level 2; tag "basic"; havana_gene "OTTHUMG00000003414.3"; havana_transcript "OTTHUMT00000472154.1";
chr1	HAVANA	exon	3655011	3655077	.	-	.	gene_id "ENSG00000227372.6"; transcript_id "ENST00000608600.1"; gene_type "antisense"; gene_status "KNOWN"; gene_name "TP73-AS1"; transcript_type "antisense"; transcript_status "KNOWN"; transcript_name "TP73-AS1-009"; exon_number 5; exon_id "ENSE00003711015.1"; level 2; tag "basic"; havana_gene "OTTHUMG00000003414.3"; havana_transcript "OTTHUMT00000472154.1";
chr1	ENSEMBL	exon	3662171	3662802	.	-	.	gene_id "ENSG00000227372.6"; transcript_id "ENST00000544565.1"; gene_type "antisense"; gene_status "KNOWN"; gene_name "TP73-AS1"; transcript_type "antisense"; transcript_status "KNOWN"; transcript_name "TP73-AS1-201"; exon_number 1; exon_id "ENSE00002269667.1"; level 3; tag "basic"; havana_gene "OTTHUMG00000003414.3";
chr1	ENSEMBL	exon	3659683	3659754	.	-	.	gene_id "ENSG00000227372.6"; transcript_id "ENST00000544565.1"; gene_type "antisense"; gene_status "KNOWN"; gene_name "TP73-AS1"; transcript_type "antisense"; transcript_status "KNOWN"; transcript_name "TP73-AS1-201"; exon_number 2; exon_id "ENSE00002289696.1"; level 3; tag "basic"; havana_gene "OTTHUMG00000003414.3";
chr1	HAVANA	exon	3816968	3817195	.	+	.	gene_id "ENSG00000236423.1"; transcript_id "ENST00000442673.1"; gene_type "lincRNA"; gene_status "KNOWN"; gene_name "RP13-15E13.1"; transcript_type "lincRNA"; transcript_status "KNOWN"; transcript_name "RP13-15E13.1-003"; exon_number 1; exon_id "ENSE00001699004.1"; level 2; tag "basic"; havana_gene "OTTHUMG00000041129.2"; havana_transcript "OTTHUMT00000158500.1";
chr1	HAVANA	exon	3830959	3833789	.	+	.	gene_id "ENSG00000236423.1"; transcript_id "ENST00000442673.1"; gene_type "lincRNA"; gene_status "KNOWN"; gene_name "RP13-15E13.1"; transcript_type "lincRNA"; transcript_status "KNOWN"; transcript_name "RP13-15E13.1-003"; exon_number 2; exon_id "ENSE00001789682.1"; level 2; tag "basic"; havana_gene "OTTHUMG00000041129.2"; havana_transcript "OTTHUMT00000158500.1";
chr1	HAVANA	exon	6296300	6296396	.	+	.	gene_id "ENSG00000225077.2"; transcript_id "ENST00000441724.1"; gene_type "antisense"; gene_status "KNOWN"; gene_name "LINC00337"; transcript_type "antisense"; transcript_status "KNOWN"; transcript_name "LINC00337-002"; exon_number 1; exon_id "ENSE00001644314.1"; level 2; tag "basic"; havana_gene "OTTHUMG00000001255.3"; havana_transcript "OTTHUMT00000003710.1";
chr1	HAVANA	exon	6297026	6297210	.	+	.	gene_id "ENSG00000225077.2"; transcript_id "ENST00000441724.1"; gene_type "antisense"; gene_status "KNOWN"; gene_name "LINC00337"; transcript_type "antisense"; transcript_status "KNOWN"; transcript_name "LINC00337-002"; exon_number 2; exon_id "ENSE00001714644.1"; level 2; tag "basic"; havana_gene "OTTHUMG00000001255.3"; havana_transcript "OTTHUMT00000003710.1";
chr1	HAVANA	exon	6297305	6297405	.	+	.	gene_id "ENSG00000225077.2"; transcript_id "ENST00000441724.1"; gene_type "antisense"; gene_status "KNOWN"; gene_name "LINC00337"; transcript_type "antisense"; transcript_status "KNOWN"; transcript_name "LINC00337-002"; exon_number 3; exon_id "ENSE00001800493.1"; level 2; tag "basic"; havana_gene "OTTHUMG00000001255.3"; havana_transcript "OTTHUMT00000003710.1";
chr1	HAVANA	exon	6297874	6297908	.	+	.	gene_id "ENSG00000225077.2"; transcript_id "ENST00000441724.1"; gene_type "antisense"; gene_status "KNOWN"; gene_name "LINC00337"; transcript_type "antisense"; transcript_status "KNOWN"; transcript_name "LINC00337-002"; exon_number 4; exon_id "ENSE00001633908.1"; level 2; tag "basic"; havana_gene "OTTHUMG00000001255.3"; havana_transcript "OTTHUMT00000003710.1";
chr1	HAVANA	exon	6298281	6299000	.	+	.	gene_id "ENSG00000225077.2"; transcript_id "ENST00000441724.1"; gene_type "antisense"; gene_status "KNOWN"; gene_name "LINC00337"; transcript_type "antisense"; transcript_status "KNOWN"; transcript_name "LINC00337-002"; exon_number 5; exon_id "ENSE00001640630.1"; level 2; tag "basic"; havana_gene "OTTHUMG00000001255.3"; havana_transcript "OTTHUMT00000003710.1";
chr1	HAVANA	exon	6453615	6454451	.	+	.	gene_id "ENSG00000271746.1"; transcript_id "ENST00000607670.1"; gene_type "antisense"; gene_status "NOVEL"; gene_name "RP1-202O8.3"; transcript_type "antisense"; transcript_status "KNOWN"; transcript_name "RP1-202O8.3-001"; exon_number 1; exon_id "ENSE00003699070.1"; level 2; tag "basic"; havana_gene "OTTHUMG00000185645.1"; havana_transcript "OTTHUMT00000470919.1";
chr1	HAVANA	exon	6844718	6844903	.	-	.	gene_id "ENSG00000237436.1"; transcript_id "ENST00000442889.1"; gene_type "antisense"; gene_status "NOVEL"; gene_name "RP11-312B8.1"; transcript_type "antisense"; transcript_status "KNOWN"; transcript_name "RP11-312B8.1-001"; exon_number 1; exon_id "ENSE00001611862.1"; level 2; tag "basic"; havana_gene "OTTHUMG00000001213.1"; havana_transcript "OTTHUMT00000003603.1";
chr1	HAVANA	exon	6844209	6844283	.	-	.	gene_id "ENSG00000237436.1"; transcript_id "ENST00000442889.1"; gene_type "antisense"; gene_status "NOVEL"; gene_name "RP11-312B8.1"; transcript_type "antisense"; transcript_status "KNOWN"; transcript_name "RP11-312B8.1-001"; exon_number 2; exon_id "ENSE00001738622.1"; level 2; tag "basic"; havana_gene "OTTHUMG00000001213.1"; havana_transcript "OTTHUMT00000003603.1";
chr1	HAVANA	exon	6843952	6844105	.	-	.	gene_id "ENSG00000237436.1"; transcript_id "ENST00000442889.1"; gene_type "antisense"; gene_status "NOVEL"; gene_name "RP11-312B8.1"; transcript_type "antisense"; transcript_status "KNOWN"; transcript_name "RP11-312B8.1-001"; exon_number 3; exon_id "ENSE00001655449.1"; level 2; tag "basic"; havana_gene "OTTHUMG00000001213.1"; havana_transcript "OTTHUMT00000003603.1";
chr1	HAVANA	exon	7449719	7449814	.	-	.	gene_id "ENSG00000237728.1"; transcript_id "ENST00000457311.1"; gene_type "antisense"; gene_status "NOVEL"; gene_name "RP3-453P22.2"; transcript_type "antisense"; transcript_status "KNOWN"; transcript_name "RP3-453P22.2-001"; exon_number 1; exon_id "ENSE00001721599.1"; level 2; tag "basic"; havana_gene "OTTHUMG00000001219.1"; havana_transcript "OTTHUMT00000003614.1";
chr1	HAVANA	exon	7449400	7449499	.	-	.	gene_id "ENSG00000237728.1"; transcript_id "ENST00000457311.1"; gene_type "antisense"; gene_status "NOVEL"; gene_name "RP3-453P22.2"; transcript_type "antisense"; transcript_status "KNOWN"; transcript_name "RP3-453P22.2-001"; exon_number 2; exon_id "ENSE00001682645.1"; level 2; tag "basic"; havana_gene "OTTHUMG00000001219.1"; havana_transcript "OTTHUMT00000003614.1";
chr1	HAVANA	exon	7442548	7442783	.	-	.	gene_id "ENSG00000237728.1"; transcript_id "ENST00000457311.1"; gene_type "antisense"; gene_status "NOVEL"; gene_name "RP3-453P22.2"; transcript_type "antisense"; transcript_status "KNOWN"; transcript_name "RP3-453P22.2-001"; exon_number 3; exon_id "ENSE00001645216.1"; level 2; tag "basic"; havana_gene "OTTHUMG00000001219.1"; havana_transcript "OTTHUMT00000003614.1";
chr1	HAVANA	exon	7753184	7754904	.	-	.	gene_id "ENSG00000270171.1"; transcript_id "ENST00000602640.1"; gene_type "lincRNA"; gene_status "NOVEL"; gene_name "RP11-338N10.1"; transcript_type "lincRNA"; transcript_status "KNOWN"; transcript_name "RP11-338N10.1-001"; exon_number 1; exon_id "ENSE00003394675.1"; level 2; tag "basic"; havana_gene "OTTHUMG00000183917.1"; havana_transcript "OTTHUMT00000467517.1";
chr1	HAVANA	exon	7758363	7758932	.	-	.	gene_id "ENSG00000270035.1"; transcript_id "ENST00000602973.1"; gene_type "lincRNA"; gene_status "NOVEL"; gene_name "RP11-338N10.2"; transcript_type "lincRNA"; transcript_status "KNOWN"; transcript_name "RP11-338N10.2-001"; exon_number 1; exon_id "ENSE00003326834.1"; level 2; tag "basic"; havana_gene "OTTHUMG00000183918.1"; havana_transcript "OTTHUMT00000467518.1";
chr1	HAVANA	exon	9242263	9242375	.	+	.	gene_id "ENSG00000234546.2"; transcript_id "ENST00000412639.2"; gene_type "lincRNA"; gene_status "NOVEL"; gene_name "RP3-510D11.2"; transcript_type "lincRNA"; transcript_status "KNOWN"; transcript_name "RP3-510D11.2-001"; exon_number 1; exon_id "ENSE00001689525.2"; level 2; tag "basic"; havana_gene "OTTHUMG00000001764.2"; havana_transcript "OTTHUMT00000004915.2";
chr1	HAVANA	exon	9243692	9243866	.	+	.	gene_id "ENSG00000234546.2"; transcript_id "ENST00000412639.2"; gene_type "lincRNA"; gene_status "NOVEL"; gene_name "RP3-510D11.2"; transcript_type "lincRNA"; transcript_status "KNOWN"; transcript_name "RP3-510D11.2-001"; exon_number 2; exon_id "ENSE00001761202.2"; level 2; tag "basic"; havana_gene "OTTHUMG00000001764.2"; havana_transcript "OTTHUMT00000004915.2";
chr1	HAVANA	exon	9251452	9252148	.	+	.	gene_id "ENSG00000234546.2"; transcript_id "ENST00000412639.2"; gene_type "lincRNA"; gene_status "NOVEL"; gene_name "RP3-510D11.2"; transcript_type "lincRNA"; transcript_status "KNOWN"; transcript_name "RP3-510D11.2-001"; exon_number 3; exon_id "ENSE00003700656.1"; level 2; tag "basic"; havana_gene "OTTHUMG00000001764.2"; havana_transcript "OTTHUMT00000004915.2";
chr1	HAVANA	exon	10518612	10518829	.	+	.	gene_id "ENSG00000203469.2"; transcript_id "ENST00000424487.1"; gene_type "antisense"; gene_status "NOVEL"; gene_name "RP5-1113E3.3"; transcript_type "antisense"; transcript_status "KNOWN"; transcript_name "RP5-1113E3.3-001"; exon_number 1; exon_id "ENSE00001685647.1"; level 2; tag "basic"; havana_gene "OTTHUMG00000001907.1"; havana_transcript "OTTHUMT00000005413.1";
chr1	HAVANA	exon	10519147	10519395	.	+	.	gene_id "ENSG00000203469.2"; transcript_id "ENST00000424487.1"; gene_type "antisense"; gene_status "NOVEL"; gene_name "RP5-1113E3.3"; transcript_type "antisense"; transcript_status "KNOWN"; transcript_name "RP5-1113E3.3-001"; exon_number 2; exon_id "ENSE00001711755.1"; level 2; tag "basic"; havana_gene "OTTHUMG00000001907.1"; havana_transcript "OTTHUMT00000005413.1";
chr1	HAVANA	exon	11128528	11128770	.	+	.	gene_id "ENSG00000226849.1"; transcript_id "ENST00000452378.1"; gene_type "antisense"; gene_status "NOVEL"; gene_name "RP4-635E18.7"; transcript_type "antisense"; transcript_status "KNOWN"; transcript_name "RP4-635E18.7-001"; exon_number 1; exon_id "ENSE00001620715.1"; level 2; tag "basic"; havana_gene "OTTHUMG00000034707.1"; havana_transcript "OTTHUMT00000083946.1";
chr1	HAVANA	exon	11130716	11133154	.	+	.	gene_id "ENSG00000226849.1"; transcript_id "ENST00000452378.1"; gene_type "antisense"; gene_status "NOVEL"; gene_name "RP4-635E18.7"; transcript_type "antisense"; transcript_status "KNOWN"; transcript_name "RP4-635E18.7-001"; exon_number 2; exon_id "ENSE00001787504.1"; level 2; tag "basic"; havana_gene "OTTHUMG00000034707.1"; havana_transcript "OTTHUMT00000083946.1";
chr1	HAVANA	exon	11159732	11159871	.	+	.	gene_id "ENSG00000230337.1"; transcript_id "ENST00000435388.1"; gene_type "antisense"; gene_status "NOVEL"; gene_name "RP4-635E18.6"; transcript_type "antisense"; transcript_status "KNOWN"; transcript_name "RP4-635E18.6-001"; exon_number 1; exon_id "ENSE00001719466.1"; level 1; tag "basic"; tag "exp_conf"; havana_gene "OTTHUMG00000002122.1"; havana_transcript "OTTHUMT00000006076.1";
chr1	HAVANA	exon	11161858	11162157	.	+	.	gene_id "ENSG00000230337.1"; transcript_id "ENST00000435388.1"; gene_type "antisense"; gene_status "NOVEL"; gene_name "RP4-635E18.6"; transcript_type "antisense"; transcript_status "KNOWN"; transcript_name "RP4-635E18.6-001"; exon_number 2; exon_id "ENSE00001696194.1"; level 1; tag "basic"; tag "exp_conf"; havana_gene "OTTHUMG00000002122.1"; havana_transcript "OTTHUMT00000006076.1";
chr1	HAVANA	exon	11204481	11204538	.	+	.	gene_id "ENSG00000225602.1"; transcript_id "ENST00000420480.1"; gene_type "antisense"; gene_status "NOVEL"; gene_name "MTOR-AS1"; transcript_type "antisense"; transcript_status "KNOWN"; transcript_name "MTOR-AS1-002"; exon_number 1; exon_id "ENSE00001798340.1"; level 2; tag "basic"; havana_gene "OTTHUMG00000002003.1"; havana_transcript "OTTHUMT00000005566.1";
chr1	HAVANA	exon	11204724	11204943	.	+	.	gene_id "ENSG00000225602.1"; transcript_id "ENST00000420480.1"; gene_type "antisense"; gene_status "NOVEL"; gene_name "MTOR-AS1"; transcript_type "antisense"; transcript_status "KNOWN"; transcript_name "MTOR-AS1-002"; exon_number 2; exon_id "ENSE00001736483.1"; level 2; tag "basic"; havana_gene "OTTHUMG00000002003.1"; havana_transcript "OTTHUMT00000005566.1";
chr1	HAVANA	exon	11205210	11205336	.	+	.	gene_id "ENSG00000225602.1"; transcript_id "ENST00000420480.1"; gene_type "antisense"; gene_status "NOVEL"; gene_name "MTOR-AS1"; transcript_type "antisense"; transcript_status "KNOWN"; transcript_name "MTOR-AS1-002"; exon_number 3; exon_id "ENSE00001720984.1"; level 2; tag "basic"; havana_gene "OTTHUMG00000002003.1"; havana_transcript "OTTHUMT00000005566.1";
chr1	HAVANA	exon	11209327	11209594	.	+	.	gene_id "ENSG00000225602.1"; transcript_id "ENST00000420480.1"; gene_type "antisense"; gene_status "NOVEL"; gene_name "MTOR-AS1"; transcript_type "antisense"; transcript_status "KNOWN"; transcript_name "MTOR-AS1-002"; exon_number 4; exon_id "ENSE00001605829.1"; level 2; tag "basic"; havana_gene "OTTHUMG00000002003.1"; havana_transcript "OTTHUMT00000005566.1";
chr1	HAVANA	exon	11903918	11904130	.	+	.	gene_id "ENSG00000242349.1"; transcript_id "ENST00000400892.2"; gene_type "antisense"; gene_status "KNOWN"; gene_name "NPPA-AS1"; transcript_type "antisense"; transcript_status "KNOWN"; transcript_name "NPPA-AS1-001"; exon_number 1; exon_id "ENSE00001669374.1"; level 2; tag "basic"; havana_gene "OTTHUMG00000002377.2"; havana_transcript "OTTHUMT00000006812.2";
chr1	HAVANA	exon	11905604	11905823	.	+	.	gene_id "ENSG00000242349.1"; transcript_id "ENST00000400892.2"; gene_type "antisense"; gene_status "KNOWN"; gene_name "NPPA-AS1"; transcript_type "antisense"; transcript_status "KNOWN"; transcript_name "NPPA-AS1-001"; exon_number 2; exon_id "ENSE00001592942.1"; level 2; tag "basic"; havana_gene "OTTHUMG00000002377.2"; havana_transcript "OTTHUMT00000006812.2";
chr1	HAVANA	exon	11907634	11908136	.	+	.	gene_id "ENSG00000242349.1"; transcript_id "ENST00000400892.2"; gene_type "antisense"; gene_status "KNOWN"; gene_name "NPPA-AS1"; transcript_type "antisense"; transcript_status "KNOWN"; transcript_name "NPPA-AS1-001"; exon_number 3; exon_id "ENSE00001545266.2"; level 2; tag "basic"; havana_gene "OTTHUMG00000002377.2"; havana_transcript "OTTHUMT00000006812.2";
chr1	HAVANA	exon	13146777	13146900	.	+	.	gene_id "ENSG00000233336.1"; transcript_id "ENST00000437631.1"; gene_type "lincRNA"; gene_status "NOVEL"; gene_name "RP13-221M14.2"; transcript_type "lincRNA"; transcript_status "KNOWN"; transcript_name "RP13-221M14.2-001"; exon_number 1; exon_id "ENSE00001643976.1"; level 2; tag "basic"; havana_gene "OTTHUMG00000009500.1"; havana_transcript "OTTHUMT00000026266.1";
chr1	HAVANA	exon	13146997	13147256	.	+	.	gene_id "ENSG00000233336.1"; transcript_id "ENST00000437631.1"; gene_type "lincRNA"; gene_status "NOVEL"; gene_name "RP13-221M14.2"; transcript_type "lincRNA"; transcript_status "KNOWN"; transcript_name "RP13-221M14.2-001"; exon_number 2; exon_id "ENSE00001666984.1"; level 2; tag "basic"; havana_gene "OTTHUMG00000009500.1"; havana_transcript "OTTHUMT00000026266.1";
chr1	HAVANA	exon	13986072	13986405	.	-	.	gene_id "ENSG00000237445.2"; transcript_id "ENST00000441809.2"; gene_type "lincRNA"; gene_status "NOVEL"; gene_name "CTA-520D8.2"; transcript_type "lincRNA"; transcript_status "KNOWN"; transcript_name "CTA-520D8.2-001"; exon_number 1; exon_id "ENSE00001649004.2"; level 2; tag "not_best_in_genome_evidence"; tag "basic"; havana_gene "OTTHUMG00000007915.2"; havana_transcript "OTTHUMT00000021790.2";
chr1	HAVANA	exon	13983806	13983850	.	-	.	gene_id "ENSG00000237445.2"; transcript_id "ENST00000441809.2"; gene_type "lincRNA"; gene_status "NOVEL"; gene_name "CTA-520D8.2"; transcript_type "lincRNA"; transcript_status "KNOWN"; transcript_name "CTA-520D8.2-001"; exon_number 2; exon_id "ENSE00001790874.1"; level 2; tag "not_best_in_genome_evidence"; tag "basic"; havana_gene "OTTHUMG00000007915.2"; havana_transcript "OTTHUMT00000021790.2";
chr1	HAVANA	exon	15478787	15478960	.	-	.	gene_id "ENSG00000175147.7"; transcript_id "ENST00000310916.3"; gene_type "processed_transcript"; gene_status "KNOWN"; gene_name "TMEM51-AS1"; transcript_type "processed_transcript"; transcript_status "KNOWN"; transcript_name "TMEM51-AS1-001"; exon_number 1; exon_id "ENSE00001210444.2"; level 2; tag "basic"; havana_gene "OTTHUMG00000002043.4"; havana_transcript "OTTHUMT00000005695.3";
chr1	HAVANA	exon	15450724	15450869	.	-	.	gene_id "ENSG00000175147.7"; transcript_id "ENST00000310916.3"; gene_type "processed_transcript"; gene_status "KNOWN"; gene_name "TMEM51-AS1"; transcript_type "processed_transcript"; transcript_status "KNOWN"; transcript_name "TMEM51-AS1-001"; exon_number 2; exon_id "ENSE00001625985.1"; level 2; tag "basic"; havana_gene "OTTHUMG00000002043.4"; havana_transcript "OTTHUMT00000005695.3";
chr1	HAVANA	exon	15447468	15447555	.	-	.	gene_id "ENSG00000175147.7"; transcript_id "ENST00000310916.3"; gene_type "processed_transcript"; gene_status "KNOWN"; gene_name "TMEM51-AS1"; transcript_type "processed_transcript"; transcript_status "KNOWN"; transcript_name "TMEM51-AS1-001"; exon_number 3; exon_id "ENSE00001610917.1"; level 2; tag "basic"; havana_gene "OTTHUMG00000002043.4"; havana_transcript "OTTHUMT00000005695.3";
chr1	HAVANA	exon	15447073	15447193	.	-	.	gene_id "ENSG00000175147.7"; transcript_id "ENST00000310916.3"; gene_type "processed_transcript"; gene_status "KNOWN"; gene_name "TMEM51-AS1"; transcript_type "processed_transcript"; transcript_status "KNOWN"; transcript_name "TMEM51-AS1-001"; exon_number 4; exon_id "ENSE00001361051.1"; level 2; tag "basic"; havana_gene "OTTHUMG00000002043.4"; havana_transcript "OTTHUMT00000005695.3";
chr1	HAVANA	exon	15444823	15445400	.	-	.	gene_id "ENSG00000175147.7"; transcript_id "ENST00000310916.3"; gene_type "processed_transcript"; gene_status "KNOWN"; gene_name "TMEM51-AS1"; transcript_type "processed_transcript"; transcript_status "KNOWN"; transcript_name "TMEM51-AS1-001"; exon_number 5; exon_id "ENSE00001790059.1"; level 2; tag "basic"; havana_gene "OTTHUMG00000002043.4"; havana_transcript "OTTHUMT00000005695.3";
chr1	HAVANA	exon	15442449	15444303	.	-	.	gene_id "ENSG00000175147.7"; transcript_id "ENST00000310916.3"; gene_type "processed_transcript"; gene_status "KNOWN"; gene_name "TMEM51-AS1"; transcript_type "processed_transcript"; transcript_status "KNOWN"; transcript_name "TMEM51-AS1-001"; exon_number 6; exon_id "ENSE00001361043.4"; level 2; tag "basic"; havana_gene "OTTHUMG00000002043.4"; havana_transcript "OTTHUMT00000005695.3";
chr1	HAVANA	exon	15670272	15670372	.	-	.	gene_id "ENSG00000233485.1"; transcript_id "ENST00000428747.1"; gene_type "antisense"; gene_status "NOVEL"; gene_name "RP3-467K16.2"; transcript_type "antisense"; transcript_status "KNOWN"; transcript_name "RP3-467K16.2-001"; exon_number 1; exon_id "ENSE00001730079.1"; level 2; tag "basic"; havana_gene "OTTHUMG00000002089.1"; havana_transcript "OTTHUMT00000005880.1";
chr1	HAVANA	exon	15653176	15656179	.	-	.	gene_id "ENSG00000233485.1"; transcript_id "ENST00000428747.1"; gene_type "antisense"; gene_status "NOVEL"; gene_name "RP3-467K16.2"; transcript_type "antisense"; transcript_status "KNOWN"; transcript_name "RP3-467K16.2-001"; exon_number 2; exon_id "ENSE00001753630.1"; level 2; tag "basic"; havana_gene "OTTHUMG00000002089.1"; havana_transcript "OTTHUMT00000005880.1";
chr1	HAVANA	exon	16063356	16063391	.	-	.	gene_id "ENSG00000237938.1"; transcript_id "ENST00000453804.1"; gene_type "antisense"; gene_status "NOVEL"; gene_name "RP11-288I21.1"; transcript_type "antisense"; transcript_status "KNOWN"; transcript_name "RP11-288I21.1-001"; exon_number 1; exon_id "ENSE00001775121.1"; level 2; tag "basic"; havana_gene "OTTHUMG00000003064.1"; havana_transcript "OTTHUMT00000008470.1";
chr1	HAVANA	exon	16058882	16059056	.	-	.	gene_id "ENSG00000237938.1"; transcript_id "ENST00000453804.1"; gene_type "antisense"; gene_status "NOVEL"; gene_name "RP11-288I21.1"; transcript_type "antisense"; transcript_status "KNOWN"; transcript_name "RP11-288I21.1-001"; exon_number 2; exon_id "ENSE00001602432.1"; level 2; tag "basic"; havana_gene "OTTHUMG00000003064.1"; havana_transcript "OTTHUMT00000008470.1";
chr1	HAVANA	exon	16049698	16049782	.	-	.	gene_id "ENSG00000237938.1"; transcript_id "ENST00000453804.1"; gene_type "antisense"; gene_status "NOVEL"; gene_name "RP11-288I21.1"; transcript_type "antisense"; transcript_status "KNOWN"; transcript_name "RP11-288I21.1-001"; exon_number 3; exon_id "ENSE00001659102.1"; level 2; tag "basic"; havana_gene "OTTHUMG00000003064.1"; havana_transcript "OTTHUMT00000008470.1";
chr1	HAVANA	exon	16049214	16049562	.	-	.	gene_id "ENSG00000237938.1"; transcript_id "ENST00000453804.1"; gene_type "antisense"; gene_status "NOVEL"; gene_name "RP11-288I21.1"; transcript_type "antisense"; transcript_status "KNOWN"; transcript_name "RP11-288I21.1-001"; exon_number 4; exon_id "ENSE00001749879.1"; level 2; tag "basic"; havana_gene "OTTHUMG00000003064.1"; havana_transcript "OTTHUMT00000008470.1";
chr1	HAVANA	exon	16174603	16174642	.	-	.	gene_id "ENSG00000179743.2"; transcript_id "ENST00000317122.1"; gene_type "antisense"; gene_status "NOVEL"; gene_name "RP11-169K16.9"; transcript_type "antisense"; transcript_status "KNOWN"; transcript_name "RP11-169K16.9-001"; exon_number 1; exon_id "ENSE00001368466.1"; level 2; tag "basic"; havana_gene "OTTHUMG00000009375.1"; havana_transcript "OTTHUMT00000025992.1";
chr1	HAVANA	exon	16160974	16163401	.	-	.	gene_id "ENSG00000179743.2"; transcript_id "ENST00000317122.1"; gene_type "antisense"; gene_status "NOVEL"; gene_name "RP11-169K16.9"; transcript_type "antisense"; transcript_status "KNOWN"; transcript_name "RP11-169K16.9-001"; exon_number 2; exon_id "ENSE00001276194.3"; level 2; tag "basic"; havana_gene "OTTHUMG00000009375.1"; havana_transcript "OTTHUMT00000025992.1";
chr1	HAVANA	exon	16332888	16333166	.	-	.	gene_id "ENSG00000233078.1"; transcript_id "ENST00000437156.1"; gene_type "antisense"; gene_status "NOVEL"; gene_name "RP11-5P18.5"; transcript_type "antisense"; transcript_status "KNOWN"; transcript_name "RP11-5P18.5-001"; exon_number 1; exon_id "ENSE00001619417.1"; level 2; tag "basic"; havana_gene "OTTHUMG00000009524.1"; havana_transcript "OTTHUMT00000026318.1";
chr1	HAVANA	exon	16332655	16332841	.	-	.	gene_id "ENSG00000233078.1"; transcript_id "ENST00000437156.1"; gene_type "antisense"; gene_status "NOVEL"; gene_name "RP11-5P18.5"; transcript_type "antisense"; transcript_status "KNOWN"; transcript_name "RP11-5P18.5-001"; exon_number 2; exon_id "ENSE00001650912.1"; level 2; tag "basic"; havana_gene "OTTHUMG00000009524.1"; havana_transcript "OTTHUMT00000026318.1";
chr1	HAVANA	exon	16860921	16862144	.	-	.	gene_id "ENSG00000233421.3"; transcript_id "ENST00000415386.2"; gene_type "lincRNA"; gene_status "NOVEL"; gene_name "U1"; transcript_type "lincRNA"; transcript_status "KNOWN"; transcript_name "U1.2-001"; exon_number 1; exon_id "ENSE00001728897.2"; level 2; havana_gene "OTTHUMG00000002488.1"; havana_transcript "OTTHUMT00000007045.1";
chr1	HAVANA	exon	16860381	16860704	.	-	.	gene_id "ENSG00000233421.3"; transcript_id "ENST00000415386.2"; gene_type "lincRNA"; gene_status "NOVEL"; gene_name "U1"; transcript_type "lincRNA"; transcript_status "KNOWN"; transcript_name "U1.2-001"; exon_number 2; exon_id "ENSE00001626660.2"; level 2; havana_gene "OTTHUMG00000002488.1"; havana_transcript "OTTHUMT00000007045.1";
chr1	ENSEMBL	exon	16957385	16957401	.	-	.	gene_id "ENSG00000215908.5"; transcript_id "ENST00000540383.1"; gene_type "lincRNA"; gene_status "NOVEL"; gene_name "CROCCP2"; transcript_type "lincRNA"; transcript_status "KNOWN"; transcript_name "CROCCP2-201"; exon_number 1; exon_id "ENSE00002259218.1"; level 3; havana_gene "OTTHUMG00000037884.3";
chr1	ENSEMBL	exon	16954963	16955145	.	-	.	gene_id "ENSG00000215908.5"; transcript_id "ENST00000540383.1"; gene_type "lincRNA"; gene_status "NOVEL"; gene_name "CROCCP2"; transcript_type "lincRNA"; transcript_status "KNOWN"; transcript_name "CROCCP2-201"; exon_number 2; exon_id "ENSE00001652593.1"; level 3; havana_gene "OTTHUMG00000037884.3";
chr1	ENSEMBL	exon	16953640	16953784	.	-	.	gene_id "ENSG00000215908.5"; transcript_id "ENST00000540383.1"; gene_type "lincRNA"; gene_status "NOVEL"; gene_name "CROCCP2"; transcript_type "lincRNA"; transcript_status "KNOWN"; transcript_name "CROCCP2-201"; exon_number 3; exon_id "ENSE00003535559.1"; level 3; havana_gene "OTTHUMG00000037884.3";
chr1	ENSEMBL	exon	16952848	16952994	.	-	.	gene_id "ENSG00000215908.5"; transcript_id "ENST00000540383.1"; gene_type "lincRNA"; gene_status "NOVEL"; gene_name "CROCCP2"; transcript_type "lincRNA"; transcript_status "KNOWN"; transcript_name "CROCCP2-201"; exon_number 4; exon_id "ENSE00003565263.1"; level 3; havana_gene "OTTHUMG00000037884.3";
chr1	ENSEMBL	exon	16952270	16952500	.	-	.	gene_id "ENSG00000215908.5"; transcript_id "ENST00000540383.1"; gene_type "lincRNA"; gene_status "NOVEL"; gene_name "CROCCP2"; transcript_type "lincRNA"; transcript_status "KNOWN"; transcript_name "CROCCP2-201"; exon_number 5; exon_id "ENSE00003639592.1"; level 3; havana_gene "OTTHUMG00000037884.3";
chr1	ENSEMBL	exon	16946340	16946533	.	-	.	gene_id "ENSG00000215908.5"; transcript_id "ENST00000540383.1"; gene_type "lincRNA"; gene_status "NOVEL"; gene_name "CROCCP2"; transcript_type "lincRNA"; transcript_status "KNOWN"; transcript_name "CROCCP2-201"; exon_number 6; exon_id "ENSE00002265897.1"; level 3; havana_gene "OTTHUMG00000037884.3";
chr1	ENSEMBL	exon	16944751	16945598	.	-	.	gene_id "ENSG00000215908.5"; transcript_id "ENST00000540383.1"; gene_type "lincRNA"; gene_status "NOVEL"; gene_name "CROCCP2"; transcript_type "lincRNA"; transcript_status "KNOWN"; transcript_name "CROCCP2-201"; exon_number 7; exon_id "ENSE00002220749.1"; level 3; havana_gene "OTTHUMG00000037884.3";
chr1	HAVANA	exon	16961039	16961054	.	-	.	gene_id "ENSG00000215908.5"; transcript_id "ENST00000412962.1"; gene_type "lincRNA"; gene_status "NOVEL"; gene_name "CROCCP2"; transcript_type "lincRNA"; transcript_status "KNOWN"; transcript_name "CROCCP2-003"; exon_number 1; exon_id "ENSE00001782319.1"; level 2; tag "basic"; havana_gene "OTTHUMG00000037884.3"; havana_transcript "OTTHUMT00000092784.1";
chr1	HAVANA	exon	16959784	16959841	.	-	.	gene_id "ENSG00000215908.5"; transcript_id "ENST00000412962.1"; gene_type "lincRNA"; gene_status "NOVEL"; gene_name "CROCCP2"; transcript_type "lincRNA"; transcript_status "KNOWN"; transcript_name "CROCCP2-003"; exon_number 2; exon_id "ENSE00001692286.1"; level 2; tag "basic"; havana_gene "OTTHUMG00000037884.3"; havana_transcript "OTTHUMT00000092784.1";
chr1	HAVANA	exon	16957385	16957604	.	-	.	gene_id "ENSG00000215908.5"; transcript_id "ENST00000412962.1"; gene_type "lincRNA"; gene_status "NOVEL"; gene_name "CROCCP2"; transcript_type "lincRNA"; transcript_status "KNOWN"; transcript_name "CROCCP2-003"; exon_number 3; exon_id "ENSE00001636322.1"; level 2; tag "basic"; havana_gene "OTTHUMG00000037884.3"; havana_transcript "OTTHUMT00000092784.1";
chr1	HAVANA	exon	16954963	16955145	.	-	.	gene_id "ENSG00000215908.5"; transcript_id "ENST00000412962.1"; gene_type "lincRNA"; gene_status "NOVEL"; gene_name "CROCCP2"; transcript_type "lincRNA"; transcript_status "KNOWN"; transcript_name "CROCCP2-003"; exon_number 4; exon_id "ENSE00001652593.1"; level 2; tag "basic"; havana_gene "OTTHUMG00000037884.3"; havana_transcript "OTTHUMT00000092784.1";
chr1	HAVANA	exon	16953640	16953784	.	-	.	gene_id "ENSG00000215908.5"; transcript_id "ENST00000412962.1"; gene_type "lincRNA"; gene_status "NOVEL"; gene_name "CROCCP2"; transcript_type "lincRNA"; transcript_status "KNOWN"; transcript_name "CROCCP2-003"; exon_number 5; exon_id "ENSE00003691424.1"; level 2; tag "basic"; havana_gene "OTTHUMG00000037884.3"; havana_transcript "OTTHUMT00000092784.1";
chr1	HAVANA	exon	16952848	16952994	.	-	.	gene_id "ENSG00000215908.5"; transcript_id "ENST00000412962.1"; gene_type "lincRNA"; gene_status "NOVEL"; gene_name "CROCCP2"; transcript_type "lincRNA"; transcript_status "KNOWN"; transcript_name "CROCCP2-003"; exon_number 6; exon_id "ENSE00003536981.1"; level 2; tag "basic"; havana_gene "OTTHUMG00000037884.3"; havana_transcript "OTTHUMT00000092784.1";
chr1	HAVANA	exon	16952270	16952500	.	-	.	gene_id "ENSG00000215908.5"; transcript_id "ENST00000412962.1"; gene_type "lincRNA"; gene_status "NOVEL"; gene_name "CROCCP2"; transcript_type "lincRNA"; transcript_status "KNOWN"; transcript_name "CROCCP2-003"; exon_number 7; exon_id "ENSE00003594235.1"; level 2; tag "basic"; havana_gene "OTTHUMG00000037884.3"; havana_transcript "OTTHUMT00000092784.1";
chr1	HAVANA	exon	16944757	16946519	.	-	.	gene_id "ENSG00000215908.5"; transcript_id "ENST00000412962.1"; gene_type "lincRNA"; gene_status "NOVEL"; gene_name "CROCCP2"; transcript_type "lincRNA"; transcript_status "KNOWN"; transcript_name "CROCCP2-003"; exon_number 8; exon_id "ENSE00001599256.1"; level 2; tag "basic"; havana_gene "OTTHUMG00000037884.3"; havana_transcript "OTTHUMT00000092784.1";
chr1	HAVANA	exon	17179257	17179294	.	-	.	gene_id "ENSG00000223643.2"; transcript_id "ENST00000414340.2"; gene_type "lincRNA"; gene_status "NOVEL"; gene_name "RP11-108M9.1"; transcript_type "lincRNA"; transcript_status "KNOWN"; transcript_name "RP11-108M9.1-002"; exon_number 1; exon_id "ENSE00001763046.1"; level 2; havana_gene "OTTHUMG00000002201.3"; havana_transcript "OTTHUMT00000006252.3";
chr1	HAVANA	exon	17178570	17178864	.	-	.	gene_id "ENSG00000223643.2"; transcript_id "ENST00000414340.2"; gene_type "lincRNA"; gene_status "NOVEL"; gene_name "RP11-108M9.1"; transcript_type "lincRNA"; transcript_status "KNOWN"; transcript_name "RP11-108M9.1-002"; exon_number 2; exon_id "ENSE00001621438.1"; level 2; havana_gene "OTTHUMG00000002201.3"; havana_transcript "OTTHUMT00000006252.3";
chr1	HAVANA	exon	17177752	17177972	.	-	.	gene_id "ENSG00000223643.2"; transcript_id "ENST00000414340.2"; gene_type "lincRNA"; gene_status "NOVEL"; gene_name "RP11-108M9.1"; transcript_type "lincRNA"; transcript_status "KNOWN"; transcript_name "RP11-108M9.1-002"; exon_number 3; exon_id "ENSE00001747863.2"; level 2; havana_gene "OTTHUMG00000002201.3"; havana_transcript "OTTHUMT00000006252.3";
chr1	HAVANA	exon	17215711	17215868	.	-	.	gene_id "ENSG00000238142.1"; transcript_id "ENST00000422124.1"; gene_type "lincRNA"; gene_status "NOVEL"; gene_name "RP11-108M9.4"; transcript_type "lincRNA"; transcript_status "KNOWN"; transcript_name "RP11-108M9.4-003"; exon_number 1; exon_id "ENSE00001709279.1"; level 2; tag "basic"; havana_gene "OTTHUMG00000002204.1"; havana_transcript "OTTHUMT00000006260.1";
chr1	HAVANA	exon	17215033	17215280	.	-	.	gene_id "ENSG00000238142.1"; transcript_id "ENST00000422124.1"; gene_type "lincRNA"; gene_status "NOVEL"; gene_name "RP11-108M9.4"; transcript_type "lincRNA"; transcript_status "KNOWN"; transcript_name "RP11-108M9.4-003"; exon_number 2; exon_id "ENSE00001690297.1"; level 2; tag "basic"; havana_gene "OTTHUMG00000002204.1"; havana_transcript "OTTHUMT00000006260.1";
chr1	HAVANA	exon	18392151	18392341	.	+	.	gene_id "ENSG00000261781.1"; transcript_id "ENST00000569711.1"; gene_type "lincRNA"; gene_status "NOVEL"; gene_name "RP11-174G17.2"; transcript_type "lincRNA"; transcript_status "KNOWN"; transcript_name "RP11-174G17.2-001"; exon_number 1; exon_id "ENSE00002609651.1"; level 2; tag "basic"; havana_gene "OTTHUMG00000175750.1"; havana_transcript "OTTHUMT00000431027.1";
chr1	HAVANA	exon	18394686	18394772	.	+	.	gene_id "ENSG00000261781.1"; transcript_id "ENST00000569711.1"; gene_type "lincRNA"; gene_status "NOVEL"; gene_name "RP11-174G17.2"; transcript_type "lincRNA"; transcript_status "KNOWN"; transcript_name "RP11-174G17.2-001"; exon_number 2; exon_id "ENSE00002580145.1"; level 2; tag "basic"; havana_gene "OTTHUMG00000175750.1"; havana_transcript "OTTHUMT00000431027.1";
chr1	HAVANA	exon	18398714	18400906	.	+	.	gene_id "ENSG00000261781.1"; transcript_id "ENST00000569711.1"; gene_type "lincRNA"; gene_status "NOVEL"; gene_name "RP11-174G17.2"; transcript_type "lincRNA"; transcript_status "KNOWN"; transcript_name "RP11-174G17.2-001"; exon_number 3; exon_id "ENSE00002596002.1"; level 2; tag "basic"; havana_gene "OTTHUMG00000175750.1"; havana_transcript "OTTHUMT00000431027.1";
chr1	HAVANA	exon	19923204	19923326	.	-	.	gene_id "ENSG00000235185.1"; transcript_id "ENST00000416470.1"; gene_type "antisense"; gene_status "NOVEL"; gene_name "RP5-1056L3.1"; transcript_type "antisense"; transcript_status "KNOWN"; transcript_name "RP5-1056L3.1-001"; exon_number 1; exon_id "ENSE00001801440.1"; level 2; tag "basic"; havana_gene "OTTHUMG00000002711.1"; havana_transcript "OTTHUMT00000007696.1";
chr1	HAVANA	exon	19918296	19918379	.	-	.	gene_id "ENSG00000235185.1"; transcript_id "ENST00000416470.1"; gene_type "antisense"; gene_status "NOVEL"; gene_name "RP5-1056L3.1"; transcript_type "antisense"; transcript_status "KNOWN"; transcript_name "RP5-1056L3.1-001"; exon_number 2; exon_id "ENSE00001710399.1"; level 2; tag "basic"; havana_gene "OTTHUMG00000002711.1"; havana_transcript "OTTHUMT00000007696.1";
chr1	HAVANA	exon	20480831	20480956	.	+	.	gene_id "ENSG00000227066.1"; transcript_id "ENST00000417884.1"; gene_type "lincRNA"; gene_status "NOVEL"; gene_name "RP3-340N1.2"; transcript_type "lincRNA"; transcript_status "KNOWN"; transcript_name "RP3-340N1.2-001"; exon_number 1; exon_id "ENSE00001803059.1"; level 1; tag "exp_conf"; havana_gene "OTTHUMG00000002703.1"; havana_transcript "OTTHUMT00000007685.1";
chr1	HAVANA	exon	20486105	20487061	.	+	.	gene_id "ENSG00000227066.1"; transcript_id "ENST00000417884.1"; gene_type "lincRNA"; gene_status "NOVEL"; gene_name "RP3-340N1.2"; transcript_type "lincRNA"; transcript_status "KNOWN"; transcript_name "RP3-340N1.2-001"; exon_number 2; exon_id "ENSE00001661137.1"; level 1; tag "exp_conf"; havana_gene "OTTHUMG00000002703.1"; havana_transcript "OTTHUMT00000007685.1";
chr1	HAVANA	exon	20484185	20485740	.	+	.	gene_id "ENSG00000227066.1"; transcript_id "ENST00000431027.1"; gene_type "lincRNA"; gene_status "NOVEL"; gene_name "RP3-340N1.2"; transcript_type "lincRNA"; transcript_status "KNOWN"; transcript_name "RP3-340N1.2-002"; exon_number 1; exon_id "ENSE00001747830.1"; level 2; tag "basic"; havana_gene "OTTHUMG00000002703.1"; havana_transcript "OTTHUMT00000007686.1";
chr1	HAVANA	exon	20486123	20487059	.	+	.	gene_id "ENSG00000227066.1"; transcript_id "ENST00000431027.1"; gene_type "lincRNA"; gene_status "NOVEL"; gene_name "RP3-340N1.2"; transcript_type "lincRNA"; transcript_status "KNOWN"; transcript_name "RP3-340N1.2-002"; exon_number 2; exon_id "ENSE00001790934.1"; level 2; tag "basic"; havana_gene "OTTHUMG00000002703.1"; havana_transcript "OTTHUMT00000007686.1";
chr1	HAVANA	exon	20512853	20512979	.	-	.	gene_id "ENSG00000225986.1"; transcript_id "ENST00000442226.1"; gene_type "antisense"; gene_status "NOVEL"; gene_name "RP3-340N1.5"; transcript_type "antisense"; transcript_status "KNOWN"; transcript_name "RP3-340N1.5-001"; exon_number 1; exon_id "ENSE00001599098.1"; level 1; tag "basic"; tag "exp_conf"; havana_gene "OTTHUMG00000002706.1"; havana_transcript "OTTHUMT00000007691.1";
chr1	HAVANA	exon	20510735	20511117	.	-	.	gene_id "ENSG00000225986.1"; transcript_id "ENST00000442226.1"; gene_type "antisense"; gene_status "NOVEL"; gene_name "RP3-340N1.5"; transcript_type "antisense"; transcript_status "KNOWN"; transcript_name "RP3-340N1.5-001"; exon_number 2; exon_id "ENSE00001701713.1"; level 1; tag "basic"; tag "exp_conf"; havana_gene "OTTHUMG00000002706.1"; havana_transcript "OTTHUMT00000007691.1";
chr1	HAVANA	exon	20739637	20739746	.	-	.	gene_id "ENSG00000226487.1"; transcript_id "ENST00000421114.1"; gene_type "lincRNA"; gene_status "NOVEL"; gene_name "RP4-749H3.2"; transcript_type "lincRNA"; transcript_status "KNOWN"; transcript_name "RP4-749H3.2-001"; exon_number 1; exon_id "ENSE00001680100.1"; level 2; tag "basic"; havana_gene "OTTHUMG00000002843.1"; havana_transcript "OTTHUMT00000007960.1";
chr1	HAVANA	exon	20739061	20739147	.	-	.	gene_id "ENSG00000226487.1"; transcript_id "ENST00000421114.1"; gene_type "lincRNA"; gene_status "NOVEL"; gene_name "RP4-749H3.2"; transcript_type "lincRNA"; transcript_status "KNOWN"; transcript_name "RP4-749H3.2-001"; exon_number 2; exon_id "ENSE00001735837.1"; level 2; tag "basic"; havana_gene "OTTHUMG00000002843.1"; havana_transcript "OTTHUMT00000007960.1";
chr1	HAVANA	exon	20738797	20738975	.	-	.	gene_id "ENSG00000226487.1"; transcript_id "ENST00000421114.1"; gene_type "lincRNA"; gene_status "NOVEL"; gene_name "RP4-749H3.2"; transcript_type "lincRNA"; transcript_status "KNOWN"; transcript_name "RP4-749H3.2-001"; exon_number 3; exon_id "ENSE00001710846.1"; level 2; tag "basic"; havana_gene "OTTHUMG00000002843.1"; havana_transcript "OTTHUMT00000007960.1";
chr1	HAVANA	exon	20974808	20978686	.	-	.	gene_id "ENSG00000117242.7"; transcript_id "ENST00000451424.1"; gene_type "antisense"; gene_status "NOVEL"; gene_name "PINK1-AS"; transcript_type "retained_intron"; transcript_status "KNOWN"; transcript_name "PINK1-AS-001"; exon_number 1; exon_id "ENSE00001717360.1"; level 2; tag "basic"; havana_gene "OTTHUMG00000002840.1"; havana_transcript "OTTHUMT00000007953.1";
chr1	HAVANA	exon	20972078	20972179	.	-	.	gene_id "ENSG00000117242.7"; transcript_id "ENST00000451424.1"; gene_type "antisense"; gene_status "NOVEL"; gene_name "PINK1-AS"; transcript_type "retained_intron"; transcript_status "KNOWN"; transcript_name "PINK1-AS-001"; exon_number 2; exon_id "ENSE00001711022.1"; level 2; tag "basic"; havana_gene "OTTHUMG00000002840.1"; havana_transcript "OTTHUMT00000007953.1";
chr1	HAVANA	exon	20969150	20969611	.	-	.	gene_id "ENSG00000117242.7"; transcript_id "ENST00000451424.1"; gene_type "antisense"; gene_status "NOVEL"; gene_name "PINK1-AS"; transcript_type "retained_intron"; transcript_status "KNOWN"; transcript_name "PINK1-AS-001"; exon_number 3; exon_id "ENSE00001453288.2"; level 2; tag "basic"; havana_gene "OTTHUMG00000002840.1"; havana_transcript "OTTHUMT00000007953.1";
chr1	HAVANA	exon	21059373	21059518	.	+	.	gene_id "ENSG00000233069.1"; transcript_id "ENST00000436642.1"; gene_type "antisense"; gene_status "NOVEL"; gene_name "RP5-930J4.2"; transcript_type "antisense"; transcript_status "KNOWN"; transcript_name "RP5-930J4.2-001"; exon_number 1; exon_id "ENSE00001637327.1"; level 2; tag "basic"; havana_gene "OTTHUMG00000002621.1"; havana_transcript "OTTHUMT00000007456.1";
chr1	HAVANA	exon	21060293	21060445	.	+	.	gene_id "ENSG00000233069.1"; transcript_id "ENST00000436642.1"; gene_type "antisense"; gene_status "NOVEL"; gene_name "RP5-930J4.2"; transcript_type "antisense"; transcript_status "KNOWN"; transcript_name "RP5-930J4.2-001"; exon_number 2; exon_id "ENSE00001658549.1"; level 2; tag "basic"; havana_gene "OTTHUMG00000002621.1"; havana_transcript "OTTHUMT00000007456.1";
chr1	HAVANA	exon	22385690	22386179	.	+	.	gene_id "ENSG00000230068.2"; transcript_id "ENST00000431803.2"; gene_type "sense_intronic"; gene_status "NOVEL"; gene_name "CDC42-IT1"; transcript_type "sense_intronic"; transcript_status "KNOWN"; transcript_name "CDC42-IT1-001"; exon_number 1; exon_id "ENSE00001737907.2"; level 2; tag "basic"; havana_gene "OTTHUMG00000002890.2"; havana_transcript "OTTHUMT00000008082.2";
chr1	HAVANA	exon	22390491	22390692	.	+	.	gene_id "ENSG00000230068.2"; transcript_id "ENST00000431803.2"; gene_type "sense_intronic"; gene_status "NOVEL"; gene_name "CDC42-IT1"; transcript_type "sense_intronic"; transcript_status "KNOWN"; transcript_name "CDC42-IT1-001"; exon_number 2; exon_id "ENSE00001715139.2"; level 2; tag "basic"; havana_gene "OTTHUMG00000002890.2"; havana_transcript "OTTHUMT00000008082.2";
chr1	HAVANA	exon	22427106	22427853	.	+	.	gene_id "ENSG00000271840.1"; transcript_id "ENST00000606754.1"; gene_type "lincRNA"; gene_status "NOVEL"; gene_name "RP1-224A6.9"; transcript_type "lincRNA"; transcript_status "KNOWN"; transcript_name "RP1-224A6.9-001"; exon_number 1; exon_id "ENSE00003697934.1"; level 2; tag "basic"; havana_gene "OTTHUMG00000185691.1"; havana_transcript "OTTHUMT00000471006.1";
chr1	HAVANA	exon	23163162	23163342	.	-	.	gene_id "ENSG00000225952.1"; transcript_id "ENST00000419644.1"; gene_type "antisense"; gene_status "NOVEL"; gene_name "RP11-69E9.1"; transcript_type "antisense"; transcript_status "KNOWN"; transcript_name "RP11-69E9.1-001"; exon_number 1; exon_id "ENSE00001597767.1"; level 2; tag "basic"; havana_gene "OTTHUMG00000002880.1"; havana_transcript "OTTHUMT00000008058.1";
chr1	HAVANA	exon	23162206	23162504	.	-	.	gene_id "ENSG00000225952.1"; transcript_id "ENST00000419644.1"; gene_type "antisense"; gene_status "NOVEL"; gene_name "RP11-69E9.1"; transcript_type "antisense"; transcript_status "KNOWN"; transcript_name "RP11-69E9.1-001"; exon_number 2; exon_id "ENSE00001717532.1"; level 2; tag "basic"; havana_gene "OTTHUMG00000002880.1"; havana_transcript "OTTHUMT00000008058.1";
chr1	HAVANA	exon	24393264	24393332	.	+	.	gene_id "ENSG00000230703.1"; transcript_id "ENST00000429191.1"; gene_type "antisense"; gene_status "NOVEL"; gene_name "RP11-293P20.4"; transcript_type "antisense"; transcript_status "KNOWN"; transcript_name "RP11-293P20.4-001"; exon_number 1; exon_id "ENSE00001599618.1"; level 2; tag "basic"; havana_gene "OTTHUMG00000003037.1"; havana_transcript "OTTHUMT00000008407.1";
chr1	HAVANA	exon	24408240	24408340	.	+	.	gene_id "ENSG00000230703.1"; transcript_id "ENST00000429191.1"; gene_type "antisense"; gene_status "NOVEL"; gene_name "RP11-293P20.4"; transcript_type "antisense"; transcript_status "KNOWN"; transcript_name "RP11-293P20.4-001"; exon_number 2; exon_id "ENSE00001643691.1"; level 2; tag "basic"; havana_gene "OTTHUMG00000003037.1"; havana_transcript "OTTHUMT00000008407.1";
chr1	HAVANA	exon	24409765	24410055	.	+	.	gene_id "ENSG00000230703.1"; transcript_id "ENST00000429191.1"; gene_type "antisense"; gene_status "NOVEL"; gene_name "RP11-293P20.4"; transcript_type "antisense"; transcript_status "KNOWN"; transcript_name "RP11-293P20.4-001"; exon_number 3; exon_id "ENSE00001718742.1"; level 2; tag "basic"; havana_gene "OTTHUMG00000003037.1"; havana_transcript "OTTHUMT00000008407.1";
chr1	HAVANA	exon	25287836	25288337	.	+	.	gene_id "ENSG00000229162.1"; transcript_id "ENST00000456316.1"; gene_type "antisense"; gene_status "NOVEL"; gene_name "RP11-84D1.1"; transcript_type "antisense"; transcript_status "KNOWN"; transcript_name "RP11-84D1.1-001"; exon_number 1; exon_id "ENSE00001722301.1"; level 1; tag "basic"; tag "exp_conf"; havana_gene "OTTHUMG00000003322.1"; havana_transcript "OTTHUMT00000009317.1";
chr1	HAVANA	exon	25288538	25288732	.	+	.	gene_id "ENSG00000229162.1"; transcript_id "ENST00000456316.1"; gene_type "antisense"; gene_status "NOVEL"; gene_name "RP11-84D1.1"; transcript_type "antisense"; transcript_status "KNOWN"; transcript_name "RP11-84D1.1-001"; exon_number 2; exon_id "ENSE00001805189.1"; level 1; tag "basic"; tag "exp_conf"; havana_gene "OTTHUMG00000003322.1"; havana_transcript "OTTHUMT00000009317.1";
chr1	HAVANA	exon	25289466	25289588	.	+	.	gene_id "ENSG00000229162.1"; transcript_id "ENST00000456316.1"; gene_type "antisense"; gene_status "NOVEL"; gene_name "RP11-84D1.1"; transcript_type "antisense"; transcript_status "KNOWN"; transcript_name "RP11-84D1.1-001"; exon_number 3; exon_id "ENSE00001700738.1"; level 1; tag "basic"; tag "exp_conf"; havana_gene "OTTHUMG00000003322.1"; havana_transcript "OTTHUMT00000009317.1";
chr1	HAVANA	exon	25294914	25297356	.	-	.	gene_id "ENSG00000261025.1"; transcript_id "ENST00000568143.1"; gene_type "lincRNA"; gene_status "NOVEL"; gene_name "RP11-84D1.2"; transcript_type "lincRNA"; transcript_status "KNOWN"; transcript_name "RP11-84D1.2-001"; exon_number 1; exon_id "ENSE00002580573.1"; level 2; tag "basic"; havana_gene "OTTHUMG00000175776.1"; havana_transcript "OTTHUMT00000431056.1";
chr1	HAVANA	exon	26498108	26498156	.	-	.	gene_id "ENSG00000236782.1"; transcript_id "ENST00000407889.2"; gene_type "antisense"; gene_status "NOVEL"; gene_name "RP11-96L14.7"; transcript_type "antisense"; transcript_status "KNOWN"; transcript_name "RP11-96L14.7-001"; exon_number 1; exon_id "ENSE00001777843.1"; level 2; tag "basic"; havana_gene "OTTHUMG00000007539.1"; havana_transcript "OTTHUMT00000019844.1";
chr1	HAVANA	exon	26497647	26497826	.	-	.	gene_id "ENSG00000236782.1"; transcript_id "ENST00000407889.2"; gene_type "antisense"; gene_status "NOVEL"; gene_name "RP11-96L14.7"; transcript_type "antisense"; transcript_status "KNOWN"; transcript_name "RP11-96L14.7-001"; exon_number 2; exon_id "ENSE00001676178.1"; level 2; tag "basic"; havana_gene "OTTHUMG00000007539.1"; havana_transcript "OTTHUMT00000019844.1";
chr1	HAVANA	exon	26497029	26497089	.	-	.	gene_id "ENSG00000236782.1"; transcript_id "ENST00000407889.2"; gene_type "antisense"; gene_status "NOVEL"; gene_name "RP11-96L14.7"; transcript_type "antisense"; transcript_status "KNOWN"; transcript_name "RP11-96L14.7-001"; exon_number 3; exon_id "ENSE00001682222.1"; level 2; tag "basic"; havana_gene "OTTHUMG00000007539.1"; havana_transcript "OTTHUMT00000019844.1";
chr1	HAVANA	exon	26496438	26496841	.	-	.	gene_id "ENSG00000236782.1"; transcript_id "ENST00000407889.2"; gene_type "antisense"; gene_status "NOVEL"; gene_name "RP11-96L14.7"; transcript_type "antisense"; transcript_status "KNOWN"; transcript_name "RP11-96L14.7-001"; exon_number 4; exon_id "ENSE00001761127.1"; level 2; tag "basic"; havana_gene "OTTHUMG00000007539.1"; havana_transcript "OTTHUMT00000019844.1";
chr1	HAVANA	exon	26498108	26498229	.	-	.	gene_id "ENSG00000236782.1"; transcript_id "ENST00000433939.1"; gene_type "antisense"; gene_status "NOVEL"; gene_name "RP11-96L14.7"; transcript_type "antisense"; transcript_status "KNOWN"; transcript_name "RP11-96L14.7-004"; exon_number 1; exon_id "ENSE00001801655.1"; level 2; tag "basic"; havana_gene "OTTHUMG00000007539.1"; havana_transcript "OTTHUMT00000019847.1";
chr1	HAVANA	exon	26497647	26497826	.	-	.	gene_id "ENSG00000236782.1"; transcript_id "ENST00000433939.1"; gene_type "antisense"; gene_status "NOVEL"; gene_name "RP11-96L14.7"; transcript_type "antisense"; transcript_status "KNOWN"; transcript_name "RP11-96L14.7-004"; exon_number 2; exon_id "ENSE00001676178.1"; level 2; tag "basic"; havana_gene "OTTHUMG00000007539.1"; havana_transcript "OTTHUMT00000019847.1";
chr1	HAVANA	exon	26496671	26497089	.	-	.	gene_id "ENSG00000236782.1"; transcript_id "ENST00000433939.1"; gene_type "antisense"; gene_status "NOVEL"; gene_name "RP11-96L14.7"; transcript_type "antisense"; transcript_status "KNOWN"; transcript_name "RP11-96L14.7-004"; exon_number 3; exon_id "ENSE00001657536.1"; level 2; tag "basic"; havana_gene "OTTHUMG00000007539.1"; havana_transcript "OTTHUMT00000019847.1";
chr1	HAVANA	exon	26497647	26497864	.	-	.	gene_id "ENSG00000236782.1"; transcript_id "ENST00000444682.1"; gene_type "antisense"; gene_status "NOVEL"; gene_name "RP11-96L14.7"; transcript_type "antisense"; transcript_status "KNOWN"; transcript_name "RP11-96L14.7-003"; exon_number 1; exon_id "ENSE00001730402.1"; level 2; tag "basic"; havana_gene "OTTHUMG00000007539.1"; havana_transcript "OTTHUMT00000019846.1";
chr1	HAVANA	exon	26496685	26497089	.	-	.	gene_id "ENSG00000236782.1"; transcript_id "ENST00000444682.1"; gene_type "antisense"; gene_status "NOVEL"; gene_name "RP11-96L14.7"; transcript_type "antisense"; transcript_status "KNOWN"; transcript_name "RP11-96L14.7-003"; exon_number 2; exon_id "ENSE00001709198.1"; level 2; tag "basic"; havana_gene "OTTHUMG00000007539.1"; havana_transcript "OTTHUMT00000019846.1";
chr1	HAVANA	exon	26498108	26498312	.	-	.	gene_id "ENSG00000236782.1"; transcript_id "ENST00000448923.1"; gene_type "antisense"; gene_status "NOVEL"; gene_name "RP11-96L14.7"; transcript_type "antisense"; transcript_status "KNOWN"; transcript_name "RP11-96L14.7-002"; exon_number 1; exon_id "ENSE00001631321.1"; level 2; tag "basic"; havana_gene "OTTHUMG00000007539.1"; havana_transcript "OTTHUMT00000019845.1";
chr1	HAVANA	exon	26497647	26497826	.	-	.	gene_id "ENSG00000236782.1"; transcript_id "ENST00000448923.1"; gene_type "antisense"; gene_status "NOVEL"; gene_name "RP11-96L14.7"; transcript_type "antisense"; transcript_status "KNOWN"; transcript_name "RP11-96L14.7-002"; exon_number 2; exon_id "ENSE00001676178.1"; level 2; tag "basic"; havana_gene "OTTHUMG00000007539.1"; havana_transcript "OTTHUMT00000019845.1";
chr1	HAVANA	exon	26496983	26497089	.	-	.	gene_id "ENSG00000236782.1"; transcript_id "ENST00000448923.1"; gene_type "antisense"; gene_status "NOVEL"; gene_name "RP11-96L14.7"; transcript_type "antisense"; transcript_status "KNOWN"; transcript_name "RP11-96L14.7-002"; exon_number 3; exon_id "ENSE00001665240.1"; level 2; tag "basic"; havana_gene "OTTHUMG00000007539.1"; havana_transcript "OTTHUMT00000019845.1";
chr1	HAVANA	exon	27560753	27560843	.	-	.	gene_id "ENSG00000224311.1"; transcript_id "ENST00000425205.1"; gene_type "antisense"; gene_status "NOVEL"; gene_name "RP11-40H20.4"; transcript_type "antisense"; transcript_status "KNOWN"; transcript_name "RP11-40H20.4-001"; exon_number 1; exon_id "ENSE00001618851.1"; level 2; tag "basic"; havana_gene "OTTHUMG00000004413.2"; havana_transcript "OTTHUMT00000012820.2";
chr1	HAVANA	exon	27559936	27560093	.	-	.	gene_id "ENSG00000224311.1"; transcript_id "ENST00000425205.1"; gene_type "antisense"; gene_status "NOVEL"; gene_name "RP11-40H20.4"; transcript_type "antisense"; transcript_status "KNOWN"; transcript_name "RP11-40H20.4-001"; exon_number 2; exon_id "ENSE00001739728.1"; level 2; tag "basic"; havana_gene "OTTHUMG00000004413.2"; havana_transcript "OTTHUMT00000012820.2";
chr1	HAVANA	exon	27555597	27555726	.	-	.	gene_id "ENSG00000224311.1"; transcript_id "ENST00000425205.1"; gene_type "antisense"; gene_status "NOVEL"; gene_name "RP11-40H20.4"; transcript_type "antisense"; transcript_status "KNOWN"; transcript_name "RP11-40H20.4-001"; exon_number 3; exon_id "ENSE00001621358.1"; level 2; tag "basic"; havana_gene "OTTHUMG00000004413.2"; havana_transcript "OTTHUMT00000012820.2";
chr1	HAVANA	exon	28566020	28567964	.	-	.	gene_id "ENSG00000270605.1"; transcript_id "ENST00000604716.1"; gene_type "antisense"; gene_status "NOVEL"; gene_name "RP5-1092A3.4"; transcript_type "antisense"; transcript_status "KNOWN"; transcript_name "RP5-1092A3.4-001"; exon_number 1; exon_id "ENSE00003524220.1"; level 2; tag "basic"; havana_gene "OTTHUMG00000185161.1"; havana_transcript "OTTHUMT00000469689.1";
chr1	HAVANA	exon	28907072	28908383	.	-	.	gene_id "ENSG00000197989.9"; transcript_id "ENST00000474814.1"; gene_type "antisense"; gene_status "KNOWN"; gene_name "SNHG12"; transcript_type "retained_intron"; transcript_status "KNOWN"; transcript_name "SNHG12-004"; exon_number 1; exon_id "ENSE00001821362.1"; level 2; havana_gene "OTTHUMG00000003654.2"; havana_transcript "OTTHUMT00000010359.1";
chr1	HAVANA	exon	28906045	28906493	.	-	.	gene_id "ENSG00000197989.9"; transcript_id "ENST00000474814.1"; gene_type "antisense"; gene_status "KNOWN"; gene_name "SNHG12"; transcript_type "retained_intron"; transcript_status "KNOWN"; transcript_name "SNHG12-004"; exon_number 2; exon_id "ENSE00001931510.1"; level 2; havana_gene "OTTHUMG00000003654.2"; havana_transcript "OTTHUMT00000010359.1";
chr1	HAVANA	exon	28905051	28905192	.	-	.	gene_id "ENSG00000197989.9"; transcript_id "ENST00000474814.1"; gene_type "antisense"; gene_status "KNOWN"; gene_name "SNHG12"; transcript_type "retained_intron"; transcript_status "KNOWN"; transcript_name "SNHG12-004"; exon_number 3; exon_id "ENSE00001271041.5"; level 2; havana_gene "OTTHUMG00000003654.2"; havana_transcript "OTTHUMT00000010359.1";
chr1	HAVANA	exon	28908102	28908330	.	-	.	gene_id "ENSG00000197989.9"; transcript_id "ENST00000483436.1"; gene_type "antisense"; gene_status "KNOWN"; gene_name "SNHG12"; transcript_type "antisense"; transcript_status "KNOWN"; transcript_name "SNHG12-010"; exon_number 1; exon_id "ENSE00001848915.1"; level 2; tag "basic"; havana_gene "OTTHUMG00000003654.2"; havana_transcript "OTTHUMT00000010365.2";
chr1	HAVANA	exon	28907606	28907741	.	-	.	gene_id "ENSG00000197989.9"; transcript_id "ENST00000483436.1"; gene_type "antisense"; gene_status "KNOWN"; gene_name "SNHG12"; transcript_type "antisense"; transcript_status "KNOWN"; transcript_name "SNHG12-010"; exon_number 2; exon_id "ENSE00001897137.1"; level 2; tag "basic"; havana_gene "OTTHUMG00000003654.2"; havana_transcript "OTTHUMT00000010365.2";
chr1	HAVANA	exon	28907072	28907158	.	-	.	gene_id "ENSG00000197989.9"; transcript_id "ENST00000483436.1"; gene_type "antisense"; gene_status "KNOWN"; gene_name "SNHG12"; transcript_type "antisense"; transcript_status "KNOWN"; transcript_name "SNHG12-010"; exon_number 3; exon_id "ENSE00002297015.1"; level 2; tag "basic"; havana_gene "OTTHUMG00000003654.2"; havana_transcript "OTTHUMT00000010365.2";
chr1	HAVANA	exon	28906454	28906493	.	-	.	gene_id "ENSG00000197989.9"; transcript_id "ENST00000483436.1"; gene_type "antisense"; gene_status "KNOWN"; gene_name "SNHG12"; transcript_type "antisense"; transcript_status "KNOWN"; transcript_name "SNHG12-010"; exon_number 4; exon_id "ENSE00001843904.1"; level 2; tag "basic"; havana_gene "OTTHUMG00000003654.2"; havana_transcript "OTTHUMT00000010365.2";
chr1	HAVANA	exon	28906045	28906099	.	-	.	gene_id "ENSG00000197989.9"; transcript_id "ENST00000483436.1"; gene_type "antisense"; gene_status "KNOWN"; gene_name "SNHG12"; transcript_type "antisense"; transcript_status "KNOWN"; transcript_name "SNHG12-010"; exon_number 5; exon_id "ENSE00001882723.1"; level 2; tag "basic"; havana_gene "OTTHUMG00000003654.2"; havana_transcript "OTTHUMT00000010365.2";
chr1	HAVANA	exon	28905058	28905192	.	-	.	gene_id "ENSG00000197989.9"; transcript_id "ENST00000483436.1"; gene_type "antisense"; gene_status "KNOWN"; gene_name "SNHG12"; transcript_type "antisense"; transcript_status "KNOWN"; transcript_name "SNHG12-010"; exon_number 6; exon_id "ENSE00001908376.1"; level 2; tag "basic"; havana_gene "OTTHUMG00000003654.2"; havana_transcript "OTTHUMT00000010365.2";
chr1	ENSEMBL	exon	28906893	28907024	.	-	.	gene_id "ENSG00000197989.9"; transcript_id "ENST00000384584.1"; gene_type "antisense"; gene_status "KNOWN"; gene_name "SNHG12"; transcript_type "snoRNA"; transcript_status "KNOWN"; transcript_name "SNHG12-203"; exon_number 1; exon_id "ENSE00001499592.1"; level 3; tag "basic"; havana_gene "OTTHUMG00000003654.2";
chr1	HAVANA	exon	28972603	28972901	.	+	.	gene_id "ENSG00000229388.1"; transcript_id "ENST00000427804.1"; gene_type "lincRNA"; gene_status "NOVEL"; gene_name "RP11-442N24__B.1"; transcript_type "lincRNA"; transcript_status "KNOWN"; transcript_name "RP11-442N24__B.1-002"; exon_number 1; exon_id "ENSE00001655936.1"; level 2; tag "basic"; havana_gene "OTTHUMG00000003649.1"; havana_transcript "OTTHUMT00000010342.1";
chr1	HAVANA	exon	28974705	28975093	.	+	.	gene_id "ENSG00000229388.1"; transcript_id "ENST00000427804.1"; gene_type "lincRNA"; gene_status "NOVEL"; gene_name "RP11-442N24__B.1"; transcript_type "lincRNA"; transcript_status "KNOWN"; transcript_name "RP11-442N24__B.1-002"; exon_number 2; exon_id "ENSE00001796797.1"; level 2; tag "basic"; havana_gene "OTTHUMG00000003649.1"; havana_transcript "OTTHUMT00000010342.1";
chr1	HAVANA	exon	29194087	29195072	.	+	.	gene_id "ENSG00000226852.2"; transcript_id "ENST00000443593.2"; gene_type "lincRNA"; gene_status "NOVEL"; gene_name "RP1-212P9.2"; transcript_type "lincRNA"; transcript_status "KNOWN"; transcript_name "RP1-212P9.2-001"; exon_number 1; exon_id "ENSE00001669248.2"; level 1; tag "basic"; tag "exp_conf"; havana_gene "OTTHUMG00000003650.2"; havana_transcript "OTTHUMT00000010343.2";
chr1	HAVANA	exon	29197019	29197779	.	+	.	gene_id "ENSG00000226852.2"; transcript_id "ENST00000443593.2"; gene_type "lincRNA"; gene_status "NOVEL"; gene_name "RP1-212P9.2"; transcript_type "lincRNA"; transcript_status "KNOWN"; transcript_name "RP1-212P9.2-001"; exon_number 2; exon_id "ENSE00001675297.2"; level 1; tag "basic"; tag "exp_conf"; havana_gene "OTTHUMG00000003650.2"; havana_transcript "OTTHUMT00000010343.2";
chr1	HAVANA	exon	29676195	29676626	.	-	.	gene_id "ENSG00000230523.1"; transcript_id "ENST00000417651.1"; gene_type "lincRNA"; gene_status "NOVEL"; gene_name "RP3-437I16.1"; transcript_type "lincRNA"; transcript_status "KNOWN"; transcript_name "RP3-437I16.1-001"; exon_number 1; exon_id "ENSE00001753581.1"; level 2; tag "basic"; havana_gene "OTTHUMG00000003931.1"; havana_transcript "OTTHUMT00000011215.1";
chr1	HAVANA	exon	29659678	29659820	.	-	.	gene_id "ENSG00000230523.1"; transcript_id "ENST00000417651.1"; gene_type "lincRNA"; gene_status "NOVEL"; gene_name "RP3-437I16.1"; transcript_type "lincRNA"; transcript_status "KNOWN"; transcript_name "RP3-437I16.1-001"; exon_number 2; exon_id "ENSE00001609405.1"; level 2; tag "basic"; havana_gene "OTTHUMG00000003931.1"; havana_transcript "OTTHUMT00000011215.1";
chr1	HAVANA	exon	29656132	29657704	.	-	.	gene_id "ENSG00000230523.1"; transcript_id "ENST00000417651.1"; gene_type "lincRNA"; gene_status "NOVEL"; gene_name "RP3-437I16.1"; transcript_type "lincRNA"; transcript_status "KNOWN"; transcript_name "RP3-437I16.1-001"; exon_number 3; exon_id "ENSE00001669236.1"; level 2; tag "basic"; havana_gene "OTTHUMG00000003931.1"; havana_transcript "OTTHUMT00000011215.1";
chr1	HAVANA	exon	30888672	30888720	.	+	.	gene_id "ENSG00000231949.1"; transcript_id "ENST00000420354.1"; gene_type "lincRNA"; gene_status "NOVEL"; gene_name "RP4-591L5.2"; transcript_type "lincRNA"; transcript_status "KNOWN"; transcript_name "RP4-591L5.2-001"; exon_number 1; exon_id "ENSE00001677518.1"; level 2; tag "basic"; havana_gene "OTTHUMG00000037511.1"; havana_transcript "OTTHUMT00000091345.1";
chr1	HAVANA	exon	30889694	30889800	.	+	.	gene_id "ENSG00000231949.1"; transcript_id "ENST00000420354.1"; gene_type "lincRNA"; gene_status "NOVEL"; gene_name "RP4-591L5.2"; transcript_type "lincRNA"; transcript_status "KNOWN"; transcript_name "RP4-591L5.2-001"; exon_number 2; exon_id "ENSE00001793053.1"; level 2; tag "basic"; havana_gene "OTTHUMG00000037511.1"; havana_transcript "OTTHUMT00000091345.1";
chr1	HAVANA	exon	30893631	30893955	.	+	.	gene_id "ENSG00000231949.1"; transcript_id "ENST00000420354.1"; gene_type "lincRNA"; gene_status "NOVEL"; gene_name "RP4-591L5.2"; transcript_type "lincRNA"; transcript_status "KNOWN"; transcript_name "RP4-591L5.2-001"; exon_number 3; exon_id "ENSE00001709956.1"; level 2; tag "basic"; havana_gene "OTTHUMG00000037511.1"; havana_transcript "OTTHUMT00000091345.1";
chr1	HAVANA	exon	31297522	31297675	.	+	.	gene_id "ENSG00000223382.3"; transcript_id "ENST00000438790.1"; gene_type "lincRNA"; gene_status "NOVEL"; gene_name "RP1-65J11.1"; transcript_type "lincRNA"; transcript_status "KNOWN"; transcript_name "RP1-65J11.1-001"; exon_number 1; exon_id "ENSE00001797585.1"; level 2; havana_gene "OTTHUMG00000003749.5"; havana_transcript "OTTHUMT00000010557.3";
chr1	HAVANA	exon	31298978	31299041	.	+	.	gene_id "ENSG00000223382.3"; transcript_id "ENST00000438790.1"; gene_type "lincRNA"; gene_status "NOVEL"; gene_name "RP1-65J11.1"; transcript_type "lincRNA"; transcript_status "KNOWN"; transcript_name "RP1-65J11.1-001"; exon_number 2; exon_id "ENSE00001791253.1"; level 2; havana_gene "OTTHUMG00000003749.5"; havana_transcript "OTTHUMT00000010557.3";
chr1	HAVANA	exon	31306353	31306580	.	+	.	gene_id "ENSG00000223382.3"; transcript_id "ENST00000438790.1"; gene_type "lincRNA"; gene_status "NOVEL"; gene_name "RP1-65J11.1"; transcript_type "lincRNA"; transcript_status "KNOWN"; transcript_name "RP1-65J11.1-001"; exon_number 3; exon_id "ENSE00001775952.1"; level 2; havana_gene "OTTHUMG00000003749.5"; havana_transcript "OTTHUMT00000010557.3";
chr1	HAVANA	exon	31984036	31984437	.	+	.	gene_id "ENSG00000223907.1"; transcript_id "ENST00000412068.1"; gene_type "lincRNA"; gene_status "NOVEL"; gene_name "RP11-439L8.4"; transcript_type "lincRNA"; transcript_status "KNOWN"; transcript_name "RP11-439L8.4-001"; exon_number 1; exon_id "ENSE00001684457.1"; level 2; tag "basic"; havana_gene "OTTHUMG00000003882.2"; havana_transcript "OTTHUMT00000011056.1";
chr1	HAVANA	exon	31986547	31986664	.	+	.	gene_id "ENSG00000223907.1"; transcript_id "ENST00000412068.1"; gene_type "lincRNA"; gene_status "NOVEL"; gene_name "RP11-439L8.4"; transcript_type "lincRNA"; transcript_status "KNOWN"; transcript_name "RP11-439L8.4-001"; exon_number 2; exon_id "ENSE00001640120.1"; level 2; tag "basic"; havana_gene "OTTHUMG00000003882.2"; havana_transcript "OTTHUMT00000011056.1";
chr1	HAVANA	exon	31987626	31989846	.	+	.	gene_id "ENSG00000223907.1"; transcript_id "ENST00000412068.1"; gene_type "lincRNA"; gene_status "NOVEL"; gene_name "RP11-439L8.4"; transcript_type "lincRNA"; transcript_status "KNOWN"; transcript_name "RP11-439L8.4-001"; exon_number 3; exon_id "ENSE00001673310.1"; level 2; tag "basic"; havana_gene "OTTHUMG00000003882.2"; havana_transcript "OTTHUMT00000011056.1";
chr1	HAVANA	exon	32110618	32110747	.	+	.	gene_id "ENSG00000235790.3"; transcript_id "ENST00000608246.1"; gene_type "antisense"; gene_status "NOVEL"; gene_name "RP11-73M7.6"; transcript_type "antisense"; transcript_status "KNOWN"; transcript_name "RP11-73M7.6-019"; exon_number 1; exon_id "ENSE00003709940.1"; level 2; tag "basic"; havana_gene "OTTHUMG00000003881.4"; havana_transcript "OTTHUMT00000472549.1";
chr1	HAVANA	exon	32117450	32117589	.	+	.	gene_id "ENSG00000235790.3"; transcript_id "ENST00000608246.1"; gene_type "antisense"; gene_status "NOVEL"; gene_name "RP11-73M7.6"; transcript_type "antisense"; transcript_status "KNOWN"; transcript_name "RP11-73M7.6-019"; exon_number 2; exon_id "ENSE00002863435.1"; level 2; tag "basic"; havana_gene "OTTHUMG00000003881.4"; havana_transcript "OTTHUMT00000472549.1";
chr1	HAVANA	exon	32122498	32122662	.	+	.	gene_id "ENSG00000235790.3"; transcript_id "ENST00000608246.1"; gene_type "antisense"; gene_status "NOVEL"; gene_name "RP11-73M7.6"; transcript_type "antisense"; transcript_status "KNOWN"; transcript_name "RP11-73M7.6-019"; exon_number 3; exon_id "ENSE00002936026.1"; level 2; tag "basic"; havana_gene "OTTHUMG00000003881.4"; havana_transcript "OTTHUMT00000472549.1";
chr1	HAVANA	exon	32125255	32125505	.	+	.	gene_id "ENSG00000235790.3"; transcript_id "ENST00000608246.1"; gene_type "antisense"; gene_status "NOVEL"; gene_name "RP11-73M7.6"; transcript_type "antisense"; transcript_status "KNOWN"; transcript_name "RP11-73M7.6-019"; exon_number 4; exon_id "ENSE00003706165.1"; level 2; tag "basic"; havana_gene "OTTHUMG00000003881.4"; havana_transcript "OTTHUMT00000472549.1";
chr1	HAVANA	exon	32110650	32110739	.	+	.	gene_id "ENSG00000235790.3"; transcript_id "ENST00000610216.1"; gene_type "antisense"; gene_status "NOVEL"; gene_name "RP11-73M7.6"; transcript_type "antisense"; transcript_status "KNOWN"; transcript_name "RP11-73M7.6-018"; exon_number 1; exon_id "ENSE00003703668.1"; level 2; tag "basic"; havana_gene "OTTHUMG00000003881.4"; havana_transcript "OTTHUMT00000472551.1";
chr1	HAVANA	exon	32117450	32117589	.	+	.	gene_id "ENSG00000235790.3"; transcript_id "ENST00000610216.1"; gene_type "antisense"; gene_status "NOVEL"; gene_name "RP11-73M7.6"; transcript_type "antisense"; transcript_status "KNOWN"; transcript_name "RP11-73M7.6-018"; exon_number 2; exon_id "ENSE00002863435.1"; level 2; tag "basic"; havana_gene "OTTHUMG00000003881.4"; havana_transcript "OTTHUMT00000472551.1";
chr1	HAVANA	exon	32121553	32121645	.	+	.	gene_id "ENSG00000235790.3"; transcript_id "ENST00000610216.1"; gene_type "antisense"; gene_status "NOVEL"; gene_name "RP11-73M7.6"; transcript_type "antisense"; transcript_status "KNOWN"; transcript_name "RP11-73M7.6-018"; exon_number 3; exon_id "ENSE00002923777.1"; level 2; tag "basic"; havana_gene "OTTHUMG00000003881.4"; havana_transcript "OTTHUMT00000472551.1";
chr1	HAVANA	exon	32122498	32122662	.	+	.	gene_id "ENSG00000235790.3"; transcript_id "ENST00000610216.1"; gene_type "antisense"; gene_status "NOVEL"; gene_name "RP11-73M7.6"; transcript_type "antisense"; transcript_status "KNOWN"; transcript_name "RP11-73M7.6-018"; exon_number 4; exon_id "ENSE00002936026.1"; level 2; tag "basic"; havana_gene "OTTHUMG00000003881.4"; havana_transcript "OTTHUMT00000472551.1";
chr1	HAVANA	exon	32125299	32125505	.	+	.	gene_id "ENSG00000235790.3"; transcript_id "ENST00000610216.1"; gene_type "antisense"; gene_status "NOVEL"; gene_name "RP11-73M7.6"; transcript_type "antisense"; transcript_status "KNOWN"; transcript_name "RP11-73M7.6-018"; exon_number 5; exon_id "ENSE00003708788.1"; level 2; tag "basic"; havana_gene "OTTHUMG00000003881.4"; havana_transcript "OTTHUMT00000472551.1";
chr1	HAVANA	exon	32121710	32121786	.	+	.	gene_id "ENSG00000235790.3"; transcript_id "ENST00000445166.1"; gene_type "antisense"; gene_status "NOVEL"; gene_name "RP11-73M7.6"; transcript_type "antisense"; transcript_status "KNOWN"; transcript_name "RP11-73M7.6-001"; exon_number 1; exon_id "ENSE00001691559.1"; level 2; tag "basic"; havana_gene "OTTHUMG00000003881.4"; havana_transcript "OTTHUMT00000011055.2";
chr1	HAVANA	exon	32125255	32125539	.	+	.	gene_id "ENSG00000235790.3"; transcript_id "ENST00000445166.1"; gene_type "antisense"; gene_status "NOVEL"; gene_name "RP11-73M7.6"; transcript_type "antisense"; transcript_status "KNOWN"; transcript_name "RP11-73M7.6-001"; exon_number 2; exon_id "ENSE00001793595.1"; level 2; tag "basic"; havana_gene "OTTHUMG00000003881.4"; havana_transcript "OTTHUMT00000011055.2";
chr1	HAVANA	exon	32321042	32321169	.	-	.	gene_id "ENSG00000203620.2"; transcript_id "ENST00000453837.1"; gene_type "lincRNA"; gene_status "NOVEL"; gene_name "RP11-84A19.2"; transcript_type "lincRNA"; transcript_status "KNOWN"; transcript_name "RP11-84A19.2-001"; exon_number 1; exon_id "ENSE00001620615.1"; level 2; tag "basic"; havana_gene "OTTHUMG00000003927.1"; havana_transcript "OTTHUMT00000011211.1";
chr1	HAVANA	exon	32307620	32309748	.	-	.	gene_id "ENSG00000203620.2"; transcript_id "ENST00000453837.1"; gene_type "lincRNA"; gene_status "NOVEL"; gene_name "RP11-84A19.2"; transcript_type "lincRNA"; transcript_status "KNOWN"; transcript_name "RP11-84A19.2-001"; exon_number 2; exon_id "ENSE00001738984.1"; level 2; tag "basic"; havana_gene "OTTHUMG00000003927.1"; havana_transcript "OTTHUMT00000011211.1";
chr1	HAVANA	exon	32671716	32671786	.	-	.	gene_id "ENSG00000224066.1"; transcript_id "ENST00000373604.4"; gene_type "antisense"; gene_status "NOVEL"; gene_name "RP4-622L5.7"; transcript_type "antisense"; transcript_status "KNOWN"; transcript_name "RP4-622L5.7-002"; exon_number 1; exon_id "ENSE00001710521.1"; level 1; tag "basic"; tag "exp_conf"; havana_gene "OTTHUMG00000005740.3"; havana_transcript "OTTHUMT00000091797.1";
chr1	HAVANA	exon	32670370	32670940	.	-	.	gene_id "ENSG00000224066.1"; transcript_id "ENST00000373604.4"; gene_type "antisense"; gene_status "NOVEL"; gene_name "RP4-622L5.7"; transcript_type "antisense"; transcript_status "KNOWN"; transcript_name "RP4-622L5.7-002"; exon_number 2; exon_id "ENSE00001461008.4"; level 1; tag "basic"; tag "exp_conf"; havana_gene "OTTHUMG00000005740.3"; havana_transcript "OTTHUMT00000091797.1";
chr1	HAVANA	exon	32672214	32672415	.	-	.	gene_id "ENSG00000224066.1"; transcript_id "ENST00000421616.1"; gene_type "antisense"; gene_status "NOVEL"; gene_name "RP4-622L5.7"; transcript_type "antisense"; transcript_status "KNOWN"; transcript_name "RP4-622L5.7-001"; exon_number 1; exon_id "ENSE00001608262.1"; level 2; tag "basic"; havana_gene "OTTHUMG00000005740.3"; havana_transcript "OTTHUMT00000015734.3";
chr1	HAVANA	exon	32672001	32672129	.	-	.	gene_id "ENSG00000224066.1"; transcript_id "ENST00000421616.1"; gene_type "antisense"; gene_status "NOVEL"; gene_name "RP4-622L5.7"; transcript_type "antisense"; transcript_status "KNOWN"; transcript_name "RP4-622L5.7-001"; exon_number 2; exon_id "ENSE00001797006.1"; level 2; tag "basic"; havana_gene "OTTHUMG00000005740.3"; havana_transcript "OTTHUMT00000015734.3";
chr1	HAVANA	exon	32671716	32671909	.	-	.	gene_id "ENSG00000224066.1"; transcript_id "ENST00000421616.1"; gene_type "antisense"; gene_status "NOVEL"; gene_name "RP4-622L5.7"; transcript_type "antisense"; transcript_status "KNOWN"; transcript_name "RP4-622L5.7-001"; exon_number 3; exon_id "ENSE00001734953.1"; level 2; tag "basic"; havana_gene "OTTHUMG00000005740.3"; havana_transcript "OTTHUMT00000015734.3";
chr1	HAVANA	exon	32671099	32671359	.	-	.	gene_id "ENSG00000224066.1"; transcript_id "ENST00000421616.1"; gene_type "antisense"; gene_status "NOVEL"; gene_name "RP4-622L5.7"; transcript_type "antisense"; transcript_status "KNOWN"; transcript_name "RP4-622L5.7-001"; exon_number 4; exon_id "ENSE00001660970.1"; level 2; tag "basic"; havana_gene "OTTHUMG00000005740.3"; havana_transcript "OTTHUMT00000015734.3";
chr1	HAVANA	exon	33726813	33727281	.	+	.	gene_id "ENSG00000270115.1"; transcript_id "ENST00000602618.1"; gene_type "lincRNA"; gene_status "NOVEL"; gene_name "RP11-415J8.7"; transcript_type "lincRNA"; transcript_status "KNOWN"; transcript_name "RP11-415J8.7-001"; exon_number 1; exon_id "ENSE00003297257.1"; level 2; tag "basic"; havana_gene "OTTHUMG00000183926.1"; havana_transcript "OTTHUMT00000467535.1";
chr1	HAVANA	exon	35253589	35253698	.	-	.	gene_id "ENSG00000255811.1"; transcript_id "ENST00000542839.1"; gene_type "antisense"; gene_status "NOVEL"; gene_name "RP1-34M23.5"; transcript_type "antisense"; transcript_status "KNOWN"; transcript_name "RP1-34M23.5-001"; exon_number 1; exon_id "ENSE00002215974.1"; level 2; tag "basic"; havana_gene "OTTHUMG00000167758.1"; havana_transcript "OTTHUMT00000396124.1";
chr1	HAVANA	exon	35227027	35227476	.	-	.	gene_id "ENSG00000255811.1"; transcript_id "ENST00000542839.1"; gene_type "antisense"; gene_status "NOVEL"; gene_name "RP1-34M23.5"; transcript_type "antisense"; transcript_status "KNOWN"; transcript_name "RP1-34M23.5-001"; exon_number 2; exon_id "ENSE00002267916.1"; level 2; tag "basic"; havana_gene "OTTHUMG00000167758.1"; havana_transcript "OTTHUMT00000396124.1";
chr1	HAVANA	exon	35444279	35444307	.	-	.	gene_id "ENSG00000241014.1"; transcript_id "ENST00000311990.4"; gene_type "processed_transcript"; gene_status "NOVEL"; gene_name "RP11-244H3.1"; transcript_type "lincRNA"; transcript_status "KNOWN"; transcript_name "RP11-244H3.1-001"; exon_number 1; exon_id "ENSE00001546216.1"; level 2; havana_gene "OTTHUMG00000004046.3"; havana_transcript "OTTHUMT00000011545.3";
chr1	HAVANA	exon	35443532	35443685	.	-	.	gene_id "ENSG00000241014.1"; transcript_id "ENST00000311990.4"; gene_type "processed_transcript"; gene_status "NOVEL"; gene_name "RP11-244H3.1"; transcript_type "lincRNA"; transcript_status "KNOWN"; transcript_name "RP11-244H3.1-001"; exon_number 2; exon_id "ENSE00001546215.1"; level 2; havana_gene "OTTHUMG00000004046.3"; havana_transcript "OTTHUMT00000011545.3";
chr1	HAVANA	exon	35441300	35443003	.	-	.	gene_id "ENSG00000241014.1"; transcript_id "ENST00000311990.4"; gene_type "processed_transcript"; gene_status "NOVEL"; gene_name "RP11-244H3.1"; transcript_type "lincRNA"; transcript_status "KNOWN"; transcript_name "RP11-244H3.1-001"; exon_number 3; exon_id "ENSE00001203133.7"; level 2; havana_gene "OTTHUMG00000004046.3"; havana_transcript "OTTHUMT00000011545.3";
chr1	HAVANA	exon	37790591	37790701	.	-	.	gene_id "ENSG00000223944.1"; transcript_id "ENST00000413901.1"; gene_type "lincRNA"; gene_status "NOVEL"; gene_name "RP5-1180C18.1"; transcript_type "lincRNA"; transcript_status "KNOWN"; transcript_name "RP5-1180C18.1-001"; exon_number 1; exon_id "ENSE00001616978.1"; level 1; tag "basic"; tag "exp_conf"; havana_gene "OTTHUMG00000004188.1"; havana_transcript "OTTHUMT00000012052.1";
chr1	HAVANA	exon	37741739	37741860	.	-	.	gene_id "ENSG00000223944.1"; transcript_id "ENST00000413901.1"; gene_type "lincRNA"; gene_status "NOVEL"; gene_name "RP5-1180C18.1"; transcript_type "lincRNA"; transcript_status "KNOWN"; transcript_name "RP5-1180C18.1-001"; exon_number 2; exon_id "ENSE00001660759.1"; level 1; tag "basic"; tag "exp_conf"; havana_gene "OTTHUMG00000004188.1"; havana_transcript "OTTHUMT00000012052.1";
chr1	HAVANA	exon	37736057	37736203	.	-	.	gene_id "ENSG00000223944.1"; transcript_id "ENST00000413901.1"; gene_type "lincRNA"; gene_status "NOVEL"; gene_name "RP5-1180C18.1"; transcript_type "lincRNA"; transcript_status "KNOWN"; transcript_name "RP5-1180C18.1-001"; exon_number 3; exon_id "ENSE00001786269.1"; level 1; tag "basic"; tag "exp_conf"; havana_gene "OTTHUMG00000004188.1"; havana_transcript "OTTHUMT00000012052.1";
chr1	HAVANA	exon	37728340	37728555	.	-	.	gene_id "ENSG00000223944.1"; transcript_id "ENST00000413901.1"; gene_type "lincRNA"; gene_status "NOVEL"; gene_name "RP5-1180C18.1"; transcript_type "lincRNA"; transcript_status "KNOWN"; transcript_name "RP5-1180C18.1-001"; exon_number 4; exon_id "ENSE00001719481.1"; level 1; tag "basic"; tag "exp_conf"; havana_gene "OTTHUMG00000004188.1"; havana_transcript "OTTHUMT00000012052.1";
chr1	HAVANA	exon	37939745	37940012	.	-	.	gene_id "ENSG00000233621.1"; transcript_id "ENST00000424989.1"; gene_type "antisense"; gene_status "NOVEL"; gene_name "RP11-422J8.1"; transcript_type "antisense"; transcript_status "KNOWN"; transcript_name "RP11-422J8.1-001"; exon_number 1; exon_id "ENSE00001613760.1"; level 2; tag "basic"; havana_gene "OTTHUMG00000004224.1"; havana_transcript "OTTHUMT00000012168.1";
chr1	HAVANA	exon	37921968	37922060	.	-	.	gene_id "ENSG00000233621.1"; transcript_id "ENST00000424989.1"; gene_type "antisense"; gene_status "NOVEL"; gene_name "RP11-422J8.1"; transcript_type "antisense"; transcript_status "KNOWN"; transcript_name "RP11-422J8.1-001"; exon_number 2; exon_id "ENSE00001762995.1"; level 2; tag "basic"; havana_gene "OTTHUMG00000004224.1"; havana_transcript "OTTHUMT00000012168.1";
chr1	HAVANA	exon	37920480	37921513	.	-	.	gene_id "ENSG00000233621.1"; transcript_id "ENST00000424989.1"; gene_type "antisense"; gene_status "NOVEL"; gene_name "RP11-422J8.1"; transcript_type "antisense"; transcript_status "KNOWN"; transcript_name "RP11-422J8.1-001"; exon_number 3; exon_id "ENSE00001638774.1"; level 2; tag "basic"; havana_gene "OTTHUMG00000004224.1"; havana_transcript "OTTHUMT00000012168.1";
chr1	HAVANA	exon	38512986	38513286	.	+	.	gene_id "ENSG00000224592.1"; transcript_id "ENST00000432922.1"; gene_type "lincRNA"; gene_status "NOVEL"; gene_name "RP5-884C9.2"; transcript_type "lincRNA"; transcript_status "KNOWN"; transcript_name "RP5-884C9.2-002"; exon_number 1; exon_id "ENSE00001656284.1"; level 2; tag "basic"; havana_gene "OTTHUMG00000000478.1"; havana_transcript "OTTHUMT00000001201.1";
chr1	HAVANA	exon	38568096	38568168	.	+	.	gene_id "ENSG00000224592.1"; transcript_id "ENST00000432922.1"; gene_type "lincRNA"; gene_status "NOVEL"; gene_name "RP5-884C9.2"; transcript_type "lincRNA"; transcript_status "KNOWN"; transcript_name "RP5-884C9.2-002"; exon_number 2; exon_id "ENSE00001599745.1"; level 2; tag "basic"; havana_gene "OTTHUMG00000000478.1"; havana_transcript "OTTHUMT00000001201.1";
chr1	HAVANA	exon	38569218	38569333	.	+	.	gene_id "ENSG00000224592.1"; transcript_id "ENST00000432922.1"; gene_type "lincRNA"; gene_status "NOVEL"; gene_name "RP5-884C9.2"; transcript_type "lincRNA"; transcript_status "KNOWN"; transcript_name "RP5-884C9.2-002"; exon_number 3; exon_id "ENSE00001772149.1"; level 2; tag "basic"; havana_gene "OTTHUMG00000000478.1"; havana_transcript "OTTHUMT00000001201.1";
chr1	HAVANA	exon	38571304	38571406	.	+	.	gene_id "ENSG00000224592.1"; transcript_id "ENST00000432922.1"; gene_type "lincRNA"; gene_status "NOVEL"; gene_name "RP5-884C9.2"; transcript_type "lincRNA"; transcript_status "KNOWN"; transcript_name "RP5-884C9.2-002"; exon_number 4; exon_id "ENSE00001529937.2"; level 2; tag "basic"; havana_gene "OTTHUMG00000000478.1"; havana_transcript "OTTHUMT00000001201.1";
chr1	HAVANA	exon	38680389	38680439	.	-	.	gene_id "ENSG00000237290.1"; transcript_id "ENST00000431311.1"; gene_type "lincRNA"; gene_status "NOVEL"; gene_name "RP11-214L19.1"; transcript_type "lincRNA"; transcript_status "KNOWN"; transcript_name "RP11-214L19.1-001"; exon_number 1; exon_id "ENSE00001609926.1"; level 2; tag "basic"; havana_gene "OTTHUMG00000000479.1"; havana_transcript "OTTHUMT00000001202.1";
chr1	HAVANA	exon	38677770	38678123	.	-	.	gene_id "ENSG00000237290.1"; transcript_id "ENST00000431311.1"; gene_type "lincRNA"; gene_status "NOVEL"; gene_name "RP11-214L19.1"; transcript_type "lincRNA"; transcript_status "KNOWN"; transcript_name "RP11-214L19.1-001"; exon_number 2; exon_id "ENSE00001655014.1"; level 2; tag "basic"; havana_gene "OTTHUMG00000000479.1"; havana_transcript "OTTHUMT00000001202.1";
chr1	HAVANA	exon	38677406	38677494	.	-	.	gene_id "ENSG00000237290.1"; transcript_id "ENST00000431311.1"; gene_type "lincRNA"; gene_status "NOVEL"; gene_name "RP11-214L19.1"; transcript_type "lincRNA"; transcript_status "KNOWN"; transcript_name "RP11-214L19.1-001"; exon_number 3; exon_id "ENSE00001621084.1"; level 2; tag "basic"; havana_gene "OTTHUMG00000000479.1"; havana_transcript "OTTHUMT00000001202.1";
chr1	HAVANA	exon	38674706	38676494	.	-	.	gene_id "ENSG00000237290.1"; transcript_id "ENST00000431311.1"; gene_type "lincRNA"; gene_status "NOVEL"; gene_name "RP11-214L19.1"; transcript_type "lincRNA"; transcript_status "KNOWN"; transcript_name "RP11-214L19.1-001"; exon_number 4; exon_id "ENSE00001646865.1"; level 2; tag "basic"; havana_gene "OTTHUMG00000000479.1"; havana_transcript "OTTHUMT00000001202.1";
chr1	HAVANA	exon	40099088	40099176	.	+	.	gene_id "ENSG00000225903.1"; transcript_id "ENST00000424418.1"; gene_type "antisense"; gene_status "NOVEL"; gene_name "RP1-144F13.3"; transcript_type "antisense"; transcript_status "KNOWN"; transcript_name "RP1-144F13.3-001"; exon_number 1; exon_id "ENSE00001719342.1"; level 2; tag "basic"; havana_gene "OTTHUMG00000037279.1"; havana_transcript "OTTHUMT00000090748.1";
chr1	HAVANA	exon	40099361	40099575	.	+	.	gene_id "ENSG00000225903.1"; transcript_id "ENST00000424418.1"; gene_type "antisense"; gene_status "NOVEL"; gene_name "RP1-144F13.3"; transcript_type "antisense"; transcript_status "KNOWN"; transcript_name "RP1-144F13.3-001"; exon_number 2; exon_id "ENSE00001595885.1"; level 2; tag "basic"; havana_gene "OTTHUMG00000037279.1"; havana_transcript "OTTHUMT00000090748.1";
chr1	HAVANA	exon	40254648	40255843	.	+	.	gene_id "ENSG00000261798.1"; transcript_id "ENST00000566366.1"; gene_type "antisense"; gene_status "NOVEL"; gene_name "RP1-118J21.25"; transcript_type "antisense"; transcript_status "KNOWN"; transcript_name "RP1-118J21.25-001"; exon_number 1; exon_id "ENSE00002614772.1"; level 2; tag "basic"; havana_gene "OTTHUMG00000175804.1"; havana_transcript "OTTHUMT00000431109.1";
chr1	HAVANA	exon	40363417	40363738	.	+	.	gene_id "ENSG00000236546.1"; transcript_id "ENST00000418255.1"; gene_type "antisense"; gene_status "NOVEL"; gene_name "RP1-118J21.5"; transcript_type "antisense"; transcript_status "KNOWN"; transcript_name "RP1-118J21.5-001"; exon_number 1; exon_id "ENSE00001613777.1"; level 2; tag "basic"; havana_gene "OTTHUMG00000009292.1"; havana_transcript "OTTHUMT00000025754.1";
chr1	HAVANA	exon	40364308	40364770	.	+	.	gene_id "ENSG00000236546.1"; transcript_id "ENST00000418255.1"; gene_type "antisense"; gene_status "NOVEL"; gene_name "RP1-118J21.5"; transcript_type "antisense"; transcript_status "KNOWN"; transcript_name "RP1-118J21.5-001"; exon_number 2; exon_id "ENSE00001647413.1"; level 2; tag "basic"; havana_gene "OTTHUMG00000009292.1"; havana_transcript "OTTHUMT00000025754.1";
chr1	HAVANA	exon	41708247	41708378	.	+	.	gene_id "ENSG00000235358.1"; transcript_id "ENST00000445073.1"; gene_type "lincRNA"; gene_status "NOVEL"; gene_name "RP11-399E6.1"; transcript_type "lincRNA"; transcript_status "KNOWN"; transcript_name "RP11-399E6.1-002"; exon_number 1; exon_id "ENSE00001747524.1"; level 2; tag "basic"; havana_gene "OTTHUMG00000005710.1"; havana_transcript "OTTHUMT00000015626.1";
chr1	HAVANA	exon	41749957	41750533	.	+	.	gene_id "ENSG00000235358.1"; transcript_id "ENST00000445073.1"; gene_type "lincRNA"; gene_status "NOVEL"; gene_name "RP11-399E6.1"; transcript_type "lincRNA"; transcript_status "KNOWN"; transcript_name "RP11-399E6.1-002"; exon_number 2; exon_id "ENSE00001685956.1"; level 2; tag "basic"; havana_gene "OTTHUMG00000005710.1"; havana_transcript "OTTHUMT00000015626.1";
chr1	HAVANA	exon	42803597	42804047	.	-	.	gene_id "ENSG00000227527.2"; transcript_id "ENST00000436207.2"; gene_type "sense_overlapping"; gene_status "NOVEL"; gene_name "RP11-223A3.1"; transcript_type "sense_overlapping"; transcript_status "KNOWN"; transcript_name "RP11-223A3.1-001"; exon_number 1; exon_id "ENSE00001805423.1"; level 2; tag "non_canonical_TEC"; tag "basic"; havana_gene "OTTHUMG00000007027.2"; havana_transcript "OTTHUMT0000…
chr1	HAVANA	exon	42801057	42801266	.	-	.	gene_id "ENSG00000227527.2"; transcript_id "ENST00000436207.2"; gene_type "sense_overlapping"; gene_status "NOVEL"; gene_name "RP11-223A3.1"; transcript_type "sense_overlapping"; transcript_status "KNOWN"; transcript_name "RP11-223A3.1-001"; exon_number 2; exon_id "ENSE00001662567.2"; level 2; tag "non_canonical_TEC"; tag "basic"; havana_gene "OTTHUMG00000007027.2"; havana_transcript "OTTHUMT0000…
chr1	HAVANA	exon	43424775	43425248	.	+	.	gene_id "ENSG00000227533.1"; transcript_id "ENST00000416689.1"; gene_type "lincRNA"; gene_status "NOVEL"; gene_name "SLC2A1-AS1"; transcript_type "retained_intron"; transcript_status "KNOWN"; transcript_name "SLC2A1-AS1-001"; exon_number 1; exon_id "ENSE00001670031.1"; level 2; havana_gene "OTTHUMG00000007699.1"; havana_transcript "OTTHUMT00000020687.1";
chr1	HAVANA	exon	43435920	43436065	.	+	.	gene_id "ENSG00000227533.1"; transcript_id "ENST00000416689.1"; gene_type "lincRNA"; gene_status "NOVEL"; gene_name "SLC2A1-AS1"; transcript_type "retained_intron"; transcript_status "KNOWN"; transcript_name "SLC2A1-AS1-001"; exon_number 2; exon_id "ENSE00001777132.1"; level 2; havana_gene "OTTHUMG00000007699.1"; havana_transcript "OTTHUMT00000020687.1";
chr1	HAVANA	exon	43439645	43442099	.	+	.	gene_id "ENSG00000227533.1"; transcript_id "ENST00000416689.1"; gene_type "lincRNA"; gene_status "NOVEL"; gene_name "SLC2A1-AS1"; transcript_type "retained_intron"; transcript_status "KNOWN"; transcript_name "SLC2A1-AS1-001"; exon_number 3; exon_id "ENSE00001790621.1"; level 2; havana_gene "OTTHUMG00000007699.1"; havana_transcript "OTTHUMT00000020687.1";
chr1	HAVANA	exon	43850784	43850812	.	+	.	gene_id "ENSG00000229431.1"; transcript_id "ENST00000436713.1"; gene_type "antisense"; gene_status "NOVEL"; gene_name "RP1-92O14.6"; transcript_type "antisense"; transcript_status "KNOWN"; transcript_name "RP1-92O14.6-001"; exon_number 1; exon_id "ENSE00001618104.1"; level 2; tag "basic"; havana_gene "OTTHUMG00000037499.1"; havana_transcript "OTTHUMT00000091291.1";
chr1	HAVANA	exon	43850955	43851050	.	+	.	gene_id "ENSG00000229431.1"; transcript_id "ENST00000436713.1"; gene_type "antisense"; gene_status "NOVEL"; gene_name "RP1-92O14.6"; transcript_type "antisense"; transcript_status "KNOWN"; transcript_name "RP1-92O14.6-001"; exon_number 2; exon_id "ENSE00001797225.1"; level 2; tag "basic"; havana_gene "OTTHUMG00000037499.1"; havana_transcript "OTTHUMT00000091291.1";
chr1	HAVANA	exon	43853180	43853335	.	+	.	gene_id "ENSG00000229431.1"; transcript_id "ENST00000436713.1"; gene_type "antisense"; gene_status "NOVEL"; gene_name "RP1-92O14.6"; transcript_type "antisense"; transcript_status "KNOWN"; transcript_name "RP1-92O14.6-001"; exon_number 3; exon_id "ENSE00001681113.1"; level 2; tag "basic"; havana_gene "OTTHUMG00000037499.1"; havana_transcript "OTTHUMT00000091291.1";
chr1	HAVANA	exon	43854377	43854826	.	+	.	gene_id "ENSG00000229431.1"; transcript_id "ENST00000436713.1"; gene_type "antisense"; gene_status "NOVEL"; gene_name "RP1-92O14.6"; transcript_type "antisense"; transcript_status "KNOWN"; transcript_name "RP1-92O14.6-001"; exon_number 4; exon_id "ENSE00001690872.1"; level 2; tag "basic"; havana_gene "OTTHUMG00000037499.1"; havana_transcript "OTTHUMT00000091291.1";
chr1	HAVANA	exon	44509169	44509253	.	+	.	gene_id "ENSG00000230615.2"; transcript_id "ENST00000609636.1"; gene_type "lincRNA"; gene_status "NOVEL"; gene_name "RP5-1198O20.4"; transcript_type "lincRNA"; transcript_status "KNOWN"; transcript_name "RP5-1198O20.4-008"; exon_number 1; exon_id "ENSE00003703741.1"; level 2; havana_gene "OTTHUMG00000008300.2"; havana_transcript "OTTHUMT00000472594.1";
chr1	HAVANA	exon	44511719	44511794	.	+	.	gene_id "ENSG00000230615.2"; transcript_id "ENST00000609636.1"; gene_type "lincRNA"; gene_status "NOVEL"; gene_name "RP5-1198O20.4"; transcript_type "lincRNA"; transcript_status "KNOWN"; transcript_name "RP5-1198O20.4-008"; exon_number 2; exon_id "ENSE00001594977.1"; level 2; havana_gene "OTTHUMG00000008300.2"; havana_transcript "OTTHUMT00000472594.1";
chr1	HAVANA	exon	44514030	44514158	.	+	.	gene_id "ENSG00000230615.2"; transcript_id "ENST00000609636.1"; gene_type "lincRNA"; gene_status "NOVEL"; gene_name "RP5-1198O20.4"; transcript_type "lincRNA"; transcript_status "KNOWN"; transcript_name "RP5-1198O20.4-008"; exon_number 3; exon_id "ENSE00001602397.1"; level 2; havana_gene "OTTHUMG00000008300.2"; havana_transcript "OTTHUMT00000472594.1";
chr1	HAVANA	exon	44516622	44516787	.	+	.	gene_id "ENSG00000230615.2"; transcript_id "ENST00000609636.1"; gene_type "lincRNA"; gene_status "NOVEL"; gene_name "RP5-1198O20.4"; transcript_type "lincRNA"; transcript_status "KNOWN"; transcript_name "RP5-1198O20.4-008"; exon_number 4; exon_id "ENSE00003707122.1"; level 2; havana_gene "OTTHUMG00000008300.2"; havana_transcript "OTTHUMT00000472594.1";
chr1	HAVANA	exon	44516787	44517166	.	+	.	gene_id "ENSG00000230615.2"; transcript_id "ENST00000447959.1"; gene_type "lincRNA"; gene_status "NOVEL"; gene_name "RP5-1198O20.4"; transcript_type "lincRNA"; transcript_status "KNOWN"; transcript_name "RP5-1198O20.4-003"; exon_number 1; exon_id "ENSE00001637886.1"; level 2; havana_gene "OTTHUMG00000008300.2"; havana_transcript "OTTHUMT00000022877.1";
chr1	HAVANA	exon	44541763	44542142	.	+	.	gene_id "ENSG00000230615.2"; transcript_id "ENST00000447959.1"; gene_type "lincRNA"; gene_status "NOVEL"; gene_name "RP5-1198O20.4"; transcript_type "lincRNA"; transcript_status "KNOWN"; transcript_name "RP5-1198O20.4-003"; exon_number 2; exon_id "ENSE00001598505.1"; level 2; havana_gene "OTTHUMG00000008300.2"; havana_transcript "OTTHUMT00000022877.1";
chr1	HAVANA	exon	46600203	46600326	.	+	.	gene_id "ENSG00000227857.2"; transcript_id "ENST00000452785.2"; gene_type "antisense"; gene_status "NOVEL"; gene_name "RP4-533D7.5"; transcript_type "antisense"; transcript_status "KNOWN"; transcript_name "RP4-533D7.5-001"; exon_number 1; exon_id "ENSE00001762289.1"; level 2; tag "basic"; havana_gene "OTTHUMG00000008098.1"; havana_transcript "OTTHUMT00000022173.1";
chr1	HAVANA	exon	46604539	46604753	.	+	.	gene_id "ENSG00000227857.2"; transcript_id "ENST00000452785.2"; gene_type "antisense"; gene_status "NOVEL"; gene_name "RP4-533D7.5"; transcript_type "antisense"; transcript_status "KNOWN"; transcript_name "RP4-533D7.5-001"; exon_number 2; exon_id "ENSE00001757384.1"; level 2; tag "basic"; havana_gene "OTTHUMG00000008098.1"; havana_transcript "OTTHUMT00000022173.1";
chr1	HAVANA	exon	47644922	47645110	.	+	.	gene_id "ENSG00000224805.2"; transcript_id "ENST00000429328.2"; gene_type "antisense"; gene_status "NOVEL"; gene_name "LINC00853"; transcript_type "antisense"; transcript_status "KNOWN"; transcript_name "LINC00853-001"; exon_number 1; exon_id "ENSE00001725217.1"; level 2; tag "basic"; havana_gene "OTTHUMG00000007850.2"; havana_transcript "OTTHUMT00000021648.2";
chr1	HAVANA	exon	47645540	47646011	.	+	.	gene_id "ENSG00000224805.2"; transcript_id "ENST00000429328.2"; gene_type "antisense"; gene_status "NOVEL"; gene_name "LINC00853"; transcript_type "antisense"; transcript_status "KNOWN"; transcript_name "LINC00853-001"; exon_number 2; exon_id "ENSE00001610036.2"; level 2; tag "basic"; havana_gene "OTTHUMG00000007850.2"; havana_transcript "OTTHUMT00000021648.2";
chr1	HAVANA	exon	50902700	50902978	.	-	.	gene_id "ENSG00000271782.1"; transcript_id "ENST00000607815.1"; gene_type "lincRNA"; gene_status "NOVEL"; gene_name "RP5-850O15.4"; transcript_type "lincRNA"; transcript_status "KNOWN"; transcript_name "RP5-850O15.4-001"; exon_number 1; exon_id "ENSE00003696991.1"; level 2; tag "basic"; havana_gene "OTTHUMG00000185784.1"; havana_transcript "OTTHUMT00000471246.1";
chr1	HAVANA	exon	51795326	51795481	.	+	.	gene_id "ENSG00000261664.1"; transcript_id "ENST00000564479.1"; gene_type "antisense"; gene_status "NOVEL"; gene_name "RP11-275F13.1"; transcript_type "antisense"; transcript_status "KNOWN"; transcript_name "RP11-275F13.1-002"; exon_number 1; exon_id "ENSE00002625047.1"; level 2; tag "basic"; havana_gene "OTTHUMG00000008189.1"; havana_transcript "OTTHUMT00000022418.1";
chr1	HAVANA	exon	51795802	51795885	.	+	.	gene_id "ENSG00000261664.1"; transcript_id "ENST00000564479.1"; gene_type "antisense"; gene_status "NOVEL"; gene_name "RP11-275F13.1"; transcript_type "antisense"; transcript_status "KNOWN"; transcript_name "RP11-275F13.1-002"; exon_number 2; exon_id "ENSE00002601637.1"; level 2; tag "basic"; havana_gene "OTTHUMG00000008189.1"; havana_transcript "OTTHUMT00000022418.1";
chr1	HAVANA	exon	51800425	51800996	.	+	.	gene_id "ENSG00000261664.1"; transcript_id "ENST00000564479.1"; gene_type "antisense"; gene_status "NOVEL"; gene_name "RP11-275F13.1"; transcript_type "antisense"; transcript_status "KNOWN"; transcript_name "RP11-275F13.1-002"; exon_number 3; exon_id "ENSE00002598814.1"; level 2; tag "basic"; havana_gene "OTTHUMG00000008189.1"; havana_transcript "OTTHUMT00000022418.1";
chr1	HAVANA	exon	51927393	51927807	.	+	.	gene_id "ENSG00000238140.1"; transcript_id "ENST00000424246.1"; gene_type "antisense"; gene_status "NOVEL"; gene_name "RP11-253A20.1"; transcript_type "antisense"; transcript_status "KNOWN"; transcript_name "RP11-253A20.1-001"; exon_number 1; exon_id "ENSE00001654143.1"; level 2; tag "basic"; havana_gene "OTTHUMG00000008236.1"; havana_transcript "OTTHUMT00000022587.1";
chr1	HAVANA	exon	51928826	51929088	.	+	.	gene_id "ENSG00000238140.1"; transcript_id "ENST00000424246.1"; gene_type "antisense"; gene_status "NOVEL"; gene_name "RP11-253A20.1"; transcript_type "antisense"; transcript_status "KNOWN"; transcript_name "RP11-253A20.1-001"; exon_number 2; exon_id "ENSE00001604864.1"; level 2; tag "basic"; havana_gene "OTTHUMG00000008236.1"; havana_transcript "OTTHUMT00000022587.1";
chr1	HAVANA	exon	52259637	52259725	.	+	.	gene_id "ENSG00000266993.1"; transcript_id "ENST00000588291.1"; gene_type "antisense"; gene_status "NOVEL"; gene_name "RP4-657D16.3"; transcript_type "antisense"; transcript_status "KNOWN"; transcript_name "RP4-657D16.3-003"; exon_number 1; exon_id "ENSE00002892729.1"; level 2; tag "basic"; havana_gene "OTTHUMG00000008380.4"; havana_transcript "OTTHUMT00000460084.1";
chr1	HAVANA	exon	52263627	52264099	.	+	.	gene_id "ENSG00000266993.1"; transcript_id "ENST00000588291.1"; gene_type "antisense"; gene_status "NOVEL"; gene_name "RP4-657D16.3"; transcript_type "antisense"; transcript_status "KNOWN"; transcript_name "RP4-657D16.3-003"; exon_number 2; exon_id "ENSE00002823880.1"; level 2; tag "basic"; havana_gene "OTTHUMG00000008380.4"; havana_transcript "OTTHUMT00000460084.1";
chr1	HAVANA	exon	52516590	52516637	.	+	.	gene_id "ENSG00000228369.2"; transcript_id "ENST00000428794.1"; gene_type "antisense"; gene_status "NOVEL"; gene_name "TXNDC12-AS1"; transcript_type "antisense"; transcript_status "KNOWN"; transcript_name "TXNDC12-AS1-001"; exon_number 1; exon_id "ENSE00001729962.1"; level 2; tag "basic"; havana_gene "OTTHUMG00000008632.2"; havana_transcript "OTTHUMT00000023823.2";
chr1	HAVANA	exon	52517456	52517521	.	+	.	gene_id "ENSG00000228369.2"; transcript_id "ENST00000428794.1"; gene_type "antisense"; gene_status "NOVEL"; gene_name "TXNDC12-AS1"; transcript_type "antisense"; transcript_status "KNOWN"; transcript_name "TXNDC12-AS1-001"; exon_number 2; exon_id "ENSE00001685534.1"; level 2; tag "basic"; havana_gene "OTTHUMG00000008632.2"; havana_transcript "OTTHUMT00000023823.2";
chr1	HAVANA	exon	52518079	52518355	.	+	.	gene_id "ENSG00000228369.2"; transcript_id "ENST00000428794.1"; gene_type "antisense"; gene_status "NOVEL"; gene_name "TXNDC12-AS1"; transcript_type "antisense"; transcript_status "KNOWN"; transcript_name "TXNDC12-AS1-001"; exon_number 3; exon_id "ENSE00001662525.1"; level 2; tag "basic"; havana_gene "OTTHUMG00000008632.2"; havana_transcript "OTTHUMT00000023823.2";
chr1	HAVANA	exon	53550807	53551174	.	-	.	gene_id "ENSG00000232993.1"; transcript_id "ENST00000447867.1"; gene_type "antisense"; gene_status "NOVEL"; gene_name "RP11-334A14.5"; transcript_type "antisense"; transcript_status "KNOWN"; transcript_name "RP11-334A14.5-001"; exon_number 1; exon_id "ENSE00001638357.1"; level 2; tag "basic"; havana_gene "OTTHUMG00000008920.1"; havana_transcript "OTTHUMT00000024694.1";
chr1	HAVANA	exon	53535610	53535708	.	-	.	gene_id "ENSG00000232993.1"; transcript_id "ENST00000447867.1"; gene_type "antisense"; gene_status "NOVEL"; gene_name "RP11-334A14.5"; transcript_type "antisense"; transcript_status "KNOWN"; transcript_name "RP11-334A14.5-001"; exon_number 2; exon_id "ENSE00001742090.1"; level 2; tag "basic"; havana_gene "OTTHUMG00000008920.1"; havana_transcript "OTTHUMT00000024694.1";
chr1	HAVANA	exon	53704282	53705017	.	+	.	gene_id "ENSG00000226754.1"; transcript_id "ENST00000458151.1"; gene_type "antisense"; gene_status "NOVEL"; gene_name "RP5-1024G6.5"; transcript_type "antisense"; transcript_status "KNOWN"; transcript_name "RP5-1024G6.5-001"; exon_number 1; exon_id "ENSE00001693843.1"; level 1; tag "basic"; tag "exp_conf"; havana_gene "OTTHUMG00000008941.1"; havana_transcript "OTTHUMT00000024756.1";
chr1	HAVANA	exon	53707519	53707617	.	+	.	gene_id "ENSG00000226754.1"; transcript_id "ENST00000458151.1"; gene_type "antisense"; gene_status "NOVEL"; gene_name "RP5-1024G6.5"; transcript_type "antisense"; transcript_status "KNOWN"; transcript_name "RP5-1024G6.5-001"; exon_number 2; exon_id "ENSE00001715181.1"; level 1; tag "basic"; tag "exp_conf"; havana_gene "OTTHUMG00000008941.1"; havana_transcript "OTTHUMT00000024756.1";
chr1	HAVANA	exon	53708110	53708455	.	+	.	gene_id "ENSG00000226754.1"; transcript_id "ENST00000458151.1"; gene_type "antisense"; gene_status "NOVEL"; gene_name "RP5-1024G6.5"; transcript_type "antisense"; transcript_status "KNOWN"; transcript_name "RP5-1024G6.5-001"; exon_number 3; exon_id "ENSE00001612706.1"; level 1; tag "basic"; tag "exp_conf"; havana_gene "OTTHUMG00000008941.1"; havana_transcript "OTTHUMT00000024756.1";
chr1	HAVANA	exon	53708036	53710212	.	-	.	gene_id "ENSG00000270172.1"; transcript_id "ENST00000602943.1"; gene_type "lincRNA"; gene_status "NOVEL"; gene_name "RP5-1024G6.8"; transcript_type "lincRNA"; transcript_status "KNOWN"; transcript_name "RP5-1024G6.8-001"; exon_number 1; exon_id "ENSE00003318100.1"; level 2; tag "basic"; havana_gene "OTTHUMG00000183923.1"; havana_transcript "OTTHUMT00000467531.1";
chr1	HAVANA	exon	53753696	53754104	.	+	.	gene_id "ENSG00000228838.1"; transcript_id "ENST00000421637.1"; gene_type "antisense"; gene_status "NOVEL"; gene_name "RP4-784A16.2"; transcript_type "antisense"; transcript_status "KNOWN"; transcript_name "RP4-784A16.2-001"; exon_number 1; exon_id "ENSE00001623019.1"; level 2; tag "basic"; havana_gene "OTTHUMG00000008930.1"; havana_transcript "OTTHUMT00000024728.1";
chr1	HAVANA	exon	53755113	53755378	.	+	.	gene_id "ENSG00000228838.1"; transcript_id "ENST00000421637.1"; gene_type "antisense"; gene_status "NOVEL"; gene_name "RP4-784A16.2"; transcript_type "antisense"; transcript_status "KNOWN"; transcript_name "RP4-784A16.2-001"; exon_number 2; exon_id "ENSE00001738290.1"; level 2; tag "basic"; havana_gene "OTTHUMG00000008930.1"; havana_transcript "OTTHUMT00000024728.1";
chr1	HAVANA	exon	54751078	54751155	.	+	.	gene_id "ENSG00000225632.1"; transcript_id "ENST00000426901.1"; gene_type "antisense"; gene_status "NOVEL"; gene_name "RP5-997D24.3"; transcript_type "antisense"; transcript_status "KNOWN"; transcript_name "RP5-997D24.3-001"; exon_number 1; exon_id "ENSE00001669203.1"; level 2; tag "basic"; havana_gene "OTTHUMG00000008263.1"; havana_transcript "OTTHUMT00000022719.1";
chr1	HAVANA	exon	54752012	54753044	.	+	.	gene_id "ENSG00000225632.1"; transcript_id "ENST00000426901.1"; gene_type "antisense"; gene_status "NOVEL"; gene_name "RP5-997D24.3"; transcript_type "antisense"; transcript_status "KNOWN"; transcript_name "RP5-997D24.3-001"; exon_number 2; exon_id "ENSE00001679107.1"; level 2; tag "basic"; havana_gene "OTTHUMG00000008263.1"; havana_transcript "OTTHUMT00000022719.1";
chr1	HAVANA	exon	55258558	55258732	.	+	.	gene_id "ENSG00000237453.1"; transcript_id "ENST00000450503.1"; gene_type "antisense"; gene_status "NOVEL"; gene_name "RP11-67L3.2"; transcript_type "antisense"; transcript_status "KNOWN"; transcript_name "RP11-67L3.2-001"; exon_number 1; exon_id "ENSE00001791792.1"; level 1; tag "basic"; tag "exp_conf"; havana_gene "OTTHUMG00000009987.2"; havana_transcript "OTTHUMT00000027675.2";
chr1	HAVANA	exon	55260411	55260578	.	+	.	gene_id "ENSG00000237453.1"; transcript_id "ENST00000450503.1"; gene_type "antisense"; gene_status "NOVEL"; gene_name "RP11-67L3.2"; transcript_type "antisense"; transcript_status "KNOWN"; transcript_name "RP11-67L3.2-001"; exon_number 2; exon_id "ENSE00001656086.1"; level 1; tag "basic"; tag "exp_conf"; havana_gene "OTTHUMG00000009987.2"; havana_transcript "OTTHUMT00000027675.2";
chr1	HAVANA	exon	55353400	55353649	.	+	.	gene_id "ENSG00000233203.2"; transcript_id "ENST00000436033.1"; gene_type "antisense"; gene_status "NOVEL"; gene_name "RP11-67L3.4"; transcript_type "antisense"; transcript_status "KNOWN"; transcript_name "RP11-67L3.4-002"; exon_number 1; exon_id "ENSE00001612768.1"; level 2; tag "basic"; havana_gene "OTTHUMG00000009988.1"; havana_transcript "OTTHUMT00000027677.1";
chr1	HAVANA	exon	55354173	55354336	.	+	.	gene_id "ENSG00000233203.2"; transcript_id "ENST00000436033.1"; gene_type "antisense"; gene_status "NOVEL"; gene_name "RP11-67L3.4"; transcript_type "antisense"; transcript_status "KNOWN"; transcript_name "RP11-67L3.4-002"; exon_number 2; exon_id "ENSE00001745953.1"; level 2; tag "basic"; havana_gene "OTTHUMG00000009988.1"; havana_transcript "OTTHUMT00000027677.1";
chr1	HAVANA	exon	56046710	56046867	.	+	.	gene_id "ENSG00000234810.1"; transcript_id "ENST00000422374.1"; gene_type "lincRNA"; gene_status "NOVEL"; gene_name "RP11-466L17.1"; transcript_type "lincRNA"; transcript_status "KNOWN"; transcript_name "RP11-466L17.1-001"; exon_number 1; exon_id "ENSE00001721335.1"; level 2; tag "basic"; havana_gene "OTTHUMG00000008246.1"; havana_transcript "OTTHUMT00000022603.1";
chr1	HAVANA	exon	56080594	56080675	.	+	.	gene_id "ENSG00000234810.1"; transcript_id "ENST00000422374.1"; gene_type "lincRNA"; gene_status "NOVEL"; gene_name "RP11-466L17.1"; transcript_type "lincRNA"; transcript_status "KNOWN"; transcript_name "RP11-466L17.1-001"; exon_number 2; exon_id "ENSE00001712554.1"; level 2; tag "basic"; havana_gene "OTTHUMG00000008246.1"; havana_transcript "OTTHUMT00000022603.1";
chr1	HAVANA	exon	56196853	56200675	.	+	.	gene_id "ENSG00000234810.1"; transcript_id "ENST00000422374.1"; gene_type "lincRNA"; gene_status "NOVEL"; gene_name "RP11-466L17.1"; transcript_type "lincRNA"; transcript_status "KNOWN"; transcript_name "RP11-466L17.1-001"; exon_number 3; exon_id "ENSE00001523642.2"; level 2; tag "basic"; havana_gene "OTTHUMG00000008246.1"; havana_transcript "OTTHUMT00000022603.1";
chr1	HAVANA	exon	56724041	56724243	.	-	.	gene_id "ENSG00000260971.3"; transcript_id "ENST00000569425.3"; gene_type "lincRNA"; gene_status "NOVEL"; gene_name "RP11-504A18.1"; transcript_type "lincRNA"; transcript_status "KNOWN"; transcript_name "RP11-504A18.1-001"; exon_number 1; exon_id "ENSE00002626501.1"; level 2; tag "basic"; havana_gene "OTTHUMG00000175839.3"; havana_transcript "OTTHUMT00000431164.3";
chr1	HAVANA	exon	56719325	56719565	.	-	.	gene_id "ENSG00000260971.3"; transcript_id "ENST00000569425.3"; gene_type "lincRNA"; gene_status "NOVEL"; gene_name "RP11-504A18.1"; transcript_type "lincRNA"; transcript_status "KNOWN"; transcript_name "RP11-504A18.1-001"; exon_number 2; exon_id "ENSE00002596176.1"; level 2; tag "basic"; havana_gene "OTTHUMG00000175839.3"; havana_transcript "OTTHUMT00000431164.3";
chr1	HAVANA	exon	56713966	56714872	.	-	.	gene_id "ENSG00000260971.3"; transcript_id "ENST00000569425.3"; gene_type "lincRNA"; gene_status "NOVEL"; gene_name "RP11-504A18.1"; transcript_type "lincRNA"; transcript_status "KNOWN"; transcript_name "RP11-504A18.1-001"; exon_number 3; exon_id "ENSE00002618882.3"; level 2; tag "basic"; havana_gene "OTTHUMG00000175839.3"; havana_transcript "OTTHUMT00000431164.3";
chr1	HAVANA	exon	58328127	58328599	.	+	.	gene_id "ENSG00000226759.3"; transcript_id "ENST00000590080.1"; gene_type "antisense"; gene_status "NOVEL"; gene_name "RP4-737A23.2"; transcript_type "antisense"; transcript_status "KNOWN"; transcript_name "RP4-737A23.2-016"; exon_number 1; exon_id "ENSE00002756048.1"; level 2; tag "basic"; havana_gene "OTTHUMG00000008286.5"; havana_transcript "OTTHUMT00000460046.1";
chr1	HAVANA	exon	58342403	58342514	.	+	.	gene_id "ENSG00000226759.3"; transcript_id "ENST00000590080.1"; gene_type "antisense"; gene_status "NOVEL"; gene_name "RP4-737A23.2"; transcript_type "antisense"; transcript_status "KNOWN"; transcript_name "RP4-737A23.2-016"; exon_number 2; exon_id "ENSE00002971872.1"; level 2; tag "basic"; havana_gene "OTTHUMG00000008286.5"; havana_transcript "OTTHUMT00000460046.1";
chr1	HAVANA	exon	58343969	58344016	.	+	.	gene_id "ENSG00000226759.3"; transcript_id "ENST00000590080.1"; gene_type "antisense"; gene_status "NOVEL"; gene_name "RP4-737A23.2"; transcript_type "antisense"; transcript_status "KNOWN"; transcript_name "RP4-737A23.2-016"; exon_number 3; exon_id "ENSE00002925627.1"; level 2; tag "basic"; havana_gene "OTTHUMG00000008286.5"; havana_transcript "OTTHUMT00000460046.1";
chr1	HAVANA	exon	58328127	58328712	.	+	.	gene_id "ENSG00000226759.3"; transcript_id "ENST00000588058.1"; gene_type "antisense"; gene_status "NOVEL"; gene_name "RP4-737A23.2"; transcript_type "antisense"; transcript_status "KNOWN"; transcript_name "RP4-737A23.2-013"; exon_number 1; exon_id "ENSE00001760320.2"; level 2; tag "basic"; havana_gene "OTTHUMG00000008286.5"; havana_transcript "OTTHUMT00000460047.1";
chr1	HAVANA	exon	58343969	58344137	.	+	.	gene_id "ENSG00000226759.3"; transcript_id "ENST00000588058.1"; gene_type "antisense"; gene_status "NOVEL"; gene_name "RP4-737A23.2"; transcript_type "antisense"; transcript_status "KNOWN"; transcript_name "RP4-737A23.2-013"; exon_number 2; exon_id "ENSE00002830591.1"; level 2; tag "basic"; havana_gene "OTTHUMG00000008286.5"; havana_transcript "OTTHUMT00000460047.1";
chr1	HAVANA	exon	58328127	58328191	.	+	.	gene_id "ENSG00000226759.3"; transcript_id "ENST00000592838.1"; gene_type "antisense"; gene_status "NOVEL"; gene_name "RP4-737A23.2"; transcript_type "antisense"; transcript_status "KNOWN"; transcript_name "RP4-737A23.2-015"; exon_number 1; exon_id "ENSE00002926937.1"; level 2; tag "basic"; havana_gene "OTTHUMG00000008286.5"; havana_transcript "OTTHUMT00000460048.1";
chr1	HAVANA	exon	58330094	58330266	.	+	.	gene_id "ENSG00000226759.3"; transcript_id "ENST00000592838.1"; gene_type "antisense"; gene_status "NOVEL"; gene_name "RP4-737A23.2"; transcript_type "antisense"; transcript_status "KNOWN"; transcript_name "RP4-737A23.2-015"; exon_number 2; exon_id "ENSE00001713361.1"; level 2; tag "basic"; havana_gene "OTTHUMG00000008286.5"; havana_transcript "OTTHUMT00000460048.1";
chr1	HAVANA	exon	58330379	58330496	.	+	.	gene_id "ENSG00000226759.3"; transcript_id "ENST00000592838.1"; gene_type "antisense"; gene_status "NOVEL"; gene_name "RP4-737A23.2"; transcript_type "antisense"; transcript_status "KNOWN"; transcript_name "RP4-737A23.2-015"; exon_number 3; exon_id "ENSE00002769002.1"; level 2; tag "basic"; havana_gene "OTTHUMG00000008286.5"; havana_transcript "OTTHUMT00000460048.1";
chr1	HAVANA	exon	58331974	58332072	.	+	.	gene_id "ENSG00000226759.3"; transcript_id "ENST00000592838.1"; gene_type "antisense"; gene_status "NOVEL"; gene_name "RP4-737A23.2"; transcript_type "antisense"; transcript_status "KNOWN"; transcript_name "RP4-737A23.2-015"; exon_number 4; exon_id "ENSE00002862834.1"; level 2; tag "basic"; havana_gene "OTTHUMG00000008286.5"; havana_transcript "OTTHUMT00000460048.1";
chr1	HAVANA	exon	58342403	58342514	.	+	.	gene_id "ENSG00000226759.3"; transcript_id "ENST00000592838.1"; gene_type "antisense"; gene_status "NOVEL"; gene_name "RP4-737A23.2"; transcript_type "antisense"; transcript_status "KNOWN"; transcript_name "RP4-737A23.2-015"; exon_number 5; exon_id "ENSE00002971872.1"; level 2; tag "basic"; havana_gene "OTTHUMG00000008286.5"; havana_transcript "OTTHUMT00000460048.1";
chr1	HAVANA	exon	58343969	58344139	.	+	.	gene_id "ENSG00000226759.3"; transcript_id "ENST00000592838.1"; gene_type "antisense"; gene_status "NOVEL"; gene_name "RP4-737A23.2"; transcript_type "antisense"; transcript_status "KNOWN"; transcript_name "RP4-737A23.2-015"; exon_number 6; exon_id "ENSE00002817096.1"; level 2; tag "basic"; havana_gene "OTTHUMG00000008286.5"; havana_transcript "OTTHUMT00000460048.1";
chr1	HAVANA	exon	59486059	59486295	.	+	.	gene_id "ENSG00000230812.1"; transcript_id "ENST00000447329.1"; gene_type "lincRNA"; gene_status "NOVEL"; gene_name "RP4-794H19.4"; transcript_type "lincRNA"; transcript_status "KNOWN"; transcript_name "RP4-794H19.4-002"; exon_number 1; exon_id "ENSE00001702204.1"; level 2; tag "basic"; havana_gene "OTTHUMG00000008373.2"; havana_transcript "OTTHUMT00000023037.2";
chr1	HAVANA	exon	59487160	59487249	.	+	.	gene_id "ENSG00000230812.1"; transcript_id "ENST00000447329.1"; gene_type "lincRNA"; gene_status "NOVEL"; gene_name "RP4-794H19.4"; transcript_type "lincRNA"; transcript_status "KNOWN"; transcript_name "RP4-794H19.4-002"; exon_number 2; exon_id "ENSE00001675250.1"; level 2; tag "basic"; havana_gene "OTTHUMG00000008373.2"; havana_transcript "OTTHUMT00000023037.2";
chr1	HAVANA	exon	59498533	59498735	.	+	.	gene_id "ENSG00000230812.1"; transcript_id "ENST00000447329.1"; gene_type "lincRNA"; gene_status "NOVEL"; gene_name "RP4-794H19.4"; transcript_type "lincRNA"; transcript_status "KNOWN"; transcript_name "RP4-794H19.4-002"; exon_number 3; exon_id "ENSE00001624763.1"; level 2; tag "basic"; havana_gene "OTTHUMG00000008373.2"; havana_transcript "OTTHUMT00000023037.2";
chr1	HAVANA	exon	59521685	59521721	.	-	.	gene_id "ENSG00000241042.1"; transcript_id "ENST00000422198.1"; gene_type "lincRNA"; gene_status "NOVEL"; gene_name "RP11-145M4.1"; transcript_type "lincRNA"; transcript_status "KNOWN"; transcript_name "RP11-145M4.1-001"; exon_number 1; exon_id "ENSE00001714610.1"; level 2; tag "basic"; havana_gene "OTTHUMG00000008401.1"; havana_transcript "OTTHUMT00000023099.1";
chr1	HAVANA	exon	59520069	59520202	.	-	.	gene_id "ENSG00000241042.1"; transcript_id "ENST00000422198.1"; gene_type "lincRNA"; gene_status "NOVEL"; gene_name "RP11-145M4.1"; transcript_type "lincRNA"; transcript_status "KNOWN"; transcript_name "RP11-145M4.1-001"; exon_number 2; exon_id "ENSE00001743435.1"; level 2; tag "basic"; havana_gene "OTTHUMG00000008401.1"; havana_transcript "OTTHUMT00000023099.1";
chr1	HAVANA	exon	59612348	59612547	.	-	.	gene_id "ENSG00000224609.2"; transcript_id "ENST00000425914.2"; gene_type "processed_transcript"; gene_status "NOVEL"; gene_name "RP11-470E16.1"; transcript_type "lincRNA"; transcript_status "KNOWN"; transcript_name "RP11-470E16.1-001"; exon_number 1; exon_id "ENSE00002962832.1"; level 2; tag "basic"; havana_gene "OTTHUMG00000008403.3"; havana_transcript "OTTHUMT00000023101.2";
chr1	HAVANA	exon	59598903	59599002	.	-	.	gene_id "ENSG00000224609.2"; transcript_id "ENST00000425914.2"; gene_type "processed_transcript"; gene_status "NOVEL"; gene_name "RP11-470E16.1"; transcript_type "lincRNA"; transcript_status "KNOWN"; transcript_name "RP11-470E16.1-001"; exon_number 2; exon_id "ENSE00001680037.1"; level 2; tag "basic"; havana_gene "OTTHUMG00000008403.3"; havana_transcript "OTTHUMT00000023101.2";
chr1	HAVANA	exon	59597608	59598418	.	-	.	gene_id "ENSG00000224609.2"; transcript_id "ENST00000425914.2"; gene_type "processed_transcript"; gene_status "NOVEL"; gene_name "RP11-470E16.1"; transcript_type "lincRNA"; transcript_status "KNOWN"; transcript_name "RP11-470E16.1-001"; exon_number 3; exon_id "ENSE00001731975.1"; level 2; tag "basic"; havana_gene "OTTHUMG00000008403.3"; havana_transcript "OTTHUMT00000023101.2";
chr1	HAVANA	exon	59612348	59612499	.	-	.	gene_id "ENSG00000224609.2"; transcript_id "ENST00000587839.1"; gene_type "processed_transcript"; gene_status "NOVEL"; gene_name "RP11-470E16.1"; transcript_type "retained_intron"; transcript_status "KNOWN"; transcript_name "RP11-470E16.1-005"; exon_number 1; exon_id "ENSE00001766259.2"; level 2; havana_gene "OTTHUMG00000008403.3"; havana_transcript "OTTHUMT00000460142.1";
chr1	HAVANA	exon	59598379	59599002	.	-	.	gene_id "ENSG00000224609.2"; transcript_id "ENST00000587839.1"; gene_type "processed_transcript"; gene_status "NOVEL"; gene_name "RP11-470E16.1"; transcript_type "retained_intron"; transcript_status "KNOWN"; transcript_name "RP11-470E16.1-005"; exon_number 2; exon_id "ENSE00002897191.1"; level 2; havana_gene "OTTHUMG00000008403.3"; havana_transcript "OTTHUMT00000460142.1";
chr1	HAVANA	exon	60238467	60238709	.	+	.	gene_id "ENSG00000231816.1"; transcript_id "ENST00000424725.1"; gene_type "lincRNA"; gene_status "NOVEL"; gene_name "RP4-782L23.1"; transcript_type "lincRNA"; transcript_status "KNOWN"; transcript_name "RP4-782L23.1-001"; exon_number 1; exon_id "ENSE00001779236.1"; level 2; tag "basic"; havana_gene "OTTHUMG00000008767.1"; havana_transcript "OTTHUMT00000024223.1";
chr1	HAVANA	exon	60239723	60239796	.	+	.	gene_id "ENSG00000231816.1"; transcript_id "ENST00000424725.1"; gene_type "lincRNA"; gene_status "NOVEL"; gene_name "RP4-782L23.1"; transcript_type "lincRNA"; transcript_status "KNOWN"; transcript_name "RP4-782L23.1-001"; exon_number 2; exon_id "ENSE00001743686.1"; level 2; tag "basic"; havana_gene "OTTHUMG00000008767.1"; havana_transcript "OTTHUMT00000024223.1";
chr1	HAVANA	exon	60254291	60254520	.	+	.	gene_id "ENSG00000231816.1"; transcript_id "ENST00000424725.1"; gene_type "lincRNA"; gene_status "NOVEL"; gene_name "RP4-782L23.1"; transcript_type "lincRNA"; transcript_status "KNOWN"; transcript_name "RP4-782L23.1-001"; exon_number 3; exon_id "ENSE00001673063.1"; level 2; tag "basic"; havana_gene "OTTHUMG00000008767.1"; havana_transcript "OTTHUMT00000024223.1";
chr1	HAVANA	exon	61105944	61106163	.	-	.	gene_id "ENSG00000226476.2"; transcript_id "ENST00000439156.2"; gene_type "lincRNA"; gene_status "NOVEL"; gene_name "RP11-776H12.1"; transcript_type "lincRNA"; transcript_status "KNOWN"; transcript_name "RP11-776H12.1-001"; exon_number 1; exon_id "ENSE00001805953.1"; level 2; tag "basic"; havana_gene "OTTHUMG00000009978.2"; havana_transcript "OTTHUMT00000027657.2";
chr1	HAVANA	exon	61105683	61105798	.	-	.	gene_id "ENSG00000226476.2"; transcript_id "ENST00000439156.2"; gene_type "lincRNA"; gene_status "NOVEL"; gene_name "RP11-776H12.1"; transcript_type "lincRNA"; transcript_status "KNOWN"; transcript_name "RP11-776H12.1-001"; exon_number 2; exon_id "ENSE00001722886.1"; level 2; tag "basic"; havana_gene "OTTHUMG00000009978.2"; havana_transcript "OTTHUMT00000027657.2";
chr1	HAVANA	exon	61065799	61065922	.	-	.	gene_id "ENSG00000226476.2"; transcript_id "ENST00000439156.2"; gene_type "lincRNA"; gene_status "NOVEL"; gene_name "RP11-776H12.1"; transcript_type "lincRNA"; transcript_status "KNOWN"; transcript_name "RP11-776H12.1-001"; exon_number 3; exon_id "ENSE00001781545.1"; level 2; tag "basic"; havana_gene "OTTHUMG00000009978.2"; havana_transcript "OTTHUMT00000027657.2";
chr1	HAVANA	exon	61061210	61062045	.	-	.	gene_id "ENSG00000226476.2"; transcript_id "ENST00000439156.2"; gene_type "lincRNA"; gene_status "NOVEL"; gene_name "RP11-776H12.1"; transcript_type "lincRNA"; transcript_status "KNOWN"; transcript_name "RP11-776H12.1-001"; exon_number 4; exon_id "ENSE00001745060.1"; level 2; tag "basic"; havana_gene "OTTHUMG00000009978.2"; havana_transcript "OTTHUMT00000027657.2";
chr1	HAVANA	exon	61053709	61053834	.	-	.	gene_id "ENSG00000226476.2"; transcript_id "ENST00000439156.2"; gene_type "lincRNA"; gene_status "NOVEL"; gene_name "RP11-776H12.1"; transcript_type "lincRNA"; transcript_status "KNOWN"; transcript_name "RP11-776H12.1-001"; exon_number 5; exon_id "ENSE00001604800.1"; level 2; tag "basic"; havana_gene "OTTHUMG00000009978.2"; havana_transcript "OTTHUMT00000027657.2";
chr1	HAVANA	exon	61039010	61039085	.	-	.	gene_id "ENSG00000226476.2"; transcript_id "ENST00000439156.2"; gene_type "lincRNA"; gene_status "NOVEL"; gene_name "RP11-776H12.1"; transcript_type "lincRNA"; transcript_status "KNOWN"; transcript_name "RP11-776H12.1-001"; exon_number 6; exon_id "ENSE00001675738.2"; level 2; tag "basic"; havana_gene "OTTHUMG00000009978.2"; havana_transcript "OTTHUMT00000027657.2";
chr1	HAVANA	exon	61007969	61008083	.	-	.	gene_id "ENSG00000226476.2"; transcript_id "ENST00000439156.2"; gene_type "lincRNA"; gene_status "NOVEL"; gene_name "RP11-776H12.1"; transcript_type "lincRNA"; transcript_status "KNOWN"; transcript_name "RP11-776H12.1-001"; exon_number 7; exon_id "ENSE00001799754.1"; level 2; tag "basic"; havana_gene "OTTHUMG00000009978.2"; havana_transcript "OTTHUMT00000027657.2";
chr1	HAVANA	exon	61005921	61006105	.	-	.	gene_id "ENSG00000226476.2"; transcript_id "ENST00000439156.2"; gene_type "lincRNA"; gene_status "NOVEL"; gene_name "RP11-776H12.1"; transcript_type "lincRNA"; transcript_status "KNOWN"; transcript_name "RP11-776H12.1-001"; exon_number 8; exon_id "ENSE00001614456.1"; level 2; tag "basic"; havana_gene "OTTHUMG00000009978.2"; havana_transcript "OTTHUMT00000027657.2";
chr1	HAVANA	exon	61291008	61291256	.	-	.	gene_id "ENSG00000231252.1"; transcript_id "ENST00000423403.1"; gene_type "lincRNA"; gene_status "NOVEL"; gene_name "RP11-436K8.1"; transcript_type "lincRNA"; transcript_status "KNOWN"; transcript_name "RP11-436K8.1-001"; exon_number 1; exon_id "ENSE00001798338.1"; level 2; tag "basic"; havana_gene "OTTHUMG00000008422.1"; havana_transcript "OTTHUMT00000023196.1";
chr1	HAVANA	exon	61199136	61199194	.	-	.	gene_id "ENSG00000231252.1"; transcript_id "ENST00000423403.1"; gene_type "lincRNA"; gene_status "NOVEL"; gene_name "RP11-436K8.1"; transcript_type "lincRNA"; transcript_status "KNOWN"; transcript_name "RP11-436K8.1-001"; exon_number 2; exon_id "ENSE00001655964.1"; level 2; tag "basic"; havana_gene "OTTHUMG00000008422.1"; havana_transcript "OTTHUMT00000023196.1";
chr1	HAVANA	exon	61198119	61198180	.	-	.	gene_id "ENSG00000231252.1"; transcript_id "ENST00000423403.1"; gene_type "lincRNA"; gene_status "NOVEL"; gene_name "RP11-436K8.1"; transcript_type "lincRNA"; transcript_status "KNOWN"; transcript_name "RP11-436K8.1-001"; exon_number 3; exon_id "ENSE00001761479.1"; level 2; tag "basic"; havana_gene "OTTHUMG00000008422.1"; havana_transcript "OTTHUMT00000023196.1";
chr1	HAVANA	exon	61195247	61195339	.	-	.	gene_id "ENSG00000231252.1"; transcript_id "ENST00000423403.1"; gene_type "lincRNA"; gene_status "NOVEL"; gene_name "RP11-436K8.1"; transcript_type "lincRNA"; transcript_status "KNOWN"; transcript_name "RP11-436K8.1-001"; exon_number 4; exon_id "ENSE00001748989.1"; level 2; tag "basic"; havana_gene "OTTHUMG00000008422.1"; havana_transcript "OTTHUMT00000023196.1";
chr1	HAVANA	exon	61128657	61128697	.	-	.	gene_id "ENSG00000231252.1"; transcript_id "ENST00000423403.1"; gene_type "lincRNA"; gene_status "NOVEL"; gene_name "RP11-436K8.1"; transcript_type "lincRNA"; transcript_status "KNOWN"; transcript_name "RP11-436K8.1-001"; exon_number 5; exon_id "ENSE00001691180.1"; level 2; tag "basic"; havana_gene "OTTHUMG00000008422.1"; havana_transcript "OTTHUMT00000023196.1";
chr1	HAVANA	exon	61125303	61127142	.	-	.	gene_id "ENSG00000231252.1"; transcript_id "ENST00000423403.1"; gene_type "lincRNA"; gene_status "NOVEL"; gene_name "RP11-436K8.1"; transcript_type "lincRNA"; transcript_status "KNOWN"; transcript_name "RP11-436K8.1-001"; exon_number 6; exon_id "ENSE00001777761.1"; level 2; tag "basic"; havana_gene "OTTHUMG00000008422.1"; havana_transcript "OTTHUMT00000023196.1";
chr1	HAVANA	exon	62207670	62208096	.	-	.	gene_id "ENSG00000271200.1"; transcript_id "ENST00000605725.1"; gene_type "lincRNA"; gene_status "NOVEL"; gene_name "RP11-430G17.3"; transcript_type "lincRNA"; transcript_status "KNOWN"; transcript_name "RP11-430G17.3-001"; exon_number 1; exon_id "ENSE00003554134.1"; level 2; tag "basic"; havana_gene "OTTHUMG00000185115.1"; havana_transcript "OTTHUMT00000469624.1";
chr1	HAVANA	exon	63361680	63361780	.	+	.	gene_id "ENSG00000234318.1"; transcript_id "ENST00000450811.1"; gene_type "lincRNA"; gene_status "NOVEL"; gene_name "RP4-771M4.3"; transcript_type "lincRNA"; transcript_status "KNOWN"; transcript_name "RP4-771M4.3-001"; exon_number 1; exon_id "ENSE00001780475.1"; level 2; tag "basic"; havana_gene "OTTHUMG00000057525.1"; havana_transcript "OTTHUMT00000127843.1";
chr1	HAVANA	exon	63366965	63367310	.	+	.	gene_id "ENSG00000234318.1"; transcript_id "ENST00000450811.1"; gene_type "lincRNA"; gene_status "NOVEL"; gene_name "RP4-771M4.3"; transcript_type "lincRNA"; transcript_status "KNOWN"; transcript_name "RP4-771M4.3-001"; exon_number 2; exon_id "ENSE00001770428.1"; level 2; tag "basic"; havana_gene "OTTHUMG00000057525.1"; havana_transcript "OTTHUMT00000127843.1";
chr1	HAVANA	exon	63478005	63478142	.	-	.	gene_id "ENSG00000229537.1"; transcript_id "ENST00000420659.1"; gene_type "lincRNA"; gene_status "NOVEL"; gene_name "RP11-5P4.1"; transcript_type "lincRNA"; transcript_status "KNOWN"; transcript_name "RP11-5P4.1-001"; exon_number 1; exon_id "ENSE00001695715.1"; level 2; havana_gene "OTTHUMG00000009147.1"; havana_transcript "OTTHUMT00000025346.1";
chr1	HAVANA	exon	63466168	63466474	.	-	.	gene_id "ENSG00000229537.1"; transcript_id "ENST00000420659.1"; gene_type "lincRNA"; gene_status "NOVEL"; gene_name "RP11-5P4.1"; transcript_type "lincRNA"; transcript_status "KNOWN"; transcript_name "RP11-5P4.1-001"; exon_number 2; exon_id "ENSE00001778535.1"; level 2; havana_gene "OTTHUMG00000009147.1"; havana_transcript "OTTHUMT00000025346.1";
chr1	HAVANA	exon	63787987	63788129	.	-	.	gene_id "ENSG00000230798.1"; transcript_id "ENST00000449386.1"; gene_type "antisense"; gene_status "NOVEL"; gene_name "RP4-792G4.2"; transcript_type "antisense"; transcript_status "KNOWN"; transcript_name "RP4-792G4.2-002"; exon_number 1; exon_id "ENSE00001778265.1"; level 2; tag "basic"; havana_gene "OTTHUMG00000009138.1"; havana_transcript "OTTHUMT00000025325.1";
chr1	HAVANA	exon	63787038	63787134	.	-	.	gene_id "ENSG00000230798.1"; transcript_id "ENST00000449386.1"; gene_type "antisense"; gene_status "NOVEL"; gene_name "RP4-792G4.2"; transcript_type "antisense"; transcript_status "KNOWN"; transcript_name "RP4-792G4.2-002"; exon_number 2; exon_id "ENSE00001714683.1"; level 2; tag "basic"; havana_gene "OTTHUMG00000009138.1"; havana_transcript "OTTHUMT00000025325.1";
chr1	HAVANA	exon	63786555	63786861	.	-	.	gene_id "ENSG00000230798.1"; transcript_id "ENST00000449386.1"; gene_type "antisense"; gene_status "NOVEL"; gene_name "RP4-792G4.2"; transcript_type "antisense"; transcript_status "KNOWN"; transcript_name "RP4-792G4.2-002"; exon_number 3; exon_id "ENSE00001664271.1"; level 2; tag "basic"; havana_gene "OTTHUMG00000009138.1"; havana_transcript "OTTHUMT00000025325.1";
chr1	HAVANA	exon	63790026	63790112	.	-	.	gene_id "ENSG00000230798.1"; transcript_id "ENST00000427268.1"; gene_type "antisense"; gene_status "NOVEL"; gene_name "RP4-792G4.2"; transcript_type "antisense"; transcript_status "KNOWN"; transcript_name "RP4-792G4.2-001"; exon_number 1; exon_id "ENSE00001606720.1"; level 2; tag "basic"; havana_gene "OTTHUMG00000009138.1"; havana_transcript "OTTHUMT00000025324.1";
chr1	HAVANA	exon	63787038	63787134	.	-	.	gene_id "ENSG00000230798.1"; transcript_id "ENST00000427268.1"; gene_type "antisense"; gene_status "NOVEL"; gene_name "RP4-792G4.2"; transcript_type "antisense"; transcript_status "KNOWN"; transcript_name "RP4-792G4.2-001"; exon_number 2; exon_id "ENSE00001714683.1"; level 2; tag "basic"; havana_gene "OTTHUMG00000009138.1"; havana_transcript "OTTHUMT00000025324.1";
chr1	HAVANA	exon	63786555	63786861	.	-	.	gene_id "ENSG00000230798.1"; transcript_id "ENST00000427268.1"; gene_type "antisense"; gene_status "NOVEL"; gene_name "RP4-792G4.2"; transcript_type "antisense"; transcript_status "KNOWN"; transcript_name "RP4-792G4.2-001"; exon_number 3; exon_id "ENSE00001664271.1"; level 2; tag "basic"; havana_gene "OTTHUMG00000009138.1"; havana_transcript "OTTHUMT00000025324.1";
chr1	HAVANA	exon	65468092	65468120	.	-	.	gene_id "ENSG00000226891.2"; transcript_id "ENST00000436350.2"; gene_type "lincRNA"; gene_status "NOVEL"; gene_name "RP11-182I10.3"; transcript_type "lincRNA"; transcript_status "KNOWN"; transcript_name "RP11-182I10.3-004"; exon_number 1; exon_id "ENSE00001711157.2"; level 2; havana_gene "OTTHUMG00000009307.2"; havana_transcript "OTTHUMT00000025783.2";
chr1	HAVANA	exon	65460670	65460771	.	-	.	gene_id "ENSG00000226891.2"; transcript_id "ENST00000436350.2"; gene_type "lincRNA"; gene_status "NOVEL"; gene_name "RP11-182I10.3"; transcript_type "lincRNA"; transcript_status "KNOWN"; transcript_name "RP11-182I10.3-004"; exon_number 2; exon_id "ENSE00001675678.1"; level 2; havana_gene "OTTHUMG00000009307.2"; havana_transcript "OTTHUMT00000025783.2";
chr1	HAVANA	exon	65458686	65459264	.	-	.	gene_id "ENSG00000226891.2"; transcript_id "ENST00000436350.2"; gene_type "lincRNA"; gene_status "NOVEL"; gene_name "RP11-182I10.3"; transcript_type "lincRNA"; transcript_status "KNOWN"; transcript_name "RP11-182I10.3-004"; exon_number 3; exon_id "ENSE00001775677.2"; level 2; havana_gene "OTTHUMG00000009307.2"; havana_transcript "OTTHUMT00000025783.2";
chr1	HAVANA	exon	67292625	67292754	.	+	.	gene_id "ENSG00000231080.1"; transcript_id "ENST00000456389.1"; gene_type "antisense"; gene_status "NOVEL"; gene_name "RP11-342H21.2"; transcript_type "antisense"; transcript_status "KNOWN"; transcript_name "RP11-342H21.2-001"; exon_number 1; exon_id "ENSE00001648341.1"; level 2; tag "basic"; havana_gene "OTTHUMG00000009166.1"; havana_transcript "OTTHUMT00000025411.1";
chr1	HAVANA	exon	67293511	67294241	.	+	.	gene_id "ENSG00000231080.1"; transcript_id "ENST00000456389.1"; gene_type "antisense"; gene_status "NOVEL"; gene_name "RP11-342H21.2"; transcript_type "antisense"; transcript_status "KNOWN"; transcript_name "RP11-342H21.2-001"; exon_number 2; exon_id "ENSE00001631302.1"; level 2; tag "basic"; havana_gene "OTTHUMG00000009166.1"; havana_transcript "OTTHUMT00000025411.1";
chr1	HAVANA	exon	71547036	71547096	.	+	.	gene_id "ENSG00000229956.5"; transcript_id "ENST00000596952.1"; gene_type "processed_transcript"; gene_status "NOVEL"; gene_name "ZRANB2-AS2"; transcript_type "antisense"; transcript_status "KNOWN"; transcript_name "ZRANB2-AS2-013"; exon_number 1; exon_id "ENSE00003065367.1"; level 2; tag "basic"; havana_gene "OTTHUMG00000009733.6"; havana_transcript "OTTHUMT00000461106.1";
chr1	HAVANA	exon	71557347	71557387	.	+	.	gene_id "ENSG00000229956.5"; transcript_id "ENST00000596952.1"; gene_type "processed_transcript"; gene_status "NOVEL"; gene_name "ZRANB2-AS2"; transcript_type "antisense"; transcript_status "KNOWN"; transcript_name "ZRANB2-AS2-013"; exon_number 2; exon_id "ENSE00001697397.1"; level 2; tag "basic"; havana_gene "OTTHUMG00000009733.6"; havana_transcript "OTTHUMT00000461106.1";
chr1	HAVANA	exon	71650030	71650254	.	+	.	gene_id "ENSG00000229956.5"; transcript_id "ENST00000596952.1"; gene_type "processed_transcript"; gene_status "NOVEL"; gene_name "ZRANB2-AS2"; transcript_type "antisense"; transcript_status "KNOWN"; transcript_name "ZRANB2-AS2-013"; exon_number 3; exon_id "ENSE00003010647.1"; level 2; tag "basic"; havana_gene "OTTHUMG00000009733.6"; havana_transcript "OTTHUMT00000461106.1";
chr1	HAVANA	exon	71664550	71664674	.	+	.	gene_id "ENSG00000229956.5"; transcript_id "ENST00000596952.1"; gene_type "processed_transcript"; gene_status "NOVEL"; gene_name "ZRANB2-AS2"; transcript_type "antisense"; transcript_status "KNOWN"; transcript_name "ZRANB2-AS2-013"; exon_number 4; exon_id "ENSE00003028435.1"; level 2; tag "basic"; havana_gene "OTTHUMG00000009733.6"; havana_transcript "OTTHUMT00000461106.1";
chr1	HAVANA	exon	71667718	71667814	.	+	.	gene_id "ENSG00000229956.5"; transcript_id "ENST00000596952.1"; gene_type "processed_transcript"; gene_status "NOVEL"; gene_name "ZRANB2-AS2"; transcript_type "antisense"; transcript_status "KNOWN"; transcript_name "ZRANB2-AS2-013"; exon_number 5; exon_id "ENSE00001781692.1"; level 2; tag "basic"; havana_gene "OTTHUMG00000009733.6"; havana_transcript "OTTHUMT00000461106.1";
chr1	HAVANA	exon	71668031	71668105	.	+	.	gene_id "ENSG00000229956.5"; transcript_id "ENST00000596952.1"; gene_type "processed_transcript"; gene_status "NOVEL"; gene_name "ZRANB2-AS2"; transcript_type "antisense"; transcript_status "KNOWN"; transcript_name "ZRANB2-AS2-013"; exon_number 6; exon_id "ENSE00003071002.1"; level 2; tag "basic"; havana_gene "OTTHUMG00000009733.6"; havana_transcript "OTTHUMT00000461106.1";
chr1	HAVANA	exon	71547050	71547096	.	+	.	gene_id "ENSG00000229956.5"; transcript_id "ENST00000594152.1"; gene_type "processed_transcript"; gene_status "NOVEL"; gene_name "ZRANB2-AS2"; transcript_type "lincRNA"; transcript_status "KNOWN"; transcript_name "ZRANB2-AS2-015"; exon_number 1; exon_id "ENSE00003041914.1"; level 2; havana_gene "OTTHUMG00000009733.6"; havana_transcript "OTTHUMT00000461107.1";
chr1	HAVANA	exon	71557347	71557387	.	+	.	gene_id "ENSG00000229956.5"; transcript_id "ENST00000594152.1"; gene_type "processed_transcript"; gene_status "NOVEL"; gene_name "ZRANB2-AS2"; transcript_type "lincRNA"; transcript_status "KNOWN"; transcript_name "ZRANB2-AS2-015"; exon_number 2; exon_id "ENSE00001697397.1"; level 2; havana_gene "OTTHUMG00000009733.6"; havana_transcript "OTTHUMT00000461107.1";
chr1	HAVANA	exon	71702813	71703069	.	+	.	gene_id "ENSG00000229956.5"; transcript_id "ENST00000594152.1"; gene_type "processed_transcript"; gene_status "NOVEL"; gene_name "ZRANB2-AS2"; transcript_type "lincRNA"; transcript_status "KNOWN"; transcript_name "ZRANB2-AS2-015"; exon_number 3; exon_id "ENSE00003129991.1"; level 2; havana_gene "OTTHUMG00000009733.6"; havana_transcript "OTTHUMT00000461107.1";
chr1	HAVANA	exon	71833738	71833771	.	+	.	gene_id "ENSG00000229956.5"; transcript_id "ENST00000594152.1"; gene_type "processed_transcript"; gene_status "NOVEL"; gene_name "ZRANB2-AS2"; transcript_type "lincRNA"; transcript_status "KNOWN"; transcript_name "ZRANB2-AS2-015"; exon_number 4; exon_id "ENSE00002691079.1"; level 2; havana_gene "OTTHUMG00000009733.6"; havana_transcript "OTTHUMT00000461107.1";
chr1	HAVANA	exon	71867406	71867562	.	+	.	gene_id "ENSG00000229956.5"; transcript_id "ENST00000594152.1"; gene_type "processed_transcript"; gene_status "NOVEL"; gene_name "ZRANB2-AS2"; transcript_type "lincRNA"; transcript_status "KNOWN"; transcript_name "ZRANB2-AS2-015"; exon_number 5; exon_id "ENSE00002724748.1"; level 2; havana_gene "OTTHUMG00000009733.6"; havana_transcript "OTTHUMT00000461107.1";
chr1	HAVANA	exon	71873304	71873367	.	+	.	gene_id "ENSG00000229956.5"; transcript_id "ENST00000594152.1"; gene_type "processed_transcript"; gene_status "NOVEL"; gene_name "ZRANB2-AS2"; transcript_type "lincRNA"; transcript_status "KNOWN"; transcript_name "ZRANB2-AS2-015"; exon_number 6; exon_id "ENSE00003142968.1"; level 2; havana_gene "OTTHUMG00000009733.6"; havana_transcript "OTTHUMT00000461107.1";
chr1	HAVANA	exon	71558813	71558934	.	+	.	gene_id "ENSG00000229956.5"; transcript_id "ENST00000415780.1"; gene_type "processed_transcript"; gene_status "NOVEL"; gene_name "ZRANB2-AS2"; transcript_type "antisense"; transcript_status "KNOWN"; transcript_name "ZRANB2-AS2-006"; exon_number 1; exon_id "ENSE00001739059.1"; level 2; tag "basic"; havana_gene "OTTHUMG00000009733.6"; havana_transcript "OTTHUMT00000026645.1";
chr1	HAVANA	exon	71688740	71688797	.	+	.	gene_id "ENSG00000229956.5"; transcript_id "ENST00000415780.1"; gene_type "processed_transcript"; gene_status "NOVEL"; gene_name "ZRANB2-AS2"; transcript_type "antisense"; transcript_status "KNOWN"; transcript_name "ZRANB2-AS2-006"; exon_number 2; exon_id "ENSE00001702131.1"; level 2; tag "basic"; havana_gene "OTTHUMG00000009733.6"; havana_transcript "OTTHUMT00000026645.1";
chr1	HAVANA	exon	71702813	71702881	.	+	.	gene_id "ENSG00000229956.5"; transcript_id "ENST00000415780.1"; gene_type "processed_transcript"; gene_status "NOVEL"; gene_name "ZRANB2-AS2"; transcript_type "antisense"; transcript_status "KNOWN"; transcript_name "ZRANB2-AS2-006"; exon_number 3; exon_id "ENSE00001704239.1"; level 2; tag "basic"; havana_gene "OTTHUMG00000009733.6"; havana_transcript "OTTHUMT00000026645.1";
chr1	HAVANA	exon	71867405	71867562	.	+	.	gene_id "ENSG00000229956.5"; transcript_id "ENST00000608579.1"; gene_type "processed_transcript"; gene_status "NOVEL"; gene_name "ZRANB2-AS2"; transcript_type "antisense"; transcript_status "KNOWN"; transcript_name "ZRANB2-AS2-017"; exon_number 1; exon_id "ENSE00003708093.1"; level 2; tag "basic"; havana_gene "OTTHUMG00000009733.6"; havana_transcript "OTTHUMT00000472609.1";
chr1	HAVANA	exon	71867782	71868254	.	+	.	gene_id "ENSG00000229956.5"; transcript_id "ENST00000608579.1"; gene_type "processed_transcript"; gene_status "NOVEL"; gene_name "ZRANB2-AS2"; transcript_type "antisense"; transcript_status "KNOWN"; transcript_name "ZRANB2-AS2-017"; exon_number 2; exon_id "ENSE00003710612.1"; level 2; tag "basic"; havana_gene "OTTHUMG00000009733.6"; havana_transcript "OTTHUMT00000472609.1";
chr1	HAVANA	exon	71873304	71873341	.	+	.	gene_id "ENSG00000229956.5"; transcript_id "ENST00000608579.1"; gene_type "processed_transcript"; gene_status "NOVEL"; gene_name "ZRANB2-AS2"; transcript_type "antisense"; transcript_status "KNOWN"; transcript_name "ZRANB2-AS2-017"; exon_number 3; exon_id "ENSE00003708370.1"; level 2; tag "basic"; havana_gene "OTTHUMG00000009733.6"; havana_transcript "OTTHUMT00000472609.1";
chr1	HAVANA	exon	71929092	71929208	.	+	.	gene_id "ENSG00000229956.5"; transcript_id "ENST00000591654.1"; gene_type "processed_transcript"; gene_status "NOVEL"; gene_name "ZRANB2-AS2"; transcript_type "antisense"; transcript_status "KNOWN"; transcript_name "ZRANB2-AS2-012"; exon_number 1; exon_id "ENSE00002792028.1"; level 2; tag "basic"; havana_gene "OTTHUMG00000009733.6"; havana_transcript "OTTHUMT00000460683.1";
chr1	HAVANA	exon	71938265	71938324	.	+	.	gene_id "ENSG00000229956.5"; transcript_id "ENST00000591654.1"; gene_type "processed_transcript"; gene_status "NOVEL"; gene_name "ZRANB2-AS2"; transcript_type "antisense"; transcript_status "KNOWN"; transcript_name "ZRANB2-AS2-012"; exon_number 2; exon_id "ENSE00002947111.1"; level 2; tag "basic"; havana_gene "OTTHUMG00000009733.6"; havana_transcript "OTTHUMT00000460683.1";
chr1	HAVANA	exon	71950469	71950519	.	+	.	gene_id "ENSG00000229956.5"; transcript_id "ENST00000591654.1"; gene_type "processed_transcript"; gene_status "NOVEL"; gene_name "ZRANB2-AS2"; transcript_type "antisense"; transcript_status "KNOWN"; transcript_name "ZRANB2-AS2-012"; exon_number 3; exon_id "ENSE00002760341.1"; level 2; tag "basic"; havana_gene "OTTHUMG00000009733.6"; havana_transcript "OTTHUMT00000460683.1";
chr1	HAVANA	exon	71952081	71952217	.	+	.	gene_id "ENSG00000229956.5"; transcript_id "ENST00000591654.1"; gene_type "processed_transcript"; gene_status "NOVEL"; gene_name "ZRANB2-AS2"; transcript_type "antisense"; transcript_status "KNOWN"; transcript_name "ZRANB2-AS2-012"; exon_number 4; exon_id "ENSE00002749239.1"; level 2; tag "basic"; havana_gene "OTTHUMG00000009733.6"; havana_transcript "OTTHUMT00000460683.1";
chr1	HAVANA	exon	71953674	71953831	.	+	.	gene_id "ENSG00000229956.5"; transcript_id "ENST00000591654.1"; gene_type "processed_transcript"; gene_status "NOVEL"; gene_name "ZRANB2-AS2"; transcript_type "antisense"; transcript_status "KNOWN"; transcript_name "ZRANB2-AS2-012"; exon_number 5; exon_id "ENSE00002838447.1"; level 2; tag "basic"; havana_gene "OTTHUMG00000009733.6"; havana_transcript "OTTHUMT00000460683.1";
chr1	HAVANA	exon	71955391	71955586	.	+	.	gene_id "ENSG00000229956.5"; transcript_id "ENST00000591654.1"; gene_type "processed_transcript"; gene_status "NOVEL"; gene_name "ZRANB2-AS2"; transcript_type "antisense"; transcript_status "KNOWN"; transcript_name "ZRANB2-AS2-012"; exon_number 6; exon_id "ENSE00002774152.1"; level 2; tag "basic"; havana_gene "OTTHUMG00000009733.6"; havana_transcript "OTTHUMT00000460683.1";
chr1	HAVANA	exon	73364712	73364823	.	-	.	gene_id "ENSG00000225087.1"; transcript_id "ENST00000445976.1"; gene_type "lincRNA"; gene_status "NOVEL"; gene_name "RP4-660H19.1"; transcript_type "lincRNA"; transcript_status "KNOWN"; transcript_name "RP4-660H19.1-001"; exon_number 1; exon_id "ENSE00001652186.1"; level 2; tag "basic"; havana_gene "OTTHUMG00000009453.2"; havana_transcript "OTTHUMT00000026184.2";
chr1	HAVANA	exon	73364450	73364566	.	-	.	gene_id "ENSG00000225087.1"; transcript_id "ENST00000445976.1"; gene_type "lincRNA"; gene_status "NOVEL"; gene_name "RP4-660H19.1"; transcript_type "lincRNA"; transcript_status "KNOWN"; transcript_name "RP4-660H19.1-001"; exon_number 2; exon_id "ENSE00001756657.1"; level 2; tag "basic"; havana_gene "OTTHUMG00000009453.2"; havana_transcript "OTTHUMT00000026184.2";
chr1	HAVANA	exon	73316433	73316483	.	-	.	gene_id "ENSG00000225087.1"; transcript_id "ENST00000445976.1"; gene_type "lincRNA"; gene_status "NOVEL"; gene_name "RP4-660H19.1"; transcript_type "lincRNA"; transcript_status "KNOWN"; transcript_name "RP4-660H19.1-001"; exon_number 3; exon_id "ENSE00001600138.1"; level 2; tag "basic"; havana_gene "OTTHUMG00000009453.2"; havana_transcript "OTTHUMT00000026184.2";
chr1	HAVANA	exon	73214849	73214959	.	-	.	gene_id "ENSG00000225087.1"; transcript_id "ENST00000445976.1"; gene_type "lincRNA"; gene_status "NOVEL"; gene_name "RP4-660H19.1"; transcript_type "lincRNA"; transcript_status "KNOWN"; transcript_name "RP4-660H19.1-001"; exon_number 4; exon_id "ENSE00001728890.1"; level 2; tag "basic"; havana_gene "OTTHUMG00000009453.2"; havana_transcript "OTTHUMT00000026184.2";
chr1	HAVANA	exon	73214604	73214711	.	-	.	gene_id "ENSG00000225087.1"; transcript_id "ENST00000445976.1"; gene_type "lincRNA"; gene_status "NOVEL"; gene_name "RP4-660H19.1"; transcript_type "lincRNA"; transcript_status "KNOWN"; transcript_name "RP4-660H19.1-001"; exon_number 5; exon_id "ENSE00001671613.1"; level 2; tag "basic"; havana_gene "OTTHUMG00000009453.2"; havana_transcript "OTTHUMT00000026184.2";
chr1	HAVANA	exon	73230714	73230763	.	+	.	gene_id "ENSG00000227016.2"; transcript_id "ENST00000418078.2"; gene_type "lincRNA"; gene_status "NOVEL"; gene_name "RP11-262K1.1"; transcript_type "lincRNA"; transcript_status "KNOWN"; transcript_name "RP11-262K1.1-001"; exon_number 1; exon_id "ENSE00003611677.1"; level 2; tag "basic"; havana_gene "OTTHUMG00000009452.3"; havana_transcript "OTTHUMT00000026183.3";
chr1	HAVANA	exon	73240955	73241227	.	+	.	gene_id "ENSG00000227016.2"; transcript_id "ENST00000418078.2"; gene_type "lincRNA"; gene_status "NOVEL"; gene_name "RP11-262K1.1"; transcript_type "lincRNA"; transcript_status "KNOWN"; transcript_name "RP11-262K1.1-001"; exon_number 2; exon_id "ENSE00001687483.2"; level 2; tag "basic"; havana_gene "OTTHUMG00000009452.3"; havana_transcript "OTTHUMT00000026183.3";
chr1	HAVANA	exon	73243956	73244040	.	+	.	gene_id "ENSG00000227016.2"; transcript_id "ENST00000418078.2"; gene_type "lincRNA"; gene_status "NOVEL"; gene_name "RP11-262K1.1"; transcript_type "lincRNA"; transcript_status "KNOWN"; transcript_name "RP11-262K1.1-001"; exon_number 3; exon_id "ENSE00001767865.1"; level 2; tag "basic"; havana_gene "OTTHUMG00000009452.3"; havana_transcript "OTTHUMT00000026183.3";
chr1	HAVANA	exon	73245790	73245974	.	+	.	gene_id "ENSG00000227016.2"; transcript_id "ENST00000418078.2"; gene_type "lincRNA"; gene_status "NOVEL"; gene_name "RP11-262K1.1"; transcript_type "lincRNA"; transcript_status "KNOWN"; transcript_name "RP11-262K1.1-001"; exon_number 4; exon_id "ENSE00001743069.2"; level 2; tag "basic"; havana_gene "OTTHUMG00000009452.3"; havana_transcript "OTTHUMT00000026183.3";
chr1	HAVANA	exon	74934197	74934233	.	+	.	gene_id "ENSG00000233894.1"; transcript_id "ENST00000411417.1"; gene_type "antisense"; gene_status "NOVEL"; gene_name "RP4-650F12.2"; transcript_type "antisense"; transcript_status "KNOWN"; transcript_name "RP4-650F12.2-002"; exon_number 1; exon_id "ENSE00001722257.1"; level 2; tag "basic"; havana_gene "OTTHUMG00000009610.1"; havana_transcript "OTTHUMT00000026495.1";
chr1	HAVANA	exon	74934820	74935227	.	+	.	gene_id "ENSG00000233894.1"; transcript_id "ENST00000411417.1"; gene_type "antisense"; gene_status "NOVEL"; gene_name "RP4-650F12.2"; transcript_type "antisense"; transcript_status "KNOWN"; transcript_name "RP4-650F12.2-002"; exon_number 2; exon_id "ENSE00001604361.1"; level 2; tag "basic"; havana_gene "OTTHUMG00000009610.1"; havana_transcript "OTTHUMT00000026495.1";
chr1	HAVANA	exon	76189627	76189696	.	-	.	gene_id "ENSG00000178193.5"; transcript_id "ENST00000433521.2"; gene_type "antisense"; gene_status "NOVEL"; gene_name "RP4-682C21.5"; transcript_type "antisense"; transcript_status "KNOWN"; transcript_name "RP4-682C21.5-001"; exon_number 1; exon_id "ENSE00001596815.1"; level 2; tag "basic"; havana_gene "OTTHUMG00000037911.2"; havana_transcript "OTTHUMT00000092545.2";
chr1	HAVANA	exon	76189353	76189473	.	-	.	gene_id "ENSG00000178193.5"; transcript_id "ENST00000433521.2"; gene_type "antisense"; gene_status "NOVEL"; gene_name "RP4-682C21.5"; transcript_type "antisense"; transcript_status "KNOWN"; transcript_name "RP4-682C21.5-001"; exon_number 2; exon_id "ENSE00001693984.1"; level 2; tag "basic"; havana_gene "OTTHUMG00000037911.2"; havana_transcript "OTTHUMT00000092545.2";
chr1	HAVANA	exon	76186034	76186090	.	-	.	gene_id "ENSG00000178193.5"; transcript_id "ENST00000433521.2"; gene_type "antisense"; gene_status "NOVEL"; gene_name "RP4-682C21.5"; transcript_type "antisense"; transcript_status "KNOWN"; transcript_name "RP4-682C21.5-001"; exon_number 3; exon_id "ENSE00001703323.2"; level 2; tag "basic"; havana_gene "OTTHUMG00000037911.2"; havana_transcript "OTTHUMT00000092545.2";
chr1	HAVANA	exon	76175688	76176245	.	-	.	gene_id "ENSG00000178193.5"; transcript_id "ENST00000433521.2"; gene_type "antisense"; gene_status "NOVEL"; gene_name "RP4-682C21.5"; transcript_type "antisense"; transcript_status "KNOWN"; transcript_name "RP4-682C21.5-001"; exon_number 4; exon_id "ENSE00001643725.2"; level 2; tag "basic"; havana_gene "OTTHUMG00000037911.2"; havana_transcript "OTTHUMT00000092545.2";
chr1	HAVANA	exon	78352994	78353374	.	-	.	gene_id "ENSG00000235927.2"; transcript_id "ENST00000597757.1"; gene_type "antisense"; gene_status "KNOWN"; gene_name "NEXN-AS1"; transcript_type "antisense"; transcript_status "KNOWN"; transcript_name "NEXN-AS1-002"; exon_number 1; exon_id "ENSE00003043381.1"; level 2; tag "basic"; havana_gene "OTTHUMG00000040531.3"; havana_transcript "OTTHUMT00000461189.1";
chr1	HAVANA	exon	78347044	78347393	.	-	.	gene_id "ENSG00000235927.2"; transcript_id "ENST00000597757.1"; gene_type "antisense"; gene_status "KNOWN"; gene_name "NEXN-AS1"; transcript_type "antisense"; transcript_status "KNOWN"; transcript_name "NEXN-AS1-002"; exon_number 2; exon_id "ENSE00003199928.1"; level 2; tag "basic"; havana_gene "OTTHUMG00000040531.3"; havana_transcript "OTTHUMT00000461189.1";
chr1	HAVANA	exon	78470030	78470238	.	-	.	gene_id "ENSG00000273338.1"; transcript_id "ENST00000608684.1"; gene_type "antisense"; gene_status "NOVEL"; gene_name "RP11-386I14.4"; transcript_type "antisense"; transcript_status "KNOWN"; transcript_name "RP11-386I14.4-001"; exon_number 1; exon_id "ENSE00003708837.1"; level 2; tag "basic"; havana_gene "OTTHUMG00000186144.1"; havana_transcript "OTTHUMT00000472318.1";
chr1	HAVANA	exon	78695306	78695413	.	+	.	gene_id "ENSG00000237413.1"; transcript_id "ENST00000413519.1"; gene_type "processed_transcript"; gene_status "NOVEL"; gene_name "RP11-183M13.1"; transcript_type "sense_overlapping"; transcript_status "KNOWN"; transcript_name "RP11-183M13.1-001"; exon_number 1; exon_id "ENSE00001724822.1"; level 2; havana_gene "OTTHUMG00000041107.1"; havana_transcript "OTTHUMT00000098557.1";
chr1	HAVANA	exon	78715868	78716057	.	+	.	gene_id "ENSG00000237413.1"; transcript_id "ENST00000413519.1"; gene_type "processed_transcript"; gene_status "NOVEL"; gene_name "RP11-183M13.1"; transcript_type "sense_overlapping"; transcript_status "KNOWN"; transcript_name "RP11-183M13.1-001"; exon_number 2; exon_id "ENSE00001757376.1"; level 2; havana_gene "OTTHUMG00000041107.1"; havana_transcript "OTTHUMT00000098557.1";
chr1	HAVANA	exon	78717178	78717561	.	+	.	gene_id "ENSG00000237413.1"; transcript_id "ENST00000413519.1"; gene_type "processed_transcript"; gene_status "NOVEL"; gene_name "RP11-183M13.1"; transcript_type "sense_overlapping"; transcript_status "KNOWN"; transcript_name "RP11-183M13.1-001"; exon_number 3; exon_id "ENSE00001798355.1"; level 2; havana_gene "OTTHUMG00000041107.1"; havana_transcript "OTTHUMT00000098557.1";
chr1	HAVANA	exon	78808210	78808324	.	+	.	gene_id "ENSG00000237413.1"; transcript_id "ENST00000413519.1"; gene_type "processed_transcript"; gene_status "NOVEL"; gene_name "RP11-183M13.1"; transcript_type "sense_overlapping"; transcript_status "KNOWN"; transcript_name "RP11-183M13.1-001"; exon_number 4; exon_id "ENSE00001636685.1"; level 2; havana_gene "OTTHUMG00000041107.1"; havana_transcript "OTTHUMT00000098557.1";
chr1	HAVANA	exon	78834222	78834412	.	+	.	gene_id "ENSG00000237413.1"; transcript_id "ENST00000413519.1"; gene_type "processed_transcript"; gene_status "NOVEL"; gene_name "RP11-183M13.1"; transcript_type "sense_overlapping"; transcript_status "KNOWN"; transcript_name "RP11-183M13.1-001"; exon_number 5; exon_id "ENSE00001680941.1"; level 2; havana_gene "OTTHUMG00000041107.1"; havana_transcript "OTTHUMT00000098557.1";
chr1	HAVANA	exon	78834968	78835149	.	+	.	gene_id "ENSG00000237413.1"; transcript_id "ENST00000413519.1"; gene_type "processed_transcript"; gene_status "NOVEL"; gene_name "RP11-183M13.1"; transcript_type "sense_overlapping"; transcript_status "KNOWN"; transcript_name "RP11-183M13.1-001"; exon_number 6; exon_id "ENSE00001752473.1"; level 2; havana_gene "OTTHUMG00000041107.1"; havana_transcript "OTTHUMT00000098557.1";
chr1	HAVANA	exon	82023349	82023387	.	-	.	gene_id "ENSG00000234953.2"; transcript_id "ENST00000443939.1"; gene_type "antisense"; gene_status "NOVEL"; gene_name "RP5-837I24.2"; transcript_type "antisense"; transcript_status "KNOWN"; transcript_name "RP5-837I24.2-001"; exon_number 1; exon_id "ENSE00001712092.1"; level 2; tag "basic"; havana_gene "OTTHUMG00000009840.1"; havana_transcript "OTTHUMT00000027177.1";
chr1	HAVANA	exon	81980520	81980880	.	-	.	gene_id "ENSG00000234953.2"; transcript_id "ENST00000443939.1"; gene_type "antisense"; gene_status "NOVEL"; gene_name "RP5-837I24.2"; transcript_type "antisense"; transcript_status "KNOWN"; transcript_name "RP5-837I24.2-001"; exon_number 2; exon_id "ENSE00001738916.1"; level 2; tag "basic"; havana_gene "OTTHUMG00000009840.1"; havana_transcript "OTTHUMT00000027177.1";
chr1	HAVANA	exon	81980315	81980391	.	-	.	gene_id "ENSG00000234953.2"; transcript_id "ENST00000443939.1"; gene_type "antisense"; gene_status "NOVEL"; gene_name "RP5-837I24.2"; transcript_type "antisense"; transcript_status "KNOWN"; transcript_name "RP5-837I24.2-001"; exon_number 3; exon_id "ENSE00001640556.1"; level 2; tag "basic"; havana_gene "OTTHUMG00000009840.1"; havana_transcript "OTTHUMT00000027177.1";
chr1	HAVANA	exon	81979565	81979730	.	-	.	gene_id "ENSG00000234953.2"; transcript_id "ENST00000443939.1"; gene_type "antisense"; gene_status "NOVEL"; gene_name "RP5-837I24.2"; transcript_type "antisense"; transcript_status "KNOWN"; transcript_name "RP5-837I24.2-001"; exon_number 4; exon_id "ENSE00001785041.1"; level 2; tag "basic"; havana_gene "OTTHUMG00000009840.1"; havana_transcript "OTTHUMT00000027177.1";
chr1	HAVANA	exon	83450543	83450605	.	-	.	gene_id "ENSG00000236268.1"; transcript_id "ENST00000452834.1"; gene_type "lincRNA"; gene_status "NOVEL"; gene_name "RP11-170N11.1"; transcript_type "lincRNA"; transcript_status "KNOWN"; transcript_name "RP11-170N11.1-002"; exon_number 1; exon_id "ENSE00001783428.1"; level 2; tag "basic"; havana_gene "OTTHUMG00000009770.1"; havana_transcript "OTTHUMT00000026940.1";
chr1	HAVANA	exon	83444744	83444969	.	-	.	gene_id "ENSG00000236268.1"; transcript_id "ENST00000452834.1"; gene_type "lincRNA"; gene_status "NOVEL"; gene_name "RP11-170N11.1"; transcript_type "lincRNA"; transcript_status "KNOWN"; transcript_name "RP11-170N11.1-002"; exon_number 2; exon_id "ENSE00001713119.1"; level 2; tag "basic"; havana_gene "OTTHUMG00000009770.1"; havana_transcript "OTTHUMT00000026940.1";
chr1	HAVANA	exon	83439565	83440801	.	-	.	gene_id "ENSG00000236268.1"; transcript_id "ENST00000452834.1"; gene_type "lincRNA"; gene_status "NOVEL"; gene_name "RP11-170N11.1"; transcript_type "lincRNA"; transcript_status "KNOWN"; transcript_name "RP11-170N11.1-002"; exon_number 3; exon_id "ENSE00001623386.1"; level 2; tag "basic"; havana_gene "OTTHUMG00000009770.1"; havana_transcript "OTTHUMT00000026940.1";
chr1	HAVANA	exon	87169185	87170145	.	-	.	gene_id "ENSG00000261737.1"; transcript_id "ENST00000565575.1"; gene_type "antisense"; gene_status "NOVEL"; gene_name "RP4-612B15.3"; transcript_type "antisense"; transcript_status "KNOWN"; transcript_name "RP4-612B15.3-001"; exon_number 1; exon_id "ENSE00002585978.1"; level 2; tag "basic"; havana_gene "OTTHUMG00000175864.1"; havana_transcript "OTTHUMT00000431197.1";
chr1	HAVANA	exon	87595537	87595677	.	+	.	gene_id "ENSG00000267272.1"; transcript_id "ENST00000471417.1"; gene_type "lincRNA"; gene_status "NOVEL"; gene_name "RP5-1052I5.1"; transcript_type "lincRNA"; transcript_status "KNOWN"; transcript_name "RP5-1052I5.1-006"; exon_number 1; exon_id "ENSE00001817554.1"; level 2; havana_gene "OTTHUMG00000181765.1"; havana_transcript "OTTHUMT00000457520.1";
chr1	HAVANA	exon	87599297	87599401	.	+	.	gene_id "ENSG00000267272.1"; transcript_id "ENST00000471417.1"; gene_type "lincRNA"; gene_status "NOVEL"; gene_name "RP5-1052I5.1"; transcript_type "lincRNA"; transcript_status "KNOWN"; transcript_name "RP5-1052I5.1-006"; exon_number 2; exon_id "ENSE00003479178.1"; level 2; havana_gene "OTTHUMG00000181765.1"; havana_transcript "OTTHUMT00000457520.1";
chr1	HAVANA	exon	87599648	87600152	.	+	.	gene_id "ENSG00000267272.1"; transcript_id "ENST00000471417.1"; gene_type "lincRNA"; gene_status "NOVEL"; gene_name "RP5-1052I5.1"; transcript_type "lincRNA"; transcript_status "KNOWN"; transcript_name "RP5-1052I5.1-006"; exon_number 3; exon_id "ENSE00001834224.1"; level 2; havana_gene "OTTHUMG00000181765.1"; havana_transcript "OTTHUMT00000457520.1";
chr1	HAVANA	exon	90254473	90254541	.	+	.	gene_id "ENSG00000231613.1"; transcript_id "ENST00000432395.1"; gene_type "sense_intronic"; gene_status "NOVEL"; gene_name "RP5-943J3.1"; transcript_type "sense_intronic"; transcript_status "KNOWN"; transcript_name "RP5-943J3.1-001"; exon_number 1; exon_id "ENSE00001641724.1"; level 2; tag "basic"; havana_gene "OTTHUMG00000010584.1"; havana_transcript "OTTHUMT00000029205.1";
chr1	HAVANA	exon	90255612	90256051	.	+	.	gene_id "ENSG00000231613.1"; transcript_id "ENST00000432395.1"; gene_type "sense_intronic"; gene_status "NOVEL"; gene_name "RP5-943J3.1"; transcript_type "sense_intronic"; transcript_status "KNOWN"; transcript_name "RP5-943J3.1-001"; exon_number 2; exon_id "ENSE00001686964.1"; level 2; tag "basic"; havana_gene "OTTHUMG00000010584.1"; havana_transcript "OTTHUMT00000029205.1";
chr1	HAVANA	exon	90998925	90999029	.	-	.	gene_id "ENSG00000229201.1"; transcript_id "ENST00000435832.1"; gene_type "lincRNA"; gene_status "NOVEL"; gene_name "RP5-827O9.1"; transcript_type "lincRNA"; transcript_status "KNOWN"; transcript_name "RP5-827O9.1-001"; exon_number 1; exon_id "ENSE00001801915.1"; level 2; tag "basic"; havana_gene "OTTHUMG00000010017.1"; havana_transcript "OTTHUMT00000027723.1";
chr1	HAVANA	exon	90979539	90979566	.	-	.	gene_id "ENSG00000229201.1"; transcript_id "ENST00000435832.1"; gene_type "lincRNA"; gene_status "NOVEL"; gene_name "RP5-827O9.1"; transcript_type "lincRNA"; transcript_status "KNOWN"; transcript_name "RP5-827O9.1-001"; exon_number 2; exon_id "ENSE00001707913.1"; level 2; tag "basic"; havana_gene "OTTHUMG00000010017.1"; havana_transcript "OTTHUMT00000027723.1";
chr1	HAVANA	exon	90977544	90977565	.	-	.	gene_id "ENSG00000229201.1"; transcript_id "ENST00000435832.1"; gene_type "lincRNA"; gene_status "NOVEL"; gene_name "RP5-827O9.1"; transcript_type "lincRNA"; transcript_status "KNOWN"; transcript_name "RP5-827O9.1-001"; exon_number 3; exon_id "ENSE00001716551.1"; level 2; tag "basic"; havana_gene "OTTHUMG00000010017.1"; havana_transcript "OTTHUMT00000027723.1";
chr1	HAVANA	exon	90976467	90976542	.	-	.	gene_id "ENSG00000229201.1"; transcript_id "ENST00000435832.1"; gene_type "lincRNA"; gene_status "NOVEL"; gene_name "RP5-827O9.1"; transcript_type "lincRNA"; transcript_status "KNOWN"; transcript_name "RP5-827O9.1-001"; exon_number 4; exon_id "ENSE00001599974.1"; level 2; tag "basic"; havana_gene "OTTHUMG00000010017.1"; havana_transcript "OTTHUMT00000027723.1";
chr1	HAVANA	exon	92654794	92655202	.	+	.	gene_id "ENSG00000273487.1"; transcript_id "ENST00000609675.1"; gene_type "lincRNA"; gene_status "NOVEL"; gene_name "RP4-621B10.8"; transcript_type "lincRNA"; transcript_status "KNOWN"; transcript_name "RP4-621B10.8-001"; exon_number 1; exon_id "ENSE00003706954.1"; level 2; tag "non_canonical_other"; tag "basic"; havana_gene "OTTHUMG00000186163.1"; havana_transcript "OTTHUMT00000472344.1";
chr1	HAVANA	exon	92655381	92656264	.	+	.	gene_id "ENSG00000273487.1"; transcript_id "ENST00000609675.1"; gene_type "lincRNA"; gene_status "NOVEL"; gene_name "RP4-621B10.8"; transcript_type "lincRNA"; transcript_status "KNOWN"; transcript_name "RP4-621B10.8-001"; exon_number 2; exon_id "ENSE00003708542.1"; level 2; tag "non_canonical_other"; tag "basic"; havana_gene "OTTHUMG00000186163.1"; havana_transcript "OTTHUMT00000472344.1";
chr1	HAVANA	exon	93798900	93798955	.	-	.	gene_id "ENSG00000223745.3"; transcript_id "ENST00000446528.2"; gene_type "processed_transcript"; gene_status "NOVEL"; gene_name "RP4-717I23.3"; transcript_type "antisense"; transcript_status "KNOWN"; transcript_name "RP4-717I23.3-010"; exon_number 1; exon_id "ENSE00001681868.2"; level 2; tag "basic"; havana_gene "OTTHUMG00000010705.6"; havana_transcript "OTTHUMT00000029568.2";
chr1	HAVANA	exon	93791326	93791452	.	-	.	gene_id "ENSG00000223745.3"; transcript_id "ENST00000446528.2"; gene_type "processed_transcript"; gene_status "NOVEL"; gene_name "RP4-717I23.3"; transcript_type "antisense"; transcript_status "KNOWN"; transcript_name "RP4-717I23.3-010"; exon_number 2; exon_id "ENSE00001746428.1"; level 2; tag "basic"; havana_gene "OTTHUMG00000010705.6"; havana_transcript "OTTHUMT00000029568.2";
chr1	HAVANA	exon	93790192	93790286	.	-	.	gene_id "ENSG00000223745.3"; transcript_id "ENST00000446528.2"; gene_type "processed_transcript"; gene_status "NOVEL"; gene_name "RP4-717I23.3"; transcript_type "antisense"; transcript_status "KNOWN"; transcript_name "RP4-717I23.3-010"; exon_number 3; exon_id "ENSE00001639882.1"; level 2; tag "basic"; havana_gene "OTTHUMG00000010705.6"; havana_transcript "OTTHUMT00000029568.2";
chr1	HAVANA	exon	93770945	93771027	.	-	.	gene_id "ENSG00000223745.3"; transcript_id "ENST00000446528.2"; gene_type "processed_transcript"; gene_status "NOVEL"; gene_name "RP4-717I23.3"; transcript_type "antisense"; transcript_status "KNOWN"; transcript_name "RP4-717I23.3-010"; exon_number 4; exon_id "ENSE00001616497.1"; level 2; tag "basic"; havana_gene "OTTHUMG00000010705.6"; havana_transcript "OTTHUMT00000029568.2";
chr1	HAVANA	exon	93730202	93730329	.	-	.	gene_id "ENSG00000223745.3"; transcript_id "ENST00000446528.2"; gene_type "processed_transcript"; gene_status "NOVEL"; gene_name "RP4-717I23.3"; transcript_type "antisense"; transcript_status "KNOWN"; transcript_name "RP4-717I23.3-010"; exon_number 5; exon_id "ENSE00001743035.1"; level 2; tag "basic"; havana_gene "OTTHUMG00000010705.6"; havana_transcript "OTTHUMT00000029568.2";
chr1	HAVANA	exon	93811281	93811582	.	-	.	gene_id "ENSG00000223745.3"; transcript_id "ENST00000451302.2"; gene_type "processed_transcript"; gene_status "NOVEL"; gene_name "RP4-717I23.3"; transcript_type "antisense"; transcript_status "KNOWN"; transcript_name "RP4-717I23.3-001"; exon_number 1; exon_id "ENSE00001686411.1"; level 2; tag "basic"; havana_gene "OTTHUMG00000010705.6"; havana_transcript "OTTHUMT00000029559.2";
chr1	HAVANA	exon	93806015	93806067	.	-	.	gene_id "ENSG00000223745.3"; transcript_id "ENST00000451302.2"; gene_type "processed_transcript"; gene_status "NOVEL"; gene_name "RP4-717I23.3"; transcript_type "antisense"; transcript_status "KNOWN"; transcript_name "RP4-717I23.3-001"; exon_number 2; exon_id "ENSE00001773770.1"; level 2; tag "basic"; havana_gene "OTTHUMG00000010705.6"; havana_transcript "OTTHUMT00000029559.2";
chr1	HAVANA	exon	93805206	93805236	.	-	.	gene_id "ENSG00000223745.3"; transcript_id "ENST00000451302.2"; gene_type "processed_transcript"; gene_status "NOVEL"; gene_name "RP4-717I23.3"; transcript_type "antisense"; transcript_status "KNOWN"; transcript_name "RP4-717I23.3-001"; exon_number 3; exon_id "ENSE00001679477.1"; level 2; tag "basic"; havana_gene "OTTHUMG00000010705.6"; havana_transcript "OTTHUMT00000029559.2";
chr1	HAVANA	exon	93804914	93805093	.	-	.	gene_id "ENSG00000223745.3"; transcript_id "ENST00000451302.2"; gene_type "processed_transcript"; gene_status "NOVEL"; gene_name "RP4-717I23.3"; transcript_type "antisense"; transcript_status "KNOWN"; transcript_name "RP4-717I23.3-001"; exon_number 4; exon_id "ENSE00001681411.1"; level 2; tag "basic"; havana_gene "OTTHUMG00000010705.6"; havana_transcript "OTTHUMT00000029559.2";
chr1	HAVANA	exon	93791326	93791452	.	-	.	gene_id "ENSG00000223745.3"; transcript_id "ENST00000451302.2"; gene_type "processed_transcript"; gene_status "NOVEL"; gene_name "RP4-717I23.3"; transcript_type "antisense"; transcript_status "KNOWN"; transcript_name "RP4-717I23.3-001"; exon_number 5; exon_id "ENSE00001746428.1"; level 2; tag "basic"; havana_gene "OTTHUMG00000010705.6"; havana_transcript "OTTHUMT00000029559.2";
chr1	HAVANA	exon	93790192	93790286	.	-	.	gene_id "ENSG00000223745.3"; transcript_id "ENST00000451302.2"; gene_type "processed_transcript"; gene_status "NOVEL"; gene_name "RP4-717I23.3"; transcript_type "antisense"; transcript_status "KNOWN"; transcript_name "RP4-717I23.3-001"; exon_number 6; exon_id "ENSE00001639882.1"; level 2; tag "basic"; havana_gene "OTTHUMG00000010705.6"; havana_transcript "OTTHUMT00000029559.2";
chr1	HAVANA	exon	93783725	93783785	.	-	.	gene_id "ENSG00000223745.3"; transcript_id "ENST00000451302.2"; gene_type "processed_transcript"; gene_status "NOVEL"; gene_name "RP4-717I23.3"; transcript_type "antisense"; transcript_status "KNOWN"; transcript_name "RP4-717I23.3-001"; exon_number 7; exon_id "ENSE00001767889.1"; level 2; tag "basic"; havana_gene "OTTHUMG00000010705.6"; havana_transcript "OTTHUMT00000029559.2";
chr1	HAVANA	exon	93775272	93775347	.	-	.	gene_id "ENSG00000223745.3"; transcript_id "ENST00000451302.2"; gene_type "processed_transcript"; gene_status "NOVEL"; gene_name "RP4-717I23.3"; transcript_type "antisense"; transcript_status "KNOWN"; transcript_name "RP4-717I23.3-001"; exon_number 8; exon_id "ENSE00001769574.2"; level 2; tag "basic"; havana_gene "OTTHUMG00000010705.6"; havana_transcript "OTTHUMT00000029559.2";
chr1	HAVANA	exon	93770945	93771027	.	-	.	gene_id "ENSG00000223745.3"; transcript_id "ENST00000451302.2"; gene_type "processed_transcript"; gene_status "NOVEL"; gene_name "RP4-717I23.3"; transcript_type "antisense"; transcript_status "KNOWN"; transcript_name "RP4-717I23.3-001"; exon_number 9; exon_id "ENSE00001616497.1"; level 2; tag "basic"; havana_gene "OTTHUMG00000010705.6"; havana_transcript "OTTHUMT00000029559.2";
chr1	HAVANA	exon	93735240	93735315	.	-	.	gene_id "ENSG00000223745.3"; transcript_id "ENST00000451302.2"; gene_type "processed_transcript"; gene_status "NOVEL"; gene_name "RP4-717I23.3"; transcript_type "antisense"; transcript_status "KNOWN"; transcript_name "RP4-717I23.3-001"; exon_number 10; exon_id "ENSE00001731736.1"; level 2; tag "basic"; havana_gene "OTTHUMG00000010705.6"; havana_transcript "OTTHUMT00000029559.2";
chr1	HAVANA	exon	93730202	93730329	.	-	.	gene_id "ENSG00000223745.3"; transcript_id "ENST00000451302.2"; gene_type "processed_transcript"; gene_status "NOVEL"; gene_name "RP4-717I23.3"; transcript_type "antisense"; transcript_status "KNOWN"; transcript_name "RP4-717I23.3-001"; exon_number 11; exon_id "ENSE00001743035.1"; level 2; tag "basic"; havana_gene "OTTHUMG00000010705.6"; havana_transcript "OTTHUMT00000029559.2";
chr1	HAVANA	exon	93775272	93775320	.	-	.	gene_id "ENSG00000223745.3"; transcript_id "ENST00000442860.1"; gene_type "processed_transcript"; gene_status "NOVEL"; gene_name "RP4-717I23.3"; transcript_type "antisense"; transcript_status "KNOWN"; transcript_name "RP4-717I23.3-020"; exon_number 1; exon_id "ENSE00001733931.1"; level 2; tag "basic"; havana_gene "OTTHUMG00000010705.6"; havana_transcript "OTTHUMT00000029967.1";
chr1	HAVANA	exon	93770945	93771027	.	-	.	gene_id "ENSG00000223745.3"; transcript_id "ENST00000442860.1"; gene_type "processed_transcript"; gene_status "NOVEL"; gene_name "RP4-717I23.3"; transcript_type "antisense"; transcript_status "KNOWN"; transcript_name "RP4-717I23.3-020"; exon_number 2; exon_id "ENSE00001616497.1"; level 2; tag "basic"; havana_gene "OTTHUMG00000010705.6"; havana_transcript "OTTHUMT00000029967.1";
chr1	HAVANA	exon	93756122	93756243	.	-	.	gene_id "ENSG00000223745.3"; transcript_id "ENST00000442860.1"; gene_type "processed_transcript"; gene_status "NOVEL"; gene_name "RP4-717I23.3"; transcript_type "antisense"; transcript_status "KNOWN"; transcript_name "RP4-717I23.3-020"; exon_number 3; exon_id "ENSE00001777042.1"; level 2; tag "basic"; havana_gene "OTTHUMG00000010705.6"; havana_transcript "OTTHUMT00000029967.1";
chr1	HAVANA	exon	93730226	93730329	.	-	.	gene_id "ENSG00000223745.3"; transcript_id "ENST00000442860.1"; gene_type "processed_transcript"; gene_status "NOVEL"; gene_name "RP4-717I23.3"; transcript_type "antisense"; transcript_status "KNOWN"; transcript_name "RP4-717I23.3-020"; exon_number 4; exon_id "ENSE00001676681.1"; level 2; tag "basic"; havana_gene "OTTHUMG00000010705.6"; havana_transcript "OTTHUMT00000029967.1";
chr1	HAVANA	exon	93803931	93804091	.	-	.	gene_id "ENSG00000223745.3"; transcript_id "ENST00000440778.1"; gene_type "processed_transcript"; gene_status "NOVEL"; gene_name "RP4-717I23.3"; transcript_type "lincRNA"; transcript_status "KNOWN"; transcript_name "RP4-717I23.3-023"; exon_number 1; exon_id "ENSE00001771213.1"; level 2; havana_gene "OTTHUMG00000010705.6"; havana_transcript "OTTHUMT00000100384.1";
chr1	HAVANA	exon	93803787	93803825	.	-	.	gene_id "ENSG00000223745.3"; transcript_id "ENST00000440778.1"; gene_type "processed_transcript"; gene_status "NOVEL"; gene_name "RP4-717I23.3"; transcript_type "lincRNA"; transcript_status "KNOWN"; transcript_name "RP4-717I23.3-023"; exon_number 2; exon_id "ENSE00001628251.1"; level 2; havana_gene "OTTHUMG00000010705.6"; havana_transcript "OTTHUMT00000100384.1";
chr1	HAVANA	exon	93802934	93803069	.	-	.	gene_id "ENSG00000223745.3"; transcript_id "ENST00000440778.1"; gene_type "processed_transcript"; gene_status "NOVEL"; gene_name "RP4-717I23.3"; transcript_type "lincRNA"; transcript_status "KNOWN"; transcript_name "RP4-717I23.3-023"; exon_number 3; exon_id "ENSE00001777239.1"; level 2; havana_gene "OTTHUMG00000010705.6"; havana_transcript "OTTHUMT00000100384.1";
chr1	HAVANA	exon	93791326	93791452	.	-	.	gene_id "ENSG00000223745.3"; transcript_id "ENST00000440778.1"; gene_type "processed_transcript"; gene_status "NOVEL"; gene_name "RP4-717I23.3"; transcript_type "lincRNA"; transcript_status "KNOWN"; transcript_name "RP4-717I23.3-023"; exon_number 4; exon_id "ENSE00001746428.1"; level 2; havana_gene "OTTHUMG00000010705.6"; havana_transcript "OTTHUMT00000100384.1";
chr1	HAVANA	exon	93790192	93790286	.	-	.	gene_id "ENSG00000223745.3"; transcript_id "ENST00000440778.1"; gene_type "processed_transcript"; gene_status "NOVEL"; gene_name "RP4-717I23.3"; transcript_type "lincRNA"; transcript_status "KNOWN"; transcript_name "RP4-717I23.3-023"; exon_number 5; exon_id "ENSE00001639882.1"; level 2; havana_gene "OTTHUMG00000010705.6"; havana_transcript "OTTHUMT00000100384.1";
chr1	HAVANA	exon	93775310	93775347	.	-	.	gene_id "ENSG00000223745.3"; transcript_id "ENST00000440778.1"; gene_type "processed_transcript"; gene_status "NOVEL"; gene_name "RP4-717I23.3"; transcript_type "lincRNA"; transcript_status "KNOWN"; transcript_name "RP4-717I23.3-023"; exon_number 6; exon_id "ENSE00001639184.1"; level 2; havana_gene "OTTHUMG00000010705.6"; havana_transcript "OTTHUMT00000100384.1";
chr1	HAVANA	exon	94057807	94058065	.	+	.	gene_id "ENSG00000224093.1"; transcript_id "ENST00000427243.1"; gene_type "antisense"; gene_status "NOVEL"; gene_name "RP5-1033H22.2"; transcript_type "antisense"; transcript_status "KNOWN"; transcript_name "RP5-1033H22.2-003"; exon_number 1; exon_id "ENSE00001655511.1"; level 1; tag "basic"; tag "exp_conf"; havana_gene "OTTHUMG00000010302.1"; havana_transcript "OTTHUMT00000028429.1";
chr1	HAVANA	exon	94059930	94060006	.	+	.	gene_id "ENSG00000224093.1"; transcript_id "ENST00000427243.1"; gene_type "antisense"; gene_status "NOVEL"; gene_name "RP5-1033H22.2"; transcript_type "antisense"; transcript_status "KNOWN"; transcript_name "RP5-1033H22.2-003"; exon_number 2; exon_id "ENSE00001689275.1"; level 1; tag "basic"; tag "exp_conf"; havana_gene "OTTHUMG00000010302.1"; havana_transcript "OTTHUMT00000028429.1";
chr1	HAVANA	exon	94067695	94067997	.	+	.	gene_id "ENSG00000224093.1"; transcript_id "ENST00000427243.1"; gene_type "antisense"; gene_status "NOVEL"; gene_name "RP5-1033H22.2"; transcript_type "antisense"; transcript_status "KNOWN"; transcript_name "RP5-1033H22.2-003"; exon_number 3; exon_id "ENSE00001755321.1"; level 1; tag "basic"; tag "exp_conf"; havana_gene "OTTHUMG00000010302.1"; havana_transcript "OTTHUMT00000028429.1";
chr1	HAVANA	exon	94059942	94060006	.	+	.	gene_id "ENSG00000224093.1"; transcript_id "ENST00000412628.1"; gene_type "antisense"; gene_status "NOVEL"; gene_name "RP5-1033H22.2"; transcript_type "antisense"; transcript_status "KNOWN"; transcript_name "RP5-1033H22.2-005"; exon_number 1; exon_id "ENSE00001700336.1"; level 2; tag "basic"; havana_gene "OTTHUMG00000010302.1"; havana_transcript "OTTHUMT00000028431.1";
chr1	HAVANA	exon	94066213	94066319	.	+	.	gene_id "ENSG00000224093.1"; transcript_id "ENST00000412628.1"; gene_type "antisense"; gene_status "NOVEL"; gene_name "RP5-1033H22.2"; transcript_type "antisense"; transcript_status "KNOWN"; transcript_name "RP5-1033H22.2-005"; exon_number 2; exon_id "ENSE00001731850.1"; level 2; tag "basic"; havana_gene "OTTHUMG00000010302.1"; havana_transcript "OTTHUMT00000028431.1";
chr1	HAVANA	exon	94312730	94314495	.	+	.	gene_id "ENSG00000260464.1"; transcript_id "ENST00000565336.1"; gene_type "lincRNA"; gene_status "NOVEL"; gene_name "RP4-561L24.3"; transcript_type "lincRNA"; transcript_status "KNOWN"; transcript_name "RP4-561L24.3-001"; exon_number 1; exon_id "ENSE00002588542.1"; level 2; tag "basic"; havana_gene "OTTHUMG00000175883.1"; havana_transcript "OTTHUMT00000431234.1";
chr1	HAVANA	exon	94713464	94713595	.	+	.	gene_id "ENSG00000231363.1"; transcript_id "ENST00000413103.1"; gene_type "lincRNA"; gene_status "NOVEL"; gene_name "RP11-148B18.1"; transcript_type "lincRNA"; transcript_status "KNOWN"; transcript_name "RP11-148B18.1-001"; exon_number 1; exon_id "ENSE00001743123.1"; level 1; tag "basic"; tag "exp_conf"; havana_gene "OTTHUMG00000010648.1"; havana_transcript "OTTHUMT00000029383.1";
chr1	HAVANA	exon	94714969	94715048	.	+	.	gene_id "ENSG00000231363.1"; transcript_id "ENST00000413103.1"; gene_type "lincRNA"; gene_status "NOVEL"; gene_name "RP11-148B18.1"; transcript_type "lincRNA"; transcript_status "KNOWN"; transcript_name "RP11-148B18.1-001"; exon_number 2; exon_id "ENSE00001669492.1"; level 1; tag "basic"; tag "exp_conf"; havana_gene "OTTHUMG00000010648.1"; havana_transcript "OTTHUMT00000029383.1";
chr1	HAVANA	exon	95285512	95285652	.	-	.	gene_id "ENSG00000224081.3"; transcript_id "ENST00000442418.1"; gene_type "lincRNA"; gene_status "NOVEL"; gene_name "LINC01057"; transcript_type "lincRNA"; transcript_status "KNOWN"; transcript_name "LINC01057-005"; exon_number 1; exon_id "ENSE00001779688.1"; level 2; havana_gene "OTTHUMG00000010701.2"; havana_transcript "OTTHUMT00000029552.1";
chr1	HAVANA	exon	95207825	95207970	.	-	.	gene_id "ENSG00000224081.3"; transcript_id "ENST00000442418.1"; gene_type "lincRNA"; gene_status "NOVEL"; gene_name "LINC01057"; transcript_type "lincRNA"; transcript_status "KNOWN"; transcript_name "LINC01057-005"; exon_number 2; exon_id "ENSE00001802084.1"; level 2; havana_gene "OTTHUMG00000010701.2"; havana_transcript "OTTHUMT00000029552.1";
chr1	HAVANA	exon	95197814	95197993	.	-	.	gene_id "ENSG00000224081.3"; transcript_id "ENST00000442418.1"; gene_type "lincRNA"; gene_status "NOVEL"; gene_name "LINC01057"; transcript_type "lincRNA"; transcript_status "KNOWN"; transcript_name "LINC01057-005"; exon_number 3; exon_id "ENSE00001637169.1"; level 2; havana_gene "OTTHUMG00000010701.2"; havana_transcript "OTTHUMT00000029552.1";
chr1	HAVANA	exon	95144981	95145163	.	-	.	gene_id "ENSG00000224081.3"; transcript_id "ENST00000442418.1"; gene_type "lincRNA"; gene_status "NOVEL"; gene_name "LINC01057"; transcript_type "lincRNA"; transcript_status "KNOWN"; transcript_name "LINC01057-005"; exon_number 4; exon_id "ENSE00001721867.1"; level 2; havana_gene "OTTHUMG00000010701.2"; havana_transcript "OTTHUMT00000029552.1";
chr1	HAVANA	exon	95104017	95104114	.	-	.	gene_id "ENSG00000224081.3"; transcript_id "ENST00000442418.1"; gene_type "lincRNA"; gene_status "NOVEL"; gene_name "LINC01057"; transcript_type "lincRNA"; transcript_status "KNOWN"; transcript_name "LINC01057-005"; exon_number 5; exon_id "ENSE00001618309.1"; level 2; havana_gene "OTTHUMG00000010701.2"; havana_transcript "OTTHUMT00000029552.1";
chr1	HAVANA	exon	95285512	95285775	.	-	.	gene_id "ENSG00000224081.3"; transcript_id "ENST00000421997.1"; gene_type "lincRNA"; gene_status "NOVEL"; gene_name "LINC01057"; transcript_type "lincRNA"; transcript_status "KNOWN"; transcript_name "LINC01057-003"; exon_number 1; exon_id "ENSE00001631042.1"; level 2; havana_gene "OTTHUMG00000010701.2"; havana_transcript "OTTHUMT00000029550.1";
chr1	HAVANA	exon	95170995	95171113	.	-	.	gene_id "ENSG00000224081.3"; transcript_id "ENST00000421997.1"; gene_type "lincRNA"; gene_status "NOVEL"; gene_name "LINC01057"; transcript_type "lincRNA"; transcript_status "KNOWN"; transcript_name "LINC01057-003"; exon_number 2; exon_id "ENSE00001622828.1"; level 2; havana_gene "OTTHUMG00000010701.2"; havana_transcript "OTTHUMT00000029550.1";
chr1	HAVANA	exon	95144981	95145163	.	-	.	gene_id "ENSG00000224081.3"; transcript_id "ENST00000421997.1"; gene_type "lincRNA"; gene_status "NOVEL"; gene_name "LINC01057"; transcript_type "lincRNA"; transcript_status "KNOWN"; transcript_name "LINC01057-003"; exon_number 3; exon_id "ENSE00001721867.1"; level 2; havana_gene "OTTHUMG00000010701.2"; havana_transcript "OTTHUMT00000029550.1";
chr1	HAVANA	exon	95138685	95138827	.	-	.	gene_id "ENSG00000224081.3"; transcript_id "ENST00000421997.1"; gene_type "lincRNA"; gene_status "NOVEL"; gene_name "LINC01057"; transcript_type "lincRNA"; transcript_status "KNOWN"; transcript_name "LINC01057-003"; exon_number 4; exon_id "ENSE00001647493.1"; level 2; havana_gene "OTTHUMG00000010701.2"; havana_transcript "OTTHUMT00000029550.1";
chr1	HAVANA	exon	95320800	95320982	.	-	.	gene_id "ENSG00000237416.2"; transcript_id "ENST00000532087.1"; gene_type "processed_transcript"; gene_status "NOVEL"; gene_name "RP11-465K1.2"; transcript_type "retained_intron"; transcript_status "KNOWN"; transcript_name "RP11-465K1.2-002"; exon_number 1; exon_id "ENSE00001616981.1"; level 2; havana_gene "OTTHUMG00000010702.2"; havana_transcript "OTTHUMT00000382374.1";
chr1	HAVANA	exon	95308664	95309150	.	-	.	gene_id "ENSG00000237416.2"; transcript_id "ENST00000532087.1"; gene_type "processed_transcript"; gene_status "NOVEL"; gene_name "RP11-465K1.2"; transcript_type "retained_intron"; transcript_status "KNOWN"; transcript_name "RP11-465K1.2-002"; exon_number 2; exon_id "ENSE00002161141.1"; level 2; havana_gene "OTTHUMG00000010702.2"; havana_transcript "OTTHUMT00000382374.1";
chr1	HAVANA	exon	95393122	95393181	.	+	.	gene_id "ENSG00000235501.1"; transcript_id "ENST00000452846.1"; gene_type "antisense"; gene_status "NOVEL"; gene_name "RP4-639F20.1"; transcript_type "antisense"; transcript_status "KNOWN"; transcript_name "RP4-639F20.1-002"; exon_number 1; exon_id "ENSE00001770187.1"; level 2; tag "non_canonical_TEC"; tag "basic"; havana_gene "OTTHUMG00000010780.2"; havana_transcript "OTTHUMT00000029698.1";
chr1	HAVANA	exon	95393907	95393958	.	+	.	gene_id "ENSG00000235501.1"; transcript_id "ENST00000452846.1"; gene_type "antisense"; gene_status "NOVEL"; gene_name "RP4-639F20.1"; transcript_type "antisense"; transcript_status "KNOWN"; transcript_name "RP4-639F20.1-002"; exon_number 2; exon_id "ENSE00001733609.1"; level 2; tag "non_canonical_TEC"; tag "basic"; havana_gene "OTTHUMG00000010780.2"; havana_transcript "OTTHUMT00000029698.1";
chr1	HAVANA	exon	95397428	95397541	.	+	.	gene_id "ENSG00000235501.1"; transcript_id "ENST00000452846.1"; gene_type "antisense"; gene_status "NOVEL"; gene_name "RP4-639F20.1"; transcript_type "antisense"; transcript_status "KNOWN"; transcript_name "RP4-639F20.1-002"; exon_number 3; exon_id "ENSE00001631407.1"; level 2; tag "non_canonical_TEC"; tag "basic"; havana_gene "OTTHUMG00000010780.2"; havana_transcript "OTTHUMT00000029698.1";
chr1	HAVANA	exon	95428535	95428826	.	+	.	gene_id "ENSG00000235501.1"; transcript_id "ENST00000452846.1"; gene_type "antisense"; gene_status "NOVEL"; gene_name "RP4-639F20.1"; transcript_type "antisense"; transcript_status "KNOWN"; transcript_name "RP4-639F20.1-002"; exon_number 4; exon_id "ENSE00001744263.1"; level 2; tag "non_canonical_TEC"; tag "basic"; havana_gene "OTTHUMG00000010780.2"; havana_transcript "OTTHUMT00000029698.1";
chr1	HAVANA	exon	95426881	95426989	.	+	.	gene_id "ENSG00000235501.1"; transcript_id "ENST00000456582.1"; gene_type "antisense"; gene_status "NOVEL"; gene_name "RP4-639F20.1"; transcript_type "antisense"; transcript_status "KNOWN"; transcript_name "RP4-639F20.1-003"; exon_number 1; exon_id "ENSE00001791224.1"; level 2; tag "basic"; havana_gene "OTTHUMG00000010780.2"; havana_transcript "OTTHUMT00000095405.1";
chr1	HAVANA	exon	95428535	95428826	.	+	.	gene_id "ENSG00000235501.1"; transcript_id "ENST00000456582.1"; gene_type "antisense"; gene_status "NOVEL"; gene_name "RP4-639F20.1"; transcript_type "antisense"; transcript_status "KNOWN"; transcript_name "RP4-639F20.1-003"; exon_number 2; exon_id "ENSE00001744263.1"; level 2; tag "basic"; havana_gene "OTTHUMG00000010780.2"; havana_transcript "OTTHUMT00000095405.1";
chr1	HAVANA	exon	95585703	95585842	.	+	.	gene_id "ENSG00000231992.1"; transcript_id "ENST00000434207.1"; gene_type "sense_intronic"; gene_status "NOVEL"; gene_name "RP11-57H12.2"; transcript_type "sense_intronic"; transcript_status "KNOWN"; transcript_name "RP11-57H12.2-001"; exon_number 1; exon_id "ENSE00001680374.1"; level 2; tag "basic"; havana_gene "OTTHUMG00000010848.1"; havana_transcript "OTTHUMT00000029939.1";
chr1	HAVANA	exon	95603831	95604110	.	+	.	gene_id "ENSG00000231992.1"; transcript_id "ENST00000434207.1"; gene_type "sense_intronic"; gene_status "NOVEL"; gene_name "RP11-57H12.2"; transcript_type "sense_intronic"; transcript_status "KNOWN"; transcript_name "RP11-57H12.2-001"; exon_number 2; exon_id "ENSE00001760804.1"; level 2; tag "basic"; havana_gene "OTTHUMG00000010848.1"; havana_transcript "OTTHUMT00000029939.1";
chr1	HAVANA	exon	95783704	95783819	.	-	.	gene_id "ENSG00000228504.1"; transcript_id "ENST00000423410.1"; gene_type "lincRNA"; gene_status "NOVEL"; gene_name "RP4-586O15.1"; transcript_type "lincRNA"; transcript_status "KNOWN"; transcript_name "RP4-586O15.1-001"; exon_number 1; exon_id "ENSE00001732630.1"; level 1; tag "basic"; tag "exp_conf"; havana_gene "OTTHUMG00000010911.1"; havana_transcript "OTTHUMT00000030082.1";
chr1	HAVANA	exon	95776484	95776749	.	-	.	gene_id "ENSG00000228504.1"; transcript_id "ENST00000423410.1"; gene_type "lincRNA"; gene_status "NOVEL"; gene_name "RP4-586O15.1"; transcript_type "lincRNA"; transcript_status "KNOWN"; transcript_name "RP4-586O15.1-001"; exon_number 2; exon_id "ENSE00001789822.1"; level 1; tag "basic"; tag "exp_conf"; havana_gene "OTTHUMG00000010911.1"; havana_transcript "OTTHUMT00000030082.1";
chr1	HAVANA	exon	95975672	95975918	.	+	.	gene_id "ENSG00000228971.2"; transcript_id "ENST00000440116.2"; gene_type "lincRNA"; gene_status "NOVEL"; gene_name "RP11-286B14.1"; transcript_type "lincRNA"; transcript_status "KNOWN"; transcript_name "RP11-286B14.1-003"; exon_number 1; exon_id "ENSE00001738885.2"; level 2; havana_gene "OTTHUMG00000010665.3"; havana_transcript "OTTHUMT00000030151.2";
chr1	HAVANA	exon	95979707	95980285	.	+	.	gene_id "ENSG00000228971.2"; transcript_id "ENST00000440116.2"; gene_type "lincRNA"; gene_status "NOVEL"; gene_name "RP11-286B14.1"; transcript_type "lincRNA"; transcript_status "KNOWN"; transcript_name "RP11-286B14.1-003"; exon_number 2; exon_id "ENSE00001759483.1"; level 2; havana_gene "OTTHUMG00000010665.3"; havana_transcript "OTTHUMT00000030151.2";
chr1	HAVANA	exon	96208652	96208758	.	+	.	gene_id "ENSG00000271252.1"; transcript_id "ENST00000603401.1"; gene_type "lincRNA"; gene_status "NOVEL"; gene_name "RP11-286B14.2"; transcript_type "lincRNA"; transcript_status "KNOWN"; transcript_name "RP11-286B14.2-001"; exon_number 1; exon_id "ENSE00003629755.1"; level 2; tag "basic"; havana_gene "OTTHUMG00000184190.1"; havana_transcript "OTTHUMT00000468262.1";
chr1	HAVANA	exon	96224847	96225026	.	+	.	gene_id "ENSG00000271252.1"; transcript_id "ENST00000603401.1"; gene_type "lincRNA"; gene_status "NOVEL"; gene_name "RP11-286B14.2"; transcript_type "lincRNA"; transcript_status "KNOWN"; transcript_name "RP11-286B14.2-001"; exon_number 2; exon_id "ENSE00003480198.1"; level 2; tag "basic"; havana_gene "OTTHUMG00000184190.1"; havana_transcript "OTTHUMT00000468262.1";
chr1	HAVANA	exon	98407129	98407302	.	-	.	gene_id "ENSG00000269998.1"; transcript_id "ENST00000602672.1"; gene_type "lincRNA"; gene_status "NOVEL"; gene_name "RP11-272L13.3"; transcript_type "lincRNA"; transcript_status "KNOWN"; transcript_name "RP11-272L13.3-001"; exon_number 1; exon_id "ENSE00003375109.1"; level 2; tag "basic"; havana_gene "OTTHUMG00000183916.1"; havana_transcript "OTTHUMT00000467510.1";
chr1	HAVANA	exon	98399030	98399725	.	-	.	gene_id "ENSG00000269998.1"; transcript_id "ENST00000602672.1"; gene_type "lincRNA"; gene_status "NOVEL"; gene_name "RP11-272L13.3"; transcript_type "lincRNA"; transcript_status "KNOWN"; transcript_name "RP11-272L13.3-001"; exon_number 2; exon_id "ENSE00003347234.1"; level 2; tag "basic"; havana_gene "OTTHUMG00000183916.1"; havana_transcript "OTTHUMT00000467510.1";
chr1	ENSEMBL	exon	98510798	98510907	.	-	.	gene_id "ENSG00000225206.4"; transcript_id "ENST00000580305.1"; gene_type "lincRNA"; gene_status "KNOWN"; gene_name "MIR137HG"; transcript_type "miRNA"; transcript_status "KNOWN"; transcript_name "MIR137HG-203"; exon_number 1; exon_id "ENSE00002727654.1"; level 3; tag "basic"; havana_gene "OTTHUMG00000010680.2";
chr1	HAVANA	exon	100810033	100810148	.	+	.	gene_id "ENSG00000223906.1"; transcript_id "ENST00000446055.1"; gene_type "lincRNA"; gene_status "NOVEL"; gene_name "RP5-837M10.2"; transcript_type "lincRNA"; transcript_status "KNOWN"; transcript_name "RP5-837M10.2-001"; exon_number 1; exon_id "ENSE00001726867.1"; level 2; tag "basic"; havana_gene "OTTHUMG00000010984.1"; havana_transcript "OTTHUMT00000030217.1";
chr1	HAVANA	exon	100810448	100810798	.	+	.	gene_id "ENSG00000223906.1"; transcript_id "ENST00000446055.1"; gene_type "lincRNA"; gene_status "NOVEL"; gene_name "RP5-837M10.2"; transcript_type "lincRNA"; transcript_status "KNOWN"; transcript_name "RP5-837M10.2-001"; exon_number 2; exon_id "ENSE00001651557.1"; level 2; tag "basic"; havana_gene "OTTHUMG00000010984.1"; havana_transcript "OTTHUMT00000030217.1";
chr1	HAVANA	exon	101360484	101360912	.	+	.	gene_id "ENSG00000273204.1"; transcript_id "ENST00000609247.1"; gene_type "antisense"; gene_status "NOVEL"; gene_name "RP4-549L20.3"; transcript_type "antisense"; transcript_status "KNOWN"; transcript_name "RP4-549L20.3-001"; exon_number 1; exon_id "ENSE00003709271.1"; level 2; tag "basic"; havana_gene "OTTHUMG00000186355.1"; havana_transcript "OTTHUMT00000472995.1";
chr1	HAVANA	exon	101529167	101529195	.	+	.	gene_id "ENSG00000233184.2"; transcript_id "ENST00000416329.1"; gene_type "antisense"; gene_status "NOVEL"; gene_name "RP11-421L21.3"; transcript_type "antisense"; transcript_status "KNOWN"; transcript_name "RP11-421L21.3-006"; exon_number 1; exon_id "ENSE00001714372.1"; level 2; tag "basic"; havana_gene "OTTHUMG00000010831.1"; havana_transcript "OTTHUMT00000029901.1";
chr1	HAVANA	exon	101538216	101538386	.	+	.	gene_id "ENSG00000233184.2"; transcript_id "ENST00000416329.1"; gene_type "antisense"; gene_status "NOVEL"; gene_name "RP11-421L21.3"; transcript_type "antisense"; transcript_status "KNOWN"; transcript_name "RP11-421L21.3-006"; exon_number 2; exon_id "ENSE00001699006.1"; level 2; tag "basic"; havana_gene "OTTHUMG00000010831.1"; havana_transcript "OTTHUMT00000029901.1";
chr1	HAVANA	exon	101540832	101540950	.	+	.	gene_id "ENSG00000233184.2"; transcript_id "ENST00000416329.1"; gene_type "antisense"; gene_status "NOVEL"; gene_name "RP11-421L21.3"; transcript_type "antisense"; transcript_status "KNOWN"; transcript_name "RP11-421L21.3-006"; exon_number 3; exon_id "ENSE00001599160.1"; level 2; tag "basic"; havana_gene "OTTHUMG00000010831.1"; havana_transcript "OTTHUMT00000029901.1";
chr1	HAVANA	exon	101542919	101543064	.	+	.	gene_id "ENSG00000233184.2"; transcript_id "ENST00000416329.1"; gene_type "antisense"; gene_status "NOVEL"; gene_name "RP11-421L21.3"; transcript_type "antisense"; transcript_status "KNOWN"; transcript_name "RP11-421L21.3-006"; exon_number 4; exon_id "ENSE00001701219.1"; level 2; tag "basic"; havana_gene "OTTHUMG00000010831.1"; havana_transcript "OTTHUMT00000029901.1";
chr1	HAVANA	exon	101545945	101546169	.	+	.	gene_id "ENSG00000233184.2"; transcript_id "ENST00000416329.1"; gene_type "antisense"; gene_status "NOVEL"; gene_name "RP11-421L21.3"; transcript_type "antisense"; transcript_status "KNOWN"; transcript_name "RP11-421L21.3-006"; exon_number 5; exon_id "ENSE00001756370.1"; level 2; tag "basic"; havana_gene "OTTHUMG00000010831.1"; havana_transcript "OTTHUMT00000029901.1";
chr1	HAVANA	exon	101549017	101549039	.	+	.	gene_id "ENSG00000233184.2"; transcript_id "ENST00000416329.1"; gene_type "antisense"; gene_status "NOVEL"; gene_name "RP11-421L21.3"; transcript_type "antisense"; transcript_status "KNOWN"; transcript_name "RP11-421L21.3-006"; exon_number 6; exon_id "ENSE00001596912.1"; level 2; tag "basic"; havana_gene "OTTHUMG00000010831.1"; havana_transcript "OTTHUMT00000029901.1";
chr1	HAVANA	exon	101538216	101538386	.	+	.	gene_id "ENSG00000233184.2"; transcript_id "ENST00000449473.1"; gene_type "antisense"; gene_status "NOVEL"; gene_name "RP11-421L21.3"; transcript_type "antisense"; transcript_status "KNOWN"; transcript_name "RP11-421L21.3-001"; exon_number 1; exon_id "ENSE00001699006.1"; level 2; tag "basic"; havana_gene "OTTHUMG00000010831.1"; havana_transcript "OTTHUMT00000029896.1";
chr1	HAVANA	exon	101540832	101540950	.	+	.	gene_id "ENSG00000233184.2"; transcript_id "ENST00000449473.1"; gene_type "antisense"; gene_status "NOVEL"; gene_name "RP11-421L21.3"; transcript_type "antisense"; transcript_status "KNOWN"; transcript_name "RP11-421L21.3-001"; exon_number 2; exon_id "ENSE00001599160.1"; level 2; tag "basic"; havana_gene "OTTHUMG00000010831.1"; havana_transcript "OTTHUMT00000029896.1";
chr1	HAVANA	exon	101542919	101543064	.	+	.	gene_id "ENSG00000233184.2"; transcript_id "ENST00000449473.1"; gene_type "antisense"; gene_status "NOVEL"; gene_name "RP11-421L21.3"; transcript_type "antisense"; transcript_status "KNOWN"; transcript_name "RP11-421L21.3-001"; exon_number 3; exon_id "ENSE00001701219.1"; level 2; tag "basic"; havana_gene "OTTHUMG00000010831.1"; havana_transcript "OTTHUMT00000029896.1";
chr1	HAVANA	exon	101545945	101546169	.	+	.	gene_id "ENSG00000233184.2"; transcript_id "ENST00000449473.1"; gene_type "antisense"; gene_status "NOVEL"; gene_name "RP11-421L21.3"; transcript_type "antisense"; transcript_status "KNOWN"; transcript_name "RP11-421L21.3-001"; exon_number 4; exon_id "ENSE00001756370.1"; level 2; tag "basic"; havana_gene "OTTHUMG00000010831.1"; havana_transcript "OTTHUMT00000029896.1";
chr1	HAVANA	exon	101549017	101549130	.	+	.	gene_id "ENSG00000233184.2"; transcript_id "ENST00000449473.1"; gene_type "antisense"; gene_status "NOVEL"; gene_name "RP11-421L21.3"; transcript_type "antisense"; transcript_status "KNOWN"; transcript_name "RP11-421L21.3-001"; exon_number 5; exon_id "ENSE00001756412.1"; level 2; tag "basic"; havana_gene "OTTHUMG00000010831.1"; havana_transcript "OTTHUMT00000029896.1";
chr1	HAVANA	exon	101550608	101550713	.	+	.	gene_id "ENSG00000233184.2"; transcript_id "ENST00000449473.1"; gene_type "antisense"; gene_status "NOVEL"; gene_name "RP11-421L21.3"; transcript_type "antisense"; transcript_status "KNOWN"; transcript_name "RP11-421L21.3-001"; exon_number 6; exon_id "ENSE00001800440.1"; level 2; tag "basic"; havana_gene "OTTHUMG00000010831.1"; havana_transcript "OTTHUMT00000029896.1";
chr1	HAVANA	exon	101552408	101552821	.	+	.	gene_id "ENSG00000233184.2"; transcript_id "ENST00000449473.1"; gene_type "antisense"; gene_status "NOVEL"; gene_name "RP11-421L21.3"; transcript_type "antisense"; transcript_status "KNOWN"; transcript_name "RP11-421L21.3-001"; exon_number 7; exon_id "ENSE00001672227.1"; level 2; tag "basic"; havana_gene "OTTHUMG00000010831.1"; havana_transcript "OTTHUMT00000029896.1";
chr1	HAVANA	exon	103319148	103319398	.	-	.	gene_id "ENSG00000230864.1"; transcript_id "ENST00000414418.1"; gene_type "lincRNA"; gene_status "NOVEL"; gene_name "RP5-936J12.1"; transcript_type "lincRNA"; transcript_status "KNOWN"; transcript_name "RP5-936J12.1-001"; exon_number 1; exon_id "ENSE00001770847.1"; level 2; tag "basic"; havana_gene "OTTHUMG00000010873.2"; havana_transcript "OTTHUMT00000030002.2";
chr1	HAVANA	exon	103265360	103265484	.	-	.	gene_id "ENSG00000230864.1"; transcript_id "ENST00000414418.1"; gene_type "lincRNA"; gene_status "NOVEL"; gene_name "RP5-936J12.1"; transcript_type "lincRNA"; transcript_status "KNOWN"; transcript_name "RP5-936J12.1-001"; exon_number 2; exon_id "ENSE00001692386.1"; level 2; tag "basic"; havana_gene "OTTHUMG00000010873.2"; havana_transcript "OTTHUMT00000030002.2";
chr1	HAVANA	exon	103238514	103238648	.	-	.	gene_id "ENSG00000230864.1"; transcript_id "ENST00000414418.1"; gene_type "lincRNA"; gene_status "NOVEL"; gene_name "RP5-936J12.1"; transcript_type "lincRNA"; transcript_status "KNOWN"; transcript_name "RP5-936J12.1-001"; exon_number 3; exon_id "ENSE00001799560.1"; level 2; tag "basic"; havana_gene "OTTHUMG00000010873.2"; havana_transcript "OTTHUMT00000030002.2";
chr1	HAVANA	exon	103233331	103233358	.	-	.	gene_id "ENSG00000230864.1"; transcript_id "ENST00000414418.1"; gene_type "lincRNA"; gene_status "NOVEL"; gene_name "RP5-936J12.1"; transcript_type "lincRNA"; transcript_status "KNOWN"; transcript_name "RP5-936J12.1-001"; exon_number 4; exon_id "ENSE00001779554.1"; level 2; tag "basic"; havana_gene "OTTHUMG00000010873.2"; havana_transcript "OTTHUMT00000030002.2";
chr1	HAVANA	exon	103233079	103233186	.	-	.	gene_id "ENSG00000230864.1"; transcript_id "ENST00000414418.1"; gene_type "lincRNA"; gene_status "NOVEL"; gene_name "RP5-936J12.1"; transcript_type "lincRNA"; transcript_status "KNOWN"; transcript_name "RP5-936J12.1-001"; exon_number 5; exon_id "ENSE00001721406.1"; level 2; tag "basic"; havana_gene "OTTHUMG00000010873.2"; havana_transcript "OTTHUMT00000030002.2";
chr1	HAVANA	exon	103232113	103232212	.	-	.	gene_id "ENSG00000230864.1"; transcript_id "ENST00000414418.1"; gene_type "lincRNA"; gene_status "NOVEL"; gene_name "RP5-936J12.1"; transcript_type "lincRNA"; transcript_status "KNOWN"; transcript_name "RP5-936J12.1-001"; exon_number 6; exon_id "ENSE00001745754.1"; level 2; tag "basic"; havana_gene "OTTHUMG00000010873.2"; havana_transcript "OTTHUMT00000030002.2";
chr1	HAVANA	exon	103228878	103229061	.	-	.	gene_id "ENSG00000230864.1"; transcript_id "ENST00000414418.1"; gene_type "lincRNA"; gene_status "NOVEL"; gene_name "RP5-936J12.1"; transcript_type "lincRNA"; transcript_status "KNOWN"; transcript_name "RP5-936J12.1-001"; exon_number 7; exon_id "ENSE00001766579.1"; level 2; tag "basic"; havana_gene "OTTHUMG00000010873.2"; havana_transcript "OTTHUMT00000030002.2";
chr1	HAVANA	exon	106148557	106148629	.	-	.	gene_id "ENSG00000230768.3"; transcript_id "ENST00000597635.1"; gene_type "lincRNA"; gene_status "NOVEL"; gene_name "RP11-251P6.1"; transcript_type "lincRNA"; transcript_status "KNOWN"; transcript_name "RP11-251P6.1-004"; exon_number 1; exon_id "ENSE00003139439.1"; level 2; havana_gene "OTTHUMG00000011003.3"; havana_transcript "OTTHUMT00000461114.1";
chr1	HAVANA	exon	106146785	106146887	.	-	.	gene_id "ENSG00000230768.3"; transcript_id "ENST00000597635.1"; gene_type "lincRNA"; gene_status "NOVEL"; gene_name "RP11-251P6.1"; transcript_type "lincRNA"; transcript_status "KNOWN"; transcript_name "RP11-251P6.1-004"; exon_number 2; exon_id "ENSE00001625857.1"; level 2; havana_gene "OTTHUMG00000011003.3"; havana_transcript "OTTHUMT00000461114.1";
chr1	HAVANA	exon	106143253	106143381	.	-	.	gene_id "ENSG00000230768.3"; transcript_id "ENST00000597635.1"; gene_type "lincRNA"; gene_status "NOVEL"; gene_name "RP11-251P6.1"; transcript_type "lincRNA"; transcript_status "KNOWN"; transcript_name "RP11-251P6.1-004"; exon_number 3; exon_id "ENSE00003155874.1"; level 2; havana_gene "OTTHUMG00000011003.3"; havana_transcript "OTTHUMT00000461114.1";
chr1	HAVANA	exon	106132302	106132407	.	-	.	gene_id "ENSG00000230768.3"; transcript_id "ENST00000597635.1"; gene_type "lincRNA"; gene_status "NOVEL"; gene_name "RP11-251P6.1"; transcript_type "lincRNA"; transcript_status "KNOWN"; transcript_name "RP11-251P6.1-004"; exon_number 4; exon_id "ENSE00003102248.1"; level 2; havana_gene "OTTHUMG00000011003.3"; havana_transcript "OTTHUMT00000461114.1";
chr1	HAVANA	exon	106130202	106130470	.	-	.	gene_id "ENSG00000230768.3"; transcript_id "ENST00000597635.1"; gene_type "lincRNA"; gene_status "NOVEL"; gene_name "RP11-251P6.1"; transcript_type "lincRNA"; transcript_status "KNOWN"; transcript_name "RP11-251P6.1-004"; exon_number 5; exon_id "ENSE00003173904.1"; level 2; havana_gene "OTTHUMG00000011003.3"; havana_transcript "OTTHUMT00000461114.1";
chr1	HAVANA	exon	106161481	106161540	.	-	.	gene_id "ENSG00000230768.3"; transcript_id "ENST00000420901.1"; gene_type "lincRNA"; gene_status "NOVEL"; gene_name "RP11-251P6.1"; transcript_type "lincRNA"; transcript_status "KNOWN"; transcript_name "RP11-251P6.1-002"; exon_number 1; exon_id "ENSE00001738980.1"; level 2; havana_gene "OTTHUMG00000011003.3"; havana_transcript "OTTHUMT00000030257.2";
chr1	HAVANA	exon	106148557	106148711	.	-	.	gene_id "ENSG00000230768.3"; transcript_id "ENST00000420901.1"; gene_type "lincRNA"; gene_status "NOVEL"; gene_name "RP11-251P6.1"; transcript_type "lincRNA"; transcript_status "KNOWN"; transcript_name "RP11-251P6.1-002"; exon_number 2; exon_id "ENSE00001594384.1"; level 2; havana_gene "OTTHUMG00000011003.3"; havana_transcript "OTTHUMT00000030257.2";
chr1	HAVANA	exon	106146785	106146887	.	-	.	gene_id "ENSG00000230768.3"; transcript_id "ENST00000420901.1"; gene_type "lincRNA"; gene_status "NOVEL"; gene_name "RP11-251P6.1"; transcript_type "lincRNA"; transcript_status "KNOWN"; transcript_name "RP11-251P6.1-002"; exon_number 3; exon_id "ENSE00001625857.1"; level 2; havana_gene "OTTHUMG00000011003.3"; havana_transcript "OTTHUMT00000030257.2";
chr1	HAVANA	exon	106132316	106132407	.	-	.	gene_id "ENSG00000230768.3"; transcript_id "ENST00000420901.1"; gene_type "lincRNA"; gene_status "NOVEL"; gene_name "RP11-251P6.1"; transcript_type "lincRNA"; transcript_status "KNOWN"; transcript_name "RP11-251P6.1-002"; exon_number 4; exon_id "ENSE00001804696.1"; level 2; havana_gene "OTTHUMG00000011003.3"; havana_transcript "OTTHUMT00000030257.2";
chr1	HAVANA	exon	106148557	106148629	.	-	.	gene_id "ENSG00000230768.3"; transcript_id "ENST00000597752.1"; gene_type "lincRNA"; gene_status "NOVEL"; gene_name "RP11-251P6.1"; transcript_type "lincRNA"; transcript_status "KNOWN"; transcript_name "RP11-251P6.1-006"; exon_number 1; exon_id "ENSE00003139439.1"; level 2; havana_gene "OTTHUMG00000011003.3"; havana_transcript "OTTHUMT00000461116.1";
chr1	HAVANA	exon	106146785	106146887	.	-	.	gene_id "ENSG00000230768.3"; transcript_id "ENST00000597752.1"; gene_type "lincRNA"; gene_status "NOVEL"; gene_name "RP11-251P6.1"; transcript_type "lincRNA"; transcript_status "KNOWN"; transcript_name "RP11-251P6.1-006"; exon_number 2; exon_id "ENSE00001625857.1"; level 2; havana_gene "OTTHUMG00000011003.3"; havana_transcript "OTTHUMT00000461116.1";
chr1	HAVANA	exon	106145899	106146180	.	-	.	gene_id "ENSG00000230768.3"; transcript_id "ENST00000597752.1"; gene_type "lincRNA"; gene_status "NOVEL"; gene_name "RP11-251P6.1"; transcript_type "lincRNA"; transcript_status "KNOWN"; transcript_name "RP11-251P6.1-006"; exon_number 3; exon_id "ENSE00003105330.1"; level 2; havana_gene "OTTHUMG00000011003.3"; havana_transcript "OTTHUMT00000461116.1";
chr1	HAVANA	exon	106143892	106144007	.	-	.	gene_id "ENSG00000230768.3"; transcript_id "ENST00000597752.1"; gene_type "lincRNA"; gene_status "NOVEL"; gene_name "RP11-251P6.1"; transcript_type "lincRNA"; transcript_status "KNOWN"; transcript_name "RP11-251P6.1-006"; exon_number 4; exon_id "ENSE00003198912.1"; level 2; havana_gene "OTTHUMG00000011003.3"; havana_transcript "OTTHUMT00000461116.1";
chr1	HAVANA	exon	106132319	106132407	.	-	.	gene_id "ENSG00000230768.3"; transcript_id "ENST00000597752.1"; gene_type "lincRNA"; gene_status "NOVEL"; gene_name "RP11-251P6.1"; transcript_type "lincRNA"; transcript_status "KNOWN"; transcript_name "RP11-251P6.1-006"; exon_number 5; exon_id "ENSE00002991466.1"; level 2; havana_gene "OTTHUMG00000011003.3"; havana_transcript "OTTHUMT00000461116.1";
chr1	HAVANA	exon	106623783	106624046	.	+	.	gene_id "ENSG00000237480.1"; transcript_id "ENST00000429608.1"; gene_type "lincRNA"; gene_status "NOVEL"; gene_name "RP5-947P14.1"; transcript_type "lincRNA"; transcript_status "KNOWN"; transcript_name "RP5-947P14.1-002"; exon_number 1; exon_id "ENSE00001642759.1"; level 2; havana_gene "OTTHUMG00000011035.1"; havana_transcript "OTTHUMT00000030362.1";
chr1	HAVANA	exon	106627052	106627118	.	+	.	gene_id "ENSG00000237480.1"; transcript_id "ENST00000429608.1"; gene_type "lincRNA"; gene_status "NOVEL"; gene_name "RP5-947P14.1"; transcript_type "lincRNA"; transcript_status "KNOWN"; transcript_name "RP5-947P14.1-002"; exon_number 2; exon_id "ENSE00001598048.1"; level 2; havana_gene "OTTHUMG00000011035.1"; havana_transcript "OTTHUMT00000030362.1";
chr1	HAVANA	exon	107360861	107360981	.	+	.	gene_id "ENSG00000237460.2"; transcript_id "ENST00000415910.2"; gene_type "lincRNA"; gene_status "NOVEL"; gene_name "RP11-233E12.1"; transcript_type "lincRNA"; transcript_status "KNOWN"; transcript_name "RP11-233E12.1-001"; exon_number 1; exon_id "ENSE00001627410.1"; level 1; tag "basic"; tag "exp_conf"; havana_gene "OTTHUMG00000000497.2"; havana_transcript "OTTHUMT00000001239.2";
chr1	HAVANA	exon	107362826	107363364	.	+	.	gene_id "ENSG00000237460.2"; transcript_id "ENST00000415910.2"; gene_type "lincRNA"; gene_status "NOVEL"; gene_name "RP11-233E12.1"; transcript_type "lincRNA"; transcript_status "KNOWN"; transcript_name "RP11-233E12.1-001"; exon_number 2; exon_id "ENSE00001760847.1"; level 1; tag "basic"; tag "exp_conf"; havana_gene "OTTHUMG00000000497.2"; havana_transcript "OTTHUMT00000001239.2";
chr1	HAVANA	exon	107380742	107380789	.	+	.	gene_id "ENSG00000237460.2"; transcript_id "ENST00000415910.2"; gene_type "lincRNA"; gene_status "NOVEL"; gene_name "RP11-233E12.1"; transcript_type "lincRNA"; transcript_status "KNOWN"; transcript_name "RP11-233E12.1-001"; exon_number 3; exon_id "ENSE00001786687.2"; level 1; tag "basic"; tag "exp_conf"; havana_gene "OTTHUMG00000000497.2"; havana_transcript "OTTHUMT00000001239.2";
chr1	HAVANA	exon	108507065	108507126	.	+	.	gene_id "ENSG00000230489.1"; transcript_id "ENST00000438318.1"; gene_type "antisense"; gene_status "NOVEL"; gene_name "VAV3-AS1"; transcript_type "antisense"; transcript_status "KNOWN"; transcript_name "VAV3-AS1-001"; exon_number 1; exon_id "ENSE00001678702.1"; level 2; tag "basic"; havana_gene "OTTHUMG00000010994.1"; havana_transcript "OTTHUMT00000030241.1";
chr1	HAVANA	exon	108536127	108536257	.	+	.	gene_id "ENSG00000230489.1"; transcript_id "ENST00000438318.1"; gene_type "antisense"; gene_status "NOVEL"; gene_name "VAV3-AS1"; transcript_type "antisense"; transcript_status "KNOWN"; transcript_name "VAV3-AS1-001"; exon_number 2; exon_id "ENSE00001722828.1"; level 2; tag "basic"; havana_gene "OTTHUMG00000010994.1"; havana_transcript "OTTHUMT00000030241.1";
chr1	HAVANA	exon	108536804	108537229	.	+	.	gene_id "ENSG00000230489.1"; transcript_id "ENST00000438318.1"; gene_type "antisense"; gene_status "NOVEL"; gene_name "VAV3-AS1"; transcript_type "antisense"; transcript_status "KNOWN"; transcript_name "VAV3-AS1-001"; exon_number 3; exon_id "ENSE00001672526.1"; level 2; tag "basic"; havana_gene "OTTHUMG00000010994.1"; havana_transcript "OTTHUMT00000030241.1";
chr1	HAVANA	exon	110236224	110236364	.	-	.	gene_id "ENSG00000260246.1"; transcript_id "ENST00000562538.1"; gene_type "antisense"; gene_status "NOVEL"; gene_name "AC000032.2"; transcript_type "antisense"; transcript_status "KNOWN"; transcript_name "AC000032.2-001"; exon_number 1; exon_id "ENSE00002575885.1"; level 2; tag "basic"; havana_gene "OTTHUMG00000172930.1"; havana_transcript "OTTHUMT00000421369.1";
chr1	HAVANA	exon	110235739	110236088	.	-	.	gene_id "ENSG00000260246.1"; transcript_id "ENST00000562538.1"; gene_type "antisense"; gene_status "NOVEL"; gene_name "AC000032.2"; transcript_type "antisense"; transcript_status "KNOWN"; transcript_name "AC000032.2-001"; exon_number 2; exon_id "ENSE00002594555.1"; level 2; tag "basic"; havana_gene "OTTHUMG00000172930.1"; havana_transcript "OTTHUMT00000421369.1";
chr1	HAVANA	exon	110268442	110268690	.	+	.	gene_id "ENSG00000241720.2"; transcript_id "ENST00000431955.1"; gene_type "antisense"; gene_status "NOVEL"; gene_name "RP4-735C1.4"; transcript_type "antisense"; transcript_status "KNOWN"; transcript_name "RP4-735C1.4-002"; exon_number 1; exon_id "ENSE00001799893.1"; level 1; tag "basic"; tag "exp_conf"; havana_gene "OTTHUMG00000011632.1"; havana_transcript "OTTHUMT00000032147.1";
chr1	HAVANA	exon	110274797	110274972	.	+	.	gene_id "ENSG00000241720.2"; transcript_id "ENST00000431955.1"; gene_type "antisense"; gene_status "NOVEL"; gene_name "RP4-735C1.4"; transcript_type "antisense"; transcript_status "KNOWN"; transcript_name "RP4-735C1.4-002"; exon_number 2; exon_id "ENSE00001615685.1"; level 1; tag "basic"; tag "exp_conf"; havana_gene "OTTHUMG00000011632.1"; havana_transcript "OTTHUMT00000032147.1";
chr1	HAVANA	exon	110279562	110279763	.	+	.	gene_id "ENSG00000241720.2"; transcript_id "ENST00000431955.1"; gene_type "antisense"; gene_status "NOVEL"; gene_name "RP4-735C1.4"; transcript_type "antisense"; transcript_status "KNOWN"; transcript_name "RP4-735C1.4-002"; exon_number 3; exon_id "ENSE00001618791.1"; level 1; tag "basic"; tag "exp_conf"; havana_gene "OTTHUMG00000011632.1"; havana_transcript "OTTHUMT00000032147.1";
chr1	HAVANA	exon	110317694	110317874	.	+	.	gene_id "ENSG00000241720.2"; transcript_id "ENST00000431955.1"; gene_type "antisense"; gene_status "NOVEL"; gene_name "RP4-735C1.4"; transcript_type "antisense"; transcript_status "KNOWN"; transcript_name "RP4-735C1.4-002"; exon_number 4; exon_id "ENSE00001641186.1"; level 1; tag "basic"; tag "exp_conf"; havana_gene "OTTHUMG00000011632.1"; havana_transcript "OTTHUMT00000032147.1";
chr1	HAVANA	exon	110438595	110440483	.	+	.	gene_id "ENSG00000261055.1"; transcript_id "ENST00000565955.1"; gene_type "lincRNA"; gene_status "NOVEL"; gene_name "RP11-195M16.3"; transcript_type "lincRNA"; transcript_status "KNOWN"; transcript_name "RP11-195M16.3-001"; exon_number 1; exon_id "ENSE00002608198.1"; level 2; tag "basic"; havana_gene "OTTHUMG00000175953.1"; havana_transcript "OTTHUMT00000431309.1";
chr1	HAVANA	exon	110912776	110915625	.	+	.	gene_id "ENSG00000273373.1"; transcript_id "ENST00000609909.1"; gene_type "antisense"; gene_status "NOVEL"; gene_name "RP5-1074L1.4"; transcript_type "antisense"; transcript_status "KNOWN"; transcript_name "RP5-1074L1.4-001"; exon_number 1; exon_id "ENSE00003704180.1"; level 2; tag "basic"; havana_gene "OTTHUMG00000186360.1"; havana_transcript "OTTHUMT00000473001.1";
chr1	HAVANA	exon	110950406	110950576	.	+	.	gene_id "ENSG00000224699.4"; transcript_id "ENST00000608067.1"; gene_type "antisense"; gene_status "NOVEL"; gene_name "LAMTOR5-AS1"; transcript_type "antisense"; transcript_status "KNOWN"; transcript_name "LAMTOR5-AS1-020"; exon_number 1; exon_id "ENSE00003703773.1"; level 2; tag "basic"; havana_gene "OTTHUMG00000019824.4"; havana_transcript "OTTHUMT00000472662.1";
chr1	HAVANA	exon	110954795	110954915	.	+	.	gene_id "ENSG00000224699.4"; transcript_id "ENST00000608067.1"; gene_type "antisense"; gene_status "NOVEL"; gene_name "LAMTOR5-AS1"; transcript_type "antisense"; transcript_status "KNOWN"; transcript_name "LAMTOR5-AS1-020"; exon_number 2; exon_id "ENSE00001592026.1"; level 2; tag "basic"; havana_gene "OTTHUMG00000019824.4"; havana_transcript "OTTHUMT00000472662.1";
chr1	HAVANA	exon	110955943	110956032	.	+	.	gene_id "ENSG00000224699.4"; transcript_id "ENST00000608067.1"; gene_type "antisense"; gene_status "NOVEL"; gene_name "LAMTOR5-AS1"; transcript_type "antisense"; transcript_status "KNOWN"; transcript_name "LAMTOR5-AS1-020"; exon_number 3; exon_id "ENSE00003170524.1"; level 2; tag "basic"; havana_gene "OTTHUMG00000019824.4"; havana_transcript "OTTHUMT00000472662.1";
chr1	HAVANA	exon	110958631	110958810	.	+	.	gene_id "ENSG00000224699.4"; transcript_id "ENST00000608067.1"; gene_type "antisense"; gene_status "NOVEL"; gene_name "LAMTOR5-AS1"; transcript_type "antisense"; transcript_status "KNOWN"; transcript_name "LAMTOR5-AS1-020"; exon_number 4; exon_id "ENSE00001616218.1"; level 2; tag "basic"; havana_gene "OTTHUMG00000019824.4"; havana_transcript "OTTHUMT00000472662.1";
chr1	HAVANA	exon	110960869	110960935	.	+	.	gene_id "ENSG00000224699.4"; transcript_id "ENST00000608067.1"; gene_type "antisense"; gene_status "NOVEL"; gene_name "LAMTOR5-AS1"; transcript_type "antisense"; transcript_status "KNOWN"; transcript_name "LAMTOR5-AS1-020"; exon_number 5; exon_id "ENSE00003703489.1"; level 2; tag "basic"; havana_gene "OTTHUMG00000019824.4"; havana_transcript "OTTHUMT00000472662.1";
chr1	HAVANA	exon	110950450	110950576	.	+	.	gene_id "ENSG00000224699.4"; transcript_id "ENST00000609709.1"; gene_type "antisense"; gene_status "NOVEL"; gene_name "LAMTOR5-AS1"; transcript_type "antisense"; transcript_status "KNOWN"; transcript_name "LAMTOR5-AS1-022"; exon_number 1; exon_id "ENSE00003708387.1"; level 2; tag "basic"; havana_gene "OTTHUMG00000019824.4"; havana_transcript "OTTHUMT00000472664.1";
chr1	HAVANA	exon	110954795	110954915	.	+	.	gene_id "ENSG00000224699.4"; transcript_id "ENST00000609709.1"; gene_type "antisense"; gene_status "NOVEL"; gene_name "LAMTOR5-AS1"; transcript_type "antisense"; transcript_status "KNOWN"; transcript_name "LAMTOR5-AS1-022"; exon_number 2; exon_id "ENSE00001592026.1"; level 2; tag "basic"; havana_gene "OTTHUMG00000019824.4"; havana_transcript "OTTHUMT00000472664.1";
chr1	HAVANA	exon	110956774	110956853	.	+	.	gene_id "ENSG00000224699.4"; transcript_id "ENST00000609709.1"; gene_type "antisense"; gene_status "NOVEL"; gene_name "LAMTOR5-AS1"; transcript_type "antisense"; transcript_status "KNOWN"; transcript_name "LAMTOR5-AS1-022"; exon_number 3; exon_id "ENSE00001541093.2"; level 2; tag "basic"; havana_gene "OTTHUMG00000019824.4"; havana_transcript "OTTHUMT00000472664.1";
chr1	HAVANA	exon	110958631	110958810	.	+	.	gene_id "ENSG00000224699.4"; transcript_id "ENST00000609709.1"; gene_type "antisense"; gene_status "NOVEL"; gene_name "LAMTOR5-AS1"; transcript_type "antisense"; transcript_status "KNOWN"; transcript_name "LAMTOR5-AS1-022"; exon_number 4; exon_id "ENSE00001616218.1"; level 2; tag "basic"; havana_gene "OTTHUMG00000019824.4"; havana_transcript "OTTHUMT00000472664.1";
chr1	HAVANA	exon	110960111	110960262	.	+	.	gene_id "ENSG00000224699.4"; transcript_id "ENST00000609709.1"; gene_type "antisense"; gene_status "NOVEL"; gene_name "LAMTOR5-AS1"; transcript_type "antisense"; transcript_status "KNOWN"; transcript_name "LAMTOR5-AS1-022"; exon_number 5; exon_id "ENSE00002783552.1"; level 2; tag "basic"; havana_gene "OTTHUMG00000019824.4"; havana_transcript "OTTHUMT00000472664.1";
chr1	HAVANA	exon	110960869	110960936	.	+	.	gene_id "ENSG00000224699.4"; transcript_id "ENST00000609709.1"; gene_type "antisense"; gene_status "NOVEL"; gene_name "LAMTOR5-AS1"; transcript_type "antisense"; transcript_status "KNOWN"; transcript_name "LAMTOR5-AS1-022"; exon_number 6; exon_id "ENSE00003709082.1"; level 2; tag "basic"; havana_gene "OTTHUMG00000019824.4"; havana_transcript "OTTHUMT00000472664.1";
chr1	HAVANA	exon	110950451	110950576	.	+	.	gene_id "ENSG00000224699.4"; transcript_id "ENST00000610148.1"; gene_type "antisense"; gene_status "NOVEL"; gene_name "LAMTOR5-AS1"; transcript_type "antisense"; transcript_status "KNOWN"; transcript_name "LAMTOR5-AS1-023"; exon_number 1; exon_id "ENSE00003708545.1"; level 2; tag "basic"; havana_gene "OTTHUMG00000019824.4"; havana_transcript "OTTHUMT00000472665.1";
chr1	HAVANA	exon	110954795	110954915	.	+	.	gene_id "ENSG00000224699.4"; transcript_id "ENST00000610148.1"; gene_type "antisense"; gene_status "NOVEL"; gene_name "LAMTOR5-AS1"; transcript_type "antisense"; transcript_status "KNOWN"; transcript_name "LAMTOR5-AS1-023"; exon_number 2; exon_id "ENSE00001592026.1"; level 2; tag "basic"; havana_gene "OTTHUMG00000019824.4"; havana_transcript "OTTHUMT00000472665.1";
chr1	HAVANA	exon	110955943	110956032	.	+	.	gene_id "ENSG00000224699.4"; transcript_id "ENST00000610148.1"; gene_type "antisense"; gene_status "NOVEL"; gene_name "LAMTOR5-AS1"; transcript_type "antisense"; transcript_status "KNOWN"; transcript_name "LAMTOR5-AS1-023"; exon_number 3; exon_id "ENSE00003170524.1"; level 2; tag "basic"; havana_gene "OTTHUMG00000019824.4"; havana_transcript "OTTHUMT00000472665.1";
chr1	HAVANA	exon	110956774	110956853	.	+	.	gene_id "ENSG00000224699.4"; transcript_id "ENST00000610148.1"; gene_type "antisense"; gene_status "NOVEL"; gene_name "LAMTOR5-AS1"; transcript_type "antisense"; transcript_status "KNOWN"; transcript_name "LAMTOR5-AS1-023"; exon_number 4; exon_id "ENSE00001541093.2"; level 2; tag "basic"; havana_gene "OTTHUMG00000019824.4"; havana_transcript "OTTHUMT00000472665.1";
chr1	HAVANA	exon	110958631	110958810	.	+	.	gene_id "ENSG00000224699.4"; transcript_id "ENST00000610148.1"; gene_type "antisense"; gene_status "NOVEL"; gene_name "LAMTOR5-AS1"; transcript_type "antisense"; transcript_status "KNOWN"; transcript_name "LAMTOR5-AS1-023"; exon_number 5; exon_id "ENSE00001616218.1"; level 2; tag "basic"; havana_gene "OTTHUMG00000019824.4"; havana_transcript "OTTHUMT00000472665.1";
chr1	HAVANA	exon	110960111	110960262	.	+	.	gene_id "ENSG00000224699.4"; transcript_id "ENST00000610148.1"; gene_type "antisense"; gene_status "NOVEL"; gene_name "LAMTOR5-AS1"; transcript_type "antisense"; transcript_status "KNOWN"; transcript_name "LAMTOR5-AS1-023"; exon_number 6; exon_id "ENSE00002783552.1"; level 2; tag "basic"; havana_gene "OTTHUMG00000019824.4"; havana_transcript "OTTHUMT00000472665.1";
chr1	HAVANA	exon	110960869	110960929	.	+	.	gene_id "ENSG00000224699.4"; transcript_id "ENST00000610148.1"; gene_type "antisense"; gene_status "NOVEL"; gene_name "LAMTOR5-AS1"; transcript_type "antisense"; transcript_status "KNOWN"; transcript_name "LAMTOR5-AS1-023"; exon_number 7; exon_id "ENSE00003707079.1"; level 2; tag "basic"; havana_gene "OTTHUMG00000019824.4"; havana_transcript "OTTHUMT00000472665.1";
chr1	HAVANA	exon	110950472	110950576	.	+	.	gene_id "ENSG00000224699.4"; transcript_id "ENST00000608499.1"; gene_type "antisense"; gene_status "NOVEL"; gene_name "LAMTOR5-AS1"; transcript_type "antisense"; transcript_status "KNOWN"; transcript_name "LAMTOR5-AS1-024"; exon_number 1; exon_id "ENSE00003709533.1"; level 2; tag "basic"; havana_gene "OTTHUMG00000019824.4"; havana_transcript "OTTHUMT00000472666.1";
chr1	HAVANA	exon	110951544	110951780	.	+	.	gene_id "ENSG00000224699.4"; transcript_id "ENST00000608499.1"; gene_type "antisense"; gene_status "NOVEL"; gene_name "LAMTOR5-AS1"; transcript_type "antisense"; transcript_status "KNOWN"; transcript_name "LAMTOR5-AS1-024"; exon_number 2; exon_id "ENSE00003709399.1"; level 2; tag "basic"; havana_gene "OTTHUMG00000019824.4"; havana_transcript "OTTHUMT00000472666.1";
chr1	HAVANA	exon	110954795	110954915	.	+	.	gene_id "ENSG00000224699.4"; transcript_id "ENST00000608499.1"; gene_type "antisense"; gene_status "NOVEL"; gene_name "LAMTOR5-AS1"; transcript_type "antisense"; transcript_status "KNOWN"; transcript_name "LAMTOR5-AS1-024"; exon_number 3; exon_id "ENSE00001592026.1"; level 2; tag "basic"; havana_gene "OTTHUMG00000019824.4"; havana_transcript "OTTHUMT00000472666.1";
chr1	HAVANA	exon	110956774	110956853	.	+	.	gene_id "ENSG00000224699.4"; transcript_id "ENST00000608499.1"; gene_type "antisense"; gene_status "NOVEL"; gene_name "LAMTOR5-AS1"; transcript_type "antisense"; transcript_status "KNOWN"; transcript_name "LAMTOR5-AS1-024"; exon_number 4; exon_id "ENSE00001541093.2"; level 2; tag "basic"; havana_gene "OTTHUMG00000019824.4"; havana_transcript "OTTHUMT00000472666.1";
chr1	HAVANA	exon	110958631	110958810	.	+	.	gene_id "ENSG00000224699.4"; transcript_id "ENST00000608499.1"; gene_type "antisense"; gene_status "NOVEL"; gene_name "LAMTOR5-AS1"; transcript_type "antisense"; transcript_status "KNOWN"; transcript_name "LAMTOR5-AS1-024"; exon_number 5; exon_id "ENSE00001616218.1"; level 2; tag "basic"; havana_gene "OTTHUMG00000019824.4"; havana_transcript "OTTHUMT00000472666.1";
chr1	HAVANA	exon	110960869	110960936	.	+	.	gene_id "ENSG00000224699.4"; transcript_id "ENST00000608499.1"; gene_type "antisense"; gene_status "NOVEL"; gene_name "LAMTOR5-AS1"; transcript_type "antisense"; transcript_status "KNOWN"; transcript_name "LAMTOR5-AS1-024"; exon_number 6; exon_id "ENSE00003709082.1"; level 2; tag "basic"; havana_gene "OTTHUMG00000019824.4"; havana_transcript "OTTHUMT00000472666.1";
chr1	HAVANA	exon	110955557	110955716	.	+	.	gene_id "ENSG00000224699.4"; transcript_id "ENST00000608111.1"; gene_type "antisense"; gene_status "NOVEL"; gene_name "LAMTOR5-AS1"; transcript_type "antisense"; transcript_status "KNOWN"; transcript_name "LAMTOR5-AS1-029"; exon_number 1; exon_id "ENSE00003708065.1"; level 2; tag "basic"; havana_gene "OTTHUMG00000019824.4"; havana_transcript "OTTHUMT00000472672.1";
chr1	HAVANA	exon	110960869	110960896	.	+	.	gene_id "ENSG00000224699.4"; transcript_id "ENST00000608111.1"; gene_type "antisense"; gene_status "NOVEL"; gene_name "LAMTOR5-AS1"; transcript_type "antisense"; transcript_status "KNOWN"; transcript_name "LAMTOR5-AS1-029"; exon_number 2; exon_id "ENSE00003709848.1"; level 2; tag "basic"; havana_gene "OTTHUMG00000019824.4"; havana_transcript "OTTHUMT00000472672.1";
chr1	HAVANA	exon	110956471	110956853	.	+	.	gene_id "ENSG00000224699.4"; transcript_id "ENST00000608077.1"; gene_type "antisense"; gene_status "NOVEL"; gene_name "LAMTOR5-AS1"; transcript_type "antisense"; transcript_status "KNOWN"; transcript_name "LAMTOR5-AS1-019"; exon_number 1; exon_id "ENSE00003707925.1"; level 2; tag "basic"; havana_gene "OTTHUMG00000019824.4"; havana_transcript "OTTHUMT00000472677.1";
chr1	HAVANA	exon	110958631	110958810	.	+	.	gene_id "ENSG00000224699.4"; transcript_id "ENST00000608077.1"; gene_type "antisense"; gene_status "NOVEL"; gene_name "LAMTOR5-AS1"; transcript_type "antisense"; transcript_status "KNOWN"; transcript_name "LAMTOR5-AS1-019"; exon_number 2; exon_id "ENSE00001616218.1"; level 2; tag "basic"; havana_gene "OTTHUMG00000019824.4"; havana_transcript "OTTHUMT00000472677.1";
chr1	HAVANA	exon	110960869	110960925	.	+	.	gene_id "ENSG00000224699.4"; transcript_id "ENST00000608077.1"; gene_type "antisense"; gene_status "NOVEL"; gene_name "LAMTOR5-AS1"; transcript_type "antisense"; transcript_status "KNOWN"; transcript_name "LAMTOR5-AS1-019"; exon_number 3; exon_id "ENSE00003705615.1"; level 2; tag "basic"; havana_gene "OTTHUMG00000019824.4"; havana_transcript "OTTHUMT00000472677.1";
chr1	HAVANA	exon	110958685	110958810	.	+	.	gene_id "ENSG00000224699.4"; transcript_id "ENST00000599202.1"; gene_type "antisense"; gene_status "NOVEL"; gene_name "LAMTOR5-AS1"; transcript_type "antisense"; transcript_status "KNOWN"; transcript_name "LAMTOR5-AS1-008"; exon_number 1; exon_id "ENSE00003122581.1"; level 2; tag "basic"; havana_gene "OTTHUMG00000019824.4"; havana_transcript "OTTHUMT00000461151.1";
chr1	HAVANA	exon	110960416	110960538	.	+	.	gene_id "ENSG00000224699.4"; transcript_id "ENST00000599202.1"; gene_type "antisense"; gene_status "NOVEL"; gene_name "LAMTOR5-AS1"; transcript_type "antisense"; transcript_status "KNOWN"; transcript_name "LAMTOR5-AS1-008"; exon_number 2; exon_id "ENSE00003107891.1"; level 2; tag "basic"; havana_gene "OTTHUMG00000019824.4"; havana_transcript "OTTHUMT00000461151.1";
chr1	HAVANA	exon	110960869	110960997	.	+	.	gene_id "ENSG00000224699.4"; transcript_id "ENST00000599202.1"; gene_type "antisense"; gene_status "NOVEL"; gene_name "LAMTOR5-AS1"; transcript_type "antisense"; transcript_status "KNOWN"; transcript_name "LAMTOR5-AS1-008"; exon_number 3; exon_id "ENSE00001704498.2"; level 2; tag "basic"; havana_gene "OTTHUMG00000019824.4"; havana_transcript "OTTHUMT00000461151.1";
chr1	HAVANA	exon	110968231	110968407	.	+	.	gene_id "ENSG00000224699.4"; transcript_id "ENST00000599202.1"; gene_type "antisense"; gene_status "NOVEL"; gene_name "LAMTOR5-AS1"; transcript_type "antisense"; transcript_status "KNOWN"; transcript_name "LAMTOR5-AS1-008"; exon_number 4; exon_id "ENSE00003071080.1"; level 2; tag "basic"; havana_gene "OTTHUMG00000019824.4"; havana_transcript "OTTHUMT00000461151.1";
chr1	HAVANA	exon	110960111	110960262	.	+	.	gene_id "ENSG00000224699.4"; transcript_id "ENST00000598350.1"; gene_type "antisense"; gene_status "NOVEL"; gene_name "LAMTOR5-AS1"; transcript_type "antisense"; transcript_status "KNOWN"; transcript_name "LAMTOR5-AS1-011"; exon_number 1; exon_id "ENSE00002783552.1"; level 2; tag "basic"; havana_gene "OTTHUMG00000019824.4"; havana_transcript "OTTHUMT00000461154.1";
chr1	HAVANA	exon	110960869	110960988	.	+	.	gene_id "ENSG00000224699.4"; transcript_id "ENST00000598350.1"; gene_type "antisense"; gene_status "NOVEL"; gene_name "LAMTOR5-AS1"; transcript_type "antisense"; transcript_status "KNOWN"; transcript_name "LAMTOR5-AS1-011"; exon_number 2; exon_id "ENSE00002814184.1"; level 2; tag "basic"; havana_gene "OTTHUMG00000019824.4"; havana_transcript "OTTHUMT00000461154.1";
chr1	HAVANA	exon	110968231	110968707	.	+	.	gene_id "ENSG00000224699.4"; transcript_id "ENST00000598350.1"; gene_type "antisense"; gene_status "NOVEL"; gene_name "LAMTOR5-AS1"; transcript_type "antisense"; transcript_status "KNOWN"; transcript_name "LAMTOR5-AS1-011"; exon_number 3; exon_id "ENSE00002996103.1"; level 2; tag "basic"; havana_gene "OTTHUMG00000019824.4"; havana_transcript "OTTHUMT00000461154.1";
chr1	HAVANA	exon	111505924	111507271	.	+	.	gene_id "ENSG00000273010.1"; transcript_id "ENST00000609118.1"; gene_type "antisense"; gene_status "NOVEL"; gene_name "RP11-96K19.5"; transcript_type "antisense"; transcript_status "KNOWN"; transcript_name "RP11-96K19.5-001"; exon_number 1; exon_id "ENSE00003707419.1"; level 2; tag "basic"; havana_gene "OTTHUMG00000186361.1"; havana_transcript "OTTHUMT00000473002.1";
chr1	HAVANA	exon	111723996	111724113	.	-	.	gene_id "ENSG00000272982.1"; transcript_id "ENST00000607951.1"; gene_type "antisense"; gene_status "NOVEL"; gene_name "RP5-1180E21.4"; transcript_type "antisense"; transcript_status "KNOWN"; transcript_name "RP5-1180E21.4-001"; exon_number 1; exon_id "ENSE00003711300.1"; level 2; tag "basic"; havana_gene "OTTHUMG00000186362.1"; havana_transcript "OTTHUMT00000473003.1";
chr1	HAVANA	exon	111983314	111983850	.	-	.	gene_id "ENSG00000243960.1"; transcript_id "ENST00000416099.1"; gene_type "sense_overlapping"; gene_status "NOVEL"; gene_name "RP11-552M11.4"; transcript_type "sense_overlapping"; transcript_status "KNOWN"; transcript_name "RP11-552M11.4-002"; exon_number 1; exon_id "ENSE00001676152.1"; level 1; tag "basic"; tag "exp_conf"; havana_gene "OTTHUMG00000011749.1"; havana_transcript "OTTHUMT00000032470…
chr1	HAVANA	exon	111981262	111981447	.	-	.	gene_id "ENSG00000243960.1"; transcript_id "ENST00000416099.1"; gene_type "sense_overlapping"; gene_status "NOVEL"; gene_name "RP11-552M11.4"; transcript_type "sense_overlapping"; transcript_status "KNOWN"; transcript_name "RP11-552M11.4-002"; exon_number 2; exon_id "ENSE00001625355.1"; level 1; tag "basic"; tag "exp_conf"; havana_gene "OTTHUMG00000011749.1"; havana_transcript "OTTHUMT00000032470…
chr1	HAVANA	exon	112399440	112399527	.	-	.	gene_id "ENSG00000232558.1"; transcript_id "ENST00000439736.1"; gene_type "sense_intronic"; gene_status "NOVEL"; gene_name "KCND3-IT1"; transcript_type "sense_intronic"; transcript_status "KNOWN"; transcript_name "KCND3-IT1-001"; exon_number 1; exon_id "ENSE00001691972.1"; level 2; tag "basic"; havana_gene "OTTHUMG00000011990.1"; havana_transcript "OTTHUMT00000033146.1";
chr1	HAVANA	exon	112396384	112396671	.	-	.	gene_id "ENSG00000232558.1"; transcript_id "ENST00000439736.1"; gene_type "sense_intronic"; gene_status "NOVEL"; gene_name "KCND3-IT1"; transcript_type "sense_intronic"; transcript_status "KNOWN"; transcript_name "KCND3-IT1-001"; exon_number 2; exon_id "ENSE00001654269.1"; level 2; tag "basic"; havana_gene "OTTHUMG00000011990.1"; havana_transcript "OTTHUMT00000033146.1";
chr1	HAVANA	exon	113392302	113392437	.	-	.	gene_id "ENSG00000215866.3"; transcript_id "ENST00000433505.1"; gene_type "lincRNA"; gene_status "NOVEL"; gene_name "RP11-426L16.8"; transcript_type "lincRNA"; transcript_status "KNOWN"; transcript_name "RP11-426L16.8-002"; exon_number 1; exon_id "ENSE00001740397.1"; level 2; havana_gene "OTTHUMG00000012022.3"; havana_transcript "OTTHUMT00000033259.1";
chr1	HAVANA	exon	113368135	113368294	.	-	.	gene_id "ENSG00000215866.3"; transcript_id "ENST00000433505.1"; gene_type "lincRNA"; gene_status "NOVEL"; gene_name "RP11-426L16.8"; transcript_type "lincRNA"; transcript_status "KNOWN"; transcript_name "RP11-426L16.8-002"; exon_number 2; exon_id "ENSE00001424977.2"; level 2; havana_gene "OTTHUMG00000012022.3"; havana_transcript "OTTHUMT00000033259.1";
chr1	HAVANA	exon	113366275	113366376	.	-	.	gene_id "ENSG00000215866.3"; transcript_id "ENST00000433505.1"; gene_type "lincRNA"; gene_status "NOVEL"; gene_name "RP11-426L16.8"; transcript_type "lincRNA"; transcript_status "KNOWN"; transcript_name "RP11-426L16.8-002"; exon_number 3; exon_id "ENSE00001611185.1"; level 2; havana_gene "OTTHUMG00000012022.3"; havana_transcript "OTTHUMT00000033259.1";
chr1	HAVANA	exon	113362792	113363160	.	-	.	gene_id "ENSG00000215866.3"; transcript_id "ENST00000433505.1"; gene_type "lincRNA"; gene_status "NOVEL"; gene_name "RP11-426L16.8"; transcript_type "lincRNA"; transcript_status "KNOWN"; transcript_name "RP11-426L16.8-002"; exon_number 4; exon_id "ENSE00001769212.1"; level 2; havana_gene "OTTHUMG00000012022.3"; havana_transcript "OTTHUMT00000033259.1";
chr1	HAVANA	exon	113392698	113393049	.	+	.	gene_id "ENSG00000224167.1"; transcript_id "ENST00000422022.1"; gene_type "lincRNA"; gene_status "NOVEL"; gene_name "RP3-522D1.1"; transcript_type "lincRNA"; transcript_status "KNOWN"; transcript_name "RP3-522D1.1-001"; exon_number 1; exon_id "ENSE00001606564.1"; level 2; havana_gene "OTTHUMG00000012023.1"; havana_transcript "OTTHUMT00000033260.1";
chr1	HAVANA	exon	113420352	113420489	.	+	.	gene_id "ENSG00000224167.1"; transcript_id "ENST00000422022.1"; gene_type "lincRNA"; gene_status "NOVEL"; gene_name "RP3-522D1.1"; transcript_type "lincRNA"; transcript_status "KNOWN"; transcript_name "RP3-522D1.1-001"; exon_number 2; exon_id "ENSE00001698151.1"; level 2; havana_gene "OTTHUMG00000012023.1"; havana_transcript "OTTHUMT00000033260.1";
chr1	HAVANA	exon	113499142	113499578	.	+	.	gene_id "ENSG00000226419.2"; transcript_id "ENST00000420168.1"; gene_type "antisense"; gene_status "NOVEL"; gene_name "RP11-31F15.1"; transcript_type "antisense"; transcript_status "KNOWN"; transcript_name "RP11-31F15.1-004"; exon_number 1; exon_id "ENSE00001614464.1"; level 2; tag "basic"; havana_gene "OTTHUMG00000012128.1"; havana_transcript "OTTHUMT00000033538.1";
chr1	HAVANA	exon	113503099	113503197	.	+	.	gene_id "ENSG00000226419.2"; transcript_id "ENST00000420168.1"; gene_type "antisense"; gene_status "NOVEL"; gene_name "RP11-31F15.1"; transcript_type "antisense"; transcript_status "KNOWN"; transcript_name "RP11-31F15.1-004"; exon_number 2; exon_id "ENSE00001686258.1"; level 2; tag "basic"; havana_gene "OTTHUMG00000012128.1"; havana_transcript "OTTHUMT00000033538.1";
chr1	HAVANA	exon	113510657	113511020	.	+	.	gene_id "ENSG00000226419.2"; transcript_id "ENST00000420168.1"; gene_type "antisense"; gene_status "NOVEL"; gene_name "RP11-31F15.1"; transcript_type "antisense"; transcript_status "KNOWN"; transcript_name "RP11-31F15.1-004"; exon_number 3; exon_id "ENSE00001796889.1"; level 2; tag "basic"; havana_gene "OTTHUMG00000012128.1"; havana_transcript "OTTHUMT00000033538.1";
chr1	HAVANA	exon	113576295	113576460	.	+	.	gene_id "ENSG00000236066.1"; transcript_id "ENST00000451149.1"; gene_type "lincRNA"; gene_status "NOVEL"; gene_name "RP11-389O22.1"; transcript_type "lincRNA"; transcript_status "KNOWN"; transcript_name "RP11-389O22.1-002"; exon_number 1; exon_id "ENSE00001598737.1"; level 2; tag "basic"; havana_gene "OTTHUMG00000012131.1"; havana_transcript "OTTHUMT00000033547.1";
chr1	HAVANA	exon	113589408	113589677	.	+	.	gene_id "ENSG00000236066.1"; transcript_id "ENST00000451149.1"; gene_type "lincRNA"; gene_status "NOVEL"; gene_name "RP11-389O22.1"; transcript_type "lincRNA"; transcript_status "KNOWN"; transcript_name "RP11-389O22.1-002"; exon_number 2; exon_id "ENSE00001642849.1"; level 2; tag "basic"; havana_gene "OTTHUMG00000012131.1"; havana_transcript "OTTHUMT00000033547.1";
chr1	HAVANA	exon	113615561	113615727	.	-	.	gene_id "ENSG00000238198.1"; transcript_id "ENST00000421157.1"; gene_type "lincRNA"; gene_status "NOVEL"; gene_name "RP11-31F15.2"; transcript_type "lincRNA"; transcript_status "KNOWN"; transcript_name "RP11-31F15.2-001"; exon_number 1; exon_id "ENSE00001637133.1"; level 2; tag "basic"; havana_gene "OTTHUMG00000012130.1"; havana_transcript "OTTHUMT00000033545.1";
chr1	HAVANA	exon	113591045	113591183	.	-	.	gene_id "ENSG00000238198.1"; transcript_id "ENST00000421157.1"; gene_type "lincRNA"; gene_status "NOVEL"; gene_name "RP11-31F15.2"; transcript_type "lincRNA"; transcript_status "KNOWN"; transcript_name "RP11-31F15.2-001"; exon_number 2; exon_id "ENSE00001673641.1"; level 2; tag "basic"; havana_gene "OTTHUMG00000012130.1"; havana_transcript "OTTHUMT00000033545.1";
chr1	HAVANA	exon	113554309	113556461	.	-	.	gene_id "ENSG00000238198.1"; transcript_id "ENST00000421157.1"; gene_type "lincRNA"; gene_status "NOVEL"; gene_name "RP11-31F15.2"; transcript_type "lincRNA"; transcript_status "KNOWN"; transcript_name "RP11-31F15.2-001"; exon_number 3; exon_id "ENSE00001644909.1"; level 2; tag "basic"; havana_gene "OTTHUMG00000012130.1"; havana_transcript "OTTHUMT00000033545.1";
chr1	HAVANA	exon	114355230	114355447	.	+	.	gene_id "ENSG00000231128.1"; transcript_id "ENST00000418238.1"; gene_type "antisense"; gene_status "NOVEL"; gene_name "RP5-1073O3.2"; transcript_type "antisense"; transcript_status "KNOWN"; transcript_name "RP5-1073O3.2-002"; exon_number 1; exon_id "ENSE00001736711.1"; level 2; tag "basic"; havana_gene "OTTHUMG00000011939.2"; havana_transcript "OTTHUMT00000033025.1";
chr1	HAVANA	exon	114357009	114357113	.	+	.	gene_id "ENSG00000231128.1"; transcript_id "ENST00000418238.1"; gene_type "antisense"; gene_status "NOVEL"; gene_name "RP5-1073O3.2"; transcript_type "antisense"; transcript_status "KNOWN"; transcript_name "RP5-1073O3.2-002"; exon_number 2; exon_id "ENSE00001655040.1"; level 2; tag "basic"; havana_gene "OTTHUMG00000011939.2"; havana_transcript "OTTHUMT00000033025.1";
chr1	HAVANA	exon	114358000	114358098	.	+	.	gene_id "ENSG00000231128.1"; transcript_id "ENST00000418238.1"; gene_type "antisense"; gene_status "NOVEL"; gene_name "RP5-1073O3.2"; transcript_type "antisense"; transcript_status "KNOWN"; transcript_name "RP5-1073O3.2-002"; exon_number 3; exon_id "ENSE00001680108.1"; level 2; tag "basic"; havana_gene "OTTHUMG00000011939.2"; havana_transcript "OTTHUMT00000033025.1";
chr1	HAVANA	exon	114470866	114471854	.	-	.	gene_id "ENSG00000235527.2"; transcript_id "ENST00000427953.1"; gene_type "antisense"; gene_status "NOVEL"; gene_name "RP5-1073O3.7"; transcript_type "retained_intron"; transcript_status "KNOWN"; transcript_name "RP5-1073O3.7-002"; exon_number 1; exon_id "ENSE00001784131.1"; level 1; tag "exp_conf"; havana_gene "OTTHUMG00000011982.2"; havana_transcript "OTTHUMT00000033124.1";
chr1	HAVANA	exon	114466623	114466954	.	-	.	gene_id "ENSG00000235527.2"; transcript_id "ENST00000427953.1"; gene_type "antisense"; gene_status "NOVEL"; gene_name "RP5-1073O3.7"; transcript_type "retained_intron"; transcript_status "KNOWN"; transcript_name "RP5-1073O3.7-002"; exon_number 2; exon_id "ENSE00001698896.1"; level 1; tag "exp_conf"; havana_gene "OTTHUMG00000011982.2"; havana_transcript "OTTHUMT00000033124.1";
chr1	HAVANA	exon	114471831	114472114	.	-	.	gene_id "ENSG00000235527.2"; transcript_id "ENST00000426237.2"; gene_type "antisense"; gene_status "NOVEL"; gene_name "RP5-1073O3.7"; transcript_type "retained_intron"; transcript_status "KNOWN"; transcript_name "RP5-1073O3.7-004"; exon_number 1; exon_id "ENSE00002172396.1"; level 1; tag "exp_conf"; havana_gene "OTTHUMG00000011982.2"; havana_transcript "OTTHUMT00000033126.2";
chr1	HAVANA	exon	114470257	114471010	.	-	.	gene_id "ENSG00000235527.2"; transcript_id "ENST00000426237.2"; gene_type "antisense"; gene_status "NOVEL"; gene_name "RP5-1073O3.7"; transcript_type "retained_intron"; transcript_status "KNOWN"; transcript_name "RP5-1073O3.7-004"; exon_number 2; exon_id "ENSE00001624129.1"; level 1; tag "exp_conf"; havana_gene "OTTHUMG00000011982.2"; havana_transcript "OTTHUMT00000033126.2";
chr1	HAVANA	exon	115825655	115825861	.	+	.	gene_id "ENSG00000228035.1"; transcript_id "ENST00000425449.1"; gene_type "antisense"; gene_status "NOVEL"; gene_name "RP4-663N10.1"; transcript_type "antisense"; transcript_status "KNOWN"; transcript_name "RP4-663N10.1-001"; exon_number 1; exon_id "ENSE00001728145.1"; level 2; tag "basic"; havana_gene "OTTHUMG00000011974.1"; havana_transcript "OTTHUMT00000033101.1";
chr1	HAVANA	exon	115908291	115910693	.	+	.	gene_id "ENSG00000228035.1"; transcript_id "ENST00000425449.1"; gene_type "antisense"; gene_status "NOVEL"; gene_name "RP4-663N10.1"; transcript_type "antisense"; transcript_status "KNOWN"; transcript_name "RP4-663N10.1-001"; exon_number 2; exon_id "ENSE00001698081.1"; level 2; tag "basic"; havana_gene "OTTHUMG00000011974.1"; havana_transcript "OTTHUMT00000033101.1";
chr1	HAVANA	exon	116560073	116560326	.	-	.	gene_id "ENSG00000237993.1"; transcript_id "ENST00000453128.1"; gene_type "antisense"; gene_status "NOVEL"; gene_name "RP11-159M11.2"; transcript_type "antisense"; transcript_status "KNOWN"; transcript_name "RP11-159M11.2-001"; exon_number 1; exon_id "ENSE00001798512.1"; level 2; tag "basic"; havana_gene "OTTHUMG00000012108.1"; havana_transcript "OTTHUMT00000033480.1";
chr1	HAVANA	exon	116557742	116557921	.	-	.	gene_id "ENSG00000237993.1"; transcript_id "ENST00000453128.1"; gene_type "antisense"; gene_status "NOVEL"; gene_name "RP11-159M11.2"; transcript_type "antisense"; transcript_status "KNOWN"; transcript_name "RP11-159M11.2-001"; exon_number 2; exon_id "ENSE00001788256.1"; level 2; tag "basic"; havana_gene "OTTHUMG00000012108.1"; havana_transcript "OTTHUMT00000033480.1";
chr1	HAVANA	exon	116556434	116556704	.	-	.	gene_id "ENSG00000237993.1"; transcript_id "ENST00000453128.1"; gene_type "antisense"; gene_status "NOVEL"; gene_name "RP11-159M11.2"; transcript_type "antisense"; transcript_status "KNOWN"; transcript_name "RP11-159M11.2-001"; exon_number 3; exon_id "ENSE00001760281.1"; level 2; tag "basic"; havana_gene "OTTHUMG00000012108.1"; havana_transcript "OTTHUMT00000033480.1";
chr1	HAVANA	exon	116961081	116961158	.	-	.	gene_id "ENSG00000203865.5"; transcript_id "ENST00000369491.1"; gene_type "processed_transcript"; gene_status "KNOWN"; gene_name "ATP1A1OS"; transcript_type "antisense"; transcript_status "KNOWN"; transcript_name "ATP1A1OS-001"; exon_number 1; exon_id "ENSE00001450154.1"; level 2; tag "basic"; havana_gene "OTTHUMG00000012111.4"; havana_transcript "OTTHUMT00000036681.2";
chr1	HAVANA	exon	116953883	116953937	.	-	.	gene_id "ENSG00000203865.5"; transcript_id "ENST00000369491.1"; gene_type "processed_transcript"; gene_status "KNOWN"; gene_name "ATP1A1OS"; transcript_type "antisense"; transcript_status "KNOWN"; transcript_name "ATP1A1OS-001"; exon_number 2; exon_id "ENSE00001450153.1"; level 2; tag "basic"; havana_gene "OTTHUMG00000012111.4"; havana_transcript "OTTHUMT00000036681.2";
chr1	HAVANA	exon	116948131	116948770	.	-	.	gene_id "ENSG00000203865.5"; transcript_id "ENST00000369491.1"; gene_type "processed_transcript"; gene_status "KNOWN"; gene_name "ATP1A1OS"; transcript_type "antisense"; transcript_status "KNOWN"; transcript_name "ATP1A1OS-001"; exon_number 3; exon_id "ENSE00001450152.1"; level 2; tag "basic"; havana_gene "OTTHUMG00000012111.4"; havana_transcript "OTTHUMT00000036681.2";
chr1	HAVANA	exon	116961081	116961186	.	-	.	gene_id "ENSG00000203865.5"; transcript_id "ENST00000369492.4"; gene_type "processed_transcript"; gene_status "KNOWN"; gene_name "ATP1A1OS"; transcript_type "antisense"; transcript_status "KNOWN"; transcript_name "ATP1A1OS-002"; exon_number 1; exon_id "ENSE00001897223.1"; level 2; tag "basic"; havana_gene "OTTHUMG00000012111.4"; havana_transcript "OTTHUMT00000051441.1";
chr1	HAVANA	exon	116949550	116949817	.	-	.	gene_id "ENSG00000203865.5"; transcript_id "ENST00000369492.4"; gene_type "processed_transcript"; gene_status "KNOWN"; gene_name "ATP1A1OS"; transcript_type "antisense"; transcript_status "KNOWN"; transcript_name "ATP1A1OS-002"; exon_number 2; exon_id "ENSE00001450156.1"; level 2; tag "basic"; havana_gene "OTTHUMG00000012111.4"; havana_transcript "OTTHUMT00000051441.1";
chr1	HAVANA	exon	116948134	116948770	.	-	.	gene_id "ENSG00000203865.5"; transcript_id "ENST00000369492.4"; gene_type "processed_transcript"; gene_status "KNOWN"; gene_name "ATP1A1OS"; transcript_type "antisense"; transcript_status "KNOWN"; transcript_name "ATP1A1OS-002"; exon_number 3; exon_id "ENSE00001450155.2"; level 2; tag "basic"; havana_gene "OTTHUMG00000012111.4"; havana_transcript "OTTHUMT00000051441.1";
chr1	HAVANA	exon	117838142	117838325	.	+	.	gene_id "ENSG00000235202.1"; transcript_id "ENST00000442182.1"; gene_type "lincRNA"; gene_status "NOVEL"; gene_name "RP11-39H13.1"; transcript_type "lincRNA"; transcript_status "KNOWN"; transcript_name "RP11-39H13.1-001"; exon_number 1; exon_id "ENSE00001806618.1"; level 2; tag "basic"; havana_gene "OTTHUMG00000012147.1"; havana_transcript "OTTHUMT00000033591.1";
chr1	HAVANA	exon	117839142	117839255	.	+	.	gene_id "ENSG00000235202.1"; transcript_id "ENST00000442182.1"; gene_type "lincRNA"; gene_status "NOVEL"; gene_name "RP11-39H13.1"; transcript_type "lincRNA"; transcript_status "KNOWN"; transcript_name "RP11-39H13.1-001"; exon_number 2; exon_id "ENSE00001619944.1"; level 2; tag "basic"; havana_gene "OTTHUMG00000012147.1"; havana_transcript "OTTHUMT00000033591.1";
chr1	HAVANA	exon	117863746	117863958	.	+	.	gene_id "ENSG00000235202.1"; transcript_id "ENST00000442182.1"; gene_type "lincRNA"; gene_status "NOVEL"; gene_name "RP11-39H13.1"; transcript_type "lincRNA"; transcript_status "KNOWN"; transcript_name "RP11-39H13.1-001"; exon_number 3; exon_id "ENSE00001664028.1"; level 2; tag "basic"; havana_gene "OTTHUMG00000012147.1"; havana_transcript "OTTHUMT00000033591.1";
chr1	HAVANA	exon	117907521	117908095	.	-	.	gene_id "ENSG00000271427.1"; transcript_id "ENST00000604156.1"; gene_type "lincRNA"; gene_status "NOVEL"; gene_name "RP11-188D8.1"; transcript_type "lincRNA"; transcript_status "KNOWN"; transcript_name "RP11-188D8.1-001"; exon_number 1; exon_id "ENSE00003608976.1"; level 2; tag "basic"; havana_gene "OTTHUMG00000185248.1"; havana_transcript "OTTHUMT00000469974.1";
chr1	HAVANA	exon	118148268	118148333	.	-	.	gene_id "ENSG00000236866.1"; transcript_id "ENST00000440801.1"; gene_type "antisense"; gene_status "NOVEL"; gene_name "AL157902.3"; transcript_type "antisense"; transcript_status "KNOWN"; transcript_name "AL157902.3-001"; exon_number 1; exon_id "ENSE00001695344.1"; level 2; tag "basic"; havana_gene "OTTHUMG00000013706.1"; havana_transcript "OTTHUMT00000038427.1";
chr1	HAVANA	exon	118147411	118147558	.	-	.	gene_id "ENSG00000236866.1"; transcript_id "ENST00000440801.1"; gene_type "antisense"; gene_status "NOVEL"; gene_name "AL157902.3"; transcript_type "antisense"; transcript_status "KNOWN"; transcript_name "AL157902.3-001"; exon_number 2; exon_id "ENSE00001744045.1"; level 2; tag "basic"; havana_gene "OTTHUMG00000013706.1"; havana_transcript "OTTHUMT00000038427.1";
chr1	HAVANA	exon	118139454	118139616	.	-	.	gene_id "ENSG00000236866.1"; transcript_id "ENST00000440801.1"; gene_type "antisense"; gene_status "NOVEL"; gene_name "AL157902.3"; transcript_type "antisense"; transcript_status "KNOWN"; transcript_name "AL157902.3-001"; exon_number 3; exon_id "ENSE00001733031.1"; level 2; tag "basic"; havana_gene "OTTHUMG00000013706.1"; havana_transcript "OTTHUMT00000038427.1";
chr1	HAVANA	exon	119543892	119544028	.	-	.	gene_id "ENSG00000239216.1"; transcript_id "ENST00000449439.1"; gene_type "lincRNA"; gene_status "NOVEL"; gene_name "RP4-712E4.2"; transcript_type "lincRNA"; transcript_status "KNOWN"; transcript_name "RP4-712E4.2-001"; exon_number 1; exon_id "ENSE00001737255.1"; level 2; tag "basic"; havana_gene "OTTHUMG00000012338.1"; havana_transcript "OTTHUMT00000034371.1";
chr1	HAVANA	exon	119543241	119543513	.	-	.	gene_id "ENSG00000239216.1"; transcript_id "ENST00000449439.1"; gene_type "lincRNA"; gene_status "NOVEL"; gene_name "RP4-712E4.2"; transcript_type "lincRNA"; transcript_status "KNOWN"; transcript_name "RP4-712E4.2-001"; exon_number 2; exon_id "ENSE00001684350.1"; level 2; tag "basic"; havana_gene "OTTHUMG00000012338.1"; havana_transcript "OTTHUMT00000034371.1";
chr1	HAVANA	exon	119689032	119689459	.	+	.	gene_id "ENSG00000231365.1"; transcript_id "ENST00000445565.1"; gene_type "antisense"; gene_status "NOVEL"; gene_name "RP11-418J17.1"; transcript_type "antisense"; transcript_status "KNOWN"; transcript_name "RP11-418J17.1-006"; exon_number 1; exon_id "ENSE00001782734.1"; level 2; tag "basic"; havana_gene "OTTHUMG00000012342.1"; havana_transcript "OTTHUMT00000034380.1";
chr1	HAVANA	exon	119689576	119689656	.	+	.	gene_id "ENSG00000231365.1"; transcript_id "ENST00000445565.1"; gene_type "antisense"; gene_status "NOVEL"; gene_name "RP11-418J17.1"; transcript_type "antisense"; transcript_status "KNOWN"; transcript_name "RP11-418J17.1-006"; exon_number 2; exon_id "ENSE00001727779.1"; level 2; tag "basic"; havana_gene "OTTHUMG00000012342.1"; havana_transcript "OTTHUMT00000034380.1";
chr1	HAVANA	exon	120905007	120905159	.	-	.	gene_id "ENSG00000227193.2"; transcript_id "ENST00000427872.1"; gene_type "lincRNA"; gene_status "KNOWN"; gene_name "RP11-439A17.4"; transcript_type "lincRNA"; transcript_status "KNOWN"; transcript_name "RP11-439A17.4-002"; exon_number 1; exon_id "ENSE00001762246.1"; level 2; tag "basic"; havana_gene "OTTHUMG00000040900.1"; havana_transcript "OTTHUMT00000098238.1";
chr1	HAVANA	exon	120903213	120903253	.	-	.	gene_id "ENSG00000227193.2"; transcript_id "ENST00000427872.1"; gene_type "lincRNA"; gene_status "KNOWN"; gene_name "RP11-439A17.4"; transcript_type "lincRNA"; transcript_status "KNOWN"; transcript_name "RP11-439A17.4-002"; exon_number 2; exon_id "ENSE00001798390.1"; level 2; tag "basic"; havana_gene "OTTHUMG00000040900.1"; havana_transcript "OTTHUMT00000098238.1";
chr1	HAVANA	exon	120895085	120895207	.	-	.	gene_id "ENSG00000227193.2"; transcript_id "ENST00000427872.1"; gene_type "lincRNA"; gene_status "KNOWN"; gene_name "RP11-439A17.4"; transcript_type "lincRNA"; transcript_status "KNOWN"; transcript_name "RP11-439A17.4-002"; exon_number 3; exon_id "ENSE00001715554.1"; level 2; tag "basic"; havana_gene "OTTHUMG00000040900.1"; havana_transcript "OTTHUMT00000098238.1";
chr1	HAVANA	exon	120876495	120876671	.	-	.	gene_id "ENSG00000227193.2"; transcript_id "ENST00000427872.1"; gene_type "lincRNA"; gene_status "KNOWN"; gene_name "RP11-439A17.4"; transcript_type "lincRNA"; transcript_status "KNOWN"; transcript_name "RP11-439A17.4-002"; exon_number 4; exon_id "ENSE00001670845.1"; level 2; tag "basic"; havana_gene "OTTHUMG00000040900.1"; havana_transcript "OTTHUMT00000098238.1";
chr1	HAVANA	exon	120906609	120906683	.	+	.	gene_id "ENSG00000234998.1"; transcript_id "ENST00000426275.1"; gene_type "antisense"; gene_status "KNOWN"; gene_name "RP11-439A17.10"; transcript_type "antisense"; transcript_status "KNOWN"; transcript_name "RP11-439A17.10-001"; exon_number 1; exon_id "ENSE00001753842.1"; level 2; tag "basic"; havana_gene "OTTHUMG00000041039.1"; havana_transcript "OTTHUMT00000098450.1";
chr1	HAVANA	exon	120935378	120935761	.	+	.	gene_id "ENSG00000234998.1"; transcript_id "ENST00000426275.1"; gene_type "antisense"; gene_status "KNOWN"; gene_name "RP11-439A17.10"; transcript_type "antisense"; transcript_status "KNOWN"; transcript_name "RP11-439A17.10-001"; exon_number 2; exon_id "ENSE00001708743.1"; level 2; tag "basic"; havana_gene "OTTHUMG00000041039.1"; havana_transcript "OTTHUMT00000098450.1";
chr1	HAVANA	exon	121139623	121139765	.	-	.	gene_id "ENSG00000230806.1"; transcript_id "ENST00000437515.1"; gene_type "lincRNA"; gene_status "KNOWN"; gene_name "RP11-343N15.1"; transcript_type "lincRNA"; transcript_status "KNOWN"; transcript_name "RP11-343N15.1-002"; exon_number 1; exon_id "ENSE00001758175.1"; level 2; tag "basic"; havana_gene "OTTHUMG00000013093.3"; havana_transcript "OTTHUMT00000098477.2";
chr1	HAVANA	exon	121139341	121139526	.	-	.	gene_id "ENSG00000230806.1"; transcript_id "ENST00000437515.1"; gene_type "lincRNA"; gene_status "KNOWN"; gene_name "RP11-343N15.1"; transcript_type "lincRNA"; transcript_status "KNOWN"; transcript_name "RP11-343N15.1-002"; exon_number 2; exon_id "ENSE00001728856.1"; level 2; tag "basic"; havana_gene "OTTHUMG00000013093.3"; havana_transcript "OTTHUMT00000098477.2";
chr1	HAVANA	exon	121104613	121104749	.	-	.	gene_id "ENSG00000230806.1"; transcript_id "ENST00000437515.1"; gene_type "lincRNA"; gene_status "KNOWN"; gene_name "RP11-343N15.1"; transcript_type "lincRNA"; transcript_status "KNOWN"; transcript_name "RP11-343N15.1-002"; exon_number 3; exon_id "ENSE00001760402.1"; level 2; tag "basic"; havana_gene "OTTHUMG00000013093.3"; havana_transcript "OTTHUMT00000098477.2";
chr1	HAVANA	exon	121102017	121104054	.	-	.	gene_id "ENSG00000230806.1"; transcript_id "ENST00000437515.1"; gene_type "lincRNA"; gene_status "KNOWN"; gene_name "RP11-343N15.1"; transcript_type "lincRNA"; transcript_status "KNOWN"; transcript_name "RP11-343N15.1-002"; exon_number 4; exon_id "ENSE00001676645.1"; level 2; tag "basic"; havana_gene "OTTHUMG00000013093.3"; havana_transcript "OTTHUMT00000098477.2";
chr1	HAVANA	exon	121260164	121260627	.	-	.	gene_id "ENSG00000272583.1"; transcript_id "ENST00000609485.1"; gene_type "lincRNA"; gene_status "KNOWN"; gene_name "RP11-344P13.6"; transcript_type "lincRNA"; transcript_status "KNOWN"; transcript_name "RP11-344P13.6-001"; exon_number 1; exon_id "ENSE00003703793.1"; level 2; tag "basic"; havana_gene "OTTHUMG00000186402.1"; havana_transcript "OTTHUMT00000473095.1";
chr1	HAVANA	exon	121322230	121322322	.	-	.	gene_id "ENSG00000224857.1"; transcript_id "ENST00000450546.1"; gene_type "lincRNA"; gene_status "KNOWN"; gene_name "RP11-344P13.1"; transcript_type "lincRNA"; transcript_status "KNOWN"; transcript_name "RP11-344P13.1-001"; exon_number 1; exon_id "ENSE00001787847.1"; level 2; tag "basic"; havana_gene "OTTHUMG00000013087.1"; havana_transcript "OTTHUMT00000036734.1";
chr1	HAVANA	exon	121315744	121316076	.	-	.	gene_id "ENSG00000224857.1"; transcript_id "ENST00000450546.1"; gene_type "lincRNA"; gene_status "KNOWN"; gene_name "RP11-344P13.1"; transcript_type "lincRNA"; transcript_status "KNOWN"; transcript_name "RP11-344P13.1-001"; exon_number 2; exon_id "ENSE00001736279.1"; level 2; tag "basic"; havana_gene "OTTHUMG00000013087.1"; havana_transcript "OTTHUMT00000036734.1";
chr1	HAVANA	exon	142618769	142618856	.	+	.	gene_id "ENSG00000230880.2"; transcript_id "ENST00000446205.2"; gene_type "lincRNA"; gene_status "NOVEL"; gene_name "RP11-417J8.3"; transcript_type "lincRNA"; transcript_status "KNOWN"; transcript_name "RP11-417J8.3-002"; exon_number 1; exon_id "ENSE00001771127.1"; level 2; havana_gene "OTTHUMG00000013379.2"; havana_transcript "OTTHUMT00000037258.2";
chr1	HAVANA	exon	142619387	142619579	.	+	.	gene_id "ENSG00000230880.2"; transcript_id "ENST00000446205.2"; gene_type "lincRNA"; gene_status "NOVEL"; gene_name "RP11-417J8.3"; transcript_type "lincRNA"; transcript_status "KNOWN"; transcript_name "RP11-417J8.3-002"; exon_number 2; exon_id "ENSE00001768353.1"; level 2; havana_gene "OTTHUMG00000013379.2"; havana_transcript "OTTHUMT00000037258.2";
chr1	HAVANA	exon	142621001	142621059	.	+	.	gene_id "ENSG00000230880.2"; transcript_id "ENST00000446205.2"; gene_type "lincRNA"; gene_status "NOVEL"; gene_name "RP11-417J8.3"; transcript_type "lincRNA"; transcript_status "KNOWN"; transcript_name "RP11-417J8.3-002"; exon_number 3; exon_id "ENSE00001612251.1"; level 2; havana_gene "OTTHUMG00000013379.2"; havana_transcript "OTTHUMT00000037258.2";
chr1	HAVANA	exon	142624070	142624129	.	+	.	gene_id "ENSG00000230880.2"; transcript_id "ENST00000446205.2"; gene_type "lincRNA"; gene_status "NOVEL"; gene_name "RP11-417J8.3"; transcript_type "lincRNA"; transcript_status "KNOWN"; transcript_name "RP11-417J8.3-002"; exon_number 4; exon_id "ENSE00003562528.1"; level 2; havana_gene "OTTHUMG00000013379.2"; havana_transcript "OTTHUMT00000037258.2";
chr1	HAVANA	exon	142690864	142690965	.	+	.	gene_id "ENSG00000230880.2"; transcript_id "ENST00000446205.2"; gene_type "lincRNA"; gene_status "NOVEL"; gene_name "RP11-417J8.3"; transcript_type "lincRNA"; transcript_status "KNOWN"; transcript_name "RP11-417J8.3-002"; exon_number 5; exon_id "ENSE00003606025.1"; level 2; havana_gene "OTTHUMG00000013379.2"; havana_transcript "OTTHUMT00000037258.2";
chr1	HAVANA	exon	142692155	142692387	.	+	.	gene_id "ENSG00000230880.2"; transcript_id "ENST00000446205.2"; gene_type "lincRNA"; gene_status "NOVEL"; gene_name "RP11-417J8.3"; transcript_type "lincRNA"; transcript_status "KNOWN"; transcript_name "RP11-417J8.3-002"; exon_number 6; exon_id "ENSE00003630342.1"; level 2; havana_gene "OTTHUMG00000013379.2"; havana_transcript "OTTHUMT00000037258.2";
chr1	HAVANA	exon	142956514	142956716	.	-	.	gene_id "ENSG00000231182.2"; transcript_id "ENST00000424640.2"; gene_type "lincRNA"; gene_status "NOVEL"; gene_name "RP11-423O2.7"; transcript_type "lincRNA"; transcript_status "KNOWN"; transcript_name "RP11-423O2.7-001"; exon_number 1; exon_id "ENSE00001599385.1"; level 2; tag "not_best_in_genome_evidence"; tag "basic"; havana_gene "OTTHUMG00000085417.2"; havana_transcript "OTTHUMT00000193207.2";
chr1	HAVANA	exon	142952635	142952672	.	-	.	gene_id "ENSG00000231182.2"; transcript_id "ENST00000424640.2"; gene_type "lincRNA"; gene_status "NOVEL"; gene_name "RP11-423O2.7"; transcript_type "lincRNA"; transcript_status "KNOWN"; transcript_name "RP11-423O2.7-001"; exon_number 2; exon_id "ENSE00001687261.2"; level 2; tag "not_best_in_genome_evidence"; tag "basic"; havana_gene "OTTHUMG00000085417.2"; havana_transcript "OTTHUMT00000193207.2";
chr1	HAVANA	exon	142950985	142951557	.	-	.	gene_id "ENSG00000231182.2"; transcript_id "ENST00000424640.2"; gene_type "lincRNA"; gene_status "NOVEL"; gene_name "RP11-423O2.7"; transcript_type "lincRNA"; transcript_status "KNOWN"; transcript_name "RP11-423O2.7-001"; exon_number 3; exon_id "ENSE00001642934.2"; level 2; tag "not_best_in_genome_evidence"; tag "basic"; havana_gene "OTTHUMG00000085417.2"; havana_transcript "OTTHUMT00000193207.2";
chr1	HAVANA	exon	143196522	143196803	.	-	.	gene_id "ENSG00000232274.2"; transcript_id "ENST00000447389.1"; gene_type "lincRNA"; gene_status "NOVEL"; gene_name "RP11-782C8.2"; transcript_type "lincRNA"; transcript_status "KNOWN"; transcript_name "RP11-782C8.2-003"; exon_number 1; exon_id "ENSE00001625746.1"; level 2; tag "not_best_in_genome_evidence"; havana_gene "OTTHUMG00000013472.3"; havana_transcript "OTTHUMT00000037566.1";
chr1	HAVANA	exon	143195680	143195893	.	-	.	gene_id "ENSG00000232274.2"; transcript_id "ENST00000447389.1"; gene_type "lincRNA"; gene_status "NOVEL"; gene_name "RP11-782C8.2"; transcript_type "lincRNA"; transcript_status "KNOWN"; transcript_name "RP11-782C8.2-003"; exon_number 2; exon_id "ENSE00001687404.1"; level 2; tag "not_best_in_genome_evidence"; havana_gene "OTTHUMG00000013472.3"; havana_transcript "OTTHUMT00000037566.1";
chr1	HAVANA	exon	143194122	143194342	.	-	.	gene_id "ENSG00000232274.2"; transcript_id "ENST00000447389.1"; gene_type "lincRNA"; gene_status "NOVEL"; gene_name "RP11-782C8.2"; transcript_type "lincRNA"; transcript_status "KNOWN"; transcript_name "RP11-782C8.2-003"; exon_number 3; exon_id "ENSE00001631668.1"; level 2; tag "not_best_in_genome_evidence"; havana_gene "OTTHUMG00000013472.3"; havana_transcript "OTTHUMT00000037566.1";
chr1	HAVANA	exon	143188795	143189487	.	-	.	gene_id "ENSG00000232274.2"; transcript_id "ENST00000447389.1"; gene_type "lincRNA"; gene_status "NOVEL"; gene_name "RP11-782C8.2"; transcript_type "lincRNA"; transcript_status "KNOWN"; transcript_name "RP11-782C8.2-003"; exon_number 4; exon_id "ENSE00001622361.1"; level 2; tag "not_best_in_genome_evidence"; havana_gene "OTTHUMG00000013472.3"; havana_transcript "OTTHUMT00000037566.1";
chr1	HAVANA	exon	143196522	143196803	.	-	.	gene_id "ENSG00000232274.2"; transcript_id "ENST00000435913.1"; gene_type "lincRNA"; gene_status "NOVEL"; gene_name "RP11-782C8.2"; transcript_type "lincRNA"; transcript_status "KNOWN"; transcript_name "RP11-782C8.2-007"; exon_number 1; exon_id "ENSE00001625746.1"; level 2; tag "not_best_in_genome_evidence"; havana_gene "OTTHUMG00000013472.3"; havana_transcript "OTTHUMT00000037570.1";
chr1	HAVANA	exon	143193902	143194342	.	-	.	gene_id "ENSG00000232274.2"; transcript_id "ENST00000435913.1"; gene_type "lincRNA"; gene_status "NOVEL"; gene_name "RP11-782C8.2"; transcript_type "lincRNA"; transcript_status "KNOWN"; transcript_name "RP11-782C8.2-007"; exon_number 2; exon_id "ENSE00001714808.1"; level 2; tag "not_best_in_genome_evidence"; havana_gene "OTTHUMG00000013472.3"; havana_transcript "OTTHUMT00000037570.1";
chr1	HAVANA	exon	143240289	143240414	.	-	.	gene_id "ENSG00000225278.3"; transcript_id "ENST00000453561.2"; gene_type "lincRNA"; gene_status "NOVEL"; gene_name "RP11-782C8.5"; transcript_type "lincRNA"; transcript_status "KNOWN"; transcript_name "RP11-782C8.5-008"; exon_number 1; exon_id "ENSE00001705728.2"; level 2; tag "not_best_in_genome_evidence"; havana_gene "OTTHUMG00000013475.4"; havana_transcript "OTTHUMT00000037581.2";
chr1	HAVANA	exon	143236905	143237080	.	-	.	gene_id "ENSG00000225278.3"; transcript_id "ENST00000453561.2"; gene_type "lincRNA"; gene_status "NOVEL"; gene_name "RP11-782C8.5"; transcript_type "lincRNA"; transcript_status "KNOWN"; transcript_name "RP11-782C8.5-008"; exon_number 2; exon_id "ENSE00001601689.1"; level 2; tag "not_best_in_genome_evidence"; havana_gene "OTTHUMG00000013475.4"; havana_transcript "OTTHUMT00000037581.2";
chr1	HAVANA	exon	143347958	143348110	.	+	.	gene_id "ENSG00000242569.3"; transcript_id "ENST00000424820.1"; gene_type "lincRNA"; gene_status "NOVEL"; gene_name "RP11-435B5.3"; transcript_type "lincRNA"; transcript_status "KNOWN"; transcript_name "RP11-435B5.3-004"; exon_number 1; exon_id "ENSE00001781885.1"; level 2; tag "not_best_in_genome_evidence"; havana_gene "OTTHUMG00000013469.2"; havana_transcript "OTTHUMT00000037545.1";
chr1	HAVANA	exon	143355262	143355292	.	+	.	gene_id "ENSG00000242569.3"; transcript_id "ENST00000424820.1"; gene_type "lincRNA"; gene_status "NOVEL"; gene_name "RP11-435B5.3"; transcript_type "lincRNA"; transcript_status "KNOWN"; transcript_name "RP11-435B5.3-004"; exon_number 2; exon_id "ENSE00001636549.1"; level 2; tag "not_best_in_genome_evidence"; havana_gene "OTTHUMG00000013469.2"; havana_transcript "OTTHUMT00000037545.1";
chr1	HAVANA	exon	143357198	143357269	.	+	.	gene_id "ENSG00000242569.3"; transcript_id "ENST00000424820.1"; gene_type "lincRNA"; gene_status "NOVEL"; gene_name "RP11-435B5.3"; transcript_type "lincRNA"; transcript_status "KNOWN"; transcript_name "RP11-435B5.3-004"; exon_number 3; exon_id "ENSE00001722248.1"; level 2; tag "not_best_in_genome_evidence"; havana_gene "OTTHUMG00000013469.2"; havana_transcript "OTTHUMT00000037545.1";
chr1	HAVANA	exon	143357973	143358042	.	+	.	gene_id "ENSG00000242569.3"; transcript_id "ENST00000424820.1"; gene_type "lincRNA"; gene_status "NOVEL"; gene_name "RP11-435B5.3"; transcript_type "lincRNA"; transcript_status "KNOWN"; transcript_name "RP11-435B5.3-004"; exon_number 4; exon_id "ENSE00001790854.1"; level 2; tag "not_best_in_genome_evidence"; havana_gene "OTTHUMG00000013469.2"; havana_transcript "OTTHUMT00000037545.1";
chr1	HAVANA	exon	143361974	143362058	.	+	.	gene_id "ENSG00000242569.3"; transcript_id "ENST00000424820.1"; gene_type "lincRNA"; gene_status "NOVEL"; gene_name "RP11-435B5.3"; transcript_type "lincRNA"; transcript_status "KNOWN"; transcript_name "RP11-435B5.3-004"; exon_number 5; exon_id "ENSE00001726550.1"; level 2; tag "not_best_in_genome_evidence"; havana_gene "OTTHUMG00000013469.2"; havana_transcript "OTTHUMT00000037545.1";
chr1	HAVANA	exon	143364849	143364877	.	+	.	gene_id "ENSG00000242569.3"; transcript_id "ENST00000424820.1"; gene_type "lincRNA"; gene_status "NOVEL"; gene_name "RP11-435B5.3"; transcript_type "lincRNA"; transcript_status "KNOWN"; transcript_name "RP11-435B5.3-004"; exon_number 6; exon_id "ENSE00001623349.1"; level 2; tag "not_best_in_genome_evidence"; havana_gene "OTTHUMG00000013469.2"; havana_transcript "OTTHUMT00000037545.1";
chr1	HAVANA	exon	143364969	143365041	.	+	.	gene_id "ENSG00000242569.3"; transcript_id "ENST00000424820.1"; gene_type "lincRNA"; gene_status "NOVEL"; gene_name "RP11-435B5.3"; transcript_type "lincRNA"; transcript_status "KNOWN"; transcript_name "RP11-435B5.3-004"; exon_number 7; exon_id "ENSE00001623672.1"; level 2; tag "not_best_in_genome_evidence"; havana_gene "OTTHUMG00000013469.2"; havana_transcript "OTTHUMT00000037545.1";
chr1	HAVANA	exon	143355262	143355292	.	+	.	gene_id "ENSG00000242569.3"; transcript_id "ENST00000431621.2"; gene_type "lincRNA"; gene_status "NOVEL"; gene_name "RP11-435B5.3"; transcript_type "lincRNA"; transcript_status "KNOWN"; transcript_name "RP11-435B5.3-001"; exon_number 1; exon_id "ENSE00001636549.1"; level 2; tag "not_best_in_genome_evidence"; havana_gene "OTTHUMG00000013469.2"; havana_transcript "OTTHUMT00000037542.1";
chr1	HAVANA	exon	143357973	143358042	.	+	.	gene_id "ENSG00000242569.3"; transcript_id "ENST00000431621.2"; gene_type "lincRNA"; gene_status "NOVEL"; gene_name "RP11-435B5.3"; transcript_type "lincRNA"; transcript_status "KNOWN"; transcript_name "RP11-435B5.3-001"; exon_number 2; exon_id "ENSE00001790854.1"; level 2; tag "not_best_in_genome_evidence"; havana_gene "OTTHUMG00000013469.2"; havana_transcript "OTTHUMT00000037542.1";
chr1	HAVANA	exon	143361974	143362058	.	+	.	gene_id "ENSG00000242569.3"; transcript_id "ENST00000431621.2"; gene_type "lincRNA"; gene_status "NOVEL"; gene_name "RP11-435B5.3"; transcript_type "lincRNA"; transcript_status "KNOWN"; transcript_name "RP11-435B5.3-001"; exon_number 3; exon_id "ENSE00001726550.1"; level 2; tag "not_best_in_genome_evidence"; havana_gene "OTTHUMG00000013469.2"; havana_transcript "OTTHUMT00000037542.1";
chr1	HAVANA	exon	143364849	143364877	.	+	.	gene_id "ENSG00000242569.3"; transcript_id "ENST00000431621.2"; gene_type "lincRNA"; gene_status "NOVEL"; gene_name "RP11-435B5.3"; transcript_type "lincRNA"; transcript_status "KNOWN"; transcript_name "RP11-435B5.3-001"; exon_number 4; exon_id "ENSE00001623349.1"; level 2; tag "not_best_in_genome_evidence"; havana_gene "OTTHUMG00000013469.2"; havana_transcript "OTTHUMT00000037542.1";
chr1	HAVANA	exon	143364969	143365041	.	+	.	gene_id "ENSG00000242569.3"; transcript_id "ENST00000431621.2"; gene_type "lincRNA"; gene_status "NOVEL"; gene_name "RP11-435B5.3"; transcript_type "lincRNA"; transcript_status "KNOWN"; transcript_name "RP11-435B5.3-001"; exon_number 5; exon_id "ENSE00001623672.1"; level 2; tag "not_best_in_genome_evidence"; havana_gene "OTTHUMG00000013469.2"; havana_transcript "OTTHUMT00000037542.1";
chr1	HAVANA	exon	143370995	143371065	.	+	.	gene_id "ENSG00000242569.3"; transcript_id "ENST00000431621.2"; gene_type "lincRNA"; gene_status "NOVEL"; gene_name "RP11-435B5.3"; transcript_type "lincRNA"; transcript_status "KNOWN"; transcript_name "RP11-435B5.3-001"; exon_number 6; exon_id "ENSE00001802573.1"; level 2; tag "not_best_in_genome_evidence"; havana_gene "OTTHUMG00000013469.2"; havana_transcript "OTTHUMT00000037542.1";
chr1	HAVANA	exon	143375110	143375273	.	+	.	gene_id "ENSG00000242569.3"; transcript_id "ENST00000431621.2"; gene_type "lincRNA"; gene_status "NOVEL"; gene_name "RP11-435B5.3"; transcript_type "lincRNA"; transcript_status "KNOWN"; transcript_name "RP11-435B5.3-001"; exon_number 7; exon_id "ENSE00001677935.1"; level 2; tag "not_best_in_genome_evidence"; havana_gene "OTTHUMG00000013469.2"; havana_transcript "OTTHUMT00000037542.1";
chr1	HAVANA	exon	143376650	143376829	.	+	.	gene_id "ENSG00000242569.3"; transcript_id "ENST00000431621.2"; gene_type "lincRNA"; gene_status "NOVEL"; gene_name "RP11-435B5.3"; transcript_type "lincRNA"; transcript_status "KNOWN"; transcript_name "RP11-435B5.3-001"; exon_number 8; exon_id "ENSE00001717027.1"; level 2; tag "not_best_in_genome_evidence"; havana_gene "OTTHUMG00000013469.2"; havana_transcript "OTTHUMT00000037542.1";
chr1	HAVANA	exon	143467466	143467532	.	-	.	gene_id "ENSG00000185044.10"; transcript_id "ENST00000443548.1"; gene_type "lincRNA"; gene_status "NOVEL"; gene_name "RP11-435B5.4"; transcript_type "lincRNA"; transcript_status "KNOWN"; transcript_name "RP11-435B5.4-003"; exon_number 1; exon_id "ENSE00001736378.1"; level 2; tag "non_canonical_TEC"; havana_gene "OTTHUMG00000013470.2"; havana_transcript "OTTHUMT00000037553.1";
chr1	HAVANA	exon	143465380	143465438	.	-	.	gene_id "ENSG00000185044.10"; transcript_id "ENST00000443548.1"; gene_type "lincRNA"; gene_status "NOVEL"; gene_name "RP11-435B5.4"; transcript_type "lincRNA"; transcript_status "KNOWN"; transcript_name "RP11-435B5.4-003"; exon_number 2; exon_id "ENSE00001732294.1"; level 2; tag "non_canonical_TEC"; havana_gene "OTTHUMG00000013470.2"; havana_transcript "OTTHUMT00000037553.1";
chr1	HAVANA	exon	143356823	143357105	.	-	.	gene_id "ENSG00000185044.10"; transcript_id "ENST00000443548.1"; gene_type "lincRNA"; gene_status "NOVEL"; gene_name "RP11-435B5.4"; transcript_type "lincRNA"; transcript_status "KNOWN"; transcript_name "RP11-435B5.4-003"; exon_number 3; exon_id "ENSE00001692704.1"; level 2; tag "non_canonical_TEC"; havana_gene "OTTHUMG00000013470.2"; havana_transcript "OTTHUMT00000037553.1";
chr1	HAVANA	exon	143356065	143356336	.	-	.	gene_id "ENSG00000185044.10"; transcript_id "ENST00000443548.1"; gene_type "lincRNA"; gene_status "NOVEL"; gene_name "RP11-435B5.4"; transcript_type "lincRNA"; transcript_status "KNOWN"; transcript_name "RP11-435B5.4-003"; exon_number 4; exon_id "ENSE00001595246.1"; level 2; tag "non_canonical_TEC"; havana_gene "OTTHUMG00000013470.2"; havana_transcript "OTTHUMT00000037553.1";
chr1	HAVANA	exon	143467364	143467604	.	-	.	gene_id "ENSG00000185044.10"; transcript_id "ENST00000329536.8"; gene_type "lincRNA"; gene_status "NOVEL"; gene_name "RP11-435B5.4"; transcript_type "lincRNA"; transcript_status "KNOWN"; transcript_name "RP11-435B5.4-006"; exon_number 1; exon_id "ENSE00001533311.2"; level 2; tag "not_best_in_genome_evidence"; havana_gene "OTTHUMG00000013470.2"; havana_transcript "OTTHUMT00000037556.1";
chr1	HAVANA	exon	143465380	143465438	.	-	.	gene_id "ENSG00000185044.10"; transcript_id "ENST00000329536.8"; gene_type "lincRNA"; gene_status "NOVEL"; gene_name "RP11-435B5.4"; transcript_type "lincRNA"; transcript_status "KNOWN"; transcript_name "RP11-435B5.4-006"; exon_number 2; exon_id "ENSE00001732294.1"; level 2; tag "not_best_in_genome_evidence"; havana_gene "OTTHUMG00000013470.2"; havana_transcript "OTTHUMT00000037556.1";
chr1	HAVANA	exon	143378736	143378913	.	+	.	gene_id "ENSG00000238261.5"; transcript_id "ENST00000423394.1"; gene_type "lincRNA"; gene_status "NOVEL"; gene_name "RP11-435B5.5"; transcript_type "lincRNA"; transcript_status "KNOWN"; transcript_name "RP11-435B5.5-009"; exon_number 1; exon_id "ENSE00001738810.1"; level 2; tag "not_best_in_genome_evidence"; havana_gene "OTTHUMG00000013630.2"; havana_transcript "OTTHUMT00000037978.1";
chr1	HAVANA	exon	143380464	143380964	.	+	.	gene_id "ENSG00000238261.5"; transcript_id "ENST00000423394.1"; gene_type "lincRNA"; gene_status "NOVEL"; gene_name "RP11-435B5.5"; transcript_type "lincRNA"; transcript_status "KNOWN"; transcript_name "RP11-435B5.5-009"; exon_number 2; exon_id "ENSE00001806776.1"; level 2; tag "not_best_in_genome_evidence"; havana_gene "OTTHUMG00000013630.2"; havana_transcript "OTTHUMT00000037978.1";
chr1	HAVANA	exon	143391526	143391849	.	+	.	gene_id "ENSG00000238261.5"; transcript_id "ENST00000412492.1"; gene_type "lincRNA"; gene_status "NOVEL"; gene_name "RP11-435B5.5"; transcript_type "lincRNA"; transcript_status "KNOWN"; transcript_name "RP11-435B5.5-006"; exon_number 1; exon_id "ENSE00001714269.1"; level 2; tag "not_best_in_genome_evidence"; havana_gene "OTTHUMG00000013630.2"; havana_transcript "OTTHUMT00000037975.1";
chr1	HAVANA	exon	143392057	143392104	.	+	.	gene_id "ENSG00000238261.5"; transcript_id "ENST00000412492.1"; gene_type "lincRNA"; gene_status "NOVEL"; gene_name "RP11-435B5.5"; transcript_type "lincRNA"; transcript_status "KNOWN"; transcript_name "RP11-435B5.5-006"; exon_number 2; exon_id "ENSE00001677253.1"; level 2; tag "not_best_in_genome_evidence"; havana_gene "OTTHUMG00000013630.2"; havana_transcript "OTTHUMT00000037975.1";
chr1	HAVANA	exon	143744201	143744355	.	-	.	gene_id "ENSG00000223804.1"; transcript_id "ENST00000418192.1"; gene_type "lincRNA"; gene_status "NOVEL"; gene_name "RP6-206I17.1"; transcript_type "lincRNA"; transcript_status "KNOWN"; transcript_name "RP6-206I17.1-003"; exon_number 1; exon_id "ENSE00001645097.1"; level 2; havana_gene "OTTHUMG00000185296.1"; havana_transcript "OTTHUMT00000037958.1";
chr1	HAVANA	exon	143743240	143743293	.	-	.	gene_id "ENSG00000223804.1"; transcript_id "ENST00000418192.1"; gene_type "lincRNA"; gene_status "NOVEL"; gene_name "RP6-206I17.1"; transcript_type "lincRNA"; transcript_status "KNOWN"; transcript_name "RP6-206I17.1-003"; exon_number 2; exon_id "ENSE00001601123.1"; level 2; havana_gene "OTTHUMG00000185296.1"; havana_transcript "OTTHUMT00000037958.1";
chr1	HAVANA	exon	143699873	143700051	.	+	.	gene_id "ENSG00000231734.4"; transcript_id "ENST00000455004.1"; gene_type "lincRNA"; gene_status "NOVEL"; gene_name "RP6-206I17.2"; transcript_type "lincRNA"; transcript_status "KNOWN"; transcript_name "RP6-206I17.2-001"; exon_number 1; exon_id "ENSE00001712955.1"; level 2; tag "not_best_in_genome_evidence"; tag "basic"; havana_gene "OTTHUMG00000013626.1"; havana_transcript "OTTHUMT00000037961.1";
chr1	HAVANA	exon	143705011	143705246	.	+	.	gene_id "ENSG00000231734.4"; transcript_id "ENST00000455004.1"; gene_type "lincRNA"; gene_status "NOVEL"; gene_name "RP6-206I17.2"; transcript_type "lincRNA"; transcript_status "KNOWN"; transcript_name "RP6-206I17.2-001"; exon_number 2; exon_id "ENSE00001593688.1"; level 2; tag "not_best_in_genome_evidence"; tag "basic"; havana_gene "OTTHUMG00000013626.1"; havana_transcript "OTTHUMT00000037961.1";
chr1	HAVANA	exon	143709266	143709317	.	+	.	gene_id "ENSG00000231734.4"; transcript_id "ENST00000455004.1"; gene_type "lincRNA"; gene_status "NOVEL"; gene_name "RP6-206I17.2"; transcript_type "lincRNA"; transcript_status "KNOWN"; transcript_name "RP6-206I17.2-001"; exon_number 3; exon_id "ENSE00001644240.1"; level 2; tag "not_best_in_genome_evidence"; tag "basic"; havana_gene "OTTHUMG00000013626.1"; havana_transcript "OTTHUMT00000037961.1";
chr1	HAVANA	exon	143709989	143710303	.	+	.	gene_id "ENSG00000231734.4"; transcript_id "ENST00000455004.1"; gene_type "lincRNA"; gene_status "NOVEL"; gene_name "RP6-206I17.2"; transcript_type "lincRNA"; transcript_status "KNOWN"; transcript_name "RP6-206I17.2-001"; exon_number 4; exon_id "ENSE00001762854.1"; level 2; tag "not_best_in_genome_evidence"; tag "basic"; havana_gene "OTTHUMG00000013626.1"; havana_transcript "OTTHUMT00000037961.1";
chr1	HAVANA	exon	143712474	143712581	.	+	.	gene_id "ENSG00000231734.4"; transcript_id "ENST00000455004.1"; gene_type "lincRNA"; gene_status "NOVEL"; gene_name "RP6-206I17.2"; transcript_type "lincRNA"; transcript_status "KNOWN"; transcript_name "RP6-206I17.2-001"; exon_number 5; exon_id "ENSE00001739766.1"; level 2; tag "not_best_in_genome_evidence"; tag "basic"; havana_gene "OTTHUMG00000013626.1"; havana_transcript "OTTHUMT00000037961.1";
chr1	HAVANA	exon	143713367	143713999	.	+	.	gene_id "ENSG00000231734.4"; transcript_id "ENST00000455004.1"; gene_type "lincRNA"; gene_status "NOVEL"; gene_name "RP6-206I17.2"; transcript_type "lincRNA"; transcript_status "KNOWN"; transcript_name "RP6-206I17.2-001"; exon_number 6; exon_id "ENSE00001790592.1"; level 2; tag "not_best_in_genome_evidence"; tag "basic"; havana_gene "OTTHUMG00000013626.1"; havana_transcript "OTTHUMT00000037961.1";
chr1	HAVANA	exon	144284622	144284857	.	-	.	gene_id "ENSG00000235398.4"; transcript_id "ENST00000426301.2"; gene_type "lincRNA"; gene_status "KNOWN"; gene_name "LINC00623"; transcript_type "lincRNA"; transcript_status "KNOWN"; transcript_name "LINC00623-001"; exon_number 1; exon_id "ENSE00001635890.1"; level 2; tag "not_best_in_genome_evidence"; tag "basic"; havana_gene "OTTHUMG00000013624.6"; havana_transcript "OTTHUMT00000037949.1";
chr1	HAVANA	exon	144280578	144280629	.	-	.	gene_id "ENSG00000235398.4"; transcript_id "ENST00000426301.2"; gene_type "lincRNA"; gene_status "KNOWN"; gene_name "LINC00623"; transcript_type "lincRNA"; transcript_status "KNOWN"; transcript_name "LINC00623-001"; exon_number 2; exon_id "ENSE00001638839.1"; level 2; tag "not_best_in_genome_evidence"; tag "basic"; havana_gene "OTTHUMG00000013624.6"; havana_transcript "OTTHUMT00000037949.1";
chr1	HAVANA	exon	144279587	144279906	.	-	.	gene_id "ENSG00000235398.4"; transcript_id "ENST00000426301.2"; gene_type "lincRNA"; gene_status "KNOWN"; gene_name "LINC00623"; transcript_type "lincRNA"; transcript_status "KNOWN"; transcript_name "LINC00623-001"; exon_number 3; exon_id "ENSE00001751668.1"; level 2; tag "not_best_in_genome_evidence"; tag "basic"; havana_gene "OTTHUMG00000013624.6"; havana_transcript "OTTHUMT00000037949.1";
chr1	HAVANA	exon	144277303	144277410	.	-	.	gene_id "ENSG00000235398.4"; transcript_id "ENST00000426301.2"; gene_type "lincRNA"; gene_status "KNOWN"; gene_name "LINC00623"; transcript_type "lincRNA"; transcript_status "KNOWN"; transcript_name "LINC00623-001"; exon_number 4; exon_id "ENSE00001623969.1"; level 2; tag "not_best_in_genome_evidence"; tag "basic"; havana_gene "OTTHUMG00000013624.6"; havana_transcript "OTTHUMT00000037949.1";
chr1	HAVANA	exon	144275918	144276523	.	-	.	gene_id "ENSG00000235398.4"; transcript_id "ENST00000426301.2"; gene_type "lincRNA"; gene_status "KNOWN"; gene_name "LINC00623"; transcript_type "lincRNA"; transcript_status "KNOWN"; transcript_name "LINC00623-001"; exon_number 5; exon_id "ENSE00001788641.1"; level 2; tag "not_best_in_genome_evidence"; tag "basic"; havana_gene "OTTHUMG00000013624.6"; havana_transcript "OTTHUMT00000037949.1";
chr1	HAVANA	exon	144340526	144340671	.	-	.	gene_id "ENSG00000235398.4"; transcript_id "ENST00000441423.1"; gene_type "lincRNA"; gene_status "KNOWN"; gene_name "LINC00623"; transcript_type "lincRNA"; transcript_status "KNOWN"; transcript_name "LINC00623-004"; exon_number 1; exon_id "ENSE00001658283.1"; level 2; havana_gene "OTTHUMG00000013624.6"; havana_transcript "OTTHUMT00000037952.1";
chr1	HAVANA	exon	144301190	144301536	.	-	.	gene_id "ENSG00000235398.4"; transcript_id "ENST00000441423.1"; gene_type "lincRNA"; gene_status "KNOWN"; gene_name "LINC00623"; transcript_type "lincRNA"; transcript_status "KNOWN"; transcript_name "LINC00623-004"; exon_number 2; exon_id "ENSE00001628404.1"; level 2; havana_gene "OTTHUMG00000013624.6"; havana_transcript "OTTHUMT00000037952.1";
chr1	HAVANA	exon	144300512	144300755	.	-	.	gene_id "ENSG00000235398.4"; transcript_id "ENST00000441423.1"; gene_type "lincRNA"; gene_status "KNOWN"; gene_name "LINC00623"; transcript_type "lincRNA"; transcript_status "KNOWN"; transcript_name "LINC00623-004"; exon_number 3; exon_id "ENSE00001800799.1"; level 2; havana_gene "OTTHUMG00000013624.6"; havana_transcript "OTTHUMT00000037952.1";
chr1	HAVANA	exon	144340851	144341057	.	-	.	gene_id "ENSG00000235398.4"; transcript_id "ENST00000414119.2"; gene_type "lincRNA"; gene_status "KNOWN"; gene_name "LINC00623"; transcript_type "lincRNA"; transcript_status "KNOWN"; transcript_name "LINC00623-018"; exon_number 1; exon_id "ENSE00001736879.1"; level 2; havana_gene "OTTHUMG00000013624.6"; havana_transcript "OTTHUMT00000038300.2";
chr1	HAVANA	exon	144340526	144340623	.	-	.	gene_id "ENSG00000235398.4"; transcript_id "ENST00000414119.2"; gene_type "lincRNA"; gene_status "KNOWN"; gene_name "LINC00623"; transcript_type "lincRNA"; transcript_status "KNOWN"; transcript_name "LINC00623-018"; exon_number 2; exon_id "ENSE00001800213.1"; level 2; havana_gene "OTTHUMG00000013624.6"; havana_transcript "OTTHUMT00000038300.2";
chr1	HAVANA	exon	144301326	144301536	.	-	.	gene_id "ENSG00000235398.4"; transcript_id "ENST00000414119.2"; gene_type "lincRNA"; gene_status "KNOWN"; gene_name "LINC00623"; transcript_type "lincRNA"; transcript_status "KNOWN"; transcript_name "LINC00623-018"; exon_number 3; exon_id "ENSE00001694038.2"; level 2; havana_gene "OTTHUMG00000013624.6"; havana_transcript "OTTHUMT00000038300.2";
chr1	HAVANA	exon	144340526	144340754	.	-	.	gene_id "ENSG00000235398.4"; transcript_id "ENST00000440719.1"; gene_type "lincRNA"; gene_status "KNOWN"; gene_name "LINC00623"; transcript_type "lincRNA"; transcript_status "KNOWN"; transcript_name "LINC00623-015"; exon_number 1; exon_id "ENSE00001595859.1"; level 2; havana_gene "OTTHUMG00000013624.6"; havana_transcript "OTTHUMT00000038297.1";
chr1	HAVANA	exon	144326026	144326185	.	-	.	gene_id "ENSG00000235398.4"; transcript_id "ENST00000440719.1"; gene_type "lincRNA"; gene_status "KNOWN"; gene_name "LINC00623"; transcript_type "lincRNA"; transcript_status "KNOWN"; transcript_name "LINC00623-015"; exon_number 2; exon_id "ENSE00001607381.1"; level 2; havana_gene "OTTHUMG00000013624.6"; havana_transcript "OTTHUMT00000038297.1";
chr1	HAVANA	exon	144481300	144481509	.	-	.	gene_id "ENSG00000236943.2"; transcript_id "ENST00000434159.1"; gene_type "antisense"; gene_status "NOVEL"; gene_name "RP11-640M9.1"; transcript_type "antisense"; transcript_status "KNOWN"; transcript_name "RP11-640M9.1-015"; exon_number 1; exon_id "ENSE00001794597.1"; level 2; tag "basic"; havana_gene "OTTHUMG00000182426.1"; havana_transcript "OTTHUMT00000038351.1";
chr1	HAVANA	exon	144480753	144480984	.	-	.	gene_id "ENSG00000236943.2"; transcript_id "ENST00000434159.1"; gene_type "antisense"; gene_status "NOVEL"; gene_name "RP11-640M9.1"; transcript_type "antisense"; transcript_status "KNOWN"; transcript_name "RP11-640M9.1-015"; exon_number 2; exon_id "ENSE00001745503.1"; level 2; tag "basic"; havana_gene "OTTHUMG00000182426.1"; havana_transcript "OTTHUMT00000038351.1";
chr1	HAVANA	exon	144516478	144516503	.	-	.	gene_id "ENSG00000236943.2"; transcript_id "ENST00000444883.1"; gene_type "antisense"; gene_status "NOVEL"; gene_name "RP11-640M9.1"; transcript_type "antisense"; transcript_status "KNOWN"; transcript_name "RP11-640M9.1-016"; exon_number 1; exon_id "ENSE00001803293.1"; level 2; tag "basic"; havana_gene "OTTHUMG00000182426.1"; havana_transcript "OTTHUMT00000038352.1";
chr1	HAVANA	exon	144506091	144506436	.	-	.	gene_id "ENSG00000236943.2"; transcript_id "ENST00000444883.1"; gene_type "antisense"; gene_status "NOVEL"; gene_name "RP11-640M9.1"; transcript_type "antisense"; transcript_status "KNOWN"; transcript_name "RP11-640M9.1-016"; exon_number 2; exon_id "ENSE00001766031.1"; level 2; tag "basic"; havana_gene "OTTHUMG00000182426.1"; havana_transcript "OTTHUMT00000038352.1";
chr1	HAVANA	exon	144520774	144521002	.	-	.	gene_id "ENSG00000236943.2"; transcript_id "ENST00000411941.1"; gene_type "antisense"; gene_status "NOVEL"; gene_name "RP11-640M9.1"; transcript_type "antisense"; transcript_status "KNOWN"; transcript_name "RP11-640M9.1-007"; exon_number 1; exon_id "ENSE00001644460.1"; level 2; tag "basic"; havana_gene "OTTHUMG00000182426.1"; havana_transcript "OTTHUMT00000038343.1";
chr1	HAVANA	exon	144506277	144506436	.	-	.	gene_id "ENSG00000236943.2"; transcript_id "ENST00000411941.1"; gene_type "antisense"; gene_status "NOVEL"; gene_name "RP11-640M9.1"; transcript_type "antisense"; transcript_status "KNOWN"; transcript_name "RP11-640M9.1-007"; exon_number 2; exon_id "ENSE00001803816.1"; level 2; tag "basic"; havana_gene "OTTHUMG00000182426.1"; havana_transcript "OTTHUMT00000038343.1";
chr1	HAVANA	exon	144858174	144858522	.	+	.	gene_id "ENSG00000255148.2"; transcript_id "ENST00000532137.1"; gene_type "antisense"; gene_status "KNOWN"; gene_name "RP4-791M13.4"; transcript_type "antisense"; transcript_status "KNOWN"; transcript_name "RP4-791M13.4-001"; exon_number 1; exon_id "ENSE00002193349.1"; level 2; tag "basic"; havana_gene "OTTHUMG00000165625.1"; havana_transcript "OTTHUMT00000385427.1";
chr1	HAVANA	exon	144858639	144858781	.	+	.	gene_id "ENSG00000255148.2"; transcript_id "ENST00000532137.1"; gene_type "antisense"; gene_status "KNOWN"; gene_name "RP4-791M13.4"; transcript_type "antisense"; transcript_status "KNOWN"; transcript_name "RP4-791M13.4-001"; exon_number 2; exon_id "ENSE00002201408.1"; level 2; tag "basic"; havana_gene "OTTHUMG00000165625.1"; havana_transcript "OTTHUMT00000385427.1";
chr1	HAVANA	exon	144865739	144865800	.	+	.	gene_id "ENSG00000255148.2"; transcript_id "ENST00000532137.1"; gene_type "antisense"; gene_status "KNOWN"; gene_name "RP4-791M13.4"; transcript_type "antisense"; transcript_status "KNOWN"; transcript_name "RP4-791M13.4-001"; exon_number 3; exon_id "ENSE00002194211.1"; level 2; tag "basic"; havana_gene "OTTHUMG00000165625.1"; havana_transcript "OTTHUMT00000385427.1";
chr1	HAVANA	exon	145018395	145018959	.	+	.	gene_id "ENSG00000272755.1"; transcript_id "ENST00000610119.1"; gene_type "antisense"; gene_status "KNOWN"; gene_name "RP11-326G21.1"; transcript_type "antisense"; transcript_status "KNOWN"; transcript_name "RP11-326G21.1-001"; exon_number 1; exon_id "ENSE00003704660.1"; level 2; tag "basic"; havana_gene "OTTHUMG00000186408.1"; havana_transcript "OTTHUMT00000473106.1";
chr1	HAVANA	exon	145096220	145096621	.	+	.	gene_id "ENSG00000223380.3"; transcript_id "ENST00000453618.1"; gene_type "processed_transcript"; gene_status "KNOWN"; gene_name "SEC22B"; transcript_type "processed_transcript"; transcript_status "KNOWN"; transcript_name "SEC22B-001"; exon_number 1; exon_id "ENSE00001803147.1"; level 2; tag "basic"; havana_gene "OTTHUMG00000013745.6"; havana_transcript "OTTHUMT00000038523.5";
chr1	HAVANA	exon	145103908	145104017	.	+	.	gene_id "ENSG00000223380.3"; transcript_id "ENST00000453618.1"; gene_type "processed_transcript"; gene_status "KNOWN"; gene_name "SEC22B"; transcript_type "processed_transcript"; transcript_status "KNOWN"; transcript_name "SEC22B-001"; exon_number 2; exon_id "ENSE00002053828.1"; level 2; tag "basic"; havana_gene "OTTHUMG00000013745.6"; havana_transcript "OTTHUMT00000038523.5";
chr1	HAVANA	exon	145109524	145109684	.	+	.	gene_id "ENSG00000223380.3"; transcript_id "ENST00000453618.1"; gene_type "processed_transcript"; gene_status "KNOWN"; gene_name "SEC22B"; transcript_type "processed_transcript"; transcript_status "KNOWN"; transcript_name "SEC22B-001"; exon_number 3; exon_id "ENSE00002031670.1"; level 2; tag "basic"; havana_gene "OTTHUMG00000013745.6"; havana_transcript "OTTHUMT00000038523.5";
chr1	HAVANA	exon	145112373	145112519	.	+	.	gene_id "ENSG00000223380.3"; transcript_id "ENST00000453618.1"; gene_type "processed_transcript"; gene_status "KNOWN"; gene_name "SEC22B"; transcript_type "processed_transcript"; transcript_status "KNOWN"; transcript_name "SEC22B-001"; exon_number 4; exon_id "ENSE00002037655.1"; level 2; tag "basic"; havana_gene "OTTHUMG00000013745.6"; havana_transcript "OTTHUMT00000038523.5";
chr1	HAVANA	exon	145115735	145116922	.	+	.	gene_id "ENSG00000223380.3"; transcript_id "ENST00000453618.1"; gene_type "processed_transcript"; gene_status "KNOWN"; gene_name "SEC22B"; transcript_type "processed_transcript"; transcript_status "KNOWN"; transcript_name "SEC22B-001"; exon_number 5; exon_id "ENSE00001733853.1"; level 2; tag "basic"; havana_gene "OTTHUMG00000013745.6"; havana_transcript "OTTHUMT00000038523.5";
chr1	HAVANA	exon	145382056	145382362	.	-	.	gene_id "ENSG00000233396.3"; transcript_id "ENST00000419817.1"; gene_type "lincRNA"; gene_status "NOVEL"; gene_name "RP11-458D21.1"; transcript_type "lincRNA"; transcript_status "KNOWN"; transcript_name "RP11-458D21.1-002"; exon_number 1; exon_id "ENSE00001607366.1"; level 2; havana_gene "OTTHUMG00000042244.4"; havana_transcript "OTTHUMT00000100476.1";
chr1	HAVANA	exon	145377017	145377311	.	-	.	gene_id "ENSG00000233396.3"; transcript_id "ENST00000419817.1"; gene_type "lincRNA"; gene_status "NOVEL"; gene_name "RP11-458D21.1"; transcript_type "lincRNA"; transcript_status "KNOWN"; transcript_name "RP11-458D21.1-002"; exon_number 2; exon_id "ENSE00001772158.1"; level 2; havana_gene "OTTHUMG00000042244.4"; havana_transcript "OTTHUMT00000100476.1";
chr1	HAVANA	exon	145376544	145376692	.	-	.	gene_id "ENSG00000233396.3"; transcript_id "ENST00000419817.1"; gene_type "lincRNA"; gene_status "NOVEL"; gene_name "RP11-458D21.1"; transcript_type "lincRNA"; transcript_status "KNOWN"; transcript_name "RP11-458D21.1-002"; exon_number 3; exon_id "ENSE00001670130.1"; level 2; havana_gene "OTTHUMG00000042244.4"; havana_transcript "OTTHUMT00000100476.1";
chr1	HAVANA	exon	145376327	145376447	.	-	.	gene_id "ENSG00000233396.3"; transcript_id "ENST00000419817.1"; gene_type "lincRNA"; gene_status "NOVEL"; gene_name "RP11-458D21.1"; transcript_type "lincRNA"; transcript_status "KNOWN"; transcript_name "RP11-458D21.1-002"; exon_number 4; exon_id "ENSE00001735622.1"; level 2; havana_gene "OTTHUMG00000042244.4"; havana_transcript "OTTHUMT00000100476.1";
chr1	HAVANA	exon	145493860	145493959	.	-	.	gene_id "ENSG00000234222.2"; transcript_id "ENST00000437207.1"; gene_type "antisense"; gene_status "KNOWN"; gene_name "RP11-315I20.1"; transcript_type "antisense"; transcript_status "KNOWN"; transcript_name "RP11-315I20.1-002"; exon_number 1; exon_id "ENSE00001659594.1"; level 2; tag "basic"; havana_gene "OTTHUMG00000042245.3"; havana_transcript "OTTHUMT00000100480.1";
chr1	HAVANA	exon	145490462	145490553	.	-	.	gene_id "ENSG00000234222.2"; transcript_id "ENST00000437207.1"; gene_type "antisense"; gene_status "KNOWN"; gene_name "RP11-315I20.1"; transcript_type "antisense"; transcript_status "KNOWN"; transcript_name "RP11-315I20.1-002"; exon_number 2; exon_id "ENSE00001619895.1"; level 2; tag "basic"; havana_gene "OTTHUMG00000042245.3"; havana_transcript "OTTHUMT00000100480.1";
chr1	HAVANA	exon	145486272	145486301	.	-	.	gene_id "ENSG00000234222.2"; transcript_id "ENST00000437207.1"; gene_type "antisense"; gene_status "KNOWN"; gene_name "RP11-315I20.1"; transcript_type "antisense"; transcript_status "KNOWN"; transcript_name "RP11-315I20.1-002"; exon_number 3; exon_id "ENSE00001718403.1"; level 2; tag "basic"; havana_gene "OTTHUMG00000042245.3"; havana_transcript "OTTHUMT00000100480.1";
chr1	HAVANA	exon	145507436	145507857	.	-	.	gene_id "ENSG00000234222.2"; transcript_id "ENST00000595518.1"; gene_type "antisense"; gene_status "KNOWN"; gene_name "RP11-315I20.1"; transcript_type "antisense"; transcript_status "KNOWN"; transcript_name "RP11-315I20.1-012"; exon_number 1; exon_id "ENSE00003092207.1"; level 2; tag "basic"; havana_gene "OTTHUMG00000042245.3"; havana_transcript "OTTHUMT00000461242.1";
chr1	HAVANA	exon	145497628	145497735	.	-	.	gene_id "ENSG00000234222.2"; transcript_id "ENST00000595518.1"; gene_type "antisense"; gene_status "KNOWN"; gene_name "RP11-315I20.1"; transcript_type "antisense"; transcript_status "KNOWN"; transcript_name "RP11-315I20.1-012"; exon_number 2; exon_id "ENSE00003121889.1"; level 2; tag "basic"; havana_gene "OTTHUMG00000042245.3"; havana_transcript "OTTHUMT00000461242.1";
chr1	HAVANA	exon	145493860	145493975	.	-	.	gene_id "ENSG00000234222.2"; transcript_id "ENST00000595518.1"; gene_type "antisense"; gene_status "KNOWN"; gene_name "RP11-315I20.1"; transcript_type "antisense"; transcript_status "KNOWN"; transcript_name "RP11-315I20.1-012"; exon_number 3; exon_id "ENSE00003187698.1"; level 2; tag "basic"; havana_gene "OTTHUMG00000042245.3"; havana_transcript "OTTHUMT00000461242.1";
chr1	HAVANA	exon	145490462	145490553	.	-	.	gene_id "ENSG00000234222.2"; transcript_id "ENST00000595518.1"; gene_type "antisense"; gene_status "KNOWN"; gene_name "RP11-315I20.1"; transcript_type "antisense"; transcript_status "KNOWN"; transcript_name "RP11-315I20.1-012"; exon_number 4; exon_id "ENSE00001619895.1"; level 2; tag "basic"; havana_gene "OTTHUMG00000042245.3"; havana_transcript "OTTHUMT00000461242.1";
chr1	HAVANA	exon	145493860	145493891	.	-	.	gene_id "ENSG00000234222.2"; transcript_id "ENST00000366105.2"; gene_type "antisense"; gene_status "KNOWN"; gene_name "RP11-315I20.1"; transcript_type "antisense"; transcript_status "KNOWN"; transcript_name "RP11-315I20.1-005"; exon_number 1; exon_id "ENSE00001733191.1"; level 2; tag "basic"; havana_gene "OTTHUMG00000042245.3"; havana_transcript "OTTHUMT00000100483.2";
chr1	HAVANA	exon	145492839	145493183	.	-	.	gene_id "ENSG00000234222.2"; transcript_id "ENST00000366105.2"; gene_type "antisense"; gene_status "KNOWN"; gene_name "RP11-315I20.1"; transcript_type "antisense"; transcript_status "KNOWN"; transcript_name "RP11-315I20.1-005"; exon_number 2; exon_id "ENSE00001656245.1"; level 2; tag "basic"; havana_gene "OTTHUMG00000042245.3"; havana_transcript "OTTHUMT00000100483.2";
chr1	HAVANA	exon	145507624	145507857	.	-	.	gene_id "ENSG00000234222.2"; transcript_id "ENST00000599147.1"; gene_type "antisense"; gene_status "KNOWN"; gene_name "RP11-315I20.1"; transcript_type "antisense"; transcript_status "KNOWN"; transcript_name "RP11-315I20.1-014"; exon_number 1; exon_id "ENSE00003000809.1"; level 2; tag "basic"; havana_gene "OTTHUMG00000042245.3"; havana_transcript "OTTHUMT00000461245.1";
chr1	HAVANA	exon	145502934	145503009	.	-	.	gene_id "ENSG00000234222.2"; transcript_id "ENST00000599147.1"; gene_type "antisense"; gene_status "KNOWN"; gene_name "RP11-315I20.1"; transcript_type "antisense"; transcript_status "KNOWN"; transcript_name "RP11-315I20.1-014"; exon_number 2; exon_id "ENSE00001730352.1"; level 2; tag "basic"; havana_gene "OTTHUMG00000042245.3"; havana_transcript "OTTHUMT00000461245.1";
chr1	HAVANA	exon	145500705	145500842	.	-	.	gene_id "ENSG00000234222.2"; transcript_id "ENST00000599147.1"; gene_type "antisense"; gene_status "KNOWN"; gene_name "RP11-315I20.1"; transcript_type "antisense"; transcript_status "KNOWN"; transcript_name "RP11-315I20.1-014"; exon_number 3; exon_id "ENSE00003069554.1"; level 2; tag "basic"; havana_gene "OTTHUMG00000042245.3"; havana_transcript "OTTHUMT00000461245.1";
chr1	HAVANA	exon	145493881	145493975	.	-	.	gene_id "ENSG00000234222.2"; transcript_id "ENST00000599147.1"; gene_type "antisense"; gene_status "KNOWN"; gene_name "RP11-315I20.1"; transcript_type "antisense"; transcript_status "KNOWN"; transcript_name "RP11-315I20.1-014"; exon_number 4; exon_id "ENSE00001697899.1"; level 2; tag "basic"; havana_gene "OTTHUMG00000042245.3"; havana_transcript "OTTHUMT00000461245.1";
chr1	HAVANA	exon	145507299	145507857	.	-	.	gene_id "ENSG00000234222.2"; transcript_id "ENST00000601726.1"; gene_type "antisense"; gene_status "KNOWN"; gene_name "RP11-315I20.1"; transcript_type "antisense"; transcript_status "KNOWN"; transcript_name "RP11-315I20.1-011"; exon_number 1; exon_id "ENSE00003139885.1"; level 2; tag "basic"; havana_gene "OTTHUMG00000042245.3"; havana_transcript "OTTHUMT00000461246.1";
chr1	HAVANA	exon	145498500	145498697	.	-	.	gene_id "ENSG00000234222.2"; transcript_id "ENST00000601726.1"; gene_type "antisense"; gene_status "KNOWN"; gene_name "RP11-315I20.1"; transcript_type "antisense"; transcript_status "KNOWN"; transcript_name "RP11-315I20.1-011"; exon_number 2; exon_id "ENSE00003039050.1"; level 2; tag "basic"; havana_gene "OTTHUMG00000042245.3"; havana_transcript "OTTHUMT00000461246.1";
chr1	HAVANA	exon	145493893	145493975	.	-	.	gene_id "ENSG00000234222.2"; transcript_id "ENST00000601726.1"; gene_type "antisense"; gene_status "KNOWN"; gene_name "RP11-315I20.1"; transcript_type "antisense"; transcript_status "KNOWN"; transcript_name "RP11-315I20.1-011"; exon_number 3; exon_id "ENSE00003167190.1"; level 2; tag "basic"; havana_gene "OTTHUMG00000042245.3"; havana_transcript "OTTHUMT00000461246.1";
chr1	HAVANA	exon	146130440	146130539	.	-	.	gene_id "ENSG00000227733.4"; transcript_id "ENST00000488578.1"; gene_type "sense_intronic"; gene_status "NOVEL"; gene_name "RP4-565E6.1"; transcript_type "sense_intronic"; transcript_status "KNOWN"; transcript_name "RP4-565E6.1-006"; exon_number 1; exon_id "ENSE00001754476.2"; level 2; havana_gene "OTTHUMG00000013881.5"; havana_transcript "OTTHUMT00000351198.1";
chr1	HAVANA	exon	146126404	146126726	.	-	.	gene_id "ENSG00000227733.4"; transcript_id "ENST00000488578.1"; gene_type "sense_intronic"; gene_status "NOVEL"; gene_name "RP4-565E6.1"; transcript_type "sense_intronic"; transcript_status "KNOWN"; transcript_name "RP4-565E6.1-006"; exon_number 2; exon_id "ENSE00001709137.2"; level 2; havana_gene "OTTHUMG00000013881.5"; havana_transcript "OTTHUMT00000351198.1";
chr1	HAVANA	exon	146104733	146104838	.	-	.	gene_id "ENSG00000227733.4"; transcript_id "ENST00000488578.1"; gene_type "sense_intronic"; gene_status "NOVEL"; gene_name "RP4-565E6.1"; transcript_type "sense_intronic"; transcript_status "KNOWN"; transcript_name "RP4-565E6.1-006"; exon_number 3; exon_id "ENSE00001951186.1"; level 2; havana_gene "OTTHUMG00000013881.5"; havana_transcript "OTTHUMT00000351198.1";
chr1	HAVANA	exon	146094842	146094908	.	-	.	gene_id "ENSG00000227733.4"; transcript_id "ENST00000488578.1"; gene_type "sense_intronic"; gene_status "NOVEL"; gene_name "RP4-565E6.1"; transcript_type "sense_intronic"; transcript_status "KNOWN"; transcript_name "RP4-565E6.1-006"; exon_number 4; exon_id "ENSE00001814216.1"; level 2; havana_gene "OTTHUMG00000013881.5"; havana_transcript "OTTHUMT00000351198.1";
chr1	HAVANA	exon	146093234	146093306	.	-	.	gene_id "ENSG00000227733.4"; transcript_id "ENST00000488578.1"; gene_type "sense_intronic"; gene_status "NOVEL"; gene_name "RP4-565E6.1"; transcript_type "sense_intronic"; transcript_status "KNOWN"; transcript_name "RP4-565E6.1-006"; exon_number 5; exon_id "ENSE00001939476.1"; level 2; havana_gene "OTTHUMG00000013881.5"; havana_transcript "OTTHUMT00000351198.1";
chr1	HAVANA	exon	146136069	146136197	.	-	.	gene_id "ENSG00000227733.4"; transcript_id "ENST00000482381.1"; gene_type "sense_intronic"; gene_status "NOVEL"; gene_name "RP4-565E6.1"; transcript_type "sense_intronic"; transcript_status "KNOWN"; transcript_name "RP4-565E6.1-002"; exon_number 1; exon_id "ENSE00001845217.1"; level 2; havana_gene "OTTHUMG00000013881.5"; havana_transcript "OTTHUMT00000351194.1";
chr1	HAVANA	exon	146130440	146130539	.	-	.	gene_id "ENSG00000227733.4"; transcript_id "ENST00000482381.1"; gene_type "sense_intronic"; gene_status "NOVEL"; gene_name "RP4-565E6.1"; transcript_type "sense_intronic"; transcript_status "KNOWN"; transcript_name "RP4-565E6.1-002"; exon_number 2; exon_id "ENSE00001754476.2"; level 2; havana_gene "OTTHUMG00000013881.5"; havana_transcript "OTTHUMT00000351194.1";
chr1	HAVANA	exon	146126404	146126726	.	-	.	gene_id "ENSG00000227733.4"; transcript_id "ENST00000482381.1"; gene_type "sense_intronic"; gene_status "NOVEL"; gene_name "RP4-565E6.1"; transcript_type "sense_intronic"; transcript_status "KNOWN"; transcript_name "RP4-565E6.1-002"; exon_number 3; exon_id "ENSE00001709137.2"; level 2; havana_gene "OTTHUMG00000013881.5"; havana_transcript "OTTHUMT00000351194.1";
chr1	HAVANA	exon	146644964	146645138	.	+	.	gene_id "ENSG00000237188.3"; transcript_id "ENST00000606757.1"; gene_type "antisense"; gene_status "KNOWN"; gene_name "RP11-337C18.8"; transcript_type "antisense"; transcript_status "KNOWN"; transcript_name "RP11-337C18.8-003"; exon_number 1; exon_id "ENSE00003700251.1"; level 2; tag "basic"; havana_gene "OTTHUMG00000042021.3"; havana_transcript "OTTHUMT00000470242.1";
chr1	HAVANA	exon	146646082	146646164	.	+	.	gene_id "ENSG00000237188.3"; transcript_id "ENST00000606757.1"; gene_type "antisense"; gene_status "KNOWN"; gene_name "RP11-337C18.8"; transcript_type "antisense"; transcript_status "KNOWN"; transcript_name "RP11-337C18.8-003"; exon_number 2; exon_id "ENSE00003701581.1"; level 2; tag "basic"; havana_gene "OTTHUMG00000042021.3"; havana_transcript "OTTHUMT00000470242.1";
chr1	HAVANA	exon	146681190	146681643	.	+	.	gene_id "ENSG00000237188.3"; transcript_id "ENST00000606757.1"; gene_type "antisense"; gene_status "KNOWN"; gene_name "RP11-337C18.8"; transcript_type "antisense"; transcript_status "KNOWN"; transcript_name "RP11-337C18.8-003"; exon_number 3; exon_id "ENSE00003698134.1"; level 2; tag "basic"; havana_gene "OTTHUMG00000042021.3"; havana_transcript "OTTHUMT00000470242.1";
chr1	HAVANA	exon	147169914	147169969	.	+	.	gene_id "ENSG00000227139.1"; transcript_id "ENST00000431525.1"; gene_type "lincRNA"; gene_status "KNOWN"; gene_name "RP11-533N14.3"; transcript_type "lincRNA"; transcript_status "KNOWN"; transcript_name "RP11-533N14.3-001"; exon_number 1; exon_id "ENSE00001681362.1"; level 2; tag "basic"; havana_gene "OTTHUMG00000042022.1"; havana_transcript "OTTHUMT00000100088.1";
chr1	HAVANA	exon	147171072	147171461	.	+	.	gene_id "ENSG00000227139.1"; transcript_id "ENST00000431525.1"; gene_type "lincRNA"; gene_status "KNOWN"; gene_name "RP11-533N14.3"; transcript_type "lincRNA"; transcript_status "KNOWN"; transcript_name "RP11-533N14.3-001"; exon_number 2; exon_id "ENSE00001646863.1"; level 2; tag "basic"; havana_gene "OTTHUMG00000042022.1"; havana_transcript "OTTHUMT00000100088.1";
chr1	HAVANA	exon	147635156	147635271	.	+	.	gene_id "ENSG00000232265.3"; transcript_id "ENST00000599864.1"; gene_type "lincRNA"; gene_status "NOVEL"; gene_name "XXyac-YX155B6.5"; transcript_type "lincRNA"; transcript_status "KNOWN"; transcript_name "XXyac-YX155B6.5-005"; exon_number 1; exon_id "ENSE00002721902.2"; level 2; tag "basic"; havana_gene "OTTHUMG00000043431.3"; havana_transcript "OTTHUMT00000461268.1";
chr1	HAVANA	exon	147636071	147636145	.	+	.	gene_id "ENSG00000232265.3"; transcript_id "ENST00000599864.1"; gene_type "lincRNA"; gene_status "NOVEL"; gene_name "XXyac-YX155B6.5"; transcript_type "lincRNA"; transcript_status "KNOWN"; transcript_name "XXyac-YX155B6.5-005"; exon_number 2; exon_id "ENSE00003002556.1"; level 2; tag "basic"; havana_gene "OTTHUMG00000043431.3"; havana_transcript "OTTHUMT00000461268.1";
chr1	HAVANA	exon	147646528	147647175	.	+	.	gene_id "ENSG00000232265.3"; transcript_id "ENST00000599864.1"; gene_type "lincRNA"; gene_status "NOVEL"; gene_name "XXyac-YX155B6.5"; transcript_type "lincRNA"; transcript_status "KNOWN"; transcript_name "XXyac-YX155B6.5-005"; exon_number 3; exon_id "ENSE00002989787.1"; level 2; tag "basic"; havana_gene "OTTHUMG00000043431.3"; havana_transcript "OTTHUMT00000461268.1";
chr1	HAVANA	exon	147752772	147752855	.	-	.	gene_id "ENSG00000234283.1"; transcript_id "ENST00000428035.1"; gene_type "lincRNA"; gene_status "KNOWN"; gene_name "RP11-495P10.6"; transcript_type "lincRNA"; transcript_status "KNOWN"; transcript_name "RP11-495P10.6-001"; exon_number 1; exon_id "ENSE00001733910.1"; level 2; tag "basic"; havana_gene "OTTHUMG00000014090.1"; havana_transcript "OTTHUMT00000039543.1";
chr1	HAVANA	exon	147745030	147745213	.	-	.	gene_id "ENSG00000234283.1"; transcript_id "ENST00000428035.1"; gene_type "lincRNA"; gene_status "KNOWN"; gene_name "RP11-495P10.6"; transcript_type "lincRNA"; transcript_status "KNOWN"; transcript_name "RP11-495P10.6-001"; exon_number 2; exon_id "ENSE00001687659.1"; level 2; tag "basic"; havana_gene "OTTHUMG00000014090.1"; havana_transcript "OTTHUMT00000039543.1";
chr1	HAVANA	exon	147744014	147744165	.	-	.	gene_id "ENSG00000234283.1"; transcript_id "ENST00000428035.1"; gene_type "lincRNA"; gene_status "KNOWN"; gene_name "RP11-495P10.6"; transcript_type "lincRNA"; transcript_status "KNOWN"; transcript_name "RP11-495P10.6-001"; exon_number 3; exon_id "ENSE00001662639.1"; level 2; tag "basic"; havana_gene "OTTHUMG00000014090.1"; havana_transcript "OTTHUMT00000039543.1";
chr1	HAVANA	exon	147887350	147887560	.	+	.	gene_id "ENSG00000231551.2"; transcript_id "ENST00000426101.1"; gene_type "lincRNA"; gene_status "KNOWN"; gene_name "RP11-495P10.1"; transcript_type "lincRNA"; transcript_status "KNOWN"; transcript_name "RP11-495P10.1-002"; exon_number 1; exon_id "ENSE00001661498.1"; level 2; tag "not_best_in_genome_evidence"; havana_gene "OTTHUMG00000014085.1"; havana_transcript "OTTHUMT00000039536.1";
chr1	HAVANA	exon	147892520	147892755	.	+	.	gene_id "ENSG00000231551.2"; transcript_id "ENST00000426101.1"; gene_type "lincRNA"; gene_status "KNOWN"; gene_name "RP11-495P10.1"; transcript_type "lincRNA"; transcript_status "KNOWN"; transcript_name "RP11-495P10.1-002"; exon_number 2; exon_id "ENSE00001625004.1"; level 2; tag "not_best_in_genome_evidence"; havana_gene "OTTHUMG00000014085.1"; havana_transcript "OTTHUMT00000039536.1";
chr1	HAVANA	exon	147892968	147893085	.	+	.	gene_id "ENSG00000231551.2"; transcript_id "ENST00000426101.1"; gene_type "lincRNA"; gene_status "KNOWN"; gene_name "RP11-495P10.1"; transcript_type "lincRNA"; transcript_status "KNOWN"; transcript_name "RP11-495P10.1-002"; exon_number 3; exon_id "ENSE00001671599.1"; level 2; tag "not_best_in_genome_evidence"; havana_gene "OTTHUMG00000014085.1"; havana_transcript "OTTHUMT00000039536.1";
chr1	HAVANA	exon	147896211	147896337	.	+	.	gene_id "ENSG00000231551.2"; transcript_id "ENST00000426101.1"; gene_type "lincRNA"; gene_status "KNOWN"; gene_name "RP11-495P10.1"; transcript_type "lincRNA"; transcript_status "KNOWN"; transcript_name "RP11-495P10.1-002"; exon_number 4; exon_id "ENSE00001719614.1"; level 2; tag "not_best_in_genome_evidence"; havana_gene "OTTHUMG00000014085.1"; havana_transcript "OTTHUMT00000039536.1";
chr1	HAVANA	exon	147896775	147896826	.	+	.	gene_id "ENSG00000231551.2"; transcript_id "ENST00000426101.1"; gene_type "lincRNA"; gene_status "KNOWN"; gene_name "RP11-495P10.1"; transcript_type "lincRNA"; transcript_status "KNOWN"; transcript_name "RP11-495P10.1-002"; exon_number 5; exon_id "ENSE00001734760.1"; level 2; tag "not_best_in_genome_evidence"; havana_gene "OTTHUMG00000014085.1"; havana_transcript "OTTHUMT00000039536.1";
chr1	HAVANA	exon	147900876	147901125	.	+	.	gene_id "ENSG00000231551.2"; transcript_id "ENST00000426101.1"; gene_type "lincRNA"; gene_status "KNOWN"; gene_name "RP11-495P10.1"; transcript_type "lincRNA"; transcript_status "KNOWN"; transcript_name "RP11-495P10.1-002"; exon_number 6; exon_id "ENSE00001765136.1"; level 2; tag "not_best_in_genome_evidence"; havana_gene "OTTHUMG00000014085.1"; havana_transcript "OTTHUMT00000039536.1";
chr1	HAVANA	exon	148598398	148598517	.	+	.	gene_id "ENSG00000237253.1"; transcript_id "ENST00000415104.1"; gene_type "lincRNA"; gene_status "KNOWN"; gene_name "RP11-666A1.5"; transcript_type "lincRNA"; transcript_status "KNOWN"; transcript_name "RP11-666A1.5-001"; exon_number 1; exon_id "ENSE00001621385.1"; level 2; tag "not_best_in_genome_evidence"; tag "basic"; havana_gene "OTTHUMG00000040559.1"; havana_transcript "OTTHUMT00000097602.1";
chr1	HAVANA	exon	148599287	148599531	.	+	.	gene_id "ENSG00000237253.1"; transcript_id "ENST00000415104.1"; gene_type "lincRNA"; gene_status "KNOWN"; gene_name "RP11-666A1.5"; transcript_type "lincRNA"; transcript_status "KNOWN"; transcript_name "RP11-666A1.5-001"; exon_number 2; exon_id "ENSE00001672987.1"; level 2; tag "not_best_in_genome_evidence"; tag "basic"; havana_gene "OTTHUMG00000040559.1"; havana_transcript "OTTHUMT00000097602.1";
chr1	HAVANA	exon	148932785	148932920	.	+	.	gene_id "ENSG00000232527.3"; transcript_id "ENST00000457390.1"; gene_type "lincRNA"; gene_status "NOVEL"; gene_name "RP11-14N7.2"; transcript_type "lincRNA"; transcript_status "KNOWN"; transcript_name "RP11-14N7.2-004"; exon_number 1; exon_id "ENSE00001658826.1"; level 2; havana_gene "OTTHUMG00000017423.2"; havana_transcript "OTTHUMT00000097809.1";
chr1	HAVANA	exon	148933291	148933579	.	+	.	gene_id "ENSG00000232527.3"; transcript_id "ENST00000457390.1"; gene_type "lincRNA"; gene_status "NOVEL"; gene_name "RP11-14N7.2"; transcript_type "lincRNA"; transcript_status "KNOWN"; transcript_name "RP11-14N7.2-004"; exon_number 2; exon_id "ENSE00001735309.1"; level 2; havana_gene "OTTHUMG00000017423.2"; havana_transcript "OTTHUMT00000097809.1";
chr1	HAVANA	exon	149763514	149764576	.	-	.	gene_id "ENSG00000233030.2"; transcript_id "ENST00000428289.1"; gene_type "antisense"; gene_status "KNOWN"; gene_name "RP11-196G18.3"; transcript_type "antisense"; transcript_status "KNOWN"; transcript_name "RP11-196G18.3-001"; exon_number 1; exon_id "ENSE00001678102.1"; level 2; tag "basic"; havana_gene "OTTHUMG00000012090.1"; havana_transcript "OTTHUMT00000033450.1";
chr1	HAVANA	exon	149757215	149759694	.	-	.	gene_id "ENSG00000233030.2"; transcript_id "ENST00000428289.1"; gene_type "antisense"; gene_status "KNOWN"; gene_name "RP11-196G18.3"; transcript_type "antisense"; transcript_status "KNOWN"; transcript_name "RP11-196G18.3-001"; exon_number 2; exon_id "ENSE00001707753.1"; level 2; tag "basic"; havana_gene "OTTHUMG00000012090.1"; havana_transcript "OTTHUMT00000033450.1";
chr1	HAVANA	exon	149802876	149804109	.	-	.	gene_id "ENSG00000264207.1"; transcript_id "ENST00000577853.1"; gene_type "antisense"; gene_status "KNOWN"; gene_name "RP11-196G18.23"; transcript_type "antisense"; transcript_status "KNOWN"; transcript_name "RP11-196G18.23-001"; exon_number 1; exon_id "ENSE00002705907.1"; level 2; tag "basic"; havana_gene "OTTHUMG00000178927.1"; havana_transcript "OTTHUMT00000444006.1";
chr1	HAVANA	exon	149817383	149818053	.	+	.	gene_id "ENSG00000272993.1"; transcript_id "ENST00000608318.1"; gene_type "lincRNA"; gene_status "KNOWN"; gene_name "RP11-196G18.24"; transcript_type "lincRNA"; transcript_status "KNOWN"; transcript_name "RP11-196G18.24-001"; exon_number 1; exon_id "ENSE00003703047.1"; level 2; tag "basic"; havana_gene "OTTHUMG00000186415.1"; havana_transcript "OTTHUMT00000473115.1";
chr1	HAVANA	exon	151319443	151319664	.	+	.	gene_id "ENSG00000237976.1"; transcript_id "ENST00000455503.1"; gene_type "antisense"; gene_status "NOVEL"; gene_name "RP11-126K1.6"; transcript_type "antisense"; transcript_status "KNOWN"; transcript_name "RP11-126K1.6-001"; exon_number 1; exon_id "ENSE00001618373.1"; level 2; tag "basic"; havana_gene "OTTHUMG00000012496.1"; havana_transcript "OTTHUMT00000034899.1";
chr1	HAVANA	exon	151320108	151320503	.	+	.	gene_id "ENSG00000237976.1"; transcript_id "ENST00000455503.1"; gene_type "antisense"; gene_status "NOVEL"; gene_name "RP11-126K1.6"; transcript_type "antisense"; transcript_status "KNOWN"; transcript_name "RP11-126K1.6-001"; exon_number 2; exon_id "ENSE00001688959.1"; level 2; tag "basic"; havana_gene "OTTHUMG00000012496.1"; havana_transcript "OTTHUMT00000034899.1";
chr1	HAVANA	exon	151967007	151967082	.	+	.	gene_id "ENSG00000229021.2"; transcript_id "ENST00000432386.1"; gene_type "antisense"; gene_status "NOVEL"; gene_name "NBPF18P"; transcript_type "antisense"; transcript_status "KNOWN"; transcript_name "NBPF18P-001"; exon_number 1; exon_id "ENSE00001569767.2"; level 2; tag "basic"; havana_gene "OTTHUMG00000013054.1"; havana_transcript "OTTHUMT00000036629.1";
chr1	HAVANA	exon	151971184	151971297	.	+	.	gene_id "ENSG00000229021.2"; transcript_id "ENST00000432386.1"; gene_type "antisense"; gene_status "NOVEL"; gene_name "NBPF18P"; transcript_type "antisense"; transcript_status "KNOWN"; transcript_name "NBPF18P-001"; exon_number 2; exon_id "ENSE00001770261.1"; level 2; tag "basic"; havana_gene "OTTHUMG00000013054.1"; havana_transcript "OTTHUMT00000036629.1";
chr1	HAVANA	exon	151983349	151983458	.	+	.	gene_id "ENSG00000229021.2"; transcript_id "ENST00000432386.1"; gene_type "antisense"; gene_status "NOVEL"; gene_name "NBPF18P"; transcript_type "antisense"; transcript_status "KNOWN"; transcript_name "NBPF18P-001"; exon_number 3; exon_id "ENSE00001722448.1"; level 2; tag "basic"; havana_gene "OTTHUMG00000013054.1"; havana_transcript "OTTHUMT00000036629.1";
chr1	HAVANA	exon	151986499	151986607	.	+	.	gene_id "ENSG00000229021.2"; transcript_id "ENST00000432386.1"; gene_type "antisense"; gene_status "NOVEL"; gene_name "NBPF18P"; transcript_type "antisense"; transcript_status "KNOWN"; transcript_name "NBPF18P-001"; exon_number 4; exon_id "ENSE00001696922.1"; level 2; tag "basic"; havana_gene "OTTHUMG00000013054.1"; havana_transcript "OTTHUMT00000036629.1";
chr1	HAVANA	exon	151988151	151988208	.	+	.	gene_id "ENSG00000229021.2"; transcript_id "ENST00000432386.1"; gene_type "antisense"; gene_status "NOVEL"; gene_name "NBPF18P"; transcript_type "antisense"; transcript_status "KNOWN"; transcript_name "NBPF18P-001"; exon_number 5; exon_id "ENSE00001650881.1"; level 2; tag "basic"; havana_gene "OTTHUMG00000013054.1"; havana_transcript "OTTHUMT00000036629.1";
chr1	HAVANA	exon	151988482	151988551	.	+	.	gene_id "ENSG00000229021.2"; transcript_id "ENST00000432386.1"; gene_type "antisense"; gene_status "NOVEL"; gene_name "NBPF18P"; transcript_type "antisense"; transcript_status "KNOWN"; transcript_name "NBPF18P-001"; exon_number 6; exon_id "ENSE00001715831.1"; level 2; tag "basic"; havana_gene "OTTHUMG00000013054.1"; havana_transcript "OTTHUMT00000036629.1";
chr1	HAVANA	exon	151989376	151991004	.	+	.	gene_id "ENSG00000229021.2"; transcript_id "ENST00000432386.1"; gene_type "antisense"; gene_status "NOVEL"; gene_name "NBPF18P"; transcript_type "antisense"; transcript_status "KNOWN"; transcript_name "NBPF18P-001"; exon_number 7; exon_id "ENSE00001792927.1"; level 2; tag "basic"; havana_gene "OTTHUMG00000013054.1"; havana_transcript "OTTHUMT00000036629.1";
chr1	HAVANA	exon	151991103	151991313	.	+	.	gene_id "ENSG00000229021.2"; transcript_id "ENST00000432386.1"; gene_type "antisense"; gene_status "NOVEL"; gene_name "NBPF18P"; transcript_type "antisense"; transcript_status "KNOWN"; transcript_name "NBPF18P-001"; exon_number 8; exon_id "ENSE00001733094.1"; level 2; tag "basic"; havana_gene "OTTHUMG00000013054.1"; havana_transcript "OTTHUMT00000036629.1";
chr1	HAVANA	exon	151992713	151992815	.	+	.	gene_id "ENSG00000229021.2"; transcript_id "ENST00000432386.1"; gene_type "antisense"; gene_status "NOVEL"; gene_name "NBPF18P"; transcript_type "antisense"; transcript_status "KNOWN"; transcript_name "NBPF18P-001"; exon_number 9; exon_id "ENSE00001704176.1"; level 2; tag "basic"; havana_gene "OTTHUMG00000013054.1"; havana_transcript "OTTHUMT00000036629.1";
chr1	HAVANA	exon	151993646	151993860	.	+	.	gene_id "ENSG00000229021.2"; transcript_id "ENST00000432386.1"; gene_type "antisense"; gene_status "NOVEL"; gene_name "NBPF18P"; transcript_type "antisense"; transcript_status "KNOWN"; transcript_name "NBPF18P-001"; exon_number 10; exon_id "ENSE00001619578.1"; level 2; tag "basic"; havana_gene "OTTHUMG00000013054.1"; havana_transcript "OTTHUMT00000036629.1";
chr1	HAVANA	exon	151994078	151994228	.	+	.	gene_id "ENSG00000229021.2"; transcript_id "ENST00000432386.1"; gene_type "antisense"; gene_status "NOVEL"; gene_name "NBPF18P"; transcript_type "antisense"; transcript_status "KNOWN"; transcript_name "NBPF18P-001"; exon_number 11; exon_id "ENSE00001738469.1"; level 2; tag "basic"; havana_gene "OTTHUMG00000013054.1"; havana_transcript "OTTHUMT00000036629.1";
chr1	HAVANA	exon	151994913	151994985	.	+	.	gene_id "ENSG00000229021.2"; transcript_id "ENST00000432386.1"; gene_type "antisense"; gene_status "NOVEL"; gene_name "NBPF18P"; transcript_type "antisense"; transcript_status "KNOWN"; transcript_name "NBPF18P-001"; exon_number 12; exon_id "ENSE00001774859.1"; level 2; tag "basic"; havana_gene "OTTHUMG00000013054.1"; havana_transcript "OTTHUMT00000036629.1";
chr1	HAVANA	exon	152014061	152015250	.	+	.	gene_id "ENSG00000229021.2"; transcript_id "ENST00000432386.1"; gene_type "antisense"; gene_status "NOVEL"; gene_name "NBPF18P"; transcript_type "antisense"; transcript_status "KNOWN"; transcript_name "NBPF18P-001"; exon_number 13; exon_id "ENSE00001595641.1"; level 2; tag "basic"; havana_gene "OTTHUMG00000013054.1"; havana_transcript "OTTHUMT00000036629.1";
chr1	HAVANA	exon	152161827	152161984	.	+	.	gene_id "ENSG00000237975.2"; transcript_id "ENST00000420707.1"; gene_type "antisense"; gene_status "NOVEL"; gene_name "FLG-AS1"; transcript_type "antisense"; transcript_status "KNOWN"; transcript_name "FLG-AS1-003"; exon_number 1; exon_id "ENSE00001635730.1"; level 2; tag "basic"; havana_gene "OTTHUMG00000012203.3"; havana_transcript "OTTHUMT00000033745.2";
chr1	HAVANA	exon	152221371	152221488	.	+	.	gene_id "ENSG00000237975.2"; transcript_id "ENST00000420707.1"; gene_type "antisense"; gene_status "NOVEL"; gene_name "FLG-AS1"; transcript_type "antisense"; transcript_status "KNOWN"; transcript_name "FLG-AS1-003"; exon_number 2; exon_id "ENSE00001592693.1"; level 2; tag "basic"; havana_gene "OTTHUMG00000012203.3"; havana_transcript "OTTHUMT00000033745.2";
chr1	HAVANA	exon	152224129	152224234	.	+	.	gene_id "ENSG00000237975.2"; transcript_id "ENST00000420707.1"; gene_type "antisense"; gene_status "NOVEL"; gene_name "FLG-AS1"; transcript_type "antisense"; transcript_status "KNOWN"; transcript_name "FLG-AS1-003"; exon_number 3; exon_id "ENSE00001670564.1"; level 2; tag "basic"; havana_gene "OTTHUMG00000012203.3"; havana_transcript "OTTHUMT00000033745.2";
chr1	HAVANA	exon	152274230	152274309	.	+	.	gene_id "ENSG00000237975.2"; transcript_id "ENST00000420707.1"; gene_type "antisense"; gene_status "NOVEL"; gene_name "FLG-AS1"; transcript_type "antisense"; transcript_status "KNOWN"; transcript_name "FLG-AS1-003"; exon_number 4; exon_id "ENSE00001599640.1"; level 2; tag "basic"; havana_gene "OTTHUMG00000012203.3"; havana_transcript "OTTHUMT00000033745.2";
chr1	HAVANA	exon	152287382	152287433	.	+	.	gene_id "ENSG00000237975.2"; transcript_id "ENST00000420707.1"; gene_type "antisense"; gene_status "NOVEL"; gene_name "FLG-AS1"; transcript_type "antisense"; transcript_status "KNOWN"; transcript_name "FLG-AS1-003"; exon_number 5; exon_id "ENSE00001762639.1"; level 2; tag "basic"; havana_gene "OTTHUMG00000012203.3"; havana_transcript "OTTHUMT00000033745.2";
chr1	HAVANA	exon	152305059	152305224	.	+	.	gene_id "ENSG00000237975.2"; transcript_id "ENST00000420707.1"; gene_type "antisense"; gene_status "NOVEL"; gene_name "FLG-AS1"; transcript_type "antisense"; transcript_status "KNOWN"; transcript_name "FLG-AS1-003"; exon_number 6; exon_id "ENSE00001611026.1"; level 2; tag "basic"; havana_gene "OTTHUMG00000012203.3"; havana_transcript "OTTHUMT00000033745.2";
chr1	HAVANA	exon	152307815	152307915	.	+	.	gene_id "ENSG00000237975.2"; transcript_id "ENST00000420707.1"; gene_type "antisense"; gene_status "NOVEL"; gene_name "FLG-AS1"; transcript_type "antisense"; transcript_status "KNOWN"; transcript_name "FLG-AS1-003"; exon_number 7; exon_id "ENSE00001620954.1"; level 2; tag "basic"; havana_gene "OTTHUMG00000012203.3"; havana_transcript "OTTHUMT00000033745.2";
chr1	HAVANA	exon	152310465	152310565	.	+	.	gene_id "ENSG00000237975.2"; transcript_id "ENST00000420707.1"; gene_type "antisense"; gene_status "NOVEL"; gene_name "FLG-AS1"; transcript_type "antisense"; transcript_status "KNOWN"; transcript_name "FLG-AS1-003"; exon_number 8; exon_id "ENSE00001665026.1"; level 2; tag "basic"; havana_gene "OTTHUMG00000012203.3"; havana_transcript "OTTHUMT00000033745.2";
chr1	HAVANA	exon	152313563	152313586	.	+	.	gene_id "ENSG00000237975.2"; transcript_id "ENST00000420707.1"; gene_type "antisense"; gene_status "NOVEL"; gene_name "FLG-AS1"; transcript_type "antisense"; transcript_status "KNOWN"; transcript_name "FLG-AS1-003"; exon_number 9; exon_id "ENSE00001713559.1"; level 2; tag "basic"; havana_gene "OTTHUMG00000012203.3"; havana_transcript "OTTHUMT00000033745.2";
chr1	HAVANA	exon	152285935	152286514	.	+	.	gene_id "ENSG00000237975.2"; transcript_id "ENST00000392688.2"; gene_type "antisense"; gene_status "NOVEL"; gene_name "FLG-AS1"; transcript_type "antisense"; transcript_status "KNOWN"; transcript_name "FLG-AS1-001"; exon_number 1; exon_id "ENSE00001512770.2"; level 2; tag "basic"; havana_gene "OTTHUMG00000012203.3"; havana_transcript "OTTHUMT00000033743.1";
chr1	HAVANA	exon	152287100	152287433	.	+	.	gene_id "ENSG00000237975.2"; transcript_id "ENST00000392688.2"; gene_type "antisense"; gene_status "NOVEL"; gene_name "FLG-AS1"; transcript_type "antisense"; transcript_status "KNOWN"; transcript_name "FLG-AS1-001"; exon_number 2; exon_id "ENSE00001695568.1"; level 2; tag "basic"; havana_gene "OTTHUMG00000012203.3"; havana_transcript "OTTHUMT00000033743.1";
chr1	HAVANA	exon	152305059	152305224	.	+	.	gene_id "ENSG00000237975.2"; transcript_id "ENST00000392688.2"; gene_type "antisense"; gene_status "NOVEL"; gene_name "FLG-AS1"; transcript_type "antisense"; transcript_status "KNOWN"; transcript_name "FLG-AS1-001"; exon_number 3; exon_id "ENSE00001611026.1"; level 2; tag "basic"; havana_gene "OTTHUMG00000012203.3"; havana_transcript "OTTHUMT00000033743.1";
chr1	HAVANA	exon	152307815	152307915	.	+	.	gene_id "ENSG00000237975.2"; transcript_id "ENST00000392688.2"; gene_type "antisense"; gene_status "NOVEL"; gene_name "FLG-AS1"; transcript_type "antisense"; transcript_status "KNOWN"; transcript_name "FLG-AS1-001"; exon_number 4; exon_id "ENSE00001620954.1"; level 2; tag "basic"; havana_gene "OTTHUMG00000012203.3"; havana_transcript "OTTHUMT00000033743.1";
chr1	HAVANA	exon	152310465	152310565	.	+	.	gene_id "ENSG00000237975.2"; transcript_id "ENST00000392688.2"; gene_type "antisense"; gene_status "NOVEL"; gene_name "FLG-AS1"; transcript_type "antisense"; transcript_status "KNOWN"; transcript_name "FLG-AS1-001"; exon_number 5; exon_id "ENSE00001665026.1"; level 2; tag "basic"; havana_gene "OTTHUMG00000012203.3"; havana_transcript "OTTHUMT00000033743.1";
chr1	HAVANA	exon	152313563	152313686	.	+	.	gene_id "ENSG00000237975.2"; transcript_id "ENST00000392688.2"; gene_type "antisense"; gene_status "NOVEL"; gene_name "FLG-AS1"; transcript_type "antisense"; transcript_status "KNOWN"; transcript_name "FLG-AS1-001"; exon_number 6; exon_id "ENSE00001772288.1"; level 2; tag "basic"; havana_gene "OTTHUMG00000012203.3"; havana_transcript "OTTHUMT00000033743.1";
chr1	HAVANA	exon	152336463	152338051	.	+	.	gene_id "ENSG00000237975.2"; transcript_id "ENST00000392688.2"; gene_type "antisense"; gene_status "NOVEL"; gene_name "FLG-AS1"; transcript_type "antisense"; transcript_status "KNOWN"; transcript_name "FLG-AS1-001"; exon_number 7; exon_id "ENSE00001729048.1"; level 2; tag "basic"; havana_gene "OTTHUMG00000012203.3"; havana_transcript "OTTHUMT00000033743.1";
chr1	HAVANA	exon	152921462	152921686	.	-	.	gene_id "ENSG00000224308.1"; transcript_id "ENST00000419578.1"; gene_type "antisense"; gene_status "NOVEL"; gene_name "RP1-13P20.6"; transcript_type "antisense"; transcript_status "KNOWN"; transcript_name "RP1-13P20.6-005"; exon_number 1; exon_id "ENSE00001599346.1"; level 2; tag "basic"; havana_gene "OTTHUMG00000012449.1"; havana_transcript "OTTHUMT00000034662.1";
chr1	HAVANA	exon	152902516	152904287	.	-	.	gene_id "ENSG00000224308.1"; transcript_id "ENST00000419578.1"; gene_type "antisense"; gene_status "NOVEL"; gene_name "RP1-13P20.6"; transcript_type "antisense"; transcript_status "KNOWN"; transcript_name "RP1-13P20.6-005"; exon_number 2; exon_id "ENSE00001744756.1"; level 2; tag "basic"; havana_gene "OTTHUMG00000012449.1"; havana_transcript "OTTHUMT00000034662.1";
chr1	HAVANA	exon	153723623	153723703	.	-	.	gene_id "ENSG00000243613.1"; transcript_id "ENST00000453778.1"; gene_type "antisense"; gene_status "NOVEL"; gene_name "RP11-216N14.8"; transcript_type "antisense"; transcript_status "KNOWN"; transcript_name "RP11-216N14.8-001"; exon_number 1; exon_id "ENSE00001657059.1"; level 2; tag "basic"; havana_gene "OTTHUMG00000041238.1"; havana_transcript "OTTHUMT00000098833.1";
chr1	HAVANA	exon	153719327	153719480	.	-	.	gene_id "ENSG00000243613.1"; transcript_id "ENST00000453778.1"; gene_type "antisense"; gene_status "NOVEL"; gene_name "RP11-216N14.8"; transcript_type "antisense"; transcript_status "KNOWN"; transcript_name "RP11-216N14.8-001"; exon_number 2; exon_id "ENSE00001637586.1"; level 2; tag "basic"; havana_gene "OTTHUMG00000041238.1"; havana_transcript "OTTHUMT00000098833.1";
chr1	HAVANA	exon	154378915	154379040	.	-	.	gene_id "ENSG00000228013.1"; transcript_id "ENST00000424435.1"; gene_type "antisense"; gene_status "NOVEL"; gene_name "RP11-350G8.5"; transcript_type "antisense"; transcript_status "KNOWN"; transcript_name "RP11-350G8.5-001"; exon_number 1; exon_id "ENSE00001782149.1"; level 2; tag "basic"; havana_gene "OTTHUMG00000036070.1"; havana_transcript "OTTHUMT00000087908.1";
chr1	HAVANA	exon	154374804	154376433	.	-	.	gene_id "ENSG00000228013.1"; transcript_id "ENST00000424435.1"; gene_type "antisense"; gene_status "NOVEL"; gene_name "RP11-350G8.5"; transcript_type "antisense"; transcript_status "KNOWN"; transcript_name "RP11-350G8.5-001"; exon_number 2; exon_id "ENSE00001759085.1"; level 2; tag "basic"; havana_gene "OTTHUMG00000036070.1"; havana_transcript "OTTHUMT00000087908.1";
chr1	HAVANA	exon	154552093	154552139	.	-	.	gene_id "ENSG00000233875.1"; transcript_id "ENST00000421866.1"; gene_type "antisense"; gene_status "NOVEL"; gene_name "RP11-61L14.6"; transcript_type "antisense"; transcript_status "KNOWN"; transcript_name "RP11-61L14.6-001"; exon_number 1; exon_id "ENSE00001729182.1"; level 2; tag "basic"; havana_gene "OTTHUMG00000041315.1"; havana_transcript "OTTHUMT00000099009.1";
chr1	HAVANA	exon	154551541	154551814	.	-	.	gene_id "ENSG00000233875.1"; transcript_id "ENST00000421866.1"; gene_type "antisense"; gene_status "NOVEL"; gene_name "RP11-61L14.6"; transcript_type "antisense"; transcript_status "KNOWN"; transcript_name "RP11-61L14.6-001"; exon_number 2; exon_id "ENSE00001607176.1"; level 2; tag "basic"; havana_gene "OTTHUMG00000041315.1"; havana_transcript "OTTHUMT00000099009.1";
chr1	ENSEMBL	exon	155290926	155291318	.	-	.	gene_id "ENSG00000225855.2"; transcript_id "ENST00000543656.1"; gene_type "antisense"; gene_status "KNOWN"; gene_name "RUSC1-AS1"; transcript_type "antisense"; transcript_status "KNOWN"; transcript_name "RUSC1-AS1-201"; exon_number 1; exon_id "ENSE00002308817.1"; level 3; tag "basic"; havana_gene "OTTHUMG00000013912.2";
chr1	ENSEMBL	exon	155287224	155288187	.	-	.	gene_id "ENSG00000225855.2"; transcript_id "ENST00000543656.1"; gene_type "antisense"; gene_status "KNOWN"; gene_name "RUSC1-AS1"; transcript_type "antisense"; transcript_status "KNOWN"; transcript_name "RUSC1-AS1-201"; exon_number 2; exon_id "ENSE00002253342.1"; level 3; tag "basic"; havana_gene "OTTHUMG00000013912.2";
chr1	ENSEMBL	exon	155531821	155533775	.	+	.	gene_id "ENSG00000235919.3"; transcript_id "ENST00000594351.1"; gene_type "processed_transcript"; gene_status "NOVEL"; gene_name "ASH1L-AS1"; transcript_type "processed_transcript"; transcript_status "KNOWN"; transcript_name "ASH1L-AS1-201"; exon_number 1; exon_id "ENSE00003029759.1"; level 3; havana_gene "OTTHUMG00000014012.3";
chr1	HAVANA	exon	155680329	155680354	.	-	.	gene_id "ENSG00000227673.1"; transcript_id "ENST00000432858.1"; gene_type "antisense"; gene_status "NOVEL"; gene_name "RP11-243J18.2"; transcript_type "antisense"; transcript_status "KNOWN"; transcript_name "RP11-243J18.2-001"; exon_number 1; exon_id "ENSE00001694121.1"; level 2; tag "basic"; havana_gene "OTTHUMG00000035438.1"; havana_transcript "OTTHUMT00000086041.1";
chr1	HAVANA	exon	155679889	155680019	.	-	.	gene_id "ENSG00000227673.1"; transcript_id "ENST00000432858.1"; gene_type "antisense"; gene_status "NOVEL"; gene_name "RP11-243J18.2"; transcript_type "antisense"; transcript_status "KNOWN"; transcript_name "RP11-243J18.2-001"; exon_number 2; exon_id "ENSE00001623683.1"; level 2; tag "basic"; havana_gene "OTTHUMG00000035438.1"; havana_transcript "OTTHUMT00000086041.1";
chr1	HAVANA	exon	156611458	156614679	.	-	.	gene_id "ENSG00000272405.1"; transcript_id "ENST00000605886.1"; gene_type "antisense"; gene_status "NOVEL"; gene_name "RP11-284F21.10"; transcript_type "antisense"; transcript_status "KNOWN"; transcript_name "RP11-284F21.10-001"; exon_number 1; exon_id "ENSE00003700493.1"; level 2; tag "basic"; havana_gene "OTTHUMG00000185554.1"; havana_transcript "OTTHUMT00000470702.1";
chr1	HAVANA	exon	157206838	157206926	.	-	.	gene_id "ENSG00000228239.1"; transcript_id "ENST00000449345.1"; gene_type "lincRNA"; gene_status "NOVEL"; gene_name "RP11-85G21.1"; transcript_type "lincRNA"; transcript_status "KNOWN"; transcript_name "RP11-85G21.1-001"; exon_number 1; exon_id "ENSE00001607158.1"; level 2; tag "basic"; havana_gene "OTTHUMG00000017482.1"; havana_transcript "OTTHUMT00000046272.1";
chr1	HAVANA	exon	157202021	157202330	.	-	.	gene_id "ENSG00000228239.1"; transcript_id "ENST00000449345.1"; gene_type "lincRNA"; gene_status "NOVEL"; gene_name "RP11-85G21.1"; transcript_type "lincRNA"; transcript_status "KNOWN"; transcript_name "RP11-85G21.1-001"; exon_number 2; exon_id "ENSE00001709824.1"; level 2; tag "basic"; havana_gene "OTTHUMG00000017482.1"; havana_transcript "OTTHUMT00000046272.1";
chr1	HAVANA	exon	159172040	159172302	.	-	.	gene_id "ENSG00000225670.3"; transcript_id "ENST00000415675.2"; gene_type "antisense"; gene_status "NOVEL"; gene_name "CTA-134P22.2"; transcript_type "antisense"; transcript_status "KNOWN"; transcript_name "CTA-134P22.2-001"; exon_number 1; exon_id "ENSE00001686398.2"; level 2; tag "basic"; havana_gene "OTTHUMG00000037178.3"; havana_transcript "OTTHUMT00000090334.2";
chr1	HAVANA	exon	159170602	159171411	.	-	.	gene_id "ENSG00000225670.3"; transcript_id "ENST00000415675.2"; gene_type "antisense"; gene_status "NOVEL"; gene_name "CTA-134P22.2"; transcript_type "antisense"; transcript_status "KNOWN"; transcript_name "CTA-134P22.2-001"; exon_number 2; exon_id "ENSE00001730110.1"; level 2; tag "basic"; havana_gene "OTTHUMG00000037178.3"; havana_transcript "OTTHUMT00000090334.2";
chr1	HAVANA	exon	159169576	159169649	.	-	.	gene_id "ENSG00000225670.3"; transcript_id "ENST00000415675.2"; gene_type "antisense"; gene_status "NOVEL"; gene_name "CTA-134P22.2"; transcript_type "antisense"; transcript_status "KNOWN"; transcript_name "CTA-134P22.2-001"; exon_number 3; exon_id "ENSE00001654506.1"; level 2; tag "basic"; havana_gene "OTTHUMG00000037178.3"; havana_transcript "OTTHUMT00000090334.2";
chr1	HAVANA	exon	159165775	159168011	.	-	.	gene_id "ENSG00000225670.3"; transcript_id "ENST00000415675.2"; gene_type "antisense"; gene_status "NOVEL"; gene_name "CTA-134P22.2"; transcript_type "antisense"; transcript_status "KNOWN"; transcript_name "CTA-134P22.2-001"; exon_number 4; exon_id "ENSE00001643960.1"; level 2; tag "basic"; havana_gene "OTTHUMG00000037178.3"; havana_transcript "OTTHUMT00000090334.2";
chr1	HAVANA	exon	159436111	159436413	.	+	.	gene_id "ENSG00000224943.1"; transcript_id "ENST00000412932.1"; gene_type "lincRNA"; gene_status "NOVEL"; gene_name "RP11-180D21.3"; transcript_type "lincRNA"; transcript_status "KNOWN"; transcript_name "RP11-180D21.3-001"; exon_number 1; exon_id "ENSE00001618028.1"; level 2; tag "basic"; havana_gene "OTTHUMG00000022736.1"; havana_transcript "OTTHUMT00000059019.1";
chr1	HAVANA	exon	159437870	159437946	.	+	.	gene_id "ENSG00000224943.1"; transcript_id "ENST00000412932.1"; gene_type "lincRNA"; gene_status "NOVEL"; gene_name "RP11-180D21.3"; transcript_type "lincRNA"; transcript_status "KNOWN"; transcript_name "RP11-180D21.3-001"; exon_number 2; exon_id "ENSE00001601651.1"; level 2; tag "basic"; havana_gene "OTTHUMG00000022736.1"; havana_transcript "OTTHUMT00000059019.1";
chr1	HAVANA	exon	159452694	159453166	.	+	.	gene_id "ENSG00000224943.1"; transcript_id "ENST00000412932.1"; gene_type "lincRNA"; gene_status "NOVEL"; gene_name "RP11-180D21.3"; transcript_type "lincRNA"; transcript_status "KNOWN"; transcript_name "RP11-180D21.3-001"; exon_number 3; exon_id "ENSE00001800931.1"; level 2; tag "basic"; havana_gene "OTTHUMG00000022736.1"; havana_transcript "OTTHUMT00000059019.1";
chr1	HAVANA	exon	160032278	160032420	.	+	.	gene_id "ENSG00000225279.1"; transcript_id "ENST00000435580.1"; gene_type "antisense"; gene_status "NOVEL"; gene_name "RP11-536C5.2"; transcript_type "antisense"; transcript_status "KNOWN"; transcript_name "RP11-536C5.2-001"; exon_number 1; exon_id "ENSE00001609344.1"; level 2; tag "basic"; havana_gene "OTTHUMG00000024076.1"; havana_transcript "OTTHUMT00000060637.1";
chr1	HAVANA	exon	160033279	160033379	.	+	.	gene_id "ENSG00000225279.1"; transcript_id "ENST00000435580.1"; gene_type "antisense"; gene_status "NOVEL"; gene_name "RP11-536C5.2"; transcript_type "antisense"; transcript_status "KNOWN"; transcript_name "RP11-536C5.2-001"; exon_number 2; exon_id "ENSE00001668512.1"; level 2; tag "basic"; havana_gene "OTTHUMG00000024076.1"; havana_transcript "OTTHUMT00000060637.1";
chr1	HAVANA	exon	160034526	160034640	.	+	.	gene_id "ENSG00000225279.1"; transcript_id "ENST00000435580.1"; gene_type "antisense"; gene_status "NOVEL"; gene_name "RP11-536C5.2"; transcript_type "antisense"; transcript_status "KNOWN"; transcript_name "RP11-536C5.2-001"; exon_number 3; exon_id "ENSE00001720066.1"; level 2; tag "basic"; havana_gene "OTTHUMG00000024076.1"; havana_transcript "OTTHUMT00000060637.1";
chr1	HAVANA	exon	160034774	160034821	.	+	.	gene_id "ENSG00000225279.1"; transcript_id "ENST00000435580.1"; gene_type "antisense"; gene_status "NOVEL"; gene_name "RP11-536C5.2"; transcript_type "antisense"; transcript_status "KNOWN"; transcript_name "RP11-536C5.2-001"; exon_number 4; exon_id "ENSE00001768607.1"; level 2; tag "basic"; havana_gene "OTTHUMG00000024076.1"; havana_transcript "OTTHUMT00000060637.1";
chr1	HAVANA	exon	160049374	160049611	.	+	.	gene_id "ENSG00000225279.1"; transcript_id "ENST00000435580.1"; gene_type "antisense"; gene_status "NOVEL"; gene_name "RP11-536C5.2"; transcript_type "antisense"; transcript_status "KNOWN"; transcript_name "RP11-536C5.2-001"; exon_number 5; exon_id "ENSE00001725043.1"; level 2; tag "basic"; havana_gene "OTTHUMG00000024076.1"; havana_transcript "OTTHUMT00000060637.1";
chr1	HAVANA	exon	160231534	160231712	.	+	.	gene_id "ENSG00000228606.1"; transcript_id "ENST00000442130.1"; gene_type "antisense"; gene_status "NOVEL"; gene_name "RP11-574F21.2"; transcript_type "antisense"; transcript_status "KNOWN"; transcript_name "RP11-574F21.2-001"; exon_number 1; exon_id "ENSE00001685690.1"; level 2; tag "basic"; havana_gene "OTTHUMG00000033109.1"; havana_transcript "OTTHUMT00000080621.1";
chr1	HAVANA	exon	160232191	160232568	.	+	.	gene_id "ENSG00000228606.1"; transcript_id "ENST00000442130.1"; gene_type "antisense"; gene_status "NOVEL"; gene_name "RP11-574F21.2"; transcript_type "antisense"; transcript_status "KNOWN"; transcript_name "RP11-574F21.2-001"; exon_number 2; exon_id "ENSE00001673710.1"; level 2; tag "basic"; havana_gene "OTTHUMG00000033109.1"; havana_transcript "OTTHUMT00000080621.1";
chr1	HAVANA	exon	160640568	160641289	.	+	.	gene_id "ENSG00000228863.4"; transcript_id "ENST00000598917.2"; gene_type "antisense"; gene_status "NOVEL"; gene_name "RP11-404F10.2"; transcript_type "antisense"; transcript_status "KNOWN"; transcript_name "RP11-404F10.2-002"; exon_number 1; exon_id "ENSE00003160671.1"; level 2; tag "basic"; havana_gene "OTTHUMG00000024005.5"; havana_transcript "OTTHUMT00000448956.2";
chr1	HAVANA	exon	160646150	160646294	.	+	.	gene_id "ENSG00000228863.4"; transcript_id "ENST00000598917.2"; gene_type "antisense"; gene_status "NOVEL"; gene_name "RP11-404F10.2"; transcript_type "antisense"; transcript_status "KNOWN"; transcript_name "RP11-404F10.2-002"; exon_number 2; exon_id "ENSE00001683650.1"; level 2; tag "basic"; havana_gene "OTTHUMG00000024005.5"; havana_transcript "OTTHUMT00000448956.2";
chr1	HAVANA	exon	160648733	160648845	.	+	.	gene_id "ENSG00000228863.4"; transcript_id "ENST00000598917.2"; gene_type "antisense"; gene_status "NOVEL"; gene_name "RP11-404F10.2"; transcript_type "antisense"; transcript_status "KNOWN"; transcript_name "RP11-404F10.2-002"; exon_number 3; exon_id "ENSE00001763797.1"; level 2; tag "basic"; havana_gene "OTTHUMG00000024005.5"; havana_transcript "OTTHUMT00000448956.2";
chr1	HAVANA	exon	160653389	160653456	.	+	.	gene_id "ENSG00000228863.4"; transcript_id "ENST00000598917.2"; gene_type "antisense"; gene_status "NOVEL"; gene_name "RP11-404F10.2"; transcript_type "antisense"; transcript_status "KNOWN"; transcript_name "RP11-404F10.2-002"; exon_number 4; exon_id "ENSE00003703604.1"; level 2; tag "basic"; havana_gene "OTTHUMG00000024005.5"; havana_transcript "OTTHUMT00000448956.2";
chr1	HAVANA	exon	163131465	163131631	.	+	.	gene_id "ENSG00000232892.1"; transcript_id "ENST00000415437.1"; gene_type "antisense"; gene_status "NOVEL"; gene_name "RP11-267N12.1"; transcript_type "antisense"; transcript_status "KNOWN"; transcript_name "RP11-267N12.1-001"; exon_number 1; exon_id "ENSE00001655797.1"; level 2; tag "basic"; havana_gene "OTTHUMG00000033126.1"; havana_transcript "OTTHUMT00000080684.1";
chr1	HAVANA	exon	163132576	163132666	.	+	.	gene_id "ENSG00000232892.1"; transcript_id "ENST00000415437.1"; gene_type "antisense"; gene_status "NOVEL"; gene_name "RP11-267N12.1"; transcript_type "antisense"; transcript_status "KNOWN"; transcript_name "RP11-267N12.1-001"; exon_number 2; exon_id "ENSE00001717770.1"; level 2; tag "basic"; havana_gene "OTTHUMG00000033126.1"; havana_transcript "OTTHUMT00000080684.1";
chr1	HAVANA	exon	163176487	163176630	.	+	.	gene_id "ENSG00000232892.1"; transcript_id "ENST00000415437.1"; gene_type "antisense"; gene_status "NOVEL"; gene_name "RP11-267N12.1"; transcript_type "antisense"; transcript_status "KNOWN"; transcript_name "RP11-267N12.1-001"; exon_number 3; exon_id "ENSE00001593113.1"; level 2; tag "basic"; havana_gene "OTTHUMG00000033126.1"; havana_transcript "OTTHUMT00000080684.1";
chr1	HAVANA	exon	163180583	163182813	.	+	.	gene_id "ENSG00000232892.1"; transcript_id "ENST00000415437.1"; gene_type "antisense"; gene_status "NOVEL"; gene_name "RP11-267N12.1"; transcript_type "antisense"; transcript_status "KNOWN"; transcript_name "RP11-267N12.1-001"; exon_number 4; exon_id "ENSE00001633704.1"; level 2; tag "basic"; havana_gene "OTTHUMG00000033126.1"; havana_transcript "OTTHUMT00000080684.1";
chr1	HAVANA	exon	164649322	164650036	.	+	.	gene_id "ENSG00000269887.1"; transcript_id "ENST00000602747.1"; gene_type "sense_intronic"; gene_status "NOVEL"; gene_name "RP11-477H21.2"; transcript_type "sense_intronic"; transcript_status "KNOWN"; transcript_name "RP11-477H21.2-001"; exon_number 1; exon_id "ENSE00003252819.1"; level 2; tag "basic"; havana_gene "OTTHUMG00000184145.1"; havana_transcript "OTTHUMT00000468113.1";
chr1	HAVANA	exon	165187652	165187733	.	+	.	gene_id "ENSG00000238022.1"; transcript_id "ENST00000426178.1"; gene_type "antisense"; gene_status "NOVEL"; gene_name "RP11-38C18.3"; transcript_type "antisense"; transcript_status "KNOWN"; transcript_name "RP11-38C18.3-002"; exon_number 1; exon_id "ENSE00001646091.1"; level 2; tag "basic"; havana_gene "OTTHUMG00000040115.1"; havana_transcript "OTTHUMT00000096751.1";
chr1	HAVANA	exon	165187830	165188284	.	+	.	gene_id "ENSG00000238022.1"; transcript_id "ENST00000426178.1"; gene_type "antisense"; gene_status "NOVEL"; gene_name "RP11-38C18.3"; transcript_type "antisense"; transcript_status "KNOWN"; transcript_name "RP11-38C18.3-002"; exon_number 2; exon_id "ENSE00001664312.1"; level 2; tag "basic"; havana_gene "OTTHUMG00000040115.1"; havana_transcript "OTTHUMT00000096751.1";
chr1	HAVANA	exon	165738166	165738612	.	+	.	gene_id "ENSG00000224358.1"; transcript_id "ENST00000423121.1"; gene_type "antisense"; gene_status "NOVEL"; gene_name "RP11-466F5.8"; transcript_type "antisense"; transcript_status "KNOWN"; transcript_name "RP11-466F5.8-001"; exon_number 1; exon_id "ENSE00001789159.1"; level 2; tag "basic"; havana_gene "OTTHUMG00000034703.1"; havana_transcript "OTTHUMT00000083935.1";
chr1	HAVANA	exon	165742711	165744413	.	+	.	gene_id "ENSG00000224358.1"; transcript_id "ENST00000423121.1"; gene_type "antisense"; gene_status "NOVEL"; gene_name "RP11-466F5.8"; transcript_type "antisense"; transcript_status "KNOWN"; transcript_name "RP11-466F5.8-001"; exon_number 2; exon_id "ENSE00001680077.1"; level 2; tag "basic"; havana_gene "OTTHUMG00000034703.1"; havana_transcript "OTTHUMT00000083935.1";
chr1	HAVANA	exon	166459098	166459276	.	-	.	gene_id "ENSG00000234142.1"; transcript_id "ENST00000426519.1"; gene_type "lincRNA"; gene_status "NOVEL"; gene_name "RP11-276E17.2"; transcript_type "lincRNA"; transcript_status "KNOWN"; transcript_name "RP11-276E17.2-001"; exon_number 1; exon_id "ENSE00001749803.1"; level 1; tag "basic"; tag "exp_conf"; havana_gene "OTTHUMG00000033267.1"; havana_transcript "OTTHUMT00000081457.1";
chr1	HAVANA	exon	166446118	166446206	.	-	.	gene_id "ENSG00000234142.1"; transcript_id "ENST00000426519.1"; gene_type "lincRNA"; gene_status "NOVEL"; gene_name "RP11-276E17.2"; transcript_type "lincRNA"; transcript_status "KNOWN"; transcript_name "RP11-276E17.2-001"; exon_number 2; exon_id "ENSE00001650625.1"; level 1; tag "basic"; tag "exp_conf"; havana_gene "OTTHUMG00000033267.1"; havana_transcript "OTTHUMT00000081457.1";
chr1	HAVANA	exon	166445009	166445441	.	-	.	gene_id "ENSG00000234142.1"; transcript_id "ENST00000426519.1"; gene_type "lincRNA"; gene_status "NOVEL"; gene_name "RP11-276E17.2"; transcript_type "lincRNA"; transcript_status "KNOWN"; transcript_name "RP11-276E17.2-001"; exon_number 3; exon_id "ENSE00001707284.1"; level 1; tag "basic"; tag "exp_conf"; havana_gene "OTTHUMG00000033267.1"; havana_transcript "OTTHUMT00000081457.1";
chr1	HAVANA	exon	166877277	166877317	.	-	.	gene_id "ENSG00000237096.1"; transcript_id "ENST00000414590.1"; gene_type "lincRNA"; gene_status "NOVEL"; gene_name "RP4-782G3.1"; transcript_type "lincRNA"; transcript_status "KNOWN"; transcript_name "RP4-782G3.1-001"; exon_number 1; exon_id "ENSE00001756449.1"; level 2; tag "basic"; havana_gene "OTTHUMG00000034319.1"; havana_transcript "OTTHUMT00000082879.1";
chr1	HAVANA	exon	166876290	166876419	.	-	.	gene_id "ENSG00000237096.1"; transcript_id "ENST00000414590.1"; gene_type "lincRNA"; gene_status "NOVEL"; gene_name "RP4-782G3.1"; transcript_type "lincRNA"; transcript_status "KNOWN"; transcript_name "RP4-782G3.1-001"; exon_number 2; exon_id "ENSE00001727254.1"; level 2; tag "basic"; havana_gene "OTTHUMG00000034319.1"; havana_transcript "OTTHUMT00000082879.1";
chr1	HAVANA	exon	166864948	166865338	.	-	.	gene_id "ENSG00000237096.1"; transcript_id "ENST00000414590.1"; gene_type "lincRNA"; gene_status "NOVEL"; gene_name "RP4-782G3.1"; transcript_type "lincRNA"; transcript_status "KNOWN"; transcript_name "RP4-782G3.1-001"; exon_number 3; exon_id "ENSE00001655780.1"; level 2; tag "basic"; havana_gene "OTTHUMG00000034319.1"; havana_transcript "OTTHUMT00000082879.1";
chr1	HAVANA	exon	168391828	168391894	.	-	.	gene_id "ENSG00000228697.1"; transcript_id "ENST00000441851.1"; gene_type "lincRNA"; gene_status "NOVEL"; gene_name "RP5-968D22.1"; transcript_type "lincRNA"; transcript_status "KNOWN"; transcript_name "RP5-968D22.1-001"; exon_number 1; exon_id "ENSE00001664892.1"; level 2; tag "basic"; havana_gene "OTTHUMG00000034644.2"; havana_transcript "OTTHUMT00000083820.1";
chr1	HAVANA	exon	168391368	168391442	.	-	.	gene_id "ENSG00000228697.1"; transcript_id "ENST00000441851.1"; gene_type "lincRNA"; gene_status "NOVEL"; gene_name "RP5-968D22.1"; transcript_type "lincRNA"; transcript_status "KNOWN"; transcript_name "RP5-968D22.1-001"; exon_number 2; exon_id "ENSE00001657644.1"; level 2; tag "basic"; havana_gene "OTTHUMG00000034644.2"; havana_transcript "OTTHUMT00000083820.1";
chr1	HAVANA	exon	168382031	168382174	.	-	.	gene_id "ENSG00000228697.1"; transcript_id "ENST00000441851.1"; gene_type "lincRNA"; gene_status "NOVEL"; gene_name "RP5-968D22.1"; transcript_type "lincRNA"; transcript_status "KNOWN"; transcript_name "RP5-968D22.1-001"; exon_number 3; exon_id "ENSE00001627105.1"; level 2; tag "basic"; havana_gene "OTTHUMG00000034644.2"; havana_transcript "OTTHUMT00000083820.1";
chr1	HAVANA	exon	168370067	168371581	.	-	.	gene_id "ENSG00000228697.1"; transcript_id "ENST00000441851.1"; gene_type "lincRNA"; gene_status "NOVEL"; gene_name "RP5-968D22.1"; transcript_type "lincRNA"; transcript_status "KNOWN"; transcript_name "RP5-968D22.1-001"; exon_number 4; exon_id "ENSE00001710511.1"; level 2; tag "basic"; havana_gene "OTTHUMG00000034644.2"; havana_transcript "OTTHUMT00000083820.1";
chr1	HAVANA	exon	169279903	169280009	.	+	.	gene_id "ENSG00000235575.1"; transcript_id "ENST00000432081.1"; gene_type "antisense"; gene_status "NOVEL"; gene_name "RP4-800F24.1"; transcript_type "antisense"; transcript_status "KNOWN"; transcript_name "RP4-800F24.1-001"; exon_number 1; exon_id "ENSE00001768451.1"; level 2; tag "basic"; havana_gene "OTTHUMG00000035451.1"; havana_transcript "OTTHUMT00000086105.1";
chr1	HAVANA	exon	169291457	169291717	.	+	.	gene_id "ENSG00000235575.1"; transcript_id "ENST00000432081.1"; gene_type "antisense"; gene_status "NOVEL"; gene_name "RP4-800F24.1"; transcript_type "antisense"; transcript_status "KNOWN"; transcript_name "RP4-800F24.1-001"; exon_number 2; exon_id "ENSE00001703635.1"; level 2; tag "basic"; havana_gene "OTTHUMG00000035451.1"; havana_transcript "OTTHUMT00000086105.1";
chr1	HAVANA	exon	170143544	170143847	.	+	.	gene_id "ENSG00000233985.1"; transcript_id "ENST00000439184.1"; gene_type "lincRNA"; gene_status "NOVEL"; gene_name "RP11-297H3.3"; transcript_type "lincRNA"; transcript_status "KNOWN"; transcript_name "RP11-297H3.3-001"; exon_number 1; exon_id "ENSE00001707429.1"; level 2; tag "basic"; havana_gene "OTTHUMG00000035971.1"; havana_transcript "OTTHUMT00000087602.1";
chr1	HAVANA	exon	170196060	170196199	.	+	.	gene_id "ENSG00000233985.1"; transcript_id "ENST00000439184.1"; gene_type "lincRNA"; gene_status "NOVEL"; gene_name "RP11-297H3.3"; transcript_type "lincRNA"; transcript_status "KNOWN"; transcript_name "RP11-297H3.3-001"; exon_number 2; exon_id "ENSE00001616682.1"; level 2; tag "basic"; havana_gene "OTTHUMG00000035971.1"; havana_transcript "OTTHUMT00000087602.1";
chr1	HAVANA	exon	170209371	170209463	.	+	.	gene_id "ENSG00000233985.1"; transcript_id "ENST00000439184.1"; gene_type "lincRNA"; gene_status "NOVEL"; gene_name "RP11-297H3.3"; transcript_type "lincRNA"; transcript_status "KNOWN"; transcript_name "RP11-297H3.3-001"; exon_number 3; exon_id "ENSE00001619399.1"; level 2; tag "basic"; havana_gene "OTTHUMG00000035971.1"; havana_transcript "OTTHUMT00000087602.1";
chr1	HAVANA	exon	170210206	170210428	.	+	.	gene_id "ENSG00000233985.1"; transcript_id "ENST00000439184.1"; gene_type "lincRNA"; gene_status "NOVEL"; gene_name "RP11-297H3.3"; transcript_type "lincRNA"; transcript_status "KNOWN"; transcript_name "RP11-297H3.3-001"; exon_number 4; exon_id "ENSE00001705142.1"; level 2; tag "basic"; havana_gene "OTTHUMG00000035971.1"; havana_transcript "OTTHUMT00000087602.1";
chr1	HAVANA	exon	170486735	170486847	.	-	.	gene_id "ENSG00000231407.1"; transcript_id "ENST00000416416.1"; gene_type "antisense"; gene_status "NOVEL"; gene_name "RP11-576I22.2"; transcript_type "antisense"; transcript_status "KNOWN"; transcript_name "RP11-576I22.2-002"; exon_number 1; exon_id "ENSE00001599175.1"; level 2; tag "basic"; havana_gene "OTTHUMG00000035227.1"; havana_transcript "OTTHUMT00000085223.1";
chr1	HAVANA	exon	170429594	170431560	.	-	.	gene_id "ENSG00000231407.1"; transcript_id "ENST00000416416.1"; gene_type "antisense"; gene_status "NOVEL"; gene_name "RP11-576I22.2"; transcript_type "antisense"; transcript_status "KNOWN"; transcript_name "RP11-576I22.2-002"; exon_number 2; exon_id "ENSE00001683408.1"; level 2; tag "basic"; havana_gene "OTTHUMG00000035227.1"; havana_transcript "OTTHUMT00000085223.1";
chr1	HAVANA	exon	170567995	170568156	.	+	.	gene_id "ENSG00000235303.1"; transcript_id "ENST00000413005.1"; gene_type "lincRNA"; gene_status "NOVEL"; gene_name "RP1-79C4.1"; transcript_type "lincRNA"; transcript_status "KNOWN"; transcript_name "RP1-79C4.1-001"; exon_number 1; exon_id "ENSE00001702733.1"; level 2; tag "basic"; havana_gene "OTTHUMG00000035230.1"; havana_transcript "OTTHUMT00000085234.1";
chr1	HAVANA	exon	170608250	170608938	.	+	.	gene_id "ENSG00000235303.1"; transcript_id "ENST00000413005.1"; gene_type "lincRNA"; gene_status "NOVEL"; gene_name "RP1-79C4.1"; transcript_type "lincRNA"; transcript_status "KNOWN"; transcript_name "RP1-79C4.1-001"; exon_number 2; exon_id "ENSE00001631335.1"; level 2; tag "basic"; havana_gene "OTTHUMG00000035230.1"; havana_transcript "OTTHUMT00000085234.1";
chr1	HAVANA	exon	170615409	170616480	.	+	.	gene_id "ENSG00000235303.1"; transcript_id "ENST00000413005.1"; gene_type "lincRNA"; gene_status "NOVEL"; gene_name "RP1-79C4.1"; transcript_type "lincRNA"; transcript_status "KNOWN"; transcript_name "RP1-79C4.1-001"; exon_number 3; exon_id "ENSE00001802897.1"; level 2; tag "basic"; havana_gene "OTTHUMG00000035230.1"; havana_transcript "OTTHUMT00000085234.1";
chr1	HAVANA	exon	171193136	171193423	.	-	.	gene_id "ENSG00000225243.1"; transcript_id "ENST00000422841.1"; gene_type "antisense"; gene_status "NOVEL"; gene_name "RP1-127D3.4"; transcript_type "antisense"; transcript_status "KNOWN"; transcript_name "RP1-127D3.4-001"; exon_number 1; exon_id "ENSE00001785552.1"; level 1; tag "basic"; tag "exp_conf"; havana_gene "OTTHUMG00000035507.1"; havana_transcript "OTTHUMT00000086228.1";
chr1	HAVANA	exon	171173030	171173127	.	-	.	gene_id "ENSG00000225243.1"; transcript_id "ENST00000422841.1"; gene_type "antisense"; gene_status "NOVEL"; gene_name "RP1-127D3.4"; transcript_type "antisense"; transcript_status "KNOWN"; transcript_name "RP1-127D3.4-001"; exon_number 2; exon_id "ENSE00001694438.1"; level 1; tag "basic"; tag "exp_conf"; havana_gene "OTTHUMG00000035507.1"; havana_transcript "OTTHUMT00000086228.1";
chr1	HAVANA	exon	171168383	171168654	.	-	.	gene_id "ENSG00000225243.1"; transcript_id "ENST00000422841.1"; gene_type "antisense"; gene_status "NOVEL"; gene_name "RP1-127D3.4"; transcript_type "antisense"; transcript_status "KNOWN"; transcript_name "RP1-127D3.4-001"; exon_number 3; exon_id "ENSE00001602990.1"; level 1; tag "basic"; tag "exp_conf"; havana_gene "OTTHUMG00000035507.1"; havana_transcript "OTTHUMT00000086228.1";
chr1	HAVANA	exon	171196790	171196864	.	-	.	gene_id "ENSG00000225243.1"; transcript_id "ENST00000445909.1"; gene_type "antisense"; gene_status "NOVEL"; gene_name "RP1-127D3.4"; transcript_type "antisense"; transcript_status "KNOWN"; transcript_name "RP1-127D3.4-003"; exon_number 1; exon_id "ENSE00001792401.1"; level 1; tag "basic"; tag "exp_conf"; havana_gene "OTTHUMG00000035507.1"; havana_transcript "OTTHUMT00000086230.1";
chr1	HAVANA	exon	171173030	171173127	.	-	.	gene_id "ENSG00000225243.1"; transcript_id "ENST00000445909.1"; gene_type "antisense"; gene_status "NOVEL"; gene_name "RP1-127D3.4"; transcript_type "antisense"; transcript_status "KNOWN"; transcript_name "RP1-127D3.4-003"; exon_number 2; exon_id "ENSE00001694438.1"; level 1; tag "basic"; tag "exp_conf"; havana_gene "OTTHUMG00000035507.1"; havana_transcript "OTTHUMT00000086230.1";
chr1	HAVANA	exon	171168386	171168654	.	-	.	gene_id "ENSG00000225243.1"; transcript_id "ENST00000445909.1"; gene_type "antisense"; gene_status "NOVEL"; gene_name "RP1-127D3.4"; transcript_type "antisense"; transcript_status "KNOWN"; transcript_name "RP1-127D3.4-003"; exon_number 3; exon_id "ENSE00001695799.1"; level 1; tag "basic"; tag "exp_conf"; havana_gene "OTTHUMG00000035507.1"; havana_transcript "OTTHUMT00000086230.1";
chr1	HAVANA	exon	171196790	171196927	.	-	.	gene_id "ENSG00000225243.1"; transcript_id "ENST00000445290.1"; gene_type "antisense"; gene_status "NOVEL"; gene_name "RP1-127D3.4"; transcript_type "antisense"; transcript_status "KNOWN"; transcript_name "RP1-127D3.4-002"; exon_number 1; exon_id "ENSE00001625517.1"; level 1; tag "basic"; tag "exp_conf"; havana_gene "OTTHUMG00000035507.1"; havana_transcript "OTTHUMT00000086229.1";
chr1	HAVANA	exon	171168386	171168654	.	-	.	gene_id "ENSG00000225243.1"; transcript_id "ENST00000445290.1"; gene_type "antisense"; gene_status "NOVEL"; gene_name "RP1-127D3.4"; transcript_type "antisense"; transcript_status "KNOWN"; transcript_name "RP1-127D3.4-002"; exon_number 2; exon_id "ENSE00001695799.1"; level 1; tag "basic"; tag "exp_conf"; havana_gene "OTTHUMG00000035507.1"; havana_transcript "OTTHUMT00000086229.1";
chr1	HAVANA	exon	173837892	173838020	.	-	.	gene_id "ENSG00000234741.3"; transcript_id "ENST00000430245.1"; gene_type "processed_transcript"; gene_status "KNOWN"; gene_name "GAS5"; transcript_type "lincRNA"; transcript_status "KNOWN"; transcript_name "GAS5-027"; exon_number 1; exon_id "ENSE00001630137.1"; level 2; havana_gene "OTTHUMG00000037216.2"; havana_transcript "OTTHUMT00000090603.1";
chr1	HAVANA	exon	173837119	173837147	.	-	.	gene_id "ENSG00000234741.3"; transcript_id "ENST00000430245.1"; gene_type "processed_transcript"; gene_status "KNOWN"; gene_name "GAS5"; transcript_type "lincRNA"; transcript_status "KNOWN"; transcript_name "GAS5-027"; exon_number 2; exon_id "ENSE00001775094.1"; level 2; havana_gene "OTTHUMG00000037216.2"; havana_transcript "OTTHUMT00000090603.1";
chr1	HAVANA	exon	173836129	173836181	.	-	.	gene_id "ENSG00000234741.3"; transcript_id "ENST00000430245.1"; gene_type "processed_transcript"; gene_status "KNOWN"; gene_name "GAS5"; transcript_type "lincRNA"; transcript_status "KNOWN"; transcript_name "GAS5-027"; exon_number 3; exon_id "ENSE00001664078.1"; level 2; havana_gene "OTTHUMG00000037216.2"; havana_transcript "OTTHUMT00000090603.1";
chr1	HAVANA	exon	173835899	173835934	.	-	.	gene_id "ENSG00000234741.3"; transcript_id "ENST00000430245.1"; gene_type "processed_transcript"; gene_status "KNOWN"; gene_name "GAS5"; transcript_type "lincRNA"; transcript_status "KNOWN"; transcript_name "GAS5-027"; exon_number 4; exon_id "ENSE00001619916.1"; level 2; havana_gene "OTTHUMG00000037216.2"; havana_transcript "OTTHUMT00000090603.1";
chr1	HAVANA	exon	173835666	173835705	.	-	.	gene_id "ENSG00000234741.3"; transcript_id "ENST00000430245.1"; gene_type "processed_transcript"; gene_status "KNOWN"; gene_name "GAS5"; transcript_type "lincRNA"; transcript_status "KNOWN"; transcript_name "GAS5-027"; exon_number 5; exon_id "ENSE00001671494.1"; level 2; havana_gene "OTTHUMG00000037216.2"; havana_transcript "OTTHUMT00000090603.1";
chr1	HAVANA	exon	173835315	173835344	.	-	.	gene_id "ENSG00000234741.3"; transcript_id "ENST00000430245.1"; gene_type "processed_transcript"; gene_status "KNOWN"; gene_name "GAS5"; transcript_type "lincRNA"; transcript_status "KNOWN"; transcript_name "GAS5-027"; exon_number 6; exon_id "ENSE00001654295.1"; level 2; havana_gene "OTTHUMG00000037216.2"; havana_transcript "OTTHUMT00000090603.1";
chr1	HAVANA	exon	173834995	173835032	.	-	.	gene_id "ENSG00000234741.3"; transcript_id "ENST00000430245.1"; gene_type "processed_transcript"; gene_status "KNOWN"; gene_name "GAS5"; transcript_type "lincRNA"; transcript_status "KNOWN"; transcript_name "GAS5-027"; exon_number 7; exon_id "ENSE00001739773.1"; level 2; havana_gene "OTTHUMG00000037216.2"; havana_transcript "OTTHUMT00000090603.1";
chr1	HAVANA	exon	173834648	173834685	.	-	.	gene_id "ENSG00000234741.3"; transcript_id "ENST00000430245.1"; gene_type "processed_transcript"; gene_status "KNOWN"; gene_name "GAS5"; transcript_type "lincRNA"; transcript_status "KNOWN"; transcript_name "GAS5-027"; exon_number 8; exon_id "ENSE00001648803.1"; level 2; havana_gene "OTTHUMG00000037216.2"; havana_transcript "OTTHUMT00000090603.1";
chr1	HAVANA	exon	173834367	173834420	.	-	.	gene_id "ENSG00000234741.3"; transcript_id "ENST00000430245.1"; gene_type "processed_transcript"; gene_status "KNOWN"; gene_name "GAS5"; transcript_type "lincRNA"; transcript_status "KNOWN"; transcript_name "GAS5-027"; exon_number 9; exon_id "ENSE00001757939.1"; level 2; havana_gene "OTTHUMG00000037216.2"; havana_transcript "OTTHUMT00000090603.1";
chr1	HAVANA	exon	173833813	173833842	.	-	.	gene_id "ENSG00000234741.3"; transcript_id "ENST00000430245.1"; gene_type "processed_transcript"; gene_status "KNOWN"; gene_name "GAS5"; transcript_type "lincRNA"; transcript_status "KNOWN"; transcript_name "GAS5-027"; exon_number 10; exon_id "ENSE00001693197.1"; level 2; havana_gene "OTTHUMG00000037216.2"; havana_transcript "OTTHUMT00000090603.1";
chr1	HAVANA	exon	173833622	173833644	.	-	.	gene_id "ENSG00000234741.3"; transcript_id "ENST00000430245.1"; gene_type "processed_transcript"; gene_status "KNOWN"; gene_name "GAS5"; transcript_type "lincRNA"; transcript_status "KNOWN"; transcript_name "GAS5-027"; exon_number 11; exon_id "ENSE00001629668.1"; level 2; havana_gene "OTTHUMG00000037216.2"; havana_transcript "OTTHUMT00000090603.1";
chr1	HAVANA	exon	173833395	173833442	.	-	.	gene_id "ENSG00000234741.3"; transcript_id "ENST00000430245.1"; gene_type "processed_transcript"; gene_status "KNOWN"; gene_name "GAS5"; transcript_type "lincRNA"; transcript_status "KNOWN"; transcript_name "GAS5-027"; exon_number 12; exon_id "ENSE00001781431.1"; level 2; havana_gene "OTTHUMG00000037216.2"; havana_transcript "OTTHUMT00000090603.1";
chr1	HAVANA	exon	173833039	173833213	.	-	.	gene_id "ENSG00000234741.3"; transcript_id "ENST00000430245.1"; gene_type "processed_transcript"; gene_status "KNOWN"; gene_name "GAS5"; transcript_type "lincRNA"; transcript_status "KNOWN"; transcript_name "GAS5-027"; exon_number 13; exon_id "ENSE00001605619.1"; level 2; havana_gene "OTTHUMG00000037216.2"; havana_transcript "OTTHUMT00000090603.1";
chr1	HAVANA	exon	173833813	173834009	.	-	.	gene_id "ENSG00000234741.3"; transcript_id "ENST00000454813.1"; gene_type "processed_transcript"; gene_status "KNOWN"; gene_name "GAS5"; transcript_type "retained_intron"; transcript_status "KNOWN"; transcript_name "GAS5-026"; exon_number 1; exon_id "ENSE00001702362.1"; level 2; havana_gene "OTTHUMG00000037216.2"; havana_transcript "OTTHUMT00000090602.1";
chr1	HAVANA	exon	173833395	173833644	.	-	.	gene_id "ENSG00000234741.3"; transcript_id "ENST00000454813.1"; gene_type "processed_transcript"; gene_status "KNOWN"; gene_name "GAS5"; transcript_type "retained_intron"; transcript_status "KNOWN"; transcript_name "GAS5-026"; exon_number 2; exon_id "ENSE00001728937.1"; level 2; havana_gene "OTTHUMG00000037216.2"; havana_transcript "OTTHUMT00000090602.1";
chr1	HAVANA	exon	173833040	173833213	.	-	.	gene_id "ENSG00000234741.3"; transcript_id "ENST00000454813.1"; gene_type "processed_transcript"; gene_status "KNOWN"; gene_name "GAS5"; transcript_type "retained_intron"; transcript_status "KNOWN"; transcript_name "GAS5-026"; exon_number 3; exon_id "ENSE00001796454.1"; level 2; havana_gene "OTTHUMG00000037216.2"; havana_transcript "OTTHUMT00000090602.1";
chr1	HAVANA	exon	173833622	173834044	.	-	.	gene_id "ENSG00000234741.3"; transcript_id "ENST00000422207.1"; gene_type "processed_transcript"; gene_status "KNOWN"; gene_name "GAS5"; transcript_type "retained_intron"; transcript_status "KNOWN"; transcript_name "GAS5-023"; exon_number 1; exon_id "ENSE00001643675.1"; level 2; havana_gene "OTTHUMG00000037216.2"; havana_transcript "OTTHUMT00000090599.1";
chr1	HAVANA	exon	173833395	173833442	.	-	.	gene_id "ENSG00000234741.3"; transcript_id "ENST00000422207.1"; gene_type "processed_transcript"; gene_status "KNOWN"; gene_name "GAS5"; transcript_type "retained_intron"; transcript_status "KNOWN"; transcript_name "GAS5-023"; exon_number 2; exon_id "ENSE00001781431.1"; level 2; havana_gene "OTTHUMG00000037216.2"; havana_transcript "OTTHUMT00000090599.1";
chr1	HAVANA	exon	173833042	173833213	.	-	.	gene_id "ENSG00000234741.3"; transcript_id "ENST00000422207.1"; gene_type "processed_transcript"; gene_status "KNOWN"; gene_name "GAS5"; transcript_type "retained_intron"; transcript_status "KNOWN"; transcript_name "GAS5-023"; exon_number 3; exon_id "ENSE00001708101.1"; level 2; havana_gene "OTTHUMG00000037216.2"; havana_transcript "OTTHUMT00000090599.1";
chr1	HAVANA	exon	173837098	173837127	.	-	.	gene_id "ENSG00000234741.3"; transcript_id "ENST00000449589.1"; gene_type "processed_transcript"; gene_status "KNOWN"; gene_name "GAS5"; transcript_type "retained_intron"; transcript_status "KNOWN"; transcript_name "GAS5-010"; exon_number 1; exon_id "ENSE00001653917.1"; level 2; havana_gene "OTTHUMG00000037216.2"; havana_transcript "OTTHUMT00000090586.1";
chr1	HAVANA	exon	173836129	173836181	.	-	.	gene_id "ENSG00000234741.3"; transcript_id "ENST00000449589.1"; gene_type "processed_transcript"; gene_status "KNOWN"; gene_name "GAS5"; transcript_type "retained_intron"; transcript_status "KNOWN"; transcript_name "GAS5-010"; exon_number 2; exon_id "ENSE00001664078.1"; level 2; havana_gene "OTTHUMG00000037216.2"; havana_transcript "OTTHUMT00000090586.1";
chr1	HAVANA	exon	173835666	173835934	.	-	.	gene_id "ENSG00000234741.3"; transcript_id "ENST00000449589.1"; gene_type "processed_transcript"; gene_status "KNOWN"; gene_name "GAS5"; transcript_type "retained_intron"; transcript_status "KNOWN"; transcript_name "GAS5-010"; exon_number 3; exon_id "ENSE00001696126.1"; level 2; havana_gene "OTTHUMG00000037216.2"; havana_transcript "OTTHUMT00000090586.1";
[truncated: 14,400 more rows]
