# Supplementary material for: lncRScan-SVM: A Tool for Predicting Long Non-Coding RNAs Using Support Vector Machine
Source: PLoS One. 2015 Oct 5;10(10):e0139654. doi: 10.1371/journal.pone.0139654 (PMC4593643; doi:10.1371/journal.pone.0139654)
Supplement: S1 Dataset — (ZIP) [file pone.0139654.s001.zip › datasets/v19_Training_A_pc.gtf]

chr1	HAVANA	exon	1026852	1027554	.	-	.	gene_id "ENSG00000131591.13"; transcript_id "ENST00000379320.1"; gene_type "protein_coding"; gene_status "KNOWN"; gene_name "C1orf159"; transcript_type "protein_coding"; transcript_status "NOVEL"; transcript_name "C1orf159-004"; exon_number 1; exon_id "ENSE00001480513.1"; level 2; tag "basic"; havana_gene "OTTHUMG00000000745.8"; havana_transcript "OTTHUMT00000001854.1";
chr1	HAVANA	exon	1025733	1025808	.	-	.	gene_id "ENSG00000131591.13"; transcript_id "ENST00000379320.1"; gene_type "protein_coding"; gene_status "KNOWN"; gene_name "C1orf159"; transcript_type "protein_coding"; transcript_status "NOVEL"; transcript_name "C1orf159-004"; exon_number 2; exon_id "ENSE00003592709.1"; level 2; tag "basic"; havana_gene "OTTHUMG00000000745.8"; havana_transcript "OTTHUMT00000001854.1";
chr1	HAVANA	exon	1022882	1022977	.	-	.	gene_id "ENSG00000131591.13"; transcript_id "ENST00000379320.1"; gene_type "protein_coding"; gene_status "KNOWN"; gene_name "C1orf159"; transcript_type "protein_coding"; transcript_status "NOVEL"; transcript_name "C1orf159-004"; exon_number 3; exon_id "ENSE00003463192.1"; level 2; tag "basic"; havana_gene "OTTHUMG00000000745.8"; havana_transcript "OTTHUMT00000001854.1";
chr1	HAVANA	exon	1022519	1022584	.	-	.	gene_id "ENSG00000131591.13"; transcript_id "ENST00000379320.1"; gene_type "protein_coding"; gene_status "KNOWN"; gene_name "C1orf159"; transcript_type "protein_coding"; transcript_status "NOVEL"; transcript_name "C1orf159-004"; exon_number 4; exon_id "ENSE00003671316.1"; level 2; tag "basic"; havana_gene "OTTHUMG00000000745.8"; havana_transcript "OTTHUMT00000001854.1";
chr1	HAVANA	exon	1021258	1021392	.	-	.	gene_id "ENSG00000131591.13"; transcript_id "ENST00000379320.1"; gene_type "protein_coding"; gene_status "KNOWN"; gene_name "C1orf159"; transcript_type "protein_coding"; transcript_status "NOVEL"; transcript_name "C1orf159-004"; exon_number 5; exon_id "ENSE00003678908.1"; level 2; tag "basic"; havana_gene "OTTHUMG00000000745.8"; havana_transcript "OTTHUMT00000001854.1";
chr1	HAVANA	exon	1019861	1019886	.	-	.	gene_id "ENSG00000131591.13"; transcript_id "ENST00000379320.1"; gene_type "protein_coding"; gene_status "KNOWN"; gene_name "C1orf159"; transcript_type "protein_coding"; transcript_status "NOVEL"; transcript_name "C1orf159-004"; exon_number 6; exon_id "ENSE00003614342.1"; level 2; tag "basic"; havana_gene "OTTHUMG00000000745.8"; havana_transcript "OTTHUMT00000001854.1";
chr1	HAVANA	exon	1019295	1019763	.	-	.	gene_id "ENSG00000131591.13"; transcript_id "ENST00000379320.1"; gene_type "protein_coding"; gene_status "KNOWN"; gene_name "C1orf159"; transcript_type "protein_coding"; transcript_status "NOVEL"; transcript_name "C1orf159-004"; exon_number 7; exon_id "ENSE00003664630.1"; level 2; tag "basic"; havana_gene "OTTHUMG00000000745.8"; havana_transcript "OTTHUMT00000001854.1";
chr1	HAVANA	exon	1017615	1018367	.	-	.	gene_id "ENSG00000131591.13"; transcript_id "ENST00000379320.1"; gene_type "protein_coding"; gene_status "KNOWN"; gene_name "C1orf159"; transcript_type "protein_coding"; transcript_status "NOVEL"; transcript_name "C1orf159-004"; exon_number 8; exon_id "ENSE00001480511.1"; level 2; tag "basic"; havana_gene "OTTHUMG00000000745.8"; havana_transcript "OTTHUMT00000001854.1";
chr1	HAVANA	exon	1208757	1209224	.	-	.	gene_id "ENSG00000160087.16"; transcript_id "ENST00000435198.1"; gene_type "protein_coding"; gene_status "KNOWN"; gene_name "UBE2J2"; transcript_type "protein_coding"; transcript_status "KNOWN"; transcript_name "UBE2J2-010"; exon_number 1; exon_id "ENSE00001690159.1"; level 2; tag "alternative_5_UTR"; tag "mRNA_end_NF"; tag "cds_end_NF"; havana_gene "OTTHUMG00000001911.8"; havana_transcript "OTTH…
chr1	HAVANA	exon	1203242	1203372	.	-	.	gene_id "ENSG00000160087.16"; transcript_id "ENST00000435198.1"; gene_type "protein_coding"; gene_status "KNOWN"; gene_name "UBE2J2"; transcript_type "protein_coding"; transcript_status "KNOWN"; transcript_name "UBE2J2-010"; exon_number 2; exon_id "ENSE00003539153.1"; level 2; tag "alternative_5_UTR"; tag "mRNA_end_NF"; tag "cds_end_NF"; havana_gene "OTTHUMG00000001911.8"; havana_transcript "OTTH…
chr1	HAVANA	exon	1198726	1198766	.	-	.	gene_id "ENSG00000160087.16"; transcript_id "ENST00000435198.1"; gene_type "protein_coding"; gene_status "KNOWN"; gene_name "UBE2J2"; transcript_type "protein_coding"; transcript_status "KNOWN"; transcript_name "UBE2J2-010"; exon_number 3; exon_id "ENSE00003612818.1"; level 2; tag "alternative_5_UTR"; tag "mRNA_end_NF"; tag "cds_end_NF"; havana_gene "OTTHUMG00000001911.8"; havana_transcript "OTTH…
chr1	HAVANA	exon	1192588	1192690	.	-	.	gene_id "ENSG00000160087.16"; transcript_id "ENST00000435198.1"; gene_type "protein_coding"; gene_status "KNOWN"; gene_name "UBE2J2"; transcript_type "protein_coding"; transcript_status "KNOWN"; transcript_name "UBE2J2-010"; exon_number 4; exon_id "ENSE00003468437.1"; level 2; tag "alternative_5_UTR"; tag "mRNA_end_NF"; tag "cds_end_NF"; havana_gene "OTTHUMG00000001911.8"; havana_transcript "OTTH…
chr1	HAVANA	exon	1192372	1192510	.	-	.	gene_id "ENSG00000160087.16"; transcript_id "ENST00000435198.1"; gene_type "protein_coding"; gene_status "KNOWN"; gene_name "UBE2J2"; transcript_type "protein_coding"; transcript_status "KNOWN"; transcript_name "UBE2J2-010"; exon_number 5; exon_id "ENSE00003500691.1"; level 2; tag "alternative_5_UTR"; tag "mRNA_end_NF"; tag "cds_end_NF"; havana_gene "OTTHUMG00000001911.8"; havana_transcript "OTTH…
chr1	HAVANA	exon	1191425	1191505	.	-	.	gene_id "ENSG00000160087.16"; transcript_id "ENST00000435198.1"; gene_type "protein_coding"; gene_status "KNOWN"; gene_name "UBE2J2"; transcript_type "protein_coding"; transcript_status "KNOWN"; transcript_name "UBE2J2-010"; exon_number 6; exon_id "ENSE00003570987.1"; level 2; tag "alternative_5_UTR"; tag "mRNA_end_NF"; tag "cds_end_NF"; havana_gene "OTTHUMG00000001911.8"; havana_transcript "OTTH…
chr1	HAVANA	exon	1190775	1190867	.	-	.	gene_id "ENSG00000160087.16"; transcript_id "ENST00000435198.1"; gene_type "protein_coding"; gene_status "KNOWN"; gene_name "UBE2J2"; transcript_type "protein_coding"; transcript_status "KNOWN"; transcript_name "UBE2J2-010"; exon_number 7; exon_id "ENSE00001648675.1"; level 2; tag "alternative_5_UTR"; tag "mRNA_end_NF"; tag "cds_end_NF"; havana_gene "OTTHUMG00000001911.8"; havana_transcript "OTTH…
chr1	HAVANA	exon	1259961	1260053	.	-	.	gene_id "ENSG00000127054.14"; transcript_id "ENST00000411962.1"; gene_type "protein_coding"; gene_status "KNOWN"; gene_name "CPSF3L"; transcript_type "protein_coding"; transcript_status "NOVEL"; transcript_name "CPSF3L-011"; exon_number 1; exon_id "ENSE00001664761.1"; level 2; tag "basic"; havana_gene "OTTHUMG00000003330.11"; havana_transcript "OTTHUMT00000009370.2";
chr1	HAVANA	exon	1258561	1258667	.	-	.	gene_id "ENSG00000127054.14"; transcript_id "ENST00000411962.1"; gene_type "protein_coding"; gene_status "KNOWN"; gene_name "CPSF3L"; transcript_type "protein_coding"; transcript_status "NOVEL"; transcript_name "CPSF3L-011"; exon_number 2; exon_id "ENSE00003473777.1"; level 2; tag "basic"; havana_gene "OTTHUMG00000003330.11"; havana_transcript "OTTHUMT00000009370.2";
chr1	HAVANA	exon	1250900	1250998	.	-	.	gene_id "ENSG00000127054.14"; transcript_id "ENST00000411962.1"; gene_type "protein_coding"; gene_status "KNOWN"; gene_name "CPSF3L"; transcript_type "protein_coding"; transcript_status "NOVEL"; transcript_name "CPSF3L-011"; exon_number 3; exon_id "ENSE00003625354.1"; level 2; tag "basic"; havana_gene "OTTHUMG00000003330.11"; havana_transcript "OTTHUMT00000009370.2";
chr1	HAVANA	exon	1250784	1250818	.	-	.	gene_id "ENSG00000127054.14"; transcript_id "ENST00000411962.1"; gene_type "protein_coding"; gene_status "KNOWN"; gene_name "CPSF3L"; transcript_type "protein_coding"; transcript_status "NOVEL"; transcript_name "CPSF3L-011"; exon_number 4; exon_id "ENSE00003562382.1"; level 2; tag "basic"; havana_gene "OTTHUMG00000003330.11"; havana_transcript "OTTHUMT00000009370.2";
chr1	HAVANA	exon	1250204	1250342	.	-	.	gene_id "ENSG00000127054.14"; transcript_id "ENST00000411962.1"; gene_type "protein_coding"; gene_status "KNOWN"; gene_name "CPSF3L"; transcript_type "protein_coding"; transcript_status "NOVEL"; transcript_name "CPSF3L-011"; exon_number 5; exon_id "ENSE00003604585.1"; level 2; tag "basic"; havana_gene "OTTHUMG00000003330.11"; havana_transcript "OTTHUMT00000009370.2";
chr1	HAVANA	exon	1249681	1249745	.	-	.	gene_id "ENSG00000127054.14"; transcript_id "ENST00000411962.1"; gene_type "protein_coding"; gene_status "KNOWN"; gene_name "CPSF3L"; transcript_type "protein_coding"; transcript_status "NOVEL"; transcript_name "CPSF3L-011"; exon_number 6; exon_id "ENSE00003481468.1"; level 2; tag "basic"; havana_gene "OTTHUMG00000003330.11"; havana_transcript "OTTHUMT00000009370.2";
chr1	HAVANA	exon	1249112	1249301	.	-	.	gene_id "ENSG00000127054.14"; transcript_id "ENST00000411962.1"; gene_type "protein_coding"; gene_status "KNOWN"; gene_name "CPSF3L"; transcript_type "protein_coding"; transcript_status "NOVEL"; transcript_name "CPSF3L-011"; exon_number 7; exon_id "ENSE00003568595.1"; level 2; tag "basic"; havana_gene "OTTHUMG00000003330.11"; havana_transcript "OTTHUMT00000009370.2";
chr1	HAVANA	exon	1248889	1248972	.	-	.	gene_id "ENSG00000127054.14"; transcript_id "ENST00000411962.1"; gene_type "protein_coding"; gene_status "KNOWN"; gene_name "CPSF3L"; transcript_type "protein_coding"; transcript_status "NOVEL"; transcript_name "CPSF3L-011"; exon_number 8; exon_id "ENSE00003692932.1"; level 2; tag "basic"; havana_gene "OTTHUMG00000003330.11"; havana_transcript "OTTHUMT00000009370.2";
chr1	HAVANA	exon	1248415	1248504	.	-	.	gene_id "ENSG00000127054.14"; transcript_id "ENST00000411962.1"; gene_type "protein_coding"; gene_status "KNOWN"; gene_name "CPSF3L"; transcript_type "protein_coding"; transcript_status "NOVEL"; transcript_name "CPSF3L-011"; exon_number 9; exon_id "ENSE00003521162.1"; level 2; tag "basic"; havana_gene "OTTHUMG00000003330.11"; havana_transcript "OTTHUMT00000009370.2";
chr1	HAVANA	exon	1248167	1248329	.	-	.	gene_id "ENSG00000127054.14"; transcript_id "ENST00000411962.1"; gene_type "protein_coding"; gene_status "KNOWN"; gene_name "CPSF3L"; transcript_type "protein_coding"; transcript_status "NOVEL"; transcript_name "CPSF3L-011"; exon_number 10; exon_id "ENSE00003480282.1"; level 2; tag "basic"; havana_gene "OTTHUMG00000003330.11"; havana_transcript "OTTHUMT00000009370.2";
chr1	HAVANA	exon	1247973	1248080	.	-	.	gene_id "ENSG00000127054.14"; transcript_id "ENST00000411962.1"; gene_type "protein_coding"; gene_status "KNOWN"; gene_name "CPSF3L"; transcript_type "protein_coding"; transcript_status "NOVEL"; transcript_name "CPSF3L-011"; exon_number 11; exon_id "ENSE00003493216.1"; level 2; tag "basic"; havana_gene "OTTHUMG00000003330.11"; havana_transcript "OTTHUMT00000009370.2";
chr1	HAVANA	exon	1247820	1247881	.	-	.	gene_id "ENSG00000127054.14"; transcript_id "ENST00000411962.1"; gene_type "protein_coding"; gene_status "KNOWN"; gene_name "CPSF3L"; transcript_type "protein_coding"; transcript_status "NOVEL"; transcript_name "CPSF3L-011"; exon_number 12; exon_id "ENSE00003642378.1"; level 2; tag "basic"; havana_gene "OTTHUMG00000003330.11"; havana_transcript "OTTHUMT00000009370.2";
chr1	HAVANA	exon	1247606	1247748	.	-	.	gene_id "ENSG00000127054.14"; transcript_id "ENST00000411962.1"; gene_type "protein_coding"; gene_status "KNOWN"; gene_name "CPSF3L"; transcript_type "protein_coding"; transcript_status "NOVEL"; transcript_name "CPSF3L-011"; exon_number 13; exon_id "ENSE00003524405.1"; level 2; tag "basic"; havana_gene "OTTHUMG00000003330.11"; havana_transcript "OTTHUMT00000009370.2";
chr1	HAVANA	exon	1247398	1247527	.	-	.	gene_id "ENSG00000127054.14"; transcript_id "ENST00000411962.1"; gene_type "protein_coding"; gene_status "KNOWN"; gene_name "CPSF3L"; transcript_type "protein_coding"; transcript_status "NOVEL"; transcript_name "CPSF3L-011"; exon_number 14; exon_id "ENSE00003580641.1"; level 2; tag "basic"; havana_gene "OTTHUMG00000003330.11"; havana_transcript "OTTHUMT00000009370.2";
chr1	HAVANA	exon	1246981	1247304	.	-	.	gene_id "ENSG00000127054.14"; transcript_id "ENST00000411962.1"; gene_type "protein_coding"; gene_status "KNOWN"; gene_name "CPSF3L"; transcript_type "protein_coding"; transcript_status "NOVEL"; transcript_name "CPSF3L-011"; exon_number 15; exon_id "ENSE00001684027.1"; level 2; tag "basic"; havana_gene "OTTHUMG00000003330.11"; havana_transcript "OTTHUMT00000009370.2";
chr1	HAVANA	exon	1293836	1293923	.	-	.	gene_id "ENSG00000162576.12"; transcript_id "ENST00000445648.2"; gene_type "protein_coding"; gene_status "KNOWN"; gene_name "MXRA8"; transcript_type "protein_coding"; transcript_status "KNOWN"; transcript_name "MXRA8-003"; exon_number 1; exon_id "ENSE00001859189.1"; level 2; tag "basic"; havana_gene "OTTHUMG00000002973.5"; havana_transcript "OTTHUMT00000008475.1";
chr1	HAVANA	exon	1292061	1292084	.	-	.	gene_id "ENSG00000162576.12"; transcript_id "ENST00000445648.2"; gene_type "protein_coding"; gene_status "KNOWN"; gene_name "MXRA8"; transcript_type "protein_coding"; transcript_status "KNOWN"; transcript_name "MXRA8-003"; exon_number 2; exon_id "ENSE00001224378.1"; level 2; tag "basic"; havana_gene "OTTHUMG00000002973.5"; havana_transcript "OTTHUMT00000008475.1";
chr1	HAVANA	exon	1290830	1291132	.	-	.	gene_id "ENSG00000162576.12"; transcript_id "ENST00000445648.2"; gene_type "protein_coding"; gene_status "KNOWN"; gene_name "MXRA8"; transcript_type "protein_coding"; transcript_status "KNOWN"; transcript_name "MXRA8-003"; exon_number 3; exon_id "ENSE00001208985.1"; level 2; tag "basic"; havana_gene "OTTHUMG00000002973.5"; havana_transcript "OTTHUMT00000008475.1";
chr1	HAVANA	exon	1290624	1290725	.	-	.	gene_id "ENSG00000162576.12"; transcript_id "ENST00000445648.2"; gene_type "protein_coding"; gene_status "KNOWN"; gene_name "MXRA8"; transcript_type "protein_coding"; transcript_status "KNOWN"; transcript_name "MXRA8-003"; exon_number 4; exon_id "ENSE00001130277.1"; level 2; tag "basic"; havana_gene "OTTHUMG00000002973.5"; havana_transcript "OTTHUMT00000008475.1";
chr1	HAVANA	exon	1290062	1290532	.	-	.	gene_id "ENSG00000162576.12"; transcript_id "ENST00000445648.2"; gene_type "protein_coding"; gene_status "KNOWN"; gene_name "MXRA8"; transcript_type "protein_coding"; transcript_status "KNOWN"; transcript_name "MXRA8-003"; exon_number 5; exon_id "ENSE00001224365.1"; level 2; tag "basic"; havana_gene "OTTHUMG00000002973.5"; havana_transcript "OTTHUMT00000008475.1";
chr1	HAVANA	exon	1289734	1289889	.	-	.	gene_id "ENSG00000162576.12"; transcript_id "ENST00000445648.2"; gene_type "protein_coding"; gene_status "KNOWN"; gene_name "MXRA8"; transcript_type "protein_coding"; transcript_status "KNOWN"; transcript_name "MXRA8-003"; exon_number 6; exon_id "ENSE00001066499.1"; level 2; tag "basic"; havana_gene "OTTHUMG00000002973.5"; havana_transcript "OTTHUMT00000008475.1";
chr1	HAVANA	exon	1289573	1289612	.	-	.	gene_id "ENSG00000162576.12"; transcript_id "ENST00000445648.2"; gene_type "protein_coding"; gene_status "KNOWN"; gene_name "MXRA8"; transcript_type "protein_coding"; transcript_status "KNOWN"; transcript_name "MXRA8-003"; exon_number 7; exon_id "ENSE00003469474.1"; level 2; tag "basic"; havana_gene "OTTHUMG00000002973.5"; havana_transcript "OTTHUMT00000008475.1";
chr1	HAVANA	exon	1289410	1289486	.	-	.	gene_id "ENSG00000162576.12"; transcript_id "ENST00000445648.2"; gene_type "protein_coding"; gene_status "KNOWN"; gene_name "MXRA8"; transcript_type "protein_coding"; transcript_status "KNOWN"; transcript_name "MXRA8-003"; exon_number 8; exon_id "ENSE00003558812.1"; level 2; tag "basic"; havana_gene "OTTHUMG00000002973.5"; havana_transcript "OTTHUMT00000008475.1";
chr1	HAVANA	exon	1289228	1289326	.	-	.	gene_id "ENSG00000162576.12"; transcript_id "ENST00000445648.2"; gene_type "protein_coding"; gene_status "KNOWN"; gene_name "MXRA8"; transcript_type "protein_coding"; transcript_status "KNOWN"; transcript_name "MXRA8-003"; exon_number 9; exon_id "ENSE00001377018.2"; level 2; tag "basic"; havana_gene "OTTHUMG00000002973.5"; havana_transcript "OTTHUMT00000008475.1";
chr1	HAVANA	exon	1288072	1288712	.	-	.	gene_id "ENSG00000162576.12"; transcript_id "ENST00000445648.2"; gene_type "protein_coding"; gene_status "KNOWN"; gene_name "MXRA8"; transcript_type "protein_coding"; transcript_status "KNOWN"; transcript_name "MXRA8-003"; exon_number 10; exon_id "ENSE00001793089.2"; level 2; tag "basic"; havana_gene "OTTHUMG00000002973.5"; havana_transcript "OTTHUMT00000008475.1";
chr1	HAVANA	exon	1385294	1385421	.	+	.	gene_id "ENSG00000215915.5"; transcript_id "ENST00000475091.2"; gene_type "protein_coding"; gene_status "KNOWN"; gene_name "ATAD3C"; transcript_type "protein_coding"; transcript_status "NOVEL"; transcript_name "ATAD3C-003"; exon_number 1; exon_id "ENSE00001813046.2"; level 2; tag "mRNA_end_NF"; tag "cds_end_NF"; havana_gene "OTTHUMG00000000531.6"; havana_transcript "OTTHUMT00000099686.3";
chr1	HAVANA	exon	1386061	1386138	.	+	.	gene_id "ENSG00000215915.5"; transcript_id "ENST00000475091.2"; gene_type "protein_coding"; gene_status "KNOWN"; gene_name "ATAD3C"; transcript_type "protein_coding"; transcript_status "NOVEL"; transcript_name "ATAD3C-003"; exon_number 2; exon_id "ENSE00001907803.1"; level 2; tag "mRNA_end_NF"; tag "cds_end_NF"; havana_gene "OTTHUMG00000000531.6"; havana_transcript "OTTHUMT00000099686.3";
chr1	HAVANA	exon	1387426	1387502	.	+	.	gene_id "ENSG00000215915.5"; transcript_id "ENST00000475091.2"; gene_type "protein_coding"; gene_status "KNOWN"; gene_name "ATAD3C"; transcript_type "protein_coding"; transcript_status "NOVEL"; transcript_name "ATAD3C-003"; exon_number 3; exon_id "ENSE00001738634.1"; level 2; tag "mRNA_end_NF"; tag "cds_end_NF"; havana_gene "OTTHUMG00000000531.6"; havana_transcript "OTTHUMT00000099686.3";
chr1	HAVANA	exon	1387745	1387814	.	+	.	gene_id "ENSG00000215915.5"; transcript_id "ENST00000475091.2"; gene_type "protein_coding"; gene_status "KNOWN"; gene_name "ATAD3C"; transcript_type "protein_coding"; transcript_status "NOVEL"; transcript_name "ATAD3C-003"; exon_number 4; exon_id "ENSE00001678337.1"; level 2; tag "mRNA_end_NF"; tag "cds_end_NF"; havana_gene "OTTHUMG00000000531.6"; havana_transcript "OTTHUMT00000099686.3";
chr1	HAVANA	exon	1390840	1390899	.	+	.	gene_id "ENSG00000215915.5"; transcript_id "ENST00000475091.2"; gene_type "protein_coding"; gene_status "KNOWN"; gene_name "ATAD3C"; transcript_type "protein_coding"; transcript_status "NOVEL"; transcript_name "ATAD3C-003"; exon_number 5; exon_id "ENSE00001654495.1"; level 2; tag "mRNA_end_NF"; tag "cds_end_NF"; havana_gene "OTTHUMG00000000531.6"; havana_transcript "OTTHUMT00000099686.3";
chr1	HAVANA	exon	1391171	1391282	.	+	.	gene_id "ENSG00000215915.5"; transcript_id "ENST00000475091.2"; gene_type "protein_coding"; gene_status "KNOWN"; gene_name "ATAD3C"; transcript_type "protein_coding"; transcript_status "NOVEL"; transcript_name "ATAD3C-003"; exon_number 6; exon_id "ENSE00001859235.1"; level 2; tag "mRNA_end_NF"; tag "cds_end_NF"; havana_gene "OTTHUMG00000000531.6"; havana_transcript "OTTHUMT00000099686.3";
chr1	HAVANA	exon	1850484	1850708	.	-	.	gene_id "ENSG00000178821.8"; transcript_id "ENST00000416272.1"; gene_type "protein_coding"; gene_status "KNOWN"; gene_name "TMEM52"; transcript_type "protein_coding"; transcript_status "PUTATIVE"; transcript_name "TMEM52-002"; exon_number 1; exon_id "ENSE00001767147.1"; level 2; tag "mRNA_end_NF"; tag "cds_end_NF"; havana_gene "OTTHUMG00000000944.6"; havana_transcript "OTTHUMT00000002782.1";
chr1	HAVANA	exon	1850332	1850373	.	-	.	gene_id "ENSG00000178821.8"; transcript_id "ENST00000416272.1"; gene_type "protein_coding"; gene_status "KNOWN"; gene_name "TMEM52"; transcript_type "protein_coding"; transcript_status "PUTATIVE"; transcript_name "TMEM52-002"; exon_number 2; exon_id "ENSE00003634508.1"; level 2; tag "mRNA_end_NF"; tag "cds_end_NF"; havana_gene "OTTHUMG00000000944.6"; havana_transcript "OTTHUMT00000002782.1";
chr1	HAVANA	exon	1849825	1849870	.	-	.	gene_id "ENSG00000178821.8"; transcript_id "ENST00000416272.1"; gene_type "protein_coding"; gene_status "KNOWN"; gene_name "TMEM52"; transcript_type "protein_coding"; transcript_status "PUTATIVE"; transcript_name "TMEM52-002"; exon_number 3; exon_id "ENSE00001682091.1"; level 2; tag "mRNA_end_NF"; tag "cds_end_NF"; havana_gene "OTTHUMG00000000944.6"; havana_transcript "OTTHUMT00000002782.1";
chr1	HAVANA	exon	1887130	1887154	.	-	.	gene_id "ENSG00000142609.13"; transcript_id "ENST00000493964.1"; gene_type "protein_coding"; gene_status "KNOWN"; gene_name "C1orf222"; transcript_type "protein_coding"; transcript_status "PUTATIVE"; transcript_name "C1orf222-010"; exon_number 1; exon_id "ENSE00001937457.1"; level 1; tag "mRNA_start_NF"; tag "cds_start_NF"; tag "exp_conf"; havana_gene "OTTHUMG00000000945.15"; havana_transcript "O…
chr1	HAVANA	exon	1878429	1878493	.	-	.	gene_id "ENSG00000142609.13"; transcript_id "ENST00000493964.1"; gene_type "protein_coding"; gene_status "KNOWN"; gene_name "C1orf222"; transcript_type "protein_coding"; transcript_status "PUTATIVE"; transcript_name "C1orf222-010"; exon_number 2; exon_id "ENSE00001838606.1"; level 1; tag "mRNA_start_NF"; tag "cds_start_NF"; tag "exp_conf"; havana_gene "OTTHUMG00000000945.15"; havana_transcript "O…
chr1	HAVANA	exon	1877756	1877878	.	-	.	gene_id "ENSG00000142609.13"; transcript_id "ENST00000493964.1"; gene_type "protein_coding"; gene_status "KNOWN"; gene_name "C1orf222"; transcript_type "protein_coding"; transcript_status "PUTATIVE"; transcript_name "C1orf222-010"; exon_number 3; exon_id "ENSE00001910630.1"; level 1; tag "mRNA_start_NF"; tag "cds_start_NF"; tag "exp_conf"; havana_gene "OTTHUMG00000000945.15"; havana_transcript "O…
chr1	HAVANA	exon	1875770	1875891	.	-	.	gene_id "ENSG00000142609.13"; transcript_id "ENST00000493964.1"; gene_type "protein_coding"; gene_status "KNOWN"; gene_name "C1orf222"; transcript_type "protein_coding"; transcript_status "PUTATIVE"; transcript_name "C1orf222-010"; exon_number 4; exon_id "ENSE00001958749.1"; level 1; tag "mRNA_start_NF"; tag "cds_start_NF"; tag "exp_conf"; havana_gene "OTTHUMG00000000945.15"; havana_transcript "O…
chr1	HAVANA	exon	1873467	1873595	.	-	.	gene_id "ENSG00000142609.13"; transcript_id "ENST00000493964.1"; gene_type "protein_coding"; gene_status "KNOWN"; gene_name "C1orf222"; transcript_type "protein_coding"; transcript_status "PUTATIVE"; transcript_name "C1orf222-010"; exon_number 5; exon_id "ENSE00001833586.1"; level 1; tag "mRNA_start_NF"; tag "cds_start_NF"; tag "exp_conf"; havana_gene "OTTHUMG00000000945.15"; havana_transcript "O…
chr1	HAVANA	exon	1871755	1871842	.	-	.	gene_id "ENSG00000142609.13"; transcript_id "ENST00000493964.1"; gene_type "protein_coding"; gene_status "KNOWN"; gene_name "C1orf222"; transcript_type "protein_coding"; transcript_status "PUTATIVE"; transcript_name "C1orf222-010"; exon_number 6; exon_id "ENSE00001844333.1"; level 1; tag "mRNA_start_NF"; tag "cds_start_NF"; tag "exp_conf"; havana_gene "OTTHUMG00000000945.15"; havana_transcript "O…
chr1	HAVANA	exon	1871033	1871206	.	-	.	gene_id "ENSG00000142609.13"; transcript_id "ENST00000493964.1"; gene_type "protein_coding"; gene_status "KNOWN"; gene_name "C1orf222"; transcript_type "protein_coding"; transcript_status "PUTATIVE"; transcript_name "C1orf222-010"; exon_number 7; exon_id "ENSE00001931348.1"; level 1; tag "mRNA_start_NF"; tag "cds_start_NF"; tag "exp_conf"; havana_gene "OTTHUMG00000000945.15"; havana_transcript "O…
chr1	HAVANA	exon	1870294	1870427	.	-	.	gene_id "ENSG00000142609.13"; transcript_id "ENST00000493964.1"; gene_type "protein_coding"; gene_status "KNOWN"; gene_name "C1orf222"; transcript_type "protein_coding"; transcript_status "PUTATIVE"; transcript_name "C1orf222-010"; exon_number 8; exon_id "ENSE00001958120.1"; level 1; tag "mRNA_start_NF"; tag "cds_start_NF"; tag "exp_conf"; havana_gene "OTTHUMG00000000945.15"; havana_transcript "O…
chr1	HAVANA	exon	1861499	1861775	.	-	.	gene_id "ENSG00000142609.13"; transcript_id "ENST00000493964.1"; gene_type "protein_coding"; gene_status "KNOWN"; gene_name "C1orf222"; transcript_type "protein_coding"; transcript_status "PUTATIVE"; transcript_name "C1orf222-010"; exon_number 9; exon_id "ENSE00001896802.1"; level 1; tag "mRNA_start_NF"; tag "cds_start_NF"; tag "exp_conf"; havana_gene "OTTHUMG00000000945.15"; havana_transcript "O…
chr1	HAVANA	exon	1860223	1860321	.	-	.	gene_id "ENSG00000142609.13"; transcript_id "ENST00000493964.1"; gene_type "protein_coding"; gene_status "KNOWN"; gene_name "C1orf222"; transcript_type "protein_coding"; transcript_status "PUTATIVE"; transcript_name "C1orf222-010"; exon_number 10; exon_id "ENSE00001924949.1"; level 1; tag "mRNA_start_NF"; tag "cds_start_NF"; tag "exp_conf"; havana_gene "OTTHUMG00000000945.15"; havana_transcript "…
chr1	HAVANA	exon	1859046	1859185	.	-	.	gene_id "ENSG00000142609.13"; transcript_id "ENST00000493964.1"; gene_type "protein_coding"; gene_status "KNOWN"; gene_name "C1orf222"; transcript_type "protein_coding"; transcript_status "PUTATIVE"; transcript_name "C1orf222-010"; exon_number 11; exon_id "ENSE00001767669.1"; level 1; tag "mRNA_start_NF"; tag "cds_start_NF"; tag "exp_conf"; havana_gene "OTTHUMG00000000945.15"; havana_transcript "…
chr1	HAVANA	exon	1858333	1858467	.	-	.	gene_id "ENSG00000142609.13"; transcript_id "ENST00000493964.1"; gene_type "protein_coding"; gene_status "KNOWN"; gene_name "C1orf222"; transcript_type "protein_coding"; transcript_status "PUTATIVE"; transcript_name "C1orf222-010"; exon_number 12; exon_id "ENSE00001696103.1"; level 1; tag "mRNA_start_NF"; tag "cds_start_NF"; tag "exp_conf"; havana_gene "OTTHUMG00000000945.15"; havana_transcript "…
chr1	HAVANA	exon	1858091	1858200	.	-	.	gene_id "ENSG00000142609.13"; transcript_id "ENST00000493964.1"; gene_type "protein_coding"; gene_status "KNOWN"; gene_name "C1orf222"; transcript_type "protein_coding"; transcript_status "PUTATIVE"; transcript_name "C1orf222-010"; exon_number 13; exon_id "ENSE00003528963.1"; level 1; tag "mRNA_start_NF"; tag "cds_start_NF"; tag "exp_conf"; havana_gene "OTTHUMG00000000945.15"; havana_transcript "…
chr1	HAVANA	exon	1857896	1857951	.	-	.	gene_id "ENSG00000142609.13"; transcript_id "ENST00000493964.1"; gene_type "protein_coding"; gene_status "KNOWN"; gene_name "C1orf222"; transcript_type "protein_coding"; transcript_status "PUTATIVE"; transcript_name "C1orf222-010"; exon_number 14; exon_id "ENSE00003478389.1"; level 1; tag "mRNA_start_NF"; tag "cds_start_NF"; tag "exp_conf"; havana_gene "OTTHUMG00000000945.15"; havana_transcript "…
chr1	HAVANA	exon	1857667	1857786	.	-	.	gene_id "ENSG00000142609.13"; transcript_id "ENST00000493964.1"; gene_type "protein_coding"; gene_status "KNOWN"; gene_name "C1orf222"; transcript_type "protein_coding"; transcript_status "PUTATIVE"; transcript_name "C1orf222-010"; exon_number 15; exon_id "ENSE00003650472.1"; level 1; tag "mRNA_start_NF"; tag "cds_start_NF"; tag "exp_conf"; havana_gene "OTTHUMG00000000945.15"; havana_transcript "…
chr1	HAVANA	exon	1857222	1857377	.	-	.	gene_id "ENSG00000142609.13"; transcript_id "ENST00000493964.1"; gene_type "protein_coding"; gene_status "KNOWN"; gene_name "C1orf222"; transcript_type "protein_coding"; transcript_status "PUTATIVE"; transcript_name "C1orf222-010"; exon_number 16; exon_id "ENSE00003522881.1"; level 1; tag "mRNA_start_NF"; tag "cds_start_NF"; tag "exp_conf"; havana_gene "OTTHUMG00000000945.15"; havana_transcript "…
chr1	HAVANA	exon	1855830	1855959	.	-	.	gene_id "ENSG00000142609.13"; transcript_id "ENST00000493964.1"; gene_type "protein_coding"; gene_status "KNOWN"; gene_name "C1orf222"; transcript_type "protein_coding"; transcript_status "PUTATIVE"; transcript_name "C1orf222-010"; exon_number 17; exon_id "ENSE00003622276.1"; level 1; tag "mRNA_start_NF"; tag "cds_start_NF"; tag "exp_conf"; havana_gene "OTTHUMG00000000945.15"; havana_transcript "…
chr1	HAVANA	exon	1855214	1855368	.	-	.	gene_id "ENSG00000142609.13"; transcript_id "ENST00000493964.1"; gene_type "protein_coding"; gene_status "KNOWN"; gene_name "C1orf222"; transcript_type "protein_coding"; transcript_status "PUTATIVE"; transcript_name "C1orf222-010"; exon_number 18; exon_id "ENSE00003634604.1"; level 1; tag "mRNA_start_NF"; tag "cds_start_NF"; tag "exp_conf"; havana_gene "OTTHUMG00000000945.15"; havana_transcript "…
chr1	HAVANA	exon	1854806	1854938	.	-	.	gene_id "ENSG00000142609.13"; transcript_id "ENST00000493964.1"; gene_type "protein_coding"; gene_status "KNOWN"; gene_name "C1orf222"; transcript_type "protein_coding"; transcript_status "PUTATIVE"; transcript_name "C1orf222-010"; exon_number 19; exon_id "ENSE00003536274.1"; level 1; tag "mRNA_start_NF"; tag "cds_start_NF"; tag "exp_conf"; havana_gene "OTTHUMG00000000945.15"; havana_transcript "…
chr1	HAVANA	exon	1854424	1854554	.	-	.	gene_id "ENSG00000142609.13"; transcript_id "ENST00000493964.1"; gene_type "protein_coding"; gene_status "KNOWN"; gene_name "C1orf222"; transcript_type "protein_coding"; transcript_status "PUTATIVE"; transcript_name "C1orf222-010"; exon_number 20; exon_id "ENSE00001895150.1"; level 1; tag "mRNA_start_NF"; tag "cds_start_NF"; tag "exp_conf"; havana_gene "OTTHUMG00000000945.15"; havana_transcript "…
chr1	HAVANA	exon	1853726	1853827	.	-	.	gene_id "ENSG00000142609.13"; transcript_id "ENST00000493964.1"; gene_type "protein_coding"; gene_status "KNOWN"; gene_name "C1orf222"; transcript_type "protein_coding"; transcript_status "PUTATIVE"; transcript_name "C1orf222-010"; exon_number 21; exon_id "ENSE00001948387.1"; level 1; tag "mRNA_start_NF"; tag "cds_start_NF"; tag "exp_conf"; havana_gene "OTTHUMG00000000945.15"; havana_transcript "…
chr1	HAVANA	exon	1922329	1922368	.	-	.	gene_id "ENSG00000142609.13"; transcript_id "ENST00000378590.4"; gene_type "protein_coding"; gene_status "KNOWN"; gene_name "C1orf222"; transcript_type "protein_coding"; transcript_status "PUTATIVE"; transcript_name "C1orf222-008"; exon_number 1; exon_id "ENSE00001764313.1"; level 2; tag "mRNA_start_NF"; tag "cds_start_NF"; havana_gene "OTTHUMG00000000945.15"; havana_transcript "OTTHUMT0000010028…
chr1	HAVANA	exon	1920328	1920412	.	-	.	gene_id "ENSG00000142609.13"; transcript_id "ENST00000378590.4"; gene_type "protein_coding"; gene_status "KNOWN"; gene_name "C1orf222"; transcript_type "protein_coding"; transcript_status "PUTATIVE"; transcript_name "C1orf222-008"; exon_number 2; exon_id "ENSE00003585076.1"; level 2; tag "mRNA_start_NF"; tag "cds_start_NF"; havana_gene "OTTHUMG00000000945.15"; havana_transcript "OTTHUMT0000010028…
chr1	HAVANA	exon	1919951	1920094	.	-	.	gene_id "ENSG00000142609.13"; transcript_id "ENST00000378590.4"; gene_type "protein_coding"; gene_status "KNOWN"; gene_name "C1orf222"; transcript_type "protein_coding"; transcript_status "PUTATIVE"; transcript_name "C1orf222-008"; exon_number 3; exon_id "ENSE00003514677.1"; level 2; tag "mRNA_start_NF"; tag "cds_start_NF"; havana_gene "OTTHUMG00000000945.15"; havana_transcript "OTTHUMT0000010028…
chr1	HAVANA	exon	1919401	1919572	.	-	.	gene_id "ENSG00000142609.13"; transcript_id "ENST00000378590.4"; gene_type "protein_coding"; gene_status "KNOWN"; gene_name "C1orf222"; transcript_type "protein_coding"; transcript_status "PUTATIVE"; transcript_name "C1orf222-008"; exon_number 4; exon_id "ENSE00001727325.1"; level 2; tag "mRNA_start_NF"; tag "cds_start_NF"; havana_gene "OTTHUMG00000000945.15"; havana_transcript "OTTHUMT0000010028…
chr1	HAVANA	exon	2398898	2399101	.	+	.	gene_id "ENSG00000149527.13"; transcript_id "ENST00000449969.1"; gene_type "protein_coding"; gene_status "KNOWN"; gene_name "PLCH2"; transcript_type "protein_coding"; transcript_status "KNOWN"; transcript_name "PLCH2-008"; exon_number 1; exon_id "ENSE00001780479.1"; level 2; tag "non_canonical_conserved"; tag "basic"; havana_gene "OTTHUMG00000000719.3"; havana_transcript "OTTHUMT00000001798.2";
chr1	HAVANA	exon	2409915	2410061	.	+	.	gene_id "ENSG00000149527.13"; transcript_id "ENST00000449969.1"; gene_type "protein_coding"; gene_status "KNOWN"; gene_name "PLCH2"; transcript_type "protein_coding"; transcript_status "KNOWN"; transcript_name "PLCH2-008"; exon_number 2; exon_id "ENSE00003499259.1"; level 2; tag "non_canonical_conserved"; tag "basic"; havana_gene "OTTHUMG00000000719.3"; havana_transcript "OTTHUMT00000001798.2";
chr1	HAVANA	exon	2411173	2411417	.	+	.	gene_id "ENSG00000149527.13"; transcript_id "ENST00000449969.1"; gene_type "protein_coding"; gene_status "KNOWN"; gene_name "PLCH2"; transcript_type "protein_coding"; transcript_status "KNOWN"; transcript_name "PLCH2-008"; exon_number 3; exon_id "ENSE00001400676.3"; level 2; tag "non_canonical_conserved"; tag "basic"; havana_gene "OTTHUMG00000000719.3"; havana_transcript "OTTHUMT00000001798.2";
chr1	HAVANA	exon	2411623	2411751	.	+	.	gene_id "ENSG00000149527.13"; transcript_id "ENST00000449969.1"; gene_type "protein_coding"; gene_status "KNOWN"; gene_name "PLCH2"; transcript_type "protein_coding"; transcript_status "KNOWN"; transcript_name "PLCH2-008"; exon_number 4; exon_id "ENSE00003553212.1"; level 2; tag "non_canonical_conserved"; tag "basic"; havana_gene "OTTHUMG00000000719.3"; havana_transcript "OTTHUMT00000001798.2";
chr1	HAVANA	exon	2415887	2416057	.	+	.	gene_id "ENSG00000149527.13"; transcript_id "ENST00000449969.1"; gene_type "protein_coding"; gene_status "KNOWN"; gene_name "PLCH2"; transcript_type "protein_coding"; transcript_status "KNOWN"; transcript_name "PLCH2-008"; exon_number 5; exon_id "ENSE00003472793.1"; level 2; tag "non_canonical_conserved"; tag "basic"; havana_gene "OTTHUMG00000000719.3"; havana_transcript "OTTHUMT00000001798.2";
chr1	HAVANA	exon	2418346	2418439	.	+	.	gene_id "ENSG00000149527.13"; transcript_id "ENST00000449969.1"; gene_type "protein_coding"; gene_status "KNOWN"; gene_name "PLCH2"; transcript_type "protein_coding"; transcript_status "KNOWN"; transcript_name "PLCH2-008"; exon_number 6; exon_id "ENSE00003465003.1"; level 2; tag "non_canonical_conserved"; tag "basic"; havana_gene "OTTHUMG00000000719.3"; havana_transcript "OTTHUMT00000001798.2";
chr1	HAVANA	exon	2418612	2418815	.	+	.	gene_id "ENSG00000149527.13"; transcript_id "ENST00000449969.1"; gene_type "protein_coding"; gene_status "KNOWN"; gene_name "PLCH2"; transcript_type "protein_coding"; transcript_status "KNOWN"; transcript_name "PLCH2-008"; exon_number 7; exon_id "ENSE00003688902.1"; level 2; tag "non_canonical_conserved"; tag "basic"; havana_gene "OTTHUMG00000000719.3"; havana_transcript "OTTHUMT00000001798.2";
chr1	HAVANA	exon	2419037	2419157	.	+	.	gene_id "ENSG00000149527.13"; transcript_id "ENST00000449969.1"; gene_type "protein_coding"; gene_status "KNOWN"; gene_name "PLCH2"; transcript_type "protein_coding"; transcript_status "KNOWN"; transcript_name "PLCH2-008"; exon_number 8; exon_id "ENSE00003552203.1"; level 2; tag "non_canonical_conserved"; tag "basic"; havana_gene "OTTHUMG00000000719.3"; havana_transcript "OTTHUMT00000001798.2";
chr1	HAVANA	exon	2420646	2420817	.	+	.	gene_id "ENSG00000149527.13"; transcript_id "ENST00000449969.1"; gene_type "protein_coding"; gene_status "KNOWN"; gene_name "PLCH2"; transcript_type "protein_coding"; transcript_status "KNOWN"; transcript_name "PLCH2-008"; exon_number 9; exon_id "ENSE00003472855.1"; level 2; tag "non_canonical_conserved"; tag "basic"; havana_gene "OTTHUMG00000000719.3"; havana_transcript "OTTHUMT00000001798.2";
chr1	HAVANA	exon	2421199	2421306	.	+	.	gene_id "ENSG00000149527.13"; transcript_id "ENST00000449969.1"; gene_type "protein_coding"; gene_status "KNOWN"; gene_name "PLCH2"; transcript_type "protein_coding"; transcript_status "KNOWN"; transcript_name "PLCH2-008"; exon_number 10; exon_id "ENSE00003517403.1"; level 2; tag "non_canonical_conserved"; tag "basic"; havana_gene "OTTHUMG00000000719.3"; havana_transcript "OTTHUMT00000001798.2";
chr1	HAVANA	exon	2422631	2422774	.	+	.	gene_id "ENSG00000149527.13"; transcript_id "ENST00000449969.1"; gene_type "protein_coding"; gene_status "KNOWN"; gene_name "PLCH2"; transcript_type "protein_coding"; transcript_status "KNOWN"; transcript_name "PLCH2-008"; exon_number 11; exon_id "ENSE00003582994.1"; level 2; tag "non_canonical_conserved"; tag "basic"; havana_gene "OTTHUMG00000000719.3"; havana_transcript "OTTHUMT00000001798.2";
chr1	HAVANA	exon	2426295	2426387	.	+	.	gene_id "ENSG00000149527.13"; transcript_id "ENST00000449969.1"; gene_type "protein_coding"; gene_status "KNOWN"; gene_name "PLCH2"; transcript_type "protein_coding"; transcript_status "KNOWN"; transcript_name "PLCH2-008"; exon_number 12; exon_id "ENSE00003684947.1"; level 2; tag "non_canonical_conserved"; tag "basic"; havana_gene "OTTHUMG00000000719.3"; havana_transcript "OTTHUMT00000001798.2";
chr1	HAVANA	exon	2426927	2427009	.	+	.	gene_id "ENSG00000149527.13"; transcript_id "ENST00000449969.1"; gene_type "protein_coding"; gene_status "KNOWN"; gene_name "PLCH2"; transcript_type "protein_coding"; transcript_status "KNOWN"; transcript_name "PLCH2-008"; exon_number 13; exon_id "ENSE00003535221.1"; level 2; tag "non_canonical_conserved"; tag "basic"; havana_gene "OTTHUMG00000000719.3"; havana_transcript "OTTHUMT00000001798.2";
chr1	HAVANA	exon	2428046	2428143	.	+	.	gene_id "ENSG00000149527.13"; transcript_id "ENST00000449969.1"; gene_type "protein_coding"; gene_status "KNOWN"; gene_name "PLCH2"; transcript_type "protein_coding"; transcript_status "KNOWN"; transcript_name "PLCH2-008"; exon_number 14; exon_id "ENSE00003559057.1"; level 2; tag "non_canonical_conserved"; tag "basic"; havana_gene "OTTHUMG00000000719.3"; havana_transcript "OTTHUMT00000001798.2";
chr1	HAVANA	exon	2428267	2428449	.	+	.	gene_id "ENSG00000149527.13"; transcript_id "ENST00000449969.1"; gene_type "protein_coding"; gene_status "KNOWN"; gene_name "PLCH2"; transcript_type "protein_coding"; transcript_status "KNOWN"; transcript_name "PLCH2-008"; exon_number 15; exon_id "ENSE00003516954.1"; level 2; tag "non_canonical_conserved"; tag "basic"; havana_gene "OTTHUMG00000000719.3"; havana_transcript "OTTHUMT00000001798.2";
chr1	HAVANA	exon	2428941	2429048	.	+	.	gene_id "ENSG00000149527.13"; transcript_id "ENST00000449969.1"; gene_type "protein_coding"; gene_status "KNOWN"; gene_name "PLCH2"; transcript_type "protein_coding"; transcript_status "KNOWN"; transcript_name "PLCH2-008"; exon_number 16; exon_id "ENSE00003616922.1"; level 2; tag "non_canonical_conserved"; tag "basic"; havana_gene "OTTHUMG00000000719.3"; havana_transcript "OTTHUMT00000001798.2";
chr1	HAVANA	exon	2429962	2430086	.	+	.	gene_id "ENSG00000149527.13"; transcript_id "ENST00000449969.1"; gene_type "protein_coding"; gene_status "KNOWN"; gene_name "PLCH2"; transcript_type "protein_coding"; transcript_status "KNOWN"; transcript_name "PLCH2-008"; exon_number 17; exon_id "ENSE00003653363.1"; level 2; tag "non_canonical_conserved"; tag "basic"; havana_gene "OTTHUMG00000000719.3"; havana_transcript "OTTHUMT00000001798.2";
chr1	HAVANA	exon	2430183	2430267	.	+	.	gene_id "ENSG00000149527.13"; transcript_id "ENST00000449969.1"; gene_type "protein_coding"; gene_status "KNOWN"; gene_name "PLCH2"; transcript_type "protein_coding"; transcript_status "KNOWN"; transcript_name "PLCH2-008"; exon_number 18; exon_id "ENSE00003492751.1"; level 2; tag "non_canonical_conserved"; tag "basic"; havana_gene "OTTHUMG00000000719.3"; havana_transcript "OTTHUMT00000001798.2";
chr1	HAVANA	exon	2430523	2430669	.	+	.	gene_id "ENSG00000149527.13"; transcript_id "ENST00000449969.1"; gene_type "protein_coding"; gene_status "KNOWN"; gene_name "PLCH2"; transcript_type "protein_coding"; transcript_status "KNOWN"; transcript_name "PLCH2-008"; exon_number 19; exon_id "ENSE00003685158.1"; level 2; tag "non_canonical_conserved"; tag "basic"; havana_gene "OTTHUMG00000000719.3"; havana_transcript "OTTHUMT00000001798.2";
chr1	HAVANA	exon	2431080	2431159	.	+	.	gene_id "ENSG00000149527.13"; transcript_id "ENST00000449969.1"; gene_type "protein_coding"; gene_status "KNOWN"; gene_name "PLCH2"; transcript_type "protein_coding"; transcript_status "KNOWN"; transcript_name "PLCH2-008"; exon_number 20; exon_id "ENSE00003658295.1"; level 2; tag "non_canonical_conserved"; tag "basic"; havana_gene "OTTHUMG00000000719.3"; havana_transcript "OTTHUMT00000001798.2";
chr1	HAVANA	exon	2433551	2434349	.	+	.	gene_id "ENSG00000149527.13"; transcript_id "ENST00000449969.1"; gene_type "protein_coding"; gene_status "KNOWN"; gene_name "PLCH2"; transcript_type "protein_coding"; transcript_status "KNOWN"; transcript_name "PLCH2-008"; exon_number 21; exon_id "ENSE00001697293.1"; level 2; tag "non_canonical_conserved"; tag "basic"; havana_gene "OTTHUMG00000000719.3"; havana_transcript "OTTHUMT00000001798.2";
chr1	HAVANA	exon	2435056	2436965	.	+	.	gene_id "ENSG00000149527.13"; transcript_id "ENST00000449969.1"; gene_type "protein_coding"; gene_status "KNOWN"; gene_name "PLCH2"; transcript_type "protein_coding"; transcript_status "KNOWN"; transcript_name "PLCH2-008"; exon_number 22; exon_id "ENSE00001701479.1"; level 2; tag "non_canonical_conserved"; tag "basic"; havana_gene "OTTHUMG00000000719.3"; havana_transcript "OTTHUMT00000001798.2";
chr1	ENSEMBL	exon	2407754	2408151	.	+	.	gene_id "ENSG00000149527.13"; transcript_id "ENST00000378488.3"; gene_type "protein_coding"; gene_status "KNOWN"; gene_name "PLCH2"; transcript_type "protein_coding"; transcript_status "KNOWN"; transcript_name "PLCH2-203"; exon_number 1; exon_id "ENSE00003473982.1"; level 3; tag "basic"; havana_gene "OTTHUMG00000000719.3";
chr1	ENSEMBL	exon	2409915	2410061	.	+	.	gene_id "ENSG00000149527.13"; transcript_id "ENST00000378488.3"; gene_type "protein_coding"; gene_status "KNOWN"; gene_name "PLCH2"; transcript_type "protein_coding"; transcript_status "KNOWN"; transcript_name "PLCH2-203"; exon_number 2; exon_id "ENSE00003499259.1"; level 3; tag "basic"; havana_gene "OTTHUMG00000000719.3";
chr1	ENSEMBL	exon	2411173	2411417	.	+	.	gene_id "ENSG00000149527.13"; transcript_id "ENST00000378488.3"; gene_type "protein_coding"; gene_status "KNOWN"; gene_name "PLCH2"; transcript_type "protein_coding"; transcript_status "KNOWN"; transcript_name "PLCH2-203"; exon_number 3; exon_id "ENSE00001400676.3"; level 3; tag "basic"; havana_gene "OTTHUMG00000000719.3";
chr1	ENSEMBL	exon	2411623	2411751	.	+	.	gene_id "ENSG00000149527.13"; transcript_id "ENST00000378488.3"; gene_type "protein_coding"; gene_status "KNOWN"; gene_name "PLCH2"; transcript_type "protein_coding"; transcript_status "KNOWN"; transcript_name "PLCH2-203"; exon_number 4; exon_id "ENSE00003553212.1"; level 3; tag "basic"; havana_gene "OTTHUMG00000000719.3";
chr1	ENSEMBL	exon	2415887	2416057	.	+	.	gene_id "ENSG00000149527.13"; transcript_id "ENST00000378488.3"; gene_type "protein_coding"; gene_status "KNOWN"; gene_name "PLCH2"; transcript_type "protein_coding"; transcript_status "KNOWN"; transcript_name "PLCH2-203"; exon_number 5; exon_id "ENSE00003472793.1"; level 3; tag "basic"; havana_gene "OTTHUMG00000000719.3";
chr1	ENSEMBL	exon	2418346	2418439	.	+	.	gene_id "ENSG00000149527.13"; transcript_id "ENST00000378488.3"; gene_type "protein_coding"; gene_status "KNOWN"; gene_name "PLCH2"; transcript_type "protein_coding"; transcript_status "KNOWN"; transcript_name "PLCH2-203"; exon_number 6; exon_id "ENSE00003465003.1"; level 3; tag "basic"; havana_gene "OTTHUMG00000000719.3";
chr1	ENSEMBL	exon	2418612	2418815	.	+	.	gene_id "ENSG00000149527.13"; transcript_id "ENST00000378488.3"; gene_type "protein_coding"; gene_status "KNOWN"; gene_name "PLCH2"; transcript_type "protein_coding"; transcript_status "KNOWN"; transcript_name "PLCH2-203"; exon_number 7; exon_id "ENSE00003688902.1"; level 3; tag "basic"; havana_gene "OTTHUMG00000000719.3";
chr1	ENSEMBL	exon	2419037	2419157	.	+	.	gene_id "ENSG00000149527.13"; transcript_id "ENST00000378488.3"; gene_type "protein_coding"; gene_status "KNOWN"; gene_name "PLCH2"; transcript_type "protein_coding"; transcript_status "KNOWN"; transcript_name "PLCH2-203"; exon_number 8; exon_id "ENSE00003552203.1"; level 3; tag "basic"; havana_gene "OTTHUMG00000000719.3";
chr1	ENSEMBL	exon	2420646	2420817	.	+	.	gene_id "ENSG00000149527.13"; transcript_id "ENST00000378488.3"; gene_type "protein_coding"; gene_status "KNOWN"; gene_name "PLCH2"; transcript_type "protein_coding"; transcript_status "KNOWN"; transcript_name "PLCH2-203"; exon_number 9; exon_id "ENSE00003472855.1"; level 3; tag "basic"; havana_gene "OTTHUMG00000000719.3";
chr1	ENSEMBL	exon	2421199	2421306	.	+	.	gene_id "ENSG00000149527.13"; transcript_id "ENST00000378488.3"; gene_type "protein_coding"; gene_status "KNOWN"; gene_name "PLCH2"; transcript_type "protein_coding"; transcript_status "KNOWN"; transcript_name "PLCH2-203"; exon_number 10; exon_id "ENSE00003517403.1"; level 3; tag "basic"; havana_gene "OTTHUMG00000000719.3";
chr1	ENSEMBL	exon	2422631	2422774	.	+	.	gene_id "ENSG00000149527.13"; transcript_id "ENST00000378488.3"; gene_type "protein_coding"; gene_status "KNOWN"; gene_name "PLCH2"; transcript_type "protein_coding"; transcript_status "KNOWN"; transcript_name "PLCH2-203"; exon_number 11; exon_id "ENSE00003582994.1"; level 3; tag "basic"; havana_gene "OTTHUMG00000000719.3";
chr1	ENSEMBL	exon	2426295	2426387	.	+	.	gene_id "ENSG00000149527.13"; transcript_id "ENST00000378488.3"; gene_type "protein_coding"; gene_status "KNOWN"; gene_name "PLCH2"; transcript_type "protein_coding"; transcript_status "KNOWN"; transcript_name "PLCH2-203"; exon_number 12; exon_id "ENSE00003684947.1"; level 3; tag "basic"; havana_gene "OTTHUMG00000000719.3";
chr1	ENSEMBL	exon	2426927	2427009	.	+	.	gene_id "ENSG00000149527.13"; transcript_id "ENST00000378488.3"; gene_type "protein_coding"; gene_status "KNOWN"; gene_name "PLCH2"; transcript_type "protein_coding"; transcript_status "KNOWN"; transcript_name "PLCH2-203"; exon_number 13; exon_id "ENSE00003535221.1"; level 3; tag "basic"; havana_gene "OTTHUMG00000000719.3";
chr1	ENSEMBL	exon	2428046	2428143	.	+	.	gene_id "ENSG00000149527.13"; transcript_id "ENST00000378488.3"; gene_type "protein_coding"; gene_status "KNOWN"; gene_name "PLCH2"; transcript_type "protein_coding"; transcript_status "KNOWN"; transcript_name "PLCH2-203"; exon_number 14; exon_id "ENSE00003559057.1"; level 3; tag "basic"; havana_gene "OTTHUMG00000000719.3";
chr1	ENSEMBL	exon	2428267	2428449	.	+	.	gene_id "ENSG00000149527.13"; transcript_id "ENST00000378488.3"; gene_type "protein_coding"; gene_status "KNOWN"; gene_name "PLCH2"; transcript_type "protein_coding"; transcript_status "KNOWN"; transcript_name "PLCH2-203"; exon_number 15; exon_id "ENSE00003516954.1"; level 3; tag "basic"; havana_gene "OTTHUMG00000000719.3";
chr1	ENSEMBL	exon	2429962	2430086	.	+	.	gene_id "ENSG00000149527.13"; transcript_id "ENST00000378488.3"; gene_type "protein_coding"; gene_status "KNOWN"; gene_name "PLCH2"; transcript_type "protein_coding"; transcript_status "KNOWN"; transcript_name "PLCH2-203"; exon_number 16; exon_id "ENSE00003653363.1"; level 3; tag "basic"; havana_gene "OTTHUMG00000000719.3";
chr1	ENSEMBL	exon	2430183	2430267	.	+	.	gene_id "ENSG00000149527.13"; transcript_id "ENST00000378488.3"; gene_type "protein_coding"; gene_status "KNOWN"; gene_name "PLCH2"; transcript_type "protein_coding"; transcript_status "KNOWN"; transcript_name "PLCH2-203"; exon_number 17; exon_id "ENSE00003492751.1"; level 3; tag "basic"; havana_gene "OTTHUMG00000000719.3";
chr1	ENSEMBL	exon	2430523	2430669	.	+	.	gene_id "ENSG00000149527.13"; transcript_id "ENST00000378488.3"; gene_type "protein_coding"; gene_status "KNOWN"; gene_name "PLCH2"; transcript_type "protein_coding"; transcript_status "KNOWN"; transcript_name "PLCH2-203"; exon_number 18; exon_id "ENSE00003685158.1"; level 3; tag "basic"; havana_gene "OTTHUMG00000000719.3";
chr1	ENSEMBL	exon	2431080	2431159	.	+	.	gene_id "ENSG00000149527.13"; transcript_id "ENST00000378488.3"; gene_type "protein_coding"; gene_status "KNOWN"; gene_name "PLCH2"; transcript_type "protein_coding"; transcript_status "KNOWN"; transcript_name "PLCH2-203"; exon_number 19; exon_id "ENSE00003658295.1"; level 3; tag "basic"; havana_gene "OTTHUMG00000000719.3";
chr1	ENSEMBL	exon	2433551	2433848	.	+	.	gene_id "ENSG00000149527.13"; transcript_id "ENST00000378488.3"; gene_type "protein_coding"; gene_status "KNOWN"; gene_name "PLCH2"; transcript_type "protein_coding"; transcript_status "KNOWN"; transcript_name "PLCH2-203"; exon_number 20; exon_id "ENSE00003596489.1"; level 3; tag "basic"; havana_gene "OTTHUMG00000000719.3";
chr1	ENSEMBL	exon	2435361	2436964	.	+	.	gene_id "ENSG00000149527.13"; transcript_id "ENST00000378488.3"; gene_type "protein_coding"; gene_status "KNOWN"; gene_name "PLCH2"; transcript_type "protein_coding"; transcript_status "KNOWN"; transcript_name "PLCH2-203"; exon_number 21; exon_id "ENSE00001420069.3"; level 3; tag "basic"; havana_gene "OTTHUMG00000000719.3";
chr1	HAVANA	exon	2487078	2487106	.	+	.	gene_id "ENSG00000157873.13"; transcript_id "ENST00000426449.1"; gene_type "protein_coding"; gene_status "KNOWN"; gene_name "TNFRSF14"; transcript_type "protein_coding"; transcript_status "KNOWN"; transcript_name "TNFRSF14-011"; exon_number 1; exon_id "ENSE00001759361.1"; level 2; tag "alternative_5_UTR"; tag "mRNA_end_NF"; tag "cds_end_NF"; havana_gene "OTTHUMG00000000792.16"; havana_transcript …
chr1	HAVANA	exon	2488024	2488172	.	+	.	gene_id "ENSG00000157873.13"; transcript_id "ENST00000426449.1"; gene_type "protein_coding"; gene_status "KNOWN"; gene_name "TNFRSF14"; transcript_type "protein_coding"; transcript_status "KNOWN"; transcript_name "TNFRSF14-011"; exon_number 2; exon_id "ENSE00001576845.1"; level 2; tag "alternative_5_UTR"; tag "mRNA_end_NF"; tag "cds_end_NF"; havana_gene "OTTHUMG00000000792.16"; havana_transcript …
chr1	HAVANA	exon	2489165	2489273	.	+	.	gene_id "ENSG00000157873.13"; transcript_id "ENST00000426449.1"; gene_type "protein_coding"; gene_status "KNOWN"; gene_name "TNFRSF14"; transcript_type "protein_coding"; transcript_status "KNOWN"; transcript_name "TNFRSF14-011"; exon_number 3; exon_id "ENSE00003529037.1"; level 2; tag "alternative_5_UTR"; tag "mRNA_end_NF"; tag "cds_end_NF"; havana_gene "OTTHUMG00000000792.16"; havana_transcript …
chr1	HAVANA	exon	2489782	2489907	.	+	.	gene_id "ENSG00000157873.13"; transcript_id "ENST00000426449.1"; gene_type "protein_coding"; gene_status "KNOWN"; gene_name "TNFRSF14"; transcript_type "protein_coding"; transcript_status "KNOWN"; transcript_name "TNFRSF14-011"; exon_number 4; exon_id "ENSE00003537553.1"; level 2; tag "alternative_5_UTR"; tag "mRNA_end_NF"; tag "cds_end_NF"; havana_gene "OTTHUMG00000000792.16"; havana_transcript …
chr1	HAVANA	exon	2491262	2491417	.	+	.	gene_id "ENSG00000157873.13"; transcript_id "ENST00000426449.1"; gene_type "protein_coding"; gene_status "KNOWN"; gene_name "TNFRSF14"; transcript_type "protein_coding"; transcript_status "KNOWN"; transcript_name "TNFRSF14-011"; exon_number 5; exon_id "ENSE00003526946.1"; level 2; tag "alternative_5_UTR"; tag "mRNA_end_NF"; tag "cds_end_NF"; havana_gene "OTTHUMG00000000792.16"; havana_transcript …
chr1	HAVANA	exon	2492063	2492153	.	+	.	gene_id "ENSG00000157873.13"; transcript_id "ENST00000426449.1"; gene_type "protein_coding"; gene_status "KNOWN"; gene_name "TNFRSF14"; transcript_type "protein_coding"; transcript_status "KNOWN"; transcript_name "TNFRSF14-011"; exon_number 6; exon_id "ENSE00003503406.1"; level 2; tag "alternative_5_UTR"; tag "mRNA_end_NF"; tag "cds_end_NF"; havana_gene "OTTHUMG00000000792.16"; havana_transcript …
chr1	HAVANA	exon	2487661	2487700	.	+	.	gene_id "ENSG00000157873.13"; transcript_id "ENST00000409119.1"; gene_type "protein_coding"; gene_status "KNOWN"; gene_name "TNFRSF14"; transcript_type "protein_coding"; transcript_status "PUTATIVE"; transcript_name "TNFRSF14-009"; exon_number 1; exon_id "ENSE00001587405.1"; level 2; tag "basic"; havana_gene "OTTHUMG00000000792.16"; havana_transcript "OTTHUMT00000002096.2";
chr1	HAVANA	exon	2488024	2488172	.	+	.	gene_id "ENSG00000157873.13"; transcript_id "ENST00000409119.1"; gene_type "protein_coding"; gene_status "KNOWN"; gene_name "TNFRSF14"; transcript_type "protein_coding"; transcript_status "PUTATIVE"; transcript_name "TNFRSF14-009"; exon_number 2; exon_id "ENSE00001576845.1"; level 2; tag "basic"; havana_gene "OTTHUMG00000000792.16"; havana_transcript "OTTHUMT00000002096.2";
chr1	HAVANA	exon	2489165	2489273	.	+	.	gene_id "ENSG00000157873.13"; transcript_id "ENST00000409119.1"; gene_type "protein_coding"; gene_status "KNOWN"; gene_name "TNFRSF14"; transcript_type "protein_coding"; transcript_status "PUTATIVE"; transcript_name "TNFRSF14-009"; exon_number 3; exon_id "ENSE00003529037.1"; level 2; tag "basic"; havana_gene "OTTHUMG00000000792.16"; havana_transcript "OTTHUMT00000002096.2";
chr1	HAVANA	exon	2489782	2489907	.	+	.	gene_id "ENSG00000157873.13"; transcript_id "ENST00000409119.1"; gene_type "protein_coding"; gene_status "KNOWN"; gene_name "TNFRSF14"; transcript_type "protein_coding"; transcript_status "PUTATIVE"; transcript_name "TNFRSF14-009"; exon_number 4; exon_id "ENSE00003537553.1"; level 2; tag "basic"; havana_gene "OTTHUMG00000000792.16"; havana_transcript "OTTHUMT00000002096.2";
chr1	HAVANA	exon	2491262	2491417	.	+	.	gene_id "ENSG00000157873.13"; transcript_id "ENST00000409119.1"; gene_type "protein_coding"; gene_status "KNOWN"; gene_name "TNFRSF14"; transcript_type "protein_coding"; transcript_status "PUTATIVE"; transcript_name "TNFRSF14-009"; exon_number 5; exon_id "ENSE00003526946.1"; level 2; tag "basic"; havana_gene "OTTHUMG00000000792.16"; havana_transcript "OTTHUMT00000002096.2";
chr1	HAVANA	exon	2492063	2492153	.	+	.	gene_id "ENSG00000157873.13"; transcript_id "ENST00000409119.1"; gene_type "protein_coding"; gene_status "KNOWN"; gene_name "TNFRSF14"; transcript_type "protein_coding"; transcript_status "PUTATIVE"; transcript_name "TNFRSF14-009"; exon_number 6; exon_id "ENSE00003475243.1"; level 2; tag "basic"; havana_gene "OTTHUMG00000000792.16"; havana_transcript "OTTHUMT00000002096.2";
chr1	HAVANA	exon	2492933	2493157	.	+	.	gene_id "ENSG00000157873.13"; transcript_id "ENST00000409119.1"; gene_type "protein_coding"; gene_status "KNOWN"; gene_name "TNFRSF14"; transcript_type "protein_coding"; transcript_status "PUTATIVE"; transcript_name "TNFRSF14-009"; exon_number 7; exon_id "ENSE00001579534.1"; level 2; tag "basic"; havana_gene "OTTHUMG00000000792.16"; havana_transcript "OTTHUMT00000002096.2";
chr1	ENSEMBL	exon	2985742	2985860	.	+	.	gene_id "ENSG00000142611.12"; transcript_id "ENST00000442529.2"; gene_type "protein_coding"; gene_status "KNOWN"; gene_name "PRDM16"; transcript_type "protein_coding"; transcript_status "KNOWN"; transcript_name "PRDM16-203"; exon_number 1; exon_id "ENSE00001546396.2"; level 3; tag "basic"; tag "appris_candidate"; havana_gene "OTTHUMG00000000581.9";
chr1	ENSEMBL	exon	3102689	3103038	.	+	.	gene_id "ENSG00000142611.12"; transcript_id "ENST00000442529.2"; gene_type "protein_coding"; gene_status "KNOWN"; gene_name "PRDM16"; transcript_type "protein_coding"; transcript_status "KNOWN"; transcript_name "PRDM16-203"; exon_number 2; exon_id "ENSE00001754112.1"; level 3; tag "basic"; tag "appris_candidate"; havana_gene "OTTHUMG00000000581.9";
chr1	ENSEMBL	exon	3160651	3160701	.	+	.	gene_id "ENSG00000142611.12"; transcript_id "ENST00000442529.2"; gene_type "protein_coding"; gene_status "KNOWN"; gene_name "PRDM16"; transcript_type "protein_coding"; transcript_status "KNOWN"; transcript_name "PRDM16-203"; exon_number 3; exon_id "ENSE00003480863.1"; level 3; tag "basic"; tag "appris_candidate"; havana_gene "OTTHUMG00000000581.9";
chr1	ENSEMBL	exon	3301716	3301850	.	+	.	gene_id "ENSG00000142611.12"; transcript_id "ENST00000442529.2"; gene_type "protein_coding"; gene_status "KNOWN"; gene_name "PRDM16"; transcript_type "protein_coding"; transcript_status "KNOWN"; transcript_name "PRDM16-203"; exon_number 4; exon_id "ENSE00003695725.1"; level 3; tag "basic"; tag "appris_candidate"; havana_gene "OTTHUMG00000000581.9";
chr1	ENSEMBL	exon	3313055	3313157	.	+	.	gene_id "ENSG00000142611.12"; transcript_id "ENST00000442529.2"; gene_type "protein_coding"; gene_status "KNOWN"; gene_name "PRDM16"; transcript_type "protein_coding"; transcript_status "KNOWN"; transcript_name "PRDM16-203"; exon_number 5; exon_id "ENSE00003700221.1"; level 3; tag "basic"; tag "appris_candidate"; havana_gene "OTTHUMG00000000581.9";
chr1	ENSEMBL	exon	3319355	3319562	.	+	.	gene_id "ENSG00000142611.12"; transcript_id "ENST00000442529.2"; gene_type "protein_coding"; gene_status "KNOWN"; gene_name "PRDM16"; transcript_type "protein_coding"; transcript_status "KNOWN"; transcript_name "PRDM16-203"; exon_number 6; exon_id "ENSE00003696962.1"; level 3; tag "basic"; tag "appris_candidate"; havana_gene "OTTHUMG00000000581.9";
chr1	ENSEMBL	exon	3321303	3321450	.	+	.	gene_id "ENSG00000142611.12"; transcript_id "ENST00000442529.2"; gene_type "protein_coding"; gene_status "KNOWN"; gene_name "PRDM16"; transcript_type "protein_coding"; transcript_status "KNOWN"; transcript_name "PRDM16-203"; exon_number 7; exon_id "ENSE00003700688.1"; level 3; tag "basic"; tag "appris_candidate"; havana_gene "OTTHUMG00000000581.9";
chr1	ENSEMBL	exon	3322059	3322212	.	+	.	gene_id "ENSG00000142611.12"; transcript_id "ENST00000442529.2"; gene_type "protein_coding"; gene_status "KNOWN"; gene_name "PRDM16"; transcript_type "protein_coding"; transcript_status "KNOWN"; transcript_name "PRDM16-203"; exon_number 8; exon_id "ENSE00003700645.1"; level 3; tag "basic"; tag "appris_candidate"; havana_gene "OTTHUMG00000000581.9";
chr1	ENSEMBL	exon	3327948	3329364	.	+	.	gene_id "ENSG00000142611.12"; transcript_id "ENST00000442529.2"; gene_type "protein_coding"; gene_status "KNOWN"; gene_name "PRDM16"; transcript_type "protein_coding"; transcript_status "KNOWN"; transcript_name "PRDM16-203"; exon_number 9; exon_id "ENSE00003695658.1"; level 3; tag "basic"; tag "appris_candidate"; havana_gene "OTTHUMG00000000581.9";
chr1	ENSEMBL	exon	3331127	3331211	.	+	.	gene_id "ENSG00000142611.12"; transcript_id "ENST00000442529.2"; gene_type "protein_coding"; gene_status "KNOWN"; gene_name "PRDM16"; transcript_type "protein_coding"; transcript_status "KNOWN"; transcript_name "PRDM16-203"; exon_number 10; exon_id "ENSE00001582537.1"; level 3; tag "basic"; tag "appris_candidate"; havana_gene "OTTHUMG00000000581.9";
chr1	ENSEMBL	exon	3334392	3334561	.	+	.	gene_id "ENSG00000142611.12"; transcript_id "ENST00000442529.2"; gene_type "protein_coding"; gene_status "KNOWN"; gene_name "PRDM16"; transcript_type "protein_coding"; transcript_status "KNOWN"; transcript_name "PRDM16-203"; exon_number 11; exon_id "ENSE00003699052.1"; level 3; tag "basic"; tag "appris_candidate"; havana_gene "OTTHUMG00000000581.9";
chr1	ENSEMBL	exon	3335231	3335308	.	+	.	gene_id "ENSG00000142611.12"; transcript_id "ENST00000442529.2"; gene_type "protein_coding"; gene_status "KNOWN"; gene_name "PRDM16"; transcript_type "protein_coding"; transcript_status "KNOWN"; transcript_name "PRDM16-203"; exon_number 12; exon_id "ENSE00003698430.1"; level 3; tag "basic"; tag "appris_candidate"; havana_gene "OTTHUMG00000000581.9";
chr1	ENSEMBL	exon	3342145	3342314	.	+	.	gene_id "ENSG00000142611.12"; transcript_id "ENST00000442529.2"; gene_type "protein_coding"; gene_status "KNOWN"; gene_name "PRDM16"; transcript_type "protein_coding"; transcript_status "KNOWN"; transcript_name "PRDM16-203"; exon_number 13; exon_id "ENSE00003699796.1"; level 3; tag "basic"; tag "appris_candidate"; havana_gene "OTTHUMG00000000581.9";
chr1	ENSEMBL	exon	3342615	3342789	.	+	.	gene_id "ENSG00000142611.12"; transcript_id "ENST00000442529.2"; gene_type "protein_coding"; gene_status "KNOWN"; gene_name "PRDM16"; transcript_type "protein_coding"; transcript_status "KNOWN"; transcript_name "PRDM16-203"; exon_number 14; exon_id "ENSE00003701891.1"; level 3; tag "basic"; tag "appris_candidate"; havana_gene "OTTHUMG00000000581.9";
chr1	ENSEMBL	exon	3347436	3347672	.	+	.	gene_id "ENSG00000142611.12"; transcript_id "ENST00000442529.2"; gene_type "protein_coding"; gene_status "KNOWN"; gene_name "PRDM16"; transcript_type "protein_coding"; transcript_status "KNOWN"; transcript_name "PRDM16-203"; exon_number 15; exon_id "ENSE00003698226.1"; level 3; tag "basic"; tag "appris_candidate"; havana_gene "OTTHUMG00000000581.9";
chr1	ENSEMBL	exon	3348530	3348704	.	+	.	gene_id "ENSG00000142611.12"; transcript_id "ENST00000442529.2"; gene_type "protein_coding"; gene_status "KNOWN"; gene_name "PRDM16"; transcript_type "protein_coding"; transcript_status "KNOWN"; transcript_name "PRDM16-203"; exon_number 16; exon_id "ENSE00003700833.1"; level 3; tag "basic"; tag "appris_candidate"; havana_gene "OTTHUMG00000000581.9";
chr1	ENSEMBL	exon	3350298	3355183	.	+	.	gene_id "ENSG00000142611.12"; transcript_id "ENST00000442529.2"; gene_type "protein_coding"; gene_status "KNOWN"; gene_name "PRDM16"; transcript_type "protein_coding"; transcript_status "KNOWN"; transcript_name "PRDM16-203"; exon_number 17; exon_id "ENSE00001796918.1"; level 3; tag "basic"; tag "appris_candidate"; havana_gene "OTTHUMG00000000581.9";
chr1	HAVANA	exon	2985775	2985860	.	+	.	gene_id "ENSG00000142611.12"; transcript_id "ENST00000270722.5"; gene_type "protein_coding"; gene_status "KNOWN"; gene_name "PRDM16"; transcript_type "protein_coding"; transcript_status "KNOWN"; transcript_name "PRDM16-001"; exon_number 1; exon_id "ENSE00001598723.1"; level 2; tag "basic"; tag "appris_candidate_longest"; tag "CCDS"; ccdsid "CCDS41236.2"; havana_gene "OTTHUMG00000000581.9"; havana…
chr1	HAVANA	exon	3102689	3103038	.	+	.	gene_id "ENSG00000142611.12"; transcript_id "ENST00000270722.5"; gene_type "protein_coding"; gene_status "KNOWN"; gene_name "PRDM16"; transcript_type "protein_coding"; transcript_status "KNOWN"; transcript_name "PRDM16-001"; exon_number 2; exon_id "ENSE00001754112.1"; level 2; tag "basic"; tag "appris_candidate_longest"; tag "CCDS"; ccdsid "CCDS41236.2"; havana_gene "OTTHUMG00000000581.9"; havana…
chr1	HAVANA	exon	3160651	3160701	.	+	.	gene_id "ENSG00000142611.12"; transcript_id "ENST00000270722.5"; gene_type "protein_coding"; gene_status "KNOWN"; gene_name "PRDM16"; transcript_type "protein_coding"; transcript_status "KNOWN"; transcript_name "PRDM16-001"; exon_number 3; exon_id "ENSE00003480863.1"; level 2; tag "basic"; tag "appris_candidate_longest"; tag "CCDS"; ccdsid "CCDS41236.2"; havana_gene "OTTHUMG00000000581.9"; havana…
chr1	HAVANA	exon	3301716	3301850	.	+	.	gene_id "ENSG00000142611.12"; transcript_id "ENST00000270722.5"; gene_type "protein_coding"; gene_status "KNOWN"; gene_name "PRDM16"; transcript_type "protein_coding"; transcript_status "KNOWN"; transcript_name "PRDM16-001"; exon_number 4; exon_id "ENSE00003695725.1"; level 2; tag "basic"; tag "appris_candidate_longest"; tag "CCDS"; ccdsid "CCDS41236.2"; havana_gene "OTTHUMG00000000581.9"; havana…
chr1	HAVANA	exon	3313055	3313157	.	+	.	gene_id "ENSG00000142611.12"; transcript_id "ENST00000270722.5"; gene_type "protein_coding"; gene_status "KNOWN"; gene_name "PRDM16"; transcript_type "protein_coding"; transcript_status "KNOWN"; transcript_name "PRDM16-001"; exon_number 5; exon_id "ENSE00003700221.1"; level 2; tag "basic"; tag "appris_candidate_longest"; tag "CCDS"; ccdsid "CCDS41236.2"; havana_gene "OTTHUMG00000000581.9"; havana…
chr1	HAVANA	exon	3319355	3319562	.	+	.	gene_id "ENSG00000142611.12"; transcript_id "ENST00000270722.5"; gene_type "protein_coding"; gene_status "KNOWN"; gene_name "PRDM16"; transcript_type "protein_coding"; transcript_status "KNOWN"; transcript_name "PRDM16-001"; exon_number 6; exon_id "ENSE00003696962.1"; level 2; tag "basic"; tag "appris_candidate_longest"; tag "CCDS"; ccdsid "CCDS41236.2"; havana_gene "OTTHUMG00000000581.9"; havana…
chr1	HAVANA	exon	3321303	3321450	.	+	.	gene_id "ENSG00000142611.12"; transcript_id "ENST00000270722.5"; gene_type "protein_coding"; gene_status "KNOWN"; gene_name "PRDM16"; transcript_type "protein_coding"; transcript_status "KNOWN"; transcript_name "PRDM16-001"; exon_number 7; exon_id "ENSE00003700688.1"; level 2; tag "basic"; tag "appris_candidate_longest"; tag "CCDS"; ccdsid "CCDS41236.2"; havana_gene "OTTHUMG00000000581.9"; havana…
chr1	HAVANA	exon	3322059	3322212	.	+	.	gene_id "ENSG00000142611.12"; transcript_id "ENST00000270722.5"; gene_type "protein_coding"; gene_status "KNOWN"; gene_name "PRDM16"; transcript_type "protein_coding"; transcript_status "KNOWN"; transcript_name "PRDM16-001"; exon_number 8; exon_id "ENSE00003700645.1"; level 2; tag "basic"; tag "appris_candidate_longest"; tag "CCDS"; ccdsid "CCDS41236.2"; havana_gene "OTTHUMG00000000581.9"; havana…
chr1	HAVANA	exon	3327948	3329364	.	+	.	gene_id "ENSG00000142611.12"; transcript_id "ENST00000270722.5"; gene_type "protein_coding"; gene_status "KNOWN"; gene_name "PRDM16"; transcript_type "protein_coding"; transcript_status "KNOWN"; transcript_name "PRDM16-001"; exon_number 9; exon_id "ENSE00003695658.1"; level 2; tag "basic"; tag "appris_candidate_longest"; tag "CCDS"; ccdsid "CCDS41236.2"; havana_gene "OTTHUMG00000000581.9"; havana…
chr1	HAVANA	exon	3331124	3331211	.	+	.	gene_id "ENSG00000142611.12"; transcript_id "ENST00000270722.5"; gene_type "protein_coding"; gene_status "KNOWN"; gene_name "PRDM16"; transcript_type "protein_coding"; transcript_status "KNOWN"; transcript_name "PRDM16-001"; exon_number 10; exon_id "ENSE00003701451.1"; level 2; tag "basic"; tag "appris_candidate_longest"; tag "CCDS"; ccdsid "CCDS41236.2"; havana_gene "OTTHUMG00000000581.9"; havan…
chr1	HAVANA	exon	3334392	3334561	.	+	.	gene_id "ENSG00000142611.12"; transcript_id "ENST00000270722.5"; gene_type "protein_coding"; gene_status "KNOWN"; gene_name "PRDM16"; transcript_type "protein_coding"; transcript_status "KNOWN"; transcript_name "PRDM16-001"; exon_number 11; exon_id "ENSE00003699052.1"; level 2; tag "basic"; tag "appris_candidate_longest"; tag "CCDS"; ccdsid "CCDS41236.2"; havana_gene "OTTHUMG00000000581.9"; havan…
chr1	HAVANA	exon	3335231	3335308	.	+	.	gene_id "ENSG00000142611.12"; transcript_id "ENST00000270722.5"; gene_type "protein_coding"; gene_status "KNOWN"; gene_name "PRDM16"; transcript_type "protein_coding"; transcript_status "KNOWN"; transcript_name "PRDM16-001"; exon_number 12; exon_id "ENSE00003698430.1"; level 2; tag "basic"; tag "appris_candidate_longest"; tag "CCDS"; ccdsid "CCDS41236.2"; havana_gene "OTTHUMG00000000581.9"; havan…
chr1	HAVANA	exon	3342145	3342314	.	+	.	gene_id "ENSG00000142611.12"; transcript_id "ENST00000270722.5"; gene_type "protein_coding"; gene_status "KNOWN"; gene_name "PRDM16"; transcript_type "protein_coding"; transcript_status "KNOWN"; transcript_name "PRDM16-001"; exon_number 13; exon_id "ENSE00003699796.1"; level 2; tag "basic"; tag "appris_candidate_longest"; tag "CCDS"; ccdsid "CCDS41236.2"; havana_gene "OTTHUMG00000000581.9"; havan…
chr1	HAVANA	exon	3342615	3342789	.	+	.	gene_id "ENSG00000142611.12"; transcript_id "ENST00000270722.5"; gene_type "protein_coding"; gene_status "KNOWN"; gene_name "PRDM16"; transcript_type "protein_coding"; transcript_status "KNOWN"; transcript_name "PRDM16-001"; exon_number 14; exon_id "ENSE00003701891.1"; level 2; tag "basic"; tag "appris_candidate_longest"; tag "CCDS"; ccdsid "CCDS41236.2"; havana_gene "OTTHUMG00000000581.9"; havan…
chr1	HAVANA	exon	3347436	3347672	.	+	.	gene_id "ENSG00000142611.12"; transcript_id "ENST00000270722.5"; gene_type "protein_coding"; gene_status "KNOWN"; gene_name "PRDM16"; transcript_type "protein_coding"; transcript_status "KNOWN"; transcript_name "PRDM16-001"; exon_number 15; exon_id "ENSE00003698226.1"; level 2; tag "basic"; tag "appris_candidate_longest"; tag "CCDS"; ccdsid "CCDS41236.2"; havana_gene "OTTHUMG00000000581.9"; havan…
chr1	HAVANA	exon	3348530	3348704	.	+	.	gene_id "ENSG00000142611.12"; transcript_id "ENST00000270722.5"; gene_type "protein_coding"; gene_status "KNOWN"; gene_name "PRDM16"; transcript_type "protein_coding"; transcript_status "KNOWN"; transcript_name "PRDM16-001"; exon_number 16; exon_id "ENSE00003700833.1"; level 2; tag "basic"; tag "appris_candidate_longest"; tag "CCDS"; ccdsid "CCDS41236.2"; havana_gene "OTTHUMG00000000581.9"; havan…
chr1	HAVANA	exon	3350241	3355185	.	+	.	gene_id "ENSG00000142611.12"; transcript_id "ENST00000270722.5"; gene_type "protein_coding"; gene_status "KNOWN"; gene_name "PRDM16"; transcript_type "protein_coding"; transcript_status "KNOWN"; transcript_name "PRDM16-001"; exon_number 17; exon_id "ENSE00001759023.1"; level 2; tag "basic"; tag "appris_candidate_longest"; tag "CCDS"; ccdsid "CCDS41236.2"; havana_gene "OTTHUMG00000000581.9"; havan…
chr1	HAVANA	exon	3370990	3371375	.	+	.	gene_id "ENSG00000130762.10"; transcript_id "ENST00000378378.4"; gene_type "protein_coding"; gene_status "KNOWN"; gene_name "ARHGEF16"; transcript_type "protein_coding"; transcript_status "KNOWN"; transcript_name "ARHGEF16-001"; exon_number 1; exon_id "ENSE00001710589.2"; level 2; tag "basic"; tag "appris_principal"; tag "CCDS"; ccdsid "CCDS46.2"; havana_gene "OTTHUMG00000000625.3"; havana_transc…
chr1	HAVANA	exon	3379630	3380236	.	+	.	gene_id "ENSG00000130762.10"; transcript_id "ENST00000378378.4"; gene_type "protein_coding"; gene_status "KNOWN"; gene_name "ARHGEF16"; transcript_type "protein_coding"; transcript_status "KNOWN"; transcript_name "ARHGEF16-001"; exon_number 2; exon_id "ENSE00002223728.1"; level 2; tag "basic"; tag "appris_principal"; tag "CCDS"; ccdsid "CCDS46.2"; havana_gene "OTTHUMG00000000625.3"; havana_transc…
chr1	HAVANA	exon	3382712	3382757	.	+	.	gene_id "ENSG00000130762.10"; transcript_id "ENST00000378378.4"; gene_type "protein_coding"; gene_status "KNOWN"; gene_name "ARHGEF16"; transcript_type "protein_coding"; transcript_status "KNOWN"; transcript_name "ARHGEF16-001"; exon_number 3; exon_id "ENSE00001689961.1"; level 2; tag "basic"; tag "appris_principal"; tag "CCDS"; ccdsid "CCDS46.2"; havana_gene "OTTHUMG00000000625.3"; havana_transc…
chr1	HAVANA	exon	3383732	3383901	.	+	.	gene_id "ENSG00000130762.10"; transcript_id "ENST00000378378.4"; gene_type "protein_coding"; gene_status "KNOWN"; gene_name "ARHGEF16"; transcript_type "protein_coding"; transcript_status "KNOWN"; transcript_name "ARHGEF16-001"; exon_number 4; exon_id "ENSE00003500040.1"; level 2; tag "basic"; tag "appris_principal"; tag "CCDS"; ccdsid "CCDS46.2"; havana_gene "OTTHUMG00000000625.3"; havana_transc…
chr1	HAVANA	exon	3385444	3385500	.	+	.	gene_id "ENSG00000130762.10"; transcript_id "ENST00000378378.4"; gene_type "protein_coding"; gene_status "KNOWN"; gene_name "ARHGEF16"; transcript_type "protein_coding"; transcript_status "KNOWN"; transcript_name "ARHGEF16-001"; exon_number 5; exon_id "ENSE00003485233.1"; level 2; tag "basic"; tag "appris_principal"; tag "CCDS"; ccdsid "CCDS46.2"; havana_gene "OTTHUMG00000000625.3"; havana_transc…
chr1	HAVANA	exon	3385997	3386157	.	+	.	gene_id "ENSG00000130762.10"; transcript_id "ENST00000378378.4"; gene_type "protein_coding"; gene_status "KNOWN"; gene_name "ARHGEF16"; transcript_type "protein_coding"; transcript_status "KNOWN"; transcript_name "ARHGEF16-001"; exon_number 6; exon_id "ENSE00003575357.1"; level 2; tag "basic"; tag "appris_principal"; tag "CCDS"; ccdsid "CCDS46.2"; havana_gene "OTTHUMG00000000625.3"; havana_transc…
chr1	HAVANA	exon	3389642	3389794	.	+	.	gene_id "ENSG00000130762.10"; transcript_id "ENST00000378378.4"; gene_type "protein_coding"; gene_status "KNOWN"; gene_name "ARHGEF16"; transcript_type "protein_coding"; transcript_status "KNOWN"; transcript_name "ARHGEF16-001"; exon_number 7; exon_id "ENSE00003664132.1"; level 2; tag "basic"; tag "appris_principal"; tag "CCDS"; ccdsid "CCDS46.2"; havana_gene "OTTHUMG00000000625.3"; havana_transc…
chr1	HAVANA	exon	3389957	3390086	.	+	.	gene_id "ENSG00000130762.10"; transcript_id "ENST00000378378.4"; gene_type "protein_coding"; gene_status "KNOWN"; gene_name "ARHGEF16"; transcript_type "protein_coding"; transcript_status "KNOWN"; transcript_name "ARHGEF16-001"; exon_number 8; exon_id "ENSE00003466198.1"; level 2; tag "basic"; tag "appris_principal"; tag "CCDS"; ccdsid "CCDS46.2"; havana_gene "OTTHUMG00000000625.3"; havana_transc…
chr1	HAVANA	exon	3391272	3391346	.	+	.	gene_id "ENSG00000130762.10"; transcript_id "ENST00000378378.4"; gene_type "protein_coding"; gene_status "KNOWN"; gene_name "ARHGEF16"; transcript_type "protein_coding"; transcript_status "KNOWN"; transcript_name "ARHGEF16-001"; exon_number 9; exon_id "ENSE00003679956.1"; level 2; tag "basic"; tag "appris_principal"; tag "CCDS"; ccdsid "CCDS46.2"; havana_gene "OTTHUMG00000000625.3"; havana_transc…
chr1	HAVANA	exon	3392534	3392626	.	+	.	gene_id "ENSG00000130762.10"; transcript_id "ENST00000378378.4"; gene_type "protein_coding"; gene_status "KNOWN"; gene_name "ARHGEF16"; transcript_type "protein_coding"; transcript_status "KNOWN"; transcript_name "ARHGEF16-001"; exon_number 10; exon_id "ENSE00003473671.1"; level 2; tag "basic"; tag "appris_principal"; tag "CCDS"; ccdsid "CCDS46.2"; havana_gene "OTTHUMG00000000625.3"; havana_trans…
chr1	HAVANA	exon	3394439	3394590	.	+	.	gene_id "ENSG00000130762.10"; transcript_id "ENST00000378378.4"; gene_type "protein_coding"; gene_status "KNOWN"; gene_name "ARHGEF16"; transcript_type "protein_coding"; transcript_status "KNOWN"; transcript_name "ARHGEF16-001"; exon_number 11; exon_id "ENSE00000896177.1"; level 2; tag "basic"; tag "appris_principal"; tag "CCDS"; ccdsid "CCDS46.2"; havana_gene "OTTHUMG00000000625.3"; havana_trans…
chr1	HAVANA	exon	3394988	3395176	.	+	.	gene_id "ENSG00000130762.10"; transcript_id "ENST00000378378.4"; gene_type "protein_coding"; gene_status "KNOWN"; gene_name "ARHGEF16"; transcript_type "protein_coding"; transcript_status "KNOWN"; transcript_name "ARHGEF16-001"; exon_number 12; exon_id "ENSE00000896180.1"; level 2; tag "basic"; tag "appris_principal"; tag "CCDS"; ccdsid "CCDS46.2"; havana_gene "OTTHUMG00000000625.3"; havana_trans…
chr1	HAVANA	exon	3396081	3396154	.	+	.	gene_id "ENSG00000130762.10"; transcript_id "ENST00000378378.4"; gene_type "protein_coding"; gene_status "KNOWN"; gene_name "ARHGEF16"; transcript_type "protein_coding"; transcript_status "KNOWN"; transcript_name "ARHGEF16-001"; exon_number 13; exon_id "ENSE00003489864.1"; level 2; tag "basic"; tag "appris_principal"; tag "CCDS"; ccdsid "CCDS46.2"; havana_gene "OTTHUMG00000000625.3"; havana_trans…
chr1	HAVANA	exon	3396376	3396477	.	+	.	gene_id "ENSG00000130762.10"; transcript_id "ENST00000378378.4"; gene_type "protein_coding"; gene_status "KNOWN"; gene_name "ARHGEF16"; transcript_type "protein_coding"; transcript_status "KNOWN"; transcript_name "ARHGEF16-001"; exon_number 14; exon_id "ENSE00003509475.1"; level 2; tag "basic"; tag "appris_principal"; tag "CCDS"; ccdsid "CCDS46.2"; havana_gene "OTTHUMG00000000625.3"; havana_trans…
chr1	HAVANA	exon	3397012	3397677	.	+	.	gene_id "ENSG00000130762.10"; transcript_id "ENST00000378378.4"; gene_type "protein_coding"; gene_status "KNOWN"; gene_name "ARHGEF16"; transcript_type "protein_coding"; transcript_status "KNOWN"; transcript_name "ARHGEF16-001"; exon_number 15; exon_id "ENSE00003616224.1"; level 2; tag "basic"; tag "appris_principal"; tag "CCDS"; ccdsid "CCDS46.2"; havana_gene "OTTHUMG00000000625.3"; havana_trans…
chr1	HAVANA	exon	3541614	3541837	.	+	.	gene_id "ENSG00000158109.10"; transcript_id "ENST00000344579.5"; gene_type "protein_coding"; gene_status "KNOWN"; gene_name "TPRG1L"; transcript_type "protein_coding"; transcript_status "KNOWN"; transcript_name "TPRG1L-002"; exon_number 1; exon_id "ENSE00001938548.1"; level 2; tag "basic"; havana_gene "OTTHUMG00000000609.1"; havana_transcript "OTTHUMT00000001467.1";
chr1	HAVANA	exon	3541988	3542079	.	+	.	gene_id "ENSG00000158109.10"; transcript_id "ENST00000344579.5"; gene_type "protein_coding"; gene_status "KNOWN"; gene_name "TPRG1L"; transcript_type "protein_coding"; transcript_status "KNOWN"; transcript_name "TPRG1L-002"; exon_number 2; exon_id "ENSE00001037055.1"; level 2; tag "basic"; havana_gene "OTTHUMG00000000609.1"; havana_transcript "OTTHUMT00000001467.1";
chr1	HAVANA	exon	3544064	3544217	.	+	.	gene_id "ENSG00000158109.10"; transcript_id "ENST00000344579.5"; gene_type "protein_coding"; gene_status "KNOWN"; gene_name "TPRG1L"; transcript_type "protein_coding"; transcript_status "KNOWN"; transcript_name "TPRG1L-002"; exon_number 3; exon_id "ENSE00001037059.1"; level 2; tag "basic"; havana_gene "OTTHUMG00000000609.1"; havana_transcript "OTTHUMT00000001467.1";
chr1	HAVANA	exon	3544973	3546691	.	+	.	gene_id "ENSG00000158109.10"; transcript_id "ENST00000344579.5"; gene_type "protein_coding"; gene_status "KNOWN"; gene_name "TPRG1L"; transcript_type "protein_coding"; transcript_status "KNOWN"; transcript_name "TPRG1L-002"; exon_number 4; exon_id "ENSE00001904186.1"; level 2; tag "basic"; havana_gene "OTTHUMG00000000609.1"; havana_transcript "OTTHUMT00000001467.1";
chr1	HAVANA	exon	3607236	3607508	.	+	.	gene_id "ENSG00000078900.10"; transcript_id "ENST00000378285.1"; gene_type "protein_coding"; gene_status "KNOWN"; gene_name "TP73"; transcript_type "protein_coding"; transcript_status "KNOWN"; transcript_name "TP73-004"; exon_number 1; exon_id "ENSE00001476950.1"; level 2; tag "basic"; tag "CCDS"; ccdsid "CCDS44050.1"; havana_gene "OTTHUMG00000000610.5"; havana_transcript "OTTHUMT00000009532.1";
chr1	HAVANA	exon	3624113	3624355	.	+	.	gene_id "ENSG00000078900.10"; transcript_id "ENST00000378285.1"; gene_type "protein_coding"; gene_status "KNOWN"; gene_name "TP73"; transcript_type "protein_coding"; transcript_status "KNOWN"; transcript_name "TP73-004"; exon_number 2; exon_id "ENSE00003496607.1"; level 2; tag "basic"; tag "CCDS"; ccdsid "CCDS44050.1"; havana_gene "OTTHUMG00000000610.5"; havana_transcript "OTTHUMT00000009532.1";
chr1	HAVANA	exon	3638585	3638771	.	+	.	gene_id "ENSG00000078900.10"; transcript_id "ENST00000378285.1"; gene_type "protein_coding"; gene_status "KNOWN"; gene_name "TP73"; transcript_type "protein_coding"; transcript_status "KNOWN"; transcript_name "TP73-004"; exon_number 3; exon_id "ENSE00003670865.1"; level 2; tag "basic"; tag "CCDS"; ccdsid "CCDS44050.1"; havana_gene "OTTHUMG00000000610.5"; havana_transcript "OTTHUMT00000009532.1";
chr1	HAVANA	exon	3639918	3640033	.	+	.	gene_id "ENSG00000078900.10"; transcript_id "ENST00000378285.1"; gene_type "protein_coding"; gene_status "KNOWN"; gene_name "TP73"; transcript_type "protein_coding"; transcript_status "KNOWN"; transcript_name "TP73-004"; exon_number 4; exon_id "ENSE00003526787.1"; level 2; tag "basic"; tag "CCDS"; ccdsid "CCDS44050.1"; havana_gene "OTTHUMG00000000610.5"; havana_transcript "OTTHUMT00000009532.1";
chr1	HAVANA	exon	3643679	3643788	.	+	.	gene_id "ENSG00000078900.10"; transcript_id "ENST00000378285.1"; gene_type "protein_coding"; gene_status "KNOWN"; gene_name "TP73"; transcript_type "protein_coding"; transcript_status "KNOWN"; transcript_name "TP73-004"; exon_number 5; exon_id "ENSE00003646577.1"; level 2; tag "basic"; tag "CCDS"; ccdsid "CCDS44050.1"; havana_gene "OTTHUMG00000000610.5"; havana_transcript "OTTHUMT00000009532.1";
chr1	HAVANA	exon	3644192	3644334	.	+	.	gene_id "ENSG00000078900.10"; transcript_id "ENST00000378285.1"; gene_type "protein_coding"; gene_status "KNOWN"; gene_name "TP73"; transcript_type "protein_coding"; transcript_status "KNOWN"; transcript_name "TP73-004"; exon_number 6; exon_id "ENSE00003503102.1"; level 2; tag "basic"; tag "CCDS"; ccdsid "CCDS44050.1"; havana_gene "OTTHUMG00000000610.5"; havana_transcript "OTTHUMT00000009532.1";
chr1	HAVANA	exon	3644693	3644781	.	+	.	gene_id "ENSG00000078900.10"; transcript_id "ENST00000378285.1"; gene_type "protein_coding"; gene_status "KNOWN"; gene_name "TP73"; transcript_type "protein_coding"; transcript_status "KNOWN"; transcript_name "TP73-004"; exon_number 7; exon_id "ENSE00003651642.1"; level 2; tag "basic"; tag "CCDS"; ccdsid "CCDS44050.1"; havana_gene "OTTHUMG00000000610.5"; havana_transcript "OTTHUMT00000009532.1";
chr1	HAVANA	exon	3645891	3646012	.	+	.	gene_id "ENSG00000078900.10"; transcript_id "ENST00000378285.1"; gene_type "protein_coding"; gene_status "KNOWN"; gene_name "TP73"; transcript_type "protein_coding"; transcript_status "KNOWN"; transcript_name "TP73-004"; exon_number 8; exon_id "ENSE00003693819.1"; level 2; tag "basic"; tag "CCDS"; ccdsid "CCDS44050.1"; havana_gene "OTTHUMG00000000610.5"; havana_transcript "OTTHUMT00000009532.1";
chr1	HAVANA	exon	3646564	3646712	.	+	.	gene_id "ENSG00000078900.10"; transcript_id "ENST00000378285.1"; gene_type "protein_coding"; gene_status "KNOWN"; gene_name "TP73"; transcript_type "protein_coding"; transcript_status "KNOWN"; transcript_name "TP73-004"; exon_number 9; exon_id "ENSE00000733990.1"; level 2; tag "basic"; tag "CCDS"; ccdsid "CCDS44050.1"; havana_gene "OTTHUMG00000000610.5"; havana_transcript "OTTHUMT00000009532.1";
chr1	HAVANA	exon	3647491	3647629	.	+	.	gene_id "ENSG00000078900.10"; transcript_id "ENST00000378285.1"; gene_type "protein_coding"; gene_status "KNOWN"; gene_name "TP73"; transcript_type "protein_coding"; transcript_status "KNOWN"; transcript_name "TP73-004"; exon_number 10; exon_id "ENSE00003461431.1"; level 2; tag "basic"; tag "CCDS"; ccdsid "CCDS44050.1"; havana_gene "OTTHUMG00000000610.5"; havana_transcript "OTTHUMT00000009532.1";
chr1	HAVANA	exon	3649311	3649856	.	+	.	gene_id "ENSG00000078900.10"; transcript_id "ENST00000378285.1"; gene_type "protein_coding"; gene_status "KNOWN"; gene_name "TP73"; transcript_type "protein_coding"; transcript_status "KNOWN"; transcript_name "TP73-004"; exon_number 11; exon_id "ENSE00003473247.1"; level 2; tag "basic"; tag "CCDS"; ccdsid "CCDS44050.1"; havana_gene "OTTHUMG00000000610.5"; havana_transcript "OTTHUMT00000009532.1";
chr1	HAVANA	exon	3689627	3689745	.	+	.	gene_id "ENSG00000235169.3"; transcript_id "ENST00000561886.1"; gene_type "protein_coding"; gene_status "KNOWN"; gene_name "SMIM1"; transcript_type "protein_coding"; transcript_status "PUTATIVE"; transcript_name "SMIM1-003"; exon_number 1; exon_id "ENSE00001646997.1"; level 2; tag "basic"; havana_gene "OTTHUMG00000003505.2"; havana_transcript "OTTHUMT00000431890.1";
chr1	HAVANA	exon	3691863	3692234	.	+	.	gene_id "ENSG00000235169.3"; transcript_id "ENST00000561886.1"; gene_type "protein_coding"; gene_status "KNOWN"; gene_name "SMIM1"; transcript_type "protein_coding"; transcript_status "PUTATIVE"; transcript_name "SMIM1-003"; exon_number 2; exon_id "ENSE00002601446.1"; level 2; tag "basic"; havana_gene "OTTHUMG00000003505.2"; havana_transcript "OTTHUMT00000431890.1";
chr1	HAVANA	exon	3816736	3816849	.	-	.	gene_id "ENSG00000198912.6"; transcript_id "ENST00000361605.3"; gene_type "protein_coding"; gene_status "KNOWN"; gene_name "C1orf174"; transcript_type "protein_coding"; transcript_status "KNOWN"; transcript_name "C1orf174-001"; exon_number 1; exon_id "ENSE00001891341.1"; level 2; tag "basic"; tag "appris_principal"; tag "CCDS"; ccdsid "CCDS53.1"; havana_gene "OTTHUMG00000003739.1"; havana_transcr…
chr1	HAVANA	exon	3809447	3809560	.	-	.	gene_id "ENSG00000198912.6"; transcript_id "ENST00000361605.3"; gene_type "protein_coding"; gene_status "KNOWN"; gene_name "C1orf174"; transcript_type "protein_coding"; transcript_status "KNOWN"; transcript_name "C1orf174-001"; exon_number 2; exon_id "ENSE00003548802.1"; level 2; tag "basic"; tag "appris_principal"; tag "CCDS"; ccdsid "CCDS53.1"; havana_gene "OTTHUMG00000003739.1"; havana_transcr…
chr1	HAVANA	exon	3807133	3807621	.	-	.	gene_id "ENSG00000198912.6"; transcript_id "ENST00000361605.3"; gene_type "protein_coding"; gene_status "KNOWN"; gene_name "C1orf174"; transcript_type "protein_coding"; transcript_status "KNOWN"; transcript_name "C1orf174-001"; exon_number 3; exon_id "ENSE00003466374.1"; level 2; tag "basic"; tag "appris_principal"; tag "CCDS"; ccdsid "CCDS53.1"; havana_gene "OTTHUMG00000003739.1"; havana_transcr…
chr1	HAVANA	exon	3805689	3806637	.	-	.	gene_id "ENSG00000198912.6"; transcript_id "ENST00000361605.3"; gene_type "protein_coding"; gene_status "KNOWN"; gene_name "C1orf174"; transcript_type "protein_coding"; transcript_status "KNOWN"; transcript_name "C1orf174-001"; exon_number 4; exon_id "ENSE00003665457.1"; level 2; tag "basic"; tag "appris_principal"; tag "CCDS"; ccdsid "CCDS53.1"; havana_gene "OTTHUMG00000003739.1"; havana_transcr…
chr1	HAVANA	exon	6100678	6100705	.	+	.	gene_id "ENSG00000069424.10"; transcript_id "ENST00000472700.2"; gene_type "protein_coding"; gene_status "KNOWN"; gene_name "KCNAB2"; transcript_type "protein_coding"; transcript_status "PUTATIVE"; transcript_name "KCNAB2-013"; exon_number 1; exon_id "ENSE00002760745.1"; level 2; tag "mRNA_start_NF"; tag "cds_start_NF"; havana_gene "OTTHUMG00000000795.6"; havana_transcript "OTTHUMT00000002822.2";
chr1	HAVANA	exon	6101891	6101932	.	+	.	gene_id "ENSG00000069424.10"; transcript_id "ENST00000472700.2"; gene_type "protein_coding"; gene_status "KNOWN"; gene_name "KCNAB2"; transcript_type "protein_coding"; transcript_status "PUTATIVE"; transcript_name "KCNAB2-013"; exon_number 2; exon_id "ENSE00003586294.1"; level 2; tag "mRNA_start_NF"; tag "cds_start_NF"; havana_gene "OTTHUMG00000000795.6"; havana_transcript "OTTHUMT00000002822.2";
chr1	HAVANA	exon	6132815	6132858	.	+	.	gene_id "ENSG00000069424.10"; transcript_id "ENST00000472700.2"; gene_type "protein_coding"; gene_status "KNOWN"; gene_name "KCNAB2"; transcript_type "protein_coding"; transcript_status "PUTATIVE"; transcript_name "KCNAB2-013"; exon_number 3; exon_id "ENSE00003680188.1"; level 2; tag "mRNA_start_NF"; tag "cds_start_NF"; havana_gene "OTTHUMG00000000795.6"; havana_transcript "OTTHUMT00000002822.2";
chr1	HAVANA	exon	6133793	6133830	.	+	.	gene_id "ENSG00000069424.10"; transcript_id "ENST00000472700.2"; gene_type "protein_coding"; gene_status "KNOWN"; gene_name "KCNAB2"; transcript_type "protein_coding"; transcript_status "PUTATIVE"; transcript_name "KCNAB2-013"; exon_number 4; exon_id "ENSE00003493562.1"; level 2; tag "mRNA_start_NF"; tag "cds_start_NF"; havana_gene "OTTHUMG00000000795.6"; havana_transcript "OTTHUMT00000002822.2";
chr1	HAVANA	exon	6142255	6142334	.	+	.	gene_id "ENSG00000069424.10"; transcript_id "ENST00000472700.2"; gene_type "protein_coding"; gene_status "KNOWN"; gene_name "KCNAB2"; transcript_type "protein_coding"; transcript_status "PUTATIVE"; transcript_name "KCNAB2-013"; exon_number 5; exon_id "ENSE00002884787.1"; level 2; tag "mRNA_start_NF"; tag "cds_start_NF"; havana_gene "OTTHUMG00000000795.6"; havana_transcript "OTTHUMT00000002822.2";
chr1	HAVANA	exon	6145264	6145308	.	+	.	gene_id "ENSG00000069424.10"; transcript_id "ENST00000472700.2"; gene_type "protein_coding"; gene_status "KNOWN"; gene_name "KCNAB2"; transcript_type "protein_coding"; transcript_status "PUTATIVE"; transcript_name "KCNAB2-013"; exon_number 6; exon_id "ENSE00002941030.1"; level 2; tag "mRNA_start_NF"; tag "cds_start_NF"; havana_gene "OTTHUMG00000000795.6"; havana_transcript "OTTHUMT00000002822.2";
chr1	HAVANA	exon	6145800	6145853	.	+	.	gene_id "ENSG00000069424.10"; transcript_id "ENST00000472700.2"; gene_type "protein_coding"; gene_status "KNOWN"; gene_name "KCNAB2"; transcript_type "protein_coding"; transcript_status "PUTATIVE"; transcript_name "KCNAB2-013"; exon_number 7; exon_id "ENSE00001836590.1"; level 2; tag "mRNA_start_NF"; tag "cds_start_NF"; havana_gene "OTTHUMG00000000795.6"; havana_transcript "OTTHUMT00000002822.2";
chr1	HAVANA	exon	6146218	6146422	.	+	.	gene_id "ENSG00000069424.10"; transcript_id "ENST00000472700.2"; gene_type "protein_coding"; gene_status "KNOWN"; gene_name "KCNAB2"; transcript_type "protein_coding"; transcript_status "PUTATIVE"; transcript_name "KCNAB2-013"; exon_number 8; exon_id "ENSE00001903881.1"; level 2; tag "mRNA_start_NF"; tag "cds_start_NF"; havana_gene "OTTHUMG00000000795.6"; havana_transcript "OTTHUMT00000002822.2";
chr1	ENSEMBL	exon	6101389	6101399	.	-	.	gene_id "ENSG00000268332.1"; transcript_id "ENST00000594544.1"; gene_type "protein_coding"; gene_status "NOVEL"; gene_name "AL035406.1"; transcript_type "protein_coding"; transcript_status "NOVEL"; transcript_name "AL035406.1-201"; exon_number 1; exon_id "ENSE00003040446.1"; level 3; tag "basic"; tag "appris_principal";
chr1	ENSEMBL	exon	6100630	6100699	.	-	.	gene_id "ENSG00000268332.1"; transcript_id "ENST00000594544.1"; gene_type "protein_coding"; gene_status "NOVEL"; gene_name "AL035406.1"; transcript_type "protein_coding"; transcript_status "NOVEL"; transcript_name "AL035406.1-201"; exon_number 2; exon_id "ENSE00003121886.1"; level 3; tag "basic"; tag "appris_principal";
chr1	ENSEMBL	exon	6266189	6266362	.	+	.	gene_id "ENSG00000158286.8"; transcript_id "ENST00000377948.2"; gene_type "protein_coding"; gene_status "KNOWN"; gene_name "RNF207"; transcript_type "protein_coding"; transcript_status "KNOWN"; transcript_name "RNF207-201"; exon_number 1; exon_id "ENSE00001551004.1"; level 3; tag "basic"; havana_gene "OTTHUMG00000001089.4";
chr1	ENSEMBL	exon	6266596	6266786	.	+	.	gene_id "ENSG00000158286.8"; transcript_id "ENST00000377948.2"; gene_type "protein_coding"; gene_status "KNOWN"; gene_name "RNF207"; transcript_type "protein_coding"; transcript_status "KNOWN"; transcript_name "RNF207-201"; exon_number 2; exon_id "ENSE00003686018.1"; level 3; tag "basic"; havana_gene "OTTHUMG00000001089.4";
chr1	ENSEMBL	exon	6267439	6267571	.	+	.	gene_id "ENSG00000158286.8"; transcript_id "ENST00000377948.2"; gene_type "protein_coding"; gene_status "KNOWN"; gene_name "RNF207"; transcript_type "protein_coding"; transcript_status "KNOWN"; transcript_name "RNF207-201"; exon_number 3; exon_id "ENSE00003510351.1"; level 3; tag "basic"; havana_gene "OTTHUMG00000001089.4";
chr1	ENSEMBL	exon	6268941	6269085	.	+	.	gene_id "ENSG00000158286.8"; transcript_id "ENST00000377948.2"; gene_type "protein_coding"; gene_status "KNOWN"; gene_name "RNF207"; transcript_type "protein_coding"; transcript_status "KNOWN"; transcript_name "RNF207-201"; exon_number 4; exon_id "ENSE00003535084.1"; level 3; tag "basic"; havana_gene "OTTHUMG00000001089.4";
chr1	ENSEMBL	exon	6269175	6269256	.	+	.	gene_id "ENSG00000158286.8"; transcript_id "ENST00000377948.2"; gene_type "protein_coding"; gene_status "KNOWN"; gene_name "RNF207"; transcript_type "protein_coding"; transcript_status "KNOWN"; transcript_name "RNF207-201"; exon_number 5; exon_id "ENSE00003528881.1"; level 3; tag "basic"; havana_gene "OTTHUMG00000001089.4";
chr1	ENSEMBL	exon	6269328	6269403	.	+	.	gene_id "ENSG00000158286.8"; transcript_id "ENST00000377948.2"; gene_type "protein_coding"; gene_status "KNOWN"; gene_name "RNF207"; transcript_type "protein_coding"; transcript_status "KNOWN"; transcript_name "RNF207-201"; exon_number 6; exon_id "ENSE00003576889.1"; level 3; tag "basic"; havana_gene "OTTHUMG00000001089.4";
chr1	ENSEMBL	exon	6269474	6269599	.	+	.	gene_id "ENSG00000158286.8"; transcript_id "ENST00000377948.2"; gene_type "protein_coding"; gene_status "KNOWN"; gene_name "RNF207"; transcript_type "protein_coding"; transcript_status "KNOWN"; transcript_name "RNF207-201"; exon_number 7; exon_id "ENSE00003527767.1"; level 3; tag "basic"; havana_gene "OTTHUMG00000001089.4";
chr1	ENSEMBL	exon	6269984	6270030	.	+	.	gene_id "ENSG00000158286.8"; transcript_id "ENST00000377948.2"; gene_type "protein_coding"; gene_status "KNOWN"; gene_name "RNF207"; transcript_type "protein_coding"; transcript_status "KNOWN"; transcript_name "RNF207-201"; exon_number 8; exon_id "ENSE00003625233.1"; level 3; tag "basic"; havana_gene "OTTHUMG00000001089.4";
chr1	ENSEMBL	exon	6270283	6270355	.	+	.	gene_id "ENSG00000158286.8"; transcript_id "ENST00000377948.2"; gene_type "protein_coding"; gene_status "KNOWN"; gene_name "RNF207"; transcript_type "protein_coding"; transcript_status "KNOWN"; transcript_name "RNF207-201"; exon_number 9; exon_id "ENSE00003471198.1"; level 3; tag "basic"; havana_gene "OTTHUMG00000001089.4";
chr1	ENSEMBL	exon	6270430	6270498	.	+	.	gene_id "ENSG00000158286.8"; transcript_id "ENST00000377948.2"; gene_type "protein_coding"; gene_status "KNOWN"; gene_name "RNF207"; transcript_type "protein_coding"; transcript_status "KNOWN"; transcript_name "RNF207-201"; exon_number 10; exon_id "ENSE00003660319.1"; level 3; tag "basic"; havana_gene "OTTHUMG00000001089.4";
chr1	ENSEMBL	exon	6271927	6272113	.	+	.	gene_id "ENSG00000158286.8"; transcript_id "ENST00000377948.2"; gene_type "protein_coding"; gene_status "KNOWN"; gene_name "RNF207"; transcript_type "protein_coding"; transcript_status "KNOWN"; transcript_name "RNF207-201"; exon_number 11; exon_id "ENSE00003665950.1"; level 3; tag "basic"; havana_gene "OTTHUMG00000001089.4";
chr1	ENSEMBL	exon	6272291	6272476	.	+	.	gene_id "ENSG00000158286.8"; transcript_id "ENST00000377948.2"; gene_type "protein_coding"; gene_status "KNOWN"; gene_name "RNF207"; transcript_type "protein_coding"; transcript_status "KNOWN"; transcript_name "RNF207-201"; exon_number 12; exon_id "ENSE00003503576.1"; level 3; tag "basic"; havana_gene "OTTHUMG00000001089.4";
chr1	ENSEMBL	exon	6272742	6272793	.	+	.	gene_id "ENSG00000158286.8"; transcript_id "ENST00000377948.2"; gene_type "protein_coding"; gene_status "KNOWN"; gene_name "RNF207"; transcript_type "protein_coding"; transcript_status "KNOWN"; transcript_name "RNF207-201"; exon_number 13; exon_id "ENSE00003568988.1"; level 3; tag "basic"; havana_gene "OTTHUMG00000001089.4";
chr1	ENSEMBL	exon	6273126	6273243	.	+	.	gene_id "ENSG00000158286.8"; transcript_id "ENST00000377948.2"; gene_type "protein_coding"; gene_status "KNOWN"; gene_name "RNF207"; transcript_type "protein_coding"; transcript_status "KNOWN"; transcript_name "RNF207-201"; exon_number 14; exon_id "ENSE00003609770.1"; level 3; tag "basic"; havana_gene "OTTHUMG00000001089.4";
chr1	ENSEMBL	exon	6278349	6278429	.	+	.	gene_id "ENSG00000158286.8"; transcript_id "ENST00000377948.2"; gene_type "protein_coding"; gene_status "KNOWN"; gene_name "RNF207"; transcript_type "protein_coding"; transcript_status "KNOWN"; transcript_name "RNF207-201"; exon_number 15; exon_id "ENSE00003562079.1"; level 3; tag "basic"; havana_gene "OTTHUMG00000001089.4";
chr1	ENSEMBL	exon	6279296	6281351	.	+	.	gene_id "ENSG00000158286.8"; transcript_id "ENST00000377948.2"; gene_type "protein_coding"; gene_status "KNOWN"; gene_name "RNF207"; transcript_type "protein_coding"; transcript_status "KNOWN"; transcript_name "RNF207-201"; exon_number 16; exon_id "ENSE00001600391.1"; level 3; tag "basic"; havana_gene "OTTHUMG00000001089.4";
chr1	HAVANA	exon	6295777	6296000	.	-	.	gene_id "ENSG00000116237.11"; transcript_id "ENST00000343813.5"; gene_type "protein_coding"; gene_status "KNOWN"; gene_name "ICMT"; transcript_type "protein_coding"; transcript_status "KNOWN"; transcript_name "ICMT-001"; exon_number 1; exon_id "ENSE00001475518.1"; level 2; tag "basic"; tag "appris_principal"; tag "CCDS"; ccdsid "CCDS61.1"; havana_gene "OTTHUMG00000001254.2"; havana_transcript "OT…
chr1	HAVANA	exon	6294946	6295034	.	-	.	gene_id "ENSG00000116237.11"; transcript_id "ENST00000343813.5"; gene_type "protein_coding"; gene_status "KNOWN"; gene_name "ICMT"; transcript_type "protein_coding"; transcript_status "KNOWN"; transcript_name "ICMT-001"; exon_number 2; exon_id "ENSE00002959560.1"; level 2; tag "basic"; tag "appris_principal"; tag "CCDS"; ccdsid "CCDS61.1"; havana_gene "OTTHUMG00000001254.2"; havana_transcript "OT…
chr1	HAVANA	exon	6293534	6293703	.	-	.	gene_id "ENSG00000116237.11"; transcript_id "ENST00000343813.5"; gene_type "protein_coding"; gene_status "KNOWN"; gene_name "ICMT"; transcript_type "protein_coding"; transcript_status "KNOWN"; transcript_name "ICMT-001"; exon_number 3; exon_id "ENSE00003483716.1"; level 2; tag "basic"; tag "appris_principal"; tag "CCDS"; ccdsid "CCDS61.1"; havana_gene "OTTHUMG00000001254.2"; havana_transcript "OT…
chr1	HAVANA	exon	6291962	6292179	.	-	.	gene_id "ENSG00000116237.11"; transcript_id "ENST00000343813.5"; gene_type "protein_coding"; gene_status "KNOWN"; gene_name "ICMT"; transcript_type "protein_coding"; transcript_status "KNOWN"; transcript_name "ICMT-001"; exon_number 4; exon_id "ENSE00003631599.1"; level 2; tag "basic"; tag "appris_principal"; tag "CCDS"; ccdsid "CCDS61.1"; havana_gene "OTTHUMG00000001254.2"; havana_transcript "OT…
chr1	HAVANA	exon	6281253	6285322	.	-	.	gene_id "ENSG00000116237.11"; transcript_id "ENST00000343813.5"; gene_type "protein_coding"; gene_status "KNOWN"; gene_name "ICMT"; transcript_type "protein_coding"; transcript_status "KNOWN"; transcript_name "ICMT-001"; exon_number 5; exon_id "ENSE00001408180.2"; level 2; tag "basic"; tag "appris_principal"; tag "CCDS"; ccdsid "CCDS61.1"; havana_gene "OTTHUMG00000001254.2"; havana_transcript "OT…
chr1	HAVANA	exon	6525500	6525690	.	-	.	gene_id "ENSG00000215788.5"; transcript_id "ENST00000481401.1"; gene_type "protein_coding"; gene_status "KNOWN"; gene_name "TNFRSF25"; transcript_type "protein_coding"; transcript_status "PUTATIVE"; transcript_name "TNFRSF25-012"; exon_number 1; exon_id "ENSE00001823169.1"; level 2; tag "mRNA_end_NF"; tag "cds_end_NF"; havana_gene "OTTHUMG00000000831.6"; havana_transcript "OTTHUMT00000099349.2";
chr1	HAVANA	exon	6525148	6525282	.	-	.	gene_id "ENSG00000215788.5"; transcript_id "ENST00000481401.1"; gene_type "protein_coding"; gene_status "KNOWN"; gene_name "TNFRSF25"; transcript_type "protein_coding"; transcript_status "PUTATIVE"; transcript_name "TNFRSF25-012"; exon_number 2; exon_id "ENSE00003582174.1"; level 2; tag "mRNA_end_NF"; tag "cds_end_NF"; havana_gene "OTTHUMG00000000831.6"; havana_transcript "OTTHUMT00000099349.2";
chr1	HAVANA	exon	6524612	6524779	.	-	.	gene_id "ENSG00000215788.5"; transcript_id "ENST00000481401.1"; gene_type "protein_coding"; gene_status "KNOWN"; gene_name "TNFRSF25"; transcript_type "protein_coding"; transcript_status "PUTATIVE"; transcript_name "TNFRSF25-012"; exon_number 3; exon_id "ENSE00003497646.1"; level 2; tag "mRNA_end_NF"; tag "cds_end_NF"; havana_gene "OTTHUMG00000000831.6"; havana_transcript "OTTHUMT00000099349.2";
chr1	HAVANA	exon	6524435	6524513	.	-	.	gene_id "ENSG00000215788.5"; transcript_id "ENST00000481401.1"; gene_type "protein_coding"; gene_status "KNOWN"; gene_name "TNFRSF25"; transcript_type "protein_coding"; transcript_status "PUTATIVE"; transcript_name "TNFRSF25-012"; exon_number 4; exon_id "ENSE00003529010.1"; level 2; tag "mRNA_end_NF"; tag "cds_end_NF"; havana_gene "OTTHUMG00000000831.6"; havana_transcript "OTTHUMT00000099349.2";
chr1	HAVANA	exon	6523132	6523187	.	-	.	gene_id "ENSG00000215788.5"; transcript_id "ENST00000481401.1"; gene_type "protein_coding"; gene_status "KNOWN"; gene_name "TNFRSF25"; transcript_type "protein_coding"; transcript_status "PUTATIVE"; transcript_name "TNFRSF25-012"; exon_number 5; exon_id "ENSE00003657231.1"; level 2; tag "mRNA_end_NF"; tag "cds_end_NF"; havana_gene "OTTHUMG00000000831.6"; havana_transcript "OTTHUMT00000099349.2";
chr1	HAVANA	exon	6522923	6523030	.	-	.	gene_id "ENSG00000215788.5"; transcript_id "ENST00000481401.1"; gene_type "protein_coding"; gene_status "KNOWN"; gene_name "TNFRSF25"; transcript_type "protein_coding"; transcript_status "PUTATIVE"; transcript_name "TNFRSF25-012"; exon_number 6; exon_id "ENSE00003684931.1"; level 2; tag "mRNA_end_NF"; tag "cds_end_NF"; havana_gene "OTTHUMG00000000831.6"; havana_transcript "OTTHUMT00000099349.2";
chr1	HAVANA	exon	6522697	6522723	.	-	.	gene_id "ENSG00000215788.5"; transcript_id "ENST00000481401.1"; gene_type "protein_coding"; gene_status "KNOWN"; gene_name "TNFRSF25"; transcript_type "protein_coding"; transcript_status "PUTATIVE"; transcript_name "TNFRSF25-012"; exon_number 7; exon_id "ENSE00001831041.1"; level 2; tag "mRNA_end_NF"; tag "cds_end_NF"; havana_gene "OTTHUMG00000000831.6"; havana_transcript "OTTHUMT00000099349.2";
chr1	ENSEMBL	exon	6545384	6545529	.	-	.	gene_id "ENSG00000171680.16"; transcript_id "ENST00000535355.1"; gene_type "protein_coding"; gene_status "KNOWN"; gene_name "PLEKHG5"; transcript_type "protein_coding"; transcript_status "KNOWN"; transcript_name "PLEKHG5-204"; exon_number 1; exon_id "ENSE00002257425.1"; level 3; tag "basic"; tag "appris_candidate"; tag "CCDS"; ccdsid "CCDS57968.1"; havana_gene "OTTHUMG00000000905.3";
chr1	ENSEMBL	exon	6537589	6537718	.	-	.	gene_id "ENSG00000171680.16"; transcript_id "ENST00000535355.1"; gene_type "protein_coding"; gene_status "KNOWN"; gene_name "PLEKHG5"; transcript_type "protein_coding"; transcript_status "KNOWN"; transcript_name "PLEKHG5-204"; exon_number 2; exon_id "ENSE00003477829.1"; level 3; tag "basic"; tag "appris_candidate"; tag "CCDS"; ccdsid "CCDS57968.1"; havana_gene "OTTHUMG00000000905.3";
chr1	ENSEMBL	exon	6535991	6536096	.	-	.	gene_id "ENSG00000171680.16"; transcript_id "ENST00000535355.1"; gene_type "protein_coding"; gene_status "KNOWN"; gene_name "PLEKHG5"; transcript_type "protein_coding"; transcript_status "KNOWN"; transcript_name "PLEKHG5-204"; exon_number 3; exon_id "ENSE00003634700.1"; level 3; tag "basic"; tag "appris_candidate"; tag "CCDS"; ccdsid "CCDS57968.1"; havana_gene "OTTHUMG00000000905.3";
chr1	ENSEMBL	exon	6535522	6535582	.	-	.	gene_id "ENSG00000171680.16"; transcript_id "ENST00000535355.1"; gene_type "protein_coding"; gene_status "KNOWN"; gene_name "PLEKHG5"; transcript_type "protein_coding"; transcript_status "KNOWN"; transcript_name "PLEKHG5-204"; exon_number 4; exon_id "ENSE00003633976.1"; level 3; tag "basic"; tag "appris_candidate"; tag "CCDS"; ccdsid "CCDS57968.1"; havana_gene "OTTHUMG00000000905.3";
chr1	ENSEMBL	exon	6535107	6535198	.	-	.	gene_id "ENSG00000171680.16"; transcript_id "ENST00000535355.1"; gene_type "protein_coding"; gene_status "KNOWN"; gene_name "PLEKHG5"; transcript_type "protein_coding"; transcript_status "KNOWN"; transcript_name "PLEKHG5-204"; exon_number 5; exon_id "ENSE00003043127.1"; level 3; tag "basic"; tag "appris_candidate"; tag "CCDS"; ccdsid "CCDS57968.1"; havana_gene "OTTHUMG00000000905.3";
chr1	ENSEMBL	exon	6534511	6534647	.	-	.	gene_id "ENSG00000171680.16"; transcript_id "ENST00000535355.1"; gene_type "protein_coding"; gene_status "KNOWN"; gene_name "PLEKHG5"; transcript_type "protein_coding"; transcript_status "KNOWN"; transcript_name "PLEKHG5-204"; exon_number 6; exon_id "ENSE00002879000.1"; level 3; tag "basic"; tag "appris_candidate"; tag "CCDS"; ccdsid "CCDS57968.1"; havana_gene "OTTHUMG00000000905.3";
chr1	ENSEMBL	exon	6534073	6534224	.	-	.	gene_id "ENSG00000171680.16"; transcript_id "ENST00000535355.1"; gene_type "protein_coding"; gene_status "KNOWN"; gene_name "PLEKHG5"; transcript_type "protein_coding"; transcript_status "KNOWN"; transcript_name "PLEKHG5-204"; exon_number 7; exon_id "ENSE00003641730.1"; level 3; tag "basic"; tag "appris_candidate"; tag "CCDS"; ccdsid "CCDS57968.1"; havana_gene "OTTHUMG00000000905.3";
chr1	ENSEMBL	exon	6533311	6533514	.	-	.	gene_id "ENSG00000171680.16"; transcript_id "ENST00000535355.1"; gene_type "protein_coding"; gene_status "KNOWN"; gene_name "PLEKHG5"; transcript_type "protein_coding"; transcript_status "KNOWN"; transcript_name "PLEKHG5-204"; exon_number 8; exon_id "ENSE00003646939.1"; level 3; tag "basic"; tag "appris_candidate"; tag "CCDS"; ccdsid "CCDS57968.1"; havana_gene "OTTHUMG00000000905.3";
chr1	ENSEMBL	exon	6533046	6533234	.	-	.	gene_id "ENSG00000171680.16"; transcript_id "ENST00000535355.1"; gene_type "protein_coding"; gene_status "KNOWN"; gene_name "PLEKHG5"; transcript_type "protein_coding"; transcript_status "KNOWN"; transcript_name "PLEKHG5-204"; exon_number 9; exon_id "ENSE00003634776.1"; level 3; tag "basic"; tag "appris_candidate"; tag "CCDS"; ccdsid "CCDS57968.1"; havana_gene "OTTHUMG00000000905.3";
chr1	ENSEMBL	exon	6532587	6532682	.	-	.	gene_id "ENSG00000171680.16"; transcript_id "ENST00000535355.1"; gene_type "protein_coding"; gene_status "KNOWN"; gene_name "PLEKHG5"; transcript_type "protein_coding"; transcript_status "KNOWN"; transcript_name "PLEKHG5-204"; exon_number 10; exon_id "ENSE00003621777.1"; level 3; tag "basic"; tag "appris_candidate"; tag "CCDS"; ccdsid "CCDS57968.1"; havana_gene "OTTHUMG00000000905.3";
chr1	ENSEMBL	exon	6531818	6531868	.	-	.	gene_id "ENSG00000171680.16"; transcript_id "ENST00000535355.1"; gene_type "protein_coding"; gene_status "KNOWN"; gene_name "PLEKHG5"; transcript_type "protein_coding"; transcript_status "KNOWN"; transcript_name "PLEKHG5-204"; exon_number 11; exon_id "ENSE00003640283.1"; level 3; tag "basic"; tag "appris_candidate"; tag "CCDS"; ccdsid "CCDS57968.1"; havana_gene "OTTHUMG00000000905.3";
chr1	ENSEMBL	exon	6531548	6531697	.	-	.	gene_id "ENSG00000171680.16"; transcript_id "ENST00000535355.1"; gene_type "protein_coding"; gene_status "KNOWN"; gene_name "PLEKHG5"; transcript_type "protein_coding"; transcript_status "KNOWN"; transcript_name "PLEKHG5-204"; exon_number 12; exon_id "ENSE00003560717.1"; level 3; tag "basic"; tag "appris_candidate"; tag "CCDS"; ccdsid "CCDS57968.1"; havana_gene "OTTHUMG00000000905.3";
chr1	ENSEMBL	exon	6531050	6531160	.	-	.	gene_id "ENSG00000171680.16"; transcript_id "ENST00000535355.1"; gene_type "protein_coding"; gene_status "KNOWN"; gene_name "PLEKHG5"; transcript_type "protein_coding"; transcript_status "KNOWN"; transcript_name "PLEKHG5-204"; exon_number 13; exon_id "ENSE00003596813.1"; level 3; tag "basic"; tag "appris_candidate"; tag "CCDS"; ccdsid "CCDS57968.1"; havana_gene "OTTHUMG00000000905.3";
chr1	ENSEMBL	exon	6530795	6530944	.	-	.	gene_id "ENSG00000171680.16"; transcript_id "ENST00000535355.1"; gene_type "protein_coding"; gene_status "KNOWN"; gene_name "PLEKHG5"; transcript_type "protein_coding"; transcript_status "KNOWN"; transcript_name "PLEKHG5-204"; exon_number 14; exon_id "ENSE00003477218.1"; level 3; tag "basic"; tag "appris_candidate"; tag "CCDS"; ccdsid "CCDS57968.1"; havana_gene "OTTHUMG00000000905.3";
chr1	ENSEMBL	exon	6530566	6530703	.	-	.	gene_id "ENSG00000171680.16"; transcript_id "ENST00000535355.1"; gene_type "protein_coding"; gene_status "KNOWN"; gene_name "PLEKHG5"; transcript_type "protein_coding"; transcript_status "KNOWN"; transcript_name "PLEKHG5-204"; exon_number 15; exon_id "ENSE00003627040.1"; level 3; tag "basic"; tag "appris_candidate"; tag "CCDS"; ccdsid "CCDS57968.1"; havana_gene "OTTHUMG00000000905.3";
chr1	ENSEMBL	exon	6530296	6530415	.	-	.	gene_id "ENSG00000171680.16"; transcript_id "ENST00000535355.1"; gene_type "protein_coding"; gene_status "KNOWN"; gene_name "PLEKHG5"; transcript_type "protein_coding"; transcript_status "KNOWN"; transcript_name "PLEKHG5-204"; exon_number 16; exon_id "ENSE00003528986.1"; level 3; tag "basic"; tag "appris_candidate"; tag "CCDS"; ccdsid "CCDS57968.1"; havana_gene "OTTHUMG00000000905.3";
chr1	ENSEMBL	exon	6529604	6529736	.	-	.	gene_id "ENSG00000171680.16"; transcript_id "ENST00000535355.1"; gene_type "protein_coding"; gene_status "KNOWN"; gene_name "PLEKHG5"; transcript_type "protein_coding"; transcript_status "KNOWN"; transcript_name "PLEKHG5-204"; exon_number 17; exon_id "ENSE00003590576.1"; level 3; tag "basic"; tag "appris_candidate"; tag "CCDS"; ccdsid "CCDS57968.1"; havana_gene "OTTHUMG00000000905.3";
chr1	ENSEMBL	exon	6529395	6529510	.	-	.	gene_id "ENSG00000171680.16"; transcript_id "ENST00000535355.1"; gene_type "protein_coding"; gene_status "KNOWN"; gene_name "PLEKHG5"; transcript_type "protein_coding"; transcript_status "KNOWN"; transcript_name "PLEKHG5-204"; exon_number 18; exon_id "ENSE00003515734.1"; level 3; tag "basic"; tag "appris_candidate"; tag "CCDS"; ccdsid "CCDS57968.1"; havana_gene "OTTHUMG00000000905.3";
chr1	ENSEMBL	exon	6529102	6529301	.	-	.	gene_id "ENSG00000171680.16"; transcript_id "ENST00000535355.1"; gene_type "protein_coding"; gene_status "KNOWN"; gene_name "PLEKHG5"; transcript_type "protein_coding"; transcript_status "KNOWN"; transcript_name "PLEKHG5-204"; exon_number 19; exon_id "ENSE00003686482.1"; level 3; tag "basic"; tag "appris_candidate"; tag "CCDS"; ccdsid "CCDS57968.1"; havana_gene "OTTHUMG00000000905.3";
chr1	ENSEMBL	exon	6527885	6528646	.	-	.	gene_id "ENSG00000171680.16"; transcript_id "ENST00000535355.1"; gene_type "protein_coding"; gene_status "KNOWN"; gene_name "PLEKHG5"; transcript_type "protein_coding"; transcript_status "KNOWN"; transcript_name "PLEKHG5-204"; exon_number 20; exon_id "ENSE00003515189.1"; level 3; tag "basic"; tag "appris_candidate"; tag "CCDS"; ccdsid "CCDS57968.1"; havana_gene "OTTHUMG00000000905.3";
chr1	ENSEMBL	exon	6527183	6527632	.	-	.	gene_id "ENSG00000171680.16"; transcript_id "ENST00000535355.1"; gene_type "protein_coding"; gene_status "KNOWN"; gene_name "PLEKHG5"; transcript_type "protein_coding"; transcript_status "KNOWN"; transcript_name "PLEKHG5-204"; exon_number 21; exon_id "ENSE00001627577.1"; level 3; tag "basic"; tag "appris_candidate"; tag "CCDS"; ccdsid "CCDS57968.1"; havana_gene "OTTHUMG00000000905.3";
chr1	HAVANA	exon	6673745	6674165	.	+	.	gene_id "ENSG00000116273.5"; transcript_id "ENST00000377648.4"; gene_type "protein_coding"; gene_status "KNOWN"; gene_name "PHF13"; transcript_type "protein_coding"; transcript_status "KNOWN"; transcript_name "PHF13-001"; exon_number 1; exon_id "ENSE00001474722.3"; level 2; tag "basic"; tag "appris_principal"; tag "CCDS"; ccdsid "CCDS85.1"; havana_gene "OTTHUMG00000001439.1"; havana_transcript "O…
chr1	HAVANA	exon	6676817	6676918	.	+	.	gene_id "ENSG00000116273.5"; transcript_id "ENST00000377648.4"; gene_type "protein_coding"; gene_status "KNOWN"; gene_name "PHF13"; transcript_type "protein_coding"; transcript_status "KNOWN"; transcript_name "PHF13-001"; exon_number 2; exon_id "ENSE00001248376.1"; level 2; tag "basic"; tag "appris_principal"; tag "CCDS"; ccdsid "CCDS85.1"; havana_gene "OTTHUMG00000001439.1"; havana_transcript "O…
chr1	HAVANA	exon	6679863	6680397	.	+	.	gene_id "ENSG00000116273.5"; transcript_id "ENST00000377648.4"; gene_type "protein_coding"; gene_status "KNOWN"; gene_name "PHF13"; transcript_type "protein_coding"; transcript_status "KNOWN"; transcript_name "PHF13-001"; exon_number 3; exon_id "ENSE00000736135.1"; level 2; tag "basic"; tag "appris_principal"; tag "CCDS"; ccdsid "CCDS85.1"; havana_gene "OTTHUMG00000001439.1"; havana_transcript "O…
chr1	HAVANA	exon	6681471	6684093	.	+	.	gene_id "ENSG00000116273.5"; transcript_id "ENST00000377648.4"; gene_type "protein_coding"; gene_status "KNOWN"; gene_name "PHF13"; transcript_type "protein_coding"; transcript_status "KNOWN"; transcript_name "PHF13-001"; exon_number 4; exon_id "ENSE00001474710.3"; level 2; tag "basic"; tag "appris_principal"; tag "CCDS"; ccdsid "CCDS85.1"; havana_gene "OTTHUMG00000001439.1"; havana_transcript "O…
chr1	HAVANA	exon	6740968	6741097	.	-	.	gene_id "ENSG00000007923.11"; transcript_id "ENST00000451196.1"; gene_type "protein_coding"; gene_status "KNOWN"; gene_name "DNAJC11"; transcript_type "protein_coding"; transcript_status "KNOWN"; transcript_name "DNAJC11-003"; exon_number 1; exon_id "ENSE00003679343.1"; level 2; tag "mRNA_start_NF"; tag "cds_start_NF"; havana_gene "OTTHUMG00000001443.3"; havana_transcript "OTTHUMT00000004218.1";
chr1	HAVANA	exon	6738454	6738527	.	-	.	gene_id "ENSG00000007923.11"; transcript_id "ENST00000451196.1"; gene_type "protein_coding"; gene_status "KNOWN"; gene_name "DNAJC11"; transcript_type "protein_coding"; transcript_status "KNOWN"; transcript_name "DNAJC11-003"; exon_number 2; exon_id "ENSE00003464933.1"; level 2; tag "mRNA_start_NF"; tag "cds_start_NF"; havana_gene "OTTHUMG00000001443.3"; havana_transcript "OTTHUMT00000004218.1";
chr1	HAVANA	exon	6727769	6727870	.	-	.	gene_id "ENSG00000007923.11"; transcript_id "ENST00000451196.1"; gene_type "protein_coding"; gene_status "KNOWN"; gene_name "DNAJC11"; transcript_type "protein_coding"; transcript_status "KNOWN"; transcript_name "DNAJC11-003"; exon_number 3; exon_id "ENSE00003551429.1"; level 2; tag "mRNA_start_NF"; tag "cds_start_NF"; havana_gene "OTTHUMG00000001443.3"; havana_transcript "OTTHUMT00000004218.1";
chr1	HAVANA	exon	6713971	6714099	.	-	.	gene_id "ENSG00000007923.11"; transcript_id "ENST00000451196.1"; gene_type "protein_coding"; gene_status "KNOWN"; gene_name "DNAJC11"; transcript_type "protein_coding"; transcript_status "KNOWN"; transcript_name "DNAJC11-003"; exon_number 4; exon_id "ENSE00003653255.1"; level 2; tag "mRNA_start_NF"; tag "cds_start_NF"; havana_gene "OTTHUMG00000001443.3"; havana_transcript "OTTHUMT00000004218.1";
chr1	HAVANA	exon	6712889	6713011	.	-	.	gene_id "ENSG00000007923.11"; transcript_id "ENST00000451196.1"; gene_type "protein_coding"; gene_status "KNOWN"; gene_name "DNAJC11"; transcript_type "protein_coding"; transcript_status "KNOWN"; transcript_name "DNAJC11-003"; exon_number 5; exon_id "ENSE00003550242.1"; level 2; tag "mRNA_start_NF"; tag "cds_start_NF"; havana_gene "OTTHUMG00000001443.3"; havana_transcript "OTTHUMT00000004218.1";
chr1	HAVANA	exon	6711589	6711662	.	-	.	gene_id "ENSG00000007923.11"; transcript_id "ENST00000451196.1"; gene_type "protein_coding"; gene_status "KNOWN"; gene_name "DNAJC11"; transcript_type "protein_coding"; transcript_status "KNOWN"; transcript_name "DNAJC11-003"; exon_number 6; exon_id "ENSE00003469839.1"; level 2; tag "mRNA_start_NF"; tag "cds_start_NF"; havana_gene "OTTHUMG00000001443.3"; havana_transcript "OTTHUMT00000004218.1";
chr1	HAVANA	exon	6705931	6706038	.	-	.	gene_id "ENSG00000007923.11"; transcript_id "ENST00000451196.1"; gene_type "protein_coding"; gene_status "KNOWN"; gene_name "DNAJC11"; transcript_type "protein_coding"; transcript_status "KNOWN"; transcript_name "DNAJC11-003"; exon_number 7; exon_id "ENSE00000828404.1"; level 2; tag "mRNA_start_NF"; tag "cds_start_NF"; havana_gene "OTTHUMG00000001443.3"; havana_transcript "OTTHUMT00000004218.1";
chr1	HAVANA	exon	6694228	6694844	.	-	.	gene_id "ENSG00000007923.11"; transcript_id "ENST00000451196.1"; gene_type "protein_coding"; gene_status "KNOWN"; gene_name "DNAJC11"; transcript_type "protein_coding"; transcript_status "KNOWN"; transcript_name "DNAJC11-003"; exon_number 8; exon_id "ENSE00001714514.1"; level 2; tag "mRNA_start_NF"; tag "cds_start_NF"; havana_gene "OTTHUMG00000001443.3"; havana_transcript "OTTHUMT00000004218.1";
chr1	HAVANA	exon	6761789	6761984	.	-	.	gene_id "ENSG00000007923.11"; transcript_id "ENST00000377577.5"; gene_type "protein_coding"; gene_status "KNOWN"; gene_name "DNAJC11"; transcript_type "protein_coding"; transcript_status "KNOWN"; transcript_name "DNAJC11-001"; exon_number 1; exon_id "ENSE00001857677.1"; level 2; tag "basic"; tag "appris_principal"; tag "CCDS"; ccdsid "CCDS87.1"; havana_gene "OTTHUMG00000001443.3"; havana_transcri…
chr1	HAVANA	exon	6740968	6741097	.	-	.	gene_id "ENSG00000007923.11"; transcript_id "ENST00000377577.5"; gene_type "protein_coding"; gene_status "KNOWN"; gene_name "DNAJC11"; transcript_type "protein_coding"; transcript_status "KNOWN"; transcript_name "DNAJC11-001"; exon_number 2; exon_id "ENSE00003679343.1"; level 2; tag "basic"; tag "appris_principal"; tag "CCDS"; ccdsid "CCDS87.1"; havana_gene "OTTHUMG00000001443.3"; havana_transcri…
chr1	HAVANA	exon	6738454	6738527	.	-	.	gene_id "ENSG00000007923.11"; transcript_id "ENST00000377577.5"; gene_type "protein_coding"; gene_status "KNOWN"; gene_name "DNAJC11"; transcript_type "protein_coding"; transcript_status "KNOWN"; transcript_name "DNAJC11-001"; exon_number 3; exon_id "ENSE00003464933.1"; level 2; tag "basic"; tag "appris_principal"; tag "CCDS"; ccdsid "CCDS87.1"; havana_gene "OTTHUMG00000001443.3"; havana_transcri…
chr1	HAVANA	exon	6727769	6727870	.	-	.	gene_id "ENSG00000007923.11"; transcript_id "ENST00000377577.5"; gene_type "protein_coding"; gene_status "KNOWN"; gene_name "DNAJC11"; transcript_type "protein_coding"; transcript_status "KNOWN"; transcript_name "DNAJC11-001"; exon_number 4; exon_id "ENSE00003551429.1"; level 2; tag "basic"; tag "appris_principal"; tag "CCDS"; ccdsid "CCDS87.1"; havana_gene "OTTHUMG00000001443.3"; havana_transcri…
chr1	HAVANA	exon	6713971	6714099	.	-	.	gene_id "ENSG00000007923.11"; transcript_id "ENST00000377577.5"; gene_type "protein_coding"; gene_status "KNOWN"; gene_name "DNAJC11"; transcript_type "protein_coding"; transcript_status "KNOWN"; transcript_name "DNAJC11-001"; exon_number 5; exon_id "ENSE00003653255.1"; level 2; tag "basic"; tag "appris_principal"; tag "CCDS"; ccdsid "CCDS87.1"; havana_gene "OTTHUMG00000001443.3"; havana_transcri…
chr1	HAVANA	exon	6712889	6713011	.	-	.	gene_id "ENSG00000007923.11"; transcript_id "ENST00000377577.5"; gene_type "protein_coding"; gene_status "KNOWN"; gene_name "DNAJC11"; transcript_type "protein_coding"; transcript_status "KNOWN"; transcript_name "DNAJC11-001"; exon_number 6; exon_id "ENSE00003550242.1"; level 2; tag "basic"; tag "appris_principal"; tag "CCDS"; ccdsid "CCDS87.1"; havana_gene "OTTHUMG00000001443.3"; havana_transcri…
chr1	HAVANA	exon	6711589	6711662	.	-	.	gene_id "ENSG00000007923.11"; transcript_id "ENST00000377577.5"; gene_type "protein_coding"; gene_status "KNOWN"; gene_name "DNAJC11"; transcript_type "protein_coding"; transcript_status "KNOWN"; transcript_name "DNAJC11-001"; exon_number 7; exon_id "ENSE00003469839.1"; level 2; tag "basic"; tag "appris_principal"; tag "CCDS"; ccdsid "CCDS87.1"; havana_gene "OTTHUMG00000001443.3"; havana_transcri…
chr1	HAVANA	exon	6705849	6706038	.	-	.	gene_id "ENSG00000007923.11"; transcript_id "ENST00000377577.5"; gene_type "protein_coding"; gene_status "KNOWN"; gene_name "DNAJC11"; transcript_type "protein_coding"; transcript_status "KNOWN"; transcript_name "DNAJC11-001"; exon_number 8; exon_id "ENSE00002155401.1"; level 2; tag "basic"; tag "appris_principal"; tag "CCDS"; ccdsid "CCDS87.1"; havana_gene "OTTHUMG00000001443.3"; havana_transcri…
chr1	HAVANA	exon	6705101	6705186	.	-	.	gene_id "ENSG00000007923.11"; transcript_id "ENST00000377577.5"; gene_type "protein_coding"; gene_status "KNOWN"; gene_name "DNAJC11"; transcript_type "protein_coding"; transcript_status "KNOWN"; transcript_name "DNAJC11-001"; exon_number 9; exon_id "ENSE00001787167.1"; level 2; tag "basic"; tag "appris_principal"; tag "CCDS"; ccdsid "CCDS87.1"; havana_gene "OTTHUMG00000001443.3"; havana_transcri…
chr1	HAVANA	exon	6704618	6704734	.	-	.	gene_id "ENSG00000007923.11"; transcript_id "ENST00000377577.5"; gene_type "protein_coding"; gene_status "KNOWN"; gene_name "DNAJC11"; transcript_type "protein_coding"; transcript_status "KNOWN"; transcript_name "DNAJC11-001"; exon_number 10; exon_id "ENSE00003515843.1"; level 2; tag "basic"; tag "appris_principal"; tag "CCDS"; ccdsid "CCDS87.1"; havana_gene "OTTHUMG00000001443.3"; havana_transcr…
chr1	HAVANA	exon	6699962	6700117	.	-	.	gene_id "ENSG00000007923.11"; transcript_id "ENST00000377577.5"; gene_type "protein_coding"; gene_status "KNOWN"; gene_name "DNAJC11"; transcript_type "protein_coding"; transcript_status "KNOWN"; transcript_name "DNAJC11-001"; exon_number 11; exon_id "ENSE00003629167.1"; level 2; tag "basic"; tag "appris_principal"; tag "CCDS"; ccdsid "CCDS87.1"; havana_gene "OTTHUMG00000001443.3"; havana_transcr…
chr1	HAVANA	exon	6698355	6698424	.	-	.	gene_id "ENSG00000007923.11"; transcript_id "ENST00000377577.5"; gene_type "protein_coding"; gene_status "KNOWN"; gene_name "DNAJC11"; transcript_type "protein_coding"; transcript_status "KNOWN"; transcript_name "DNAJC11-001"; exon_number 12; exon_id "ENSE00001805559.1"; level 2; tag "basic"; tag "appris_principal"; tag "CCDS"; ccdsid "CCDS87.1"; havana_gene "OTTHUMG00000001443.3"; havana_transcr…
chr1	HAVANA	exon	6697507	6697564	.	-	.	gene_id "ENSG00000007923.11"; transcript_id "ENST00000377577.5"; gene_type "protein_coding"; gene_status "KNOWN"; gene_name "DNAJC11"; transcript_type "protein_coding"; transcript_status "KNOWN"; transcript_name "DNAJC11-001"; exon_number 13; exon_id "ENSE00003458382.1"; level 2; tag "basic"; tag "appris_principal"; tag "CCDS"; ccdsid "CCDS87.1"; havana_gene "OTTHUMG00000001443.3"; havana_transcr…
chr1	HAVANA	exon	6697258	6697400	.	-	.	gene_id "ENSG00000007923.11"; transcript_id "ENST00000377577.5"; gene_type "protein_coding"; gene_status "KNOWN"; gene_name "DNAJC11"; transcript_type "protein_coding"; transcript_status "KNOWN"; transcript_name "DNAJC11-001"; exon_number 14; exon_id "ENSE00003692941.1"; level 2; tag "basic"; tag "appris_principal"; tag "CCDS"; ccdsid "CCDS87.1"; havana_gene "OTTHUMG00000001443.3"; havana_transcr…
chr1	HAVANA	exon	6696177	6696306	.	-	.	gene_id "ENSG00000007923.11"; transcript_id "ENST00000377577.5"; gene_type "protein_coding"; gene_status "KNOWN"; gene_name "DNAJC11"; transcript_type "protein_coding"; transcript_status "KNOWN"; transcript_name "DNAJC11-001"; exon_number 15; exon_id "ENSE00003568465.1"; level 2; tag "basic"; tag "appris_principal"; tag "CCDS"; ccdsid "CCDS87.1"; havana_gene "OTTHUMG00000001443.3"; havana_transcr…
chr1	HAVANA	exon	6694228	6695760	.	-	.	gene_id "ENSG00000007923.11"; transcript_id "ENST00000377577.5"; gene_type "protein_coding"; gene_status "KNOWN"; gene_name "DNAJC11"; transcript_type "protein_coding"; transcript_status "KNOWN"; transcript_name "DNAJC11-001"; exon_number 16; exon_id "ENSE00003670393.1"; level 2; tag "basic"; tag "appris_principal"; tag "CCDS"; ccdsid "CCDS87.1"; havana_gene "OTTHUMG00000001443.3"; havana_transcr…
chr1	ENSEMBL	exon	6741293	6741356	.	-	.	gene_id "ENSG00000007923.11"; transcript_id "ENST00000542246.1"; gene_type "protein_coding"; gene_status "KNOWN"; gene_name "DNAJC11"; transcript_type "protein_coding"; transcript_status "KNOWN"; transcript_name "DNAJC11-203"; exon_number 1; exon_id "ENSE00002254241.1"; level 3; tag "basic"; havana_gene "OTTHUMG00000001443.3";
chr1	ENSEMBL	exon	6740968	6741097	.	-	.	gene_id "ENSG00000007923.11"; transcript_id "ENST00000542246.1"; gene_type "protein_coding"; gene_status "KNOWN"; gene_name "DNAJC11"; transcript_type "protein_coding"; transcript_status "KNOWN"; transcript_name "DNAJC11-203"; exon_number 2; exon_id "ENSE00003557071.1"; level 3; tag "basic"; havana_gene "OTTHUMG00000001443.3";
chr1	ENSEMBL	exon	6738454	6738527	.	-	.	gene_id "ENSG00000007923.11"; transcript_id "ENST00000542246.1"; gene_type "protein_coding"; gene_status "KNOWN"; gene_name "DNAJC11"; transcript_type "protein_coding"; transcript_status "KNOWN"; transcript_name "DNAJC11-203"; exon_number 3; exon_id "ENSE00003464933.1"; level 3; tag "basic"; havana_gene "OTTHUMG00000001443.3";
chr1	ENSEMBL	exon	6727769	6727870	.	-	.	gene_id "ENSG00000007923.11"; transcript_id "ENST00000542246.1"; gene_type "protein_coding"; gene_status "KNOWN"; gene_name "DNAJC11"; transcript_type "protein_coding"; transcript_status "KNOWN"; transcript_name "DNAJC11-203"; exon_number 4; exon_id "ENSE00003551429.1"; level 3; tag "basic"; havana_gene "OTTHUMG00000001443.3";
chr1	ENSEMBL	exon	6713971	6714099	.	-	.	gene_id "ENSG00000007923.11"; transcript_id "ENST00000542246.1"; gene_type "protein_coding"; gene_status "KNOWN"; gene_name "DNAJC11"; transcript_type "protein_coding"; transcript_status "KNOWN"; transcript_name "DNAJC11-203"; exon_number 5; exon_id "ENSE00003653255.1"; level 3; tag "basic"; havana_gene "OTTHUMG00000001443.3";
chr1	ENSEMBL	exon	6712889	6713011	.	-	.	gene_id "ENSG00000007923.11"; transcript_id "ENST00000542246.1"; gene_type "protein_coding"; gene_status "KNOWN"; gene_name "DNAJC11"; transcript_type "protein_coding"; transcript_status "KNOWN"; transcript_name "DNAJC11-203"; exon_number 6; exon_id "ENSE00003550242.1"; level 3; tag "basic"; havana_gene "OTTHUMG00000001443.3";
chr1	ENSEMBL	exon	6711589	6711662	.	-	.	gene_id "ENSG00000007923.11"; transcript_id "ENST00000542246.1"; gene_type "protein_coding"; gene_status "KNOWN"; gene_name "DNAJC11"; transcript_type "protein_coding"; transcript_status "KNOWN"; transcript_name "DNAJC11-203"; exon_number 7; exon_id "ENSE00003469839.1"; level 3; tag "basic"; havana_gene "OTTHUMG00000001443.3";
chr1	ENSEMBL	exon	6705849	6706038	.	-	.	gene_id "ENSG00000007923.11"; transcript_id "ENST00000542246.1"; gene_type "protein_coding"; gene_status "KNOWN"; gene_name "DNAJC11"; transcript_type "protein_coding"; transcript_status "KNOWN"; transcript_name "DNAJC11-203"; exon_number 8; exon_id "ENSE00002155401.1"; level 3; tag "basic"; havana_gene "OTTHUMG00000001443.3";
chr1	ENSEMBL	exon	6705101	6705186	.	-	.	gene_id "ENSG00000007923.11"; transcript_id "ENST00000542246.1"; gene_type "protein_coding"; gene_status "KNOWN"; gene_name "DNAJC11"; transcript_type "protein_coding"; transcript_status "KNOWN"; transcript_name "DNAJC11-203"; exon_number 9; exon_id "ENSE00001787167.1"; level 3; tag "basic"; havana_gene "OTTHUMG00000001443.3";
chr1	ENSEMBL	exon	6704618	6704734	.	-	.	gene_id "ENSG00000007923.11"; transcript_id "ENST00000542246.1"; gene_type "protein_coding"; gene_status "KNOWN"; gene_name "DNAJC11"; transcript_type "protein_coding"; transcript_status "KNOWN"; transcript_name "DNAJC11-203"; exon_number 10; exon_id "ENSE00003515843.1"; level 3; tag "basic"; havana_gene "OTTHUMG00000001443.3";
chr1	ENSEMBL	exon	6699962	6700117	.	-	.	gene_id "ENSG00000007923.11"; transcript_id "ENST00000542246.1"; gene_type "protein_coding"; gene_status "KNOWN"; gene_name "DNAJC11"; transcript_type "protein_coding"; transcript_status "KNOWN"; transcript_name "DNAJC11-203"; exon_number 11; exon_id "ENSE00003629167.1"; level 3; tag "basic"; havana_gene "OTTHUMG00000001443.3";
chr1	ENSEMBL	exon	6698355	6698424	.	-	.	gene_id "ENSG00000007923.11"; transcript_id "ENST00000542246.1"; gene_type "protein_coding"; gene_status "KNOWN"; gene_name "DNAJC11"; transcript_type "protein_coding"; transcript_status "KNOWN"; transcript_name "DNAJC11-203"; exon_number 12; exon_id "ENSE00001805559.1"; level 3; tag "basic"; havana_gene "OTTHUMG00000001443.3";
chr1	ENSEMBL	exon	6697507	6697564	.	-	.	gene_id "ENSG00000007923.11"; transcript_id "ENST00000542246.1"; gene_type "protein_coding"; gene_status "KNOWN"; gene_name "DNAJC11"; transcript_type "protein_coding"; transcript_status "KNOWN"; transcript_name "DNAJC11-203"; exon_number 13; exon_id "ENSE00003458382.1"; level 3; tag "basic"; havana_gene "OTTHUMG00000001443.3";
chr1	ENSEMBL	exon	6697258	6697400	.	-	.	gene_id "ENSG00000007923.11"; transcript_id "ENST00000542246.1"; gene_type "protein_coding"; gene_status "KNOWN"; gene_name "DNAJC11"; transcript_type "protein_coding"; transcript_status "KNOWN"; transcript_name "DNAJC11-203"; exon_number 14; exon_id "ENSE00003692941.1"; level 3; tag "basic"; havana_gene "OTTHUMG00000001443.3";
chr1	ENSEMBL	exon	6696177	6696306	.	-	.	gene_id "ENSG00000007923.11"; transcript_id "ENST00000542246.1"; gene_type "protein_coding"; gene_status "KNOWN"; gene_name "DNAJC11"; transcript_type "protein_coding"; transcript_status "KNOWN"; transcript_name "DNAJC11-203"; exon_number 15; exon_id "ENSE00003568465.1"; level 3; tag "basic"; havana_gene "OTTHUMG00000001443.3";
chr1	ENSEMBL	exon	6695446	6695760	.	-	.	gene_id "ENSG00000007923.11"; transcript_id "ENST00000542246.1"; gene_type "protein_coding"; gene_status "KNOWN"; gene_name "DNAJC11"; transcript_type "protein_coding"; transcript_status "KNOWN"; transcript_name "DNAJC11-203"; exon_number 16; exon_id "ENSE00002276871.1"; level 3; tag "basic"; havana_gene "OTTHUMG00000001443.3";
chr1	HAVANA	exon	6845384	6845635	.	+	.	gene_id "ENSG00000171735.14"; transcript_id "ENST00000303635.7"; gene_type "protein_coding"; gene_status "KNOWN"; gene_name "CAMTA1"; transcript_type "protein_coding"; transcript_status "KNOWN"; transcript_name "CAMTA1-001"; exon_number 1; exon_id "ENSE00001294168.2"; level 2; tag "basic"; tag "appris_candidate_longest"; tag "CCDS"; ccdsid "CCDS30576.1"; havana_gene "OTTHUMG00000001212.4"; havana…
chr1	HAVANA	exon	6880241	6880310	.	+	.	gene_id "ENSG00000171735.14"; transcript_id "ENST00000303635.7"; gene_type "protein_coding"; gene_status "KNOWN"; gene_name "CAMTA1"; transcript_type "protein_coding"; transcript_status "KNOWN"; transcript_name "CAMTA1-001"; exon_number 2; exon_id "ENSE00003563207.1"; level 2; tag "basic"; tag "appris_candidate_longest"; tag "CCDS"; ccdsid "CCDS30576.1"; havana_gene "OTTHUMG00000001212.4"; havana…
chr1	HAVANA	exon	6885152	6885270	.	+	.	gene_id "ENSG00000171735.14"; transcript_id "ENST00000303635.7"; gene_type "protein_coding"; gene_status "KNOWN"; gene_name "CAMTA1"; transcript_type "protein_coding"; transcript_status "KNOWN"; transcript_name "CAMTA1-001"; exon_number 3; exon_id "ENSE00003647148.1"; level 2; tag "basic"; tag "appris_candidate_longest"; tag "CCDS"; ccdsid "CCDS30576.1"; havana_gene "OTTHUMG00000001212.4"; havana…
chr1	HAVANA	exon	7151364	7151431	.	+	.	gene_id "ENSG00000171735.14"; transcript_id "ENST00000303635.7"; gene_type "protein_coding"; gene_status "KNOWN"; gene_name "CAMTA1"; transcript_type "protein_coding"; transcript_status "KNOWN"; transcript_name "CAMTA1-001"; exon_number 4; exon_id "ENSE00001308645.1"; level 2; tag "basic"; tag "appris_candidate_longest"; tag "CCDS"; ccdsid "CCDS30576.1"; havana_gene "OTTHUMG00000001212.4"; havana…
chr1	HAVANA	exon	7309551	7309686	.	+	.	gene_id "ENSG00000171735.14"; transcript_id "ENST00000303635.7"; gene_type "protein_coding"; gene_status "KNOWN"; gene_name "CAMTA1"; transcript_type "protein_coding"; transcript_status "KNOWN"; transcript_name "CAMTA1-001"; exon_number 5; exon_id "ENSE00001328700.1"; level 2; tag "basic"; tag "appris_candidate_longest"; tag "CCDS"; ccdsid "CCDS30576.1"; havana_gene "OTTHUMG00000001212.4"; havana…
chr1	HAVANA	exon	7527890	7527961	.	+	.	gene_id "ENSG00000171735.14"; transcript_id "ENST00000303635.7"; gene_type "protein_coding"; gene_status "KNOWN"; gene_name "CAMTA1"; transcript_type "protein_coding"; transcript_status "KNOWN"; transcript_name "CAMTA1-001"; exon_number 6; exon_id "ENSE00001317856.1"; level 2; tag "basic"; tag "appris_candidate_longest"; tag "CCDS"; ccdsid "CCDS30576.1"; havana_gene "OTTHUMG00000001212.4"; havana…
chr1	HAVANA	exon	7700460	7700613	.	+	.	gene_id "ENSG00000171735.14"; transcript_id "ENST00000303635.7"; gene_type "protein_coding"; gene_status "KNOWN"; gene_name "CAMTA1"; transcript_type "protein_coding"; transcript_status "KNOWN"; transcript_name "CAMTA1-001"; exon_number 7; exon_id "ENSE00001706503.1"; level 2; tag "basic"; tag "appris_candidate_longest"; tag "CCDS"; ccdsid "CCDS30576.1"; havana_gene "OTTHUMG00000001212.4"; havana…
chr1	HAVANA	exon	7721786	7721926	.	+	.	gene_id "ENSG00000171735.14"; transcript_id "ENST00000303635.7"; gene_type "protein_coding"; gene_status "KNOWN"; gene_name "CAMTA1"; transcript_type "protein_coding"; transcript_status "KNOWN"; transcript_name "CAMTA1-001"; exon_number 8; exon_id "ENSE00001766885.1"; level 2; tag "basic"; tag "appris_candidate_longest"; tag "CCDS"; ccdsid "CCDS30576.1"; havana_gene "OTTHUMG00000001212.4"; havana…
chr1	HAVANA	exon	7723413	7725259	.	+	.	gene_id "ENSG00000171735.14"; transcript_id "ENST00000303635.7"; gene_type "protein_coding"; gene_status "KNOWN"; gene_name "CAMTA1"; transcript_type "protein_coding"; transcript_status "KNOWN"; transcript_name "CAMTA1-001"; exon_number 9; exon_id "ENSE00001710961.1"; level 2; tag "basic"; tag "appris_candidate_longest"; tag "CCDS"; ccdsid "CCDS30576.1"; havana_gene "OTTHUMG00000001212.4"; havana…
chr1	HAVANA	exon	7730971	7731097	.	+	.	gene_id "ENSG00000171735.14"; transcript_id "ENST00000303635.7"; gene_type "protein_coding"; gene_status "KNOWN"; gene_name "CAMTA1"; transcript_type "protein_coding"; transcript_status "KNOWN"; transcript_name "CAMTA1-001"; exon_number 10; exon_id "ENSE00001785715.1"; level 2; tag "basic"; tag "appris_candidate_longest"; tag "CCDS"; ccdsid "CCDS30576.1"; havana_gene "OTTHUMG00000001212.4"; havan…
chr1	HAVANA	exon	7737659	7737793	.	+	.	gene_id "ENSG00000171735.14"; transcript_id "ENST00000303635.7"; gene_type "protein_coding"; gene_status "KNOWN"; gene_name "CAMTA1"; transcript_type "protein_coding"; transcript_status "KNOWN"; transcript_name "CAMTA1-001"; exon_number 11; exon_id "ENSE00001626052.1"; level 2; tag "basic"; tag "appris_candidate_longest"; tag "CCDS"; ccdsid "CCDS30576.1"; havana_gene "OTTHUMG00000001212.4"; havan…
chr1	HAVANA	exon	7792508	7792659	.	+	.	gene_id "ENSG00000171735.14"; transcript_id "ENST00000303635.7"; gene_type "protein_coding"; gene_status "KNOWN"; gene_name "CAMTA1"; transcript_type "protein_coding"; transcript_status "KNOWN"; transcript_name "CAMTA1-001"; exon_number 12; exon_id "ENSE00001768188.1"; level 2; tag "basic"; tag "appris_candidate_longest"; tag "CCDS"; ccdsid "CCDS30576.1"; havana_gene "OTTHUMG00000001212.4"; havan…
chr1	HAVANA	exon	7796404	7796600	.	+	.	gene_id "ENSG00000171735.14"; transcript_id "ENST00000303635.7"; gene_type "protein_coding"; gene_status "KNOWN"; gene_name "CAMTA1"; transcript_type "protein_coding"; transcript_status "KNOWN"; transcript_name "CAMTA1-001"; exon_number 13; exon_id "ENSE00001608704.1"; level 2; tag "basic"; tag "appris_candidate_longest"; tag "CCDS"; ccdsid "CCDS30576.1"; havana_gene "OTTHUMG00000001212.4"; havan…
chr1	HAVANA	exon	7796991	7797069	.	+	.	gene_id "ENSG00000171735.14"; transcript_id "ENST00000303635.7"; gene_type "protein_coding"; gene_status "KNOWN"; gene_name "CAMTA1"; transcript_type "protein_coding"; transcript_status "KNOWN"; transcript_name "CAMTA1-001"; exon_number 14; exon_id "ENSE00001748550.1"; level 2; tag "basic"; tag "appris_candidate_longest"; tag "CCDS"; ccdsid "CCDS30576.1"; havana_gene "OTTHUMG00000001212.4"; havan…
chr1	HAVANA	exon	7797315	7797630	.	+	.	gene_id "ENSG00000171735.14"; transcript_id "ENST00000303635.7"; gene_type "protein_coding"; gene_status "KNOWN"; gene_name "CAMTA1"; transcript_type "protein_coding"; transcript_status "KNOWN"; transcript_name "CAMTA1-001"; exon_number 15; exon_id "ENSE00001700530.1"; level 2; tag "basic"; tag "appris_candidate_longest"; tag "CCDS"; ccdsid "CCDS30576.1"; havana_gene "OTTHUMG00000001212.4"; havan…
chr1	HAVANA	exon	7798019	7798542	.	+	.	gene_id "ENSG00000171735.14"; transcript_id "ENST00000303635.7"; gene_type "protein_coding"; gene_status "KNOWN"; gene_name "CAMTA1"; transcript_type "protein_coding"; transcript_status "KNOWN"; transcript_name "CAMTA1-001"; exon_number 16; exon_id "ENSE00001731966.1"; level 2; tag "basic"; tag "appris_candidate_longest"; tag "CCDS"; ccdsid "CCDS30576.1"; havana_gene "OTTHUMG00000001212.4"; havan…
chr1	HAVANA	exon	7804895	7805082	.	+	.	gene_id "ENSG00000171735.14"; transcript_id "ENST00000303635.7"; gene_type "protein_coding"; gene_status "KNOWN"; gene_name "CAMTA1"; transcript_type "protein_coding"; transcript_status "KNOWN"; transcript_name "CAMTA1-001"; exon_number 17; exon_id "ENSE00001796363.1"; level 2; tag "basic"; tag "appris_candidate_longest"; tag "CCDS"; ccdsid "CCDS30576.1"; havana_gene "OTTHUMG00000001212.4"; havan…
chr1	HAVANA	exon	7805905	7806151	.	+	.	gene_id "ENSG00000171735.14"; transcript_id "ENST00000303635.7"; gene_type "protein_coding"; gene_status "KNOWN"; gene_name "CAMTA1"; transcript_type "protein_coding"; transcript_status "KNOWN"; transcript_name "CAMTA1-001"; exon_number 18; exon_id "ENSE00001151428.4"; level 2; tag "basic"; tag "appris_candidate_longest"; tag "CCDS"; ccdsid "CCDS30576.1"; havana_gene "OTTHUMG00000001212.4"; havan…
chr1	HAVANA	exon	7807770	7807841	.	+	.	gene_id "ENSG00000171735.14"; transcript_id "ENST00000303635.7"; gene_type "protein_coding"; gene_status "KNOWN"; gene_name "CAMTA1"; transcript_type "protein_coding"; transcript_status "KNOWN"; transcript_name "CAMTA1-001"; exon_number 19; exon_id "ENSE00001151421.1"; level 2; tag "basic"; tag "appris_candidate_longest"; tag "CCDS"; ccdsid "CCDS30576.1"; havana_gene "OTTHUMG00000001212.4"; havan…
chr1	HAVANA	exon	7811259	7811452	.	+	.	gene_id "ENSG00000171735.14"; transcript_id "ENST00000303635.7"; gene_type "protein_coding"; gene_status "KNOWN"; gene_name "CAMTA1"; transcript_type "protein_coding"; transcript_status "KNOWN"; transcript_name "CAMTA1-001"; exon_number 20; exon_id "ENSE00001151415.1"; level 2; tag "basic"; tag "appris_candidate_longest"; tag "CCDS"; ccdsid "CCDS30576.1"; havana_gene "OTTHUMG00000001212.4"; havan…
chr1	HAVANA	exon	7812519	7812593	.	+	.	gene_id "ENSG00000171735.14"; transcript_id "ENST00000303635.7"; gene_type "protein_coding"; gene_status "KNOWN"; gene_name "CAMTA1"; transcript_type "protein_coding"; transcript_status "KNOWN"; transcript_name "CAMTA1-001"; exon_number 21; exon_id "ENSE00001151407.1"; level 2; tag "basic"; tag "appris_candidate_longest"; tag "CCDS"; ccdsid "CCDS30576.1"; havana_gene "OTTHUMG00000001212.4"; havan…
chr1	HAVANA	exon	7815698	7815728	.	+	.	gene_id "ENSG00000171735.14"; transcript_id "ENST00000303635.7"; gene_type "protein_coding"; gene_status "KNOWN"; gene_name "CAMTA1"; transcript_type "protein_coding"; transcript_status "KNOWN"; transcript_name "CAMTA1-001"; exon_number 22; exon_id "ENSE00001327525.1"; level 2; tag "basic"; tag "appris_candidate_longest"; tag "CCDS"; ccdsid "CCDS30576.1"; havana_gene "OTTHUMG00000001212.4"; havan…
chr1	HAVANA	exon	7826519	7829766	.	+	.	gene_id "ENSG00000171735.14"; transcript_id "ENST00000303635.7"; gene_type "protein_coding"; gene_status "KNOWN"; gene_name "CAMTA1"; transcript_type "protein_coding"; transcript_status "KNOWN"; transcript_name "CAMTA1-001"; exon_number 23; exon_id "ENSE00001774540.3"; level 2; tag "basic"; tag "appris_candidate_longest"; tag "CCDS"; ccdsid "CCDS30576.1"; havana_gene "OTTHUMG00000001212.4"; havan…
chr1	HAVANA	exon	7796468	7796600	.	+	.	gene_id "ENSG00000171735.14"; transcript_id "ENST00000495233.1"; gene_type "protein_coding"; gene_status "KNOWN"; gene_name "CAMTA1"; transcript_type "protein_coding"; transcript_status "PUTATIVE"; transcript_name "CAMTA1-014"; exon_number 1; exon_id "ENSE00001883746.1"; level 2; tag "mRNA_start_NF"; tag "cds_start_NF"; havana_gene "OTTHUMG00000001212.4"; havana_transcript "OTTHUMT00000003601.2";
chr1	HAVANA	exon	7796991	7797069	.	+	.	gene_id "ENSG00000171735.14"; transcript_id "ENST00000495233.1"; gene_type "protein_coding"; gene_status "KNOWN"; gene_name "CAMTA1"; transcript_type "protein_coding"; transcript_status "PUTATIVE"; transcript_name "CAMTA1-014"; exon_number 2; exon_id "ENSE00001748550.1"; level 2; tag "mRNA_start_NF"; tag "cds_start_NF"; havana_gene "OTTHUMG00000001212.4"; havana_transcript "OTTHUMT00000003601.2";
chr1	HAVANA	exon	7797315	7797630	.	+	.	gene_id "ENSG00000171735.14"; transcript_id "ENST00000495233.1"; gene_type "protein_coding"; gene_status "KNOWN"; gene_name "CAMTA1"; transcript_type "protein_coding"; transcript_status "PUTATIVE"; transcript_name "CAMTA1-014"; exon_number 3; exon_id "ENSE00001700530.1"; level 2; tag "mRNA_start_NF"; tag "cds_start_NF"; havana_gene "OTTHUMG00000001212.4"; havana_transcript "OTTHUMT00000003601.2";
chr1	HAVANA	exon	7798019	7798542	.	+	.	gene_id "ENSG00000171735.14"; transcript_id "ENST00000495233.1"; gene_type "protein_coding"; gene_status "KNOWN"; gene_name "CAMTA1"; transcript_type "protein_coding"; transcript_status "PUTATIVE"; transcript_name "CAMTA1-014"; exon_number 4; exon_id "ENSE00001731966.1"; level 2; tag "mRNA_start_NF"; tag "cds_start_NF"; havana_gene "OTTHUMG00000001212.4"; havana_transcript "OTTHUMT00000003601.2";
chr1	HAVANA	exon	7804895	7805082	.	+	.	gene_id "ENSG00000171735.14"; transcript_id "ENST00000495233.1"; gene_type "protein_coding"; gene_status "KNOWN"; gene_name "CAMTA1"; transcript_type "protein_coding"; transcript_status "PUTATIVE"; transcript_name "CAMTA1-014"; exon_number 5; exon_id "ENSE00001796363.1"; level 2; tag "mRNA_start_NF"; tag "cds_start_NF"; havana_gene "OTTHUMG00000001212.4"; havana_transcript "OTTHUMT00000003601.2";
chr1	HAVANA	exon	7805905	7806151	.	+	.	gene_id "ENSG00000171735.14"; transcript_id "ENST00000495233.1"; gene_type "protein_coding"; gene_status "KNOWN"; gene_name "CAMTA1"; transcript_type "protein_coding"; transcript_status "PUTATIVE"; transcript_name "CAMTA1-014"; exon_number 6; exon_id "ENSE00001151428.4"; level 2; tag "mRNA_start_NF"; tag "cds_start_NF"; havana_gene "OTTHUMG00000001212.4"; havana_transcript "OTTHUMT00000003601.2";
chr1	HAVANA	exon	7807770	7807841	.	+	.	gene_id "ENSG00000171735.14"; transcript_id "ENST00000495233.1"; gene_type "protein_coding"; gene_status "KNOWN"; gene_name "CAMTA1"; transcript_type "protein_coding"; transcript_status "PUTATIVE"; transcript_name "CAMTA1-014"; exon_number 7; exon_id "ENSE00001151421.1"; level 2; tag "mRNA_start_NF"; tag "cds_start_NF"; havana_gene "OTTHUMG00000001212.4"; havana_transcript "OTTHUMT00000003601.2";
chr1	HAVANA	exon	7809831	7809851	.	+	.	gene_id "ENSG00000171735.14"; transcript_id "ENST00000495233.1"; gene_type "protein_coding"; gene_status "KNOWN"; gene_name "CAMTA1"; transcript_type "protein_coding"; transcript_status "PUTATIVE"; transcript_name "CAMTA1-014"; exon_number 8; exon_id "ENSE00001881578.1"; level 2; tag "mRNA_start_NF"; tag "cds_start_NF"; havana_gene "OTTHUMG00000001212.4"; havana_transcript "OTTHUMT00000003601.2";
chr1	HAVANA	exon	7811259	7811452	.	+	.	gene_id "ENSG00000171735.14"; transcript_id "ENST00000495233.1"; gene_type "protein_coding"; gene_status "KNOWN"; gene_name "CAMTA1"; transcript_type "protein_coding"; transcript_status "PUTATIVE"; transcript_name "CAMTA1-014"; exon_number 9; exon_id "ENSE00001151415.1"; level 2; tag "mRNA_start_NF"; tag "cds_start_NF"; havana_gene "OTTHUMG00000001212.4"; havana_transcript "OTTHUMT00000003601.2";
chr1	HAVANA	exon	7812519	7812593	.	+	.	gene_id "ENSG00000171735.14"; transcript_id "ENST00000495233.1"; gene_type "protein_coding"; gene_status "KNOWN"; gene_name "CAMTA1"; transcript_type "protein_coding"; transcript_status "PUTATIVE"; transcript_name "CAMTA1-014"; exon_number 10; exon_id "ENSE00001151407.1"; level 2; tag "mRNA_start_NF"; tag "cds_start_NF"; havana_gene "OTTHUMG00000001212.4"; havana_transcript "OTTHUMT00000003601.2";
chr1	HAVANA	exon	7826519	7827916	.	+	.	gene_id "ENSG00000171735.14"; transcript_id "ENST00000495233.1"; gene_type "protein_coding"; gene_status "KNOWN"; gene_name "CAMTA1"; transcript_type "protein_coding"; transcript_status "PUTATIVE"; transcript_name "CAMTA1-014"; exon_number 11; exon_id "ENSE00001839261.1"; level 2; tag "mRNA_start_NF"; tag "cds_start_NF"; havana_gene "OTTHUMG00000001212.4"; havana_transcript "OTTHUMT00000003601.2";
chr1	ENSEMBL	exon	8378169	8378246	.	+	.	gene_id "ENSG00000162426.10"; transcript_id "ENST00000377479.2"; gene_type "protein_coding"; gene_status "KNOWN"; gene_name "SLC45A1"; transcript_type "protein_coding"; transcript_status "KNOWN"; transcript_name "SLC45A1-202"; exon_number 1; exon_id "ENSE00001474062.1"; level 3; tag "basic"; havana_gene "OTTHUMG00000000503.5";
chr1	ENSEMBL	exon	8384366	8384786	.	+	.	gene_id "ENSG00000162426.10"; transcript_id "ENST00000377479.2"; gene_type "protein_coding"; gene_status "KNOWN"; gene_name "SLC45A1"; transcript_type "protein_coding"; transcript_status "KNOWN"; transcript_name "SLC45A1-202"; exon_number 2; exon_id "ENSE00003671115.1"; level 3; tag "basic"; havana_gene "OTTHUMG00000000503.5";
chr1	ENSEMBL	exon	8385358	8385450	.	+	.	gene_id "ENSG00000162426.10"; transcript_id "ENST00000377479.2"; gene_type "protein_coding"; gene_status "KNOWN"; gene_name "SLC45A1"; transcript_type "protein_coding"; transcript_status "KNOWN"; transcript_name "SLC45A1-202"; exon_number 3; exon_id "ENSE00001474060.1"; level 3; tag "basic"; havana_gene "OTTHUMG00000000503.5";
chr1	ENSEMBL	exon	8385878	8386102	.	+	.	gene_id "ENSG00000162426.10"; transcript_id "ENST00000377479.2"; gene_type "protein_coding"; gene_status "KNOWN"; gene_name "SLC45A1"; transcript_type "protein_coding"; transcript_status "KNOWN"; transcript_name "SLC45A1-202"; exon_number 4; exon_id "ENSE00001474059.1"; level 3; tag "basic"; havana_gene "OTTHUMG00000000503.5";
chr1	ENSEMBL	exon	8390269	8390996	.	+	.	gene_id "ENSG00000162426.10"; transcript_id "ENST00000377479.2"; gene_type "protein_coding"; gene_status "KNOWN"; gene_name "SLC45A1"; transcript_type "protein_coding"; transcript_status "KNOWN"; transcript_name "SLC45A1-202"; exon_number 5; exon_id "ENSE00001065058.6"; level 3; tag "basic"; havana_gene "OTTHUMG00000000503.5";
chr1	ENSEMBL	exon	8395497	8395650	.	+	.	gene_id "ENSG00000162426.10"; transcript_id "ENST00000377479.2"; gene_type "protein_coding"; gene_status "KNOWN"; gene_name "SLC45A1"; transcript_type "protein_coding"; transcript_status "KNOWN"; transcript_name "SLC45A1-202"; exon_number 6; exon_id "ENSE00003551212.1"; level 3; tag "basic"; havana_gene "OTTHUMG00000000503.5";
chr1	ENSEMBL	exon	8397876	8398052	.	+	.	gene_id "ENSG00000162426.10"; transcript_id "ENST00000377479.2"; gene_type "protein_coding"; gene_status "KNOWN"; gene_name "SLC45A1"; transcript_type "protein_coding"; transcript_status "KNOWN"; transcript_name "SLC45A1-202"; exon_number 7; exon_id "ENSE00003658326.1"; level 3; tag "basic"; havana_gene "OTTHUMG00000000503.5";
chr1	ENSEMBL	exon	8399553	8399758	.	+	.	gene_id "ENSG00000162426.10"; transcript_id "ENST00000377479.2"; gene_type "protein_coding"; gene_status "KNOWN"; gene_name "SLC45A1"; transcript_type "protein_coding"; transcript_status "KNOWN"; transcript_name "SLC45A1-202"; exon_number 8; exon_id "ENSE00003496041.1"; level 3; tag "basic"; havana_gene "OTTHUMG00000000503.5";
chr1	ENSEMBL	exon	8403807	8404227	.	+	.	gene_id "ENSG00000162426.10"; transcript_id "ENST00000377479.2"; gene_type "protein_coding"; gene_status "KNOWN"; gene_name "SLC45A1"; transcript_type "protein_coding"; transcript_status "KNOWN"; transcript_name "SLC45A1-202"; exon_number 9; exon_id "ENSE00001558027.1"; level 3; tag "basic"; havana_gene "OTTHUMG00000000503.5";
chr1	HAVANA	exon	8877219	8877524	.	-	.	gene_id "ENSG00000142599.13"; transcript_id "ENST00000337907.3"; gene_type "protein_coding"; gene_status "KNOWN"; gene_name "RERE"; transcript_type "protein_coding"; transcript_status "KNOWN"; transcript_name "RERE-001"; exon_number 1; exon_id "ENSE00001926848.1"; level 2; tag "basic"; tag "appris_principal"; tag "CCDS"; ccdsid "CCDS95.1"; havana_gene "OTTHUMG00000001765.5"; havana_transcript "OT…
chr1	HAVANA	exon	8852463	8852647	.	-	.	gene_id "ENSG00000142599.13"; transcript_id "ENST00000337907.3"; gene_type "protein_coding"; gene_status "KNOWN"; gene_name "RERE"; transcript_type "protein_coding"; transcript_status "KNOWN"; transcript_name "RERE-001"; exon_number 2; exon_id "ENSE00001230091.1"; level 2; tag "basic"; tag "appris_principal"; tag "CCDS"; ccdsid "CCDS95.1"; havana_gene "OTTHUMG00000001765.5"; havana_transcript "OT…
chr1	HAVANA	exon	8716032	8716500	.	-	.	gene_id "ENSG00000142599.13"; transcript_id "ENST00000337907.3"; gene_type "protein_coding"; gene_status "KNOWN"; gene_name "RERE"; transcript_type "protein_coding"; transcript_status "KNOWN"; transcript_name "RERE-001"; exon_number 3; exon_id "ENSE00003476162.1"; level 2; tag "basic"; tag "appris_principal"; tag "CCDS"; ccdsid "CCDS95.1"; havana_gene "OTTHUMG00000001765.5"; havana_transcript "OT…
chr1	HAVANA	exon	8684369	8684439	.	-	.	gene_id "ENSG00000142599.13"; transcript_id "ENST00000337907.3"; gene_type "protein_coding"; gene_status "KNOWN"; gene_name "RERE"; transcript_type "protein_coding"; transcript_status "KNOWN"; transcript_name "RERE-001"; exon_number 4; exon_id "ENSE00003578401.1"; level 2; tag "basic"; tag "appris_principal"; tag "CCDS"; ccdsid "CCDS95.1"; havana_gene "OTTHUMG00000001765.5"; havana_transcript "OT…
chr1	HAVANA	exon	8674620	8674745	.	-	.	gene_id "ENSG00000142599.13"; transcript_id "ENST00000337907.3"; gene_type "protein_coding"; gene_status "KNOWN"; gene_name "RERE"; transcript_type "protein_coding"; transcript_status "KNOWN"; transcript_name "RERE-001"; exon_number 5; exon_id "ENSE00003460721.1"; level 2; tag "basic"; tag "appris_principal"; tag "CCDS"; ccdsid "CCDS95.1"; havana_gene "OTTHUMG00000001765.5"; havana_transcript "OT…
chr1	HAVANA	exon	8617477	8617582	.	-	.	gene_id "ENSG00000142599.13"; transcript_id "ENST00000337907.3"; gene_type "protein_coding"; gene_status "KNOWN"; gene_name "RERE"; transcript_type "protein_coding"; transcript_status "KNOWN"; transcript_name "RERE-001"; exon_number 6; exon_id "ENSE00003459584.1"; level 2; tag "basic"; tag "appris_principal"; tag "CCDS"; ccdsid "CCDS95.1"; havana_gene "OTTHUMG00000001765.5"; havana_transcript "OT…
chr1	HAVANA	exon	8616534	8616630	.	-	.	gene_id "ENSG00000142599.13"; transcript_id "ENST00000337907.3"; gene_type "protein_coding"; gene_status "KNOWN"; gene_name "RERE"; transcript_type "protein_coding"; transcript_status "KNOWN"; transcript_name "RERE-001"; exon_number 7; exon_id "ENSE00003594807.1"; level 2; tag "basic"; tag "appris_principal"; tag "CCDS"; ccdsid "CCDS95.1"; havana_gene "OTTHUMG00000001765.5"; havana_transcript "OT…
chr1	HAVANA	exon	8601273	8601377	.	-	.	gene_id "ENSG00000142599.13"; transcript_id "ENST00000337907.3"; gene_type "protein_coding"; gene_status "KNOWN"; gene_name "RERE"; transcript_type "protein_coding"; transcript_status "KNOWN"; transcript_name "RERE-001"; exon_number 8; exon_id "ENSE00003539169.1"; level 2; tag "basic"; tag "appris_principal"; tag "CCDS"; ccdsid "CCDS95.1"; havana_gene "OTTHUMG00000001765.5"; havana_transcript "OT…
chr1	HAVANA	exon	8568686	8568734	.	-	.	gene_id "ENSG00000142599.13"; transcript_id "ENST00000337907.3"; gene_type "protein_coding"; gene_status "KNOWN"; gene_name "RERE"; transcript_type "protein_coding"; transcript_status "KNOWN"; transcript_name "RERE-001"; exon_number 9; exon_id "ENSE00003477817.1"; level 2; tag "basic"; tag "appris_principal"; tag "CCDS"; ccdsid "CCDS95.1"; havana_gene "OTTHUMG00000001765.5"; havana_transcript "OT…
chr1	HAVANA	exon	8557465	8557589	.	-	.	gene_id "ENSG00000142599.13"; transcript_id "ENST00000337907.3"; gene_type "protein_coding"; gene_status "KNOWN"; gene_name "RERE"; transcript_type "protein_coding"; transcript_status "KNOWN"; transcript_name "RERE-001"; exon_number 10; exon_id "ENSE00003561191.1"; level 2; tag "basic"; tag "appris_principal"; tag "CCDS"; ccdsid "CCDS95.1"; havana_gene "OTTHUMG00000001765.5"; havana_transcript "O…
chr1	HAVANA	exon	8555123	8555222	.	-	.	gene_id "ENSG00000142599.13"; transcript_id "ENST00000337907.3"; gene_type "protein_coding"; gene_status "KNOWN"; gene_name "RERE"; transcript_type "protein_coding"; transcript_status "KNOWN"; transcript_name "RERE-001"; exon_number 11; exon_id "ENSE00003514202.1"; level 2; tag "basic"; tag "appris_principal"; tag "CCDS"; ccdsid "CCDS95.1"; havana_gene "OTTHUMG00000001765.5"; havana_transcript "O…
chr1	HAVANA	exon	8525985	8526083	.	-	.	gene_id "ENSG00000142599.13"; transcript_id "ENST00000337907.3"; gene_type "protein_coding"; gene_status "KNOWN"; gene_name "RERE"; transcript_type "protein_coding"; transcript_status "KNOWN"; transcript_name "RERE-001"; exon_number 12; exon_id "ENSE00002965848.1"; level 2; tag "basic"; tag "appris_principal"; tag "CCDS"; ccdsid "CCDS95.1"; havana_gene "OTTHUMG00000001765.5"; havana_transcript "O…
chr1	HAVANA	exon	8482787	8482867	.	-	.	gene_id "ENSG00000142599.13"; transcript_id "ENST00000337907.3"; gene_type "protein_coding"; gene_status "KNOWN"; gene_name "RERE"; transcript_type "protein_coding"; transcript_status "KNOWN"; transcript_name "RERE-001"; exon_number 13; exon_id "ENSE00003511856.1"; level 2; tag "basic"; tag "appris_principal"; tag "CCDS"; ccdsid "CCDS95.1"; havana_gene "OTTHUMG00000001765.5"; havana_transcript "O…
chr1	HAVANA	exon	8425872	8426034	.	-	.	gene_id "ENSG00000142599.13"; transcript_id "ENST00000337907.3"; gene_type "protein_coding"; gene_status "KNOWN"; gene_name "RERE"; transcript_type "protein_coding"; transcript_status "KNOWN"; transcript_name "RERE-001"; exon_number 14; exon_id "ENSE00003578543.1"; level 2; tag "basic"; tag "appris_principal"; tag "CCDS"; ccdsid "CCDS95.1"; havana_gene "OTTHUMG00000001765.5"; havana_transcript "O…
chr1	HAVANA	exon	8424806	8424898	.	-	.	gene_id "ENSG00000142599.13"; transcript_id "ENST00000337907.3"; gene_type "protein_coding"; gene_status "KNOWN"; gene_name "RERE"; transcript_type "protein_coding"; transcript_status "KNOWN"; transcript_name "RERE-001"; exon_number 15; exon_id "ENSE00003664145.1"; level 2; tag "basic"; tag "appris_principal"; tag "CCDS"; ccdsid "CCDS95.1"; havana_gene "OTTHUMG00000001765.5"; havana_transcript "O…
chr1	HAVANA	exon	8424116	8424315	.	-	.	gene_id "ENSG00000142599.13"; transcript_id "ENST00000337907.3"; gene_type "protein_coding"; gene_status "KNOWN"; gene_name "RERE"; transcript_type "protein_coding"; transcript_status "KNOWN"; transcript_name "RERE-001"; exon_number 16; exon_id "ENSE00003494724.1"; level 2; tag "basic"; tag "appris_principal"; tag "CCDS"; ccdsid "CCDS95.1"; havana_gene "OTTHUMG00000001765.5"; havana_transcript "O…
chr1	HAVANA	exon	8422743	8422904	.	-	.	gene_id "ENSG00000142599.13"; transcript_id "ENST00000337907.3"; gene_type "protein_coding"; gene_status "KNOWN"; gene_name "RERE"; transcript_type "protein_coding"; transcript_status "KNOWN"; transcript_name "RERE-001"; exon_number 17; exon_id "ENSE00001041607.1"; level 2; tag "basic"; tag "appris_principal"; tag "CCDS"; ccdsid "CCDS95.1"; havana_gene "OTTHUMG00000001765.5"; havana_transcript "O…
chr1	HAVANA	exon	8421823	8421936	.	-	.	gene_id "ENSG00000142599.13"; transcript_id "ENST00000337907.3"; gene_type "protein_coding"; gene_status "KNOWN"; gene_name "RERE"; transcript_type "protein_coding"; transcript_status "KNOWN"; transcript_name "RERE-001"; exon_number 18; exon_id "ENSE00001230292.1"; level 2; tag "basic"; tag "appris_principal"; tag "CCDS"; ccdsid "CCDS95.1"; havana_gene "OTTHUMG00000001765.5"; havana_transcript "O…
chr1	HAVANA	exon	8420172	8421550	.	-	.	gene_id "ENSG00000142599.13"; transcript_id "ENST00000337907.3"; gene_type "protein_coding"; gene_status "KNOWN"; gene_name "RERE"; transcript_type "protein_coding"; transcript_status "KNOWN"; transcript_name "RERE-001"; exon_number 19; exon_id "ENSE00001230239.1"; level 2; tag "basic"; tag "appris_principal"; tag "CCDS"; ccdsid "CCDS95.1"; havana_gene "OTTHUMG00000001765.5"; havana_transcript "O…
chr1	HAVANA	exon	8419824	8420046	.	-	.	gene_id "ENSG00000142599.13"; transcript_id "ENST00000337907.3"; gene_type "protein_coding"; gene_status "KNOWN"; gene_name "RERE"; transcript_type "protein_coding"; transcript_status "KNOWN"; transcript_name "RERE-001"; exon_number 20; exon_id "ENSE00000955057.1"; level 2; tag "basic"; tag "appris_principal"; tag "CCDS"; ccdsid "CCDS95.1"; havana_gene "OTTHUMG00000001765.5"; havana_transcript "O…
chr1	HAVANA	exon	8418256	8418976	.	-	.	gene_id "ENSG00000142599.13"; transcript_id "ENST00000337907.3"; gene_type "protein_coding"; gene_status "KNOWN"; gene_name "RERE"; transcript_type "protein_coding"; transcript_status "KNOWN"; transcript_name "RERE-001"; exon_number 21; exon_id "ENSE00001230277.1"; level 2; tag "basic"; tag "appris_principal"; tag "CCDS"; ccdsid "CCDS95.1"; havana_gene "OTTHUMG00000001765.5"; havana_transcript "O…
chr1	HAVANA	exon	8416160	8416306	.	-	.	gene_id "ENSG00000142599.13"; transcript_id "ENST00000337907.3"; gene_type "protein_coding"; gene_status "KNOWN"; gene_name "RERE"; transcript_type "protein_coding"; transcript_status "KNOWN"; transcript_name "RERE-001"; exon_number 22; exon_id "ENSE00001230273.1"; level 2; tag "basic"; tag "appris_principal"; tag "CCDS"; ccdsid "CCDS95.1"; havana_gene "OTTHUMG00000001765.5"; havana_transcript "O…
chr1	HAVANA	exon	8415479	8415659	.	-	.	gene_id "ENSG00000142599.13"; transcript_id "ENST00000337907.3"; gene_type "protein_coding"; gene_status "KNOWN"; gene_name "RERE"; transcript_type "protein_coding"; transcript_status "KNOWN"; transcript_name "RERE-001"; exon_number 23; exon_id "ENSE00000955060.1"; level 2; tag "basic"; tag "appris_principal"; tag "CCDS"; ccdsid "CCDS95.1"; havana_gene "OTTHUMG00000001765.5"; havana_transcript "O…
chr1	HAVANA	exon	8412457	8415180	.	-	.	gene_id "ENSG00000142599.13"; transcript_id "ENST00000337907.3"; gene_type "protein_coding"; gene_status "KNOWN"; gene_name "RERE"; transcript_type "protein_coding"; transcript_status "KNOWN"; transcript_name "RERE-001"; exon_number 24; exon_id "ENSE00001958791.1"; level 2; tag "basic"; tag "appris_principal"; tag "CCDS"; ccdsid "CCDS95.1"; havana_gene "OTTHUMG00000001765.5"; havana_transcript "O…
chr1	ENSEMBL	exon	9188704	9189183	.	-	.	gene_id "ENSG00000180758.10"; transcript_id "ENST00000414642.2"; gene_type "protein_coding"; gene_status "KNOWN"; gene_name "GPR157"; transcript_type "protein_coding"; transcript_status "KNOWN"; transcript_name "GPR157-201"; exon_number 1; exon_id "ENSE00001473827.2"; level 3; tag "basic"; havana_gene "OTTHUMG00000001758.4";
chr1	ENSEMBL	exon	9171335	9171548	.	-	.	gene_id "ENSG00000180758.10"; transcript_id "ENST00000414642.2"; gene_type "protein_coding"; gene_status "KNOWN"; gene_name "GPR157"; transcript_type "protein_coding"; transcript_status "KNOWN"; transcript_name "GPR157-201"; exon_number 2; exon_id "ENSE00001797549.1"; level 3; tag "basic"; havana_gene "OTTHUMG00000001758.4";
chr1	ENSEMBL	exon	9164390	9164693	.	-	.	gene_id "ENSG00000180758.10"; transcript_id "ENST00000414642.2"; gene_type "protein_coding"; gene_status "KNOWN"; gene_name "GPR157"; transcript_type "protein_coding"; transcript_status "KNOWN"; transcript_name "GPR157-201"; exon_number 3; exon_id "ENSE00001691744.2"; level 3; tag "basic"; havana_gene "OTTHUMG00000001758.4";
chr1	ENSEMBL	exon	9648932	9649101	.	+	.	gene_id "ENSG00000188807.8"; transcript_id "ENST00000377376.4"; gene_type "protein_coding"; gene_status "KNOWN"; gene_name "TMEM201"; transcript_type "protein_coding"; transcript_status "KNOWN"; transcript_name "TMEM201-201"; exon_number 1; exon_id "ENSE00001606390.2"; level 3; tag "basic"; havana_gene "OTTHUMG00000057457.2";
chr1	ENSEMBL	exon	9655948	9656068	.	+	.	gene_id "ENSG00000188807.8"; transcript_id "ENST00000377376.4"; gene_type "protein_coding"; gene_status "KNOWN"; gene_name "TMEM201"; transcript_type "protein_coding"; transcript_status "KNOWN"; transcript_name "TMEM201-201"; exon_number 2; exon_id "ENSE00001680944.1"; level 3; tag "basic"; havana_gene "OTTHUMG00000057457.2";
chr1	ENSEMBL	exon	9656917	9657111	.	+	.	gene_id "ENSG00000188807.8"; transcript_id "ENST00000377376.4"; gene_type "protein_coding"; gene_status "KNOWN"; gene_name "TMEM201"; transcript_type "protein_coding"; transcript_status "KNOWN"; transcript_name "TMEM201-201"; exon_number 3; exon_id "ENSE00001388240.1"; level 3; tag "basic"; havana_gene "OTTHUMG00000057457.2";
chr1	ENSEMBL	exon	9658507	9658683	.	+	.	gene_id "ENSG00000188807.8"; transcript_id "ENST00000377376.4"; gene_type "protein_coding"; gene_status "KNOWN"; gene_name "TMEM201"; transcript_type "protein_coding"; transcript_status "KNOWN"; transcript_name "TMEM201-201"; exon_number 4; exon_id "ENSE00001378607.1"; level 3; tag "basic"; havana_gene "OTTHUMG00000057457.2";
chr1	ENSEMBL	exon	9661163	9661512	.	+	.	gene_id "ENSG00000188807.8"; transcript_id "ENST00000377376.4"; gene_type "protein_coding"; gene_status "KNOWN"; gene_name "TMEM201"; transcript_type "protein_coding"; transcript_status "KNOWN"; transcript_name "TMEM201-201"; exon_number 5; exon_id "ENSE00001365697.1"; level 3; tag "basic"; havana_gene "OTTHUMG00000057457.2";
chr1	ENSEMBL	exon	9662127	9662330	.	+	.	gene_id "ENSG00000188807.8"; transcript_id "ENST00000377376.4"; gene_type "protein_coding"; gene_status "KNOWN"; gene_name "TMEM201"; transcript_type "protein_coding"; transcript_status "KNOWN"; transcript_name "TMEM201-201"; exon_number 6; exon_id "ENSE00001385916.1"; level 3; tag "basic"; havana_gene "OTTHUMG00000057457.2";
chr1	ENSEMBL	exon	9667615	9667847	.	+	.	gene_id "ENSG00000188807.8"; transcript_id "ENST00000377376.4"; gene_type "protein_coding"; gene_status "KNOWN"; gene_name "TMEM201"; transcript_type "protein_coding"; transcript_status "KNOWN"; transcript_name "TMEM201-201"; exon_number 7; exon_id "ENSE00001375118.1"; level 3; tag "basic"; havana_gene "OTTHUMG00000057457.2";
chr1	ENSEMBL	exon	9670564	9670863	.	+	.	gene_id "ENSG00000188807.8"; transcript_id "ENST00000377376.4"; gene_type "protein_coding"; gene_status "KNOWN"; gene_name "TMEM201"; transcript_type "protein_coding"; transcript_status "KNOWN"; transcript_name "TMEM201-201"; exon_number 8; exon_id "ENSE00001378492.1"; level 3; tag "basic"; havana_gene "OTTHUMG00000057457.2";
chr1	ENSEMBL	exon	9671811	9671948	.	+	.	gene_id "ENSG00000188807.8"; transcript_id "ENST00000377376.4"; gene_type "protein_coding"; gene_status "KNOWN"; gene_name "TMEM201"; transcript_type "protein_coding"; transcript_status "KNOWN"; transcript_name "TMEM201-201"; exon_number 9; exon_id "ENSE00003502159.1"; level 3; tag "basic"; havana_gene "OTTHUMG00000057457.2";
chr1	ENSEMBL	exon	9673044	9674935	.	+	.	gene_id "ENSG00000188807.8"; transcript_id "ENST00000377376.4"; gene_type "protein_coding"; gene_status "KNOWN"; gene_name "TMEM201"; transcript_type "protein_coding"; transcript_status "KNOWN"; transcript_name "TMEM201-201"; exon_number 10; exon_id "ENSE00001612688.1"; level 3; tag "basic"; havana_gene "OTTHUMG00000057457.2";
chr1	ENSEMBL	exon	11072741	11072800	.	+	.	gene_id "ENSG00000120948.11"; transcript_id "ENST00000439080.2"; gene_type "protein_coding"; gene_status "KNOWN"; gene_name "TARDBP"; transcript_type "protein_coding"; transcript_status "KNOWN"; transcript_name "TARDBP-201"; exon_number 1; exon_id "ENSE00001551939.3"; level 3; tag "basic"; havana_gene "OTTHUMG00000002120.5";
chr1	ENSEMBL	exon	11073773	11074022	.	+	.	gene_id "ENSG00000120948.11"; transcript_id "ENST00000439080.2"; gene_type "protein_coding"; gene_status "KNOWN"; gene_name "TARDBP"; transcript_type "protein_coding"; transcript_status "KNOWN"; transcript_name "TARDBP-201"; exon_number 2; exon_id "ENSE00003580053.1"; level 3; tag "basic"; havana_gene "OTTHUMG00000002120.5";
chr1	ENSEMBL	exon	11078790	11078930	.	+	.	gene_id "ENSG00000120948.11"; transcript_id "ENST00000439080.2"; gene_type "protein_coding"; gene_status "KNOWN"; gene_name "TARDBP"; transcript_type "protein_coding"; transcript_status "KNOWN"; transcript_name "TARDBP-201"; exon_number 3; exon_id "ENSE00003531925.1"; level 3; tag "basic"; havana_gene "OTTHUMG00000002120.5";
chr1	ENSEMBL	exon	11080486	11080656	.	+	.	gene_id "ENSG00000120948.11"; transcript_id "ENST00000439080.2"; gene_type "protein_coding"; gene_status "KNOWN"; gene_name "TARDBP"; transcript_type "protein_coding"; transcript_status "KNOWN"; transcript_name "TARDBP-201"; exon_number 4; exon_id "ENSE00000743026.1"; level 3; tag "basic"; havana_gene "OTTHUMG00000002120.5";
chr1	ENSEMBL	exon	11082181	11082915	.	+	.	gene_id "ENSG00000120948.11"; transcript_id "ENST00000439080.2"; gene_type "protein_coding"; gene_status "KNOWN"; gene_name "TARDBP"; transcript_type "protein_coding"; transcript_status "KNOWN"; transcript_name "TARDBP-201"; exon_number 5; exon_id "ENSE00001766796.2"; level 3; tag "basic"; havana_gene "OTTHUMG00000002120.5";
chr1	HAVANA	exon	11714376	11714739	.	-	.	gene_id "ENSG00000116661.9"; transcript_id "ENST00000354287.4"; gene_type "protein_coding"; gene_status "KNOWN"; gene_name "FBXO2"; transcript_type "protein_coding"; transcript_status "KNOWN"; transcript_name "FBXO2-001"; exon_number 1; exon_id "ENSE00001042704.5"; level 2; tag "basic"; tag "appris_principal"; tag "CCDS"; ccdsid "CCDS130.1"; havana_gene "OTTHUMG00000002072.3"; havana_transcript "…
chr1	HAVANA	exon	11710523	11710891	.	-	.	gene_id "ENSG00000116661.9"; transcript_id "ENST00000354287.4"; gene_type "protein_coding"; gene_status "KNOWN"; gene_name "FBXO2"; transcript_type "protein_coding"; transcript_status "KNOWN"; transcript_name "FBXO2-001"; exon_number 2; exon_id "ENSE00003469555.1"; level 2; tag "basic"; tag "appris_principal"; tag "CCDS"; ccdsid "CCDS130.1"; havana_gene "OTTHUMG00000002072.3"; havana_transcript "…
chr1	HAVANA	exon	11710002	11710131	.	-	.	gene_id "ENSG00000116661.9"; transcript_id "ENST00000354287.4"; gene_type "protein_coding"; gene_status "KNOWN"; gene_name "FBXO2"; transcript_type "protein_coding"; transcript_status "KNOWN"; transcript_name "FBXO2-001"; exon_number 3; exon_id "ENSE00003570974.1"; level 2; tag "basic"; tag "appris_principal"; tag "CCDS"; ccdsid "CCDS130.1"; havana_gene "OTTHUMG00000002072.3"; havana_transcript "…
chr1	HAVANA	exon	11709836	11709931	.	-	.	gene_id "ENSG00000116661.9"; transcript_id "ENST00000354287.4"; gene_type "protein_coding"; gene_status "KNOWN"; gene_name "FBXO2"; transcript_type "protein_coding"; transcript_status "KNOWN"; transcript_name "FBXO2-001"; exon_number 4; exon_id "ENSE00000743829.1"; level 2; tag "basic"; tag "appris_principal"; tag "CCDS"; ccdsid "CCDS130.1"; havana_gene "OTTHUMG00000002072.3"; havana_transcript "…
chr1	HAVANA	exon	11709144	11709282	.	-	.	gene_id "ENSG00000116661.9"; transcript_id "ENST00000354287.4"; gene_type "protein_coding"; gene_status "KNOWN"; gene_name "FBXO2"; transcript_type "protein_coding"; transcript_status "KNOWN"; transcript_name "FBXO2-001"; exon_number 5; exon_id "ENSE00001042700.1"; level 2; tag "basic"; tag "appris_principal"; tag "CCDS"; ccdsid "CCDS130.1"; havana_gene "OTTHUMG00000002072.3"; havana_transcript "…
chr1	HAVANA	exon	11708424	11708885	.	-	.	gene_id "ENSG00000116661.9"; transcript_id "ENST00000354287.4"; gene_type "protein_coding"; gene_status "KNOWN"; gene_name "FBXO2"; transcript_type "protein_coding"; transcript_status "KNOWN"; transcript_name "FBXO2-001"; exon_number 6; exon_id "ENSE00001817500.1"; level 2; tag "basic"; tag "appris_principal"; tag "CCDS"; ccdsid "CCDS130.1"; havana_gene "OTTHUMG00000002072.3"; havana_transcript "…
chr1	HAVANA	exon	11716122	11716157	.	+	.	gene_id "ENSG00000132879.9"; transcript_id "ENST00000475435.1"; gene_type "protein_coding"; gene_status "KNOWN"; gene_name "FBXO44"; transcript_type "protein_coding"; transcript_status "KNOWN"; transcript_name "FBXO44-007"; exon_number 1; exon_id "ENSE00001819302.1"; level 2; tag "mRNA_start_NF"; tag "cds_start_NF"; havana_gene "OTTHUMG00000002071.5"; havana_transcript "OTTHUMT00000092164.2";
chr1	HAVANA	exon	11718324	11718421	.	+	.	gene_id "ENSG00000132879.9"; transcript_id "ENST00000475435.1"; gene_type "protein_coding"; gene_status "KNOWN"; gene_name "FBXO44"; transcript_type "protein_coding"; transcript_status "KNOWN"; transcript_name "FBXO44-007"; exon_number 2; exon_id "ENSE00003447510.1"; level 2; tag "mRNA_start_NF"; tag "cds_start_NF"; havana_gene "OTTHUMG00000002071.5"; havana_transcript "OTTHUMT00000092164.2";
chr1	HAVANA	exon	11718793	11718928	.	+	.	gene_id "ENSG00000132879.9"; transcript_id "ENST00000475435.1"; gene_type "protein_coding"; gene_status "KNOWN"; gene_name "FBXO44"; transcript_type "protein_coding"; transcript_status "KNOWN"; transcript_name "FBXO44-007"; exon_number 3; exon_id "ENSE00003561272.1"; level 2; tag "mRNA_start_NF"; tag "cds_start_NF"; havana_gene "OTTHUMG00000002071.5"; havana_transcript "OTTHUMT00000092164.2";
chr1	HAVANA	exon	11721187	11721365	.	+	.	gene_id "ENSG00000132879.9"; transcript_id "ENST00000475435.1"; gene_type "protein_coding"; gene_status "KNOWN"; gene_name "FBXO44"; transcript_type "protein_coding"; transcript_status "KNOWN"; transcript_name "FBXO44-007"; exon_number 4; exon_id "ENSE00001875834.1"; level 2; tag "mRNA_start_NF"; tag "cds_start_NF"; havana_gene "OTTHUMG00000002071.5"; havana_transcript "OTTHUMT00000092164.2";
chr1	HAVANA	exon	11722682	11723174	.	+	.	gene_id "ENSG00000132879.9"; transcript_id "ENST00000475435.1"; gene_type "protein_coding"; gene_status "KNOWN"; gene_name "FBXO44"; transcript_type "protein_coding"; transcript_status "KNOWN"; transcript_name "FBXO44-007"; exon_number 5; exon_id "ENSE00001912297.1"; level 2; tag "mRNA_start_NF"; tag "cds_start_NF"; havana_gene "OTTHUMG00000002071.5"; havana_transcript "OTTHUMT00000092164.2";
chr1	HAVANA	exon	11865437	11865470	.	-	.	gene_id "ENSG00000177000.6"; transcript_id "ENST00000423400.1"; gene_type "protein_coding"; gene_status "KNOWN"; gene_name "MTHFR"; transcript_type "protein_coding"; transcript_status "KNOWN"; transcript_name "MTHFR-005"; exon_number 1; exon_id "ENSE00001471002.1"; level 2; tag "mRNA_end_NF"; tag "cds_end_NF"; havana_gene "OTTHUMG00000002277.1"; havana_transcript "OTTHUMT00000006542.1";
chr1	HAVANA	exon	11863085	11864589	.	-	.	gene_id "ENSG00000177000.6"; transcript_id "ENST00000423400.1"; gene_type "protein_coding"; gene_status "KNOWN"; gene_name "MTHFR"; transcript_type "protein_coding"; transcript_status "KNOWN"; transcript_name "MTHFR-005"; exon_number 2; exon_id "ENSE00001618016.1"; level 2; tag "mRNA_end_NF"; tag "cds_end_NF"; havana_gene "OTTHUMG00000002277.1"; havana_transcript "OTTHUMT00000006542.1";
chr1	HAVANA	exon	11866317	11866406	.	+	.	gene_id "ENSG00000011021.17"; transcript_id "ENST00000376496.3"; gene_type "protein_coding"; gene_status "KNOWN"; gene_name "CLCN6"; transcript_type "protein_coding"; transcript_status "NOVEL"; transcript_name "CLCN6-005"; exon_number 1; exon_id "ENSE00001852047.1"; level 2; tag "basic"; havana_gene "OTTHUMG00000002299.4"; havana_transcript "OTTHUMT00000006643.1";
chr1	HAVANA	exon	11867188	11867247	.	+	.	gene_id "ENSG00000011021.17"; transcript_id "ENST00000376496.3"; gene_type "protein_coding"; gene_status "KNOWN"; gene_name "CLCN6"; transcript_type "protein_coding"; transcript_status "NOVEL"; transcript_name "CLCN6-005"; exon_number 2; exon_id "ENSE00003561762.1"; level 2; tag "basic"; havana_gene "OTTHUMG00000002299.4"; havana_transcript "OTTHUMT00000006643.1";
chr1	HAVANA	exon	11875903	11875968	.	+	.	gene_id "ENSG00000011021.17"; transcript_id "ENST00000376496.3"; gene_type "protein_coding"; gene_status "KNOWN"; gene_name "CLCN6"; transcript_type "protein_coding"; transcript_status "NOVEL"; transcript_name "CLCN6-005"; exon_number 3; exon_id "ENSE00003546374.1"; level 2; tag "basic"; havana_gene "OTTHUMG00000002299.4"; havana_transcript "OTTHUMT00000006643.1";
chr1	HAVANA	exon	11876672	11876737	.	+	.	gene_id "ENSG00000011021.17"; transcript_id "ENST00000376496.3"; gene_type "protein_coding"; gene_status "KNOWN"; gene_name "CLCN6"; transcript_type "protein_coding"; transcript_status "NOVEL"; transcript_name "CLCN6-005"; exon_number 4; exon_id "ENSE00003688584.1"; level 2; tag "basic"; havana_gene "OTTHUMG00000002299.4"; havana_transcript "OTTHUMT00000006643.1";
chr1	HAVANA	exon	11879545	11879611	.	+	.	gene_id "ENSG00000011021.17"; transcript_id "ENST00000376496.3"; gene_type "protein_coding"; gene_status "KNOWN"; gene_name "CLCN6"; transcript_type "protein_coding"; transcript_status "NOVEL"; transcript_name "CLCN6-005"; exon_number 5; exon_id "ENSE00003587774.1"; level 2; tag "basic"; havana_gene "OTTHUMG00000002299.4"; havana_transcript "OTTHUMT00000006643.1";
chr1	HAVANA	exon	11882752	11882858	.	+	.	gene_id "ENSG00000011021.17"; transcript_id "ENST00000376496.3"; gene_type "protein_coding"; gene_status "KNOWN"; gene_name "CLCN6"; transcript_type "protein_coding"; transcript_status "NOVEL"; transcript_name "CLCN6-005"; exon_number 6; exon_id "ENSE00003536687.1"; level 2; tag "basic"; havana_gene "OTTHUMG00000002299.4"; havana_transcript "OTTHUMT00000006643.1";
chr1	HAVANA	exon	11883764	11883890	.	+	.	gene_id "ENSG00000011021.17"; transcript_id "ENST00000376496.3"; gene_type "protein_coding"; gene_status "KNOWN"; gene_name "CLCN6"; transcript_type "protein_coding"; transcript_status "NOVEL"; transcript_name "CLCN6-005"; exon_number 7; exon_id "ENSE00003548910.1"; level 2; tag "basic"; havana_gene "OTTHUMG00000002299.4"; havana_transcript "OTTHUMT00000006643.1";
chr1	HAVANA	exon	11884543	11884610	.	+	.	gene_id "ENSG00000011021.17"; transcript_id "ENST00000376496.3"; gene_type "protein_coding"; gene_status "KNOWN"; gene_name "CLCN6"; transcript_type "protein_coding"; transcript_status "NOVEL"; transcript_name "CLCN6-005"; exon_number 8; exon_id "ENSE00003542357.1"; level 2; tag "basic"; havana_gene "OTTHUMG00000002299.4"; havana_transcript "OTTHUMT00000006643.1";
chr1	HAVANA	exon	11886213	11886271	.	+	.	gene_id "ENSG00000011021.17"; transcript_id "ENST00000376496.3"; gene_type "protein_coding"; gene_status "KNOWN"; gene_name "CLCN6"; transcript_type "protein_coding"; transcript_status "NOVEL"; transcript_name "CLCN6-005"; exon_number 9; exon_id "ENSE00003580593.1"; level 2; tag "basic"; havana_gene "OTTHUMG00000002299.4"; havana_transcript "OTTHUMT00000006643.1";
chr1	HAVANA	exon	11887146	11887278	.	+	.	gene_id "ENSG00000011021.17"; transcript_id "ENST00000376496.3"; gene_type "protein_coding"; gene_status "KNOWN"; gene_name "CLCN6"; transcript_type "protein_coding"; transcript_status "NOVEL"; transcript_name "CLCN6-005"; exon_number 10; exon_id "ENSE00003589187.1"; level 2; tag "basic"; havana_gene "OTTHUMG00000002299.4"; havana_transcript "OTTHUMT00000006643.1";
chr1	HAVANA	exon	11888163	11888276	.	+	.	gene_id "ENSG00000011021.17"; transcript_id "ENST00000376496.3"; gene_type "protein_coding"; gene_status "KNOWN"; gene_name "CLCN6"; transcript_type "protein_coding"; transcript_status "NOVEL"; transcript_name "CLCN6-005"; exon_number 11; exon_id "ENSE00003689831.1"; level 2; tag "basic"; havana_gene "OTTHUMG00000002299.4"; havana_transcript "OTTHUMT00000006643.1";
chr1	HAVANA	exon	11888515	11888681	.	+	.	gene_id "ENSG00000011021.17"; transcript_id "ENST00000376496.3"; gene_type "protein_coding"; gene_status "KNOWN"; gene_name "CLCN6"; transcript_type "protein_coding"; transcript_status "NOVEL"; transcript_name "CLCN6-005"; exon_number 12; exon_id "ENSE00001770331.1"; level 2; tag "basic"; havana_gene "OTTHUMG00000002299.4"; havana_transcript "OTTHUMT00000006643.1";
chr1	HAVANA	exon	11889253	11889379	.	+	.	gene_id "ENSG00000011021.17"; transcript_id "ENST00000376496.3"; gene_type "protein_coding"; gene_status "KNOWN"; gene_name "CLCN6"; transcript_type "protein_coding"; transcript_status "NOVEL"; transcript_name "CLCN6-005"; exon_number 13; exon_id "ENSE00003644220.1"; level 2; tag "basic"; havana_gene "OTTHUMG00000002299.4"; havana_transcript "OTTHUMT00000006643.1";
chr1	HAVANA	exon	11893572	11893695	.	+	.	gene_id "ENSG00000011021.17"; transcript_id "ENST00000376496.3"; gene_type "protein_coding"; gene_status "KNOWN"; gene_name "CLCN6"; transcript_type "protein_coding"; transcript_status "NOVEL"; transcript_name "CLCN6-005"; exon_number 14; exon_id "ENSE00003567257.1"; level 2; tag "basic"; havana_gene "OTTHUMG00000002299.4"; havana_transcript "OTTHUMT00000006643.1";
chr1	HAVANA	exon	11893934	11894087	.	+	.	gene_id "ENSG00000011021.17"; transcript_id "ENST00000376496.3"; gene_type "protein_coding"; gene_status "KNOWN"; gene_name "CLCN6"; transcript_type "protein_coding"; transcript_status "NOVEL"; transcript_name "CLCN6-005"; exon_number 15; exon_id "ENSE00003468465.1"; level 2; tag "basic"; havana_gene "OTTHUMG00000002299.4"; havana_transcript "OTTHUMT00000006643.1";
chr1	HAVANA	exon	11894293	11894452	.	+	.	gene_id "ENSG00000011021.17"; transcript_id "ENST00000376496.3"; gene_type "protein_coding"; gene_status "KNOWN"; gene_name "CLCN6"; transcript_type "protein_coding"; transcript_status "NOVEL"; transcript_name "CLCN6-005"; exon_number 16; exon_id "ENSE00003671840.1"; level 2; tag "basic"; havana_gene "OTTHUMG00000002299.4"; havana_transcript "OTTHUMT00000006643.1";
chr1	HAVANA	exon	11894541	11894647	.	+	.	gene_id "ENSG00000011021.17"; transcript_id "ENST00000376496.3"; gene_type "protein_coding"; gene_status "KNOWN"; gene_name "CLCN6"; transcript_type "protein_coding"; transcript_status "NOVEL"; transcript_name "CLCN6-005"; exon_number 17; exon_id "ENSE00003647008.1"; level 2; tag "basic"; havana_gene "OTTHUMG00000002299.4"; havana_transcript "OTTHUMT00000006643.1";
chr1	HAVANA	exon	11896024	11896210	.	+	.	gene_id "ENSG00000011021.17"; transcript_id "ENST00000376496.3"; gene_type "protein_coding"; gene_status "KNOWN"; gene_name "CLCN6"; transcript_type "protein_coding"; transcript_status "NOVEL"; transcript_name "CLCN6-005"; exon_number 18; exon_id "ENSE00003594244.1"; level 2; tag "basic"; havana_gene "OTTHUMG00000002299.4"; havana_transcript "OTTHUMT00000006643.1";
chr1	HAVANA	exon	11897056	11897213	.	+	.	gene_id "ENSG00000011021.17"; transcript_id "ENST00000376496.3"; gene_type "protein_coding"; gene_status "KNOWN"; gene_name "CLCN6"; transcript_type "protein_coding"; transcript_status "NOVEL"; transcript_name "CLCN6-005"; exon_number 19; exon_id "ENSE00003569481.1"; level 2; tag "basic"; havana_gene "OTTHUMG00000002299.4"; havana_transcript "OTTHUMT00000006643.1";
chr1	HAVANA	exon	11897400	11897556	.	+	.	gene_id "ENSG00000011021.17"; transcript_id "ENST00000376496.3"; gene_type "protein_coding"; gene_status "KNOWN"; gene_name "CLCN6"; transcript_type "protein_coding"; transcript_status "NOVEL"; transcript_name "CLCN6-005"; exon_number 20; exon_id "ENSE00003613421.1"; level 2; tag "basic"; havana_gene "OTTHUMG00000002299.4"; havana_transcript "OTTHUMT00000006643.1";
chr1	HAVANA	exon	11898392	11898499	.	+	.	gene_id "ENSG00000011021.17"; transcript_id "ENST00000376496.3"; gene_type "protein_coding"; gene_status "KNOWN"; gene_name "CLCN6"; transcript_type "protein_coding"; transcript_status "NOVEL"; transcript_name "CLCN6-005"; exon_number 21; exon_id "ENSE00003548839.1"; level 2; tag "basic"; havana_gene "OTTHUMG00000002299.4"; havana_transcript "OTTHUMT00000006643.1";
chr1	HAVANA	exon	11898592	11899107	.	+	.	gene_id "ENSG00000011021.17"; transcript_id "ENST00000376496.3"; gene_type "protein_coding"; gene_status "KNOWN"; gene_name "CLCN6"; transcript_type "protein_coding"; transcript_status "NOVEL"; transcript_name "CLCN6-005"; exon_number 22; exon_id "ENSE00001470706.3"; level 2; tag "basic"; havana_gene "OTTHUMG00000002299.4"; havana_transcript "OTTHUMT00000006643.1";
chr1	HAVANA	exon	11994751	11994912	.	+	.	gene_id "ENSG00000083444.12"; transcript_id "ENST00000449038.1"; gene_type "protein_coding"; gene_status "KNOWN"; gene_name "PLOD1"; transcript_type "protein_coding"; transcript_status "NOVEL"; transcript_name "PLOD1-005"; exon_number 1; exon_id "ENSE00001664195.1"; level 2; tag "mRNA_end_NF"; tag "cds_end_NF"; havana_gene "OTTHUMG00000002393.3"; havana_transcript "OTTHUMT00000006869.1";
chr1	HAVANA	exon	12004579	12004719	.	+	.	gene_id "ENSG00000083444.12"; transcript_id "ENST00000449038.1"; gene_type "protein_coding"; gene_status "KNOWN"; gene_name "PLOD1"; transcript_type "protein_coding"; transcript_status "NOVEL"; transcript_name "PLOD1-005"; exon_number 2; exon_id "ENSE00001470373.1"; level 2; tag "mRNA_end_NF"; tag "cds_end_NF"; havana_gene "OTTHUMG00000002393.3"; havana_transcript "OTTHUMT00000006869.1";
chr1	HAVANA	exon	12008033	12008124	.	+	.	gene_id "ENSG00000083444.12"; transcript_id "ENST00000449038.1"; gene_type "protein_coding"; gene_status "KNOWN"; gene_name "PLOD1"; transcript_type "protein_coding"; transcript_status "NOVEL"; transcript_name "PLOD1-005"; exon_number 3; exon_id "ENSE00003625358.1"; level 2; tag "mRNA_end_NF"; tag "cds_end_NF"; havana_gene "OTTHUMG00000002393.3"; havana_transcript "OTTHUMT00000006869.1";
chr1	HAVANA	exon	12009830	12009963	.	+	.	gene_id "ENSG00000083444.12"; transcript_id "ENST00000449038.1"; gene_type "protein_coding"; gene_status "KNOWN"; gene_name "PLOD1"; transcript_type "protein_coding"; transcript_status "NOVEL"; transcript_name "PLOD1-005"; exon_number 4; exon_id "ENSE00003680847.1"; level 2; tag "mRNA_end_NF"; tag "cds_end_NF"; havana_gene "OTTHUMG00000002393.3"; havana_transcript "OTTHUMT00000006869.1";
chr1	HAVANA	exon	12010414	12010577	.	+	.	gene_id "ENSG00000083444.12"; transcript_id "ENST00000449038.1"; gene_type "protein_coding"; gene_status "KNOWN"; gene_name "PLOD1"; transcript_type "protein_coding"; transcript_status "NOVEL"; transcript_name "PLOD1-005"; exon_number 5; exon_id "ENSE00003527107.1"; level 2; tag "mRNA_end_NF"; tag "cds_end_NF"; havana_gene "OTTHUMG00000002393.3"; havana_transcript "OTTHUMT00000006869.1";
chr1	HAVANA	exon	12012680	12012748	.	+	.	gene_id "ENSG00000083444.12"; transcript_id "ENST00000449038.1"; gene_type "protein_coding"; gene_status "KNOWN"; gene_name "PLOD1"; transcript_type "protein_coding"; transcript_status "NOVEL"; transcript_name "PLOD1-005"; exon_number 6; exon_id "ENSE00001718995.1"; level 2; tag "mRNA_end_NF"; tag "cds_end_NF"; havana_gene "OTTHUMG00000002393.3"; havana_transcript "OTTHUMT00000006869.1";
chr1	HAVANA	exon	12040369	12040541	.	+	.	gene_id "ENSG00000116688.12"; transcript_id "ENST00000235329.5"; gene_type "protein_coding"; gene_status "KNOWN"; gene_name "MFN2"; transcript_type "protein_coding"; transcript_status "KNOWN"; transcript_name "MFN2-001"; exon_number 1; exon_id "ENSE00001336972.1"; level 2; tag "basic"; tag "appris_principal"; tag "CCDS"; ccdsid "CCDS30587.1"; havana_gene "OTTHUMG00000002392.5"; havana_transcript …
chr1	HAVANA	exon	12042027	12042171	.	+	.	gene_id "ENSG00000116688.12"; transcript_id "ENST00000235329.5"; gene_type "protein_coding"; gene_status "KNOWN"; gene_name "MFN2"; transcript_type "protein_coding"; transcript_status "KNOWN"; transcript_name "MFN2-001"; exon_number 2; exon_id "ENSE00001336968.1"; level 2; tag "basic"; tag "appris_principal"; tag "CCDS"; ccdsid "CCDS30587.1"; havana_gene "OTTHUMG00000002392.5"; havana_transcript …
chr1	HAVANA	exon	12049222	12049400	.	+	.	gene_id "ENSG00000116688.12"; transcript_id "ENST00000235329.5"; gene_type "protein_coding"; gene_status "KNOWN"; gene_name "MFN2"; transcript_type "protein_coding"; transcript_status "KNOWN"; transcript_name "MFN2-001"; exon_number 3; exon_id "ENSE00003686591.1"; level 2; tag "basic"; tag "appris_principal"; tag "CCDS"; ccdsid "CCDS30587.1"; havana_gene "OTTHUMG00000002392.5"; havana_transcript …
chr1	HAVANA	exon	12052612	12052747	.	+	.	gene_id "ENSG00000116688.12"; transcript_id "ENST00000235329.5"; gene_type "protein_coding"; gene_status "KNOWN"; gene_name "MFN2"; transcript_type "protein_coding"; transcript_status "KNOWN"; transcript_name "MFN2-001"; exon_number 4; exon_id "ENSE00002228720.1"; level 2; tag "basic"; tag "appris_principal"; tag "CCDS"; ccdsid "CCDS30587.1"; havana_gene "OTTHUMG00000002392.5"; havana_transcript …
chr1	HAVANA	exon	12056213	12056375	.	+	.	gene_id "ENSG00000116688.12"; transcript_id "ENST00000235329.5"; gene_type "protein_coding"; gene_status "KNOWN"; gene_name "MFN2"; transcript_type "protein_coding"; transcript_status "KNOWN"; transcript_name "MFN2-001"; exon_number 5; exon_id "ENSE00001770250.1"; level 2; tag "basic"; tag "appris_principal"; tag "CCDS"; ccdsid "CCDS30587.1"; havana_gene "OTTHUMG00000002392.5"; havana_transcript …
chr1	HAVANA	exon	12057354	12057478	.	+	.	gene_id "ENSG00000116688.12"; transcript_id "ENST00000235329.5"; gene_type "protein_coding"; gene_status "KNOWN"; gene_name "MFN2"; transcript_type "protein_coding"; transcript_status "KNOWN"; transcript_name "MFN2-001"; exon_number 6; exon_id "ENSE00001665725.1"; level 2; tag "basic"; tag "appris_principal"; tag "CCDS"; ccdsid "CCDS30587.1"; havana_gene "OTTHUMG00000002392.5"; havana_transcript …
chr1	HAVANA	exon	12058827	12058935	.	+	.	gene_id "ENSG00000116688.12"; transcript_id "ENST00000235329.5"; gene_type "protein_coding"; gene_status "KNOWN"; gene_name "MFN2"; transcript_type "protein_coding"; transcript_status "KNOWN"; transcript_name "MFN2-001"; exon_number 7; exon_id "ENSE00001719147.1"; level 2; tag "basic"; tag "appris_principal"; tag "CCDS"; ccdsid "CCDS30587.1"; havana_gene "OTTHUMG00000002392.5"; havana_transcript …
chr1	HAVANA	exon	12059045	12059152	.	+	.	gene_id "ENSG00000116688.12"; transcript_id "ENST00000235329.5"; gene_type "protein_coding"; gene_status "KNOWN"; gene_name "MFN2"; transcript_type "protein_coding"; transcript_status "KNOWN"; transcript_name "MFN2-001"; exon_number 8; exon_id "ENSE00001698937.1"; level 2; tag "basic"; tag "appris_principal"; tag "CCDS"; ccdsid "CCDS30587.1"; havana_gene "OTTHUMG00000002392.5"; havana_transcript …
chr1	HAVANA	exon	12061458	12061611	.	+	.	gene_id "ENSG00000116688.12"; transcript_id "ENST00000235329.5"; gene_type "protein_coding"; gene_status "KNOWN"; gene_name "MFN2"; transcript_type "protein_coding"; transcript_status "KNOWN"; transcript_name "MFN2-001"; exon_number 9; exon_id "ENSE00001684279.1"; level 2; tag "basic"; tag "appris_principal"; tag "CCDS"; ccdsid "CCDS30587.1"; havana_gene "OTTHUMG00000002392.5"; havana_transcript …
chr1	HAVANA	exon	12061826	12061893	.	+	.	gene_id "ENSG00000116688.12"; transcript_id "ENST00000235329.5"; gene_type "protein_coding"; gene_status "KNOWN"; gene_name "MFN2"; transcript_type "protein_coding"; transcript_status "KNOWN"; transcript_name "MFN2-001"; exon_number 10; exon_id "ENSE00001674753.1"; level 2; tag "basic"; tag "appris_principal"; tag "CCDS"; ccdsid "CCDS30587.1"; havana_gene "OTTHUMG00000002392.5"; havana_transcript…
chr1	HAVANA	exon	12062039	12062160	.	+	.	gene_id "ENSG00000116688.12"; transcript_id "ENST00000235329.5"; gene_type "protein_coding"; gene_status "KNOWN"; gene_name "MFN2"; transcript_type "protein_coding"; transcript_status "KNOWN"; transcript_name "MFN2-001"; exon_number 11; exon_id "ENSE00001777072.1"; level 2; tag "basic"; tag "appris_principal"; tag "CCDS"; ccdsid "CCDS30587.1"; havana_gene "OTTHUMG00000002392.5"; havana_transcript…
chr1	HAVANA	exon	12064049	12064175	.	+	.	gene_id "ENSG00000116688.12"; transcript_id "ENST00000235329.5"; gene_type "protein_coding"; gene_status "KNOWN"; gene_name "MFN2"; transcript_type "protein_coding"; transcript_status "KNOWN"; transcript_name "MFN2-001"; exon_number 12; exon_id "ENSE00001785362.1"; level 2; tag "basic"; tag "appris_principal"; tag "CCDS"; ccdsid "CCDS30587.1"; havana_gene "OTTHUMG00000002392.5"; havana_transcript…
chr1	HAVANA	exon	12064566	12064670	.	+	.	gene_id "ENSG00000116688.12"; transcript_id "ENST00000235329.5"; gene_type "protein_coding"; gene_status "KNOWN"; gene_name "MFN2"; transcript_type "protein_coding"; transcript_status "KNOWN"; transcript_name "MFN2-001"; exon_number 13; exon_id "ENSE00001618211.1"; level 2; tag "basic"; tag "appris_principal"; tag "CCDS"; ccdsid "CCDS30587.1"; havana_gene "OTTHUMG00000002392.5"; havana_transcript…
chr1	HAVANA	exon	12064882	12064984	.	+	.	gene_id "ENSG00000116688.12"; transcript_id "ENST00000235329.5"; gene_type "protein_coding"; gene_status "KNOWN"; gene_name "MFN2"; transcript_type "protein_coding"; transcript_status "KNOWN"; transcript_name "MFN2-001"; exon_number 14; exon_id "ENSE00001654095.1"; level 2; tag "basic"; tag "appris_principal"; tag "CCDS"; ccdsid "CCDS30587.1"; havana_gene "OTTHUMG00000002392.5"; havana_transcript…
chr1	HAVANA	exon	12065768	12065988	.	+	.	gene_id "ENSG00000116688.12"; transcript_id "ENST00000235329.5"; gene_type "protein_coding"; gene_status "KNOWN"; gene_name "MFN2"; transcript_type "protein_coding"; transcript_status "KNOWN"; transcript_name "MFN2-001"; exon_number 15; exon_id "ENSE00001771463.1"; level 2; tag "basic"; tag "appris_principal"; tag "CCDS"; ccdsid "CCDS30587.1"; havana_gene "OTTHUMG00000002392.5"; havana_transcript…
chr1	HAVANA	exon	12066595	12066750	.	+	.	gene_id "ENSG00000116688.12"; transcript_id "ENST00000235329.5"; gene_type "protein_coding"; gene_status "KNOWN"; gene_name "MFN2"; transcript_type "protein_coding"; transcript_status "KNOWN"; transcript_name "MFN2-001"; exon_number 16; exon_id "ENSE00001702003.1"; level 2; tag "basic"; tag "appris_principal"; tag "CCDS"; ccdsid "CCDS30587.1"; havana_gene "OTTHUMG00000002392.5"; havana_transcript…
chr1	HAVANA	exon	12067110	12067306	.	+	.	gene_id "ENSG00000116688.12"; transcript_id "ENST00000235329.5"; gene_type "protein_coding"; gene_status "KNOWN"; gene_name "MFN2"; transcript_type "protein_coding"; transcript_status "KNOWN"; transcript_name "MFN2-001"; exon_number 17; exon_id "ENSE00001684472.1"; level 2; tag "basic"; tag "appris_principal"; tag "CCDS"; ccdsid "CCDS30587.1"; havana_gene "OTTHUMG00000002392.5"; havana_transcript…
chr1	HAVANA	exon	12069649	12069783	.	+	.	gene_id "ENSG00000116688.12"; transcript_id "ENST00000235329.5"; gene_type "protein_coding"; gene_status "KNOWN"; gene_name "MFN2"; transcript_type "protein_coding"; transcript_status "KNOWN"; transcript_name "MFN2-001"; exon_number 18; exon_id "ENSE00001785284.1"; level 2; tag "basic"; tag "appris_principal"; tag "CCDS"; ccdsid "CCDS30587.1"; havana_gene "OTTHUMG00000002392.5"; havana_transcript…
chr1	HAVANA	exon	12071553	12073565	.	+	.	gene_id "ENSG00000116688.12"; transcript_id "ENST00000235329.5"; gene_type "protein_coding"; gene_status "KNOWN"; gene_name "MFN2"; transcript_type "protein_coding"; transcript_status "KNOWN"; transcript_name "MFN2-001"; exon_number 19; exon_id "ENSE00001851384.1"; level 2; tag "basic"; tag "appris_principal"; tag "CCDS"; ccdsid "CCDS30587.1"; havana_gene "OTTHUMG00000002392.5"; havana_transcript…
chr1	HAVANA	exon	12908534	12908578	.	-	.	gene_id "ENSG00000179172.7"; transcript_id "ENST00000317869.6"; gene_type "protein_coding"; gene_status "KNOWN"; gene_name "HNRNPCL1"; transcript_type "protein_coding"; transcript_status "KNOWN"; transcript_name "HNRNPCL1-001"; exon_number 1; exon_id "ENSE00001469682.3"; level 2; tag "basic"; tag "appris_principal"; tag "CCDS"; ccdsid "CCDS30591.1"; havana_gene "OTTHUMG00000001931.1"; havana_tran…
chr1	HAVANA	exon	12907261	12908323	.	-	.	gene_id "ENSG00000179172.7"; transcript_id "ENST00000317869.6"; gene_type "protein_coding"; gene_status "KNOWN"; gene_name "HNRNPCL1"; transcript_type "protein_coding"; transcript_status "KNOWN"; transcript_name "HNRNPCL1-001"; exon_number 2; exon_id "ENSE00001665050.2"; level 2; tag "basic"; tag "appris_principal"; tag "CCDS"; ccdsid "CCDS30591.1"; havana_gene "OTTHUMG00000001931.1"; havana_tran…
chr1	HAVANA	exon	12945971	12946025	.	-	.	gene_id "ENSG00000243073.3"; transcript_id "ENST00000235349.5"; gene_type "protein_coding"; gene_status "KNOWN"; gene_name "PRAMEF4"; transcript_type "protein_coding"; transcript_status "KNOWN"; transcript_name "PRAMEF4-001"; exon_number 1; exon_id "ENSE00001772119.1"; level 2; tag "basic"; tag "appris_principal"; tag "CCDS"; ccdsid "CCDS30592.1"; havana_gene "OTTHUMG00000001987.1"; havana_transc…
chr1	HAVANA	exon	12942923	12943231	.	-	.	gene_id "ENSG00000243073.3"; transcript_id "ENST00000235349.5"; gene_type "protein_coding"; gene_status "KNOWN"; gene_name "PRAMEF4"; transcript_type "protein_coding"; transcript_status "KNOWN"; transcript_name "PRAMEF4-001"; exon_number 2; exon_id "ENSE00001597342.1"; level 2; tag "basic"; tag "appris_principal"; tag "CCDS"; ccdsid "CCDS30592.1"; havana_gene "OTTHUMG00000001987.1"; havana_transc…
chr1	HAVANA	exon	12941675	12942256	.	-	.	gene_id "ENSG00000243073.3"; transcript_id "ENST00000235349.5"; gene_type "protein_coding"; gene_status "KNOWN"; gene_name "PRAMEF4"; transcript_type "protein_coding"; transcript_status "KNOWN"; transcript_name "PRAMEF4-001"; exon_number 3; exon_id "ENSE00002077403.1"; level 2; tag "basic"; tag "appris_principal"; tag "CCDS"; ccdsid "CCDS30592.1"; havana_gene "OTTHUMG00000001987.1"; havana_transc…
chr1	HAVANA	exon	12939045	12939926	.	-	.	gene_id "ENSG00000243073.3"; transcript_id "ENST00000235349.5"; gene_type "protein_coding"; gene_status "KNOWN"; gene_name "PRAMEF4"; transcript_type "protein_coding"; transcript_status "KNOWN"; transcript_name "PRAMEF4-001"; exon_number 4; exon_id "ENSE00001822543.1"; level 2; tag "basic"; tag "appris_principal"; tag "CCDS"; ccdsid "CCDS30592.1"; havana_gene "OTTHUMG00000001987.1"; havana_transc…
chr1	ENSEMBL	exon	13117674	13117736	.	-	.	gene_id "ENSG00000232423.3"; transcript_id "ENST00000376192.5"; gene_type "protein_coding"; gene_status "KNOWN"; gene_name "PRAMEF6"; transcript_type "protein_coding"; transcript_status "KNOWN"; transcript_name "PRAMEF6-203"; exon_number 1; exon_id "ENSE00002247953.1"; level 3; tag "basic"; tag "appris_candidate_longest"; havana_gene "OTTHUMG00000001984.1";
chr1	ENSEMBL	exon	13112394	13112702	.	-	.	gene_id "ENSG00000232423.3"; transcript_id "ENST00000376192.5"; gene_type "protein_coding"; gene_status "KNOWN"; gene_name "PRAMEF6"; transcript_type "protein_coding"; transcript_status "KNOWN"; transcript_name "PRAMEF6-203"; exon_number 2; exon_id "ENSE00002308652.1"; level 3; tag "basic"; tag "appris_candidate_longest"; havana_gene "OTTHUMG00000001984.1";
chr1	ENSEMBL	exon	13111146	13111727	.	-	.	gene_id "ENSG00000232423.3"; transcript_id "ENST00000376192.5"; gene_type "protein_coding"; gene_status "KNOWN"; gene_name "PRAMEF6"; transcript_type "protein_coding"; transcript_status "KNOWN"; transcript_name "PRAMEF6-203"; exon_number 3; exon_id "ENSE00003459161.1"; level 3; tag "basic"; tag "appris_candidate_longest"; havana_gene "OTTHUMG00000001984.1";
chr1	ENSEMBL	exon	12998484	12999066	.	-	.	gene_id "ENSG00000232423.3"; transcript_id "ENST00000376192.5"; gene_type "protein_coding"; gene_status "KNOWN"; gene_name "PRAMEF6"; transcript_type "protein_coding"; transcript_status "KNOWN"; transcript_name "PRAMEF6-203"; exon_number 4; exon_id "ENSE00001700007.2"; level 3; tag "basic"; tag "appris_candidate_longest"; havana_gene "OTTHUMG00000001984.1";
chr1	HAVANA	exon	14026735	14026795	.	+	.	gene_id "ENSG00000116731.18"; transcript_id "ENST00000376048.5"; gene_type "protein_coding"; gene_status "KNOWN"; gene_name "PRDM2"; transcript_type "protein_coding"; transcript_status "KNOWN"; transcript_name "PRDM2-002"; exon_number 1; exon_id "ENSE00001469246.1"; level 2; tag "basic"; tag "CCDS"; ccdsid "CCDS44061.1"; havana_gene "OTTHUMG00000007917.5"; havana_transcript "OTTHUMT00000021939.1";
chr1	HAVANA	exon	14042036	14042109	.	+	.	gene_id "ENSG00000116731.18"; transcript_id "ENST00000376048.5"; gene_type "protein_coding"; gene_status "KNOWN"; gene_name "PRDM2"; transcript_type "protein_coding"; transcript_status "KNOWN"; transcript_name "PRDM2-002"; exon_number 2; exon_id "ENSE00002300421.1"; level 2; tag "basic"; tag "CCDS"; ccdsid "CCDS44061.1"; havana_gene "OTTHUMG00000007917.5"; havana_transcript "OTTHUMT00000021939.1";
chr1	HAVANA	exon	14057495	14057612	.	+	.	gene_id "ENSG00000116731.18"; transcript_id "ENST00000376048.5"; gene_type "protein_coding"; gene_status "KNOWN"; gene_name "PRDM2"; transcript_type "protein_coding"; transcript_status "KNOWN"; transcript_name "PRDM2-002"; exon_number 3; exon_id "ENSE00001644268.1"; level 2; tag "basic"; tag "CCDS"; ccdsid "CCDS44061.1"; havana_gene "OTTHUMG00000007917.5"; havana_transcript "OTTHUMT00000021939.1";
chr1	HAVANA	exon	14059274	14059377	.	+	.	gene_id "ENSG00000116731.18"; transcript_id "ENST00000376048.5"; gene_type "protein_coding"; gene_status "KNOWN"; gene_name "PRDM2"; transcript_type "protein_coding"; transcript_status "KNOWN"; transcript_name "PRDM2-002"; exon_number 4; exon_id "ENSE00001703660.1"; level 2; tag "basic"; tag "CCDS"; ccdsid "CCDS44061.1"; havana_gene "OTTHUMG00000007917.5"; havana_transcript "OTTHUMT00000021939.1";
chr1	HAVANA	exon	14068500	14068652	.	+	.	gene_id "ENSG00000116731.18"; transcript_id "ENST00000376048.5"; gene_type "protein_coding"; gene_status "KNOWN"; gene_name "PRDM2"; transcript_type "protein_coding"; transcript_status "KNOWN"; transcript_name "PRDM2-002"; exon_number 5; exon_id "ENSE00003473435.1"; level 2; tag "basic"; tag "CCDS"; ccdsid "CCDS44061.1"; havana_gene "OTTHUMG00000007917.5"; havana_transcript "OTTHUMT00000021939.1";
chr1	HAVANA	exon	14075856	14075982	.	+	.	gene_id "ENSG00000116731.18"; transcript_id "ENST00000376048.5"; gene_type "protein_coding"; gene_status "KNOWN"; gene_name "PRDM2"; transcript_type "protein_coding"; transcript_status "KNOWN"; transcript_name "PRDM2-002"; exon_number 6; exon_id "ENSE00003687392.1"; level 2; tag "basic"; tag "CCDS"; ccdsid "CCDS44061.1"; havana_gene "OTTHUMG00000007917.5"; havana_transcript "OTTHUMT00000021939.1";
chr1	HAVANA	exon	14142922	14143065	.	+	.	gene_id "ENSG00000116731.18"; transcript_id "ENST00000376048.5"; gene_type "protein_coding"; gene_status "KNOWN"; gene_name "PRDM2"; transcript_type "protein_coding"; transcript_status "KNOWN"; transcript_name "PRDM2-002"; exon_number 7; exon_id "ENSE00003575640.1"; level 2; tag "basic"; tag "CCDS"; ccdsid "CCDS44061.1"; havana_gene "OTTHUMG00000007917.5"; havana_transcript "OTTHUMT00000021939.1";
chr1	HAVANA	exon	14149654	14151560	.	+	.	gene_id "ENSG00000116731.18"; transcript_id "ENST00000376048.5"; gene_type "protein_coding"; gene_status "KNOWN"; gene_name "PRDM2"; transcript_type "protein_coding"; transcript_status "KNOWN"; transcript_name "PRDM2-002"; exon_number 8; exon_id "ENSE00003452488.1"; level 2; tag "basic"; tag "CCDS"; ccdsid "CCDS44061.1"; havana_gene "OTTHUMG00000007917.5"; havana_transcript "OTTHUMT00000021939.1";
chr1	ENSEMBL	exon	15497677	15497774	.	-	.	gene_id "ENSG00000204464.3"; transcript_id "ENST00000424792.1"; gene_type "protein_coding"; gene_status "KNOWN"; gene_name "C1orf195"; transcript_type "protein_coding"; transcript_status "KNOWN"; transcript_name "C1orf195-201"; exon_number 1; exon_id "ENSE00001720214.1"; level 3; tag "basic"; tag "appris_candidate"; havana_gene "OTTHUMG00000037852.1";
chr1	ENSEMBL	exon	15490840	15490957	.	-	.	gene_id "ENSG00000204464.3"; transcript_id "ENST00000424792.1"; gene_type "protein_coding"; gene_status "KNOWN"; gene_name "C1orf195"; transcript_type "protein_coding"; transcript_status "KNOWN"; transcript_name "C1orf195-201"; exon_number 2; exon_id "ENSE00001795642.1"; level 3; tag "basic"; tag "appris_candidate"; havana_gene "OTTHUMG00000037852.1";
chr1	HAVANA	exon	15764935	15765000	.	+	.	gene_id "ENSG00000162438.7"; transcript_id "ENST00000375949.4"; gene_type "protein_coding"; gene_status "KNOWN"; gene_name "CTRC"; transcript_type "protein_coding"; transcript_status "KNOWN"; transcript_name "CTRC-001"; exon_number 1; exon_id "ENSE00001544738.1"; level 2; tag "basic"; tag "appris_principal"; tag "CCDS"; ccdsid "CCDS156.1"; havana_gene "OTTHUMG00000002255.1"; havana_transcript "OT…
chr1	HAVANA	exon	15766796	15766887	.	+	.	gene_id "ENSG00000162438.7"; transcript_id "ENST00000375949.4"; gene_type "protein_coding"; gene_status "KNOWN"; gene_name "CTRC"; transcript_type "protein_coding"; transcript_status "KNOWN"; transcript_name "CTRC-001"; exon_number 2; exon_id "ENSE00001065204.1"; level 2; tag "basic"; tag "appris_principal"; tag "CCDS"; ccdsid "CCDS156.1"; havana_gene "OTTHUMG00000002255.1"; havana_transcript "OT…
chr1	HAVANA	exon	15766989	15767086	.	+	.	gene_id "ENSG00000162438.7"; transcript_id "ENST00000375949.4"; gene_type "protein_coding"; gene_status "KNOWN"; gene_name "CTRC"; transcript_type "protein_coding"; transcript_status "KNOWN"; transcript_name "CTRC-001"; exon_number 3; exon_id "ENSE00003501216.1"; level 2; tag "basic"; tag "appris_principal"; tag "CCDS"; ccdsid "CCDS156.1"; havana_gene "OTTHUMG00000002255.1"; havana_transcript "OT…
chr1	HAVANA	exon	15768943	15769068	.	+	.	gene_id "ENSG00000162438.7"; transcript_id "ENST00000375949.4"; gene_type "protein_coding"; gene_status "KNOWN"; gene_name "CTRC"; transcript_type "protein_coding"; transcript_status "KNOWN"; transcript_name "CTRC-001"; exon_number 4; exon_id "ENSE00003653020.1"; level 2; tag "basic"; tag "appris_principal"; tag "CCDS"; ccdsid "CCDS156.1"; havana_gene "OTTHUMG00000002255.1"; havana_transcript "OT…
chr1	HAVANA	exon	15769914	15770050	.	+	.	gene_id "ENSG00000162438.7"; transcript_id "ENST00000375949.4"; gene_type "protein_coding"; gene_status "KNOWN"; gene_name "CTRC"; transcript_type "protein_coding"; transcript_status "KNOWN"; transcript_name "CTRC-001"; exon_number 5; exon_id "ENSE00003545227.1"; level 2; tag "basic"; tag "appris_principal"; tag "CCDS"; ccdsid "CCDS156.1"; havana_gene "OTTHUMG00000002255.1"; havana_transcript "OT…
chr1	HAVANA	exon	15771101	15771246	.	+	.	gene_id "ENSG00000162438.7"; transcript_id "ENST00000375949.4"; gene_type "protein_coding"; gene_status "KNOWN"; gene_name "CTRC"; transcript_type "protein_coding"; transcript_status "KNOWN"; transcript_name "CTRC-001"; exon_number 6; exon_id "ENSE00001631925.1"; level 2; tag "basic"; tag "appris_principal"; tag "CCDS"; ccdsid "CCDS156.1"; havana_gene "OTTHUMG00000002255.1"; havana_transcript "OT…
chr1	HAVANA	exon	15772092	15772244	.	+	.	gene_id "ENSG00000162438.7"; transcript_id "ENST00000375949.4"; gene_type "protein_coding"; gene_status "KNOWN"; gene_name "CTRC"; transcript_type "protein_coding"; transcript_status "KNOWN"; transcript_name "CTRC-001"; exon_number 7; exon_id "ENSE00003524570.1"; level 2; tag "basic"; tag "appris_principal"; tag "CCDS"; ccdsid "CCDS156.1"; havana_gene "OTTHUMG00000002255.1"; havana_transcript "OT…
chr1	HAVANA	exon	15773070	15773149	.	+	.	gene_id "ENSG00000162438.7"; transcript_id "ENST00000375949.4"; gene_type "protein_coding"; gene_status "KNOWN"; gene_name "CTRC"; transcript_type "protein_coding"; transcript_status "KNOWN"; transcript_name "CTRC-001"; exon_number 8; exon_id "ENSE00003507823.1"; level 2; tag "basic"; tag "appris_principal"; tag "CCDS"; ccdsid "CCDS156.1"; havana_gene "OTTHUMG00000002255.1"; havana_transcript "OT…
chr1	HAVANA	exon	15802596	15802660	.	+	.	gene_id "ENSG00000215704.5"; transcript_id "ENST00000375910.3"; gene_type "protein_coding"; gene_status "KNOWN"; gene_name "CELA2B"; transcript_type "protein_coding"; transcript_status "KNOWN"; transcript_name "CELA2B-001"; exon_number 1; exon_id "ENSE00002725094.1"; level 2; tag "basic"; tag "appris_principal"; tag "CCDS"; ccdsid "CCDS30605.1"; havana_gene "OTTHUMG00000002259.1"; havana_transcri…
chr1	HAVANA	exon	15802952	15803040	.	+	.	gene_id "ENSG00000215704.5"; transcript_id "ENST00000375910.3"; gene_type "protein_coding"; gene_status "KNOWN"; gene_name "CELA2B"; transcript_type "protein_coding"; transcript_status "KNOWN"; transcript_name "CELA2B-001"; exon_number 2; exon_id "ENSE00003617286.1"; level 2; tag "basic"; tag "appris_principal"; tag "CCDS"; ccdsid "CCDS30605.1"; havana_gene "OTTHUMG00000002259.1"; havana_transcri…
chr1	HAVANA	exon	15807593	15807690	.	+	.	gene_id "ENSG00000215704.5"; transcript_id "ENST00000375910.3"; gene_type "protein_coding"; gene_status "KNOWN"; gene_name "CELA2B"; transcript_type "protein_coding"; transcript_status "KNOWN"; transcript_name "CELA2B-001"; exon_number 3; exon_id "ENSE00003478327.1"; level 2; tag "basic"; tag "appris_principal"; tag "CCDS"; ccdsid "CCDS30605.1"; havana_gene "OTTHUMG00000002259.1"; havana_transcri…
chr1	HAVANA	exon	15808760	15808888	.	+	.	gene_id "ENSG00000215704.5"; transcript_id "ENST00000375910.3"; gene_type "protein_coding"; gene_status "KNOWN"; gene_name "CELA2B"; transcript_type "protein_coding"; transcript_status "KNOWN"; transcript_name "CELA2B-001"; exon_number 4; exon_id "ENSE00003550386.1"; level 2; tag "basic"; tag "appris_principal"; tag "CCDS"; ccdsid "CCDS30605.1"; havana_gene "OTTHUMG00000002259.1"; havana_transcri…
chr1	HAVANA	exon	15809759	15809895	.	+	.	gene_id "ENSG00000215704.5"; transcript_id "ENST00000375910.3"; gene_type "protein_coding"; gene_status "KNOWN"; gene_name "CELA2B"; transcript_type "protein_coding"; transcript_status "KNOWN"; transcript_name "CELA2B-001"; exon_number 5; exon_id "ENSE00001603754.1"; level 2; tag "basic"; tag "appris_principal"; tag "CCDS"; ccdsid "CCDS30605.1"; havana_gene "OTTHUMG00000002259.1"; havana_transcri…
chr1	HAVANA	exon	15812396	15812541	.	+	.	gene_id "ENSG00000215704.5"; transcript_id "ENST00000375910.3"; gene_type "protein_coding"; gene_status "KNOWN"; gene_name "CELA2B"; transcript_type "protein_coding"; transcript_status "KNOWN"; transcript_name "CELA2B-001"; exon_number 6; exon_id "ENSE00001617452.1"; level 2; tag "basic"; tag "appris_principal"; tag "CCDS"; ccdsid "CCDS30605.1"; havana_gene "OTTHUMG00000002259.1"; havana_transcri…
chr1	HAVANA	exon	15813780	15813932	.	+	.	gene_id "ENSG00000215704.5"; transcript_id "ENST00000375910.3"; gene_type "protein_coding"; gene_status "KNOWN"; gene_name "CELA2B"; transcript_type "protein_coding"; transcript_status "KNOWN"; transcript_name "CELA2B-001"; exon_number 7; exon_id "ENSE00003679688.1"; level 2; tag "basic"; tag "appris_principal"; tag "CCDS"; ccdsid "CCDS30605.1"; havana_gene "OTTHUMG00000002259.1"; havana_transcri…
chr1	HAVANA	exon	15817790	15817895	.	+	.	gene_id "ENSG00000215704.5"; transcript_id "ENST00000375910.3"; gene_type "protein_coding"; gene_status "KNOWN"; gene_name "CELA2B"; transcript_type "protein_coding"; transcript_status "KNOWN"; transcript_name "CELA2B-001"; exon_number 8; exon_id "ENSE00001836986.1"; level 2; tag "basic"; tag "appris_principal"; tag "CCDS"; ccdsid "CCDS30605.1"; havana_gene "OTTHUMG00000002259.1"; havana_transcri…
chr1	HAVANA	exon	15850564	15850712	.	-	.	gene_id "ENSG00000132906.13"; transcript_id "ENST00000440484.1"; gene_type "protein_coding"; gene_status "KNOWN"; gene_name "CASP9"; transcript_type "protein_coding"; transcript_status "NOVEL"; transcript_name "CASP9-005"; exon_number 1; exon_id "ENSE00001621581.1"; level 1; tag "mRNA_end_NF"; tag "cds_end_NF"; tag "exp_conf"; havana_gene "OTTHUMG00000002256.4"; havana_transcript "OTTHUMT00000006…
chr1	HAVANA	exon	15844605	15844890	.	-	.	gene_id "ENSG00000132906.13"; transcript_id "ENST00000440484.1"; gene_type "protein_coding"; gene_status "KNOWN"; gene_name "CASP9"; transcript_type "protein_coding"; transcript_status "NOVEL"; transcript_name "CASP9-005"; exon_number 2; exon_id "ENSE00003488698.1"; level 1; tag "mRNA_end_NF"; tag "cds_end_NF"; tag "exp_conf"; havana_gene "OTTHUMG00000002256.4"; havana_transcript "OTTHUMT00000006…
chr1	HAVANA	exon	15834368	15834402	.	-	.	gene_id "ENSG00000132906.13"; transcript_id "ENST00000440484.1"; gene_type "protein_coding"; gene_status "KNOWN"; gene_name "CASP9"; transcript_type "protein_coding"; transcript_status "NOVEL"; transcript_name "CASP9-005"; exon_number 3; exon_id "ENSE00003506519.1"; level 1; tag "mRNA_end_NF"; tag "cds_end_NF"; tag "exp_conf"; havana_gene "OTTHUMG00000002256.4"; havana_transcript "OTTHUMT00000006…
chr1	HAVANA	exon	15833394	15833570	.	-	.	gene_id "ENSG00000132906.13"; transcript_id "ENST00000440484.1"; gene_type "protein_coding"; gene_status "KNOWN"; gene_name "CASP9"; transcript_type "protein_coding"; transcript_status "NOVEL"; transcript_name "CASP9-005"; exon_number 4; exon_id "ENSE00003501673.1"; level 1; tag "mRNA_end_NF"; tag "cds_end_NF"; tag "exp_conf"; havana_gene "OTTHUMG00000002256.4"; havana_transcript "OTTHUMT00000006…
chr1	HAVANA	exon	15831120	15831253	.	-	.	gene_id "ENSG00000132906.13"; transcript_id "ENST00000440484.1"; gene_type "protein_coding"; gene_status "KNOWN"; gene_name "CASP9"; transcript_type "protein_coding"; transcript_status "NOVEL"; transcript_name "CASP9-005"; exon_number 5; exon_id "ENSE00001701187.1"; level 1; tag "mRNA_end_NF"; tag "cds_end_NF"; tag "exp_conf"; havana_gene "OTTHUMG00000002256.4"; havana_transcript "OTTHUMT00000006…
chr1	HAVANA	exon	16083112	16083227	.	+	.	gene_id "ENSG00000162458.8"; transcript_id "ENST00000508310.1"; gene_type "protein_coding"; gene_status "KNOWN"; gene_name "FBLIM1"; transcript_type "protein_coding"; transcript_status "KNOWN"; transcript_name "FBLIM1-006"; exon_number 1; exon_id "ENSE00001947684.1"; level 2; tag "alternative_5_UTR"; tag "mRNA_end_NF"; tag "cds_end_NF"; havana_gene "OTTHUMG00000003079.5"; havana_transcript "OTTHU…
chr1	HAVANA	exon	16084669	16084850	.	+	.	gene_id "ENSG00000162458.8"; transcript_id "ENST00000508310.1"; gene_type "protein_coding"; gene_status "KNOWN"; gene_name "FBLIM1"; transcript_type "protein_coding"; transcript_status "KNOWN"; transcript_name "FBLIM1-006"; exon_number 2; exon_id "ENSE00001856107.1"; level 2; tag "alternative_5_UTR"; tag "mRNA_end_NF"; tag "cds_end_NF"; havana_gene "OTTHUMG00000003079.5"; havana_transcript "OTTHU…
chr1	HAVANA	exon	16090991	16091180	.	+	.	gene_id "ENSG00000162458.8"; transcript_id "ENST00000508310.1"; gene_type "protein_coding"; gene_status "KNOWN"; gene_name "FBLIM1"; transcript_type "protein_coding"; transcript_status "KNOWN"; transcript_name "FBLIM1-006"; exon_number 3; exon_id "ENSE00001433295.1"; level 2; tag "alternative_5_UTR"; tag "mRNA_end_NF"; tag "cds_end_NF"; havana_gene "OTTHUMG00000003079.5"; havana_transcript "OTTHU…
chr1	HAVANA	exon	16091459	16091581	.	+	.	gene_id "ENSG00000162458.8"; transcript_id "ENST00000508310.1"; gene_type "protein_coding"; gene_status "KNOWN"; gene_name "FBLIM1"; transcript_type "protein_coding"; transcript_status "KNOWN"; transcript_name "FBLIM1-006"; exon_number 4; exon_id "ENSE00002063580.1"; level 2; tag "alternative_5_UTR"; tag "mRNA_end_NF"; tag "cds_end_NF"; havana_gene "OTTHUMG00000003079.5"; havana_transcript "OTTHU…
chr1	HAVANA	exon	16580051	16580088	.	-	.	gene_id "ENSG00000037637.6"; transcript_id "ENST00000444116.1"; gene_type "protein_coding"; gene_status "KNOWN"; gene_name "FBXO42"; transcript_type "protein_coding"; transcript_status "KNOWN"; transcript_name "FBXO42-004"; exon_number 1; exon_id "ENSE00001703183.1"; level 2; tag "mRNA_end_NF"; tag "cds_end_NF"; havana_gene "OTTHUMG00000002218.1"; havana_transcript "OTTHUMT00000006288.1";
chr1	HAVANA	exon	16579591	16579676	.	-	.	gene_id "ENSG00000037637.6"; transcript_id "ENST00000444116.1"; gene_type "protein_coding"; gene_status "KNOWN"; gene_name "FBXO42"; transcript_type "protein_coding"; transcript_status "KNOWN"; transcript_name "FBXO42-004"; exon_number 2; exon_id "ENSE00001705084.1"; level 2; tag "mRNA_end_NF"; tag "cds_end_NF"; havana_gene "OTTHUMG00000002218.1"; havana_transcript "OTTHUMT00000006288.1";
chr1	HAVANA	exon	16578783	16578899	.	-	.	gene_id "ENSG00000037637.6"; transcript_id "ENST00000444116.1"; gene_type "protein_coding"; gene_status "KNOWN"; gene_name "FBXO42"; transcript_type "protein_coding"; transcript_status "KNOWN"; transcript_name "FBXO42-004"; exon_number 3; exon_id "ENSE00000752040.1"; level 2; tag "mRNA_end_NF"; tag "cds_end_NF"; havana_gene "OTTHUMG00000002218.1"; havana_transcript "OTTHUMT00000006288.1";
chr1	HAVANA	exon	16577577	16578280	.	-	.	gene_id "ENSG00000037637.6"; transcript_id "ENST00000444116.1"; gene_type "protein_coding"; gene_status "KNOWN"; gene_name "FBXO42"; transcript_type "protein_coding"; transcript_status "KNOWN"; transcript_name "FBXO42-004"; exon_number 4; exon_id "ENSE00001757166.1"; level 2; tag "mRNA_end_NF"; tag "cds_end_NF"; havana_gene "OTTHUMG00000002218.1"; havana_transcript "OTTHUMT00000006288.1";
chr1	ENSEMBL	exon	16693738	16693803	.	+	.	gene_id "ENSG00000055070.12"; transcript_id "ENST00000375590.3"; gene_type "protein_coding"; gene_status "KNOWN"; gene_name "SZRD1"; transcript_type "protein_coding"; transcript_status "KNOWN"; transcript_name "SZRD1-201"; exon_number 1; exon_id "ENSE00003645480.1"; level 3; tag "basic"; havana_gene "OTTHUMG00000002217.4";
chr1	ENSEMBL	exon	16719726	16719977	.	+	.	gene_id "ENSG00000055070.12"; transcript_id "ENST00000375590.3"; gene_type "protein_coding"; gene_status "KNOWN"; gene_name "SZRD1"; transcript_type "protein_coding"; transcript_status "KNOWN"; transcript_name "SZRD1-201"; exon_number 2; exon_id "ENSE00003623382.1"; level 3; tag "basic"; havana_gene "OTTHUMG00000002217.4";
chr1	ENSEMBL	exon	16721533	16721565	.	+	.	gene_id "ENSG00000055070.12"; transcript_id "ENST00000375590.3"; gene_type "protein_coding"; gene_status "KNOWN"; gene_name "SZRD1"; transcript_type "protein_coding"; transcript_status "KNOWN"; transcript_name "SZRD1-201"; exon_number 3; exon_id "ENSE00001763596.1"; level 3; tag "basic"; havana_gene "OTTHUMG00000002217.4";
chr1	ENSEMBL	exon	16721616	16722607	.	+	.	gene_id "ENSG00000055070.12"; transcript_id "ENST00000375590.3"; gene_type "protein_coding"; gene_status "KNOWN"; gene_name "SZRD1"; transcript_type "protein_coding"; transcript_status "KNOWN"; transcript_name "SZRD1-201"; exon_number 4; exon_id "ENSE00001467540.3"; level 3; tag "basic"; havana_gene "OTTHUMG00000002217.4";
chr1	HAVANA	exon	16763623	16763919	.	-	.	gene_id "ENSG00000187144.7"; transcript_id "ENST00000335496.1"; gene_type "protein_coding"; gene_status "KNOWN"; gene_name "SPATA21"; transcript_type "protein_coding"; transcript_status "KNOWN"; transcript_name "SPATA21-001"; exon_number 1; exon_id "ENSE00001333388.1"; level 2; tag "basic"; tag "appris_candidate_longest"; tag "CCDS"; ccdsid "CCDS172.1"; havana_gene "OTTHUMG00000002312.3"; havana_…
chr1	HAVANA	exon	16759285	16759419	.	-	.	gene_id "ENSG00000187144.7"; transcript_id "ENST00000335496.1"; gene_type "protein_coding"; gene_status "KNOWN"; gene_name "SPATA21"; transcript_type "protein_coding"; transcript_status "KNOWN"; transcript_name "SPATA21-001"; exon_number 2; exon_id "ENSE00001333385.1"; level 2; tag "basic"; tag "appris_candidate_longest"; tag "CCDS"; ccdsid "CCDS172.1"; havana_gene "OTTHUMG00000002312.3"; havana_…
chr1	HAVANA	exon	16757833	16757917	.	-	.	gene_id "ENSG00000187144.7"; transcript_id "ENST00000335496.1"; gene_type "protein_coding"; gene_status "KNOWN"; gene_name "SPATA21"; transcript_type "protein_coding"; transcript_status "KNOWN"; transcript_name "SPATA21-001"; exon_number 3; exon_id "ENSE00001333384.1"; level 2; tag "basic"; tag "appris_candidate_longest"; tag "CCDS"; ccdsid "CCDS172.1"; havana_gene "OTTHUMG00000002312.3"; havana_…
chr1	HAVANA	exon	16748406	16748466	.	-	.	gene_id "ENSG00000187144.7"; transcript_id "ENST00000335496.1"; gene_type "protein_coding"; gene_status "KNOWN"; gene_name "SPATA21"; transcript_type "protein_coding"; transcript_status "KNOWN"; transcript_name "SPATA21-001"; exon_number 4; exon_id "ENSE00001333383.1"; level 2; tag "basic"; tag "appris_candidate_longest"; tag "CCDS"; ccdsid "CCDS172.1"; havana_gene "OTTHUMG00000002312.3"; havana_…
chr1	HAVANA	exon	16748004	16748052	.	-	.	gene_id "ENSG00000187144.7"; transcript_id "ENST00000335496.1"; gene_type "protein_coding"; gene_status "KNOWN"; gene_name "SPATA21"; transcript_type "protein_coding"; transcript_status "KNOWN"; transcript_name "SPATA21-001"; exon_number 5; exon_id "ENSE00001333382.1"; level 2; tag "basic"; tag "appris_candidate_longest"; tag "CCDS"; ccdsid "CCDS172.1"; havana_gene "OTTHUMG00000002312.3"; havana_…
chr1	HAVANA	exon	16736096	16736538	.	-	.	gene_id "ENSG00000187144.7"; transcript_id "ENST00000335496.1"; gene_type "protein_coding"; gene_status "KNOWN"; gene_name "SPATA21"; transcript_type "protein_coding"; transcript_status "KNOWN"; transcript_name "SPATA21-001"; exon_number 6; exon_id "ENSE00003608567.1"; level 2; tag "basic"; tag "appris_candidate_longest"; tag "CCDS"; ccdsid "CCDS172.1"; havana_gene "OTTHUMG00000002312.3"; havana_…
chr1	HAVANA	exon	16735613	16735698	.	-	.	gene_id "ENSG00000187144.7"; transcript_id "ENST00000335496.1"; gene_type "protein_coding"; gene_status "KNOWN"; gene_name "SPATA21"; transcript_type "protein_coding"; transcript_status "KNOWN"; transcript_name "SPATA21-001"; exon_number 7; exon_id "ENSE00003655553.1"; level 2; tag "basic"; tag "appris_candidate_longest"; tag "CCDS"; ccdsid "CCDS172.1"; havana_gene "OTTHUMG00000002312.3"; havana_…
chr1	HAVANA	exon	16731462	16731599	.	-	.	gene_id "ENSG00000187144.7"; transcript_id "ENST00000335496.1"; gene_type "protein_coding"; gene_status "KNOWN"; gene_name "SPATA21"; transcript_type "protein_coding"; transcript_status "KNOWN"; transcript_name "SPATA21-001"; exon_number 8; exon_id "ENSE00003689057.1"; level 2; tag "basic"; tag "appris_candidate_longest"; tag "CCDS"; ccdsid "CCDS172.1"; havana_gene "OTTHUMG00000002312.3"; havana_…
chr1	HAVANA	exon	16730463	16730534	.	-	.	gene_id "ENSG00000187144.7"; transcript_id "ENST00000335496.1"; gene_type "protein_coding"; gene_status "KNOWN"; gene_name "SPATA21"; transcript_type "protein_coding"; transcript_status "KNOWN"; transcript_name "SPATA21-001"; exon_number 9; exon_id "ENSE00003563521.1"; level 2; tag "basic"; tag "appris_candidate_longest"; tag "CCDS"; ccdsid "CCDS172.1"; havana_gene "OTTHUMG00000002312.3"; havana_…
chr1	HAVANA	exon	16730222	16730339	.	-	.	gene_id "ENSG00000187144.7"; transcript_id "ENST00000335496.1"; gene_type "protein_coding"; gene_status "KNOWN"; gene_name "SPATA21"; transcript_type "protein_coding"; transcript_status "KNOWN"; transcript_name "SPATA21-001"; exon_number 10; exon_id "ENSE00003652032.1"; level 2; tag "basic"; tag "appris_candidate_longest"; tag "CCDS"; ccdsid "CCDS172.1"; havana_gene "OTTHUMG00000002312.3"; havana…
chr1	HAVANA	exon	16727215	16727387	.	-	.	gene_id "ENSG00000187144.7"; transcript_id "ENST00000335496.1"; gene_type "protein_coding"; gene_status "KNOWN"; gene_name "SPATA21"; transcript_type "protein_coding"; transcript_status "KNOWN"; transcript_name "SPATA21-001"; exon_number 11; exon_id "ENSE00003583615.1"; level 2; tag "basic"; tag "appris_candidate_longest"; tag "CCDS"; ccdsid "CCDS172.1"; havana_gene "OTTHUMG00000002312.3"; havana…
chr1	HAVANA	exon	16725839	16726016	.	-	.	gene_id "ENSG00000187144.7"; transcript_id "ENST00000335496.1"; gene_type "protein_coding"; gene_status "KNOWN"; gene_name "SPATA21"; transcript_type "protein_coding"; transcript_status "KNOWN"; transcript_name "SPATA21-001"; exon_number 12; exon_id "ENSE00003622122.1"; level 2; tag "basic"; tag "appris_candidate_longest"; tag "CCDS"; ccdsid "CCDS172.1"; havana_gene "OTTHUMG00000002312.3"; havana…
chr1	HAVANA	exon	16725138	16725317	.	-	.	gene_id "ENSG00000187144.7"; transcript_id "ENST00000335496.1"; gene_type "protein_coding"; gene_status "KNOWN"; gene_name "SPATA21"; transcript_type "protein_coding"; transcript_status "KNOWN"; transcript_name "SPATA21-001"; exon_number 13; exon_id "ENSE00001333360.1"; level 2; tag "basic"; tag "appris_candidate_longest"; tag "CCDS"; ccdsid "CCDS172.1"; havana_gene "OTTHUMG00000002312.3"; havana…
chr1	ENSEMBL	exon	16905688	16905862	.	-	.	gene_id "ENSG00000219481.6"; transcript_id "ENST00000432949.1"; gene_type "protein_coding"; gene_status "KNOWN"; gene_name "NBPF1"; transcript_type "protein_coding"; transcript_status "KNOWN"; transcript_name "NBPF1-203"; exon_number 1; exon_id "ENSE00001763185.1"; level 3; tag "basic"; havana_gene "OTTHUMG00000002487.10";
chr1	ENSEMBL	exon	16903812	16903914	.	-	.	gene_id "ENSG00000219481.6"; transcript_id "ENST00000432949.1"; gene_type "protein_coding"; gene_status "KNOWN"; gene_name "NBPF1"; transcript_type "protein_coding"; transcript_status "KNOWN"; transcript_name "NBPF1-203"; exon_number 2; exon_id "ENSE00003605444.1"; level 3; tag "basic"; havana_gene "OTTHUMG00000002487.10";
chr1	ENSEMBL	exon	16902762	16902976	.	-	.	gene_id "ENSG00000219481.6"; transcript_id "ENST00000432949.1"; gene_type "protein_coding"; gene_status "KNOWN"; gene_name "NBPF1"; transcript_type "protein_coding"; transcript_status "KNOWN"; transcript_name "NBPF1-203"; exon_number 3; exon_id "ENSE00003524745.1"; level 3; tag "basic"; havana_gene "OTTHUMG00000002487.10";
chr1	ENSEMBL	exon	16901652	16901724	.	-	.	gene_id "ENSG00000219481.6"; transcript_id "ENST00000432949.1"; gene_type "protein_coding"; gene_status "KNOWN"; gene_name "NBPF1"; transcript_type "protein_coding"; transcript_status "KNOWN"; transcript_name "NBPF1-203"; exon_number 4; exon_id "ENSE00003611950.1"; level 3; tag "basic"; havana_gene "OTTHUMG00000002487.10";
chr1	ENSEMBL	exon	16900982	16901187	.	-	.	gene_id "ENSG00000219481.6"; transcript_id "ENST00000432949.1"; gene_type "protein_coding"; gene_status "KNOWN"; gene_name "NBPF1"; transcript_type "protein_coding"; transcript_status "KNOWN"; transcript_name "NBPF1-203"; exon_number 5; exon_id "ENSE00003542558.1"; level 3; tag "basic"; havana_gene "OTTHUMG00000002487.10";
chr1	ENSEMBL	exon	16899637	16899688	.	-	.	gene_id "ENSG00000219481.6"; transcript_id "ENST00000432949.1"; gene_type "protein_coding"; gene_status "KNOWN"; gene_name "NBPF1"; transcript_type "protein_coding"; transcript_status "KNOWN"; transcript_name "NBPF1-203"; exon_number 6; exon_id "ENSE00003484999.1"; level 3; tag "basic"; havana_gene "OTTHUMG00000002487.10";
chr1	ENSEMBL	exon	16894474	16894525	.	-	.	gene_id "ENSG00000219481.6"; transcript_id "ENST00000432949.1"; gene_type "protein_coding"; gene_status "KNOWN"; gene_name "NBPF1"; transcript_type "protein_coding"; transcript_status "KNOWN"; transcript_name "NBPF1-203"; exon_number 7; exon_id "ENSE00003657671.1"; level 3; tag "basic"; havana_gene "OTTHUMG00000002487.10";
chr1	ENSEMBL	exon	16893674	16893846	.	-	.	gene_id "ENSG00000219481.6"; transcript_id "ENST00000432949.1"; gene_type "protein_coding"; gene_status "KNOWN"; gene_name "NBPF1"; transcript_type "protein_coding"; transcript_status "KNOWN"; transcript_name "NBPF1-203"; exon_number 8; exon_id "ENSE00003686819.1"; level 3; tag "basic"; havana_gene "OTTHUMG00000002487.10";
chr1	ENSEMBL	exon	16892935	16892954	.	-	.	gene_id "ENSG00000219481.6"; transcript_id "ENST00000432949.1"; gene_type "protein_coding"; gene_status "KNOWN"; gene_name "NBPF1"; transcript_type "protein_coding"; transcript_status "KNOWN"; transcript_name "NBPF1-203"; exon_number 9; exon_id "ENSE00001513782.1"; level 3; tag "basic"; havana_gene "OTTHUMG00000002487.10";
chr1	HAVANA	exon	17338224	17338410	.	-	.	gene_id "ENSG00000159363.13"; transcript_id "ENST00000341676.5"; gene_type "protein_coding"; gene_status "KNOWN"; gene_name "ATP13A2"; transcript_type "protein_coding"; transcript_status "KNOWN"; transcript_name "ATP13A2-002"; exon_number 1; exon_id "ENSE00001863605.1"; level 2; tag "basic"; tag "CCDS"; ccdsid "CCDS44072.1"; havana_gene "OTTHUMG00000002293.3"; havana_transcript "OTTHUMT0000000661…
chr1	HAVANA	exon	17332179	17332273	.	-	.	gene_id "ENSG00000159363.13"; transcript_id "ENST00000341676.5"; gene_type "protein_coding"; gene_status "KNOWN"; gene_name "ATP13A2"; transcript_type "protein_coding"; transcript_status "KNOWN"; transcript_name "ATP13A2-002"; exon_number 2; exon_id "ENSE00001714765.1"; level 2; tag "basic"; tag "CCDS"; ccdsid "CCDS44072.1"; havana_gene "OTTHUMG00000002293.3"; havana_transcript "OTTHUMT0000000661…
chr1	HAVANA	exon	17331869	17332051	.	-	.	gene_id "ENSG00000159363.13"; transcript_id "ENST00000341676.5"; gene_type "protein_coding"; gene_status "KNOWN"; gene_name "ATP13A2"; transcript_type "protein_coding"; transcript_status "KNOWN"; transcript_name "ATP13A2-002"; exon_number 3; exon_id "ENSE00001668184.1"; level 2; tag "basic"; tag "CCDS"; ccdsid "CCDS44072.1"; havana_gene "OTTHUMG00000002293.3"; havana_transcript "OTTHUMT0000000661…
chr1	HAVANA	exon	17331509	17331567	.	-	.	gene_id "ENSG00000159363.13"; transcript_id "ENST00000341676.5"; gene_type "protein_coding"; gene_status "KNOWN"; gene_name "ATP13A2"; transcript_type "protein_coding"; transcript_status "KNOWN"; transcript_name "ATP13A2-002"; exon_number 4; exon_id "ENSE00001595216.1"; level 2; tag "basic"; tag "CCDS"; ccdsid "CCDS44072.1"; havana_gene "OTTHUMG00000002293.3"; havana_transcript "OTTHUMT0000000661…
chr1	HAVANA	exon	17331202	17331316	.	-	.	gene_id "ENSG00000159363.13"; transcript_id "ENST00000341676.5"; gene_type "protein_coding"; gene_status "KNOWN"; gene_name "ATP13A2"; transcript_type "protein_coding"; transcript_status "KNOWN"; transcript_name "ATP13A2-002"; exon_number 5; exon_id "ENSE00001709189.1"; level 2; tag "basic"; tag "CCDS"; ccdsid "CCDS44072.1"; havana_gene "OTTHUMG00000002293.3"; havana_transcript "OTTHUMT0000000661…
chr1	HAVANA	exon	17330827	17330906	.	-	.	gene_id "ENSG00000159363.13"; transcript_id "ENST00000341676.5"; gene_type "protein_coding"; gene_status "KNOWN"; gene_name "ATP13A2"; transcript_type "protein_coding"; transcript_status "KNOWN"; transcript_name "ATP13A2-002"; exon_number 6; exon_id "ENSE00001749836.1"; level 2; tag "basic"; tag "CCDS"; ccdsid "CCDS44072.1"; havana_gene "OTTHUMG00000002293.3"; havana_transcript "OTTHUMT0000000661…
chr1	HAVANA	exon	17328791	17328868	.	-	.	gene_id "ENSG00000159363.13"; transcript_id "ENST00000341676.5"; gene_type "protein_coding"; gene_status "KNOWN"; gene_name "ATP13A2"; transcript_type "protein_coding"; transcript_status "KNOWN"; transcript_name "ATP13A2-002"; exon_number 7; exon_id "ENSE00001712002.1"; level 2; tag "basic"; tag "CCDS"; ccdsid "CCDS44072.1"; havana_gene "OTTHUMG00000002293.3"; havana_transcript "OTTHUMT0000000661…
chr1	HAVANA	exon	17328529	17328598	.	-	.	gene_id "ENSG00000159363.13"; transcript_id "ENST00000341676.5"; gene_type "protein_coding"; gene_status "KNOWN"; gene_name "ATP13A2"; transcript_type "protein_coding"; transcript_status "KNOWN"; transcript_name "ATP13A2-002"; exon_number 8; exon_id "ENSE00001760891.1"; level 2; tag "basic"; tag "CCDS"; ccdsid "CCDS44072.1"; havana_gene "OTTHUMG00000002293.3"; havana_transcript "OTTHUMT0000000661…
chr1	HAVANA	exon	17326895	17327029	.	-	.	gene_id "ENSG00000159363.13"; transcript_id "ENST00000341676.5"; gene_type "protein_coding"; gene_status "KNOWN"; gene_name "ATP13A2"; transcript_type "protein_coding"; transcript_status "KNOWN"; transcript_name "ATP13A2-002"; exon_number 9; exon_id "ENSE00001741647.1"; level 2; tag "basic"; tag "CCDS"; ccdsid "CCDS44072.1"; havana_gene "OTTHUMG00000002293.3"; havana_transcript "OTTHUMT0000000661…
chr1	HAVANA	exon	17326741	17326807	.	-	.	gene_id "ENSG00000159363.13"; transcript_id "ENST00000341676.5"; gene_type "protein_coding"; gene_status "KNOWN"; gene_name "ATP13A2"; transcript_type "protein_coding"; transcript_status "KNOWN"; transcript_name "ATP13A2-002"; exon_number 10; exon_id "ENSE00003681412.1"; level 2; tag "basic"; tag "CCDS"; ccdsid "CCDS44072.1"; havana_gene "OTTHUMG00000002293.3"; havana_transcript "OTTHUMT000000066…
chr1	HAVANA	exon	17326506	17326637	.	-	.	gene_id "ENSG00000159363.13"; transcript_id "ENST00000341676.5"; gene_type "protein_coding"; gene_status "KNOWN"; gene_name "ATP13A2"; transcript_type "protein_coding"; transcript_status "KNOWN"; transcript_name "ATP13A2-002"; exon_number 11; exon_id "ENSE00003674461.1"; level 2; tag "basic"; tag "CCDS"; ccdsid "CCDS44072.1"; havana_gene "OTTHUMG00000002293.3"; havana_transcript "OTTHUMT000000066…
chr1	HAVANA	exon	17323515	17323670	.	-	.	gene_id "ENSG00000159363.13"; transcript_id "ENST00000341676.5"; gene_type "protein_coding"; gene_status "KNOWN"; gene_name "ATP13A2"; transcript_type "protein_coding"; transcript_status "KNOWN"; transcript_name "ATP13A2-002"; exon_number 12; exon_id "ENSE00003642245.1"; level 2; tag "basic"; tag "CCDS"; ccdsid "CCDS44072.1"; havana_gene "OTTHUMG00000002293.3"; havana_transcript "OTTHUMT000000066…
chr1	HAVANA	exon	17322881	17322991	.	-	.	gene_id "ENSG00000159363.13"; transcript_id "ENST00000341676.5"; gene_type "protein_coding"; gene_status "KNOWN"; gene_name "ATP13A2"; transcript_type "protein_coding"; transcript_status "KNOWN"; transcript_name "ATP13A2-002"; exon_number 13; exon_id "ENSE00003495349.1"; level 2; tag "basic"; tag "CCDS"; ccdsid "CCDS44072.1"; havana_gene "OTTHUMG00000002293.3"; havana_transcript "OTTHUMT000000066…
chr1	HAVANA	exon	17322749	17322795	.	-	.	gene_id "ENSG00000159363.13"; transcript_id "ENST00000341676.5"; gene_type "protein_coding"; gene_status "KNOWN"; gene_name "ATP13A2"; transcript_type "protein_coding"; transcript_status "KNOWN"; transcript_name "ATP13A2-002"; exon_number 14; exon_id "ENSE00003515248.1"; level 2; tag "basic"; tag "CCDS"; ccdsid "CCDS44072.1"; havana_gene "OTTHUMG00000002293.3"; havana_transcript "OTTHUMT000000066…
chr1	HAVANA	exon	17322471	17322659	.	-	.	gene_id "ENSG00000159363.13"; transcript_id "ENST00000341676.5"; gene_type "protein_coding"; gene_status "KNOWN"; gene_name "ATP13A2"; transcript_type "protein_coding"; transcript_status "KNOWN"; transcript_name "ATP13A2-002"; exon_number 15; exon_id "ENSE00001045127.1"; level 2; tag "basic"; tag "CCDS"; ccdsid "CCDS44072.1"; havana_gene "OTTHUMG00000002293.3"; havana_transcript "OTTHUMT000000066…
chr1	HAVANA	exon	17320124	17320330	.	-	.	gene_id "ENSG00000159363.13"; transcript_id "ENST00000341676.5"; gene_type "protein_coding"; gene_status "KNOWN"; gene_name "ATP13A2"; transcript_type "protein_coding"; transcript_status "KNOWN"; transcript_name "ATP13A2-002"; exon_number 16; exon_id "ENSE00001045159.1"; level 2; tag "basic"; tag "CCDS"; ccdsid "CCDS44072.1"; havana_gene "OTTHUMG00000002293.3"; havana_transcript "OTTHUMT000000066…
chr1	HAVANA	exon	17318981	17319076	.	-	.	gene_id "ENSG00000159363.13"; transcript_id "ENST00000341676.5"; gene_type "protein_coding"; gene_status "KNOWN"; gene_name "ATP13A2"; transcript_type "protein_coding"; transcript_status "KNOWN"; transcript_name "ATP13A2-002"; exon_number 17; exon_id "ENSE00001045148.1"; level 2; tag "basic"; tag "CCDS"; ccdsid "CCDS44072.1"; havana_gene "OTTHUMG00000002293.3"; havana_transcript "OTTHUMT000000066…
chr1	HAVANA	exon	17318738	17318897	.	-	.	gene_id "ENSG00000159363.13"; transcript_id "ENST00000341676.5"; gene_type "protein_coding"; gene_status "KNOWN"; gene_name "ATP13A2"; transcript_type "protein_coding"; transcript_status "KNOWN"; transcript_name "ATP13A2-002"; exon_number 18; exon_id "ENSE00001045169.1"; level 2; tag "basic"; tag "CCDS"; ccdsid "CCDS44072.1"; havana_gene "OTTHUMG00000002293.3"; havana_transcript "OTTHUMT000000066…
chr1	HAVANA	exon	17318504	17318624	.	-	.	gene_id "ENSG00000159363.13"; transcript_id "ENST00000341676.5"; gene_type "protein_coding"; gene_status "KNOWN"; gene_name "ATP13A2"; transcript_type "protein_coding"; transcript_status "KNOWN"; transcript_name "ATP13A2-002"; exon_number 19; exon_id "ENSE00001045175.1"; level 2; tag "basic"; tag "CCDS"; ccdsid "CCDS44072.1"; havana_gene "OTTHUMG00000002293.3"; havana_transcript "OTTHUMT000000066…
chr1	HAVANA	exon	17318229	17318353	.	-	.	gene_id "ENSG00000159363.13"; transcript_id "ENST00000341676.5"; gene_type "protein_coding"; gene_status "KNOWN"; gene_name "ATP13A2"; transcript_type "protein_coding"; transcript_status "KNOWN"; transcript_name "ATP13A2-002"; exon_number 20; exon_id "ENSE00003511365.1"; level 2; tag "basic"; tag "CCDS"; ccdsid "CCDS44072.1"; havana_gene "OTTHUMG00000002293.3"; havana_transcript "OTTHUMT000000066…
chr1	HAVANA	exon	17316622	17316782	.	-	.	gene_id "ENSG00000159363.13"; transcript_id "ENST00000341676.5"; gene_type "protein_coding"; gene_status "KNOWN"; gene_name "ATP13A2"; transcript_type "protein_coding"; transcript_status "KNOWN"; transcript_name "ATP13A2-002"; exon_number 21; exon_id "ENSE00003616538.1"; level 2; tag "basic"; tag "CCDS"; ccdsid "CCDS44072.1"; havana_gene "OTTHUMG00000002293.3"; havana_transcript "OTTHUMT000000066…
chr1	HAVANA	exon	17316186	17316265	.	-	.	gene_id "ENSG00000159363.13"; transcript_id "ENST00000341676.5"; gene_type "protein_coding"; gene_status "KNOWN"; gene_name "ATP13A2"; transcript_type "protein_coding"; transcript_status "KNOWN"; transcript_name "ATP13A2-002"; exon_number 22; exon_id "ENSE00003588633.1"; level 2; tag "basic"; tag "CCDS"; ccdsid "CCDS44072.1"; havana_gene "OTTHUMG00000002293.3"; havana_transcript "OTTHUMT000000066…
chr1	HAVANA	exon	17314817	17314969	.	-	.	gene_id "ENSG00000159363.13"; transcript_id "ENST00000341676.5"; gene_type "protein_coding"; gene_status "KNOWN"; gene_name "ATP13A2"; transcript_type "protein_coding"; transcript_status "KNOWN"; transcript_name "ATP13A2-002"; exon_number 23; exon_id "ENSE00003640034.1"; level 2; tag "basic"; tag "CCDS"; ccdsid "CCDS44072.1"; havana_gene "OTTHUMG00000002293.3"; havana_transcript "OTTHUMT000000066…
chr1	HAVANA	exon	17314633	17314729	.	-	.	gene_id "ENSG00000159363.13"; transcript_id "ENST00000341676.5"; gene_type "protein_coding"; gene_status "KNOWN"; gene_name "ATP13A2"; transcript_type "protein_coding"; transcript_status "KNOWN"; transcript_name "ATP13A2-002"; exon_number 24; exon_id "ENSE00003594185.1"; level 2; tag "basic"; tag "CCDS"; ccdsid "CCDS44072.1"; havana_gene "OTTHUMG00000002293.3"; havana_transcript "OTTHUMT000000066…
chr1	HAVANA	exon	17313541	17313764	.	-	.	gene_id "ENSG00000159363.13"; transcript_id "ENST00000341676.5"; gene_type "protein_coding"; gene_status "KNOWN"; gene_name "ATP13A2"; transcript_type "protein_coding"; transcript_status "KNOWN"; transcript_name "ATP13A2-002"; exon_number 25; exon_id "ENSE00003651965.1"; level 2; tag "basic"; tag "CCDS"; ccdsid "CCDS44072.1"; havana_gene "OTTHUMG00000002293.3"; havana_transcript "OTTHUMT000000066…
chr1	HAVANA	exon	17313300	17313451	.	-	.	gene_id "ENSG00000159363.13"; transcript_id "ENST00000341676.5"; gene_type "protein_coding"; gene_status "KNOWN"; gene_name "ATP13A2"; transcript_type "protein_coding"; transcript_status "KNOWN"; transcript_name "ATP13A2-002"; exon_number 26; exon_id "ENSE00001269261.2"; level 2; tag "basic"; tag "CCDS"; ccdsid "CCDS44072.1"; havana_gene "OTTHUMG00000002293.3"; havana_transcript "OTTHUMT000000066…
chr1	HAVANA	exon	17312453	17312853	.	-	.	gene_id "ENSG00000159363.13"; transcript_id "ENST00000341676.5"; gene_type "protein_coding"; gene_status "KNOWN"; gene_name "ATP13A2"; transcript_type "protein_coding"; transcript_status "KNOWN"; transcript_name "ATP13A2-002"; exon_number 27; exon_id "ENSE00003518841.1"; level 2; tag "basic"; tag "CCDS"; ccdsid "CCDS44072.1"; havana_gene "OTTHUMG00000002293.3"; havana_transcript "OTTHUMT000000066…
chr1	HAVANA	exon	19638835	19638852	.	+	.	gene_id "ENSG00000040487.8"; transcript_id "ENST00000400548.2"; gene_type "protein_coding"; gene_status "KNOWN"; gene_name "PQLC2"; transcript_type "protein_coding"; transcript_status "KNOWN"; transcript_name "PQLC2-006"; exon_number 1; exon_id "ENSE00001866841.1"; level 2; tag "basic"; tag "CCDS"; ccdsid "CCDS30618.1"; havana_gene "OTTHUMG00000002521.7"; havana_transcript "OTTHUMT00000289786.1";
chr1	HAVANA	exon	19639223	19639383	.	+	.	gene_id "ENSG00000040487.8"; transcript_id "ENST00000400548.2"; gene_type "protein_coding"; gene_status "KNOWN"; gene_name "PQLC2"; transcript_type "protein_coding"; transcript_status "KNOWN"; transcript_name "PQLC2-006"; exon_number 2; exon_id "ENSE00001382313.1"; level 2; tag "basic"; tag "CCDS"; ccdsid "CCDS30618.1"; havana_gene "OTTHUMG00000002521.7"; havana_transcript "OTTHUMT00000289786.1";
chr1	HAVANA	exon	19651127	19651256	.	+	.	gene_id "ENSG00000040487.8"; transcript_id "ENST00000400548.2"; gene_type "protein_coding"; gene_status "KNOWN"; gene_name "PQLC2"; transcript_type "protein_coding"; transcript_status "KNOWN"; transcript_name "PQLC2-006"; exon_number 3; exon_id "ENSE00003571690.1"; level 2; tag "basic"; tag "CCDS"; ccdsid "CCDS30618.1"; havana_gene "OTTHUMG00000002521.7"; havana_transcript "OTTHUMT00000289786.1";
chr1	HAVANA	exon	19651989	19652076	.	+	.	gene_id "ENSG00000040487.8"; transcript_id "ENST00000400548.2"; gene_type "protein_coding"; gene_status "KNOWN"; gene_name "PQLC2"; transcript_type "protein_coding"; transcript_status "KNOWN"; transcript_name "PQLC2-006"; exon_number 4; exon_id "ENSE00000754876.1"; level 2; tag "basic"; tag "CCDS"; ccdsid "CCDS30618.1"; havana_gene "OTTHUMG00000002521.7"; havana_transcript "OTTHUMT00000289786.1";
chr1	HAVANA	exon	19652739	19652881	.	+	.	gene_id "ENSG00000040487.8"; transcript_id "ENST00000400548.2"; gene_type "protein_coding"; gene_status "KNOWN"; gene_name "PQLC2"; transcript_type "protein_coding"; transcript_status "KNOWN"; transcript_name "PQLC2-006"; exon_number 5; exon_id "ENSE00003489187.1"; level 2; tag "basic"; tag "CCDS"; ccdsid "CCDS30618.1"; havana_gene "OTTHUMG00000002521.7"; havana_transcript "OTTHUMT00000289786.1";
chr1	HAVANA	exon	19653025	19653117	.	+	.	gene_id "ENSG00000040487.8"; transcript_id "ENST00000400548.2"; gene_type "protein_coding"; gene_status "KNOWN"; gene_name "PQLC2"; transcript_type "protein_coding"; transcript_status "KNOWN"; transcript_name "PQLC2-006"; exon_number 6; exon_id "ENSE00003576994.1"; level 2; tag "basic"; tag "CCDS"; ccdsid "CCDS30618.1"; havana_gene "OTTHUMG00000002521.7"; havana_transcript "OTTHUMT00000289786.1";
chr1	HAVANA	exon	19653721	19653906	.	+	.	gene_id "ENSG00000040487.8"; transcript_id "ENST00000400548.2"; gene_type "protein_coding"; gene_status "KNOWN"; gene_name "PQLC2"; transcript_type "protein_coding"; transcript_status "KNOWN"; transcript_name "PQLC2-006"; exon_number 7; exon_id "ENSE00003625916.1"; level 2; tag "basic"; tag "CCDS"; ccdsid "CCDS30618.1"; havana_gene "OTTHUMG00000002521.7"; havana_transcript "OTTHUMT00000289786.1";
chr1	HAVANA	exon	19655066	19655794	.	+	.	gene_id "ENSG00000040487.8"; transcript_id "ENST00000400548.2"; gene_type "protein_coding"; gene_status "KNOWN"; gene_name "PQLC2"; transcript_type "protein_coding"; transcript_status "KNOWN"; transcript_name "PQLC2-006"; exon_number 8; exon_id "ENSE00001889561.1"; level 2; tag "basic"; tag "CCDS"; ccdsid "CCDS30618.1"; havana_gene "OTTHUMG00000002521.7"; havana_transcript "OTTHUMT00000289786.1";
chr1	ENSEMBL	exon	19811930	19811981	.	-	.	gene_id "ENSG00000077549.13"; transcript_id "ENST00000264202.6"; gene_type "protein_coding"; gene_status "KNOWN"; gene_name "CAPZB"; transcript_type "protein_coding"; transcript_status "KNOWN"; transcript_name "CAPZB-201"; exon_number 1; exon_id "ENSE00001546290.2"; level 3; tag "basic"; tag "CCDS"; ccdsid "CCDS55579.1"; havana_gene "OTTHUMG00000002556.4";
chr1	ENSEMBL	exon	19746155	19746244	.	-	.	gene_id "ENSG00000077549.13"; transcript_id "ENST00000264202.6"; gene_type "protein_coding"; gene_status "KNOWN"; gene_name "CAPZB"; transcript_type "protein_coding"; transcript_status "KNOWN"; transcript_name "CAPZB-201"; exon_number 2; exon_id "ENSE00003630963.1"; level 3; tag "basic"; tag "CCDS"; ccdsid "CCDS55579.1"; havana_gene "OTTHUMG00000002556.4";
chr1	ENSEMBL	exon	19711999	19712120	.	-	.	gene_id "ENSG00000077549.13"; transcript_id "ENST00000264202.6"; gene_type "protein_coding"; gene_status "KNOWN"; gene_name "CAPZB"; transcript_type "protein_coding"; transcript_status "KNOWN"; transcript_name "CAPZB-201"; exon_number 3; exon_id "ENSE00003571541.1"; level 3; tag "basic"; tag "CCDS"; ccdsid "CCDS55579.1"; havana_gene "OTTHUMG00000002556.4";
chr1	ENSEMBL	exon	19705034	19705147	.	-	.	gene_id "ENSG00000077549.13"; transcript_id "ENST00000264202.6"; gene_type "protein_coding"; gene_status "KNOWN"; gene_name "CAPZB"; transcript_type "protein_coding"; transcript_status "KNOWN"; transcript_name "CAPZB-201"; exon_number 4; exon_id "ENSE00003611394.1"; level 3; tag "basic"; tag "CCDS"; ccdsid "CCDS55579.1"; havana_gene "OTTHUMG00000002556.4";
chr1	ENSEMBL	exon	19683916	19684057	.	-	.	gene_id "ENSG00000077549.13"; transcript_id "ENST00000264202.6"; gene_type "protein_coding"; gene_status "KNOWN"; gene_name "CAPZB"; transcript_type "protein_coding"; transcript_status "KNOWN"; transcript_name "CAPZB-201"; exon_number 5; exon_id "ENSE00003629510.1"; level 3; tag "basic"; tag "CCDS"; ccdsid "CCDS55579.1"; havana_gene "OTTHUMG00000002556.4";
chr1	ENSEMBL	exon	19683129	19683245	.	-	.	gene_id "ENSG00000077549.13"; transcript_id "ENST00000264202.6"; gene_type "protein_coding"; gene_status "KNOWN"; gene_name "CAPZB"; transcript_type "protein_coding"; transcript_status "KNOWN"; transcript_name "CAPZB-201"; exon_number 6; exon_id "ENSE00001758675.1"; level 3; tag "basic"; tag "CCDS"; ccdsid "CCDS55579.1"; havana_gene "OTTHUMG00000002556.4";
chr1	ENSEMBL	exon	19671681	19671746	.	-	.	gene_id "ENSG00000077549.13"; transcript_id "ENST00000264202.6"; gene_type "protein_coding"; gene_status "KNOWN"; gene_name "CAPZB"; transcript_type "protein_coding"; transcript_status "KNOWN"; transcript_name "CAPZB-201"; exon_number 7; exon_id "ENSE00003691575.1"; level 3; tag "basic"; tag "CCDS"; ccdsid "CCDS55579.1"; havana_gene "OTTHUMG00000002556.4";
chr1	ENSEMBL	exon	19670852	19670928	.	-	.	gene_id "ENSG00000077549.13"; transcript_id "ENST00000264202.6"; gene_type "protein_coding"; gene_status "KNOWN"; gene_name "CAPZB"; transcript_type "protein_coding"; transcript_status "KNOWN"; transcript_name "CAPZB-201"; exon_number 8; exon_id "ENSE00001671615.1"; level 3; tag "basic"; tag "CCDS"; ccdsid "CCDS55579.1"; havana_gene "OTTHUMG00000002556.4";
chr1	ENSEMBL	exon	19669256	19669358	.	-	.	gene_id "ENSG00000077549.13"; transcript_id "ENST00000264202.6"; gene_type "protein_coding"; gene_status "KNOWN"; gene_name "CAPZB"; transcript_type "protein_coding"; transcript_status "KNOWN"; transcript_name "CAPZB-201"; exon_number 9; exon_id "ENSE00000754969.1"; level 3; tag "basic"; tag "CCDS"; ccdsid "CCDS55579.1"; havana_gene "OTTHUMG00000002556.4";
chr1	HAVANA	exon	20834398	20834654	.	-	.	gene_id "ENSG00000090432.5"; transcript_id "ENST00000264198.3"; gene_type "protein_coding"; gene_status "KNOWN"; gene_name "MUL1"; transcript_type "protein_coding"; transcript_status "KNOWN"; transcript_name "MUL1-001"; exon_number 1; exon_id "ENSE00001041254.4"; level 2; tag "basic"; tag "appris_principal"; tag "CCDS"; ccdsid "CCDS208.1"; havana_gene "OTTHUMG00000002838.1"; havana_transcript "OT…
chr1	HAVANA	exon	20829715	20829802	.	-	.	gene_id "ENSG00000090432.5"; transcript_id "ENST00000264198.3"; gene_type "protein_coding"; gene_status "KNOWN"; gene_name "MUL1"; transcript_type "protein_coding"; transcript_status "KNOWN"; transcript_name "MUL1-001"; exon_number 2; exon_id "ENSE00000908641.1"; level 2; tag "basic"; tag "appris_principal"; tag "CCDS"; ccdsid "CCDS208.1"; havana_gene "OTTHUMG00000002838.1"; havana_transcript "OT…
chr1	HAVANA	exon	20828562	20828682	.	-	.	gene_id "ENSG00000090432.5"; transcript_id "ENST00000264198.3"; gene_type "protein_coding"; gene_status "KNOWN"; gene_name "MUL1"; transcript_type "protein_coding"; transcript_status "KNOWN"; transcript_name "MUL1-001"; exon_number 3; exon_id "ENSE00000908640.1"; level 2; tag "basic"; tag "appris_principal"; tag "CCDS"; ccdsid "CCDS208.1"; havana_gene "OTTHUMG00000002838.1"; havana_transcript "OT…
chr1	HAVANA	exon	20825943	20827912	.	-	.	gene_id "ENSG00000090432.5"; transcript_id "ENST00000264198.3"; gene_type "protein_coding"; gene_status "KNOWN"; gene_name "MUL1"; transcript_type "protein_coding"; transcript_status "KNOWN"; transcript_name "MUL1-001"; exon_number 4; exon_id "ENSE00000908639.2"; level 2; tag "basic"; tag "appris_principal"; tag "CCDS"; ccdsid "CCDS208.1"; havana_gene "OTTHUMG00000002838.1"; havana_transcript "OT…
chr1	HAVANA	exon	20915441	20915776	.	+	.	gene_id "ENSG00000158825.5"; transcript_id "ENST00000375071.3"; gene_type "protein_coding"; gene_status "KNOWN"; gene_name "CDA"; transcript_type "protein_coding"; transcript_status "KNOWN"; transcript_name "CDA-001"; exon_number 1; exon_id "ENSE00001465671.3"; level 2; tag "basic"; tag "appris_principal"; tag "CCDS"; ccdsid "CCDS210.1"; havana_gene "OTTHUMG00000002845.1"; havana_transcript "OTTH…
chr1	HAVANA	exon	20931421	20931532	.	+	.	gene_id "ENSG00000158825.5"; transcript_id "ENST00000375071.3"; gene_type "protein_coding"; gene_status "KNOWN"; gene_name "CDA"; transcript_type "protein_coding"; transcript_status "KNOWN"; transcript_name "CDA-001"; exon_number 2; exon_id "ENSE00003665273.1"; level 2; tag "basic"; tag "appris_principal"; tag "CCDS"; ccdsid "CCDS210.1"; havana_gene "OTTHUMG00000002845.1"; havana_transcript "OTTH…
chr1	HAVANA	exon	20940335	20940392	.	+	.	gene_id "ENSG00000158825.5"; transcript_id "ENST00000375071.3"; gene_type "protein_coding"; gene_status "KNOWN"; gene_name "CDA"; transcript_type "protein_coding"; transcript_status "KNOWN"; transcript_name "CDA-001"; exon_number 3; exon_id "ENSE00001041265.1"; level 2; tag "basic"; tag "appris_principal"; tag "CCDS"; ccdsid "CCDS210.1"; havana_gene "OTTHUMG00000002845.1"; havana_transcript "OTTH…
chr1	HAVANA	exon	20944945	20945401	.	+	.	gene_id "ENSG00000158825.5"; transcript_id "ENST00000375071.3"; gene_type "protein_coding"; gene_status "KNOWN"; gene_name "CDA"; transcript_type "protein_coding"; transcript_status "KNOWN"; transcript_name "CDA-001"; exon_number 4; exon_id "ENSE00001906111.1"; level 2; tag "basic"; tag "appris_principal"; tag "CCDS"; ccdsid "CCDS210.1"; havana_gene "OTTHUMG00000002845.1"; havana_transcript "OTTH…
chr1	HAVANA	exon	20987690	20987881	.	-	.	gene_id "ENSG00000244038.5"; transcript_id "ENST00000464364.1"; gene_type "protein_coding"; gene_status "KNOWN"; gene_name "DDOST"; transcript_type "protein_coding"; transcript_status "NOVEL"; transcript_name "DDOST-005"; exon_number 1; exon_id "ENSE00001952963.1"; level 2; tag "mRNA_end_NF"; tag "cds_end_NF"; havana_gene "OTTHUMG00000002844.5"; havana_transcript "OTTHUMT00000091239.2";
chr1	HAVANA	exon	20987374	20987484	.	-	.	gene_id "ENSG00000244038.5"; transcript_id "ENST00000464364.1"; gene_type "protein_coding"; gene_status "KNOWN"; gene_name "DDOST"; transcript_type "protein_coding"; transcript_status "NOVEL"; transcript_name "DDOST-005"; exon_number 2; exon_id "ENSE00003701820.1"; level 2; tag "mRNA_end_NF"; tag "cds_end_NF"; havana_gene "OTTHUMG00000002844.5"; havana_transcript "OTTHUMT00000091239.2";
chr1	HAVANA	exon	20982169	20982272	.	-	.	gene_id "ENSG00000244038.5"; transcript_id "ENST00000464364.1"; gene_type "protein_coding"; gene_status "KNOWN"; gene_name "DDOST"; transcript_type "protein_coding"; transcript_status "NOVEL"; transcript_name "DDOST-005"; exon_number 3; exon_id "ENSE00003696592.1"; level 2; tag "mRNA_end_NF"; tag "cds_end_NF"; havana_gene "OTTHUMG00000002844.5"; havana_transcript "OTTHUMT00000091239.2";
chr1	HAVANA	exon	20981933	20982027	.	-	.	gene_id "ENSG00000244038.5"; transcript_id "ENST00000464364.1"; gene_type "protein_coding"; gene_status "KNOWN"; gene_name "DDOST"; transcript_type "protein_coding"; transcript_status "NOVEL"; transcript_name "DDOST-005"; exon_number 4; exon_id "ENSE00003510449.1"; level 2; tag "mRNA_end_NF"; tag "cds_end_NF"; havana_gene "OTTHUMG00000002844.5"; havana_transcript "OTTHUMT00000091239.2";
chr1	HAVANA	exon	21766630	21766841	.	+	.	gene_id "ENSG00000142794.14"; transcript_id "ENST00000318220.6"; gene_type "protein_coding"; gene_status "KNOWN"; gene_name "NBPF3"; transcript_type "protein_coding"; transcript_status "KNOWN"; transcript_name "NBPF3-001"; exon_number 1; exon_id "ENSE00001421807.1"; level 2; tag "basic"; tag "appris_candidate"; havana_gene "OTTHUMG00000002944.6"; havana_transcript "OTTHUMT00000008190.2";
chr1	HAVANA	exon	21771441	21771712	.	+	.	gene_id "ENSG00000142794.14"; transcript_id "ENST00000318220.6"; gene_type "protein_coding"; gene_status "KNOWN"; gene_name "NBPF3"; transcript_type "protein_coding"; transcript_status "KNOWN"; transcript_name "NBPF3-001"; exon_number 2; exon_id "ENSE00003642335.1"; level 2; tag "basic"; tag "appris_candidate"; havana_gene "OTTHUMG00000002944.6"; havana_transcript "OTTHUMT00000008190.2";
chr1	HAVANA	exon	21792580	21792649	.	+	.	gene_id "ENSG00000142794.14"; transcript_id "ENST00000318220.6"; gene_type "protein_coding"; gene_status "KNOWN"; gene_name "NBPF3"; transcript_type "protein_coding"; transcript_status "KNOWN"; transcript_name "NBPF3-001"; exon_number 3; exon_id "ENSE00001633590.1"; level 2; tag "basic"; tag "appris_candidate"; havana_gene "OTTHUMG00000002944.6"; havana_transcript "OTTHUMT00000008190.2";
chr1	HAVANA	exon	21793489	21793802	.	+	.	gene_id "ENSG00000142794.14"; transcript_id "ENST00000318220.6"; gene_type "protein_coding"; gene_status "KNOWN"; gene_name "NBPF3"; transcript_type "protein_coding"; transcript_status "KNOWN"; transcript_name "NBPF3-001"; exon_number 4; exon_id "ENSE00001464993.1"; level 2; tag "basic"; tag "appris_candidate"; havana_gene "OTTHUMG00000002944.6"; havana_transcript "OTTHUMT00000008190.2";
chr1	HAVANA	exon	21794934	21795078	.	+	.	gene_id "ENSG00000142794.14"; transcript_id "ENST00000318220.6"; gene_type "protein_coding"; gene_status "KNOWN"; gene_name "NBPF3"; transcript_type "protein_coding"; transcript_status "KNOWN"; transcript_name "NBPF3-001"; exon_number 5; exon_id "ENSE00001373214.3"; level 2; tag "basic"; tag "appris_candidate"; havana_gene "OTTHUMG00000002944.6"; havana_transcript "OTTHUMT00000008190.2";
chr1	HAVANA	exon	21795181	21795390	.	+	.	gene_id "ENSG00000142794.14"; transcript_id "ENST00000318220.6"; gene_type "protein_coding"; gene_status "KNOWN"; gene_name "NBPF3"; transcript_type "protein_coding"; transcript_status "KNOWN"; transcript_name "NBPF3-001"; exon_number 6; exon_id "ENSE00003545566.1"; level 2; tag "basic"; tag "appris_candidate"; havana_gene "OTTHUMG00000002944.6"; havana_transcript "OTTHUMT00000008190.2";
chr1	HAVANA	exon	21797125	21797227	.	+	.	gene_id "ENSG00000142794.14"; transcript_id "ENST00000318220.6"; gene_type "protein_coding"; gene_status "KNOWN"; gene_name "NBPF3"; transcript_type "protein_coding"; transcript_status "KNOWN"; transcript_name "NBPF3-001"; exon_number 7; exon_id "ENSE00001724864.1"; level 2; tag "basic"; tag "appris_candidate"; havana_gene "OTTHUMG00000002944.6"; havana_transcript "OTTHUMT00000008190.2";
chr1	HAVANA	exon	21798062	21798276	.	+	.	gene_id "ENSG00000142794.14"; transcript_id "ENST00000318220.6"; gene_type "protein_coding"; gene_status "KNOWN"; gene_name "NBPF3"; transcript_type "protein_coding"; transcript_status "KNOWN"; transcript_name "NBPF3-001"; exon_number 8; exon_id "ENSE00001617203.1"; level 2; tag "basic"; tag "appris_candidate"; havana_gene "OTTHUMG00000002944.6"; havana_transcript "OTTHUMT00000008190.2";
chr1	HAVANA	exon	21799336	21799408	.	+	.	gene_id "ENSG00000142794.14"; transcript_id "ENST00000318220.6"; gene_type "protein_coding"; gene_status "KNOWN"; gene_name "NBPF3"; transcript_type "protein_coding"; transcript_status "KNOWN"; transcript_name "NBPF3-001"; exon_number 9; exon_id "ENSE00001618625.1"; level 2; tag "basic"; tag "appris_candidate"; havana_gene "OTTHUMG00000002944.6"; havana_transcript "OTTHUMT00000008190.2";
chr1	HAVANA	exon	21799873	21800078	.	+	.	gene_id "ENSG00000142794.14"; transcript_id "ENST00000318220.6"; gene_type "protein_coding"; gene_status "KNOWN"; gene_name "NBPF3"; transcript_type "protein_coding"; transcript_status "KNOWN"; transcript_name "NBPF3-001"; exon_number 10; exon_id "ENSE00001316812.2"; level 2; tag "basic"; tag "appris_candidate"; havana_gene "OTTHUMG00000002944.6"; havana_transcript "OTTHUMT00000008190.2";
chr1	HAVANA	exon	21801393	21801444	.	+	.	gene_id "ENSG00000142794.14"; transcript_id "ENST00000318220.6"; gene_type "protein_coding"; gene_status "KNOWN"; gene_name "NBPF3"; transcript_type "protein_coding"; transcript_status "KNOWN"; transcript_name "NBPF3-001"; exon_number 11; exon_id "ENSE00003569827.1"; level 2; tag "basic"; tag "appris_candidate"; havana_gene "OTTHUMG00000002944.6"; havana_transcript "OTTHUMT00000008190.2";
chr1	HAVANA	exon	21804637	21804800	.	+	.	gene_id "ENSG00000142794.14"; transcript_id "ENST00000318220.6"; gene_type "protein_coding"; gene_status "KNOWN"; gene_name "NBPF3"; transcript_type "protein_coding"; transcript_status "KNOWN"; transcript_name "NBPF3-001"; exon_number 12; exon_id "ENSE00001619353.1"; level 2; tag "basic"; tag "appris_candidate"; havana_gene "OTTHUMG00000002944.6"; havana_transcript "OTTHUMT00000008190.2";
chr1	HAVANA	exon	21805842	21805893	.	+	.	gene_id "ENSG00000142794.14"; transcript_id "ENST00000318220.6"; gene_type "protein_coding"; gene_status "KNOWN"; gene_name "NBPF3"; transcript_type "protein_coding"; transcript_status "KNOWN"; transcript_name "NBPF3-001"; exon_number 13; exon_id "ENSE00003497364.1"; level 2; tag "basic"; tag "appris_candidate"; havana_gene "OTTHUMG00000002944.6"; havana_transcript "OTTHUMT00000008190.2";
chr1	HAVANA	exon	21806544	21806716	.	+	.	gene_id "ENSG00000142794.14"; transcript_id "ENST00000318220.6"; gene_type "protein_coding"; gene_status "KNOWN"; gene_name "NBPF3"; transcript_type "protein_coding"; transcript_status "KNOWN"; transcript_name "NBPF3-001"; exon_number 14; exon_id "ENSE00003594154.1"; level 2; tag "basic"; tag "appris_candidate"; havana_gene "OTTHUMG00000002944.6"; havana_transcript "OTTHUMT00000008190.2";
chr1	HAVANA	exon	21807423	21807474	.	+	.	gene_id "ENSG00000142794.14"; transcript_id "ENST00000318220.6"; gene_type "protein_coding"; gene_status "KNOWN"; gene_name "NBPF3"; transcript_type "protein_coding"; transcript_status "KNOWN"; transcript_name "NBPF3-001"; exon_number 15; exon_id "ENSE00003524606.1"; level 2; tag "basic"; tag "appris_candidate"; havana_gene "OTTHUMG00000002944.6"; havana_transcript "OTTHUMT00000008190.2";
chr1	HAVANA	exon	21808090	21808262	.	+	.	gene_id "ENSG00000142794.14"; transcript_id "ENST00000318220.6"; gene_type "protein_coding"; gene_status "KNOWN"; gene_name "NBPF3"; transcript_type "protein_coding"; transcript_status "KNOWN"; transcript_name "NBPF3-001"; exon_number 16; exon_id "ENSE00003655848.1"; level 2; tag "basic"; tag "appris_candidate"; havana_gene "OTTHUMG00000002944.6"; havana_transcript "OTTHUMT00000008190.2";
chr1	HAVANA	exon	21808977	21809028	.	+	.	gene_id "ENSG00000142794.14"; transcript_id "ENST00000318220.6"; gene_type "protein_coding"; gene_status "KNOWN"; gene_name "NBPF3"; transcript_type "protein_coding"; transcript_status "KNOWN"; transcript_name "NBPF3-001"; exon_number 17; exon_id "ENSE00003531648.1"; level 2; tag "basic"; tag "appris_candidate"; havana_gene "OTTHUMG00000002944.6"; havana_transcript "OTTHUMT00000008190.2";
chr1	HAVANA	exon	21809636	21811498	.	+	.	gene_id "ENSG00000142794.14"; transcript_id "ENST00000318220.6"; gene_type "protein_coding"; gene_status "KNOWN"; gene_name "NBPF3"; transcript_type "protein_coding"; transcript_status "KNOWN"; transcript_name "NBPF3-001"; exon_number 18; exon_id "ENSE00001464927.1"; level 2; tag "basic"; tag "appris_candidate"; havana_gene "OTTHUMG00000002944.6"; havana_transcript "OTTHUMT00000008190.2";
chr1	HAVANA	exon	21766657	21766841	.	+	.	gene_id "ENSG00000142794.14"; transcript_id "ENST00000342104.5"; gene_type "protein_coding"; gene_status "KNOWN"; gene_name "NBPF3"; transcript_type "protein_coding"; transcript_status "KNOWN"; transcript_name "NBPF3-002"; exon_number 1; exon_id "ENSE00001940369.1"; level 2; tag "basic"; tag "CCDS"; ccdsid "CCDS57976.1"; havana_gene "OTTHUMG00000002944.6"; havana_transcript "OTTHUMT00000008193.1";
chr1	HAVANA	exon	21771441	21771712	.	+	.	gene_id "ENSG00000142794.14"; transcript_id "ENST00000342104.5"; gene_type "protein_coding"; gene_status "KNOWN"; gene_name "NBPF3"; transcript_type "protein_coding"; transcript_status "KNOWN"; transcript_name "NBPF3-002"; exon_number 2; exon_id "ENSE00003631247.1"; level 2; tag "basic"; tag "CCDS"; ccdsid "CCDS57976.1"; havana_gene "OTTHUMG00000002944.6"; havana_transcript "OTTHUMT00000008193.1";
chr1	HAVANA	exon	21795181	21795390	.	+	.	gene_id "ENSG00000142794.14"; transcript_id "ENST00000342104.5"; gene_type "protein_coding"; gene_status "KNOWN"; gene_name "NBPF3"; transcript_type "protein_coding"; transcript_status "KNOWN"; transcript_name "NBPF3-002"; exon_number 3; exon_id "ENSE00003487448.1"; level 2; tag "basic"; tag "CCDS"; ccdsid "CCDS57976.1"; havana_gene "OTTHUMG00000002944.6"; havana_transcript "OTTHUMT00000008193.1";
chr1	HAVANA	exon	21797125	21797227	.	+	.	gene_id "ENSG00000142794.14"; transcript_id "ENST00000342104.5"; gene_type "protein_coding"; gene_status "KNOWN"; gene_name "NBPF3"; transcript_type "protein_coding"; transcript_status "KNOWN"; transcript_name "NBPF3-002"; exon_number 4; exon_id "ENSE00001724864.1"; level 2; tag "basic"; tag "CCDS"; ccdsid "CCDS57976.1"; havana_gene "OTTHUMG00000002944.6"; havana_transcript "OTTHUMT00000008193.1";
chr1	HAVANA	exon	21798062	21798276	.	+	.	gene_id "ENSG00000142794.14"; transcript_id "ENST00000342104.5"; gene_type "protein_coding"; gene_status "KNOWN"; gene_name "NBPF3"; transcript_type "protein_coding"; transcript_status "KNOWN"; transcript_name "NBPF3-002"; exon_number 5; exon_id "ENSE00001617203.1"; level 2; tag "basic"; tag "CCDS"; ccdsid "CCDS57976.1"; havana_gene "OTTHUMG00000002944.6"; havana_transcript "OTTHUMT00000008193.1";
chr1	HAVANA	exon	21799336	21799408	.	+	.	gene_id "ENSG00000142794.14"; transcript_id "ENST00000342104.5"; gene_type "protein_coding"; gene_status "KNOWN"; gene_name "NBPF3"; transcript_type "protein_coding"; transcript_status "KNOWN"; transcript_name "NBPF3-002"; exon_number 6; exon_id "ENSE00001618625.1"; level 2; tag "basic"; tag "CCDS"; ccdsid "CCDS57976.1"; havana_gene "OTTHUMG00000002944.6"; havana_transcript "OTTHUMT00000008193.1";
chr1	HAVANA	exon	21799873	21800078	.	+	.	gene_id "ENSG00000142794.14"; transcript_id "ENST00000342104.5"; gene_type "protein_coding"; gene_status "KNOWN"; gene_name "NBPF3"; transcript_type "protein_coding"; transcript_status "KNOWN"; transcript_name "NBPF3-002"; exon_number 7; exon_id "ENSE00001316812.2"; level 2; tag "basic"; tag "CCDS"; ccdsid "CCDS57976.1"; havana_gene "OTTHUMG00000002944.6"; havana_transcript "OTTHUMT00000008193.1";
chr1	HAVANA	exon	21801393	21801444	.	+	.	gene_id "ENSG00000142794.14"; transcript_id "ENST00000342104.5"; gene_type "protein_coding"; gene_status "KNOWN"; gene_name "NBPF3"; transcript_type "protein_coding"; transcript_status "KNOWN"; transcript_name "NBPF3-002"; exon_number 8; exon_id "ENSE00003569827.1"; level 2; tag "basic"; tag "CCDS"; ccdsid "CCDS57976.1"; havana_gene "OTTHUMG00000002944.6"; havana_transcript "OTTHUMT00000008193.1";
chr1	HAVANA	exon	21804562	21804689	.	+	.	gene_id "ENSG00000142794.14"; transcript_id "ENST00000342104.5"; gene_type "protein_coding"; gene_status "KNOWN"; gene_name "NBPF3"; transcript_type "protein_coding"; transcript_status "KNOWN"; transcript_name "NBPF3-002"; exon_number 9; exon_id "ENSE00001425872.1"; level 2; tag "basic"; tag "CCDS"; ccdsid "CCDS57976.1"; havana_gene "OTTHUMG00000002944.6"; havana_transcript "OTTHUMT00000008193.1";
chr1	HAVANA	exon	21805842	21805893	.	+	.	gene_id "ENSG00000142794.14"; transcript_id "ENST00000342104.5"; gene_type "protein_coding"; gene_status "KNOWN"; gene_name "NBPF3"; transcript_type "protein_coding"; transcript_status "KNOWN"; transcript_name "NBPF3-002"; exon_number 10; exon_id "ENSE00003497364.1"; level 2; tag "basic"; tag "CCDS"; ccdsid "CCDS57976.1"; havana_gene "OTTHUMG00000002944.6"; havana_transcript "OTTHUMT00000008193.1…
chr1	HAVANA	exon	21806544	21806716	.	+	.	gene_id "ENSG00000142794.14"; transcript_id "ENST00000342104.5"; gene_type "protein_coding"; gene_status "KNOWN"; gene_name "NBPF3"; transcript_type "protein_coding"; transcript_status "KNOWN"; transcript_name "NBPF3-002"; exon_number 11; exon_id "ENSE00003594154.1"; level 2; tag "basic"; tag "CCDS"; ccdsid "CCDS57976.1"; havana_gene "OTTHUMG00000002944.6"; havana_transcript "OTTHUMT00000008193.1…
chr1	HAVANA	exon	21807423	21807474	.	+	.	gene_id "ENSG00000142794.14"; transcript_id "ENST00000342104.5"; gene_type "protein_coding"; gene_status "KNOWN"; gene_name "NBPF3"; transcript_type "protein_coding"; transcript_status "KNOWN"; transcript_name "NBPF3-002"; exon_number 12; exon_id "ENSE00003524606.1"; level 2; tag "basic"; tag "CCDS"; ccdsid "CCDS57976.1"; havana_gene "OTTHUMG00000002944.6"; havana_transcript "OTTHUMT00000008193.1…
chr1	HAVANA	exon	21808090	21808262	.	+	.	gene_id "ENSG00000142794.14"; transcript_id "ENST00000342104.5"; gene_type "protein_coding"; gene_status "KNOWN"; gene_name "NBPF3"; transcript_type "protein_coding"; transcript_status "KNOWN"; transcript_name "NBPF3-002"; exon_number 13; exon_id "ENSE00003655848.1"; level 2; tag "basic"; tag "CCDS"; ccdsid "CCDS57976.1"; havana_gene "OTTHUMG00000002944.6"; havana_transcript "OTTHUMT00000008193.1…
chr1	HAVANA	exon	21808977	21809028	.	+	.	gene_id "ENSG00000142794.14"; transcript_id "ENST00000342104.5"; gene_type "protein_coding"; gene_status "KNOWN"; gene_name "NBPF3"; transcript_type "protein_coding"; transcript_status "KNOWN"; transcript_name "NBPF3-002"; exon_number 14; exon_id "ENSE00003531648.1"; level 2; tag "basic"; tag "CCDS"; ccdsid "CCDS57976.1"; havana_gene "OTTHUMG00000002944.6"; havana_transcript "OTTHUMT00000008193.1…
chr1	HAVANA	exon	21809636	21811393	.	+	.	gene_id "ENSG00000142794.14"; transcript_id "ENST00000342104.5"; gene_type "protein_coding"; gene_status "KNOWN"; gene_name "NBPF3"; transcript_type "protein_coding"; transcript_status "KNOWN"; transcript_name "NBPF3-002"; exon_number 15; exon_id "ENSE00001814163.1"; level 2; tag "basic"; tag "CCDS"; ccdsid "CCDS57976.1"; havana_gene "OTTHUMG00000002944.6"; havana_transcript "OTTHUMT00000008193.1…
chr1	HAVANA	exon	22379182	22379235	.	+	.	gene_id "ENSG00000070831.11"; transcript_id "ENST00000315554.8"; gene_type "protein_coding"; gene_status "KNOWN"; gene_name "CDC42"; transcript_type "protein_coding"; transcript_status "KNOWN"; transcript_name "CDC42-002"; exon_number 1; exon_id "ENSE00001879845.1"; level 2; tag "basic"; tag "appris_candidate_longest"; tag "CCDS"; ccdsid "CCDS222.1"; havana_gene "OTTHUMG00000002753.3"; havana_tra…
chr1	HAVANA	exon	22404922	22405076	.	+	.	gene_id "ENSG00000070831.11"; transcript_id "ENST00000315554.8"; gene_type "protein_coding"; gene_status "KNOWN"; gene_name "CDC42"; transcript_type "protein_coding"; transcript_status "KNOWN"; transcript_name "CDC42-002"; exon_number 2; exon_id "ENSE00003554719.1"; level 2; tag "basic"; tag "appris_candidate_longest"; tag "CCDS"; ccdsid "CCDS222.1"; havana_gene "OTTHUMG00000002753.3"; havana_tra…
chr1	HAVANA	exon	22408215	22408287	.	+	.	gene_id "ENSG00000070831.11"; transcript_id "ENST00000315554.8"; gene_type "protein_coding"; gene_status "KNOWN"; gene_name "CDC42"; transcript_type "protein_coding"; transcript_status "KNOWN"; transcript_name "CDC42-002"; exon_number 3; exon_id "ENSE00003561164.1"; level 2; tag "basic"; tag "appris_candidate_longest"; tag "CCDS"; ccdsid "CCDS222.1"; havana_gene "OTTHUMG00000002753.3"; havana_tra…
chr1	HAVANA	exon	22412932	22413041	.	+	.	gene_id "ENSG00000070831.11"; transcript_id "ENST00000315554.8"; gene_type "protein_coding"; gene_status "KNOWN"; gene_name "CDC42"; transcript_type "protein_coding"; transcript_status "KNOWN"; transcript_name "CDC42-002"; exon_number 4; exon_id "ENSE00003604443.1"; level 2; tag "basic"; tag "appris_candidate_longest"; tag "CCDS"; ccdsid "CCDS222.1"; havana_gene "OTTHUMG00000002753.3"; havana_tra…
chr1	HAVANA	exon	22413162	22413359	.	+	.	gene_id "ENSG00000070831.11"; transcript_id "ENST00000315554.8"; gene_type "protein_coding"; gene_status "KNOWN"; gene_name "CDC42"; transcript_type "protein_coding"; transcript_status "KNOWN"; transcript_name "CDC42-002"; exon_number 5; exon_id "ENSE00003676120.1"; level 2; tag "basic"; tag "appris_candidate_longest"; tag "CCDS"; ccdsid "CCDS222.1"; havana_gene "OTTHUMG00000002753.3"; havana_tra…
chr1	HAVANA	exon	22416436	22417297	.	+	.	gene_id "ENSG00000070831.11"; transcript_id "ENST00000315554.8"; gene_type "protein_coding"; gene_status "KNOWN"; gene_name "CDC42"; transcript_type "protein_coding"; transcript_status "KNOWN"; transcript_name "CDC42-002"; exon_number 6; exon_id "ENSE00001210386.7"; level 2; tag "basic"; tag "appris_candidate_longest"; tag "CCDS"; ccdsid "CCDS222.1"; havana_gene "OTTHUMG00000002753.3"; havana_tra…
chr1	ENSEMBL	exon	23519570	23520755	.	-	.	gene_id "ENSG00000179546.3"; transcript_id "ENST00000314113.3"; gene_type "protein_coding"; gene_status "KNOWN"; gene_name "HTR1D"; transcript_type "protein_coding"; transcript_status "KNOWN"; transcript_name "HTR1D-201"; exon_number 1; exon_id "ENSE00001271999.5"; level 3; tag "basic"; tag "appris_principal"; tag "CCDS"; ccdsid "CCDS231.1"; havana_gene "OTTHUMG00000003235.1";
chr1	ENSEMBL	exon	23516993	23517006	.	-	.	gene_id "ENSG00000179546.3"; transcript_id "ENST00000314113.3"; gene_type "protein_coding"; gene_status "KNOWN"; gene_name "HTR1D"; transcript_type "protein_coding"; transcript_status "KNOWN"; transcript_name "HTR1D-201"; exon_number 2; exon_id "ENSE00001738653.1"; level 3; tag "basic"; tag "appris_principal"; tag "CCDS"; ccdsid "CCDS231.1"; havana_gene "OTTHUMG00000003235.1";
chr1	HAVANA	exon	23697637	23697702	.	+	.	gene_id "ENSG00000249087.3"; transcript_id "ENST00000518600.1"; gene_type "protein_coding"; gene_status "KNOWN"; gene_name "C1orf213"; transcript_type "protein_coding"; transcript_status "PUTATIVE"; transcript_name "C1orf213-005"; exon_number 1; exon_id "ENSE00002124346.1"; level 2; tag "mRNA_start_NF"; tag "cds_start_NF"; havana_gene "OTTHUMG00000003225.2"; havana_transcript "OTTHUMT00000381648.…
chr1	HAVANA	exon	23697967	23698276	.	+	.	gene_id "ENSG00000249087.3"; transcript_id "ENST00000518600.1"; gene_type "protein_coding"; gene_status "KNOWN"; gene_name "C1orf213"; transcript_type "protein_coding"; transcript_status "PUTATIVE"; transcript_name "C1orf213-005"; exon_number 2; exon_id "ENSE00002138551.1"; level 2; tag "mRNA_start_NF"; tag "cds_start_NF"; havana_gene "OTTHUMG00000003225.2"; havana_transcript "OTTHUMT00000381648.…
chr1	HAVANA	exon	23751058	23751233	.	-	.	gene_id "ENSG00000204219.5"; transcript_id "ENST00000450454.2"; gene_type "protein_coding"; gene_status "KNOWN"; gene_name "TCEA3"; transcript_type "protein_coding"; transcript_status "KNOWN"; transcript_name "TCEA3-001"; exon_number 1; exon_id "ENSE00001463974.1"; level 2; tag "non_canonical_U12"; tag "basic"; tag "appris_principal"; tag "CCDS"; ccdsid "CCDS44086.1"; havana_gene "OTTHUMG00000003…
chr1	HAVANA	exon	23745570	23745632	.	-	.	gene_id "ENSG00000204219.5"; transcript_id "ENST00000450454.2"; gene_type "protein_coding"; gene_status "KNOWN"; gene_name "TCEA3"; transcript_type "protein_coding"; transcript_status "KNOWN"; transcript_name "TCEA3-001"; exon_number 2; exon_id "ENSE00001463973.1"; level 2; tag "non_canonical_U12"; tag "basic"; tag "appris_principal"; tag "CCDS"; ccdsid "CCDS44086.1"; havana_gene "OTTHUMG00000003…
chr1	HAVANA	exon	23744397	23744502	.	-	.	gene_id "ENSG00000204219.5"; transcript_id "ENST00000450454.2"; gene_type "protein_coding"; gene_status "KNOWN"; gene_name "TCEA3"; transcript_type "protein_coding"; transcript_status "KNOWN"; transcript_name "TCEA3-001"; exon_number 3; exon_id "ENSE00003484973.1"; level 2; tag "non_canonical_U12"; tag "basic"; tag "appris_principal"; tag "CCDS"; ccdsid "CCDS44086.1"; havana_gene "OTTHUMG00000003…
chr1	HAVANA	exon	23743742	23743883	.	-	.	gene_id "ENSG00000204219.5"; transcript_id "ENST00000450454.2"; gene_type "protein_coding"; gene_status "KNOWN"; gene_name "TCEA3"; transcript_type "protein_coding"; transcript_status "KNOWN"; transcript_name "TCEA3-001"; exon_number 4; exon_id "ENSE00003478049.1"; level 2; tag "non_canonical_U12"; tag "basic"; tag "appris_principal"; tag "CCDS"; ccdsid "CCDS44086.1"; havana_gene "OTTHUMG00000003…
chr1	HAVANA	exon	23735157	23735219	.	-	.	gene_id "ENSG00000204219.5"; transcript_id "ENST00000450454.2"; gene_type "protein_coding"; gene_status "KNOWN"; gene_name "TCEA3"; transcript_type "protein_coding"; transcript_status "KNOWN"; transcript_name "TCEA3-001"; exon_number 5; exon_id "ENSE00003543012.1"; level 2; tag "non_canonical_U12"; tag "basic"; tag "appris_principal"; tag "CCDS"; ccdsid "CCDS44086.1"; havana_gene "OTTHUMG00000003…
chr1	HAVANA	exon	23724285	23724448	.	-	.	gene_id "ENSG00000204219.5"; transcript_id "ENST00000450454.2"; gene_type "protein_coding"; gene_status "KNOWN"; gene_name "TCEA3"; transcript_type "protein_coding"; transcript_status "KNOWN"; transcript_name "TCEA3-001"; exon_number 6; exon_id "ENSE00001463967.1"; level 2; tag "non_canonical_U12"; tag "basic"; tag "appris_principal"; tag "CCDS"; ccdsid "CCDS44086.1"; havana_gene "OTTHUMG00000003…
chr1	HAVANA	exon	23724038	23724094	.	-	.	gene_id "ENSG00000204219.5"; transcript_id "ENST00000450454.2"; gene_type "protein_coding"; gene_status "KNOWN"; gene_name "TCEA3"; transcript_type "protein_coding"; transcript_status "KNOWN"; transcript_name "TCEA3-001"; exon_number 7; exon_id "ENSE00001592094.1"; level 2; tag "non_canonical_U12"; tag "basic"; tag "appris_principal"; tag "CCDS"; ccdsid "CCDS44086.1"; havana_gene "OTTHUMG00000003…
chr1	HAVANA	exon	23720372	23720526	.	-	.	gene_id "ENSG00000204219.5"; transcript_id "ENST00000450454.2"; gene_type "protein_coding"; gene_status "KNOWN"; gene_name "TCEA3"; transcript_type "protein_coding"; transcript_status "KNOWN"; transcript_name "TCEA3-001"; exon_number 8; exon_id "ENSE00001641729.1"; level 2; tag "non_canonical_U12"; tag "basic"; tag "appris_principal"; tag "CCDS"; ccdsid "CCDS44086.1"; havana_gene "OTTHUMG00000003…
chr1	HAVANA	exon	23713766	23713912	.	-	.	gene_id "ENSG00000204219.5"; transcript_id "ENST00000450454.2"; gene_type "protein_coding"; gene_status "KNOWN"; gene_name "TCEA3"; transcript_type "protein_coding"; transcript_status "KNOWN"; transcript_name "TCEA3-001"; exon_number 9; exon_id "ENSE00003559521.1"; level 2; tag "non_canonical_U12"; tag "basic"; tag "appris_principal"; tag "CCDS"; ccdsid "CCDS44086.1"; havana_gene "OTTHUMG00000003…
chr1	HAVANA	exon	23710839	23710910	.	-	.	gene_id "ENSG00000204219.5"; transcript_id "ENST00000450454.2"; gene_type "protein_coding"; gene_status "KNOWN"; gene_name "TCEA3"; transcript_type "protein_coding"; transcript_status "KNOWN"; transcript_name "TCEA3-001"; exon_number 10; exon_id "ENSE00003464044.1"; level 2; tag "non_canonical_U12"; tag "basic"; tag "appris_principal"; tag "CCDS"; ccdsid "CCDS44086.1"; havana_gene "OTTHUMG0000000…
chr1	HAVANA	exon	23707554	23707967	.	-	.	gene_id "ENSG00000204219.5"; transcript_id "ENST00000450454.2"; gene_type "protein_coding"; gene_status "KNOWN"; gene_name "TCEA3"; transcript_type "protein_coding"; transcript_status "KNOWN"; transcript_name "TCEA3-001"; exon_number 11; exon_id "ENSE00001463958.1"; level 2; tag "non_canonical_U12"; tag "basic"; tag "appris_principal"; tag "CCDS"; ccdsid "CCDS44086.1"; havana_gene "OTTHUMG0000000…
chr1	HAVANA	exon	23810498	23810671	.	-	.	gene_id "ENSG00000088280.14"; transcript_id "ENST00000336689.3"; gene_type "protein_coding"; gene_status "KNOWN"; gene_name "ASAP3"; transcript_type "protein_coding"; transcript_status "KNOWN"; transcript_name "ASAP3-001"; exon_number 1; exon_id "ENSE00001955692.1"; level 2; tag "basic"; tag "appris_principal"; tag "CCDS"; ccdsid "CCDS235.1"; havana_gene "OTTHUMG00000003234.7"; havana_transcript …
chr1	HAVANA	exon	23782615	23782687	.	-	.	gene_id "ENSG00000088280.14"; transcript_id "ENST00000336689.3"; gene_type "protein_coding"; gene_status "KNOWN"; gene_name "ASAP3"; transcript_type "protein_coding"; transcript_status "KNOWN"; transcript_name "ASAP3-001"; exon_number 2; exon_id "ENSE00003533775.1"; level 2; tag "basic"; tag "appris_principal"; tag "CCDS"; ccdsid "CCDS235.1"; havana_gene "OTTHUMG00000003234.7"; havana_transcript …
chr1	HAVANA	exon	23782374	23782519	.	-	.	gene_id "ENSG00000088280.14"; transcript_id "ENST00000336689.3"; gene_type "protein_coding"; gene_status "KNOWN"; gene_name "ASAP3"; transcript_type "protein_coding"; transcript_status "KNOWN"; transcript_name "ASAP3-001"; exon_number 3; exon_id "ENSE00003535431.1"; level 2; tag "basic"; tag "appris_principal"; tag "CCDS"; ccdsid "CCDS235.1"; havana_gene "OTTHUMG00000003234.7"; havana_transcript …
chr1	HAVANA	exon	23779190	23779264	.	-	.	gene_id "ENSG00000088280.14"; transcript_id "ENST00000336689.3"; gene_type "protein_coding"; gene_status "KNOWN"; gene_name "ASAP3"; transcript_type "protein_coding"; transcript_status "KNOWN"; transcript_name "ASAP3-001"; exon_number 4; exon_id "ENSE00003609137.1"; level 2; tag "basic"; tag "appris_principal"; tag "CCDS"; ccdsid "CCDS235.1"; havana_gene "OTTHUMG00000003234.7"; havana_transcript …
chr1	HAVANA	exon	23777972	23778021	.	-	.	gene_id "ENSG00000088280.14"; transcript_id "ENST00000336689.3"; gene_type "protein_coding"; gene_status "KNOWN"; gene_name "ASAP3"; transcript_type "protein_coding"; transcript_status "KNOWN"; transcript_name "ASAP3-001"; exon_number 5; exon_id "ENSE00003482534.1"; level 2; tag "basic"; tag "appris_principal"; tag "CCDS"; ccdsid "CCDS235.1"; havana_gene "OTTHUMG00000003234.7"; havana_transcript …
chr1	HAVANA	exon	23768994	23769105	.	-	.	gene_id "ENSG00000088280.14"; transcript_id "ENST00000336689.3"; gene_type "protein_coding"; gene_status "KNOWN"; gene_name "ASAP3"; transcript_type "protein_coding"; transcript_status "KNOWN"; transcript_name "ASAP3-001"; exon_number 6; exon_id "ENSE00003614132.1"; level 2; tag "basic"; tag "appris_principal"; tag "CCDS"; ccdsid "CCDS235.1"; havana_gene "OTTHUMG00000003234.7"; havana_transcript …
chr1	HAVANA	exon	23768679	23768764	.	-	.	gene_id "ENSG00000088280.14"; transcript_id "ENST00000336689.3"; gene_type "protein_coding"; gene_status "KNOWN"; gene_name "ASAP3"; transcript_type "protein_coding"; transcript_status "KNOWN"; transcript_name "ASAP3-001"; exon_number 7; exon_id "ENSE00003541802.1"; level 2; tag "basic"; tag "appris_principal"; tag "CCDS"; ccdsid "CCDS235.1"; havana_gene "OTTHUMG00000003234.7"; havana_transcript …
chr1	HAVANA	exon	23768148	23768223	.	-	.	gene_id "ENSG00000088280.14"; transcript_id "ENST00000336689.3"; gene_type "protein_coding"; gene_status "KNOWN"; gene_name "ASAP3"; transcript_type "protein_coding"; transcript_status "KNOWN"; transcript_name "ASAP3-001"; exon_number 8; exon_id "ENSE00003615423.1"; level 2; tag "basic"; tag "appris_principal"; tag "CCDS"; ccdsid "CCDS235.1"; havana_gene "OTTHUMG00000003234.7"; havana_transcript …
chr1	HAVANA	exon	23767880	23767966	.	-	.	gene_id "ENSG00000088280.14"; transcript_id "ENST00000336689.3"; gene_type "protein_coding"; gene_status "KNOWN"; gene_name "ASAP3"; transcript_type "protein_coding"; transcript_status "KNOWN"; transcript_name "ASAP3-001"; exon_number 9; exon_id "ENSE00003672177.1"; level 2; tag "basic"; tag "appris_principal"; tag "CCDS"; ccdsid "CCDS235.1"; havana_gene "OTTHUMG00000003234.7"; havana_transcript …
chr1	HAVANA	exon	23767595	23767704	.	-	.	gene_id "ENSG00000088280.14"; transcript_id "ENST00000336689.3"; gene_type "protein_coding"; gene_status "KNOWN"; gene_name "ASAP3"; transcript_type "protein_coding"; transcript_status "KNOWN"; transcript_name "ASAP3-001"; exon_number 10; exon_id "ENSE00003496864.1"; level 2; tag "basic"; tag "appris_principal"; tag "CCDS"; ccdsid "CCDS235.1"; havana_gene "OTTHUMG00000003234.7"; havana_transcript…
chr1	HAVANA	exon	23765654	23765723	.	-	.	gene_id "ENSG00000088280.14"; transcript_id "ENST00000336689.3"; gene_type "protein_coding"; gene_status "KNOWN"; gene_name "ASAP3"; transcript_type "protein_coding"; transcript_status "KNOWN"; transcript_name "ASAP3-001"; exon_number 11; exon_id "ENSE00003627765.1"; level 2; tag "basic"; tag "appris_principal"; tag "CCDS"; ccdsid "CCDS235.1"; havana_gene "OTTHUMG00000003234.7"; havana_transcript…
chr1	HAVANA	exon	23765240	23765327	.	-	.	gene_id "ENSG00000088280.14"; transcript_id "ENST00000336689.3"; gene_type "protein_coding"; gene_status "KNOWN"; gene_name "ASAP3"; transcript_type "protein_coding"; transcript_status "KNOWN"; transcript_name "ASAP3-001"; exon_number 12; exon_id "ENSE00003663228.1"; level 2; tag "basic"; tag "appris_principal"; tag "CCDS"; ccdsid "CCDS235.1"; havana_gene "OTTHUMG00000003234.7"; havana_transcript…
chr1	HAVANA	exon	23763917	23763965	.	-	.	gene_id "ENSG00000088280.14"; transcript_id "ENST00000336689.3"; gene_type "protein_coding"; gene_status "KNOWN"; gene_name "ASAP3"; transcript_type "protein_coding"; transcript_status "KNOWN"; transcript_name "ASAP3-001"; exon_number 13; exon_id "ENSE00003648973.1"; level 2; tag "basic"; tag "appris_principal"; tag "CCDS"; ccdsid "CCDS235.1"; havana_gene "OTTHUMG00000003234.7"; havana_transcript…
chr1	HAVANA	exon	23763623	23763813	.	-	.	gene_id "ENSG00000088280.14"; transcript_id "ENST00000336689.3"; gene_type "protein_coding"; gene_status "KNOWN"; gene_name "ASAP3"; transcript_type "protein_coding"; transcript_status "KNOWN"; transcript_name "ASAP3-001"; exon_number 14; exon_id "ENSE00003483085.1"; level 2; tag "basic"; tag "appris_principal"; tag "CCDS"; ccdsid "CCDS235.1"; havana_gene "OTTHUMG00000003234.7"; havana_transcript…
chr1	HAVANA	exon	23763404	23763537	.	-	.	gene_id "ENSG00000088280.14"; transcript_id "ENST00000336689.3"; gene_type "protein_coding"; gene_status "KNOWN"; gene_name "ASAP3"; transcript_type "protein_coding"; transcript_status "KNOWN"; transcript_name "ASAP3-001"; exon_number 15; exon_id "ENSE00003609752.1"; level 2; tag "basic"; tag "appris_principal"; tag "CCDS"; ccdsid "CCDS235.1"; havana_gene "OTTHUMG00000003234.7"; havana_transcript…
chr1	HAVANA	exon	23763053	23763147	.	-	.	gene_id "ENSG00000088280.14"; transcript_id "ENST00000336689.3"; gene_type "protein_coding"; gene_status "KNOWN"; gene_name "ASAP3"; transcript_type "protein_coding"; transcript_status "KNOWN"; transcript_name "ASAP3-001"; exon_number 16; exon_id "ENSE00003572774.1"; level 2; tag "basic"; tag "appris_principal"; tag "CCDS"; ccdsid "CCDS235.1"; havana_gene "OTTHUMG00000003234.7"; havana_transcript…
chr1	HAVANA	exon	23762344	23762521	.	-	.	gene_id "ENSG00000088280.14"; transcript_id "ENST00000336689.3"; gene_type "protein_coding"; gene_status "KNOWN"; gene_name "ASAP3"; transcript_type "protein_coding"; transcript_status "KNOWN"; transcript_name "ASAP3-001"; exon_number 17; exon_id "ENSE00003662257.1"; level 2; tag "basic"; tag "appris_principal"; tag "CCDS"; ccdsid "CCDS235.1"; havana_gene "OTTHUMG00000003234.7"; havana_transcript…
chr1	HAVANA	exon	23761026	23761111	.	-	.	gene_id "ENSG00000088280.14"; transcript_id "ENST00000336689.3"; gene_type "protein_coding"; gene_status "KNOWN"; gene_name "ASAP3"; transcript_type "protein_coding"; transcript_status "KNOWN"; transcript_name "ASAP3-001"; exon_number 18; exon_id "ENSE00003536072.1"; level 2; tag "basic"; tag "appris_principal"; tag "CCDS"; ccdsid "CCDS235.1"; havana_gene "OTTHUMG00000003234.7"; havana_transcript…
chr1	HAVANA	exon	23760747	23760862	.	-	.	gene_id "ENSG00000088280.14"; transcript_id "ENST00000336689.3"; gene_type "protein_coding"; gene_status "KNOWN"; gene_name "ASAP3"; transcript_type "protein_coding"; transcript_status "KNOWN"; transcript_name "ASAP3-001"; exon_number 19; exon_id "ENSE00003492697.1"; level 2; tag "basic"; tag "appris_principal"; tag "CCDS"; ccdsid "CCDS235.1"; havana_gene "OTTHUMG00000003234.7"; havana_transcript…
chr1	HAVANA	exon	23760119	23760186	.	-	.	gene_id "ENSG00000088280.14"; transcript_id "ENST00000336689.3"; gene_type "protein_coding"; gene_status "KNOWN"; gene_name "ASAP3"; transcript_type "protein_coding"; transcript_status "KNOWN"; transcript_name "ASAP3-001"; exon_number 20; exon_id "ENSE00003518474.1"; level 2; tag "basic"; tag "appris_principal"; tag "CCDS"; ccdsid "CCDS235.1"; havana_gene "OTTHUMG00000003234.7"; havana_transcript…
chr1	HAVANA	exon	23759918	23760025	.	-	.	gene_id "ENSG00000088280.14"; transcript_id "ENST00000336689.3"; gene_type "protein_coding"; gene_status "KNOWN"; gene_name "ASAP3"; transcript_type "protein_coding"; transcript_status "KNOWN"; transcript_name "ASAP3-001"; exon_number 21; exon_id "ENSE00003549086.1"; level 2; tag "basic"; tag "appris_principal"; tag "CCDS"; ccdsid "CCDS235.1"; havana_gene "OTTHUMG00000003234.7"; havana_transcript…
chr1	HAVANA	exon	23759570	23759765	.	-	.	gene_id "ENSG00000088280.14"; transcript_id "ENST00000336689.3"; gene_type "protein_coding"; gene_status "KNOWN"; gene_name "ASAP3"; transcript_type "protein_coding"; transcript_status "KNOWN"; transcript_name "ASAP3-001"; exon_number 22; exon_id "ENSE00003467913.1"; level 2; tag "basic"; tag "appris_principal"; tag "CCDS"; ccdsid "CCDS235.1"; havana_gene "OTTHUMG00000003234.7"; havana_transcript…
chr1	HAVANA	exon	23758189	23758411	.	-	.	gene_id "ENSG00000088280.14"; transcript_id "ENST00000336689.3"; gene_type "protein_coding"; gene_status "KNOWN"; gene_name "ASAP3"; transcript_type "protein_coding"; transcript_status "KNOWN"; transcript_name "ASAP3-001"; exon_number 23; exon_id "ENSE00003630209.1"; level 2; tag "basic"; tag "appris_principal"; tag "CCDS"; ccdsid "CCDS235.1"; havana_gene "OTTHUMG00000003234.7"; havana_transcript…
chr1	HAVANA	exon	23757528	23757618	.	-	.	gene_id "ENSG00000088280.14"; transcript_id "ENST00000336689.3"; gene_type "protein_coding"; gene_status "KNOWN"; gene_name "ASAP3"; transcript_type "protein_coding"; transcript_status "KNOWN"; transcript_name "ASAP3-001"; exon_number 24; exon_id "ENSE00003492732.1"; level 2; tag "basic"; tag "appris_principal"; tag "CCDS"; ccdsid "CCDS235.1"; havana_gene "OTTHUMG00000003234.7"; havana_transcript…
chr1	HAVANA	exon	23755056	23756423	.	-	.	gene_id "ENSG00000088280.14"; transcript_id "ENST00000336689.3"; gene_type "protein_coding"; gene_status "KNOWN"; gene_name "ASAP3"; transcript_type "protein_coding"; transcript_status "KNOWN"; transcript_name "ASAP3-001"; exon_number 25; exon_id "ENSE00001362141.1"; level 2; tag "basic"; tag "appris_principal"; tag "CCDS"; ccdsid "CCDS235.1"; havana_gene "OTTHUMG00000003234.7"; havana_transcript…
chr1	ENSEMBL	exon	24117646	24117740	.	+	.	gene_id "ENSG00000011009.6"; transcript_id "ENST00000400061.1"; gene_type "protein_coding"; gene_status "KNOWN"; gene_name "LYPLA2"; transcript_type "protein_coding"; transcript_status "KNOWN"; transcript_name "LYPLA2-201"; exon_number 1; exon_id "ENSE00001044722.2"; level 3; tag "basic"; havana_gene "OTTHUMG00000002961.3";
chr1	ENSEMBL	exon	24119147	24119250	.	+	.	gene_id "ENSG00000011009.6"; transcript_id "ENST00000400061.1"; gene_type "protein_coding"; gene_status "KNOWN"; gene_name "LYPLA2"; transcript_type "protein_coding"; transcript_status "KNOWN"; transcript_name "LYPLA2-201"; exon_number 2; exon_id "ENSE00003652904.1"; level 3; tag "basic"; havana_gene "OTTHUMG00000002961.3";
chr1	ENSEMBL	exon	24119498	24119529	.	+	.	gene_id "ENSG00000011009.6"; transcript_id "ENST00000400061.1"; gene_type "protein_coding"; gene_status "KNOWN"; gene_name "LYPLA2"; transcript_type "protein_coding"; transcript_status "KNOWN"; transcript_name "LYPLA2-201"; exon_number 3; exon_id "ENSE00003693552.1"; level 3; tag "basic"; havana_gene "OTTHUMG00000002961.3";
chr1	ENSEMBL	exon	24119641	24119706	.	+	.	gene_id "ENSG00000011009.6"; transcript_id "ENST00000400061.1"; gene_type "protein_coding"; gene_status "KNOWN"; gene_name "LYPLA2"; transcript_type "protein_coding"; transcript_status "KNOWN"; transcript_name "LYPLA2-201"; exon_number 4; exon_id "ENSE00003683923.1"; level 3; tag "basic"; havana_gene "OTTHUMG00000002961.3";
chr1	ENSEMBL	exon	24120195	24120242	.	+	.	gene_id "ENSG00000011009.6"; transcript_id "ENST00000400061.1"; gene_type "protein_coding"; gene_status "KNOWN"; gene_name "LYPLA2"; transcript_type "protein_coding"; transcript_status "KNOWN"; transcript_name "LYPLA2-201"; exon_number 5; exon_id "ENSE00003526973.1"; level 3; tag "basic"; havana_gene "OTTHUMG00000002961.3";
chr1	ENSEMBL	exon	24120350	24120420	.	+	.	gene_id "ENSG00000011009.6"; transcript_id "ENST00000400061.1"; gene_type "protein_coding"; gene_status "KNOWN"; gene_name "LYPLA2"; transcript_type "protein_coding"; transcript_status "KNOWN"; transcript_name "LYPLA2-201"; exon_number 6; exon_id "ENSE00003589232.1"; level 3; tag "basic"; havana_gene "OTTHUMG00000002961.3";
chr1	ENSEMBL	exon	24120714	24120815	.	+	.	gene_id "ENSG00000011009.6"; transcript_id "ENST00000400061.1"; gene_type "protein_coding"; gene_status "KNOWN"; gene_name "LYPLA2"; transcript_type "protein_coding"; transcript_status "KNOWN"; transcript_name "LYPLA2-201"; exon_number 7; exon_id "ENSE00003620922.1"; level 3; tag "basic"; havana_gene "OTTHUMG00000002961.3";
chr1	ENSEMBL	exon	24120917	24121090	.	+	.	gene_id "ENSG00000011009.6"; transcript_id "ENST00000400061.1"; gene_type "protein_coding"; gene_status "KNOWN"; gene_name "LYPLA2"; transcript_type "protein_coding"; transcript_status "KNOWN"; transcript_name "LYPLA2-201"; exon_number 8; exon_id "ENSE00003652889.1"; level 3; tag "basic"; havana_gene "OTTHUMG00000002961.3";
chr1	ENSEMBL	exon	24121172	24122027	.	+	.	gene_id "ENSG00000011009.6"; transcript_id "ENST00000400061.1"; gene_type "protein_coding"; gene_status "KNOWN"; gene_name "LYPLA2"; transcript_type "protein_coding"; transcript_status "KNOWN"; transcript_name "LYPLA2-201"; exon_number 9; exon_id "ENSE00001783023.1"; level 3; tag "basic"; havana_gene "OTTHUMG00000002961.3";
chr1	HAVANA	exon	24306681	24306809	.	-	.	gene_id "ENSG00000188529.10"; transcript_id "ENST00000492112.2"; gene_type "protein_coding"; gene_status "KNOWN"; gene_name "SRSF10"; transcript_type "protein_coding"; transcript_status "KNOWN"; transcript_name "SRSF10-001"; exon_number 1; exon_id "ENSE00001890446.1"; level 2; tag "non_canonical_U12"; tag "basic"; tag "appris_candidate_longest"; tag "CCDS"; ccdsid "CCDS30630.1"; havana_gene "OTTH…
chr1	HAVANA	exon	24305203	24305307	.	-	.	gene_id "ENSG00000188529.10"; transcript_id "ENST00000492112.2"; gene_type "protein_coding"; gene_status "KNOWN"; gene_name "SRSF10"; transcript_type "protein_coding"; transcript_status "KNOWN"; transcript_name "SRSF10-001"; exon_number 2; exon_id "ENSE00001754425.1"; level 2; tag "non_canonical_U12"; tag "basic"; tag "appris_candidate_longest"; tag "CCDS"; ccdsid "CCDS30630.1"; havana_gene "OTTH…
chr1	HAVANA	exon	24301464	24301567	.	-	.	gene_id "ENSG00000188529.10"; transcript_id "ENST00000492112.2"; gene_type "protein_coding"; gene_status "KNOWN"; gene_name "SRSF10"; transcript_type "protein_coding"; transcript_status "KNOWN"; transcript_name "SRSF10-001"; exon_number 3; exon_id "ENSE00001387453.2"; level 2; tag "non_canonical_U12"; tag "basic"; tag "appris_candidate_longest"; tag "CCDS"; ccdsid "CCDS30630.1"; havana_gene "OTTH…
chr1	HAVANA	exon	24298340	24298502	.	-	.	gene_id "ENSG00000188529.10"; transcript_id "ENST00000492112.2"; gene_type "protein_coding"; gene_status "KNOWN"; gene_name "SRSF10"; transcript_type "protein_coding"; transcript_status "KNOWN"; transcript_name "SRSF10-001"; exon_number 4; exon_id "ENSE00003497985.1"; level 2; tag "non_canonical_U12"; tag "basic"; tag "appris_candidate_longest"; tag "CCDS"; ccdsid "CCDS30630.1"; havana_gene "OTTH…
chr1	HAVANA	exon	24298063	24298116	.	-	.	gene_id "ENSG00000188529.10"; transcript_id "ENST00000492112.2"; gene_type "protein_coding"; gene_status "KNOWN"; gene_name "SRSF10"; transcript_type "protein_coding"; transcript_status "KNOWN"; transcript_name "SRSF10-001"; exon_number 5; exon_id "ENSE00003648695.1"; level 2; tag "non_canonical_U12"; tag "basic"; tag "appris_candidate_longest"; tag "CCDS"; ccdsid "CCDS30630.1"; havana_gene "OTTH…
chr1	HAVANA	exon	24296854	24297929	.	-	.	gene_id "ENSG00000188529.10"; transcript_id "ENST00000492112.2"; gene_type "protein_coding"; gene_status "KNOWN"; gene_name "SRSF10"; transcript_type "protein_coding"; transcript_status "KNOWN"; transcript_name "SRSF10-001"; exon_number 6; exon_id "ENSE00001918313.2"; level 2; tag "non_canonical_U12"; tag "basic"; tag "appris_candidate_longest"; tag "CCDS"; ccdsid "CCDS30630.1"; havana_gene "OTTH…
chr1	HAVANA	exon	24967722	24967883	.	+	.	gene_id "ENSG00000133226.12"; transcript_id "ENST00000593639.1"; gene_type "protein_coding"; gene_status "KNOWN"; gene_name "SRRM1"; transcript_type "protein_coding"; transcript_status "PUTATIVE"; transcript_name "SRRM1-024"; exon_number 1; exon_id "ENSE00003004960.1"; level 2; tag "mRNA_end_NF"; tag "cds_end_NF"; havana_gene "OTTHUMG00000003320.3"; havana_transcript "OTTHUMT00000467271.1";
chr1	HAVANA	exon	24972475	24972564	.	+	.	gene_id "ENSG00000133226.12"; transcript_id "ENST00000593639.1"; gene_type "protein_coding"; gene_status "KNOWN"; gene_name "SRRM1"; transcript_type "protein_coding"; transcript_status "PUTATIVE"; transcript_name "SRRM1-024"; exon_number 2; exon_id "ENSE00003545597.1"; level 2; tag "mRNA_end_NF"; tag "cds_end_NF"; havana_gene "OTTHUMG00000003320.3"; havana_transcript "OTTHUMT00000467271.1";
chr1	HAVANA	exon	24973158	24973280	.	+	.	gene_id "ENSG00000133226.12"; transcript_id "ENST00000593639.1"; gene_type "protein_coding"; gene_status "KNOWN"; gene_name "SRRM1"; transcript_type "protein_coding"; transcript_status "PUTATIVE"; transcript_name "SRRM1-024"; exon_number 3; exon_id "ENSE00003475915.1"; level 2; tag "mRNA_end_NF"; tag "cds_end_NF"; havana_gene "OTTHUMG00000003320.3"; havana_transcript "OTTHUMT00000467271.1";
chr1	HAVANA	exon	24975350	24975520	.	+	.	gene_id "ENSG00000133226.12"; transcript_id "ENST00000593639.1"; gene_type "protein_coding"; gene_status "KNOWN"; gene_name "SRRM1"; transcript_type "protein_coding"; transcript_status "PUTATIVE"; transcript_name "SRRM1-024"; exon_number 4; exon_id "ENSE00003534528.1"; level 2; tag "mRNA_end_NF"; tag "cds_end_NF"; havana_gene "OTTHUMG00000003320.3"; havana_transcript "OTTHUMT00000467271.1";
chr1	HAVANA	exon	24976462	24976478	.	+	.	gene_id "ENSG00000133226.12"; transcript_id "ENST00000593639.1"; gene_type "protein_coding"; gene_status "KNOWN"; gene_name "SRRM1"; transcript_type "protein_coding"; transcript_status "PUTATIVE"; transcript_name "SRRM1-024"; exon_number 5; exon_id "ENSE00003131991.1"; level 2; tag "mRNA_end_NF"; tag "cds_end_NF"; havana_gene "OTTHUMG00000003320.3"; havana_transcript "OTTHUMT00000467271.1";
chr1	HAVANA	exon	24970050	24970223	.	+	.	gene_id "ENSG00000133226.12"; transcript_id "ENST00000596378.1"; gene_type "protein_coding"; gene_status "KNOWN"; gene_name "SRRM1"; transcript_type "protein_coding"; transcript_status "PUTATIVE"; transcript_name "SRRM1-022"; exon_number 1; exon_id "ENSE00003190590.1"; level 2; tag "mRNA_end_NF"; tag "cds_end_NF"; havana_gene "OTTHUMG00000003320.3"; havana_transcript "OTTHUMT00000467273.1";
chr1	HAVANA	exon	24972475	24972564	.	+	.	gene_id "ENSG00000133226.12"; transcript_id "ENST00000596378.1"; gene_type "protein_coding"; gene_status "KNOWN"; gene_name "SRRM1"; transcript_type "protein_coding"; transcript_status "PUTATIVE"; transcript_name "SRRM1-022"; exon_number 2; exon_id "ENSE00003545597.1"; level 2; tag "mRNA_end_NF"; tag "cds_end_NF"; havana_gene "OTTHUMG00000003320.3"; havana_transcript "OTTHUMT00000467273.1";
chr1	HAVANA	exon	24973158	24973280	.	+	.	gene_id "ENSG00000133226.12"; transcript_id "ENST00000596378.1"; gene_type "protein_coding"; gene_status "KNOWN"; gene_name "SRRM1"; transcript_type "protein_coding"; transcript_status "PUTATIVE"; transcript_name "SRRM1-022"; exon_number 3; exon_id "ENSE00003475915.1"; level 2; tag "mRNA_end_NF"; tag "cds_end_NF"; havana_gene "OTTHUMG00000003320.3"; havana_transcript "OTTHUMT00000467273.1";
chr1	HAVANA	exon	24975350	24975520	.	+	.	gene_id "ENSG00000133226.12"; transcript_id "ENST00000596378.1"; gene_type "protein_coding"; gene_status "KNOWN"; gene_name "SRRM1"; transcript_type "protein_coding"; transcript_status "PUTATIVE"; transcript_name "SRRM1-022"; exon_number 4; exon_id "ENSE00003534528.1"; level 2; tag "mRNA_end_NF"; tag "cds_end_NF"; havana_gene "OTTHUMG00000003320.3"; havana_transcript "OTTHUMT00000467273.1";
chr1	HAVANA	exon	24976462	24976577	.	+	.	gene_id "ENSG00000133226.12"; transcript_id "ENST00000596378.1"; gene_type "protein_coding"; gene_status "KNOWN"; gene_name "SRRM1"; transcript_type "protein_coding"; transcript_status "PUTATIVE"; transcript_name "SRRM1-022"; exon_number 5; exon_id "ENSE00003644779.1"; level 2; tag "mRNA_end_NF"; tag "cds_end_NF"; havana_gene "OTTHUMG00000003320.3"; havana_transcript "OTTHUMT00000467273.1";
chr1	HAVANA	exon	24977900	24978103	.	+	.	gene_id "ENSG00000133226.12"; transcript_id "ENST00000596378.1"; gene_type "protein_coding"; gene_status "KNOWN"; gene_name "SRRM1"; transcript_type "protein_coding"; transcript_status "PUTATIVE"; transcript_name "SRRM1-022"; exon_number 6; exon_id "ENSE00003670653.1"; level 2; tag "mRNA_end_NF"; tag "cds_end_NF"; havana_gene "OTTHUMG00000003320.3"; havana_transcript "OTTHUMT00000467273.1";
chr1	HAVANA	exon	24978925	24979119	.	+	.	gene_id "ENSG00000133226.12"; transcript_id "ENST00000596378.1"; gene_type "protein_coding"; gene_status "KNOWN"; gene_name "SRRM1"; transcript_type "protein_coding"; transcript_status "PUTATIVE"; transcript_name "SRRM1-022"; exon_number 7; exon_id "ENSE00003584649.1"; level 2; tag "mRNA_end_NF"; tag "cds_end_NF"; havana_gene "OTTHUMG00000003320.3"; havana_transcript "OTTHUMT00000467273.1";
chr1	HAVANA	exon	24979404	24979523	.	+	.	gene_id "ENSG00000133226.12"; transcript_id "ENST00000596378.1"; gene_type "protein_coding"; gene_status "KNOWN"; gene_name "SRRM1"; transcript_type "protein_coding"; transcript_status "PUTATIVE"; transcript_name "SRRM1-022"; exon_number 8; exon_id "ENSE00003623707.1"; level 2; tag "mRNA_end_NF"; tag "cds_end_NF"; havana_gene "OTTHUMG00000003320.3"; havana_transcript "OTTHUMT00000467273.1";
chr1	HAVANA	exon	24981346	24981614	.	+	.	gene_id "ENSG00000133226.12"; transcript_id "ENST00000596378.1"; gene_type "protein_coding"; gene_status "KNOWN"; gene_name "SRRM1"; transcript_type "protein_coding"; transcript_status "PUTATIVE"; transcript_name "SRRM1-022"; exon_number 9; exon_id "ENSE00003526246.1"; level 2; tag "mRNA_end_NF"; tag "cds_end_NF"; havana_gene "OTTHUMG00000003320.3"; havana_transcript "OTTHUMT00000467273.1";
chr1	HAVANA	exon	24987210	24987290	.	+	.	gene_id "ENSG00000133226.12"; transcript_id "ENST00000596378.1"; gene_type "protein_coding"; gene_status "KNOWN"; gene_name "SRRM1"; transcript_type "protein_coding"; transcript_status "PUTATIVE"; transcript_name "SRRM1-022"; exon_number 10; exon_id "ENSE00003603338.1"; level 2; tag "mRNA_end_NF"; tag "cds_end_NF"; havana_gene "OTTHUMG00000003320.3"; havana_transcript "OTTHUMT00000467273.1";
chr1	HAVANA	exon	24987801	24987887	.	+	.	gene_id "ENSG00000133226.12"; transcript_id "ENST00000596378.1"; gene_type "protein_coding"; gene_status "KNOWN"; gene_name "SRRM1"; transcript_type "protein_coding"; transcript_status "PUTATIVE"; transcript_name "SRRM1-022"; exon_number 11; exon_id "ENSE00003655059.1"; level 2; tag "mRNA_end_NF"; tag "cds_end_NF"; havana_gene "OTTHUMG00000003320.3"; havana_transcript "OTTHUMT00000467273.1";
chr1	HAVANA	exon	24989151	24989295	.	+	.	gene_id "ENSG00000133226.12"; transcript_id "ENST00000596378.1"; gene_type "protein_coding"; gene_status "KNOWN"; gene_name "SRRM1"; transcript_type "protein_coding"; transcript_status "PUTATIVE"; transcript_name "SRRM1-022"; exon_number 12; exon_id "ENSE00003650595.1"; level 2; tag "mRNA_end_NF"; tag "cds_end_NF"; havana_gene "OTTHUMG00000003320.3"; havana_transcript "OTTHUMT00000467273.1";
chr1	HAVANA	exon	24989674	24989715	.	+	.	gene_id "ENSG00000133226.12"; transcript_id "ENST00000596378.1"; gene_type "protein_coding"; gene_status "KNOWN"; gene_name "SRRM1"; transcript_type "protein_coding"; transcript_status "PUTATIVE"; transcript_name "SRRM1-022"; exon_number 13; exon_id "ENSE00003527779.1"; level 2; tag "mRNA_end_NF"; tag "cds_end_NF"; havana_gene "OTTHUMG00000003320.3"; havana_transcript "OTTHUMT00000467273.1";
chr1	HAVANA	exon	24993306	24993416	.	+	.	gene_id "ENSG00000133226.12"; transcript_id "ENST00000596378.1"; gene_type "protein_coding"; gene_status "KNOWN"; gene_name "SRRM1"; transcript_type "protein_coding"; transcript_status "PUTATIVE"; transcript_name "SRRM1-022"; exon_number 14; exon_id "ENSE00003458578.1"; level 2; tag "mRNA_end_NF"; tag "cds_end_NF"; havana_gene "OTTHUMG00000003320.3"; havana_transcript "OTTHUMT00000467273.1";
chr1	HAVANA	exon	24995614	24995999	.	+	.	gene_id "ENSG00000133226.12"; transcript_id "ENST00000596378.1"; gene_type "protein_coding"; gene_status "KNOWN"; gene_name "SRRM1"; transcript_type "protein_coding"; transcript_status "PUTATIVE"; transcript_name "SRRM1-022"; exon_number 15; exon_id "ENSE00003111667.1"; level 2; tag "mRNA_end_NF"; tag "cds_end_NF"; havana_gene "OTTHUMG00000003320.3"; havana_transcript "OTTHUMT00000467273.1";
chr1	HAVANA	exon	25558935	25558977	.	-	.	gene_id "ENSG00000117614.5"; transcript_id "ENST00000354361.3"; gene_type "protein_coding"; gene_status "KNOWN"; gene_name "SYF2"; transcript_type "protein_coding"; transcript_status "KNOWN"; transcript_name "SYF2-004"; exon_number 1; exon_id "ENSE00001849447.1"; level 2; tag "basic"; tag "CCDS"; ccdsid "CCDS258.1"; havana_gene "OTTHUMG00000043610.1"; havana_transcript "OTTHUMT00000101965.1";
chr1	HAVANA	exon	25558595	25558702	.	-	.	gene_id "ENSG00000117614.5"; transcript_id "ENST00000354361.3"; gene_type "protein_coding"; gene_status "KNOWN"; gene_name "SYF2"; transcript_type "protein_coding"; transcript_status "KNOWN"; transcript_name "SYF2-004"; exon_number 2; exon_id "ENSE00000839659.1"; level 2; tag "basic"; tag "CCDS"; ccdsid "CCDS258.1"; havana_gene "OTTHUMG00000043610.1"; havana_transcript "OTTHUMT00000101965.1";
chr1	HAVANA	exon	25554609	25554726	.	-	.	gene_id "ENSG00000117614.5"; transcript_id "ENST00000354361.3"; gene_type "protein_coding"; gene_status "KNOWN"; gene_name "SYF2"; transcript_type "protein_coding"; transcript_status "KNOWN"; transcript_name "SYF2-004"; exon_number 3; exon_id "ENSE00000759717.1"; level 2; tag "basic"; tag "CCDS"; ccdsid "CCDS258.1"; havana_gene "OTTHUMG00000043610.1"; havana_transcript "OTTHUMT00000101965.1";
chr1	HAVANA	exon	25553933	25554023	.	-	.	gene_id "ENSG00000117614.5"; transcript_id "ENST00000354361.3"; gene_type "protein_coding"; gene_status "KNOWN"; gene_name "SYF2"; transcript_type "protein_coding"; transcript_status "KNOWN"; transcript_name "SYF2-004"; exon_number 4; exon_id "ENSE00000759716.1"; level 2; tag "basic"; tag "CCDS"; ccdsid "CCDS258.1"; havana_gene "OTTHUMG00000043610.1"; havana_transcript "OTTHUMT00000101965.1";
chr1	HAVANA	exon	25551493	25551591	.	-	.	gene_id "ENSG00000117614.5"; transcript_id "ENST00000354361.3"; gene_type "protein_coding"; gene_status "KNOWN"; gene_name "SYF2"; transcript_type "protein_coding"; transcript_status "KNOWN"; transcript_name "SYF2-004"; exon_number 5; exon_id "ENSE00000759715.1"; level 2; tag "basic"; tag "CCDS"; ccdsid "CCDS258.1"; havana_gene "OTTHUMG00000043610.1"; havana_transcript "OTTHUMT00000101965.1";
chr1	HAVANA	exon	25549456	25549922	.	-	.	gene_id "ENSG00000117614.5"; transcript_id "ENST00000354361.3"; gene_type "protein_coding"; gene_status "KNOWN"; gene_name "SYF2"; transcript_type "protein_coding"; transcript_status "KNOWN"; transcript_name "SYF2-004"; exon_number 6; exon_id "ENSE00001820139.1"; level 2; tag "basic"; tag "CCDS"; ccdsid "CCDS258.1"; havana_gene "OTTHUMG00000043610.1"; havana_transcript "OTTHUMT00000101965.1";
chr1	ENSEMBL	exon	25757388	25757669	.	+	.	gene_id "ENSG00000204178.5"; transcript_id "ENST00000399763.3"; gene_type "protein_coding"; gene_status "KNOWN"; gene_name "TMEM57"; transcript_type "protein_coding"; transcript_status "KNOWN"; transcript_name "TMEM57-201"; exon_number 1; exon_id "ENSE00001463234.3"; level 3; tag "basic"; havana_gene "OTTHUMG00000003473.3";
chr1	ENSEMBL	exon	25810607	25810765	.	+	.	gene_id "ENSG00000204178.5"; transcript_id "ENST00000399763.3"; gene_type "protein_coding"; gene_status "KNOWN"; gene_name "TMEM57"; transcript_type "protein_coding"; transcript_status "KNOWN"; transcript_name "TMEM57-201"; exon_number 2; exon_id "ENSE00001463220.1"; level 3; tag "basic"; havana_gene "OTTHUMG00000003473.3";
chr1	ENSEMBL	exon	25812104	25812286	.	+	.	gene_id "ENSG00000204178.5"; transcript_id "ENST00000399763.3"; gene_type "protein_coding"; gene_status "KNOWN"; gene_name "TMEM57"; transcript_type "protein_coding"; transcript_status "KNOWN"; transcript_name "TMEM57-201"; exon_number 3; exon_id "ENSE00001463219.1"; level 3; tag "basic"; havana_gene "OTTHUMG00000003473.3";
chr1	ENSEMBL	exon	25815664	25815784	.	+	.	gene_id "ENSG00000204178.5"; transcript_id "ENST00000399763.3"; gene_type "protein_coding"; gene_status "KNOWN"; gene_name "TMEM57"; transcript_type "protein_coding"; transcript_status "KNOWN"; transcript_name "TMEM57-201"; exon_number 4; exon_id "ENSE00001463217.1"; level 3; tag "basic"; havana_gene "OTTHUMG00000003473.3";
chr1	ENSEMBL	exon	25817901	25818075	.	+	.	gene_id "ENSG00000204178.5"; transcript_id "ENST00000399763.3"; gene_type "protein_coding"; gene_status "KNOWN"; gene_name "TMEM57"; transcript_type "protein_coding"; transcript_status "KNOWN"; transcript_name "TMEM57-201"; exon_number 5; exon_id "ENSE00001463216.1"; level 3; tag "basic"; havana_gene "OTTHUMG00000003473.3";
chr1	ENSEMBL	exon	25824755	25826700	.	+	.	gene_id "ENSG00000204178.5"; transcript_id "ENST00000399763.3"; gene_type "protein_coding"; gene_status "KNOWN"; gene_name "TMEM57"; transcript_type "protein_coding"; transcript_status "KNOWN"; transcript_name "TMEM57-201"; exon_number 6; exon_id "ENSE00001463214.3"; level 3; tag "basic"; havana_gene "OTTHUMG00000003473.3";
chr1	HAVANA	exon	26146494	26146520	.	+	.	gene_id "ENSG00000117640.13"; transcript_id "ENST00000374307.5"; gene_type "protein_coding"; gene_status "KNOWN"; gene_name "MTFR1L"; transcript_type "protein_coding"; transcript_status "KNOWN"; transcript_name "MTFR1L-003"; exon_number 1; exon_id "ENSE00001930231.1"; level 2; tag "basic"; havana_gene "OTTHUMG00000007377.4"; havana_transcript "OTTHUMT00000019321.1";
chr1	HAVANA	exon	26149510	26149619	.	+	.	gene_id "ENSG00000117640.13"; transcript_id "ENST00000374307.5"; gene_type "protein_coding"; gene_status "KNOWN"; gene_name "MTFR1L"; transcript_type "protein_coding"; transcript_status "KNOWN"; transcript_name "MTFR1L-003"; exon_number 2; exon_id "ENSE00003525974.1"; level 2; tag "basic"; havana_gene "OTTHUMG00000007377.4"; havana_transcript "OTTHUMT00000019321.1";
chr1	HAVANA	exon	26150135	26150239	.	+	.	gene_id "ENSG00000117640.13"; transcript_id "ENST00000374307.5"; gene_type "protein_coding"; gene_status "KNOWN"; gene_name "MTFR1L"; transcript_type "protein_coding"; transcript_status "KNOWN"; transcript_name "MTFR1L-003"; exon_number 3; exon_id "ENSE00003669332.1"; level 2; tag "basic"; havana_gene "OTTHUMG00000007377.4"; havana_transcript "OTTHUMT00000019321.1";
chr1	HAVANA	exon	26152793	26152902	.	+	.	gene_id "ENSG00000117640.13"; transcript_id "ENST00000374307.5"; gene_type "protein_coding"; gene_status "KNOWN"; gene_name "MTFR1L"; transcript_type "protein_coding"; transcript_status "KNOWN"; transcript_name "MTFR1L-003"; exon_number 4; exon_id "ENSE00003586663.1"; level 2; tag "basic"; havana_gene "OTTHUMG00000007377.4"; havana_transcript "OTTHUMT00000019321.1";
chr1	HAVANA	exon	26153106	26153317	.	+	.	gene_id "ENSG00000117640.13"; transcript_id "ENST00000374307.5"; gene_type "protein_coding"; gene_status "KNOWN"; gene_name "MTFR1L"; transcript_type "protein_coding"; transcript_status "KNOWN"; transcript_name "MTFR1L-003"; exon_number 5; exon_id "ENSE00003509127.1"; level 2; tag "basic"; havana_gene "OTTHUMG00000007377.4"; havana_transcript "OTTHUMT00000019321.1";
chr1	HAVANA	exon	26156036	26156321	.	+	.	gene_id "ENSG00000117640.13"; transcript_id "ENST00000374307.5"; gene_type "protein_coding"; gene_status "KNOWN"; gene_name "MTFR1L"; transcript_type "protein_coding"; transcript_status "KNOWN"; transcript_name "MTFR1L-003"; exon_number 6; exon_id "ENSE00001463092.1"; level 2; tag "basic"; havana_gene "OTTHUMG00000007377.4"; havana_transcript "OTTHUMT00000019321.1";
chr1	HAVANA	exon	26158412	26159429	.	+	.	gene_id "ENSG00000117640.13"; transcript_id "ENST00000374307.5"; gene_type "protein_coding"; gene_status "KNOWN"; gene_name "MTFR1L"; transcript_type "protein_coding"; transcript_status "KNOWN"; transcript_name "MTFR1L-003"; exon_number 7; exon_id "ENSE00003637364.1"; level 2; tag "basic"; havana_gene "OTTHUMG00000007377.4"; havana_transcript "OTTHUMT00000019321.1";
chr1	HAVANA	exon	26146934	26147150	.	+	.	gene_id "ENSG00000117640.13"; transcript_id "ENST00000526158.1"; gene_type "protein_coding"; gene_status "KNOWN"; gene_name "MTFR1L"; transcript_type "protein_coding"; transcript_status "KNOWN"; transcript_name "MTFR1L-021"; exon_number 1; exon_id "ENSE00002174737.1"; level 2; tag "alternative_5_UTR"; tag "mRNA_end_NF"; tag "cds_end_NF"; havana_gene "OTTHUMG00000007377.4"; havana_transcript "OTTH…
chr1	HAVANA	exon	26149510	26149619	.	+	.	gene_id "ENSG00000117640.13"; transcript_id "ENST00000526158.1"; gene_type "protein_coding"; gene_status "KNOWN"; gene_name "MTFR1L"; transcript_type "protein_coding"; transcript_status "KNOWN"; transcript_name "MTFR1L-021"; exon_number 2; exon_id "ENSE00003525974.1"; level 2; tag "alternative_5_UTR"; tag "mRNA_end_NF"; tag "cds_end_NF"; havana_gene "OTTHUMG00000007377.4"; havana_transcript "OTTH…
chr1	HAVANA	exon	26150135	26150239	.	+	.	gene_id "ENSG00000117640.13"; transcript_id "ENST00000526158.1"; gene_type "protein_coding"; gene_status "KNOWN"; gene_name "MTFR1L"; transcript_type "protein_coding"; transcript_status "KNOWN"; transcript_name "MTFR1L-021"; exon_number 3; exon_id "ENSE00003669332.1"; level 2; tag "alternative_5_UTR"; tag "mRNA_end_NF"; tag "cds_end_NF"; havana_gene "OTTHUMG00000007377.4"; havana_transcript "OTTH…
chr1	HAVANA	exon	26152793	26152902	.	+	.	gene_id "ENSG00000117640.13"; transcript_id "ENST00000526158.1"; gene_type "protein_coding"; gene_status "KNOWN"; gene_name "MTFR1L"; transcript_type "protein_coding"; transcript_status "KNOWN"; transcript_name "MTFR1L-021"; exon_number 4; exon_id "ENSE00003586663.1"; level 2; tag "alternative_5_UTR"; tag "mRNA_end_NF"; tag "cds_end_NF"; havana_gene "OTTHUMG00000007377.4"; havana_transcript "OTTH…
chr1	HAVANA	exon	26153106	26153317	.	+	.	gene_id "ENSG00000117640.13"; transcript_id "ENST00000526158.1"; gene_type "protein_coding"; gene_status "KNOWN"; gene_name "MTFR1L"; transcript_type "protein_coding"; transcript_status "KNOWN"; transcript_name "MTFR1L-021"; exon_number 5; exon_id "ENSE00003509127.1"; level 2; tag "alternative_5_UTR"; tag "mRNA_end_NF"; tag "cds_end_NF"; havana_gene "OTTHUMG00000007377.4"; havana_transcript "OTTH…
chr1	HAVANA	exon	26156000	26156060	.	+	.	gene_id "ENSG00000117640.13"; transcript_id "ENST00000526158.1"; gene_type "protein_coding"; gene_status "KNOWN"; gene_name "MTFR1L"; transcript_type "protein_coding"; transcript_status "KNOWN"; transcript_name "MTFR1L-021"; exon_number 6; exon_id "ENSE00002153052.1"; level 2; tag "alternative_5_UTR"; tag "mRNA_end_NF"; tag "cds_end_NF"; havana_gene "OTTHUMG00000007377.4"; havana_transcript "OTTH…
chr1	HAVANA	exon	26148014	26149619	.	+	.	gene_id "ENSG00000117640.13"; transcript_id "ENST00000466284.1"; gene_type "protein_coding"; gene_status "KNOWN"; gene_name "MTFR1L"; transcript_type "protein_coding"; transcript_status "KNOWN"; transcript_name "MTFR1L-005"; exon_number 1; exon_id "ENSE00001875193.1"; level 2; tag "alternative_5_UTR"; tag "basic"; tag "CCDS"; ccdsid "CCDS44089.1"; havana_gene "OTTHUMG00000007377.4"; havana_transc…
chr1	HAVANA	exon	26150135	26150239	.	+	.	gene_id "ENSG00000117640.13"; transcript_id "ENST00000466284.1"; gene_type "protein_coding"; gene_status "KNOWN"; gene_name "MTFR1L"; transcript_type "protein_coding"; transcript_status "KNOWN"; transcript_name "MTFR1L-005"; exon_number 2; exon_id "ENSE00003669332.1"; level 2; tag "alternative_5_UTR"; tag "basic"; tag "CCDS"; ccdsid "CCDS44089.1"; havana_gene "OTTHUMG00000007377.4"; havana_transc…
chr1	HAVANA	exon	26152793	26152902	.	+	.	gene_id "ENSG00000117640.13"; transcript_id "ENST00000466284.1"; gene_type "protein_coding"; gene_status "KNOWN"; gene_name "MTFR1L"; transcript_type "protein_coding"; transcript_status "KNOWN"; transcript_name "MTFR1L-005"; exon_number 3; exon_id "ENSE00003586663.1"; level 2; tag "alternative_5_UTR"; tag "basic"; tag "CCDS"; ccdsid "CCDS44089.1"; havana_gene "OTTHUMG00000007377.4"; havana_transc…
chr1	HAVANA	exon	26153106	26153317	.	+	.	gene_id "ENSG00000117640.13"; transcript_id "ENST00000466284.1"; gene_type "protein_coding"; gene_status "KNOWN"; gene_name "MTFR1L"; transcript_type "protein_coding"; transcript_status "KNOWN"; transcript_name "MTFR1L-005"; exon_number 4; exon_id "ENSE00003509127.1"; level 2; tag "alternative_5_UTR"; tag "basic"; tag "CCDS"; ccdsid "CCDS44089.1"; havana_gene "OTTHUMG00000007377.4"; havana_transc…
chr1	HAVANA	exon	26156109	26156321	.	+	.	gene_id "ENSG00000117640.13"; transcript_id "ENST00000466284.1"; gene_type "protein_coding"; gene_status "KNOWN"; gene_name "MTFR1L"; transcript_type "protein_coding"; transcript_status "KNOWN"; transcript_name "MTFR1L-005"; exon_number 5; exon_id "ENSE00001831287.1"; level 2; tag "alternative_5_UTR"; tag "basic"; tag "CCDS"; ccdsid "CCDS44089.1"; havana_gene "OTTHUMG00000007377.4"; havana_transc…
chr1	HAVANA	exon	26158412	26159427	.	+	.	gene_id "ENSG00000117640.13"; transcript_id "ENST00000466284.1"; gene_type "protein_coding"; gene_status "KNOWN"; gene_name "MTFR1L"; transcript_type "protein_coding"; transcript_status "KNOWN"; transcript_name "MTFR1L-005"; exon_number 6; exon_id "ENSE00001879174.1"; level 2; tag "alternative_5_UTR"; tag "basic"; tag "CCDS"; ccdsid "CCDS44089.1"; havana_gene "OTTHUMG00000007377.4"; havana_transc…
chr1	HAVANA	exon	26324516	26324546	.	-	.	gene_id "ENSG00000158006.9"; transcript_id "ENST00000441420.1"; gene_type "protein_coding"; gene_status "KNOWN"; gene_name "PAFAH2"; transcript_type "protein_coding"; transcript_status "KNOWN"; transcript_name "PAFAH2-003"; exon_number 1; exon_id "ENSE00001699476.1"; level 2; tag "mRNA_end_NF"; tag "cds_end_NF"; havana_gene "OTTHUMG00000007437.2"; havana_transcript "OTTHUMT00000019546.1";
chr1	HAVANA	exon	26323939	26324112	.	-	.	gene_id "ENSG00000158006.9"; transcript_id "ENST00000441420.1"; gene_type "protein_coding"; gene_status "KNOWN"; gene_name "PAFAH2"; transcript_type "protein_coding"; transcript_status "KNOWN"; transcript_name "PAFAH2-003"; exon_number 2; exon_id "ENSE00001678410.1"; level 2; tag "mRNA_end_NF"; tag "cds_end_NF"; havana_gene "OTTHUMG00000007437.2"; havana_transcript "OTTHUMT00000019546.1";
chr1	HAVANA	exon	26317218	26317354	.	-	.	gene_id "ENSG00000158006.9"; transcript_id "ENST00000441420.1"; gene_type "protein_coding"; gene_status "KNOWN"; gene_name "PAFAH2"; transcript_type "protein_coding"; transcript_status "KNOWN"; transcript_name "PAFAH2-003"; exon_number 3; exon_id "ENSE00003546004.1"; level 2; tag "mRNA_end_NF"; tag "cds_end_NF"; havana_gene "OTTHUMG00000007437.2"; havana_transcript "OTTHUMT00000019546.1";
chr1	HAVANA	exon	26315939	26316092	.	-	.	gene_id "ENSG00000158006.9"; transcript_id "ENST00000441420.1"; gene_type "protein_coding"; gene_status "KNOWN"; gene_name "PAFAH2"; transcript_type "protein_coding"; transcript_status "KNOWN"; transcript_name "PAFAH2-003"; exon_number 4; exon_id "ENSE00001036474.1"; level 2; tag "mRNA_end_NF"; tag "cds_end_NF"; havana_gene "OTTHUMG00000007437.2"; havana_transcript "OTTHUMT00000019546.1";
chr1	HAVANA	exon	26314722	26314818	.	-	.	gene_id "ENSG00000158006.9"; transcript_id "ENST00000441420.1"; gene_type "protein_coding"; gene_status "KNOWN"; gene_name "PAFAH2"; transcript_type "protein_coding"; transcript_status "KNOWN"; transcript_name "PAFAH2-003"; exon_number 5; exon_id "ENSE00001036467.1"; level 2; tag "mRNA_end_NF"; tag "cds_end_NF"; havana_gene "OTTHUMG00000007437.2"; havana_transcript "OTTHUMT00000019546.1";
chr1	HAVANA	exon	26310951	26311019	.	-	.	gene_id "ENSG00000158006.9"; transcript_id "ENST00000441420.1"; gene_type "protein_coding"; gene_status "KNOWN"; gene_name "PAFAH2"; transcript_type "protein_coding"; transcript_status "KNOWN"; transcript_name "PAFAH2-003"; exon_number 6; exon_id "ENSE00003558677.1"; level 2; tag "mRNA_end_NF"; tag "cds_end_NF"; havana_gene "OTTHUMG00000007437.2"; havana_transcript "OTTHUMT00000019546.1";
chr1	HAVANA	exon	26310493	26310578	.	-	.	gene_id "ENSG00000158006.9"; transcript_id "ENST00000441420.1"; gene_type "protein_coding"; gene_status "KNOWN"; gene_name "PAFAH2"; transcript_type "protein_coding"; transcript_status "KNOWN"; transcript_name "PAFAH2-003"; exon_number 7; exon_id "ENSE00001698181.1"; level 2; tag "mRNA_end_NF"; tag "cds_end_NF"; havana_gene "OTTHUMG00000007437.2"; havana_transcript "OTTHUMT00000019546.1";
chr1	HAVANA	exon	26496433	26496674	.	+	.	gene_id "ENSG00000142684.7"; transcript_id "ENST00000270812.5"; gene_type "protein_coding"; gene_status "KNOWN"; gene_name "ZNF593"; transcript_type "protein_coding"; transcript_status "PUTATIVE"; transcript_name "ZNF593-002"; exon_number 1; exon_id "ENSE00000955849.6"; level 2; tag "basic"; havana_gene "OTTHUMG00000007538.2"; havana_transcript "OTTHUMT00000019843.2";
chr1	HAVANA	exon	26496909	26498551	.	+	.	gene_id "ENSG00000142684.7"; transcript_id "ENST00000270812.5"; gene_type "protein_coding"; gene_status "KNOWN"; gene_name "ZNF593"; transcript_type "protein_coding"; transcript_status "PUTATIVE"; transcript_name "ZNF593-002"; exon_number 2; exon_id "ENSE00001668894.2"; level 2; tag "basic"; havana_gene "OTTHUMG00000007538.2"; havana_transcript "OTTHUMT00000019843.2";
chr1	HAVANA	exon	26644538	26644854	.	-	.	gene_id "ENSG00000158062.16"; transcript_id "ENST00000374222.1"; gene_type "protein_coding"; gene_status "KNOWN"; gene_name "UBXN11"; transcript_type "protein_coding"; transcript_status "KNOWN"; transcript_name "UBXN11-001"; exon_number 1; exon_id "ENSE00001462818.1"; level 2; tag "basic"; tag "appris_candidate_longest"; tag "CCDS"; ccdsid "CCDS41288.1"; havana_gene "OTTHUMG00000003382.12"; havan…
chr1	HAVANA	exon	26633083	26633195	.	-	.	gene_id "ENSG00000158062.16"; transcript_id "ENST00000374222.1"; gene_type "protein_coding"; gene_status "KNOWN"; gene_name "UBXN11"; transcript_type "protein_coding"; transcript_status "KNOWN"; transcript_name "UBXN11-001"; exon_number 2; exon_id "ENSE00001462817.1"; level 2; tag "basic"; tag "appris_candidate_longest"; tag "CCDS"; ccdsid "CCDS41288.1"; havana_gene "OTTHUMG00000003382.12"; havan…
chr1	HAVANA	exon	26629304	26629409	.	-	.	gene_id "ENSG00000158062.16"; transcript_id "ENST00000374222.1"; gene_type "protein_coding"; gene_status "KNOWN"; gene_name "UBXN11"; transcript_type "protein_coding"; transcript_status "KNOWN"; transcript_name "UBXN11-001"; exon_number 3; exon_id "ENSE00003629767.1"; level 2; tag "basic"; tag "appris_candidate_longest"; tag "CCDS"; ccdsid "CCDS41288.1"; havana_gene "OTTHUMG00000003382.12"; havan…
chr1	HAVANA	exon	26628185	26628213	.	-	.	gene_id "ENSG00000158062.16"; transcript_id "ENST00000374222.1"; gene_type "protein_coding"; gene_status "KNOWN"; gene_name "UBXN11"; transcript_type "protein_coding"; transcript_status "KNOWN"; transcript_name "UBXN11-001"; exon_number 4; exon_id "ENSE00003501805.1"; level 2; tag "basic"; tag "appris_candidate_longest"; tag "CCDS"; ccdsid "CCDS41288.1"; havana_gene "OTTHUMG00000003382.12"; havan…
chr1	HAVANA	exon	26627417	26627515	.	-	.	gene_id "ENSG00000158062.16"; transcript_id "ENST00000374222.1"; gene_type "protein_coding"; gene_status "KNOWN"; gene_name "UBXN11"; transcript_type "protein_coding"; transcript_status "KNOWN"; transcript_name "UBXN11-001"; exon_number 5; exon_id "ENSE00003595364.1"; level 2; tag "basic"; tag "appris_candidate_longest"; tag "CCDS"; ccdsid "CCDS41288.1"; havana_gene "OTTHUMG00000003382.12"; havan…
chr1	HAVANA	exon	26624453	26624553	.	-	.	gene_id "ENSG00000158062.16"; transcript_id "ENST00000374222.1"; gene_type "protein_coding"; gene_status "KNOWN"; gene_name "UBXN11"; transcript_type "protein_coding"; transcript_status "KNOWN"; transcript_name "UBXN11-001"; exon_number 6; exon_id "ENSE00003539182.1"; level 2; tag "basic"; tag "appris_candidate_longest"; tag "CCDS"; ccdsid "CCDS41288.1"; havana_gene "OTTHUMG00000003382.12"; havan…
chr1	HAVANA	exon	26623918	26623972	.	-	.	gene_id "ENSG00000158062.16"; transcript_id "ENST00000374222.1"; gene_type "protein_coding"; gene_status "KNOWN"; gene_name "UBXN11"; transcript_type "protein_coding"; transcript_status "KNOWN"; transcript_name "UBXN11-001"; exon_number 7; exon_id "ENSE00003570400.1"; level 2; tag "basic"; tag "appris_candidate_longest"; tag "CCDS"; ccdsid "CCDS41288.1"; havana_gene "OTTHUMG00000003382.12"; havan…
chr1	HAVANA	exon	26623410	26623486	.	-	.	gene_id "ENSG00000158062.16"; transcript_id "ENST00000374222.1"; gene_type "protein_coding"; gene_status "KNOWN"; gene_name "UBXN11"; transcript_type "protein_coding"; transcript_status "KNOWN"; transcript_name "UBXN11-001"; exon_number 8; exon_id "ENSE00003691419.1"; level 2; tag "basic"; tag "appris_candidate_longest"; tag "CCDS"; ccdsid "CCDS41288.1"; havana_gene "OTTHUMG00000003382.12"; havan…
chr1	HAVANA	exon	26620696	26620822	.	-	.	gene_id "ENSG00000158062.16"; transcript_id "ENST00000374222.1"; gene_type "protein_coding"; gene_status "KNOWN"; gene_name "UBXN11"; transcript_type "protein_coding"; transcript_status "KNOWN"; transcript_name "UBXN11-001"; exon_number 9; exon_id "ENSE00003648999.1"; level 2; tag "basic"; tag "appris_candidate_longest"; tag "CCDS"; ccdsid "CCDS41288.1"; havana_gene "OTTHUMG00000003382.12"; havan…
chr1	HAVANA	exon	26612314	26612528	.	-	.	gene_id "ENSG00000158062.16"; transcript_id "ENST00000374222.1"; gene_type "protein_coding"; gene_status "KNOWN"; gene_name "UBXN11"; transcript_type "protein_coding"; transcript_status "KNOWN"; transcript_name "UBXN11-001"; exon_number 10; exon_id "ENSE00003491136.1"; level 2; tag "basic"; tag "appris_candidate_longest"; tag "CCDS"; ccdsid "CCDS41288.1"; havana_gene "OTTHUMG00000003382.12"; hava…
chr1	HAVANA	exon	26611955	26612032	.	-	.	gene_id "ENSG00000158062.16"; transcript_id "ENST00000374222.1"; gene_type "protein_coding"; gene_status "KNOWN"; gene_name "UBXN11"; transcript_type "protein_coding"; transcript_status "KNOWN"; transcript_name "UBXN11-001"; exon_number 11; exon_id "ENSE00001768456.1"; level 2; tag "basic"; tag "appris_candidate_longest"; tag "CCDS"; ccdsid "CCDS41288.1"; havana_gene "OTTHUMG00000003382.12"; hava…
chr1	HAVANA	exon	26610853	26610973	.	-	.	gene_id "ENSG00000158062.16"; transcript_id "ENST00000374222.1"; gene_type "protein_coding"; gene_status "KNOWN"; gene_name "UBXN11"; transcript_type "protein_coding"; transcript_status "KNOWN"; transcript_name "UBXN11-001"; exon_number 12; exon_id "ENSE00001744319.1"; level 2; tag "basic"; tag "appris_candidate_longest"; tag "CCDS"; ccdsid "CCDS41288.1"; havana_gene "OTTHUMG00000003382.12"; hava…
chr1	HAVANA	exon	26610633	26610736	.	-	.	gene_id "ENSG00000158062.16"; transcript_id "ENST00000374222.1"; gene_type "protein_coding"; gene_status "KNOWN"; gene_name "UBXN11"; transcript_type "protein_coding"; transcript_status "KNOWN"; transcript_name "UBXN11-001"; exon_number 13; exon_id "ENSE00003541689.1"; level 2; tag "basic"; tag "appris_candidate_longest"; tag "CCDS"; ccdsid "CCDS41288.1"; havana_gene "OTTHUMG00000003382.12"; hava…
chr1	HAVANA	exon	26609355	26609428	.	-	.	gene_id "ENSG00000158062.16"; transcript_id "ENST00000374222.1"; gene_type "protein_coding"; gene_status "KNOWN"; gene_name "UBXN11"; transcript_type "protein_coding"; transcript_status "KNOWN"; transcript_name "UBXN11-001"; exon_number 14; exon_id "ENSE00003517212.1"; level 2; tag "basic"; tag "appris_candidate_longest"; tag "CCDS"; ccdsid "CCDS41288.1"; havana_gene "OTTHUMG00000003382.12"; hava…
chr1	HAVANA	exon	26609140	26609280	.	-	.	gene_id "ENSG00000158062.16"; transcript_id "ENST00000374222.1"; gene_type "protein_coding"; gene_status "KNOWN"; gene_name "UBXN11"; transcript_type "protein_coding"; transcript_status "KNOWN"; transcript_name "UBXN11-001"; exon_number 15; exon_id "ENSE00003462243.1"; level 2; tag "basic"; tag "appris_candidate_longest"; tag "CCDS"; ccdsid "CCDS41288.1"; havana_gene "OTTHUMG00000003382.12"; hava…
chr1	HAVANA	exon	26608775	26609060	.	-	.	gene_id "ENSG00000158062.16"; transcript_id "ENST00000374222.1"; gene_type "protein_coding"; gene_status "KNOWN"; gene_name "UBXN11"; transcript_type "protein_coding"; transcript_status "KNOWN"; transcript_name "UBXN11-001"; exon_number 16; exon_id "ENSE00003505961.1"; level 2; tag "basic"; tag "appris_candidate_longest"; tag "CCDS"; ccdsid "CCDS41288.1"; havana_gene "OTTHUMG00000003382.12"; hava…
chr1	HAVANA	exon	26758807	26758867	.	+	.	gene_id "ENSG00000117682.12"; transcript_id "ENST00000427245.2"; gene_type "protein_coding"; gene_status "KNOWN"; gene_name "DHDDS"; transcript_type "protein_coding"; transcript_status "PUTATIVE"; transcript_name "DHDDS-006"; exon_number 1; exon_id "ENSE00002183684.1"; level 2; tag "basic"; havana_gene "OTTHUMG00000003554.6"; havana_transcript "OTTHUMT00000009900.2";
chr1	HAVANA	exon	26759382	26759499	.	+	.	gene_id "ENSG00000117682.12"; transcript_id "ENST00000427245.2"; gene_type "protein_coding"; gene_status "KNOWN"; gene_name "DHDDS"; transcript_type "protein_coding"; transcript_status "PUTATIVE"; transcript_name "DHDDS-006"; exon_number 2; exon_id "ENSE00003670616.1"; level 2; tag "basic"; havana_gene "OTTHUMG00000003554.6"; havana_transcript "OTTHUMT00000009900.2";
chr1	HAVANA	exon	26764659	26764775	.	+	.	gene_id "ENSG00000117682.12"; transcript_id "ENST00000427245.2"; gene_type "protein_coding"; gene_status "KNOWN"; gene_name "DHDDS"; transcript_type "protein_coding"; transcript_status "PUTATIVE"; transcript_name "DHDDS-006"; exon_number 3; exon_id "ENSE00003616934.1"; level 2; tag "basic"; havana_gene "OTTHUMG00000003554.6"; havana_transcript "OTTHUMT00000009900.2";
chr1	HAVANA	exon	26769222	26769364	.	+	.	gene_id "ENSG00000117682.12"; transcript_id "ENST00000427245.2"; gene_type "protein_coding"; gene_status "KNOWN"; gene_name "DHDDS"; transcript_type "protein_coding"; transcript_status "PUTATIVE"; transcript_name "DHDDS-006"; exon_number 4; exon_id "ENSE00001781551.1"; level 2; tag "basic"; havana_gene "OTTHUMG00000003554.6"; havana_transcript "OTTHUMT00000009900.2";
chr1	HAVANA	exon	26772807	26772923	.	+	.	gene_id "ENSG00000117682.12"; transcript_id "ENST00000427245.2"; gene_type "protein_coding"; gene_status "KNOWN"; gene_name "DHDDS"; transcript_type "protein_coding"; transcript_status "PUTATIVE"; transcript_name "DHDDS-006"; exon_number 5; exon_id "ENSE00003617490.1"; level 2; tag "basic"; havana_gene "OTTHUMG00000003554.6"; havana_transcript "OTTHUMT00000009900.2";
chr1	HAVANA	exon	26774050	26774151	.	+	.	gene_id "ENSG00000117682.12"; transcript_id "ENST00000427245.2"; gene_type "protein_coding"; gene_status "KNOWN"; gene_name "DHDDS"; transcript_type "protein_coding"; transcript_status "PUTATIVE"; transcript_name "DHDDS-006"; exon_number 6; exon_id "ENSE00003678060.1"; level 2; tag "basic"; havana_gene "OTTHUMG00000003554.6"; havana_transcript "OTTHUMT00000009900.2";
chr1	HAVANA	exon	26774847	26775056	.	+	.	gene_id "ENSG00000117682.12"; transcript_id "ENST00000427245.2"; gene_type "protein_coding"; gene_status "KNOWN"; gene_name "DHDDS"; transcript_type "protein_coding"; transcript_status "PUTATIVE"; transcript_name "DHDDS-006"; exon_number 7; exon_id "ENSE00001613677.1"; level 2; tag "basic"; havana_gene "OTTHUMG00000003554.6"; havana_transcript "OTTHUMT00000009900.2";
chr1	HAVANA	exon	26758846	26758867	.	+	.	gene_id "ENSG00000117682.12"; transcript_id "ENST00000360009.2"; gene_type "protein_coding"; gene_status "KNOWN"; gene_name "DHDDS"; transcript_type "protein_coding"; transcript_status "KNOWN"; transcript_name "DHDDS-001"; exon_number 1; exon_id "ENSE00001902062.1"; level 2; tag "basic"; tag "appris_candidate_longest"; tag "CCDS"; ccdsid "CCDS281.1"; havana_gene "OTTHUMG00000003554.6"; havana_tra…
chr1	HAVANA	exon	26759382	26759499	.	+	.	gene_id "ENSG00000117682.12"; transcript_id "ENST00000360009.2"; gene_type "protein_coding"; gene_status "KNOWN"; gene_name "DHDDS"; transcript_type "protein_coding"; transcript_status "KNOWN"; transcript_name "DHDDS-001"; exon_number 2; exon_id "ENSE00003670616.1"; level 2; tag "basic"; tag "appris_candidate_longest"; tag "CCDS"; ccdsid "CCDS281.1"; havana_gene "OTTHUMG00000003554.6"; havana_tra…
chr1	HAVANA	exon	26764659	26764775	.	+	.	gene_id "ENSG00000117682.12"; transcript_id "ENST00000360009.2"; gene_type "protein_coding"; gene_status "KNOWN"; gene_name "DHDDS"; transcript_type "protein_coding"; transcript_status "KNOWN"; transcript_name "DHDDS-001"; exon_number 3; exon_id "ENSE00003616934.1"; level 2; tag "basic"; tag "appris_candidate_longest"; tag "CCDS"; ccdsid "CCDS281.1"; havana_gene "OTTHUMG00000003554.6"; havana_tra…
chr1	HAVANA	exon	26769222	26769364	.	+	.	gene_id "ENSG00000117682.12"; transcript_id "ENST00000360009.2"; gene_type "protein_coding"; gene_status "KNOWN"; gene_name "DHDDS"; transcript_type "protein_coding"; transcript_status "KNOWN"; transcript_name "DHDDS-001"; exon_number 4; exon_id "ENSE00001781551.1"; level 2; tag "basic"; tag "appris_candidate_longest"; tag "CCDS"; ccdsid "CCDS281.1"; havana_gene "OTTHUMG00000003554.6"; havana_tra…
chr1	HAVANA	exon	26772807	26772923	.	+	.	gene_id "ENSG00000117682.12"; transcript_id "ENST00000360009.2"; gene_type "protein_coding"; gene_status "KNOWN"; gene_name "DHDDS"; transcript_type "protein_coding"; transcript_status "KNOWN"; transcript_name "DHDDS-001"; exon_number 5; exon_id "ENSE00003617490.1"; level 2; tag "basic"; tag "appris_candidate_longest"; tag "CCDS"; ccdsid "CCDS281.1"; havana_gene "OTTHUMG00000003554.6"; havana_tra…
chr1	HAVANA	exon	26774050	26774151	.	+	.	gene_id "ENSG00000117682.12"; transcript_id "ENST00000360009.2"; gene_type "protein_coding"; gene_status "KNOWN"; gene_name "DHDDS"; transcript_type "protein_coding"; transcript_status "KNOWN"; transcript_name "DHDDS-001"; exon_number 6; exon_id "ENSE00003678060.1"; level 2; tag "basic"; tag "appris_candidate_longest"; tag "CCDS"; ccdsid "CCDS281.1"; havana_gene "OTTHUMG00000003554.6"; havana_tra…
chr1	HAVANA	exon	26784282	26784396	.	+	.	gene_id "ENSG00000117682.12"; transcript_id "ENST00000360009.2"; gene_type "protein_coding"; gene_status "KNOWN"; gene_name "DHDDS"; transcript_type "protein_coding"; transcript_status "KNOWN"; transcript_name "DHDDS-001"; exon_number 7; exon_id "ENSE00003571564.1"; level 2; tag "basic"; tag "appris_candidate_longest"; tag "CCDS"; ccdsid "CCDS281.1"; havana_gene "OTTHUMG00000003554.6"; havana_tra…
chr1	HAVANA	exon	26786528	26786635	.	+	.	gene_id "ENSG00000117682.12"; transcript_id "ENST00000360009.2"; gene_type "protein_coding"; gene_status "KNOWN"; gene_name "DHDDS"; transcript_type "protein_coding"; transcript_status "KNOWN"; transcript_name "DHDDS-001"; exon_number 8; exon_id "ENSE00003551535.1"; level 2; tag "basic"; tag "appris_candidate_longest"; tag "CCDS"; ccdsid "CCDS281.1"; havana_gene "OTTHUMG00000003554.6"; havana_tra…
chr1	HAVANA	exon	26795383	26797785	.	+	.	gene_id "ENSG00000117682.12"; transcript_id "ENST00000360009.2"; gene_type "protein_coding"; gene_status "KNOWN"; gene_name "DHDDS"; transcript_type "protein_coding"; transcript_status "KNOWN"; transcript_name "DHDDS-001"; exon_number 9; exon_id "ENSE00001770993.1"; level 2; tag "basic"; tag "appris_candidate_longest"; tag "CCDS"; ccdsid "CCDS281.1"; havana_gene "OTTHUMG00000003554.6"; havana_tra…
chr1	HAVANA	exon	26758894	26759214	.	+	.	gene_id "ENSG00000117682.12"; transcript_id "ENST00000530781.1"; gene_type "protein_coding"; gene_status "KNOWN"; gene_name "DHDDS"; transcript_type "protein_coding"; transcript_status "KNOWN"; transcript_name "DHDDS-025"; exon_number 1; exon_id "ENSE00002162303.1"; level 2; tag "alternative_5_UTR"; tag "mRNA_end_NF"; tag "cds_end_NF"; havana_gene "OTTHUMG00000003554.6"; havana_transcript "OTTHUM…
chr1	HAVANA	exon	26759382	26759499	.	+	.	gene_id "ENSG00000117682.12"; transcript_id "ENST00000530781.1"; gene_type "protein_coding"; gene_status "KNOWN"; gene_name "DHDDS"; transcript_type "protein_coding"; transcript_status "KNOWN"; transcript_name "DHDDS-025"; exon_number 2; exon_id "ENSE00003670616.1"; level 2; tag "alternative_5_UTR"; tag "mRNA_end_NF"; tag "cds_end_NF"; havana_gene "OTTHUMG00000003554.6"; havana_transcript "OTTHUM…
chr1	HAVANA	exon	26764659	26764775	.	+	.	gene_id "ENSG00000117682.12"; transcript_id "ENST00000530781.1"; gene_type "protein_coding"; gene_status "KNOWN"; gene_name "DHDDS"; transcript_type "protein_coding"; transcript_status "KNOWN"; transcript_name "DHDDS-025"; exon_number 3; exon_id "ENSE00003514389.1"; level 2; tag "alternative_5_UTR"; tag "mRNA_end_NF"; tag "cds_end_NF"; havana_gene "OTTHUMG00000003554.6"; havana_transcript "OTTHUM…
chr1	HAVANA	exon	26857819	26857929	.	+	.	gene_id "ENSG00000117676.9"; transcript_id "ENST00000529454.1"; gene_type "protein_coding"; gene_status "KNOWN"; gene_name "RPS6KA1"; transcript_type "protein_coding"; transcript_status "PUTATIVE"; transcript_name "RPS6KA1-015"; exon_number 1; exon_id "ENSE00002144676.1"; level 2; tag "alternative_5_UTR"; tag "mRNA_end_NF"; tag "cds_end_NF"; havana_gene "OTTHUMG00000004003.4"; havana_transcript "…
chr1	HAVANA	exon	26863416	26863460	.	+	.	gene_id "ENSG00000117676.9"; transcript_id "ENST00000529454.1"; gene_type "protein_coding"; gene_status "KNOWN"; gene_name "RPS6KA1"; transcript_type "protein_coding"; transcript_status "PUTATIVE"; transcript_name "RPS6KA1-015"; exon_number 2; exon_id "ENSE00003474922.1"; level 2; tag "alternative_5_UTR"; tag "mRNA_end_NF"; tag "cds_end_NF"; havana_gene "OTTHUMG00000004003.4"; havana_transcript "…
chr1	HAVANA	exon	26873680	26873761	.	+	.	gene_id "ENSG00000117676.9"; transcript_id "ENST00000529454.1"; gene_type "protein_coding"; gene_status "KNOWN"; gene_name "RPS6KA1"; transcript_type "protein_coding"; transcript_status "PUTATIVE"; transcript_name "RPS6KA1-015"; exon_number 3; exon_id "ENSE00003560372.1"; level 2; tag "alternative_5_UTR"; tag "mRNA_end_NF"; tag "cds_end_NF"; havana_gene "OTTHUMG00000004003.4"; havana_transcript "…
chr1	HAVANA	exon	26877888	26877968	.	+	.	gene_id "ENSG00000117676.9"; transcript_id "ENST00000529454.1"; gene_type "protein_coding"; gene_status "KNOWN"; gene_name "RPS6KA1"; transcript_type "protein_coding"; transcript_status "PUTATIVE"; transcript_name "RPS6KA1-015"; exon_number 4; exon_id "ENSE00003630393.1"; level 2; tag "alternative_5_UTR"; tag "mRNA_end_NF"; tag "cds_end_NF"; havana_gene "OTTHUMG00000004003.4"; havana_transcript "…
chr1	HAVANA	exon	26878135	26878214	.	+	.	gene_id "ENSG00000117676.9"; transcript_id "ENST00000529454.1"; gene_type "protein_coding"; gene_status "KNOWN"; gene_name "RPS6KA1"; transcript_type "protein_coding"; transcript_status "PUTATIVE"; transcript_name "RPS6KA1-015"; exon_number 5; exon_id "ENSE00003562371.1"; level 2; tag "alternative_5_UTR"; tag "mRNA_end_NF"; tag "cds_end_NF"; havana_gene "OTTHUMG00000004003.4"; havana_transcript "…
chr1	HAVANA	exon	26879882	26879988	.	+	.	gene_id "ENSG00000117676.9"; transcript_id "ENST00000529454.1"; gene_type "protein_coding"; gene_status "KNOWN"; gene_name "RPS6KA1"; transcript_type "protein_coding"; transcript_status "PUTATIVE"; transcript_name "RPS6KA1-015"; exon_number 6; exon_id "ENSE00003557941.1"; level 2; tag "alternative_5_UTR"; tag "mRNA_end_NF"; tag "cds_end_NF"; havana_gene "OTTHUMG00000004003.4"; havana_transcript "…
chr1	HAVANA	exon	26880705	26880742	.	+	.	gene_id "ENSG00000117676.9"; transcript_id "ENST00000529454.1"; gene_type "protein_coding"; gene_status "KNOWN"; gene_name "RPS6KA1"; transcript_type "protein_coding"; transcript_status "PUTATIVE"; transcript_name "RPS6KA1-015"; exon_number 7; exon_id "ENSE00003677749.1"; level 2; tag "alternative_5_UTR"; tag "mRNA_end_NF"; tag "cds_end_NF"; havana_gene "OTTHUMG00000004003.4"; havana_transcript "…
chr1	HAVANA	exon	27022524	27024031	.	+	.	gene_id "ENSG00000117713.13"; transcript_id "ENST00000324856.7"; gene_type "protein_coding"; gene_status "KNOWN"; gene_name "ARID1A"; transcript_type "protein_coding"; transcript_status "KNOWN"; transcript_name "ARID1A-001"; exon_number 1; exon_id "ENSE00001907429.1"; level 2; tag "basic"; tag "appris_candidate_longest"; tag "CCDS"; ccdsid "CCDS285.1"; havana_gene "OTTHUMG00000004004.6"; havana_t…
chr1	HAVANA	exon	27056142	27056354	.	+	.	gene_id "ENSG00000117713.13"; transcript_id "ENST00000324856.7"; gene_type "protein_coding"; gene_status "KNOWN"; gene_name "ARID1A"; transcript_type "protein_coding"; transcript_status "KNOWN"; transcript_name "ARID1A-001"; exon_number 2; exon_id "ENSE00003471930.1"; level 2; tag "basic"; tag "appris_candidate_longest"; tag "CCDS"; ccdsid "CCDS285.1"; havana_gene "OTTHUMG00000004004.6"; havana_t…
chr1	HAVANA	exon	27057643	27058095	.	+	.	gene_id "ENSG00000117713.13"; transcript_id "ENST00000324856.7"; gene_type "protein_coding"; gene_status "KNOWN"; gene_name "ARID1A"; transcript_type "protein_coding"; transcript_status "KNOWN"; transcript_name "ARID1A-001"; exon_number 3; exon_id "ENSE00000902180.1"; level 2; tag "basic"; tag "appris_candidate_longest"; tag "CCDS"; ccdsid "CCDS285.1"; havana_gene "OTTHUMG00000004004.6"; havana_t…
chr1	HAVANA	exon	27059167	27059283	.	+	.	gene_id "ENSG00000117713.13"; transcript_id "ENST00000324856.7"; gene_type "protein_coding"; gene_status "KNOWN"; gene_name "ARID1A"; transcript_type "protein_coding"; transcript_status "KNOWN"; transcript_name "ARID1A-001"; exon_number 4; exon_id "ENSE00001227857.1"; level 2; tag "basic"; tag "appris_candidate_longest"; tag "CCDS"; ccdsid "CCDS285.1"; havana_gene "OTTHUMG00000004004.6"; havana_t…
chr1	HAVANA	exon	27087347	27087587	.	+	.	gene_id "ENSG00000117713.13"; transcript_id "ENST00000324856.7"; gene_type "protein_coding"; gene_status "KNOWN"; gene_name "ARID1A"; transcript_type "protein_coding"; transcript_status "KNOWN"; transcript_name "ARID1A-001"; exon_number 5; exon_id "ENSE00001349762.1"; level 2; tag "basic"; tag "appris_candidate_longest"; tag "CCDS"; ccdsid "CCDS285.1"; havana_gene "OTTHUMG00000004004.6"; havana_t…
chr1	HAVANA	exon	27087875	27087964	.	+	.	gene_id "ENSG00000117713.13"; transcript_id "ENST00000324856.7"; gene_type "protein_coding"; gene_status "KNOWN"; gene_name "ARID1A"; transcript_type "protein_coding"; transcript_status "KNOWN"; transcript_name "ARID1A-001"; exon_number 6; exon_id "ENSE00001349761.1"; level 2; tag "basic"; tag "appris_candidate_longest"; tag "CCDS"; ccdsid "CCDS285.1"; havana_gene "OTTHUMG00000004004.6"; havana_t…
chr1	HAVANA	exon	27088643	27088810	.	+	.	gene_id "ENSG00000117713.13"; transcript_id "ENST00000324856.7"; gene_type "protein_coding"; gene_status "KNOWN"; gene_name "ARID1A"; transcript_type "protein_coding"; transcript_status "KNOWN"; transcript_name "ARID1A-001"; exon_number 7; exon_id "ENSE00001349760.1"; level 2; tag "basic"; tag "appris_candidate_longest"; tag "CCDS"; ccdsid "CCDS285.1"; havana_gene "OTTHUMG00000004004.6"; havana_t…
chr1	HAVANA	exon	27089464	27089776	.	+	.	gene_id "ENSG00000117713.13"; transcript_id "ENST00000324856.7"; gene_type "protein_coding"; gene_status "KNOWN"; gene_name "ARID1A"; transcript_type "protein_coding"; transcript_status "KNOWN"; transcript_name "ARID1A-001"; exon_number 8; exon_id "ENSE00001157462.1"; level 2; tag "basic"; tag "appris_candidate_longest"; tag "CCDS"; ccdsid "CCDS285.1"; havana_gene "OTTHUMG00000004004.6"; havana_t…
chr1	HAVANA	exon	27092712	27092857	.	+	.	gene_id "ENSG00000117713.13"; transcript_id "ENST00000324856.7"; gene_type "protein_coding"; gene_status "KNOWN"; gene_name "ARID1A"; transcript_type "protein_coding"; transcript_status "KNOWN"; transcript_name "ARID1A-001"; exon_number 9; exon_id "ENSE00000761096.1"; level 2; tag "basic"; tag "appris_candidate_longest"; tag "CCDS"; ccdsid "CCDS285.1"; havana_gene "OTTHUMG00000004004.6"; havana_t…
chr1	HAVANA	exon	27092948	27093057	.	+	.	gene_id "ENSG00000117713.13"; transcript_id "ENST00000324856.7"; gene_type "protein_coding"; gene_status "KNOWN"; gene_name "ARID1A"; transcript_type "protein_coding"; transcript_status "KNOWN"; transcript_name "ARID1A-001"; exon_number 10; exon_id "ENSE00001349753.1"; level 2; tag "basic"; tag "appris_candidate_longest"; tag "CCDS"; ccdsid "CCDS285.1"; havana_gene "OTTHUMG00000004004.6"; havana_…
chr1	HAVANA	exon	27094281	27094490	.	+	.	gene_id "ENSG00000117713.13"; transcript_id "ENST00000324856.7"; gene_type "protein_coding"; gene_status "KNOWN"; gene_name "ARID1A"; transcript_type "protein_coding"; transcript_status "KNOWN"; transcript_name "ARID1A-001"; exon_number 11; exon_id "ENSE00001349752.1"; level 2; tag "basic"; tag "appris_candidate_longest"; tag "CCDS"; ccdsid "CCDS285.1"; havana_gene "OTTHUMG00000004004.6"; havana_…
chr1	HAVANA	exon	27097610	27097817	.	+	.	gene_id "ENSG00000117713.13"; transcript_id "ENST00000324856.7"; gene_type "protein_coding"; gene_status "KNOWN"; gene_name "ARID1A"; transcript_type "protein_coding"; transcript_status "KNOWN"; transcript_name "ARID1A-001"; exon_number 12; exon_id "ENSE00000872621.1"; level 2; tag "basic"; tag "appris_candidate_longest"; tag "CCDS"; ccdsid "CCDS285.1"; havana_gene "OTTHUMG00000004004.6"; havana_…
chr1	HAVANA	exon	27098991	27099123	.	+	.	gene_id "ENSG00000117713.13"; transcript_id "ENST00000324856.7"; gene_type "protein_coding"; gene_status "KNOWN"; gene_name "ARID1A"; transcript_type "protein_coding"; transcript_status "KNOWN"; transcript_name "ARID1A-001"; exon_number 13; exon_id "ENSE00001227772.3"; level 2; tag "basic"; tag "appris_candidate_longest"; tag "CCDS"; ccdsid "CCDS285.1"; havana_gene "OTTHUMG00000004004.6"; havana_…
chr1	HAVANA	exon	27099303	27099478	.	+	.	gene_id "ENSG00000117713.13"; transcript_id "ENST00000324856.7"; gene_type "protein_coding"; gene_status "KNOWN"; gene_name "ARID1A"; transcript_type "protein_coding"; transcript_status "KNOWN"; transcript_name "ARID1A-001"; exon_number 14; exon_id "ENSE00001227767.1"; level 2; tag "basic"; tag "appris_candidate_longest"; tag "CCDS"; ccdsid "CCDS285.1"; havana_gene "OTTHUMG00000004004.6"; havana_…
chr1	HAVANA	exon	27099837	27099987	.	+	.	gene_id "ENSG00000117713.13"; transcript_id "ENST00000324856.7"; gene_type "protein_coding"; gene_status "KNOWN"; gene_name "ARID1A"; transcript_type "protein_coding"; transcript_status "KNOWN"; transcript_name "ARID1A-001"; exon_number 15; exon_id "ENSE00003672172.1"; level 2; tag "basic"; tag "appris_candidate_longest"; tag "CCDS"; ccdsid "CCDS285.1"; havana_gene "OTTHUMG00000004004.6"; havana_…
chr1	HAVANA	exon	27100071	27100208	.	+	.	gene_id "ENSG00000117713.13"; transcript_id "ENST00000324856.7"; gene_type "protein_coding"; gene_status "KNOWN"; gene_name "ARID1A"; transcript_type "protein_coding"; transcript_status "KNOWN"; transcript_name "ARID1A-001"; exon_number 16; exon_id "ENSE00003589420.1"; level 2; tag "basic"; tag "appris_candidate_longest"; tag "CCDS"; ccdsid "CCDS285.1"; havana_gene "OTTHUMG00000004004.6"; havana_…
chr1	HAVANA	exon	27100293	27100389	.	+	.	gene_id "ENSG00000117713.13"; transcript_id "ENST00000324856.7"; gene_type "protein_coding"; gene_status "KNOWN"; gene_name "ARID1A"; transcript_type "protein_coding"; transcript_status "KNOWN"; transcript_name "ARID1A-001"; exon_number 17; exon_id "ENSE00003460238.1"; level 2; tag "basic"; tag "appris_candidate_longest"; tag "CCDS"; ccdsid "CCDS285.1"; havana_gene "OTTHUMG00000004004.6"; havana_…
chr1	HAVANA	exon	27100820	27101711	.	+	.	gene_id "ENSG00000117713.13"; transcript_id "ENST00000324856.7"; gene_type "protein_coding"; gene_status "KNOWN"; gene_name "ARID1A"; transcript_type "protein_coding"; transcript_status "KNOWN"; transcript_name "ARID1A-001"; exon_number 18; exon_id "ENSE00001349739.1"; level 2; tag "basic"; tag "appris_candidate_longest"; tag "CCDS"; ccdsid "CCDS285.1"; havana_gene "OTTHUMG00000004004.6"; havana_…
chr1	HAVANA	exon	27102068	27102198	.	+	.	gene_id "ENSG00000117713.13"; transcript_id "ENST00000324856.7"; gene_type "protein_coding"; gene_status "KNOWN"; gene_name "ARID1A"; transcript_type "protein_coding"; transcript_status "KNOWN"; transcript_name "ARID1A-001"; exon_number 19; exon_id "ENSE00003552035.1"; level 2; tag "basic"; tag "appris_candidate_longest"; tag "CCDS"; ccdsid "CCDS285.1"; havana_gene "OTTHUMG00000004004.6"; havana_…
chr1	HAVANA	exon	27105514	27108595	.	+	.	gene_id "ENSG00000117713.13"; transcript_id "ENST00000324856.7"; gene_type "protein_coding"; gene_status "KNOWN"; gene_name "ARID1A"; transcript_type "protein_coding"; transcript_status "KNOWN"; transcript_name "ARID1A-001"; exon_number 20; exon_id "ENSE00001883917.1"; level 2; tag "basic"; tag "appris_candidate_longest"; tag "CCDS"; ccdsid "CCDS285.1"; havana_gene "OTTHUMG00000004004.6"; havana_…
chr1	HAVANA	exon	27022895	27024031	.	+	.	gene_id "ENSG00000117713.13"; transcript_id "ENST00000457599.2"; gene_type "protein_coding"; gene_status "KNOWN"; gene_name "ARID1A"; transcript_type "protein_coding"; transcript_status "NOVEL"; transcript_name "ARID1A-002"; exon_number 1; exon_id "ENSE00001349782.6"; level 1; tag "basic"; tag "appris_candidate"; tag "exp_conf"; tag "CCDS"; ccdsid "CCDS44091.1"; havana_gene "OTTHUMG00000004004.6"…
chr1	HAVANA	exon	27056142	27056354	.	+	.	gene_id "ENSG00000117713.13"; transcript_id "ENST00000457599.2"; gene_type "protein_coding"; gene_status "KNOWN"; gene_name "ARID1A"; transcript_type "protein_coding"; transcript_status "NOVEL"; transcript_name "ARID1A-002"; exon_number 2; exon_id "ENSE00003471930.1"; level 1; tag "basic"; tag "appris_candidate"; tag "exp_conf"; tag "CCDS"; ccdsid "CCDS44091.1"; havana_gene "OTTHUMG00000004004.6"…
chr1	HAVANA	exon	27057643	27058095	.	+	.	gene_id "ENSG00000117713.13"; transcript_id "ENST00000457599.2"; gene_type "protein_coding"; gene_status "KNOWN"; gene_name "ARID1A"; transcript_type "protein_coding"; transcript_status "NOVEL"; transcript_name "ARID1A-002"; exon_number 3; exon_id "ENSE00000902180.1"; level 1; tag "basic"; tag "appris_candidate"; tag "exp_conf"; tag "CCDS"; ccdsid "CCDS44091.1"; havana_gene "OTTHUMG00000004004.6"…
chr1	HAVANA	exon	27059167	27059283	.	+	.	gene_id "ENSG00000117713.13"; transcript_id "ENST00000457599.2"; gene_type "protein_coding"; gene_status "KNOWN"; gene_name "ARID1A"; transcript_type "protein_coding"; transcript_status "NOVEL"; transcript_name "ARID1A-002"; exon_number 4; exon_id "ENSE00001227857.1"; level 1; tag "basic"; tag "appris_candidate"; tag "exp_conf"; tag "CCDS"; ccdsid "CCDS44091.1"; havana_gene "OTTHUMG00000004004.6"…
chr1	HAVANA	exon	27087347	27087587	.	+	.	gene_id "ENSG00000117713.13"; transcript_id "ENST00000457599.2"; gene_type "protein_coding"; gene_status "KNOWN"; gene_name "ARID1A"; transcript_type "protein_coding"; transcript_status "NOVEL"; transcript_name "ARID1A-002"; exon_number 5; exon_id "ENSE00001349762.1"; level 1; tag "basic"; tag "appris_candidate"; tag "exp_conf"; tag "CCDS"; ccdsid "CCDS44091.1"; havana_gene "OTTHUMG00000004004.6"…
chr1	HAVANA	exon	27087875	27087964	.	+	.	gene_id "ENSG00000117713.13"; transcript_id "ENST00000457599.2"; gene_type "protein_coding"; gene_status "KNOWN"; gene_name "ARID1A"; transcript_type "protein_coding"; transcript_status "NOVEL"; transcript_name "ARID1A-002"; exon_number 6; exon_id "ENSE00001349761.1"; level 1; tag "basic"; tag "appris_candidate"; tag "exp_conf"; tag "CCDS"; ccdsid "CCDS44091.1"; havana_gene "OTTHUMG00000004004.6"…
chr1	HAVANA	exon	27088643	27088810	.	+	.	gene_id "ENSG00000117713.13"; transcript_id "ENST00000457599.2"; gene_type "protein_coding"; gene_status "KNOWN"; gene_name "ARID1A"; transcript_type "protein_coding"; transcript_status "NOVEL"; transcript_name "ARID1A-002"; exon_number 7; exon_id "ENSE00001349760.1"; level 1; tag "basic"; tag "appris_candidate"; tag "exp_conf"; tag "CCDS"; ccdsid "CCDS44091.1"; havana_gene "OTTHUMG00000004004.6"…
chr1	HAVANA	exon	27089464	27089776	.	+	.	gene_id "ENSG00000117713.13"; transcript_id "ENST00000457599.2"; gene_type "protein_coding"; gene_status "KNOWN"; gene_name "ARID1A"; transcript_type "protein_coding"; transcript_status "NOVEL"; transcript_name "ARID1A-002"; exon_number 8; exon_id "ENSE00001157462.1"; level 1; tag "basic"; tag "appris_candidate"; tag "exp_conf"; tag "CCDS"; ccdsid "CCDS44091.1"; havana_gene "OTTHUMG00000004004.6"…
chr1	HAVANA	exon	27092712	27092857	.	+	.	gene_id "ENSG00000117713.13"; transcript_id "ENST00000457599.2"; gene_type "protein_coding"; gene_status "KNOWN"; gene_name "ARID1A"; transcript_type "protein_coding"; transcript_status "NOVEL"; transcript_name "ARID1A-002"; exon_number 9; exon_id "ENSE00000761096.1"; level 1; tag "basic"; tag "appris_candidate"; tag "exp_conf"; tag "CCDS"; ccdsid "CCDS44091.1"; havana_gene "OTTHUMG00000004004.6"…
chr1	HAVANA	exon	27092948	27093057	.	+	.	gene_id "ENSG00000117713.13"; transcript_id "ENST00000457599.2"; gene_type "protein_coding"; gene_status "KNOWN"; gene_name "ARID1A"; transcript_type "protein_coding"; transcript_status "NOVEL"; transcript_name "ARID1A-002"; exon_number 10; exon_id "ENSE00001349753.1"; level 1; tag "basic"; tag "appris_candidate"; tag "exp_conf"; tag "CCDS"; ccdsid "CCDS44091.1"; havana_gene "OTTHUMG00000004004.6…
chr1	HAVANA	exon	27094281	27094490	.	+	.	gene_id "ENSG00000117713.13"; transcript_id "ENST00000457599.2"; gene_type "protein_coding"; gene_status "KNOWN"; gene_name "ARID1A"; transcript_type "protein_coding"; transcript_status "NOVEL"; transcript_name "ARID1A-002"; exon_number 11; exon_id "ENSE00001349752.1"; level 1; tag "basic"; tag "appris_candidate"; tag "exp_conf"; tag "CCDS"; ccdsid "CCDS44091.1"; havana_gene "OTTHUMG00000004004.6…
chr1	HAVANA	exon	27097610	27097817	.	+	.	gene_id "ENSG00000117713.13"; transcript_id "ENST00000457599.2"; gene_type "protein_coding"; gene_status "KNOWN"; gene_name "ARID1A"; transcript_type "protein_coding"; transcript_status "NOVEL"; transcript_name "ARID1A-002"; exon_number 12; exon_id "ENSE00000872621.1"; level 1; tag "basic"; tag "appris_candidate"; tag "exp_conf"; tag "CCDS"; ccdsid "CCDS44091.1"; havana_gene "OTTHUMG00000004004.6…
chr1	HAVANA	exon	27098991	27099123	.	+	.	gene_id "ENSG00000117713.13"; transcript_id "ENST00000457599.2"; gene_type "protein_coding"; gene_status "KNOWN"; gene_name "ARID1A"; transcript_type "protein_coding"; transcript_status "NOVEL"; transcript_name "ARID1A-002"; exon_number 13; exon_id "ENSE00001227772.3"; level 1; tag "basic"; tag "appris_candidate"; tag "exp_conf"; tag "CCDS"; ccdsid "CCDS44091.1"; havana_gene "OTTHUMG00000004004.6…
chr1	HAVANA	exon	27099303	27099478	.	+	.	gene_id "ENSG00000117713.13"; transcript_id "ENST00000457599.2"; gene_type "protein_coding"; gene_status "KNOWN"; gene_name "ARID1A"; transcript_type "protein_coding"; transcript_status "NOVEL"; transcript_name "ARID1A-002"; exon_number 14; exon_id "ENSE00001227767.1"; level 1; tag "basic"; tag "appris_candidate"; tag "exp_conf"; tag "CCDS"; ccdsid "CCDS44091.1"; havana_gene "OTTHUMG00000004004.6…
chr1	HAVANA	exon	27099837	27099987	.	+	.	gene_id "ENSG00000117713.13"; transcript_id "ENST00000457599.2"; gene_type "protein_coding"; gene_status "KNOWN"; gene_name "ARID1A"; transcript_type "protein_coding"; transcript_status "NOVEL"; transcript_name "ARID1A-002"; exon_number 15; exon_id "ENSE00003672172.1"; level 1; tag "basic"; tag "appris_candidate"; tag "exp_conf"; tag "CCDS"; ccdsid "CCDS44091.1"; havana_gene "OTTHUMG00000004004.6…
chr1	HAVANA	exon	27100071	27100208	.	+	.	gene_id "ENSG00000117713.13"; transcript_id "ENST00000457599.2"; gene_type "protein_coding"; gene_status "KNOWN"; gene_name "ARID1A"; transcript_type "protein_coding"; transcript_status "NOVEL"; transcript_name "ARID1A-002"; exon_number 16; exon_id "ENSE00003589420.1"; level 1; tag "basic"; tag "appris_candidate"; tag "exp_conf"; tag "CCDS"; ccdsid "CCDS44091.1"; havana_gene "OTTHUMG00000004004.6…
chr1	HAVANA	exon	27100293	27100389	.	+	.	gene_id "ENSG00000117713.13"; transcript_id "ENST00000457599.2"; gene_type "protein_coding"; gene_status "KNOWN"; gene_name "ARID1A"; transcript_type "protein_coding"; transcript_status "NOVEL"; transcript_name "ARID1A-002"; exon_number 17; exon_id "ENSE00003460238.1"; level 1; tag "basic"; tag "appris_candidate"; tag "exp_conf"; tag "CCDS"; ccdsid "CCDS44091.1"; havana_gene "OTTHUMG00000004004.6…
chr1	HAVANA	exon	27101471	27101711	.	+	.	gene_id "ENSG00000117713.13"; transcript_id "ENST00000457599.2"; gene_type "protein_coding"; gene_status "KNOWN"; gene_name "ARID1A"; transcript_type "protein_coding"; transcript_status "NOVEL"; transcript_name "ARID1A-002"; exon_number 18; exon_id "ENSE00001462606.1"; level 1; tag "basic"; tag "appris_candidate"; tag "exp_conf"; tag "CCDS"; ccdsid "CCDS44091.1"; havana_gene "OTTHUMG00000004004.6…
chr1	HAVANA	exon	27102068	27102198	.	+	.	gene_id "ENSG00000117713.13"; transcript_id "ENST00000457599.2"; gene_type "protein_coding"; gene_status "KNOWN"; gene_name "ARID1A"; transcript_type "protein_coding"; transcript_status "NOVEL"; transcript_name "ARID1A-002"; exon_number 19; exon_id "ENSE00003552035.1"; level 1; tag "basic"; tag "appris_candidate"; tag "exp_conf"; tag "CCDS"; ccdsid "CCDS44091.1"; havana_gene "OTTHUMG00000004004.6…
chr1	HAVANA	exon	27105514	27107308	.	+	.	gene_id "ENSG00000117713.13"; transcript_id "ENST00000457599.2"; gene_type "protein_coding"; gene_status "KNOWN"; gene_name "ARID1A"; transcript_type "protein_coding"; transcript_status "NOVEL"; transcript_name "ARID1A-002"; exon_number 20; exon_id "ENSE00001462605.1"; level 1; tag "basic"; tag "appris_candidate"; tag "exp_conf"; tag "CCDS"; ccdsid "CCDS44091.1"; havana_gene "OTTHUMG00000004004.6…
chr1	HAVANA	exon	27226483	27226957	.	-	.	gene_id "ENSG00000198746.8"; transcript_id "ENST00000361720.5"; gene_type "protein_coding"; gene_status "KNOWN"; gene_name "GPATCH3"; transcript_type "protein_coding"; transcript_status "KNOWN"; transcript_name "GPATCH3-001"; exon_number 1; exon_id "ENSE00001866288.1"; level 2; tag "basic"; tag "appris_principal"; tag "CCDS"; ccdsid "CCDS290.1"; havana_gene "OTTHUMG00000004229.2"; havana_transcri…
chr1	HAVANA	exon	27223792	27224216	.	-	.	gene_id "ENSG00000198746.8"; transcript_id "ENST00000361720.5"; gene_type "protein_coding"; gene_status "KNOWN"; gene_name "GPATCH3"; transcript_type "protein_coding"; transcript_status "KNOWN"; transcript_name "GPATCH3-001"; exon_number 2; exon_id "ENSE00001649845.1"; level 2; tag "basic"; tag "appris_principal"; tag "CCDS"; ccdsid "CCDS290.1"; havana_gene "OTTHUMG00000004229.2"; havana_transcri…
chr1	HAVANA	exon	27220727	27220901	.	-	.	gene_id "ENSG00000198746.8"; transcript_id "ENST00000361720.5"; gene_type "protein_coding"; gene_status "KNOWN"; gene_name "GPATCH3"; transcript_type "protein_coding"; transcript_status "KNOWN"; transcript_name "GPATCH3-001"; exon_number 3; exon_id "ENSE00000956138.1"; level 2; tag "basic"; tag "appris_principal"; tag "CCDS"; ccdsid "CCDS290.1"; havana_gene "OTTHUMG00000004229.2"; havana_transcri…
chr1	HAVANA	exon	27219880	27219939	.	-	.	gene_id "ENSG00000198746.8"; transcript_id "ENST00000361720.5"; gene_type "protein_coding"; gene_status "KNOWN"; gene_name "GPATCH3"; transcript_type "protein_coding"; transcript_status "KNOWN"; transcript_name "GPATCH3-001"; exon_number 4; exon_id "ENSE00000956139.1"; level 2; tag "basic"; tag "appris_principal"; tag "CCDS"; ccdsid "CCDS290.1"; havana_gene "OTTHUMG00000004229.2"; havana_transcri…
chr1	HAVANA	exon	27219161	27219282	.	-	.	gene_id "ENSG00000198746.8"; transcript_id "ENST00000361720.5"; gene_type "protein_coding"; gene_status "KNOWN"; gene_name "GPATCH3"; transcript_type "protein_coding"; transcript_status "KNOWN"; transcript_name "GPATCH3-001"; exon_number 5; exon_id "ENSE00000956140.1"; level 2; tag "basic"; tag "appris_principal"; tag "CCDS"; ccdsid "CCDS290.1"; havana_gene "OTTHUMG00000004229.2"; havana_transcri…
chr1	HAVANA	exon	27218902	27219029	.	-	.	gene_id "ENSG00000198746.8"; transcript_id "ENST00000361720.5"; gene_type "protein_coding"; gene_status "KNOWN"; gene_name "GPATCH3"; transcript_type "protein_coding"; transcript_status "KNOWN"; transcript_name "GPATCH3-001"; exon_number 6; exon_id "ENSE00000956141.1"; level 2; tag "basic"; tag "appris_principal"; tag "CCDS"; ccdsid "CCDS290.1"; havana_gene "OTTHUMG00000004229.2"; havana_transcri…
chr1	HAVANA	exon	27216980	27217717	.	-	.	gene_id "ENSG00000198746.8"; transcript_id "ENST00000361720.5"; gene_type "protein_coding"; gene_status "KNOWN"; gene_name "GPATCH3"; transcript_type "protein_coding"; transcript_status "KNOWN"; transcript_name "GPATCH3-001"; exon_number 7; exon_id "ENSE00001224291.2"; level 2; tag "basic"; tag "appris_principal"; tag "CCDS"; ccdsid "CCDS290.1"; havana_gene "OTTHUMG00000004229.2"; havana_transcri…
chr1	HAVANA	exon	27320810	27321121	.	+	.	gene_id "ENSG00000253368.3"; transcript_id "ENST00000531285.1"; gene_type "protein_coding"; gene_status "KNOWN"; gene_name "TRNP1"; transcript_type "protein_coding"; transcript_status "KNOWN"; transcript_name "TRNP1-002"; exon_number 1; exon_id "ENSE00002201675.1"; level 2; tag "alternative_3_UTR"; tag "NMD_exception"; tag "mRNA_start_NF"; tag "cds_start_NF"; havana_gene "OTTHUMG00000004277.4"; h…
chr1	HAVANA	exon	27326338	27326600	.	+	.	gene_id "ENSG00000253368.3"; transcript_id "ENST00000531285.1"; gene_type "protein_coding"; gene_status "KNOWN"; gene_name "TRNP1"; transcript_type "protein_coding"; transcript_status "KNOWN"; transcript_name "TRNP1-002"; exon_number 2; exon_id "ENSE00002170077.1"; level 2; tag "alternative_3_UTR"; tag "NMD_exception"; tag "mRNA_start_NF"; tag "cds_start_NF"; havana_gene "OTTHUMG00000004277.4"; h…
chr1	HAVANA	exon	27701219	27701315	.	-	.	gene_id "ENSG00000142748.8"; transcript_id "ENST00000270879.4"; gene_type "protein_coding"; gene_status "KNOWN"; gene_name "FCN3"; transcript_type "protein_coding"; transcript_status "KNOWN"; transcript_name "FCN3-001"; exon_number 1; exon_id "ENSE00001153243.3"; level 2; tag "basic"; tag "appris_candidate_longest"; tag "CCDS"; ccdsid "CCDS300.1"; havana_gene "OTTHUMG00000005722.2"; havana_transc…
chr1	HAVANA	exon	27700847	27700942	.	-	.	gene_id "ENSG00000142748.8"; transcript_id "ENST00000270879.4"; gene_type "protein_coding"; gene_status "KNOWN"; gene_name "FCN3"; transcript_type "protein_coding"; transcript_status "KNOWN"; transcript_name "FCN3-001"; exon_number 2; exon_id "ENSE00000956155.1"; level 2; tag "basic"; tag "appris_candidate_longest"; tag "CCDS"; ccdsid "CCDS300.1"; havana_gene "OTTHUMG00000005722.2"; havana_transc…
chr1	HAVANA	exon	27700456	27700500	.	-	.	gene_id "ENSG00000142748.8"; transcript_id "ENST00000270879.4"; gene_type "protein_coding"; gene_status "KNOWN"; gene_name "FCN3"; transcript_type "protein_coding"; transcript_status "KNOWN"; transcript_name "FCN3-001"; exon_number 3; exon_id "ENSE00000956156.1"; level 2; tag "basic"; tag "appris_candidate_longest"; tag "CCDS"; ccdsid "CCDS300.1"; havana_gene "OTTHUMG00000005722.2"; havana_transc…
chr1	HAVANA	exon	27699979	27700011	.	-	.	gene_id "ENSG00000142748.8"; transcript_id "ENST00000270879.4"; gene_type "protein_coding"; gene_status "KNOWN"; gene_name "FCN3"; transcript_type "protein_coding"; transcript_status "KNOWN"; transcript_name "FCN3-001"; exon_number 4; exon_id "ENSE00000956157.1"; level 2; tag "basic"; tag "appris_candidate_longest"; tag "CCDS"; ccdsid "CCDS300.1"; havana_gene "OTTHUMG00000005722.2"; havana_transc…
chr1	HAVANA	exon	27699627	27699754	.	-	.	gene_id "ENSG00000142748.8"; transcript_id "ENST00000270879.4"; gene_type "protein_coding"; gene_status "KNOWN"; gene_name "FCN3"; transcript_type "protein_coding"; transcript_status "KNOWN"; transcript_name "FCN3-001"; exon_number 5; exon_id "ENSE00000956158.1"; level 2; tag "basic"; tag "appris_candidate_longest"; tag "CCDS"; ccdsid "CCDS300.1"; havana_gene "OTTHUMG00000005722.2"; havana_transc…
chr1	HAVANA	exon	27697334	27697463	.	-	.	gene_id "ENSG00000142748.8"; transcript_id "ENST00000270879.4"; gene_type "protein_coding"; gene_status "KNOWN"; gene_name "FCN3"; transcript_type "protein_coding"; transcript_status "KNOWN"; transcript_name "FCN3-001"; exon_number 6; exon_id "ENSE00003525283.1"; level 2; tag "basic"; tag "appris_candidate_longest"; tag "CCDS"; ccdsid "CCDS300.1"; havana_gene "OTTHUMG00000005722.2"; havana_transc…
chr1	HAVANA	exon	27697087	27697221	.	-	.	gene_id "ENSG00000142748.8"; transcript_id "ENST00000270879.4"; gene_type "protein_coding"; gene_status "KNOWN"; gene_name "FCN3"; transcript_type "protein_coding"; transcript_status "KNOWN"; transcript_name "FCN3-001"; exon_number 7; exon_id "ENSE00000956160.1"; level 2; tag "basic"; tag "appris_candidate_longest"; tag "CCDS"; ccdsid "CCDS300.1"; havana_gene "OTTHUMG00000005722.2"; havana_transc…
chr1	HAVANA	exon	27695603	27695968	.	-	.	gene_id "ENSG00000142748.8"; transcript_id "ENST00000270879.4"; gene_type "protein_coding"; gene_status "KNOWN"; gene_name "FCN3"; transcript_type "protein_coding"; transcript_status "KNOWN"; transcript_name "FCN3-001"; exon_number 8; exon_id "ENSE00001037666.5"; level 2; tag "basic"; tag "appris_candidate_longest"; tag "CCDS"; ccdsid "CCDS300.1"; havana_gene "OTTHUMG00000005722.2"; havana_transc…
chr1	HAVANA	exon	27709642	27709870	.	-	.	gene_id "ENSG00000174950.6"; transcript_id "ENST00000374030.1"; gene_type "protein_coding"; gene_status "KNOWN"; gene_name "CD164L2"; transcript_type "protein_coding"; transcript_status "KNOWN"; transcript_name "CD164L2-001"; exon_number 1; exon_id "ENSE00001462200.1"; level 2; tag "basic"; tag "appris_candidate_longest"; havana_gene "OTTHUMG00000003395.2"; havana_transcript "OTTHUMT00000009518.1…
chr1	HAVANA	exon	27708990	27709157	.	-	.	gene_id "ENSG00000174950.6"; transcript_id "ENST00000374030.1"; gene_type "protein_coding"; gene_status "KNOWN"; gene_name "CD164L2"; transcript_type "protein_coding"; transcript_status "KNOWN"; transcript_name "CD164L2-001"; exon_number 2; exon_id "ENSE00001206453.1"; level 2; tag "basic"; tag "appris_candidate_longest"; havana_gene "OTTHUMG00000003395.2"; havana_transcript "OTTHUMT00000009518.1…
chr1	HAVANA	exon	27708818	27708889	.	-	.	gene_id "ENSG00000174950.6"; transcript_id "ENST00000374030.1"; gene_type "protein_coding"; gene_status "KNOWN"; gene_name "CD164L2"; transcript_type "protein_coding"; transcript_status "KNOWN"; transcript_name "CD164L2-001"; exon_number 3; exon_id "ENSE00001206451.1"; level 2; tag "basic"; tag "appris_candidate_longest"; havana_gene "OTTHUMG00000003395.2"; havana_transcript "OTTHUMT00000009518.1…
chr1	HAVANA	exon	27708270	27708314	.	-	.	gene_id "ENSG00000174950.6"; transcript_id "ENST00000374030.1"; gene_type "protein_coding"; gene_status "KNOWN"; gene_name "CD164L2"; transcript_type "protein_coding"; transcript_status "KNOWN"; transcript_name "CD164L2-001"; exon_number 4; exon_id "ENSE00001329364.1"; level 2; tag "basic"; tag "appris_candidate_longest"; havana_gene "OTTHUMG00000003395.2"; havana_transcript "OTTHUMT00000009518.1…
chr1	HAVANA	exon	27706541	27706685	.	-	.	gene_id "ENSG00000174950.6"; transcript_id "ENST00000374030.1"; gene_type "protein_coding"; gene_status "KNOWN"; gene_name "CD164L2"; transcript_type "protein_coding"; transcript_status "KNOWN"; transcript_name "CD164L2-001"; exon_number 5; exon_id "ENSE00001462199.1"; level 2; tag "basic"; tag "appris_candidate_longest"; havana_gene "OTTHUMG00000003395.2"; havana_transcript "OTTHUMT00000009518.1…
chr1	HAVANA	exon	27705666	27705999	.	-	.	gene_id "ENSG00000174950.6"; transcript_id "ENST00000374030.1"; gene_type "protein_coding"; gene_status "KNOWN"; gene_name "CD164L2"; transcript_type "protein_coding"; transcript_status "KNOWN"; transcript_name "CD164L2-001"; exon_number 6; exon_id "ENSE00001462198.1"; level 2; tag "basic"; tag "appris_candidate_longest"; havana_gene "OTTHUMG00000003395.2"; havana_transcript "OTTHUMT00000009518.1…
chr1	HAVANA	exon	27950202	27950573	.	-	.	gene_id "ENSG00000000938.8"; transcript_id "ENST00000374004.1"; gene_type "protein_coding"; gene_status "KNOWN"; gene_name "FGR"; transcript_type "protein_coding"; transcript_status "KNOWN"; transcript_name "FGR-004"; exon_number 1; exon_id "ENSE00001462124.1"; level 2; tag "alternative_5_UTR"; tag "basic"; tag "appris_principal"; tag "CCDS"; ccdsid "CCDS305.1"; havana_gene "OTTHUMG00000003516.1"…
chr1	HAVANA	exon	27949553	27949655	.	-	.	gene_id "ENSG00000000938.8"; transcript_id "ENST00000374004.1"; gene_type "protein_coding"; gene_status "KNOWN"; gene_name "FGR"; transcript_type "protein_coding"; transcript_status "KNOWN"; transcript_name "FGR-004"; exon_number 2; exon_id "ENSE00000761811.1"; level 2; tag "alternative_5_UTR"; tag "basic"; tag "appris_principal"; tag "CCDS"; ccdsid "CCDS305.1"; havana_gene "OTTHUMG00000003516.1"…
chr1	HAVANA	exon	27948070	27948168	.	-	.	gene_id "ENSG00000000938.8"; transcript_id "ENST00000374004.1"; gene_type "protein_coding"; gene_status "KNOWN"; gene_name "FGR"; transcript_type "protein_coding"; transcript_status "KNOWN"; transcript_name "FGR-004"; exon_number 3; exon_id "ENSE00000761813.1"; level 2; tag "alternative_5_UTR"; tag "basic"; tag "appris_principal"; tag "CCDS"; ccdsid "CCDS305.1"; havana_gene "OTTHUMG00000003516.1"…
chr1	HAVANA	exon	27943704	27943807	.	-	.	gene_id "ENSG00000000938.8"; transcript_id "ENST00000374004.1"; gene_type "protein_coding"; gene_status "KNOWN"; gene_name "FGR"; transcript_type "protein_coding"; transcript_status "KNOWN"; transcript_name "FGR-004"; exon_number 4; exon_id "ENSE00000761815.1"; level 2; tag "alternative_5_UTR"; tag "basic"; tag "appris_principal"; tag "CCDS"; ccdsid "CCDS305.1"; havana_gene "OTTHUMG00000003516.1"…
chr1	HAVANA	exon	27943368	27943517	.	-	.	gene_id "ENSG00000000938.8"; transcript_id "ENST00000374004.1"; gene_type "protein_coding"; gene_status "KNOWN"; gene_name "FGR"; transcript_type "protein_coding"; transcript_status "KNOWN"; transcript_name "FGR-004"; exon_number 5; exon_id "ENSE00000761817.1"; level 2; tag "alternative_5_UTR"; tag "basic"; tag "appris_principal"; tag "CCDS"; ccdsid "CCDS305.1"; havana_gene "OTTHUMG00000003516.1"…
chr1	HAVANA	exon	27942200	27942355	.	-	.	gene_id "ENSG00000000938.8"; transcript_id "ENST00000374004.1"; gene_type "protein_coding"; gene_status "KNOWN"; gene_name "FGR"; transcript_type "protein_coding"; transcript_status "KNOWN"; transcript_name "FGR-004"; exon_number 6; exon_id "ENSE00000761819.1"; level 2; tag "alternative_5_UTR"; tag "basic"; tag "appris_principal"; tag "CCDS"; ccdsid "CCDS305.1"; havana_gene "OTTHUMG00000003516.1"…
chr1	HAVANA	exon	27941945	27942124	.	-	.	gene_id "ENSG00000000938.8"; transcript_id "ENST00000374004.1"; gene_type "protein_coding"; gene_status "KNOWN"; gene_name "FGR"; transcript_type "protein_coding"; transcript_status "KNOWN"; transcript_name "FGR-004"; exon_number 7; exon_id "ENSE00000866729.1"; level 2; tag "alternative_5_UTR"; tag "basic"; tag "appris_principal"; tag "CCDS"; ccdsid "CCDS305.1"; havana_gene "OTTHUMG00000003516.1"…
chr1	HAVANA	exon	27941361	27941437	.	-	.	gene_id "ENSG00000000938.8"; transcript_id "ENST00000374004.1"; gene_type "protein_coding"; gene_status "KNOWN"; gene_name "FGR"; transcript_type "protein_coding"; transcript_status "KNOWN"; transcript_name "FGR-004"; exon_number 8; exon_id "ENSE00003329774.1"; level 2; tag "alternative_5_UTR"; tag "basic"; tag "appris_principal"; tag "CCDS"; ccdsid "CCDS305.1"; havana_gene "OTTHUMG00000003516.1"…
chr1	HAVANA	exon	27940941	27941094	.	-	.	gene_id "ENSG00000000938.8"; transcript_id "ENST00000374004.1"; gene_type "protein_coding"; gene_status "KNOWN"; gene_name "FGR"; transcript_type "protein_coding"; transcript_status "KNOWN"; transcript_name "FGR-004"; exon_number 9; exon_id "ENSE00003309671.1"; level 2; tag "alternative_5_UTR"; tag "basic"; tag "appris_principal"; tag "CCDS"; ccdsid "CCDS305.1"; havana_gene "OTTHUMG00000003516.1"…
chr1	HAVANA	exon	27939730	27939861	.	-	.	gene_id "ENSG00000000938.8"; transcript_id "ENST00000374004.1"; gene_type "protein_coding"; gene_status "KNOWN"; gene_name "FGR"; transcript_type "protein_coding"; transcript_status "KNOWN"; transcript_name "FGR-004"; exon_number 10; exon_id "ENSE00003384215.1"; level 2; tag "alternative_5_UTR"; tag "basic"; tag "appris_principal"; tag "CCDS"; ccdsid "CCDS305.1"; havana_gene "OTTHUMG00000003516.1…
chr1	HAVANA	exon	27938811	27939633	.	-	.	gene_id "ENSG00000000938.8"; transcript_id "ENST00000374004.1"; gene_type "protein_coding"; gene_status "KNOWN"; gene_name "FGR"; transcript_type "protein_coding"; transcript_status "KNOWN"; transcript_name "FGR-004"; exon_number 11; exon_id "ENSE00003268347.1"; level 2; tag "alternative_5_UTR"; tag "basic"; tag "appris_principal"; tag "CCDS"; ccdsid "CCDS305.1"; havana_gene "OTTHUMG00000003516.1…
chr1	HAVANA	exon	28052490	28052672	.	+	.	gene_id "ENSG00000009780.11"; transcript_id "ENST00000373954.6"; gene_type "protein_coding"; gene_status "KNOWN"; gene_name "FAM76A"; transcript_type "protein_coding"; transcript_status "KNOWN"; transcript_name "FAM76A-001"; exon_number 1; exon_id "ENSE00001206834.1"; level 2; tag "basic"; tag "appris_candidate_longest"; tag "CCDS"; ccdsid "CCDS309.1"; havana_gene "OTTHUMG00000003729.3"; havana_t…
chr1	HAVANA	exon	28053983	28054047	.	+	.	gene_id "ENSG00000009780.11"; transcript_id "ENST00000373954.6"; gene_type "protein_coding"; gene_status "KNOWN"; gene_name "FAM76A"; transcript_type "protein_coding"; transcript_status "KNOWN"; transcript_name "FAM76A-001"; exon_number 2; exon_id "ENSE00001625313.1"; level 2; tag "basic"; tag "appris_candidate_longest"; tag "CCDS"; ccdsid "CCDS309.1"; havana_gene "OTTHUMG00000003729.3"; havana_t…
chr1	HAVANA	exon	28059114	28059168	.	+	.	gene_id "ENSG00000009780.11"; transcript_id "ENST00000373954.6"; gene_type "protein_coding"; gene_status "KNOWN"; gene_name "FAM76A"; transcript_type "protein_coding"; transcript_status "KNOWN"; transcript_name "FAM76A-001"; exon_number 3; exon_id "ENSE00000327880.1"; level 2; tag "basic"; tag "appris_candidate_longest"; tag "CCDS"; ccdsid "CCDS309.1"; havana_gene "OTTHUMG00000003729.3"; havana_t…
chr1	HAVANA	exon	28060542	28060694	.	+	.	gene_id "ENSG00000009780.11"; transcript_id "ENST00000373954.6"; gene_type "protein_coding"; gene_status "KNOWN"; gene_name "FAM76A"; transcript_type "protein_coding"; transcript_status "KNOWN"; transcript_name "FAM76A-001"; exon_number 4; exon_id "ENSE00000866716.1"; level 2; tag "basic"; tag "appris_candidate_longest"; tag "CCDS"; ccdsid "CCDS309.1"; havana_gene "OTTHUMG00000003729.3"; havana_t…
chr1	HAVANA	exon	28071165	28071322	.	+	.	gene_id "ENSG00000009780.11"; transcript_id "ENST00000373954.6"; gene_type "protein_coding"; gene_status "KNOWN"; gene_name "FAM76A"; transcript_type "protein_coding"; transcript_status "KNOWN"; transcript_name "FAM76A-001"; exon_number 5; exon_id "ENSE00000761780.1"; level 2; tag "basic"; tag "appris_candidate_longest"; tag "CCDS"; ccdsid "CCDS309.1"; havana_gene "OTTHUMG00000003729.3"; havana_t…
chr1	HAVANA	exon	28075579	28075665	.	+	.	gene_id "ENSG00000009780.11"; transcript_id "ENST00000373954.6"; gene_type "protein_coding"; gene_status "KNOWN"; gene_name "FAM76A"; transcript_type "protein_coding"; transcript_status "KNOWN"; transcript_name "FAM76A-001"; exon_number 6; exon_id "ENSE00000761753.1"; level 2; tag "basic"; tag "appris_candidate_longest"; tag "CCDS"; ccdsid "CCDS309.1"; havana_gene "OTTHUMG00000003729.3"; havana_t…
chr1	HAVANA	exon	28081706	28081841	.	+	.	gene_id "ENSG00000009780.11"; transcript_id "ENST00000373954.6"; gene_type "protein_coding"; gene_status "KNOWN"; gene_name "FAM76A"; transcript_type "protein_coding"; transcript_status "KNOWN"; transcript_name "FAM76A-001"; exon_number 7; exon_id "ENSE00000866714.1"; level 2; tag "basic"; tag "appris_candidate_longest"; tag "CCDS"; ccdsid "CCDS309.1"; havana_gene "OTTHUMG00000003729.3"; havana_t…
chr1	HAVANA	exon	28086037	28086138	.	+	.	gene_id "ENSG00000009780.11"; transcript_id "ENST00000373954.6"; gene_type "protein_coding"; gene_status "KNOWN"; gene_name "FAM76A"; transcript_type "protein_coding"; transcript_status "KNOWN"; transcript_name "FAM76A-001"; exon_number 8; exon_id "ENSE00000761751.1"; level 2; tag "basic"; tag "appris_candidate_longest"; tag "CCDS"; ccdsid "CCDS309.1"; havana_gene "OTTHUMG00000003729.3"; havana_t…
chr1	HAVANA	exon	28087006	28089633	.	+	.	gene_id "ENSG00000009780.11"; transcript_id "ENST00000373954.6"; gene_type "protein_coding"; gene_status "KNOWN"; gene_name "FAM76A"; transcript_type "protein_coding"; transcript_status "KNOWN"; transcript_name "FAM76A-001"; exon_number 9; exon_id "ENSE00001287810.6"; level 2; tag "basic"; tag "appris_candidate_longest"; tag "CCDS"; ccdsid "CCDS309.1"; havana_gene "OTTHUMG00000003729.3"; havana_t…
chr1	ENSEMBL	exon	28415035	28415115	.	-	.	gene_id "ENSG00000158161.11"; transcript_id "ENST00000436342.2"; gene_type "protein_coding"; gene_status "KNOWN"; gene_name "EYA3"; transcript_type "protein_coding"; transcript_status "KNOWN"; transcript_name "EYA3-201"; exon_number 1; exon_id "ENSE00002306095.1"; level 3; tag "basic"; havana_gene "OTTHUMG00000003916.1";
chr1	ENSEMBL	exon	28384505	28384605	.	-	.	gene_id "ENSG00000158161.11"; transcript_id "ENST00000436342.2"; gene_type "protein_coding"; gene_status "KNOWN"; gene_name "EYA3"; transcript_type "protein_coding"; transcript_status "KNOWN"; transcript_name "EYA3-201"; exon_number 2; exon_id "ENSE00003545634.1"; level 3; tag "basic"; havana_gene "OTTHUMG00000003916.1";
chr1	ENSEMBL	exon	28374894	28374937	.	-	.	gene_id "ENSG00000158161.11"; transcript_id "ENST00000436342.2"; gene_type "protein_coding"; gene_status "KNOWN"; gene_name "EYA3"; transcript_type "protein_coding"; transcript_status "KNOWN"; transcript_name "EYA3-201"; exon_number 3; exon_id "ENSE00003644788.1"; level 3; tag "basic"; havana_gene "OTTHUMG00000003916.1";
chr1	ENSEMBL	exon	28369082	28369161	.	-	.	gene_id "ENSG00000158161.11"; transcript_id "ENST00000436342.2"; gene_type "protein_coding"; gene_status "KNOWN"; gene_name "EYA3"; transcript_type "protein_coding"; transcript_status "KNOWN"; transcript_name "EYA3-201"; exon_number 4; exon_id "ENSE00003559468.1"; level 3; tag "basic"; havana_gene "OTTHUMG00000003916.1";
chr1	ENSEMBL	exon	28365350	28365416	.	-	.	gene_id "ENSG00000158161.11"; transcript_id "ENST00000436342.2"; gene_type "protein_coding"; gene_status "KNOWN"; gene_name "EYA3"; transcript_type "protein_coding"; transcript_status "KNOWN"; transcript_name "EYA3-201"; exon_number 5; exon_id "ENSE00003523596.1"; level 3; tag "basic"; havana_gene "OTTHUMG00000003916.1";
chr1	ENSEMBL	exon	28362055	28362191	.	-	.	gene_id "ENSG00000158161.11"; transcript_id "ENST00000436342.2"; gene_type "protein_coding"; gene_status "KNOWN"; gene_name "EYA3"; transcript_type "protein_coding"; transcript_status "KNOWN"; transcript_name "EYA3-201"; exon_number 6; exon_id "ENSE00003493136.1"; level 3; tag "basic"; havana_gene "OTTHUMG00000003916.1";
chr1	ENSEMBL	exon	28354300	28354437	.	-	.	gene_id "ENSG00000158161.11"; transcript_id "ENST00000436342.2"; gene_type "protein_coding"; gene_status "KNOWN"; gene_name "EYA3"; transcript_type "protein_coding"; transcript_status "KNOWN"; transcript_name "EYA3-201"; exon_number 7; exon_id "ENSE00003536857.1"; level 3; tag "basic"; havana_gene "OTTHUMG00000003916.1";
chr1	ENSEMBL	exon	28343665	28343750	.	-	.	gene_id "ENSG00000158161.11"; transcript_id "ENST00000436342.2"; gene_type "protein_coding"; gene_status "KNOWN"; gene_name "EYA3"; transcript_type "protein_coding"; transcript_status "KNOWN"; transcript_name "EYA3-201"; exon_number 8; exon_id "ENSE00003593064.1"; level 3; tag "basic"; havana_gene "OTTHUMG00000003916.1";
chr1	ENSEMBL	exon	28339622	28339805	.	-	.	gene_id "ENSG00000158161.11"; transcript_id "ENST00000436342.2"; gene_type "protein_coding"; gene_status "KNOWN"; gene_name "EYA3"; transcript_type "protein_coding"; transcript_status "KNOWN"; transcript_name "EYA3-201"; exon_number 9; exon_id "ENSE00003670115.1"; level 3; tag "basic"; havana_gene "OTTHUMG00000003916.1";
chr1	ENSEMBL	exon	28337458	28337597	.	-	.	gene_id "ENSG00000158161.11"; transcript_id "ENST00000436342.2"; gene_type "protein_coding"; gene_status "KNOWN"; gene_name "EYA3"; transcript_type "protein_coding"; transcript_status "KNOWN"; transcript_name "EYA3-201"; exon_number 10; exon_id "ENSE00003559336.1"; level 3; tag "basic"; havana_gene "OTTHUMG00000003916.1";
chr1	ENSEMBL	exon	28330847	28330930	.	-	.	gene_id "ENSG00000158161.11"; transcript_id "ENST00000436342.2"; gene_type "protein_coding"; gene_status "KNOWN"; gene_name "EYA3"; transcript_type "protein_coding"; transcript_status "KNOWN"; transcript_name "EYA3-201"; exon_number 11; exon_id "ENSE00003644087.1"; level 3; tag "basic"; havana_gene "OTTHUMG00000003916.1";
chr1	ENSEMBL	exon	28326471	28326560	.	-	.	gene_id "ENSG00000158161.11"; transcript_id "ENST00000436342.2"; gene_type "protein_coding"; gene_status "KNOWN"; gene_name "EYA3"; transcript_type "protein_coding"; transcript_status "KNOWN"; transcript_name "EYA3-201"; exon_number 12; exon_id "ENSE00003572504.1"; level 3; tag "basic"; havana_gene "OTTHUMG00000003916.1";
chr1	ENSEMBL	exon	28323831	28323889	.	-	.	gene_id "ENSG00000158161.11"; transcript_id "ENST00000436342.2"; gene_type "protein_coding"; gene_status "KNOWN"; gene_name "EYA3"; transcript_type "protein_coding"; transcript_status "KNOWN"; transcript_name "EYA3-201"; exon_number 13; exon_id "ENSE00003547634.1"; level 3; tag "basic"; havana_gene "OTTHUMG00000003916.1";
chr1	ENSEMBL	exon	28319911	28320071	.	-	.	gene_id "ENSG00000158161.11"; transcript_id "ENST00000436342.2"; gene_type "protein_coding"; gene_status "KNOWN"; gene_name "EYA3"; transcript_type "protein_coding"; transcript_status "KNOWN"; transcript_name "EYA3-201"; exon_number 14; exon_id "ENSE00003643252.1"; level 3; tag "basic"; havana_gene "OTTHUMG00000003916.1";
chr1	ENSEMBL	exon	28316208	28316322	.	-	.	gene_id "ENSG00000158161.11"; transcript_id "ENST00000436342.2"; gene_type "protein_coding"; gene_status "KNOWN"; gene_name "EYA3"; transcript_type "protein_coding"; transcript_status "KNOWN"; transcript_name "EYA3-201"; exon_number 15; exon_id "ENSE00003676403.1"; level 3; tag "basic"; havana_gene "OTTHUMG00000003916.1";
chr1	ENSEMBL	exon	28315046	28315167	.	-	.	gene_id "ENSG00000158161.11"; transcript_id "ENST00000436342.2"; gene_type "protein_coding"; gene_status "KNOWN"; gene_name "EYA3"; transcript_type "protein_coding"; transcript_status "KNOWN"; transcript_name "EYA3-201"; exon_number 16; exon_id "ENSE00001342083.1"; level 3; tag "basic"; havana_gene "OTTHUMG00000003916.1";
chr1	ENSEMBL	exon	28304885	28304985	.	-	.	gene_id "ENSG00000158161.11"; transcript_id "ENST00000436342.2"; gene_type "protein_coding"; gene_status "KNOWN"; gene_name "EYA3"; transcript_type "protein_coding"; transcript_status "KNOWN"; transcript_name "EYA3-201"; exon_number 17; exon_id "ENSE00000896307.1"; level 3; tag "basic"; havana_gene "OTTHUMG00000003916.1";
chr1	ENSEMBL	exon	28296858	28301057	.	-	.	gene_id "ENSG00000158161.11"; transcript_id "ENST00000436342.2"; gene_type "protein_coding"; gene_status "KNOWN"; gene_name "EYA3"; transcript_type "protein_coding"; transcript_status "KNOWN"; transcript_name "EYA3-201"; exon_number 18; exon_id "ENSE00002291234.1"; level 3; tag "basic"; havana_gene "OTTHUMG00000003916.1";
chr1	HAVANA	exon	28559432	28559536	.	-	.	gene_id "ENSG00000126698.6"; transcript_id "ENST00000263697.4"; gene_type "protein_coding"; gene_status "KNOWN"; gene_name "DNAJC8"; transcript_type "protein_coding"; transcript_status "KNOWN"; transcript_name "DNAJC8-001"; exon_number 1; exon_id "ENSE00003633284.1"; level 2; tag "basic"; tag "appris_principal"; tag "CCDS"; ccdsid "CCDS41292.1"; havana_gene "OTTHUMG00000003538.2"; havana_transcri…
chr1	HAVANA	exon	28555433	28555534	.	-	.	gene_id "ENSG00000126698.6"; transcript_id "ENST00000263697.4"; gene_type "protein_coding"; gene_status "KNOWN"; gene_name "DNAJC8"; transcript_type "protein_coding"; transcript_status "KNOWN"; transcript_name "DNAJC8-001"; exon_number 2; exon_id "ENSE00003555786.1"; level 2; tag "basic"; tag "appris_principal"; tag "CCDS"; ccdsid "CCDS41292.1"; havana_gene "OTTHUMG00000003538.2"; havana_transcri…
chr1	HAVANA	exon	28541451	28541507	.	-	.	gene_id "ENSG00000126698.6"; transcript_id "ENST00000263697.4"; gene_type "protein_coding"; gene_status "KNOWN"; gene_name "DNAJC8"; transcript_type "protein_coding"; transcript_status "KNOWN"; transcript_name "DNAJC8-001"; exon_number 3; exon_id "ENSE00003522355.1"; level 2; tag "basic"; tag "appris_principal"; tag "CCDS"; ccdsid "CCDS41292.1"; havana_gene "OTTHUMG00000003538.2"; havana_transcri…
chr1	HAVANA	exon	28537082	28537148	.	-	.	gene_id "ENSG00000126698.6"; transcript_id "ENST00000263697.4"; gene_type "protein_coding"; gene_status "KNOWN"; gene_name "DNAJC8"; transcript_type "protein_coding"; transcript_status "KNOWN"; transcript_name "DNAJC8-001"; exon_number 4; exon_id "ENSE00003561310.1"; level 2; tag "basic"; tag "appris_principal"; tag "CCDS"; ccdsid "CCDS41292.1"; havana_gene "OTTHUMG00000003538.2"; havana_transcri…
chr1	HAVANA	exon	28536483	28536577	.	-	.	gene_id "ENSG00000126698.6"; transcript_id "ENST00000263697.4"; gene_type "protein_coding"; gene_status "KNOWN"; gene_name "DNAJC8"; transcript_type "protein_coding"; transcript_status "KNOWN"; transcript_name "DNAJC8-001"; exon_number 5; exon_id "ENSE00003486826.1"; level 2; tag "basic"; tag "appris_principal"; tag "CCDS"; ccdsid "CCDS41292.1"; havana_gene "OTTHUMG00000003538.2"; havana_transcri…
chr1	HAVANA	exon	28534853	28534924	.	-	.	gene_id "ENSG00000126698.6"; transcript_id "ENST00000263697.4"; gene_type "protein_coding"; gene_status "KNOWN"; gene_name "DNAJC8"; transcript_type "protein_coding"; transcript_status "KNOWN"; transcript_name "DNAJC8-001"; exon_number 6; exon_id "ENSE00003605362.1"; level 2; tag "basic"; tag "appris_principal"; tag "CCDS"; ccdsid "CCDS41292.1"; havana_gene "OTTHUMG00000003538.2"; havana_transcri…
chr1	HAVANA	exon	28531769	28531860	.	-	.	gene_id "ENSG00000126698.6"; transcript_id "ENST00000263697.4"; gene_type "protein_coding"; gene_status "KNOWN"; gene_name "DNAJC8"; transcript_type "protein_coding"; transcript_status "KNOWN"; transcript_name "DNAJC8-001"; exon_number 7; exon_id "ENSE00003466162.1"; level 2; tag "basic"; tag "appris_principal"; tag "CCDS"; ccdsid "CCDS41292.1"; havana_gene "OTTHUMG00000003538.2"; havana_transcri…
chr1	HAVANA	exon	28530258	28530333	.	-	.	gene_id "ENSG00000126698.6"; transcript_id "ENST00000263697.4"; gene_type "protein_coding"; gene_status "KNOWN"; gene_name "DNAJC8"; transcript_type "protein_coding"; transcript_status "KNOWN"; transcript_name "DNAJC8-001"; exon_number 8; exon_id "ENSE00003476609.1"; level 2; tag "basic"; tag "appris_principal"; tag "CCDS"; ccdsid "CCDS41292.1"; havana_gene "OTTHUMG00000003538.2"; havana_transcri…
chr1	HAVANA	exon	28527068	28527881	.	-	.	gene_id "ENSG00000126698.6"; transcript_id "ENST00000263697.4"; gene_type "protein_coding"; gene_status "KNOWN"; gene_name "DNAJC8"; transcript_type "protein_coding"; transcript_status "KNOWN"; transcript_name "DNAJC8-001"; exon_number 9; exon_id "ENSE00001207742.4"; level 2; tag "basic"; tag "appris_principal"; tag "CCDS"; ccdsid "CCDS41292.1"; havana_gene "OTTHUMG00000003538.2"; havana_transcri…
chr1	HAVANA	exon	28845207	28845469	.	+	.	gene_id "ENSG00000180198.11"; transcript_id "ENST00000430407.1"; gene_type "protein_coding"; gene_status "KNOWN"; gene_name "RCC1"; transcript_type "protein_coding"; transcript_status "KNOWN"; transcript_name "RCC1-008"; exon_number 1; exon_id "ENSE00001637860.1"; level 2; tag "alternative_5_UTR"; tag "mRNA_end_NF"; tag "cds_end_NF"; havana_gene "OTTHUMG00000003645.10"; havana_transcript "OTTHUMT…
chr1	HAVANA	exon	28856370	28856451	.	+	.	gene_id "ENSG00000180198.11"; transcript_id "ENST00000430407.1"; gene_type "protein_coding"; gene_status "KNOWN"; gene_name "RCC1"; transcript_type "protein_coding"; transcript_status "KNOWN"; transcript_name "RCC1-008"; exon_number 2; exon_id "ENSE00003621347.1"; level 2; tag "alternative_5_UTR"; tag "mRNA_end_NF"; tag "cds_end_NF"; havana_gene "OTTHUMG00000003645.10"; havana_transcript "OTTHUMT…
chr1	HAVANA	exon	28858315	28858502	.	+	.	gene_id "ENSG00000180198.11"; transcript_id "ENST00000430407.1"; gene_type "protein_coding"; gene_status "KNOWN"; gene_name "RCC1"; transcript_type "protein_coding"; transcript_status "KNOWN"; transcript_name "RCC1-008"; exon_number 3; exon_id "ENSE00001273582.1"; level 2; tag "alternative_5_UTR"; tag "mRNA_end_NF"; tag "cds_end_NF"; havana_gene "OTTHUMG00000003645.10"; havana_transcript "OTTHUMT…
chr1	HAVANA	exon	28858683	28858862	.	+	.	gene_id "ENSG00000180198.11"; transcript_id "ENST00000430407.1"; gene_type "protein_coding"; gene_status "KNOWN"; gene_name "RCC1"; transcript_type "protein_coding"; transcript_status "KNOWN"; transcript_name "RCC1-008"; exon_number 4; exon_id "ENSE00003695605.1"; level 2; tag "alternative_5_UTR"; tag "mRNA_end_NF"; tag "cds_end_NF"; havana_gene "OTTHUMG00000003645.10"; havana_transcript "OTTHUMT…
chr1	HAVANA	exon	28861562	28861658	.	+	.	gene_id "ENSG00000180198.11"; transcript_id "ENST00000430407.1"; gene_type "protein_coding"; gene_status "KNOWN"; gene_name "RCC1"; transcript_type "protein_coding"; transcript_status "KNOWN"; transcript_name "RCC1-008"; exon_number 5; exon_id "ENSE00003696436.1"; level 2; tag "alternative_5_UTR"; tag "mRNA_end_NF"; tag "cds_end_NF"; havana_gene "OTTHUMG00000003645.10"; havana_transcript "OTTHUMT…
chr1	HAVANA	exon	28861770	28861892	.	+	.	gene_id "ENSG00000180198.11"; transcript_id "ENST00000430407.1"; gene_type "protein_coding"; gene_status "KNOWN"; gene_name "RCC1"; transcript_type "protein_coding"; transcript_status "KNOWN"; transcript_name "RCC1-008"; exon_number 6; exon_id "ENSE00003700481.1"; level 2; tag "alternative_5_UTR"; tag "mRNA_end_NF"; tag "cds_end_NF"; havana_gene "OTTHUMG00000003645.10"; havana_transcript "OTTHUMT…
chr1	HAVANA	exon	28862383	28862538	.	+	.	gene_id "ENSG00000180198.11"; transcript_id "ENST00000430407.1"; gene_type "protein_coding"; gene_status "KNOWN"; gene_name "RCC1"; transcript_type "protein_coding"; transcript_status "KNOWN"; transcript_name "RCC1-008"; exon_number 7; exon_id "ENSE00003514701.1"; level 2; tag "alternative_5_UTR"; tag "mRNA_end_NF"; tag "cds_end_NF"; havana_gene "OTTHUMG00000003645.10"; havana_transcript "OTTHUMT…
chr1	HAVANA	exon	28862774	28862805	.	+	.	gene_id "ENSG00000180198.11"; transcript_id "ENST00000430407.1"; gene_type "protein_coding"; gene_status "KNOWN"; gene_name "RCC1"; transcript_type "protein_coding"; transcript_status "KNOWN"; transcript_name "RCC1-008"; exon_number 8; exon_id "ENSE00001744172.1"; level 2; tag "alternative_5_UTR"; tag "mRNA_end_NF"; tag "cds_end_NF"; havana_gene "OTTHUMG00000003645.10"; havana_transcript "OTTHUMT…
chr1	HAVANA	exon	29213636	29213722	.	+	.	gene_id "ENSG00000159023.14"; transcript_id "ENST00000373800.3"; gene_type "protein_coding"; gene_status "KNOWN"; gene_name "EPB41"; transcript_type "protein_coding"; transcript_status "KNOWN"; transcript_name "EPB41-003"; exon_number 1; exon_id "ENSE00001900393.1"; level 2; tag "basic"; tag "CCDS"; ccdsid "CCDS331.1"; havana_gene "OTTHUMG00000003644.3"; havana_transcript "OTTHUMT00000010314.1";
chr1	HAVANA	exon	29313960	29314417	.	+	.	gene_id "ENSG00000159023.14"; transcript_id "ENST00000373800.3"; gene_type "protein_coding"; gene_status "KNOWN"; gene_name "EPB41"; transcript_type "protein_coding"; transcript_status "KNOWN"; transcript_name "EPB41-003"; exon_number 2; exon_id "ENSE00001429864.1"; level 2; tag "basic"; tag "CCDS"; ccdsid "CCDS331.1"; havana_gene "OTTHUMG00000003644.3"; havana_transcript "OTTHUMT00000010314.1";
chr1	HAVANA	exon	29315868	29315947	.	+	.	gene_id "ENSG00000159023.14"; transcript_id "ENST00000373800.3"; gene_type "protein_coding"; gene_status "KNOWN"; gene_name "EPB41"; transcript_type "protein_coding"; transcript_status "KNOWN"; transcript_name "EPB41-003"; exon_number 3; exon_id "ENSE00001379378.1"; level 2; tag "basic"; tag "CCDS"; ccdsid "CCDS331.1"; havana_gene "OTTHUMG00000003644.3"; havana_transcript "OTTHUMT00000010314.1";
chr1	HAVANA	exon	29319842	29320054	.	+	.	gene_id "ENSG00000159023.14"; transcript_id "ENST00000373800.3"; gene_type "protein_coding"; gene_status "KNOWN"; gene_name "EPB41"; transcript_type "protein_coding"; transcript_status "KNOWN"; transcript_name "EPB41-003"; exon_number 4; exon_id "ENSE00003618282.1"; level 2; tag "basic"; tag "CCDS"; ccdsid "CCDS331.1"; havana_gene "OTTHUMG00000003644.3"; havana_transcript "OTTHUMT00000010314.1";
chr1	HAVANA	exon	29323727	29323831	.	+	.	gene_id "ENSG00000159023.14"; transcript_id "ENST00000373800.3"; gene_type "protein_coding"; gene_status "KNOWN"; gene_name "EPB41"; transcript_type "protein_coding"; transcript_status "KNOWN"; transcript_name "EPB41-003"; exon_number 5; exon_id "ENSE00001065026.1"; level 2; tag "basic"; tag "CCDS"; ccdsid "CCDS331.1"; havana_gene "OTTHUMG00000003644.3"; havana_transcript "OTTHUMT00000010314.1";
chr1	HAVANA	exon	29338377	29338419	.	+	.	gene_id "ENSG00000159023.14"; transcript_id "ENST00000373800.3"; gene_type "protein_coding"; gene_status "KNOWN"; gene_name "EPB41"; transcript_type "protein_coding"; transcript_status "KNOWN"; transcript_name "EPB41-003"; exon_number 6; exon_id "ENSE00001065032.1"; level 2; tag "basic"; tag "CCDS"; ccdsid "CCDS331.1"; havana_gene "OTTHUMG00000003644.3"; havana_transcript "OTTHUMT00000010314.1";
chr1	HAVANA	exon	29342204	29342279	.	+	.	gene_id "ENSG00000159023.14"; transcript_id "ENST00000373800.3"; gene_type "protein_coding"; gene_status "KNOWN"; gene_name "EPB41"; transcript_type "protein_coding"; transcript_status "KNOWN"; transcript_name "EPB41-003"; exon_number 7; exon_id "ENSE00001065030.1"; level 2; tag "basic"; tag "CCDS"; ccdsid "CCDS331.1"; havana_gene "OTTHUMG00000003644.3"; havana_transcript "OTTHUMT00000010314.1";
chr1	HAVANA	exon	29344736	29344954	.	+	.	gene_id "ENSG00000159023.14"; transcript_id "ENST00000373800.3"; gene_type "protein_coding"; gene_status "KNOWN"; gene_name "EPB41"; transcript_type "protein_coding"; transcript_status "KNOWN"; transcript_name "EPB41-003"; exon_number 8; exon_id "ENSE00001065027.1"; level 2; tag "basic"; tag "CCDS"; ccdsid "CCDS331.1"; havana_gene "OTTHUMG00000003644.3"; havana_transcript "OTTHUMT00000010314.1";
chr1	HAVANA	exon	29356912	29356999	.	+	.	gene_id "ENSG00000159023.14"; transcript_id "ENST00000373800.3"; gene_type "protein_coding"; gene_status "KNOWN"; gene_name "EPB41"; transcript_type "protein_coding"; transcript_status "KNOWN"; transcript_name "EPB41-003"; exon_number 9; exon_id "ENSE00001065043.1"; level 2; tag "basic"; tag "CCDS"; ccdsid "CCDS331.1"; havana_gene "OTTHUMG00000003644.3"; havana_transcript "OTTHUMT00000010314.1";
chr1	HAVANA	exon	29359605	29359757	.	+	.	gene_id "ENSG00000159023.14"; transcript_id "ENST00000373800.3"; gene_type "protein_coding"; gene_status "KNOWN"; gene_name "EPB41"; transcript_type "protein_coding"; transcript_status "KNOWN"; transcript_name "EPB41-003"; exon_number 10; exon_id "ENSE00001065025.1"; level 2; tag "basic"; tag "CCDS"; ccdsid "CCDS331.1"; havana_gene "OTTHUMG00000003644.3"; havana_transcript "OTTHUMT00000010314.1";
chr1	HAVANA	exon	29362338	29362435	.	+	.	gene_id "ENSG00000159023.14"; transcript_id "ENST00000373800.3"; gene_type "protein_coding"; gene_status "KNOWN"; gene_name "EPB41"; transcript_type "protein_coding"; transcript_status "KNOWN"; transcript_name "EPB41-003"; exon_number 11; exon_id "ENSE00001065024.1"; level 2; tag "basic"; tag "CCDS"; ccdsid "CCDS331.1"; havana_gene "OTTHUMG00000003644.3"; havana_transcript "OTTHUMT00000010314.1";
chr1	HAVANA	exon	29365766	29365938	.	+	.	gene_id "ENSG00000159023.14"; transcript_id "ENST00000373800.3"; gene_type "protein_coding"; gene_status "KNOWN"; gene_name "EPB41"; transcript_type "protein_coding"; transcript_status "KNOWN"; transcript_name "EPB41-003"; exon_number 12; exon_id "ENSE00001065035.1"; level 2; tag "basic"; tag "CCDS"; ccdsid "CCDS331.1"; havana_gene "OTTHUMG00000003644.3"; havana_transcript "OTTHUMT00000010314.1";
chr1	HAVANA	exon	29379616	29379824	.	+	.	gene_id "ENSG00000159023.14"; transcript_id "ENST00000373800.3"; gene_type "protein_coding"; gene_status "KNOWN"; gene_name "EPB41"; transcript_type "protein_coding"; transcript_status "KNOWN"; transcript_name "EPB41-003"; exon_number 13; exon_id "ENSE00001065031.1"; level 2; tag "basic"; tag "CCDS"; ccdsid "CCDS331.1"; havana_gene "OTTHUMG00000003644.3"; havana_transcript "OTTHUMT00000010314.1";
chr1	HAVANA	exon	29386934	29386996	.	+	.	gene_id "ENSG00000159023.14"; transcript_id "ENST00000373800.3"; gene_type "protein_coding"; gene_status "KNOWN"; gene_name "EPB41"; transcript_type "protein_coding"; transcript_status "KNOWN"; transcript_name "EPB41-003"; exon_number 14; exon_id "ENSE00001065029.1"; level 2; tag "basic"; tag "CCDS"; ccdsid "CCDS331.1"; havana_gene "OTTHUMG00000003644.3"; havana_transcript "OTTHUMT00000010314.1";
chr1	HAVANA	exon	29391494	29391670	.	+	.	gene_id "ENSG00000159023.14"; transcript_id "ENST00000373800.3"; gene_type "protein_coding"; gene_status "KNOWN"; gene_name "EPB41"; transcript_type "protein_coding"; transcript_status "KNOWN"; transcript_name "EPB41-003"; exon_number 15; exon_id "ENSE00003461752.1"; level 2; tag "basic"; tag "CCDS"; ccdsid "CCDS331.1"; havana_gene "OTTHUMG00000003644.3"; havana_transcript "OTTHUMT00000010314.1";
chr1	HAVANA	exon	29424319	29424447	.	+	.	gene_id "ENSG00000159023.14"; transcript_id "ENST00000373800.3"; gene_type "protein_coding"; gene_status "KNOWN"; gene_name "EPB41"; transcript_type "protein_coding"; transcript_status "KNOWN"; transcript_name "EPB41-003"; exon_number 16; exon_id "ENSE00003487555.1"; level 2; tag "basic"; tag "CCDS"; ccdsid "CCDS331.1"; havana_gene "OTTHUMG00000003644.3"; havana_transcript "OTTHUMT00000010314.1";
chr1	HAVANA	exon	29438880	29438960	.	+	.	gene_id "ENSG00000159023.14"; transcript_id "ENST00000373800.3"; gene_type "protein_coding"; gene_status "KNOWN"; gene_name "EPB41"; transcript_type "protein_coding"; transcript_status "KNOWN"; transcript_name "EPB41-003"; exon_number 17; exon_id "ENSE00003493439.1"; level 2; tag "basic"; tag "CCDS"; ccdsid "CCDS331.1"; havana_gene "OTTHUMG00000003644.3"; havana_transcript "OTTHUMT00000010314.1";
chr1	HAVANA	exon	29442211	29442315	.	+	.	gene_id "ENSG00000159023.14"; transcript_id "ENST00000373800.3"; gene_type "protein_coding"; gene_status "KNOWN"; gene_name "EPB41"; transcript_type "protein_coding"; transcript_status "KNOWN"; transcript_name "EPB41-003"; exon_number 18; exon_id "ENSE00003538414.1"; level 2; tag "basic"; tag "CCDS"; ccdsid "CCDS331.1"; havana_gene "OTTHUMG00000003644.3"; havana_transcript "OTTHUMT00000010314.1";
chr1	HAVANA	exon	29443331	29443626	.	+	.	gene_id "ENSG00000159023.14"; transcript_id "ENST00000373800.3"; gene_type "protein_coding"; gene_status "KNOWN"; gene_name "EPB41"; transcript_type "protein_coding"; transcript_status "KNOWN"; transcript_name "EPB41-003"; exon_number 19; exon_id "ENSE00001890606.1"; level 2; tag "basic"; tag "CCDS"; ccdsid "CCDS331.1"; havana_gene "OTTHUMG00000003644.3"; havana_transcript "OTTHUMT00000010314.1";
chr1	HAVANA	exon	32408130	32408177	.	-	.	gene_id "ENSG00000184007.13"; transcript_id "ENST00000468531.1"; gene_type "protein_coding"; gene_status "KNOWN"; gene_name "PTP4A2"; transcript_type "protein_coding"; transcript_status "KNOWN"; transcript_name "PTP4A2-007"; exon_number 1; exon_id "ENSE00001957898.1"; level 2; tag "alternative_5_UTR"; tag "mRNA_end_NF"; tag "cds_end_NF"; havana_gene "OTTHUMG00000003801.9"; havana_transcript "OTTH…
chr1	HAVANA	exon	32384571	32385259	.	-	.	gene_id "ENSG00000184007.13"; transcript_id "ENST00000468531.1"; gene_type "protein_coding"; gene_status "KNOWN"; gene_name "PTP4A2"; transcript_type "protein_coding"; transcript_status "KNOWN"; transcript_name "PTP4A2-007"; exon_number 2; exon_id "ENSE00002188842.1"; level 2; tag "alternative_5_UTR"; tag "mRNA_end_NF"; tag "cds_end_NF"; havana_gene "OTTHUMG00000003801.9"; havana_transcript "OTTH…
chr1	HAVANA	exon	32381496	32381588	.	-	.	gene_id "ENSG00000184007.13"; transcript_id "ENST00000468531.1"; gene_type "protein_coding"; gene_status "KNOWN"; gene_name "PTP4A2"; transcript_type "protein_coding"; transcript_status "KNOWN"; transcript_name "PTP4A2-007"; exon_number 3; exon_id "ENSE00003573874.1"; level 2; tag "alternative_5_UTR"; tag "mRNA_end_NF"; tag "cds_end_NF"; havana_gene "OTTHUMG00000003801.9"; havana_transcript "OTTH…
chr1	HAVANA	exon	32538536	32538652	.	+	.	gene_id "ENSG00000121775.13"; transcript_id "ENST00000438825.1"; gene_type "protein_coding"; gene_status "KNOWN"; gene_name "TMEM39B"; transcript_type "protein_coding"; transcript_status "KNOWN"; transcript_name "TMEM39B-009"; exon_number 1; exon_id "ENSE00001759650.1"; level 2; tag "mRNA_end_NF"; tag "cds_end_NF"; havana_gene "OTTHUMG00000004020.8"; havana_transcript "OTTHUMT00000099435.1";
chr1	HAVANA	exon	32540552	32540678	.	+	.	gene_id "ENSG00000121775.13"; transcript_id "ENST00000438825.1"; gene_type "protein_coding"; gene_status "KNOWN"; gene_name "TMEM39B"; transcript_type "protein_coding"; transcript_status "KNOWN"; transcript_name "TMEM39B-009"; exon_number 2; exon_id "ENSE00003547709.1"; level 2; tag "mRNA_end_NF"; tag "cds_end_NF"; havana_gene "OTTHUMG00000004020.8"; havana_transcript "OTTHUMT00000099435.1";
chr1	HAVANA	exon	32541204	32541423	.	+	.	gene_id "ENSG00000121775.13"; transcript_id "ENST00000438825.1"; gene_type "protein_coding"; gene_status "KNOWN"; gene_name "TMEM39B"; transcript_type "protein_coding"; transcript_status "KNOWN"; transcript_name "TMEM39B-009"; exon_number 3; exon_id "ENSE00003599151.1"; level 2; tag "mRNA_end_NF"; tag "cds_end_NF"; havana_gene "OTTHUMG00000004020.8"; havana_transcript "OTTHUMT00000099435.1";
chr1	HAVANA	exon	32542765	32542919	.	+	.	gene_id "ENSG00000121775.13"; transcript_id "ENST00000438825.1"; gene_type "protein_coding"; gene_status "KNOWN"; gene_name "TMEM39B"; transcript_type "protein_coding"; transcript_status "KNOWN"; transcript_name "TMEM39B-009"; exon_number 4; exon_id "ENSE00003640931.1"; level 2; tag "mRNA_end_NF"; tag "cds_end_NF"; havana_gene "OTTHUMG00000004020.8"; havana_transcript "OTTHUMT00000099435.1";
chr1	HAVANA	exon	32557276	32557346	.	+	.	gene_id "ENSG00000121775.13"; transcript_id "ENST00000438825.1"; gene_type "protein_coding"; gene_status "KNOWN"; gene_name "TMEM39B"; transcript_type "protein_coding"; transcript_status "KNOWN"; transcript_name "TMEM39B-009"; exon_number 5; exon_id "ENSE00001662323.1"; level 2; tag "mRNA_end_NF"; tag "cds_end_NF"; havana_gene "OTTHUMG00000004020.8"; havana_transcript "OTTHUMT00000099435.1";
chr1	HAVANA	exon	32671236	32671564	.	+	.	gene_id "ENSG00000160051.7"; transcript_id "ENST00000537469.1"; gene_type "protein_coding"; gene_status "KNOWN"; gene_name "IQCC"; transcript_type "protein_coding"; transcript_status "KNOWN"; transcript_name "IQCC-201"; exon_number 1; exon_id "ENSE00002261186.1"; level 2; tag "basic"; tag "CCDS"; ccdsid "CCDS53293.1"; havana_gene "OTTHUMG00000005739.3"; havana_transcript "OTTHUMT00000015731.3";
chr1	HAVANA	exon	32671755	32671898	.	+	.	gene_id "ENSG00000160051.7"; transcript_id "ENST00000537469.1"; gene_type "protein_coding"; gene_status "KNOWN"; gene_name "IQCC"; transcript_type "protein_coding"; transcript_status "KNOWN"; transcript_name "IQCC-201"; exon_number 2; exon_id "ENSE00001049465.1"; level 2; tag "basic"; tag "CCDS"; ccdsid "CCDS53293.1"; havana_gene "OTTHUMG00000005739.3"; havana_transcript "OTTHUMT00000015731.3";
chr1	HAVANA	exon	32672110	32672362	.	+	.	gene_id "ENSG00000160051.7"; transcript_id "ENST00000537469.1"; gene_type "protein_coding"; gene_status "KNOWN"; gene_name "IQCC"; transcript_type "protein_coding"; transcript_status "KNOWN"; transcript_name "IQCC-201"; exon_number 3; exon_id "ENSE00001049467.1"; level 2; tag "basic"; tag "CCDS"; ccdsid "CCDS53293.1"; havana_gene "OTTHUMG00000005739.3"; havana_transcript "OTTHUMT00000015731.3";
chr1	HAVANA	exon	32672603	32672721	.	+	.	gene_id "ENSG00000160051.7"; transcript_id "ENST00000537469.1"; gene_type "protein_coding"; gene_status "KNOWN"; gene_name "IQCC"; transcript_type "protein_coding"; transcript_status "KNOWN"; transcript_name "IQCC-201"; exon_number 4; exon_id "ENSE00001049466.1"; level 2; tag "basic"; tag "CCDS"; ccdsid "CCDS53293.1"; havana_gene "OTTHUMG00000005739.3"; havana_transcript "OTTHUMT00000015731.3";
chr1	HAVANA	exon	32672841	32674288	.	+	.	gene_id "ENSG00000160051.7"; transcript_id "ENST00000537469.1"; gene_type "protein_coding"; gene_status "KNOWN"; gene_name "IQCC"; transcript_type "protein_coding"; transcript_status "KNOWN"; transcript_name "IQCC-201"; exon_number 5; exon_id "ENSE00001149705.7"; level 2; tag "basic"; tag "CCDS"; ccdsid "CCDS53293.1"; havana_gene "OTTHUMG00000005739.3"; havana_transcript "OTTHUMT00000015731.3";
chr1	HAVANA	exon	32674695	32674960	.	+	.	gene_id "ENSG00000222046.2"; transcript_id "ENST00000409358.1"; gene_type "protein_coding"; gene_status "KNOWN"; gene_name "DCDC2B"; transcript_type "protein_coding"; transcript_status "KNOWN"; transcript_name "DCDC2B-002"; exon_number 1; exon_id "ENSE00001587965.1"; level 2; tag "basic"; tag "appris_principal"; tag "CCDS"; ccdsid "CCDS44100.1"; havana_gene "OTTHUMG00000005741.3"; havana_transcri…
chr1	HAVANA	exon	32676873	32676924	.	+	.	gene_id "ENSG00000222046.2"; transcript_id "ENST00000409358.1"; gene_type "protein_coding"; gene_status "KNOWN"; gene_name "DCDC2B"; transcript_type "protein_coding"; transcript_status "KNOWN"; transcript_name "DCDC2B-002"; exon_number 2; exon_id "ENSE00003632400.1"; level 2; tag "basic"; tag "appris_principal"; tag "CCDS"; ccdsid "CCDS44100.1"; havana_gene "OTTHUMG00000005741.3"; havana_transcri…
chr1	HAVANA	exon	32677362	32677438	.	+	.	gene_id "ENSG00000222046.2"; transcript_id "ENST00000409358.1"; gene_type "protein_coding"; gene_status "KNOWN"; gene_name "DCDC2B"; transcript_type "protein_coding"; transcript_status "KNOWN"; transcript_name "DCDC2B-002"; exon_number 3; exon_id "ENSE00001589585.1"; level 2; tag "basic"; tag "appris_principal"; tag "CCDS"; ccdsid "CCDS44100.1"; havana_gene "OTTHUMG00000005741.3"; havana_transcri…
chr1	HAVANA	exon	32677671	32677802	.	+	.	gene_id "ENSG00000222046.2"; transcript_id "ENST00000409358.1"; gene_type "protein_coding"; gene_status "KNOWN"; gene_name "DCDC2B"; transcript_type "protein_coding"; transcript_status "KNOWN"; transcript_name "DCDC2B-002"; exon_number 4; exon_id "ENSE00001588833.1"; level 2; tag "basic"; tag "appris_principal"; tag "CCDS"; ccdsid "CCDS44100.1"; havana_gene "OTTHUMG00000005741.3"; havana_transcri…
chr1	HAVANA	exon	32678091	32678237	.	+	.	gene_id "ENSG00000222046.2"; transcript_id "ENST00000409358.1"; gene_type "protein_coding"; gene_status "KNOWN"; gene_name "DCDC2B"; transcript_type "protein_coding"; transcript_status "KNOWN"; transcript_name "DCDC2B-002"; exon_number 5; exon_id "ENSE00001583558.1"; level 2; tag "basic"; tag "appris_principal"; tag "CCDS"; ccdsid "CCDS44100.1"; havana_gene "OTTHUMG00000005741.3"; havana_transcri…
[truncated: 43,970 more rows]
